# Supplementary material for: A global view of porcine transcriptome in three tissues from a full-sib pair with extreme phenotypes in growth and fat deposition by paired-end RNA sequencing
Source: BMC Genomics. 2011 Sep 10;12:448. doi: 10.1186/1471-2164-12-448 (PMC3188532; doi:10.1186/1471-2164-12-448)
Supplement: Additional file 2 — Table S1. Gene expression levels and coverage of transcripts identified in each sample. [file 1471-2164-12-448-S2.XLS]

## Sheet: 2268AF
Table S1-1. Expression levels and coverage of annotated transcripts identified in 2268 AF
GeneID	Symbol	Unique reads number	normalized expression level (rpkm)	length	coverage
AK233351	-	690673	44848.2	1810	0.4608
AK343619	-	381682	74890.4	599	0.6611
AK235399	-	156178	10684.3	1718	0.9831
AK236318	-	94286	6431.51	1723	0.9936
GU373679	POSTN	65481	2453.31	3137	0.9946
AK240374	-	64309	2357.54	3206	0.9972
AK349668	-	60677	15402.6	463	0.9654
AK231683	ARPC1B	50160	3291.65	1791	0.5556
AK344857	-	49662	22889.4	255	0.9961
AK344285	-	46928	3689.28	1495	0.9799
AK230743	-	43953	2283.74	2262	0.9841
AK230715	-	38697	5036.64	903	0.9535
AY550069	ACTB	38033	2400.67	1862	0.9173
AK349864	-	36143	8060.55	527	0.9867
X54976	LOC396596	34388	5194.92	778	0.8059
AK348735	-	33224	7271.58	537	0.9832
AK344293	-	33211	6970.2	560	0.9875
AK350973	-	32326	2707.98	1403	0.99
M84639	CLU	31538	2271.25	1632	0.973
AK349158	-	30667	1349.42	2671	0.9457
AK230497	-	29110	5970.89	573	0.9616
AK343708	-	29015	3772.29	904	0.3473
AK235428	-	28048	4584.84	719	0.9318
AY963262	SPARC	27906	1774.79	1848	0.9648
AK344553	-	27859	1977.23	1656	0.8508
AY747680	-	25908	9144.1	333	0.6787
AK237231	COL6A3	25730	1309.69	2309	0.9892
AK237627	NACA	25603	3373.47	892	0.9316
AK237086	ACTB	25221	1500.88	1975	0.882
AK344411	-	21725	1385.43	1843	0.9371
GQ984146	CALR	21142	1294.86	1919	0.9932
AK237776	PSAP	20339	909.957	2627	0.9726
AB191304	COL5A2	20187	455.654	5207	0.8853
AK234535	-	19793	1235.41	1883	0.8757
AK352485	-	19491	1136.3	2016	0.9931
AK237917	-	19248	1740.18	1300	0.9954
EU805482	CDH1	19084	523.566	4284	0.9596
AK343653	-	18438	2021.48	1072	0.5793
AK235648	-	18211	1166.4	1835	0.9907
AK343368	-	17398	4122.58	496	0.7258
AY610465	-	17211	3795.16	533	0.7861
AK344989	-	16293	2282.39	839	0.9714
AB005624	RPS15	15318	3758.53	479	0.7077
AK344102	-	15198	1188.44	1503	0.9168
AK230983	-	14879	887.234	1971	0.9802
AK240456	-	14859	1059.06	1649	0.977
AK343634	-	14530	3139.19	544	0.9706
AK237270	-	14355	1446.96	1166	0.9863
AK347299	-	14279	599.579	2799	0.9957
AK240364	-	14093	537.605	3081	0.9951
AK232071	-	14076	1508.08	1097	0.8851
X54973	CSN1S1	13868	1437.32	1134	0.9894
AK239693	-	13492	1098.15	1444	0.8158
AY372187	LOC396596	13439	2866.6	551	0.6915
EF397601	-	13300	457.064	3420	0.9854
AK345882	-	13229	873.982	1779	0.9826
AK344036	-	13137	3461.88	446	0.8722
AK343966	-	13086	2508.98	613	0.9511
AK343623	-	12829	2400.96	628	0.4713
AK347916	-	12808	1049.74	1434	0.7008
AK232315	-	12800	1300.25	1157	0.981
AK239624	-	12721	823.751	1815	0.9917
AK350511	-	12620	2026.28	732	0.8306
AK236626	-	12566	1001.96	1474	0.5509
AK237616	COL4A2	12436	1000.42	1461	0.9596
EF363760	-	12109	3612.13	394	0.9721
AK348159	-	11881	770.205	1813	0.9812
AK237272	-	11582	918.516	1482	0.9953
AF201723	COL1A1	11422	3505.05	383	0.9974
AK351499	-	11402	1110.26	1207	0.8832
AK233381	-	11212	764.802	1723	0.9803
AF067419	MMP14	10952	391.96	3284	0.968
AK351805	-	10794	483.47	2624	0.9295
AK235796	-	10793	794.307	1597	0.99
AK351229	-	10504	2236.49	552	0.9167
AK231482	-	10421	1613.69	759	0.3887
DQ464431	AEBP1	10210	421.64	2846	0.9986
AK239921	-	10110	2099.36	566	0.7527
AK343678	-	9971	1003.34	1168	0.7817
AK236357	-	9935	1243.52	939	0.9744
AK347068	-	9728	1309.67	873	0.858
X51977	CSN3	9660	1321.71	859	0.9849
AK233334	-	9558	1593.42	705	0.9844
AY598969	PGLYRP1	9514	1646.81	679	0.919
AK240391	-	9331	1057.55	1037	0.7676
AK240166	LOC100155929	9223	1185.98	914	0.9803
AK348647	-	9211	355.409	3046	0.9924
AK230486	-	9145	924.972	1162	0.8244
AB191303	COL5A1	8873	177.265	5883	0.8615
AK240144	TMSB4X	8861	1690.65	616	0.8312
DQ365929	TXNIP	8858	553.769	1880	0.9463
AK233511	-	8843	1914.04	543	0.8011
AK239722	-	8829	446.505	2324	0.9867
AY609656	-	8670	462.967	2201	0.9896
AK236249	-	8668	377.317	2700	0.9919
DQ660373	RPS3	8589	1244.72	811	0.5043
AK236509	-	8508	287.59	3477	0.9566
AK348617	-	8382	758.385	1299	0.4503
AK347107	-	8308	943.425	1035	0.9749
AK343536	-	8259	407.68	2381	0.8862
DQ190948	-	8006	768.123	1225	0.9135
AF154933	C3	7859	180.159	5127	0.9581
AK232994	FOS	7834	433.287	2125	0.9784
AK232912	-	7810	412.917	2223	0.9928
AK235612	-	7808	412.997	2222	0.9919
AK233507	-	7771	408.466	2236	0.9879
AK235179	-	7661	339.646	2651	0.825
AK240252	-	7629	752.848	1191	0.9807
AK232196	RPS4	7618	584.431	1532	0.8453
AJ416020	FABP4	7568	1552.31	573	0.5724
AK348448	-	7549	377.388	2351	0.7924
AK238862	DDX55	7402	416.648	2088	0.9722
AK349872	-	7326	301.798	2853	0.9842
EU076593	LOC100137083	7177	127.632	6609	0.9906
X61599	TNC	7175	146.76	5746	0.9995
AK237859	SCGN	7127	580.888	1442	0.8682
AK236576	-	7126	291.414	2874	0.9847
AK232611	-	7114	870.951	960	0.4333
AK234188	-	7100	463.593	1800	0.9778
AK232582	LOC100153623	7090	399.278	2087	0.9607
U94395	HSP90AA1	7085	339.049	2456	0.5387
AK236654	-	7079	236.095	3524	0.994
AK238600	-	6769	304.231	2615	0.566
AY610223	-	6738	1755.92	451	0.9645
AK348974	-	6693	298.646	2634	0.9279
AF052036	VWF	6666	103.236	7589	0.903
AK233176	-	6576	260.932	2962	0.9862
AK349161	-	6553	457.079	1685	0.981
AY550044	RPL35	6542	1889.15	407	0.5258
AK237233	-	6528	1212.07	633	0.9668
X92446	HSPA5	6405	306.883	2453	0.9719
AK235462	-	6231	472.169	1551	0.9446
FJ460593	HDLBP	6201	192.552	3785	0.9609
AK236013	-	6196	961.981	757	0.7041
AK239816	EZR	6185	626.661	1160	0.9853
AK343395	-	6146	843.859	856	0.8551
AK346581	-	6146	1796.87	402	0.9801
AK230533	PABPC1	6144	330.182	2187	0.8692
AK348347	-	6111	344.64	2084	0.9866
X54974	CSN2	6105	646.419	1110	0.955
AK234691	ACTA2	6074	525.299	1359	0.9367
AK347682	-	5976	240.948	2915	0.9931
AK350061	-	5968	498.524	1407	0.9723
AK236339	-	5961	319.617	2192	0.9936
AK350153	-	5934	1196.27	583	0.5077
AK236070	-	5903	311.393	2228	0.9955
AK239261	-	5895	577.369	1200	0.98
D17654	HBP15/L22	5883	1499.85	461	0.8698
AK237579	EIF3E	5804	457.817	1490	0.9826
AK347278	-	5738	248.486	2714	0.9926
AK236700	-	5703	223.575	2998	0.9683
AK232525	IGF2	5689	456.093	1466	0.5102
AK234534	-	5687	448.89	1489	0.9799
AK235357	RHOB	5662	270.952	2456	0.9878
AK230559	-	5631	221.937	2982	0.9846
AK343442	-	5573	820.8	798	0.9624
AY225510	PC	5569	185.052	3537	0.9994
AK240262	-	5552	674.799	967	0.9586
AY368623	-	5549	778.255	838	0.9988
AK238595	-	5547	441.696	1476	0.9912
EF416570	P311	5532	298.521	2178	0.708
AY610294	-	5528	1082.85	600	0.7917
AK240465	-	5498	611.337	1057	0.6348
AK239465	-	5491	442.938	1457	0.4386
AK235358	-	5478	251.007	2565	0.9879
AK349227	-	5454	308.624	2077	0.9976
AK235220	-	5398	392.593	1616	0.9876
AK240171	RPL35	5366	571.777	1103	0.9692
EF113595	SEPN1	5353	193.701	3248	0.9926
AK345121	-	5340	328.078	1913	0.9843
AK347414	-	5154	809.83	748	0.3984
AY609757	-	5146	389.95	1551	0.6538
AK348825	-	5137	305.854	1974	0.9772
D90053	DSTN	5132	362.045	1666	0.9646
AK234956	-	5056	413.237	1438	0.6815
AK232372	-	5003	459.021	1281	0.9836
AK350037	-	4991	490.875	1195	0.9632
AK351368	-	4971	359.314	1626	0.9594
AK240551	-	4965	270.032	2161	0.9917
AK350834	-	4951	467.01	1246	0.9864
AK343542	-	4916	385.959	1497	0.982
AM919499	CRAT	4908	221.606	2603	0.9981
GU066778	ZFP36	4905	340.915	1691	0.9462
AY487829	SCD	4890	111.945	5134	0.7493
AK233307	-	4846	329.222	1730	0.9647
AK349090	-	4835	397.663	1429	0.9867
AK238779	-	4829	359.896	1577	0.9765
AK239532	ANP32B	4824	389.401	1456	0.9801
AK236477	LOC100154945	4793	455.028	1238	0.9677
AK230606	-	4784	770.228	730	0.9781
DQ661047	CST3	4771	1188.01	472	0.9979
AY610401	-	4749	848.257	658	0.7903
AK239674	LGMN	4747	287.438	1941	0.933
AK236302	LOC100155248	4733	249.226	2232	0.9861
AK238961	-	4691	331.332	1664	0.9459
AK233926	-	4680	281.496	1954	0.8618
GU827390	CSN2	4591	778.619	693	0.7835
AJ275968	FHL1C	4578	208.629	2579	0.8127
AK232565	-	4551	754.418	709	0.4513
EF113596	SEPP1	4507	251.167	2109	0.6965
AK239130	-	4489	266.732	1978	0.9894
AY610285	-	4472	936.893	561	0.9501
AK352179	-	4451	569.237	919	0.7541
AF159382	BGN	4412	1277.21	406	0.9975
AK234461	-	4407	269.069	1925	0.9049
AK236390	-	4404	161.752	3200	0.9884
Z23142	ENG	4363	176.336	2908	0.9993
AK348363	-	4346	196.457	2600	0.9688
AK235325	SRSF2	4343	257.666	1981	0.9465
AB191305	COL5A3	4320	88.486	5738	0.9507
AK346749	-	4315	258.22	1964	0.9913
AK350550	-	4284	784.27	642	0.771
AY610329	-	4268	793.704	632	0.9984
AK346097	-	4239	186.876	2666	0.9899
AK235199	-	4238	351.018	1419	0.8837
AK235071	-	4236	179.863	2768	0.8999
AK239758	-	4182	211.131	2328	0.9601
AK348584	-	4179	383.719	1280	0.9961
AK343534	-	4162	264.842	1847	0.941
AK238366	AGPAT1	4150	267.408	1824	0.9194
AK347783	-	4128	248.803	1950	0.9682
AK232788	-	4127	170.193	2850	0.9944
AK237581	-	4105	837.61	576	0.9253
AK239094	-	4064	370.554	1289	0.9581
AK240196	CRABP2	4057	475.87	1002	0.983
DQ098950	SRSF1	4032	170.954	2772	0.9834
AK239906	-	4022	513.813	920	0.9837
AK233317	-	4016	254.586	1854	0.9655
AK237308	-	3998	227.659	2064	0.9307
AK240186	LOC100157387	3971	182.026	2564	0.9821
AK233946	-	3962	825.632	564	0.7323
AJ620414	LAMP-1	3958	239.17	1945	0.8185
AK230521	PABPC1	3955	239.976	1937	0.3418
AK234251	-	3936	188.279	2457	0.9357
AK343686	-	3936	1482.69	312	0.9231
AK351359	-	3926	373.02	1237	0.9782
AK235178	-	3920	282.131	1633	0.8481
AK349436	-	3911	472.904	972	0.7037
AF073800	FBN1	3905	48.1542	9531	0.8876
AK234239	PCBP2	3905	332.578	1380	0.9029
AK230590	-	3900	182.254	2515	0.9336
AK235115	-	3891	326.651	1400	0.7286
AK240312	-	3879	456.358	999	0.8589
AK234341	-	3863	283.055	1604	0.9882
AK231915	-	3859	210.66	2153	0.9861
AK237632	-	3857	203.829	2224	0.9559
AK239570	-	3830	277.181	1624	0.9587
AK239748	-	3827	181.367	2480	0.981
M92089	LTF	3811	173.743	2578	0.0477
AK234210	-	3796	251.776	1772	0.974
AK343899	-	3795	188.277	2369	0.8012
AB499527	AKT1	3786	293.13	1518	0.998
AK238186	-	3784	283.091	1571	0.972
AK349415	-	3761	135.551	3261	0.9749
EU308569	SFRS18	3734	135.996	3227	0.8556
AK238649	-	3728	199.524	2196	0.9608
AK348462	-	3727	306.105	1431	0.9846
AK231529	-	3659	254.164	1692	0.9858
AK240270	PDLIM1	3654	291.949	1471	0.9844
AK231119	-	3648	176.659	2427	0.9876
AK235603	-	3633	237.084	1801	0.8995
AK236651	-	3609	168.655	2515	0.9757
AB237779	COL6A2	3603	573.022	739	0.9986
AK239562	ERGIC3	3587	316.266	1333	0.9835
AK349914	-	3584	257.948	1633	0.9296
AK343276	-	3576	225.236	1866	0.9753
AK235450	-	3572	261.082	1608	0.9807
AK231721	EIF4A2	3559	215.725	1939	0.6235
AK233536	-	3555	207.459	2014	0.9906
AK344497	-	3545	962.231	433	0.9169
AK343430	-	3537	794.849	523	0.9828
AK230495	-	3523	166.758	2483	0.9803
AK239666	-	3514	188.672	2189	0.9749
AY609972	-	3506	152.334	2705	0.888
AK347192	-	3499	448.462	917	0.8233
FJ905613	IVNS1ABP	3491	153.555	2672	0.8817
AK233047	-	3487	450.857	909	0.9912
AK351145	-	3453	231.376	1754	0.7913
AK233655	SARS	3452	216.151	1877	0.9952
AK232701	-	3445	287.975	1406	0.9666
AK238622	-	3411	158.583	2528	0.9233
AK239497	-	3393	274.077	1455	0.9746
AK350260	-	3387	859.776	463	0.7516
AK346475	-	3366	166.152	2381	0.987
AK239879	-	3352	237.327	1660	0.9675
AK235520	LOC100155504	3343	224.261	1752	0.9355
AY550039	RPL32	3332	569.204	688	0.9942
AK344508	-	3327	170.828	2289	0.9803
AK239738	CDK4	3316	263.867	1477	0.9831
AK347741	-	3315	177.825	2191	0.7147
AK240360	MYL6	3314	547.815	711	0.5077
AK346412	-	3297	140.144	2765	0.9841
AK230942	ANXA1	3294	272.255	1422	0.1547
AK240066	-	3293	200.429	1931	0.9368
AK238804	-	3290	176.887	2186	0.9876
AF467889	SCARB1	3271	143.986	2670	0.8831
AK351772	-	3270	124.781	3080	0.9886
AK235084	-	3267	224.414	1711	0.9848
AK234533	-	3257	160.032	2392	0.9795
AK234913	-	3248	237.105	1610	0.6764
AY609407	SDC2	3243	162.955	2339	0.9944
AB237781	COL6A3	3242	533.662	714	0.9986
AK240110	-	3237	174.357	2182	0.9711
AK235881	-	3209	155.657	2423	0.8791
AK233139	-	3193	112.493	3336	0.8771
AK351947	-	3191	149.836	2503	0.9281
AK345048	-	3188	134.345	2789	0.9681
AK347144	-	3183	174.895	2139	0.9528
AK235137	-	3181	245.318	1524	0.8524
AK351025	-	3169	223.966	1663	0.9765
AK236418	-	3160	186.257	1994	0.9704
AK343717	-	3154	100.133	3702	0.8104
AK346625	-	3148	667.846	554	0.9765
AK349960	-	3133	242.572	1518	0.6871
DQ400859	OGT	3125	68.129	5391	0.9139
AK347368	-	3114	158.3	2312	0.7383
AK236355	-	3102	202.545	1800	0.9289
AK239819	-	3102	219.23	1663	0.9832
AK348471	-	3094	144.416	2518	0.6493
AY610375	ERH	3081	679.385	533	0.9981
AK235193	ARGLU1	3081	207.871	1742	0.9707
AK232087	PES1	3080	158.076	2290	0.9891
AK343446	-	3077	117.302	3083	0.9702
AK235722	VPS28	3059	388.257	926	0.9849
AK237835	-	3056	125.366	2865	0.9431
AK346110	-	3047	98.4376	3638	0.9912
AK343699	-	3045	171.563	2086	0.7402
AY856514	ADIPOR2	3036	144.463	2470	0.9798
AK234825	-	3010	238.548	1483	0.913
AK239534	-	3010	238.227	1485	0.8263
AK239107	-	3003	242.574	1455	0.9148
AK239438	-	3002	154.073	2290	0.6114
AB232525	DKK3	2991	146.29	2403	0.9596
AK343739	-	2980	1509.66	232	0.8405
AK240101	-	2974	372.243	939	0.6763
AK239934	-	2968	374.684	931	0.9441
AK343319	-	2964	658.527	529	0.9679
AK343509	-	2962	275.634	1263	0.9667
AK235770	-	2949	264.579	1310	0.9405
AK239638	-	2947	161.475	2145	0.9841
AK344200	-	2945	194.673	1778	0.9516
AB364505	RAI14	2941	70.6289	4894	0.944
AK347191	-	2929	225.293	1528	0.9705
AY610017	-	2929	125.729	2738	0.9511
AK240211	-	2925	126.064	2727	0.9809
AK232134	-	2923	213.912	1606	0.8474
AK234734	-	2921	193.412	1775	0.8839
AK343718	-	2916	727.642	471	0.7197
AK348037	-	2914	219.823	1558	0.9775
AK344432	-	2913	200.802	1705	0.9695
AK231513	-	2911	285.11	1200	0.8625
AK231276	-	2908	129.266	2644	0.9883
EF095721	KLF2	2907	210.512	1623	0.8835
X94251	GAPDH	2900	1039.14	328	0.6341
AK232109	-	2896	293.928	1158	0.405
AK233000	-	2886	204.703	1657	0.9903
AK234679	TLN1	2883	206.108	1644	0.7853
AK232172	-	2883	118.933	2849	0.961
AK235171	-	2882	252.402	1342	0.9829
AK232271	-	2879	235.798	1435	0.9575
AK234088	-	2867	300.321	1122	0.7121
AK236375	LOC100158185	2855	263.383	1274	0.971
AK235184	-	2846	140.958	2373	0.9857
AK349388	-	2841	155.885	2142	0.9841
AK230517	-	2835	205.298	1623	0.7677
AK234838	GAPDH	2834	248.198	1342	0.728
AY609929	DEK	2788	116.362	2816	0.8725
AK232329	-	2779	146.007	2237	0.9839
DQ629179	HSBP1	2775	583.448	559	0.8873
AK343577	-	2766	217.743	1493	0.9839
AK232099	-	2765	144.883	2243	0.9496
AK349654	-	2753	173.028	1870	0.8909
AK348781	-	2743	226.236	1425	0.9607
AK230657	-	2738	158.992	2024	0.6201
AK240055	VAPB	2738	176.039	1828	0.9798
AK235508	-	2730	116.591	2752	0.9691
AK233269	-	2730	151.063	2124	0.694
AK233037	LOC100152356	2727	129.341	2478	0.9839
AY610233	-	2721	588.952	543	0.8379
DQ972970	HNRNPA1	2718	331.722	963	0.7466
AK233921	-	2713	127.137	2508	0.994
AK350615	-	2710	269.694	1181	0.9001
AK344707	-	2708	169.655	1876	0.951
AK235644	-	2705	192.446	1652	0.8111
AB242619	LOC780436	2693	178.215	1776	0.9702
DQ144454	ACSL4	2693	64.5149	4906	0.7717
AK344770	-	2683	1236.61	255	0.9216
AK230504	-	2681	185.79	1696	0.9841
AK350727	-	2662	266.723	1173	0.6488
AB009387	TOPOII	2661	54.6382	5724	0.9899
AK343952	-	2656	178.582	1748	0.9388
AK230681	-	2655	110.302	2829	0.7653
AK237044	-	2649	117.133	2658	0.9887
AK349770	-	2646	108.433	2868	0.9711
AY610475	-	2646	462.777	672	0.997
AY885253	LGALS1	2643	744.925	417	0.9161
AK345304	-	2634	95.5481	3240	0.9948
AK236708	-	2634	129.475	2391	0.9854
AK347557	-	2631	94.7956	3262	0.9908
AK231305	-	2628	105.273	2934	0.9339
AK343407	-	2624	136.763	2255	0.996
AB364503	ARHGEF2	2615	74.8886	4104	0.9827
DQ351286	EIF4A3	2613	208.35	1474	0.9634
AK231426	-	2611	161.088	1905	0.9916
AK231051	COPB2	2606	98.2627	3117	0.9888
AK234255	LOC100155084	2589	132.818	2291	0.9956
AK347372	-	2582	157.808	1923	0.7514
AY610267	-	2582	502.424	604	0.8659
AK236447	-	2581	77.109	3934	0.9903
AK343807	-	2581	128.919	2353	0.6001
EF113597	SEPX1	2575	249.088	1215	0.9877
AK230658	-	2570	147.704	2045	0.9951
AB052256	CYP2B22	2568	110.032	2743	0.9953
AK236282	-	2566	133.503	2259	0.9911
AK234298	MATN2	2563	82.5517	3649	0.9737
AB016798	RPL29	2560	476.074	632	0.3877
AK345804	-	2553	206.082	1456	0.5234
AK236127	-	2545	182.388	1640	0.9872
AK236404	-	2544	167.038	1790	0.9017
AY145131	ALPL	2540	195.5	1527	0.9692
AK348510	-	2531	150.618	1975	0.879
AK240348	ACTA2	2529	188.123	1580	0.6373
AK230614	-	2525	113.529	2614	0.448
AK232242	KLHDC3	2522	157.582	1881	0.9957
AK240079	-	2520	223.53	1325	0.9774
AK233343	-	2508	169.992	1734	0.9856
AK230645	LIPA	2503	117.296	2508	0.8521
EU684958	DGAT2	2502	198.556	1481	0.9662
M11732	GOT2	2499	115.953	2533	0.5219
AK347443	-	2497	194.611	1508	0.9085
AK344748	NDUFA4	2497	519.423	565	0.8973
AK343339	-	2497	471.823	622	0.9727
AK236081	LOC100157638	2492	176.971	1655	0.9897
AK350423	-	2486	261.577	1117	0.9767
AK239829	-	2483	153.999	1895	0.7493
AK344489	-	2481	123.977	2352	0.9732
AK239890	-	2473	116.775	2489	0.9586
AK232224	-	2471	260.231	1116	0.4409
AY349424	C1QA	2461	341.895	846	0.9917
AK230565	-	2456	100.577	2870	0.9868
AK344433	-	2456	196.632	1468	0.8297
EF139241	KDM5C	2452	48.7788	5908	0.9206
AK230957	-	2447	133.518	2154	0.974
AK350047	-	2446	83.2069	3455	0.9809
AK237820	-	2442	183.042	1568	0.926
DQ351283	EIF4A1	2437	197.942	1447	0.5708
AK231707	-	2428	240.206	1188	0.9554
AK343851	-	2423	1260.07	226	0.8053
AK350735	-	2423	188.22	1513	0.9015
AK236142	CD164	2412	94.0557	3014	0.6556
AK350867	-	2408	149.981	1887	0.9682
AK351832	-	2408	236.634	1196	0.9582
AK350585	-	2404	302.834	933	0.9625
AB251342	LOC780412	2403	113.607	2486	0.92
AK345485	-	2396	124.824	2256	0.9911
AK236439	RING1	2395	161.125	1747	0.9542
AK351686	-	2393	212.586	1323	0.9864
AK232504	-	2392	153.625	1830	0.9781
AK348005	-	2391	146.439	1919	0.9693
AK346323	-	2389	91.1922	3079	0.6067
EU583382	PDK4	2389	78.2119	3590	0.9705
AY349420	C1QB	2384	543.01	516	0.9981
AK231298	LOC100156879	2377	254.668	1097	0.9772
AK234689	-	2369	148.417	1876	0.7703
AK235256	-	2368	423.611	657	0.9817
AK239689	-	2365	211.376	1315	0.962
AK232367	-	2349	245.841	1123	0.9118
AK232947	-	2345	94.0646	2930	0.9904
AK238491	-	2342	189.31	1454	0.9766
AK233607	LOC100157655	2342	92.3371	2981	0.9819
AK238983	LOC100153900	2338	96.2813	2854	0.9895
AK343722	-	2337	93.904	2925	0.9282
AK350655	-	2332	207.323	1322	0.9849
AK349614	-	2331	109.454	2503	0.9165
AK240249	RPS10	2329	293.072	934	0.2527
AK240355	ACTB	2328	189.876	1441	0.4976
AK351933	-	2327	174.98	1563	0.8567
M57446	SLPI	2323	455.04	600	0.9233
DQ200860	TMEM59	2323	174.233	1567	0.8239
AK231552	YWHAB	2321	95.0483	2870	0.4969
AK238740	LOC100154317	2320	135.86	2007	0.8929
DQ060156	DNMT1	2316	52.1458	5220	0.9632
AK346399	-	2315	124.013	2194	0.9348
AY610371	-	2312	722.689	376	0.7181
AK237619	-	2310	153.735	1766	0.9994
AK236193	-	2306	127.842	2120	0.9934
AK349934	-	2301	145.475	1859	0.9876
AK234891	-	2300	121.22	2230	0.9924
AK351072	-	2295	152.134	1773	0.9718
AK344035	-	2292	584.339	461	0.8395
AY626238	MAGED1	2291	97.8781	2751	0.8103
AK236351	-	2287	102.047	2634	0.9897
AK235553	-	2287	176.605	1522	0.9869
Z19538	CNN1	2280	182.292	1470	0.9857
AK346920	-	2279	298.277	898	0.8285
AK346196	-	2276	155.072	1725	0.6429
AK236633	-	2268	99.0559	2691	0.8852
AY609846	PSMB3	2262	377.634	704	0.9972
AK238416	-	2258	154.383	1719	0.8685
AK235203	PLAC9	2257	180.699	1468	0.9857
AK236802	SAMHD1	2255	103.609	2558	0.991
AK347882	-	2254	124.607	2126	0.9233
AK343562	-	2245	153.673	1717	0.8829
AK348676	-	2237	382.702	687	0.9447
AY610051	-	2236	195.389	1345	0.9033
AF192528	ITGB1	2235	68.5672	3831	0.7076
AK240117	-	2225	293.827	890	0.9674
AK232164	SLC39A1	2223	126.707	2062	0.9622
AK343753	-	2222	164.661	1586	0.9811
AY609951	-	2219	191.343	1363	0.8635
AK232538	-	2216	84.4513	3084	0.9608
AK232458	RAB13	2215	205.795	1265	0.9383
AK234851	-	2215	115.446	2255	0.9831
AK232505	TMEM66	2213	133.588	1947	0.9676
AK230838	-	2209	123.69	2099	0.9457
AK236299	ATP5B	2200	187.912	1376	0.3001
AK350968	-	2200	205.375	1259	0.9388
S96211	TIMP1	2197	351.313	735	0.9755
AB237780	COL6A3	2196	274.572	940	0.9947
AY609575	-	2193	209.719	1229	0.8682
AK234867	-	2189	174.542	1474	0.9389
AK349445	-	2183	76.36	3360	0.9866
AK239290	-	2180	83.5671	3066	0.968
E01557	-	2179	76.0164	3369	0.756
AB090164	RAMP2	2178	341.309	750	0.6507
AB004800	S100A11	2175	514.344	497	0.996
AK352204	-	2173	240.484	1062	0.9087
AK343480	-	2172	111.135	2297	0.8764
AK236143	-	2170	106.223	2401	0.8338
AK238873	TRPC4AP	2169	90.3345	2822	0.9415
AK346640	-	2168	488.135	522	0.9521
AK231907	SF3A1	2166	194.925	1306	0.9763
AK343965	-	2159	98.3522	2580	0.9872
AK231525	-	2156	103.511	2448	0.9869
AK231011	-	2155	77.5026	3268	0.9636
AK235216	-	2148	92.3732	2733	0.993
AY374470	ETFB	2148	304.898	828	0.9734
AK348604	-	2147	110.433	2285	0.9934
AK235490	LOC100154160	2146	113.511	2222	0.9802
AK234202	-	2143	94.0509	2678	0.9832
AK348639	-	2142	87.8711	2865	0.9637
AK233284	-	2139	118.361	2124	0.9609
AK348394	-	2138	90.194	2786	0.9928
AK352119	-	2133	110.632	2266	0.9938
AK351541	-	2133	116.277	2156	0.9977
AK238789	-	2132	118.644	2112	0.9896
AK232272	-	2128	292.179	856	0.354
AB271938	AP3D1	2127	54.9907	4546	0.8216
AK239710	-	2127	126.704	1973	0.9838
GU373684	EPHB3	2120	67.5793	3687	0.9927
AK347890	-	2119	140.546	1772	0.7336
EU282343	BAT5	2116	126.177	1971	0.9909
AK234254	-	2116	295.012	843	0.9537
AK235255	-	2113	118.597	2094	0.9604
AK230844	-	2110	111.206	2230	0.4614
AK236736	FKBP4	2101	117.085	2109	0.5979
AK239131	WBP11	2101	90.584	2726	0.9923
AK235336	-	2097	163.653	1506	0.9867
AK231943	-	2091	132.77	1851	0.9865
AJ307006	MCL1	2091	101.259	2427	0.7721
AK231792	-	2085	198.905	1232	0.8304
AK231607	-	2084	195.79	1251	0.5612
AK235511	LOC100153484	2084	152.133	1610	0.9894
AK238982	-	2079	125.177	1952	0.9636
EF589048	FASN	2075	30.3178	8044	0.2962
M58700	RI	2073	193.982	1256	0.9992
AY973170	PLIN1	2073	154.301	1579	0.9702
AK349544	-	2070	92.9646	2617	0.9786
AK349805	-	2069	106.56	2282	0.989
AK238420	KRTCAP2	2067	498.842	487	0.8706
EF154831	ANGPTL2	2066	121.958	1991	0.9106
AK236207	-	2062	146.967	1649	0.8969
AY609942	-	2061	297.581	814	0.8661
AK238741	-	2061	101.056	2397	0.9871
AK234218	-	2054	136.698	1766	0.9757
AK240140	-	2050	235.982	1021	0.9716
AK350560	-	2050	135.206	1782	0.9237
EF619477	-	2044	231.215	1039	0.9913
AK235234	-	2042	68.2976	3514	0.8054
AY609786	CLIC1	2034	193.883	1233	0.6148
AK232104	ITM2B	2032	228.32	1046	0.4876
AK235300	MYLK	2031	94.649	2522	0.7581
AK231590	-	2027	113.122	2106	0.8419
AK235164	-	2026	172.799	1378	0.8389
AK230965	MARCH7	2026	63.0273	3778	0.9338
EF601160	ADIPOQ	2023	87.2851	2724	0.2673
AK351415	-	2021	139.723	1700	0.9735
AK231703	-	2013	166.378	1422	0.7461
AB016793	HDH	2010	18.5298	12749	0.9536
AK238843	-	2007	109.561	2153	0.9549
AK235053	-	2004	127.937	1841	0.9919
AK238998	-	2002	180.442	1304	0.9647
AK236279	-	2001	102.519	2294	0.7803
AK236573	-	1998	109.019	2154	0.8839
AK349798	-	1997	188.824	1243	0.6782
AK231047	PRPF40A	1995	109.824	2135	0.9541
EU275239	TN-X	1989	90.5728	2581	0.9101
AK235964	-	1984	93.4967	2494	0.988
AK235006	-	1982	104.648	2226	0.9672
AK350466	-	1974	170.467	1361	0.9758
AK232801	-	1973	137.946	1681	0.9768
AK233398	ITM2B	1973	140.965	1645	0.6274
AK235986	-	1970	134.849	1717	0.9849
AK348416	-	1967	76.5253	3021	0.7938
AK347271	-	1966	214.545	1077	0.7679
AK231694	PIGT	1966	106.384	2172	0.982
AK230569	-	1962	75.9536	3036	0.9736
AK234625	SEC61A1	1960	111.285	2070	0.787
AK349061	-	1955	263.803	871	0.9104
AK344391	-	1950	109.605	2091	0.99
AK349463	-	1948	110.657	2069	0.8627
AK233411	-	1946	157.952	1448	0.982
AY610441	NDUFB9	1945	354.964	644	0.5264
AK349926	AKAP2	1944	95.4384	2394	0.9599
AK230779	-	1944	316.893	721	0.9501
AK350066	NME2	1944	285.243	801	0.9326
EU282360	ATF6B	1944	95.8388	2384	0.9652
AK344302	-	1943	136.499	1673	0.9761
AK239096	LOC100153052	1942	133.868	1705	0.976
AK237558	-	1937	105.789	2152	0.8959
AK347151	-	1934	86.2962	2634	0.929
AK236671	-	1931	127.073	1786	0.9804
AK349829	-	1931	127.932	1774	0.9707
AK236655	-	1930	73.8874	3070	0.9085
AK235798	-	1926	101.372	2233	0.9019
AK348370	-	1926	81.7494	2769	0.9939
AK240575	-	1925	218.385	1036	0.9411
AK344112	-	1919	120.804	1867	0.9154
AY609866	-	1918	187.229	1204	0.9909
AK346083	-	1917	123.185	1829	0.9852
AK236160	-	1916	118.896	1894	0.9805
AK346054	-	1910	88.3446	2541	0.9
AK344437	-	1902	356.528	627	0.9506
AK352211	-	1901	116.793	1913	0.9791
AK234669	-	1901	178.884	1249	0.9231
AK237460	-	1898	126.963	1757	0.9613
AK346634	-	1896	232.123	960	0.2865
DQ499456	SRSF11	1896	79.9563	2787	0.4557
AF288822	-	1894	546.936	407	0.9975
AK234073	SNX1	1890	110.679	2007	0.9851
AK344841	-	1888	1143.8	194	0.9124
AK233024	-	1888	116.727	1901	0.8217
AK235359	-	1886	54.3291	4080	0.9811
AK234327	-	1886	117.158	1892	0.9804
AK238633	-	1885	131.17	1689	0.4346
X62984	LPL	1884	74.7309	2963	0.6547
AK239723	-	1883	136.359	1623	0.9747
AK236046	-	1883	94.2548	2348	0.4774
AK235000	-	1882	98.5268	2245	0.9862
AK230880	LOC100157122	1878	227.315	971	0.9928
AK348148	-	1876	106.619	2068	0.9981
AK347694	-	1875	147.208	1497	0.8891
D89812	CAT	1870	96.4381	2279	0.4634
AK235496	-	1870	119.382	1841	0.9783
AK239104	-	1865	181.453	1208	0.6805
AK343457	-	1865	153.605	1427	0.9867
AK234766	-	1859	230.474	948	0.9705
AY349426	C1S	1858	102.282	2135	0.578
AK236153	-	1856	184.237	1184	0.9443
AK230624	-	1856	110.115	1981	0.9051
AK349186	-	1855	82.2094	2652	0.9766
AK238034	PCBP2	1852	192.285	1132	0.5239
AK237912	-	1851	80.9938	2686	0.9929
AK231337	-	1851	88.2195	2466	0.9404
AK230754	LOC100155786	1850	126.93	1713	0.9691
AK235604	-	1850	117.34	1853	0.9633
AY122324	PHI-1	1842	296.564	730	0.926
AK233971	-	1839	246.453	877	0.5348
AK235657	-	1836	119.417	1807	0.995
EU872207	TIAF1	1833	131.925	1633	0.8414
AK233014	-	1831	94.344	2281	0.9873
AK351821	-	1830	71.9575	2989	0.899
AK233205	LOC100154783	1829	235.19	914	0.5252
AY609978	-	1826	196.891	1090	0.9431
AK235666	BZW1	1825	88.5971	2421	0.8298
AK351793	-	1824	94.8566	2260	0.9792
AK234855	-	1821	98.6737	2169	0.7409
EU822301	NR2F2	1821	91.8555	2330	0.9215
AK231409	-	1813	84.4562	2523	0.9929
DQ835010	CAV1	1812	81.5023	2613	0.6548
AK234658	-	1809	101.389	2097	0.5813
AK231265	-	1807	76.0121	2794	0.9939
AY553921	LOC414435	1806	312.148	680	0.9706
AK233803	-	1803	326.514	649	0.98
AK234861	-	1801	93.8682	2255	0.9854
X92979	PTGDS	1799	292.445	723	0.805
AK232798	LOC100154173	1795	107.363	1965	0.8168
AK351455	-	1794	134.043	1573	0.9669
AK349205	-	1794	123.666	1705	0.9531
AK349981	-	1793	107.188	1966	0.9313
AK349638	-	1787	490.718	428	0.7383
AK236102	-	1783	93.344	2245	0.9497
EU571212	CTSH	1778	144.816	1443	0.1365
AK231358	-	1775	145.276	1436	0.9415
AK240431	-	1774	195.59	1066	0.9972
AY610148	BNIP3L	1774	60.4521	3449	0.893
AK238637	-	1773	147.893	1409	0.5259
AK349713	-	1772	407.562	511	0.9335
AK347580	-	1772	126.604	1645	0.9921
GU391030	INPPL1	1771	54.8476	3795	0.9051
AK351117	-	1770	140.181	1484	0.9508
AK230973	-	1770	84.0522	2475	0.9717
AK352248	-	1765	131.292	1580	0.5316
AK234325	ACO2	1763	98.2953	2108	0.5394
AK236341	DYNLL1	1760	286.501	722	0.7064
AB237776	COL6A1	1753	720.389	286	0.9895
AK239282	-	1750	76.9755	2672	0.9835
FJ436394	CPNE1	1748	107.562	1910	0.9241
EF375723	EPAS1	1748	71.7081	2865	0.8408
AK234713	-	1744	103.054	1989	0.7044
AY609521	-	1743	81.8769	2502	0.9133
AY609499	RPN2	1742	83.8061	2443	0.4282
AK240352	-	1742	293.742	697	0.8522
AK238517	-	1741	130.999	1562	0.9513
AK345291	-	1738	124.63	1639	0.9878
AK239403	VPS52	1738	69.5263	2938	0.9193
AK345425	-	1735	116.39	1752	0.9903
AF339885	IGF2R	1735	29.553	6900	0.9732
AK236053	-	1733	88.9047	2291	0.9895
AK232430	-	1731	196.756	1034	0.9623
AK236218	-	1730	199.341	1020	0.9
AK232879	-	1730	134.744	1509	0.332
AK234499	-	1728	82.9289	2449	0.6235
AK233025	PYGL	1727	88.9853	2281	0.6826
AK231614	-	1727	137.146	1480	0.8405
AK235650	-	1726	90.7236	2236	0.8725
AK236324	-	1725	131.054	1547	0.9063
AK348921	-	1724	129.306	1567	0.7409
AK343779	-	1724	458.423	442	0.8122
AK230558	HMG20A	1723	53.8149	3763	0.9849
AK238791	BUB3	1721	141.845	1426	0.9656
EU282341	BAG6	1721	54.6381	3702	0.7974
AK236488	-	1715	132.783	1518	0.9816
AK346692	-	1715	163.343	1234	0.9733
AK347406	-	1714	138.452	1455	0.8241
AK344045	-	1714	454.735	443	0.8871
AK350012	-	1714	60.6953	3319	0.9895
AK235923	-	1712	121.432	1657	0.971
AK349939	-	1712	157.814	1275	0.5765
AK351954	-	1712	97.1572	2071	0.9522
AK347343	-	1711	101.461	1982	0.9884
AK344521	-	1708	65.0494	3086	0.9822
AK235829	-	1708	84.5587	2374	0.9853
AJ238156	EGR-1	1707	345.905	580	0.9638
AK238170	-	1706	99.904	2007	0.9706
AY609399	-	1706	55.8516	3590	0.878
AK343501	-	1705	145.421	1378	0.9681
DQ367936	LGALS1	1703	359.344	557	0.842
AK345782	-	1703	97.0682	2062	0.9888
AK350830	-	1703	113.531	1763	0.9331
AK346212	-	1700	50.3534	3968	0.685
AK235872	LOC100154421	1699	147.043	1358	0.9919
AK351136	-	1697	165.793	1203	0.4763
AK233292	-	1696	97.9518	2035	0.8644
AK234877	SLC25A1	1695	124.587	1599	0.9168
AK351060	-	1694	179.044	1112	0.9883
AK347932	-	1694	77.2292	2578	0.6908
AK347961	-	1693	99.7391	1995	0.9875
AK350977	-	1692	154.276	1289	0.9853
AK231017	-	1692	308.792	644	0.7717
AK235498	LOC733612	1689	123.913	1602	0.6517
AK236036	-	1686	74.2716	2668	0.9625
J05224	ACO2	1685	74.3111	2665	0.8548
EU282370	SKIV2L	1682	51.0554	3872	0.9899
AK350592	-	1679	426.207	463	0.9352
M86450	MSN	1678	83.6727	2357	0.776
AK347921	-	1676	135.756	1451	0.9807
AY610227	-	1676	491.225	401	0.808
AK343500	-	1675	111.474	1766	0.9564
AK344599	-	1675	124.755	1578	0.9785
AK235784	-	1674	80.3702	2448	0.9424
AK350119	-	1673	138.179	1423	0.8637
AK344620	-	1669	108.735	1804	0.954
AK236005	LOC100154984	1665	66.8335	2928	0.9812
DQ917628	RAB1B	1665	322.918	606	0.9884
AK236603	-	1664	85.5891	2285	0.9921
AK348490	-	1660	115.104	1695	0.9864
AK236266	-	1660	78.9243	2472	0.9591
AK235576	CDC42BPB	1656	118.822	1638	0.9921
AK234611	-	1656	106.647	1825	0.7567
AK349214	-	1656	64.0865	3037	0.9358
AK238036	-	1649	185.462	1045	0.9474
AK231096	-	1648	113.869	1701	0.983
AK240319	-	1646	74.3488	2602	0.4181
AK350095	-	1646	111.953	1728	0.9815
AK234781	LSG1	1644	97.8331	1975	0.9914
AK232184	-	1644	140.015	1380	0.9746
AK232843	GPD1	1642	103.09	1872	0.9893
FJ487633	NDUFB8	1641	287.433	671	0.9776
AJ278470	FH	1640	48.1515	4003	0.7534
AK346752	-	1640	169.079	1140	0.914
AY610054	PCOLCE2	1639	97.5356	1975	0.7084
AK343644	-	1638	75.0839	2564	0.821
AK344208	-	1638	345.009	558	0.9462
AK348083	-	1637	52.6108	3657	0.5961
AY466608	HSP70.2	1636	99.8339	1926	0.4953
AY609637	-	1634	112.835	1702	0.9976
AK346775	-	1634	239.16	803	0.9651
AK351511	-	1632	123.589	1552	0.9588
AK236182	-	1631	72.3641	2649	0.963
AK349431	-	1631	311.189	616	0.9367
AK233010	EIF2B5	1631	73.0814	2623	0.9645
AK347427	-	1630	114.169	1678	0.6538
AY610266	-	1629	330.099	580	0.9983
AK347357	-	1627	76.1842	2510	0.9725
AK238062	-	1627	128.683	1486	0.9832
AK235287	TIAL1	1627	120.115	1592	0.9573
AK232382	-	1626	99.2237	1926	0.6931
AK236549	-	1625	108.454	1761	0.8825
AK232038	ARPC1A	1625	116.031	1646	0.836
AY610454	-	1623	309.663	616	0.9075
AK344368	-	1622	95.4606	1997	0.9609
AK235117	-	1621	58.1732	3275	0.9911
AK348591	-	1619	91.3939	2082	0.8703
AK237362	-	1619	122.604	1552	0.9729
AK236276	LOC100153890	1618	73.879	2574	0.9767
AK233035	RNF10	1615	60.8372	3120	0.8215
AK233029	-	1615	107.36	1768	0.6459
AK347538	-	1612	70.8789	2673	0.633
AK230499	-	1611	93.0427	2035	0.9862
AK232765	-	1611	74.4561	2543	0.4389
AK351135	-	1611	165.22	1146	0.3246
AF165172	VCL	1610	36.3893	5200	0.7008
AK348457	IGFBP4	1610	86.84	2179	0.1303
AK236601	-	1609	110.395	1713	0.944
AK347504	-	1608	163.203	1158	0.8644
AK343352	-	1605	80.8212	2334	0.9906
AK239563	-	1604	105.554	1786	0.9815
X17058	SLC2A1	1600	84.3269	2230	0.9323
AK350943	-	1600	73.6292	2554	0.9092
AK234945	-	1598	82.7739	2269	0.7973
AK344458	-	1598	92.5192	2030	0.9749
AK233678	-	1596	78.7485	2382	0.9786
AK234886	-	1594	104.603	1791	0.9849
AK345332	-	1594	112.316	1668	0.9826
AK235960	-	1594	94.2848	1987	0.9386
AK233082	-	1593	232.869	804	0.9826
AK347621	-	1591	83.9656	2227	0.7589
AY609598	-	1591	57.7312	3239	0.6301
AK235665	-	1591	102.069	1832	0.9782
AK236292	-	1591	58.6547	3188	0.7726
AK238798	UBE2V1	1591	86.2108	2169	0.6957
AK233476	-	1589	78.9667	2365	0.6452
AK351270	-	1588	116.576	1601	0.9394
FJ167680	USP7	1585	44.1855	4216	0.6641
EU076594	C4	1579	34.2653	5416	0.7315
AK237887	-	1579	145.782	1273	0.9804
EF095722	KLF6	1579	46.5582	3986	0.72
AK230923	-	1575	88.4851	2092	0.9837
AK345529	-	1575	57.0274	3246	0.9057
AK234371	SMPD4	1574	57.1496	3237	0.9873
AK343554	-	1574	150.035	1233	0.9773
AK343803	-	1573	90.4038	2045	0.9301
AF350447	MYOC	1571	85.1664	2168	0.988
AK236253	ERP29	1570	142.599	1294	0.7952
AK351132	-	1569	88.2323	2090	0.9871
AK231564	-	1569	169.959	1085	0.7475
AK233212	SFXN3	1568	71.6517	2572	0.9821
AK234524	-	1567	95.8223	1922	0.9875
AY704418	PSMD4	1565	159.666	1152	0.9991
AK235026	-	1564	65.1606	2821	0.9741
AY609962	CTSK	1561	104.479	1756	0.4402
AY216477	GLUL	1561	173.572	1057	0.9536
AK234402	-	1561	138.256	1327	0.4861
AK240107	-	1559	133.647	1371	0.7046
AK232727	-	1558	92.109	1988	0.7465
AK232419	-	1558	81.6374	2243	0.7704
AY609623	GLT8D1	1557	123.562	1481	0.9716
AK235638	-	1557	74.4791	2457	0.6162
DQ470570	STAT3	1557	73.9076	2476	0.9952
AK239311	ZC3H14	1557	74.3279	2462	0.9728
AK347750	-	1557	215.036	851	0.9624
AK236596	-	1555	76.3728	2393	0.9875
AK232829	DGCR2	1554	44.8864	4069	0.6527
AK231936	-	1552	104.412	1747	0.9588
AK235101	-	1551	105.798	1723	0.9779
GQ231317	-	1549	71.3661	2551	0.6633
AK236116	-	1547	145.689	1248	0.9792
AB019559	PPP1R12A	1546	74.134	2451	0.991
AK345559	-	1546	75.3327	2412	0.9892
AK234370	-	1545	136.223	1333	0.907
AK230912	-	1542	63.8142	2840	0.8169
AK232967	-	1542	89.0139	2036	0.5663
AK349695	-	1541	397.181	456	0.9693
AK343869	-	1540	114.338	1583	0.9747
AK236617	-	1538	69.1516	2614	0.9893
AK238586	-	1537	139.279	1297	0.9769
AB237777	COL6A1	1537	511.741	353	0.9745
AK232599	-	1536	84.914	2126	0.9821
AK347915	-	1536	175.781	1027	0.9124
AK234991	-	1535	70.1164	2573	0.9642
AK236824	-	1534	72.5229	2486	0.9155
AK231631	-	1534	90.599	1990	0.8749
AK344123	-	1532	123.242	1461	0.9644
DQ665829	EGR2	1532	120.038	1500	0.9987
AK234286	-	1531	154.587	1164	0.9785
AK235846	-	1530	79.0079	2276	0.9921
AK234467	-	1530	124.186	1448	0.9137
AK237250	ATXN2	1530	123.081	1461	0.9767
AK235305	-	1529	78.8869	2278	0.9701
AK236663	-	1518	78.1479	2283	0.9544
AK230791	-	1518	115.402	1546	0.9825
AK236398	-	1517	276.425	645	0.9178
AK238787	MFAP1	1515	87.8436	2027	0.9882
AK349693	-	1515	108.243	1645	0.9775
AK233881	-	1513	104.602	1700	0.9353
AK345457	-	1510	112.324	1580	0.9335
AK348537	-	1509	99.1911	1788	0.9804
AK344464	-	1509	64.7277	2740	0.9861
AK233685	-	1509	138.992	1276	0.9788
AK343405	-	1505	89.2901	1981	0.9909
AK235752	-	1502	77.1552	2288	0.9515
AK236340	-	1500	77.1199	2286	0.9681
AK240467	GRHPR	1500	139.806	1261	0.9849
AK235298	ANGPTL2	1499	90.7201	1942	0.811
AK239695	-	1499	119.12	1479	0.929
AK236807	VPS72	1497	130.039	1353	0.9667
AK239999	-	1497	183.849	957	0.3166
AY610471	CIB1	1496	264.003	666	0.9955
AK343391	-	1496	56.1744	3130	0.945
AK347540	-	1494	52.841	3323	0.8706
AK233571	-	1494	104.768	1676	0.2196
AK231533	-	1493	75.9954	2309	0.9905
FJ603023	MAL2	1492	61.3561	2858	0.9395
AK235249	-	1492	94.7869	1850	0.9227
AK237610	ITGA5	1488	120.944	1446	0.9882
AK235552	CLK2	1488	80.4812	2173	0.9821
AK352101	-	1486	135.388	1290	0.9721
AK343477	-	1485	44.5465	3918	0.9747
AK235248	-	1484	124.761	1398	0.6373
AK346618	-	1483	259.759	671	0.9478
AK230941	-	1482	88.9129	1959	0.6442
AK347660	-	1480	64.9292	2679	0.8066
AK235207	TMEM50B	1479	88.2823	1969	0.8888
AK234468	-	1476	95.7898	1811	0.3788
AK344502	-	1476	111.416	1557	0.8606
AK232486	-	1475	78.3715	2212	0.9358
AK239933	RHOV	1472	102.552	1687	0.9692
AK238609	IFI16	1469	69.9565	2468	0.9526
AK235473	-	1469	79.0172	2185	0.9748
AK237163	-	1467	152.312	1132	0.8198
AK239726	-	1466	71.7617	2401	0.7913
AK351443	-	1465	128.879	1336	0.9918
AK234376	-	1464	366.876	469	0.9488
AK346450	-	1461	119.245	1440	0.8111
AK343791	-	1460	239.657	716	0.8128
AK235957	-	1460	59.2933	2894	0.9782
AK239777	-	1457	130.024	1317	0.9833
EF416571	SPARCL1	1457	61.9993	2762	0.807
AK352371	-	1457	60.4882	2831	0.8647
AK239365	-	1456	66.4304	2576	0.9829
AK234589	-	1455	68.4302	2499	0.9936
AK234271	-	1451	126.417	1349	0.983
AK231347	TSC2	1451	140.94	1210	0.9876
AK240574	-	1448	199.513	853	0.8652
AY609615	-	1446	62.6657	2712	0.76
AB259649	SERPING1	1446	98.7503	1721	0.5782
EF692640	THBD	1446	46.5487	3651	0.9627
AK348002	-	1443	95.4937	1776	0.9471
AK344414	-	1442	49.2815	3439	0.9703
AK347130	-	1442	110.41	1535	0.9674
AK347157	-	1439	305.283	554	0.8574
AK233335	-	1439	70.2937	2406	0.99
AK351331	-	1439	94.8551	1783	0.6809
AK348239	-	1438	51.1374	3305	0.9371
AK235440	-	1436	100.941	1672	0.4103
AK238996	CORO1C	1435	70.8046	2382	0.9547
AY610402	-	1433	258.315	652	0.9755
AK350987	-	1432	81.9396	2054	0.9391
AK239435	-	1432	59.3037	2838	0.6335
AK232283	-	1431	99.0497	1698	0.9458
AK349089	-	1430	86.2334	1949	0.9779
AK349973	-	1428	89.2258	1881	0.9181
AK239461	TUBA4A	1426	112.256	1493	0.9859
AK233694	GBF1	1426	119.033	1408	0.9886
AK236459	-	1425	77.43	2163	0.9283
AK233383	-	1424	96.2967	1738	0.9833
AK345015	-	1422	68.9474	2424	0.9802
AK235306	PSMD1	1421	78.8904	2117	0.5857
AK344956	-	1420	158.193	1055	0.3327
DQ845171	ACTB	1420	208.097	802	0.3379
DQ629172	RPS21	1419	442.377	377	0.9549
AK239289	-	1418	109.572	1521	0.908
AK234134	-	1415	116.706	1425	0.9172
DQ020476	SREBF2	1414	53.5056	3106	0.9501
AY609968	-	1412	190.095	873	0.9817
AK231605	-	1412	153.235	1083	0.1902
AK230947	-	1406	67.4757	2449	0.9379
AK345302	-	1405	104.579	1579	0.9519
AK239484	APEX1	1405	120.621	1369	0.5318
AK233731	-	1399	136.339	1206	0.9967
AK349455	-	1395	65.9249	2487	0.9879
AY609625	-	1394	124.686	1314	0.7869
AK239680	-	1394	58.2224	2814	0.9662
AK233095	-	1390	124.708	1310	0.8389
AK232644	ATP5F1	1389	133.374	1224	0.8701
AY610336	-	1388	260.18	627	0.9282
AK350419	-	1386	150.831	1080	0.9731
AK234858	-	1384	80.8461	2012	0.8166
AY705448	SCAP	1382	39.6551	4096	0.8643
AK344728	-	1381	211.066	769	0.974
AK230978	-	1380	65.3211	2483	0.9867
AJ416019	FABP3	1379	254.036	638	0.4828
AK239955	-	1378	62.1717	2605	0.5758
AK232012	-	1375	102.671	1574	0.9771
AK238028	-	1374	73.3699	2201	0.9773
AK347550	-	1373	46.0005	3508	0.677
AK233800	-	1372	165.387	975	0.9826
DQ026064	FCGR2B	1370	107.273	1501	0.2905
AK236089	-	1369	64.6183	2490	0.7297
AK344696	-	1368	62.8791	2557	0.9711
AK349740	-	1366	241.424	665	0.9654
AK346529	-	1366	378.648	424	0.6698
AK344537	-	1366	105.277	1525	0.9252
AK350051	-	1366	100.53	1597	0.9004
AK238722	BRD2	1366	91.4797	1755	0.7242
AK351142	-	1365	99.8937	1606	0.9278
AK347180	-	1364	323.862	495	0.9232
AK239164	PKM2	1363	80.5806	1988	0.4769
AK346055	-	1361	94.6504	1690	0.6935
AK239391	-	1360	98.4247	1624	0.7592
AK239332	-	1359	75.1643	2125	0.976
AK347676	-	1359	107.126	1491	0.5017
AK343355	-	1358	125.675	1270	0.9882
AF120099	SLC4A2	1358	79.8432	1999	0.998
AK345143	-	1358	68.7071	2323	0.9923
AK239668	-	1357	60.0712	2655	0.9356
AK344690	-	1357	77.1971	2066	0.9787
AK233532	-	1352	74.253	2140	0.8033
AK234725	-	1350	110.801	1432	0.8966
AY504424	LOC396677	1345	86.666	1824	0.8032
AK348152	-	1345	64.1033	2466	0.9813
AF028807	SLC12A4	1341	47.0333	3351	0.9928
AK237422	-	1341	86.172	1829	0.8256
AK238086	-	1339	116.573	1350	0.9733
AK231946	-	1339	95.9595	1640	0.9817
AK343541	-	1338	185.882	846	0.9515
AK347702	-	1338	132.482	1187	0.9823
AK239721	LOC100156038	1338	71.9378	2186	0.9712
AK233319	-	1336	71.8303	2186	0.8875
AY610484	-	1336	218.997	717	0.5746
AK236660	-	1335	58.0264	2704	0.9445
AK350584	-	1334	109.717	1429	0.3002
AK235190	BMP1	1333	100.557	1558	0.9307
AK346897	-	1331	139.548	1121	0.9126
AF135122	STAT5A	1329	62.0327	2518	0.8253
AK231548	-	1328	91.4357	1707	0.5835
AK235290	-	1328	86.1373	1812	0.4211
AK351280	-	1327	116.304	1341	0.2207
AK232368	-	1326	108.679	1434	0.9749
AK238976	XRCC6	1322	74.0589	2098	0.969
AK240480	-	1321	158.104	982	0.8564
AK231172	-	1320	263.396	589	0.927
AY610238	-	1319	296.979	522	0.9828
AK239727	-	1318	122.262	1267	0.9787
AK237500	DYNLRB1	1318	221.293	700	0.9629
AK230536	CCPG1	1318	49.3487	3139	0.7343
AK348402	-	1314	52.8164	2924	0.8461
AK346668	-	1313	199.377	774	0.6266
AK352376	-	1311	149.595	1030	0.9757
AK230528	-	1309	71.8914	2140	0.5724
AY609862	-	1309	115.069	1337	0.9858
AK230733	-	1307	44.9291	3419	0.9857
AK239127	-	1307	79.3044	1937	0.7398
AK344205	-	1306	77.4445	1982	0.9879
AK346255	-	1306	116.461	1318	0.8149
AY609911	-	1306	44.8161	3425	0.567
AK233372	TRAM1	1305	106.66	1438	0.9214
AK238414	-	1303	59.8446	2559	0.9937
AK234143	-	1302	64.8961	2358	0.9449
AK343607	-	1299	71.2756	2142	0.9486
AK231154	-	1299	165.588	922	0.9837
AK348399	-	1298	42.0725	3626	0.9892
M55701	PNN	1297	137.455	1109	0.9784
AK235341	-	1297	75.764	2012	0.9821
AK234821	-	1297	86.1228	1770	0.9768
AK231779	-	1297	276.154	552	0.9692
AK347697	-	1297	241.198	632	0.9082
AY028310	AREG	1296	124.75	1221	0.3735
AK230925	-	1291	50.8315	2985	0.9789
AK234155	-	1290	82.8948	1829	0.9913
AK235541	-	1290	47.543	3189	0.8868
AK237599	-	1290	39.0658	3881	0.9392
AK231575	-	1289	57.1471	2651	0.9883
AK349848	-	1288	338.657	447	0.8814
AK239434	LOC100157272	1287	93.6027	1616	0.9697
AK233765	-	1284	89.9877	1677	0.9261
AK346284	-	1283	56.0564	2690	0.9112
AK344189	-	1282	258.004	584	0.9555
AK343795	-	1281	87.7882	1715	0.7872
AK237254	-	1281	120.157	1253	0.6943
AK230617	-	1281	107.694	1398	0.9821
AY609553	-	1280	49.8308	3019	0.9616
AK240109	-	1278	162.383	925	0.9838
AK232807	-	1277	84.0822	1785	0.9501
AK352253	-	1277	135.825	1105	0.9674
AK351114	-	1276	85.3067	1758	0.7952
AK350505	-	1275	38.7213	3870	0.7486
AK236039	-	1275	44.8121	3344	0.8439
AK344068	-	1274	86.7521	1726	0.3928
AK235396	-	1273	83.7719	1786	0.9821
AK234213	-	1272	65.7427	2274	0.9886
AY610175	-	1271	202.964	736	0.8818
AK349986	-	1271	101.207	1476	0.9905
AK349814	-	1271	75.9052	1968	0.9837
AK230971	-	1270	75.807	1969	0.9939
AK236434	-	1270	158.119	944	0.7214
AK346977	-	1269	278.778	535	0.9252
AK239716	CDC42SE1	1268	120.088	1241	0.9396
AK232767	LOC100153809	1266	80.2123	1855	0.9768
AK233538	-	1265	101.003	1472	0.8288
AK233011	-	1264	79.6135	1866	0.985
AK344171	-	1264	102.951	1443	0.3936
AK237585	-	1260	86.9575	1703	0.9718
AK238002	-	1259	67.5051	2192	0.9653
AK234321	-	1258	188.349	785	0.3885
AK238377	-	1257	133.216	1109	0.4103
AK231056	-	1256	162.04	911	0.9791
AK351048	-	1255	63.964	2306	0.9592
AK232818	-	1253	63.0959	2334	0.8201
AK234447	-	1252	41.3106	3562	0.9888
AK239060	-	1251	49.9425	2944	0.4616
AK239139	-	1249	113.531	1293	0.9745
AK344318	-	1249	75.629	1941	0.9706
AY610028	NOP58	1246	65.057	2251	0.6646
AK345463	-	1246	87.1167	1681	0.9827
AK348065	-	1243	38.5057	3794	0.9286
AK344382	-	1241	63.6924	2290	0.9886
AK237235	-	1241	68.4447	2131	0.7382
AB271933	SOX10	1240	83.089	1754	0.9681
AK239935	-	1238	163.855	888	0.9426
AK235485	-	1235	92.926	1562	0.621
AK237535	-	1235	88.3447	1643	0.7602
FJ236707	RSF1	1234	31.372	4623	0.7383
AY610149	-	1234	167.862	864	0.9201
FJ547477	ACTA2	1232	123.548	1172	0.5
AK233634	-	1232	39.5839	3658	0.9776
AK231558	-	1231	154.573	936	0.9776
AK237714	-	1231	54.4525	2657	0.6929
AK352097	-	1229	164.516	878	0.3223
AK234380	-	1228	52.6359	2742	0.9734
AY609874	-	1227	55.2318	2611	0.9724
GQ274321	KLF13	1226	21.1341	6818	0.8244
AY803117	-	1224	100.11	1437	0.9144
AK236754	-	1224	46.8286	3072	0.766
AK346946	-	1223	139.689	1029	0.967
AK345379	-	1223	80.078	1795	0.9766
AK240487	-	1223	225.298	638	0.9655
AY609823	-	1222	149.451	961	0.5765
AK348036	-	1222	46.4347	3093	0.3951
AK350005	-	1222	92.7794	1548	0.9819
AK236501	FGFR1	1221	90.4253	1587	0.7902
AY609887	-	1221	194.98	736	0.9606
AK238246	-	1220	113.26	1266	0.9558
AK235844	-	1219	73.2838	1955	0.9893
AK238136	-	1218	132.794	1078	0.6391
AK234826	-	1217	64.1988	2228	0.9874
AK239186	-	1216	44.7455	3194	0.9527
AK236268	-	1214	75.6935	1885	0.9873
AK344032	-	1213	238.004	599	0.5142
AK232674	-	1213	64.5381	2209	0.9837
AK232002	-	1211	113.14	1258	0.5556
AK232066	LOC100155494	1210	79.271	1794	0.9866
AK238451	-	1208	339.658	418	0.5431
AK349961	-	1208	39.0476	3636	0.7145
AK346955	-	1207	69.7441	2034	0.7699
AK230742	DDX24	1207	48.749	2910	0.7687
AK348548	-	1203	102.308	1382	0.8271
AK237489	-	1203	108.761	1300	0.9438
AK344277	-	1201	103.562	1363	0.9765
AK240094	-	1201	144.922	974	0.9713
AB004061	STAT2	1200	30.337	4649	0.8094
AY609849	-	1200	158.647	889	0.9314
AK233659	-	1198	80.6887	1745	0.9748
AK237772	-	1197	46.3082	3038	0.3229
AK237359	-	1195	227.264	618	0.9482
AK236291	-	1195	47.2734	2971	0.7812
AK239486	IGSF8	1195	62.4774	2248	0.972
AK240335	-	1194	79.2386	1771	0.9735
AK231865	LOC100152555	1193	121.292	1156	0.9542
AK230827	SNX14	1193	51.2291	2737	0.9543
AK235980	-	1192	69.2519	2023	0.8408
AK235451	KIAA1967	1191	84.9387	1648	0.9642
AK232485	BAG3	1188	53.4149	2614	0.9288
M92445	SLA-DRA	1188	107.405	1300	0.4269
AK347623	-	1187	35.2384	3959	0.9932
AK235564	-	1186	77.2251	1805	0.9745
AK346277	-	1183	41.7659	3329	0.4599
AY609664	-	1182	168.594	824	0.9478
AK344636	-	1181	59.2419	2343	0.9599
EF397605	CSTB	1180	256.352	541	0.9556
AK234323	-	1180	71.1941	1948	0.9507
AK235261	-	1179	59.9864	2310	0.9792
AK348481	-	1179	56.2373	2464	0.9862
AB116564	STAT1	1177	60.8327	2274	0.8259
AK350821	-	1176	39.0551	3539	0.7296
AK349502	-	1176	36.6329	3773	0.8571
AY609530	-	1176	64.5869	2140	0.5033
AK345713	-	1175	138.792	995	0.9809
AK237795	-	1174	76.6561	1800	0.9217
AK240201	-	1173	130.924	1053	0.7512
AK235599	-	1172	92.3849	1491	0.9705
AK237336	-	1172	79.53	1732	0.3227
AK237130	LOC100157302	1171	87.217	1578	0.9322
DQ972967	SCGN	1170	165.476	831	0.7353
AK346093	-	1168	58.2912	2355	0.9028
AK235292	-	1167	77.0119	1781	0.9764
AK232596	-	1166	114.487	1197	0.8956
AK235937	-	1166	67.2758	2037	0.9887
AK347711	-	1166	86.2434	1589	0.922
AK233371	-	1165	68.6332	1995	0.6942
AK349998	-	1163	69.3849	1970	0.9665
AK349577	-	1161	121.833	1120	0.9554
AK346402	-	1161	37.0595	3682	0.9652
AK231824	-	1160	80.529	1693	0.9675
AK234680	-	1159	69.999	1946	0.98
AK230710	-	1159	137.178	993	0.9748
AK345219	-	1158	133.825	1017	0.9853
AK343969	-	1157	38.0266	3576	0.9592
AK236768	-	1157	59.123	2300	0.6922
AK239546	-	1155	59.9593	2264	0.9991
AK351912	-	1154	106.88	1269	0.5059
AK238850	-	1154	68.7432	1973	0.9792
AK234158	-	1154	58.4614	2320	0.9694
AY609583	-	1152	58.7144	2306	0.8842
AK343702	-	1148	51.8744	2601	0.97
AK352093	-	1147	90.5966	1488	0.9879
AK233221	-	1146	74.1278	1817	0.9835
AK240146	CXCL12	1146	72.2199	1865	0.9067
AK232225	-	1146	93.0181	1448	0.9841
AK235894	-	1146	65.4471	2058	0.9582
AK234808	-	1145	59.9433	2245	0.9661
AK231791	-	1145	112.519	1196	0.9883
AK239975	-	1145	69.9806	1923	0.9797
AY610293	-	1144	229.838	585	0.8821
AK349119	-	1143	84.1714	1596	0.9806
AK235730	-	1143	66.046	2034	0.8648
AK237741	RNF31	1142	38.3925	3496	0.9723
AK234301	-	1141	71.2175	1883	0.9888
AK345199	-	1141	90.6098	1480	0.8419
AK348556	-	1140	51.3746	2608	0.916
AK346620	-	1140	158.001	848	0.3219
AK346151	-	1139	46.5788	2874	0.8869
AK348358	-	1138	35.2344	3796	0.7835
AK237371	-	1137	105.14	1271	0.9756
AK343741	-	1137	57.0591	2342	0.9778
AK232581	-	1135	75.837	1759	0.9858
DQ629136	ATP5I	1134	405.106	329	0.7052
DQ629146	-	1132	302.374	440	0.8864
AK351546	-	1132	93.8918	1417	0.9619
AK239116	-	1129	60.5624	2191	0.9626
AK234476	-	1129	123.091	1078	0.9833
AK239162	-	1128	94.225	1407	0.9595
AK347210	-	1128	71.2001	1862	0.6139
AK234622	-	1127	60.3724	2194	0.9549
AY609755	-	1127	107.689	1230	0.926
AK235371	TMEM111	1127	98.4079	1346	0.6969
AK351623	-	1126	71.0739	1862	0.9092
EU399817	RELA	1126	79.6267	1662	0.7178
AK234262	-	1126	62.7797	2108	0.962
AK239051	-	1125	64.4985	2050	0.9551
AK350557	-	1124	79.581	1660	0.8994
AK240453	-	1123	60.7675	2172	0.9857
AF322917	GALNS	1120	54.327	2423	0.6455
AK348474	-	1119	34.8204	3777	0.3016
AK350759	-	1119	103.966	1265	0.8482
AK239980	LOC606742	1117	114.557	1146	0.7426
AK233973	-	1117	72.9343	1800	0.8833
AK349699	-	1117	52.034	2523	0.9893
AK345990	-	1115	116.902	1121	0.8921
AK238663	C17H8orf40	1115	53.1199	2467	0.9092
AK349096	-	1115	93.873	1396	0.9835
AK237219	LOC100155631	1112	47.182	2770	0.9895
EU440343	-	1112	89.2719	1464	0.681
AK343251	-	1109	40.9364	3184	0.9516
AK350131	-	1106	99.5321	1306	0.9877
AK239991	-	1105	73.9586	1756	0.9647
AF228061	CD55	1105	66.4644	1954	0.5281
AK234909	-	1104	54.7023	2372	0.9831
AY609663	IDH3A	1104	50.3117	2579	0.6696
AK344689	-	1104	39.9981	3244	0.9895
AK235042	-	1103	47.1748	2748	0.5317
AK238669	PAN3	1103	83.5286	1552	0.9871
AK343414	-	1103	70.7236	1833	0.9231
AK351305	-	1102	89.9436	1440	0.534
AK237606	LOC100152491	1101	49.598	2609	0.9601
AK231211	-	1101	83.056	1558	0.8344
AK238474	-	1100	74.7737	1729	0.9855
AK351399	-	1100	57.8192	2236	0.9267
AK239601	-	1100	69.4327	1862	0.9834
AK350168	-	1099	73.8937	1748	0.869
AK343493	-	1099	42.6573	3028	0.9316
AK347966	-	1098	71.2582	1811	0.836
AF548542	SDC4	1098	168.251	767	0.9883
AK350001	-	1096	197.567	652	0.9601
AK235241	MYBL2	1095	47.2626	2723	0.8953
EU725862	MAT2B	1095	71.4978	1800	0.9522
AK239550	-	1094	78.8342	1631	0.9148
AK350287	-	1094	72.0328	1785	0.7658
AK350235	-	1094	65.4011	1966	0.9888
AK349451	-	1093	44.4194	2892	0.9267
AY610021	-	1093	149.547	859	0.8847
AK239064	-	1092	75.3189	1704	0.7518
AK232717	-	1092	56.2417	2282	0.9614
AK234633	-	1091	82.3545	1557	0.9737
AK237361	ITM2C	1090	63.9264	2004	0.8932
AK351613	-	1090	68.4706	1871	0.985
AK350175	-	1090	98.6208	1299	0.8907
AK239610	-	1090	84.8962	1509	0.9364
AK233401	DLST	1090	58.8463	2177	0.5411
AK347127	-	1089	259.616	493	0.7789
AK233425	-	1089	58.8464	2175	0.9867
AK238836	-	1088	99.1266	1290	0.6775
AK348707	-	1088	72.8208	1756	0.9618
AK351041	-	1088	88.9245	1438	0.6766
AK344900	-	1087	126.868	1007	0.4052
EF486357	HSPH1	1087	35.3307	3616	0.956
AY609689	-	1087	68.3552	1869	0.6233
AY609612	-	1087	77.5217	1648	0.8422
AK238924	-	1087	77.7104	1644	0.9836
AK347440	-	1086	70.5574	1809	0.9795
AK351684	-	1086	53.9925	2364	0.8651
AB237778	COL6A2	1085	422.254	302	0.9735
AK235892	-	1085	94.0419	1356	0.7323
AK345017	-	1084	68.2761	1866	0.9743
AK239892	-	1084	110.497	1153	0.9801
AK240151	PCIF1	1080	45.5447	2787	0.9925
AK233581	SERPING1	1079	88.2502	1437	0.3236
AK234174	-	1078	86.7201	1461	0.9788
AK349612	-	1077	69.0942	1832	0.9874
AY803116	RBM39	1077	129.693	976	0.9641
AK345243	-	1077	46.3156	2733	0.7512
AK349253	-	1076	30.2471	4181	0.6903
AK343353	-	1076	142.735	886	0.9007
AK344523	-	1076	56.9653	2220	0.9739
AK234347	-	1075	96.0802	1315	0.9156
AK235212	-	1075	100.513	1257	0.9562
AK237997	CTAGE5	1075	77.4176	1632	0.9663
AK350267	-	1074	73.3031	1722	0.928
AK236117	ANO6	1071	44.6683	2818	0.8673
AK234099	-	1071	76.1036	1654	0.8416
AK351508	-	1071	71.116	1770	0.909
AK232646	-	1070	84.2881	1492	0.9913
AK230890	-	1070	58.7653	2140	0.9794
AK351172	-	1069	100.032	1256	0.9674
AK236685	-	1067	62.8598	1995	0.4917
AK348998	-	1066	54.663	2292	0.6209
AK346528	-	1066	127.196	985	0.3421
AK240216	-	1065	52.5263	2383	0.8867
AK235628	-	1065	54.0925	2314	0.9343
M11778	-	1065	64.8886	1929	0.6527
AY610295	-	1062	203.95	612	0.8775
AK240375	-	1061	79.1244	1576	0.9734
AK352015	-	1061	51.1485	2438	0.5726
AK234844	-	1061	38.9323	3203	0.6681
AK345417	-	1061	74.985	1663	0.8701
AK236151	LEPROT	1060	59.2122	2104	0.7856
AY231144	CPR2	1059	62.6396	1987	0.9854
AK230650	-	1059	50.6161	2459	0.9756
AY610040	LOC100155717	1058	86.4725	1438	0.6912
AK236497	-	1057	68.2582	1820	0.9857
EU416277	PLIN1	1057	127.024	978	0.9806
AK348279	-	1057	79.3294	1566	0.9738
AY609709	-	1055	123.255	1006	0.996
AK349513	-	1055	48.5873	2552	0.904
AK344438	-	1054	55.8761	2217	0.9635
AK346313	-	1054	63.4617	1952	0.9954
AK237173	-	1054	119.804	1034	0.9526
AK348306	-	1053	72.9286	1697	0.9222
AK240359	-	1053	62.0661	1994	0.9584
FJ487632	DYNLT1	1052	176.632	700	0.9729
DQ629173	RPS26	1052	263.069	470	0.6
AK232445	-	1051	68.5867	1801	0.5752
AK349397	-	1050	51.3982	2401	0.9738
AK239035	MCM4	1049	59.7334	2064	0.9734
DQ923315	STIP	1049	46.8426	2632	0.9848
AK235437	-	1048	68.1639	1807	0.9341
AK346373	-	1047	52.9951	2322	0.8295
AK237238	ACL	1046	49.8124	2468	0.5689
AK348097	-	1046	38.6109	3184	0.6124
AK349512	-	1046	43.0905	2853	0.9898
AK238632	-	1046	75.5142	1628	0.9767
AK236260	TESK1	1045	76.0022	1616	0.9691
AK350242	-	1043	45.0513	2721	0.9919
AK347873	-	1043	58.6529	2090	0.978
AK347952	-	1042	48.6753	2516	0.9869
Z34955	PPP2R1A	1042	54.8933	2231	0.6338
AK231077	LOC100158211	1041	42.7795	2860	0.9689
AK349293	-	1041	51.8869	2358	0.9385
AK344968	-	1040	74.7139	1636	0.9829
AK235815	-	1040	67.5688	1809	0.8137
AK235910	LIMK2	1039	49.6804	2458	0.8706
AK237299	-	1038	101.158	1206	0.5763
AK238544	-	1038	75.6804	1612	0.9752
AK230576	-	1038	84.7789	1439	0.4712
X07617	PRKACA	1038	67.3643	1811	0.825
AK234885	-	1038	56.1163	2174	0.8993
AK239211	-	1037	64.0459	1903	0.8692
AK237245	XPO7	1036	41.4156	2940	0.9864
AK237135	LOC100153066	1036	45.4505	2679	0.9903
AK352490	-	1036	100.796	1208	0.9851
AK345944	-	1035	61.937	1964	0.86
AK347365	-	1034	37.3813	3251	0.9809
AF313615	PAQR8	1033	44.6029	2722	0.9897
AK234357	-	1033	106.406	1141	0.1981
AK343384	-	1033	98.948	1227	0.9853
AK344591	-	1033	77.8763	1559	0.9743
AK349873	-	1033	64.3398	1887	0.9751
AK237648	C22orf25	1032	81.7329	1484	0.9643
AK230601	-	1032	93.9517	1291	0.8582
AK237679	-	1031	67.319	1800	0.9539
AK347466	-	1029	62.4363	1937	0.9566
AK237222	-	1028	66.5683	1815	0.5504
AK232763	-	1028	68.1452	1773	0.9695
AK347461	-	1028	38.1743	3165	0.9671
AK343363	-	1027	62.4762	1932	0.9524
AY610050	-	1026	57.0688	2113	0.9607
AK350571	-	1026	82.4241	1463	0.9795
HM046503	WDR45L	1025	76.8787	1567	0.9821
EF154830	ANGPTL1	1025	64.9078	1856	0.9025
AK230792	-	1022	271.143	443	0.9955
AK239367	LOC100152208	1022	56.0506	2143	0.9692
AK240296	CCT7	1022	62.6585	1917	0.5769
AK236970	-	1021	103.358	1161	0.975
AK234424	-	1020	84.7217	1415	0.9958
AK231113	-	1020	35.9572	3334	0.9889
AK236029	-	1020	53.5423	2239	0.8785
AK238694	-	1020	82.7909	1448	0.9599
AK236642	-	1020	49.2123	2436	0.7011
AK349383	-	1019	64.983	1843	0.975
AK239526	-	1018	56.2512	2127	0.9868
AK239535	TMED3	1018	85.4006	1401	0.5931
AK343356	-	1018	93.1824	1284	0.947
AK240159	-	1017	51.7216	2311	0.6132
AK239033	RAB2A	1015	91.553	1303	0.7567
AY609953	-	1012	146.119	814	0.8808
AK232061	-	1012	102.801	1157	0.6534
EU661937	KDM4A	1012	90.864	1309	0.8869
AK230600	-	1011	55.4473	2143	0.8917
AK351395	-	1011	46.4881	2556	0.9679
AB053483	SMAD4	1011	34.0859	3486	0.9039
AK350514	-	1011	77.7641	1528	0.998
AK344678	-	1010	45.586	2604	0.9758
AK348675	-	1009	111.982	1059	0.9783
AK343664	-	1009	37.6232	3152	0.9908
AK236618	-	1007	42.451	2788	0.9882
AK238885	-	1006	88.8991	1330	0.9429
AK235131	-	1006	88.1042	1342	0.3085
AK237307	-	1005	63.0974	1872	0.804
AK237259	-	1005	61.3921	1924	0.7578
AK345699	-	1005	98.4319	1200	0.845
AK349404	-	1004	76.7235	1538	0.9883
AK230591	-	1004	28.3451	4163	0.7511
AK232685	-	1004	74.7313	1579	0.3255
AK350062	-	1004	52.1896	2261	0.9757
AK352461	-	1003	32.4211	3636	0.9637
AK233396	-	1003	38.6629	3049	0.9446
EU282356	VARS	1002	27.69	4253	0.8293
AK232501	-	1001	29.1569	4035	0.9658
M86444	RDX	1001	50.7104	2320	0.5573
AK233556	-	1001	84.639	1390	0.9022
AK344701	-	1000	38.8917	3022	0.9461
AK347248	-	999	163.528	718	0.9485
AK239568	-	999	72.6117	1617	0.6988
AK234386	-	998	111.392	1053	0.7483
AK347488	-	997	94.4223	1241	0.9686
DQ629178	COX7A2	997	231.577	506	0.917
AK344348	-	996	45.7625	2558	0.9695
AF143229	C4BPA	995	188.011	622	0.9341
AK235380	-	995	83.7701	1396	0.9448
AK348200	-	994	76.5567	1526	0.964
AK344367	-	994	64.0842	1823	0.9808
AK239234	-	993	82.7716	1410	0.9007
AK233550	-	993	104.953	1112	0.9433
AK234100	ABHD4	993	67.3833	1732	0.9798
AK235506	-	992	56.4603	2065	0.9864
AK233467	-	988	80.9765	1434	0.3654
AK230776	ATP6V1C1	985	61.8417	1872	0.9669
AK344778	-	985	151.133	766	0.9112
AK350348	-	985	77.2815	1498	0.9419
AK345686	-	984	55.5743	2081	0.9601
AK352201	-	984	103.629	1116	0.9758
AK239947	-	984	39.0974	2958	0.735
AK240242	-	983	64.3636	1795	0.9248
AK234902	-	983	70.4467	1640	0.9823
EF394366	CIDEA	982	120.475	958	0.9123
AK238516	-	982	80.9363	1426	0.7083
AK234332	-	981	45.5542	2531	0.9787
AK236374	-	981	42.0028	2745	0.9654
AK235005	-	980	48.8672	2357	0.9703
AK234087	-	979	74.5224	1544	0.669
AK232236	-	978	86.2303	1333	0.9437
AK351276	-	977	47.3125	2427	0.864
AK232609	-	977	60.4355	1900	0.9868
AK231006	-	976	90.9674	1261	0.8057
AK239396	LOC100156227	975	57.6421	1988	0.9849
AK235607	LOC100158015	974	85.0482	1346	0.9874
AK348230	-	974	80.4461	1423	0.7737
AK231325	-	973	45.7796	2498	0.9392
AK349667	-	973	74.0656	1544	0.9359
AK235304	-	971	59.4077	1921	0.3378
AK237274	-	971	78.2732	1458	0.9794
AK230996	SCFD1	971	53.3531	2139	0.9537
AK238285	-	970	62.2636	1831	0.941
AK235246	-	970	89.1358	1279	0.4949
AK344551	-	969	37.3156	3052	0.945
EU661948	KDM2A	968	18.5837	6122	0.6415
AF440259	GULO	967	58.6138	1939	0.9443
AK347148	NME1	967	144.78	785	0.9414
AK343268	-	967	45.4973	2498	0.9912
AK348709	-	967	93.9274	1210	0.9157
AK345290	-	967	94.1609	1207	0.9793
AK236645	MTDH	966	71.8119	1581	0.9658
AK230731	-	965	64.0051	1772	0.9757
AK233777	-	964	122.354	926	0.9536
AK236407	-	964	66.686	1699	0.9871
AK351737	-	964	58.2817	1944	0.6893
L10124	LOC100154612	963	62.1879	1820	0.9198
AY609555	ANXA1	963	73.7823	1534	0.6082
AK235271	-	962	37.6631	3002	0.9197
AK347646	-	961	43.4244	2601	0.9935
AK345022	-	961	63.884	1768	0.875
AK238894	-	960	50.8699	2218	0.6646
AY662692	ARID1B	959	19.8262	5685	0.895
AK239521	SEC22B	959	75.0412	1502	0.9667
GQ274322	KLF16	958	41.8255	2692	0.8611
AK234194	-	958	83.9004	1342	0.7444
AK240530	-	957	73.9493	1521	0.9717
AY550925	SRM	957	240.335	468	0.9786
AK239783	-	957	53.7652	2092	0.9484
AK233795	RSRC2	956	59.4808	1889	0.6908
AK239190	-	956	45.2697	2482	0.9766
AK344642	-	955	35.5196	3160	0.9725
AK230712	-	955	81.9882	1369	0.9343
EU169240	PHKG2	955	76.4069	1469	0.985
AK230626	PRPF39	954	39.1495	2864	0.9787
AY610168	-	954	52.3945	2140	0.9523
AY271356	OXSR1	953	25.8497	4333	0.9723
AK347397	-	953	56.0875	1997	0.9649
AK230998	LOC100156298	952	45.6318	2452	0.9857
AK349980	-	952	63.2857	1768	0.8874
AK232397	-	952	42.032	2662	0.621
AK235342	-	951	44.196	2529	0.8007
AK349924	-	950	47.6543	2343	0.977
AK345133	-	949	111.425	1001	0.6503
DQ322459	PALM	947	80.073	1390	0.995
AK349982	-	946	49.5031	2246	0.9194
AK343369	-	945	50.4848	2200	0.8941
AK344009	-	943	78.3261	1415	0.9951
AK349935	-	943	60.6299	1828	0.8627
EU669078	KLF11	943	28.1298	3940	0.933
AK232326	-	943	42.5456	2605	0.9505
AK237969	-	942	84.0014	1318	0.8657
AK235078	-	942	59.684	1855	0.7558
HM046507	ATG2A	942	18.4431	6003	0.9545
AK230984	SEC62	941	41.3909	2672	0.8941
AK237443	-	937	91.0134	1210	0.8479
EU417752	PRPF19	937	69.9214	1575	0.9276
AK232035	-	936	95.4937	1152	0.9748
AK237662	-	936	55.087	1997	0.5543
AK348910	-	936	41.4971	2651	0.9928
AK346355	-	936	164.438	669	0.9477
AK352018	-	935	78.4937	1400	0.9829
AK236176	-	935	52.8323	2080	0.9837
AK349181	-	934	39.1489	2804	0.9658
AK343711	-	934	53.5743	2049	0.9502
GU373693	HTRA3	934	80.5974	1362	0.8216
AK234971	-	933	51.6515	2123	0.9793
AK238611	-	931	49.6917	2202	0.99
AK231191	-	931	97.5232	1122	0.8209
AK235860	CDK9	930	60.0569	1820	0.7571
AK238906	LOC100154142	929	60.0583	1818	0.9901
AK236241	-	929	35.3696	3087	0.965
EU440342	-	928	74.5003	1464	0.4761
AK238009	-	926	84.1062	1294	0.9776
AK237209	GLO1	926	53.6389	2029	0.7585
AK234502	-	926	64.3223	1692	0.9734
AK351427	-	925	41.1647	2641	0.992
AK233692	SERPINB1	923	50.7631	2137	0.7244
AK231440	-	923	57.2156	1896	0.9836
U83114	CILP	923	43.2367	2509	0.9382
GQ180109	SLC6A8	923	45.6954	2374	0.8976
AK343932	-	923	33.013	3286	0.9008
AK349149	-	922	52.527	2063	0.9573
AY642268	GRN	922	50.5898	2142	0.4505
AK240507	-	921	109.119	992	0.9536
AJ544724	SIRPA	921	43.8242	2470	0.898
AK343267	-	921	38.1416	2838	0.9514
AY550064	TBPRF10	919	432.043	250	0.948
AY610382	SNRPC	919	185.585	582	0.9983
AK349062	-	917	80.0116	1347	0.9369
EF070345	HIF1A	916	37.6559	2859	0.8664
AK233861	-	915	49.5807	2169	0.5772
AK232972	-	915	27.3154	3937	0.6185
AK344428	-	912	77.448	1384	0.703
AK343745	-	912	39.3206	2726	0.9835
AK345668	-	911	59.1223	1811	0.8835
AK234791	-	910	84.9507	1259	0.2931
AK231737	-	909	82.5621	1294	0.2628
AK346497	-	909	28.7269	3719	0.7736
EU140561	CDH13	909	49.8765	2142	0.9949
AK350559	-	908	45.8607	2327	0.9901
AK234823	-	908	37.3662	2856	0.6964
AY609946	-	907	115.493	923	0.8808
AK240010	ATRX	907	65.2788	1633	0.9749
AK236669	-	907	50.6415	2105	0.6551
AK236197	-	906	73.7926	1443	0.9861
AK235949	-	906	37.4412	2844	0.9873
AK230524	-	906	58.9279	1807	0.9685
AK349234	-	903	44.8943	2364	0.9788
AK343403	-	903	49.4779	2145	0.8117
AY609561	-	903	79.8572	1329	0.9797
AK236321	-	902	59.6918	1776	0.6802
AK350103	-	901	53.4284	1982	0.9692
EU164847	LPIN1	901	19.0493	5559	0.5609
AY609717	-	901	46.486	2278	0.3161
AK236075	-	899	39.6771	2663	0.8952
AK234953	-	899	75.6877	1396	0.8954
AK343719	-	899	33.8871	3118	0.9359
AK349572	-	899	37.0477	2852	0.8731
AK347586	-	898	42.0824	2508	0.9402
AK235296	C7H6orf153	898	68.8471	1533	0.8213
AK344544	-	898	72.5877	1454	0.958
AK343643	-	898	49.1124	2149	0.7524
AK343944	-	898	46.0884	2290	0.7236
AK237517	-	897	80.4157	1311	0.9123
AF490841	GLS	897	28.4932	3700	0.8024
AK350878	-	896	81.1931	1297	0.9591
DQ091176	RFN19	896	40.1324	2624	0.8479
AK239232	-	895	45.5565	2309	0.9506
AK344323	-	895	46.0955	2282	0.9825
AK234182	-	894	82.9301	1267	0.9811
AK237239	-	894	46.8237	2244	0.9759
AK239000	-	892	45.6609	2296	0.9634
AK231924	MAGI3	891	101.081	1036	0.9971
AK235011	-	891	70.0467	1495	0.9311
AY609432	-	891	54.8559	1909	0.7994
AY610259	SNRPF	891	231.17	453	0.6071
AK231937	-	891	102.365	1023	0.8944
AK347784	-	890	58.9641	1774	0.9921
AK239022	-	890	37.9131	2759	0.8253
AK349584	-	889	40.4196	2585	0.9702
AK344737	-	888	409.283	255	0.8549
AK345306	-	887	51.8655	2010	0.9796
AK239112	-	887	57.8201	1803	0.9861
AK236419	-	887	74.2519	1404	0.9879
AK349686	-	886	57.09	1824	0.966
DQ007624	PARK7	886	163.217	638	0.9373
AK231270	-	886	80.1633	1299	0.9815
AK348895	-	885	28.7095	3623	0.9376
AK237549	IFRD2	885	53.7543	1935	0.9773
AK236065	RAB14	884	59.9522	1733	0.8021
AK234337	-	883	41.5118	2500	0.9196
AK352087	-	882	57.0198	1818	0.984
AY610291	-	881	161.284	642	0.9969
AK351978	-	880	69.0434	1498	0.6602
AK233389	-	880	54.5213	1897	0.9431
DQ915492	LOC780439	879	140.557	735	0.9946
AK236710	-	878	64.819	1592	0.9535
AK236898	NCSTN	877	44.5631	2313	0.8837
AK230482	-	876	53.2627	1933	0.4894
AK235174	-	876	68.9136	1494	0.9926
AK234903	-	875	84.9912	1210	0.9785
AK239553	-	874	53.6126	1916	0.7004
AY610424	-	873	154.524	664	0.9759
AK343367	-	872	62.4538	1641	0.9671
X99714	PGRMC1	872	54.1399	1893	0.6387
AK232350	RBM39	871	80.7965	1267	0.7751
AK236235	-	871	48.4473	2113	0.9806
AK230638	PITPNB	871	38.2403	2677	0.6645
AK234422	-	870	69.3702	1474	0.3548
AK236040	LOC100154712	870	73.2462	1396	0.9083
AK344420	-	869	61.8245	1652	0.9667
AY609808	-	868	80.2648	1271	0.9835
AK348613	-	868	53.0508	1923	0.9927
AK234033	-	868	100.213	1018	0.9695
AK343517	-	868	88.1734	1157	0.9784
AK234434	-	867	47.417	2149	0.9721
AK231885	-	867	76.6735	1329	0.6659
AK344623	-	866	46.7961	2175	0.7595
AK240020	-	866	65.3283	1558	0.9647
AK350031	-	866	54.2835	1875	0.9813
AF327368	IRF6	865	56.3236	1805	0.9823
FJ548761	NR4A1	865	58.6298	1734	0.9631
AY690660	ACSL1	864	33.7028	3013	0.8188
AK236254	-	864	55.6419	1825	0.4455
AY609774	-	863	85.6664	1184	0.9231
AK350046	-	861	44.8753	2255	0.6155
DQ372077	LOC733605	861	165.892	610	0.8934
AK230874	-	861	43.5617	2323	0.9931
AK345998	-	860	99.9766	1011	0.8902
AK235335	-	860	52.4527	1927	0.9362
AF098067	TP53	860	86.91	1163	0.8917
AK234277	-	860	97.5641	1036	0.6052
AK232851	CDKN1A	860	47.9717	2107	0.981
AK343827	-	860	36.2411	2789	0.8759
AK234268	-	859	43.2743	2333	0.9704
AK235154	-	858	85.3864	1181	0.967
AK234904	-	858	42.0523	2398	0.9608
AK347147	-	858	240.671	419	0.9332
AY610059	-	858	51.4759	1959	0.4865
AK235950	GON4L	857	38.8146	2595	0.98
AK343380	-	857	47.2438	2132	0.9925
AK237525	-	855	67.2615	1494	0.9498
AK236154	-	855	48.0348	2092	0.957
AK240098	-	855	89.1648	1127	0.8873
AK348958	-	855	39.8923	2519	0.6685
AK343390	-	855	52.7223	1906	0.9685
AK235143	-	854	35.0091	2867	0.9135
AF250315	-	854	203.593	493	0.8783
FJ458421	LRP10	854	35.2551	2847	0.6818
AK234737	-	854	33.4682	2999	0.9943
AK237306	LOC100157865	854	59.3912	1690	0.1964
AK238708	CHKB	853	58.287	1720	0.8965
AY609877	-	852	50.6249	1978	0.9666
AK231064	SAV1	852	44.6438	2243	0.9309
AK237777	-	852	59.8542	1673	0.9438
AB032550	APP	851	32.7822	3051	0.2448
AK350240	-	851	79.506	1258	0.8927
AK233842	KIFC1	850	42.6199	2344	0.9765
AK350015	-	850	52.9417	1887	0.6089
AK349818	-	850	37.4021	2671	0.9794
AK239423	-	850	44.5192	2244	0.6832
AK236812	-	849	42.335	2357	0.9631
AK350284	-	849	79.3192	1258	0.9666
AK236443	ANXA7	849	56.5346	1765	0.855
AK237653	-	848	60.661	1643	0.8704
AF364605	PLAT	848	40.5146	2460	0.8341
FJ213449	XBP1P1	847	56.3057	1768	0.1957
AK232539	LOC100157723	847	54.0437	1842	0.8637
AK233420	-	847	83.3739	1194	0.8869
AK344579	-	846	55.9859	1776	0.991
AK239394	-	846	70.0711	1419	0.9556
AK345125	-	846	59.5752	1669	0.8113
AK231071	COX6A1	846	180.784	550	0.5764
AY610204	RND3	846	100.639	988	0.9909
AK348593	-	846	46.7031	2129	0.976
AK344861	-	844	389.003	255	0.9961
GQ274320	KLF9	844	22.2014	4468	0.8944
AK235390	-	843	73.1206	1355	0.9181
AY609495	-	843	43.1714	2295	0.3717
AK230556	-	843	42.6694	2322	0.4991
AK234779	-	843	66.8545	1482	0.9717
AK347861	-	843	64.0869	1546	0.7277
AB292846	NME2	842	162.231	610	0.6246
AK346218	-	842	47.4405	2086	0.8519
AK351089	-	842	29.979	3301	0.9676
AK239720	-	842	64.5958	1532	0.8251
AK351888	-	842	44.1789	2240	0.9009
AK343665	-	841	48.4526	2040	0.9721
AK230728	-	840	44.1331	2237	0.6759
AK238531	-	840	69.9686	1411	0.7853
AK237325	LZTFL1	840	65.6858	1503	0.9627
AK238877	TOMM20	840	50.4991	1955	0.9821
AK349999	-	839	86.196	1144	0.9843
AK230584	HSPD1	839	42.5402	2318	0.3274
AK344059	-	839	51.412	1918	0.9818
AK232933	ATP5F1	838	80.9956	1216	0.597
AF319662	GPRC5B	838	53.9971	1824	0.7604
AK345149	-	838	47.8575	2058	0.5015
AK343537	-	837	38.9906	2523	0.9556
J03214	HSPA5	837	124.839	788	0.5508
AK344426	-	837	59.8013	1645	0.9191
AK239364	ARF1	837	53.7265	1831	0.3796
AY371320	SLC7A1	836	15.3142	6416	0.8264
AK348875	-	836	50.7519	1936	0.6596
AK236417	-	836	57.8996	1697	0.9935
AK237141	-	836	58.1739	1689	0.8697
AK347585	-	835	71.5814	1371	0.6674
AK239756	-	835	40.6874	2412	0.9324
AK232823	-	835	122.367	802	0.8815
AY609803	-	835	54.8564	1789	0.9676
AK238792	-	834	41.4639	2364	0.6548
AK352199	-	834	24.0188	4081	0.704
AK240498	-	834	86.4379	1134	0.9841
AK236086	-	833	68.2727	1434	0.9282
AK237286	-	832	50.2753	1945	0.6648
DQ915494	CCND3	832	111.246	879	0.917
EU352798	RPL5	832	92.3376	1059	0.3645
AK231591	-	832	58.4492	1673	0.7926
AY609796	LOC100154389	831	73.2693	1333	0.8627
AK240330	-	831	49.3273	1980	0.9389
AK237745	-	829	46.0241	2117	0.9688
AK239574	-	828	65.1375	1494	0.4585
AK238812	-	828	68.1003	1429	0.4605
AK350033	-	827	86.552	1123	0.7952
AK349965	-	827	44.7298	2173	0.5393
AK233230	-	827	53.8791	1804	0.9047
DQ116788	ID2	826	75.1396	1292	0.6161
FJ597488	LPCAT4	825	60.5639	1601	0.9469
AY610369	-	824	195.647	495	0.9899
AK232287	LOC100155956	824	86.3149	1122	0.664
GU373695	TRIP13	824	44.0606	2198	0.904
AK231372	CHSY1	823	58.0599	1666	0.97
AK233016	-	823	61.7674	1566	0.9808
AK352016	-	823	74.5206	1298	0.5447
AK347018	-	823	28.094	3443	0.9858
AK349065	-	822	75.8918	1273	0.9827
AK348936	-	822	49.6966	1944	0.9928
AK231284	-	822	37.3156	2589	0.9417
AK345061	-	821	45.623	2115	0.7962
AK234157	-	821	45.1322	2138	0.9224
AK233497	-	820	76.1257	1266	0.9518
AK239447	PPOX	820	48.7975	1975	0.9884
AK343736	-	820	28.3623	3398	0.9667
AK343361	-	819	38.6577	2490	0.9892
AK231897	-	819	98.2221	980	0.9918
AK237670	-	819	52.6285	1829	0.8349
AK235982	-	819	50.9569	1889	0.9672
AK239342	-	818	75.8203	1268	0.97
AK235148	LOC100154684	818	33.4983	2870	0.9669
AK233419	-	817	68.6366	1399	0.9271
AK236122	-	817	48.3254	1987	0.995
AK230561	-	817	41.6403	2306	0.9939
AK343297	-	817	73.1322	1313	0.7411
M21683	HMGB1	816	43.7523	2192	0.1551
X16638	PGD	815	86.295	1110	0.9099
AK231853	-	815	80.8333	1185	0.973
AK239781	-	815	76.0218	1260	0.9294
AK234329	-	815	68.9615	1389	0.9834
AK347889	-	815	37.2859	2569	0.8525
AK345201	-	814	30.9311	3093	0.9541
AK344634	-	813	47.5385	2010	0.9179
AK233354	-	813	32.6787	2924	0.867
AK349494	-	812	38.4818	2480	0.9835
AK233669	-	811	55.4816	1718	0.7806
AK345890	-	811	72.1009	1322	0.7572
AK345131	-	811	29.0779	3278	0.9747
FJ358606	PSMA6	810	92.5168	1029	0.9213
AK239620	-	810	63.4243	1501	0.9434
AK345977	-	810	25.8064	3689	0.6538
AK230796	-	809	56.0958	1695	0.9168
AK233697	TJP2	809	22.6981	4189	0.7844
AK235749	-	809	64.8583	1466	0.9864
AK235943	-	808	71.9976	1319	0.9356
AK238661	-	808	71.0283	1337	0.9828
AK349972	-	808	42.3006	2245	0.9777
AF461503	CD34	808	35.3029	2690	0.6874
AK235901	-	808	46.3243	2050	0.8473
AK238811	AQP3	807	54.4786	1741	0.4681
AK233618	-	805	42.7143	2215	0.9901
AK351062	-	804	40.748	2319	0.8495
AK349556	-	803	36.439	2590	0.9819
AK239830	-	803	42.6082	2215	0.9819
AK233236	-	802	35.3164	2669	0.9876
AK231264	-	802	47.3428	1991	0.8488
AK345802	-	802	30.0094	3141	0.4852
AK346292	-	801	22.7892	4131	0.7308
AK350717	-	801	49.186	1914	0.9775
AK237687	-	800	68.6812	1369	0.9774
AK349242	-	800	52.6453	1786	0.9899
AY609488	-	800	64.5773	1456	0.9354
AK230567	-	799	47.6927	1969	0.9777
AK230522	FUT8	799	33.6464	2791	0.8072
AK240176	-	799	80.4687	1167	0.9743
AK236851	SELO	798	79.55	1179	0.8007
AK349927	-	797	27.3734	3422	0.9617
AY609970	-	796	63.6425	1470	0.9082
AK347659	-	796	46.0859	2030	0.8103
AK235554	-	795	28.2116	3312	0.9879
AK237889	-	795	42.1077	2219	0.8891
AK231809	LOC100154317	794	78.8836	1183	0.6644
AK350024	-	794	31.8714	2928	0.9792
AK239407	-	793	47.894	1946	0.9414
AK350660	-	793	76.2699	1222	0.9288
AK239091	-	793	56.865	1639	0.72
AK238030	-	793	33.4296	2788	0.9537
AK351917	-	793	21.7051	4294	0.9115
AK239531	ACTR1A	793	68.5307	1360	0.925
AY609892	-	793	80.9044	1152	0.9488
AK240520	-	792	89.5903	1039	0.9779
AK232606	-	792	44.2837	2102	0.9805
AK352400	-	792	87.9814	1058	0.896
AF319658	PAFAH1B1	791	45.1514	2059	0.9548
AF513722	OPTN	790	51.6116	1799	0.4202
AK231031	-	790	44.6176	2081	0.6367
AK346268	-	790	20.8042	4463	0.8167
AK344317	-	789	49.1164	1888	0.9751
AK350508	-	788	28.682	3229	0.978
AK232541	-	788	34.4932	2685	0.8596
GU373691	COMT	788	87.7028	1056	0.6042
AK347881	-	788	35.9806	2574	0.4635
AK234294	RCN2	788	68.1488	1359	0.8028
AK348251	-	788	55.1603	1679	0.9363
AK350385	-	788	75.9755	1219	0.8655
DQ845173	GAPDH	787	110.51	837	0.3417
AK344443	-	787	205.548	450	0.7222
AK231166	-	787	71.5365	1293	0.9072
AK352250	-	787	66.4487	1392	0.7866
AK347453	-	787	44.1511	2095	0.9919
AK232003	-	787	59.6368	1551	0.6879
AK234899	ZCCHC8	787	33.4527	2765	0.9693
AK236050	LOC100154532	786	63.622	1452	0.9704
AK230737	-	786	33.8633	2728	0.9267
AK352310	-	785	85.8247	1075	0.9637
AK347485	ITIH3	785	32.3498	2852	0.8857
AK231103	-	785	49.5497	1862	0.9667
AK343531	-	785	40.4124	2283	0.9847
AK345834	-	784	52.0588	1770	0.9859
AK238761	-	784	72.6115	1269	0.6785
AY644721	PAP7	784	57.6621	1598	0.9474
AK234923	-	783	47.6574	1931	0.9871
AK350165	-	783	56.8416	1619	0.8802
AK237164	LOC100158040	783	76.055	1210	0.924
AK344742	ATP5I	782	360.427	255	0.9608
AK240070	EFNA4	782	71.9726	1277	0.9413
AK350734	-	781	45.9877	1996	0.7295
AK352193	-	781	26.1887	3505	0.8217
AK348589	-	781	84.7566	1083	0.6223
AK233469	-	781	64.5964	1421	0.9402
AK232595	-	780	74.9582	1223	0.8724
AY610229	-	780	217.237	422	0.8791
AK351467	-	779	48.5453	1886	0.929
AK232634	-	779	41.6165	2200	0.9855
AK345374	-	778	42.8285	2135	0.9906
AK231807	DDRGK1	777	78.1861	1168	0.97
AY610446	-	777	147.53	619	0.9822
AK345281	-	776	82.687	1103	0.2611
AK348463	-	776	31.1701	2926	0.9648
AK234130	-	775	36.246	2513	0.953
AK230479	-	775	50.8294	1792	0.6016
AK234973	-	775	51.4031	1772	0.9808
AK238144	-	775	84.7314	1075	0.8512
AK347764	-	775	45.0253	2023	0.7252
EU714324	VEGFA	774	48.5167	1875	0.8448
AB271956	MGRN1	773	55.2623	1644	0.9915
AK349285	-	773	42.3154	2147	0.9912
AY610207	-	773	100.056	908	0.8954
AK238963	-	773	44.4043	2046	0.8939
GU045306	-	772	82.7107	1097	0.9553
AK236834	SPOCK2	771	57.4247	1578	0.9854
AK231959	-	771	71.0715	1275	0.3247
AK232534	-	771	37.0922	2443	0.921
DQ380141	LOC733612	771	69.7584	1299	0.4049
AK343940	-	771	158.976	570	0.9544
AK238930	LOC100157573	771	44.7046	2027	0.9625
AK349079	-	770	141.183	641	0.9626
AK349047	-	770	34.8742	2595	0.9052
AK346270	-	770	53.2345	1700	0.9012
AK343261	-	770	35.841	2525	0.9877
AK236198	-	768	34.9723	2581	0.8811
AK230888	SOD2	768	39.9927	2257	0.8099
AK236534	-	768	58.2345	1550	0.5458
AK240065	LOC100154530	768	31.0397	2908	0.6073
AY609638	ATP6V1D	768	57.3831	1573	0.8932
AK240379	-	767	43.402	2077	0.9913
Z35331	MYO6	767	19.5714	4606	0.8465
AK232250	-	766	41.8737	2150	0.1195
AK235743	-	766	57.8218	1557	0.3115
AK346425	-	766	29.8602	3015	0.9486
AK237007	PSMB8	766	77.2777	1165	0.9751
AK240329	-	764	37.3051	2407	0.7316
AK230713	-	764	31.4733	2853	0.986
AK232059	-	763	48.4997	1849	0.98
FJ436390	ITPK1	762	28.8433	3105	0.9452
AK348992	-	762	45.6697	1961	0.9801
AK230484	-	762	49.6168	1805	0.9723
HM046512	ATG9A	762	34.2348	2616	0.9511
AK238353	-	761	60.927	1468	0.9877
AK238319	-	761	67.4516	1326	0.9638
AK230922	-	761	48.2421	1854	0.9504
AK236472	-	760	72.5027	1232	0.7484
AK231130	-	760	50.2947	1776	0.3193
AK237439	-	760	36.668	2436	0.8202
AK348376	-	759	42.4385	2102	0.9862
AK346852	-	759	91.2124	978	0.9796
EU661945	SETDB1	759	51.5045	1732	0.985
AY609788	-	758	57.8495	1540	0.3981
AK348502	-	758	53.7648	1657	0.959
AK230496	-	758	35.7067	2495	0.9311
AK344503	-	758	50.3893	1768	0.9615
AK239489	-	757	40.5149	2196	0.9699
AK235197	-	757	72.9268	1220	0.3672
AK235700	LOC780415	757	55.572	1601	0.8132
AK345712	-	757	45.3932	1960	0.7485
AK350091	-	757	38.988	2282	0.9904
AK238944	-	757	32.9034	2704	0.9578
AK234198	-	756	93.04	955	0.9948
AK352313	-	756	31.7106	2802	0.9897
AK240341	-	754	82.9758	1068	0.3146
AK234333	-	754	64.1231	1382	0.6324
AK239011	ARPC2	754	59.6353	1486	0.3802
AK349468	-	754	34.9716	2534	0.953
FJ436395	MKNK1	754	34.0446	2603	0.9681
AK231106	LOC100155086	754	40.989	2162	0.9463
AK349102	-	753	65.1698	1358	0.8358
AK235992	-	753	31.5848	2802	0.8612
AK349996	-	752	25.478	3469	0.9622
AK230519	-	752	51.9595	1701	0.913
AK231236	-	752	162.469	544	0.9632
AK347761	-	752	45.8181	1929	0.9668
AK346209	-	751	62.7778	1406	0.9879
AK235619	-	751	66.7667	1322	0.997
AY610362	PEA15	750	152.769	577	0.974
AK235833	-	749	41.3289	2130	0.6549
AK348186	-	749	44.9364	1959	0.294
AK348575	-	748	55.0144	1598	0.5682
AY550051	LOC414413	748	80.5801	1091	0.9954
[truncated: 17,064 more rows]

## Sheet: 2268LI
Table S1-2. Expression levels and coverage of annotated transcripts identified in 2268 LI
GeneID	Symbol	Unique reads number	normalized expression level (rpkm)	length	coverage
AK346396	-	498469	25365.9	2076	0.855
AK233276	-	346030	15024.9	2433	0.991
AF154933	C3	298758	6155.96	5127	0.9994
AK343619	-	261398	46101.5	599	0.6528
AY609550	-	244250	15638.3	1650	0.9533
AK233351	-	221660	12937.4	1810	0.4685
AY609552	GC	143708	8919.92	1702	0.9689
AK232550	-	131618	8690.3	1600	0.98
AK232454	-	108781	5616.77	2046	0.7747
M84133	-	104612	23921	462	0.9545
AK233140	PZP	102336	2323.46	4653	0.9991
AK232315	-	97465	8899.28	1157	0.9974
AK232639	-	89698	4935.38	1920	0.9958
AK344285	-	88383	6245.5	1495	0.9839
GU386344	APOC2	76316	16221.8	497	0.9859
EF113596	SEPP1	70159	3514.36	2109	0.9251
M84639	CLU	68408	4428.19	1632	0.9853
AK233355	-	62116	3341.19	1964	0.8936
AK232335	LOC100156325	58296	3912.67	1574	0.9873
AK233151	-	57789	2470.65	2471	0.9939
AB052257	CYP2C33	57585	3092.75	1967	0.6253
AK230743	-	53986	2521.32	2262	0.9854
AK232809	-	48616	2340.89	2194	0.9736
AK233274	-	43963	2026.34	2292	0.9917
AK346134	-	41218	2605.85	1671	0.7175
AK230497	-	40125	7397.75	573	0.9494
AK232599	-	40112	1993.2	2126	0.9986
AJ278470	FH	38966	1028.35	4003	0.8831
AK346407	-	37575	3341.35	1188	0.9949
X88780	SERPINA1	37138	2904.04	1351	0.9926
AK233138	CFB	34534	1454.07	2509	0.4719
AY609549	-	34204	2320.75	1557	0.1715
AK233269	-	33631	1672.73	2124	0.8112
AK232420	SERPINA3-2	33414	2249.8	1569	0.9446
AK232971	LOC100155945	32968	1816.81	1917	0.9948
X56021	FETUIN	30643	2202.18	1470	0.9891
AK343708	-	29587	3457.58	904	0.4856
AK347891	-	29525	7534.06	414	0.9783
U35839	CYP2C33	28270	4385.49	681	0.8179
AK347485	ITIH3	26853	994.678	2852	0.9218
AK346233	-	25822	1072.29	2544	0.9906
AY747680	-	25656	8139.24	333	0.6847
AK233033	-	25644	1738.83	1558	0.9326
AK346240	-	25256	1283.36	2079	0.9937
AK232409	-	25073	2053.32	1290	0.9907
EF397601	-	24772	765.199	3420	0.988
AK232625	F9	24533	952.142	2722	0.9882
AB006010	CYP3A22	24100	1540.22	1653	0.6685
AF109068	CYP3A39	23639	1451.91	1720	0.4924
AK240374	-	23333	768.858	3206	0.9953
EU076594	C4	23129	451.146	5416	0.8353
AK232413	-	23059	2200.55	1107	0.9837
AK232392	-	22760	1557.27	1544	0.6619
AK232640	-	22210	1049.34	2236	0.7527
AK348489	-	22021	5744.09	405	0.9827
AK233327	-	21625	1397.26	1635	0.9835
U14751	HPX	21560	1490.61	1528	0.7389
AK344411	-	21127	1211.02	1843	0.9154
AB259649	SERPING1	20534	1260.47	1721	0.7856
AY332748	C5	20169	392.974	5422	0.9994
U90884	HMGCS2	19979	1210.23	1744	0.9885
AY690660	ACSL1	19898	697.669	3013	0.9525
AK348735	-	19775	3890.29	537	0.9702
AF191307	PROC	19686	1373.63	1514	0.9888
AK233096	BHMT	19586	1062.72	1947	0.9137
AK344476	-	19383	961.8	2129	0.7125
AK344857	-	18997	7870.17	255	0.9961
AK233443	SERPINA1	18660	1430.55	1378	0.9993
AK232781	-	17942	1217.37	1557	0.975
D89812	CAT	17765	823.494	2279	0.7648
AK230715	-	17736	2074.95	903	0.928
AK232743	SLC10A1	17490	1083.05	1706	0.9889
AK343653	-	17137	1688.8	1072	0.666
AK232395	-	16827	1150.58	1545	0.6796
AK232333	-	16047	982.183	1726	0.9554
AF191308	F5	15548	232.587	7062	0.9932
AK346196	-	15412	943.864	1725	0.7768
Z69585	GSTA1	15246	1655.32	973	0.9013
AK233402	-	15224	835.917	1924	0.9964
AJ308100	SPP2	14964	1829.67	864	0.6146
AK233380	-	14937	1081.55	1459	0.5278
AK232448	CYP2D25	14760	926.492	1683	0.6625
AK344700	-	14742	939.882	1657	0.9873
AY217034	MTTP	14685	393.647	3941	0.9929
AJ222966	APOA4	14568	1108.79	1388	0.678
DQ530373	SERPINC1	14505	1023.61	1497	0.7756
Y11545	ITIH2	14488	503.14	3042	0.8876
AK233685	-	14435	1195.1	1276	0.9835
AK346389	-	14228	947.72	1586	0.9975
AK232382	-	13984	767.034	1926	0.8297
AK344553	-	13818	881.504	1656	0.8641
AK233631	AMBP	13645	1109.7	1299	0.816
AK232298	-	13399	846.088	1673	0.9289
GQ984146	CALR	13227	728.158	1919	0.9849
AK346047	-	13120	579.445	2392	0.9565
AK343678	-	12997	1175.55	1168	0.7988
AK346315	-	12736	495.385	2716	0.968
AK233309	-	12439	558.237	2354	0.3598
AK343261	-	12373	517.67	2525	0.9933
AK233227	-	12314	602.261	2160	0.988
AK232456	-	12110	1262.91	1013	0.6505
AK230517	-	12102	787.731	1623	0.8361
AK346080	-	12033	389.58	3263	0.9638
AK233455	A2M	12013	429.616	2954	0.7546
AK233624	-	11846	1925.3	650	0.86
AK232297	-	11756	776.209	1600	0.9294
AK232407	-	11619	1210.51	1014	0.9872
AK232492	LOC100153899	11551	793.935	1537	0.5843
AK233612	APOA2	11375	2447.42	491	0.9756
AK233093	-	11273	572.553	2080	0.9995
AK346000	-	11146	577.486	2039	0.9868
AK344293	-	11134	2100.4	560	0.95
AK232948	KLKB1	11110	515.908	2275	0.8215
AY225510	PC	11079	330.906	3537	0.9992
AK346366	-	10950	484.417	2388	0.9925
AY523565	ANGPTL3	10879	789.888	1455	0.9663
AK345882	-	10871	645.554	1779	0.9837
AK349158	-	10794	426.921	2671	0.9427
AK233321	CYP2C33	10774	525.482	2166	0.5794
AY349426	C1S	10686	528.758	2135	0.637
AK349161	-	10580	663.323	1685	0.9858
AK346145	-	10559	394.581	2827	0.7782
AK232869	-	10547	473.932	2351	0.339
AK232681	-	10488	739.146	1499	0.9847
AK233681	-	10415	1305.18	843	0.9703
AK345798	-	10402	859.855	1278	0.7128
AK346097	-	10275	407.156	2666	0.9929
AK346182	-	10203	540.829	1993	0.9935
AY550069	ACTB	9919	562.766	1862	0.9157
AK232615	SERPINA3-3	9797	660.486	1567	0.9158
AK346347	-	9662	1271.13	803	0.5081
AB022426	F12	9628	494.953	2055	0.9752
AK233369	ORM1	9600	1301.89	779	0.2888
AJ278474	CYP4A21	9537	419.798	2400	0.9404
AK232301	-	9466	533.625	1874	0.992
AY609697	-	9419	516.908	1925	0.3434
AY609822	CYB5A	9312	553.91	1776	0.4279
AK236279	-	9294	428.005	2294	0.9211
AY609407	SDC2	9128	412.273	2339	0.9487
AK236013	-	9063	1264.78	757	0.8587
AK343634	-	9037	1754.95	544	0.9393
AK239674	LGMN	8963	487.829	1941	0.9696
AK350585	-	8899	1007.62	933	0.97
AK233536	-	8889	466.265	2014	0.995
AK232779	-	8805	421.47	2207	0.9964
EF625347	CYP3A46	8779	472.459	1963	0.4967
FJ810861	APOA5	8745	492.717	1875	0.9141
AK232071	-	8744	842.06	1097	0.918
AK232222	-	8677	685.611	1337	0.997
AK235490	LOC100154160	8554	406.691	2222	0.9824
AK232450	-	8501	586.589	1531	0.5167
GU386346	APOC4	8495	1897.32	473	0.9894
AY609656	-	8422	404.236	2201	0.9773
GU373691	COMT	8421	842.44	1056	0.553
DQ333198	LOC100037951	8418	350.67	2536	0.8115
AK233691	-	8347	353.71	2493	0.9984
AK232871	LOC100156325	8316	558.148	1574	0.784
AK232541	-	8209	322.987	2685	0.9434
AK232542	CIDE-B	8194	739.228	1171	0.9641
AY856514	ADIPOR2	8190	350.289	2470	0.9927
AK236576	-	8190	301.048	2874	0.9823
AK236509	-	8097	246.013	3477	0.9039
AK233193	-	8075	438.368	1946	0.9887
AK344989	-	7983	1005.18	839	0.9642
X53685	AMBP	7978	641.902	1313	0.9185
EF612462	GATM	7976	381.788	2207	0.3516
AK232767	LOC100153809	7956	453.096	1855	0.9639
X63323	CES3	7924	436.906	1916	0.5835
AK233176	-	7920	282.475	2962	0.9831
AK238862	DDX55	7873	398.336	2088	0.9693
AK232496	SEC14L3	7845	397.49	2085	0.988
AK232551	UROC1	7823	278.357	2969	0.9949
AK232374	-	7803	785.076	1050	0.8086
AK230645	LIPA	7660	322.657	2508	0.8768
AK237776	PSAP	7643	307.357	2627	0.9806
AK236198	-	7609	311.443	2581	0.9314
AK232310	-	7582	643.36	1245	0.9735
AK349668	-	7505	1712.42	463	0.7775
AK349090	-	7406	547.508	1429	0.9888
AK235428	-	7304	1073.18	719	0.9889
AK232950	-	7300	909.424	848	0.4269
AK233581	SERPING1	7296	536.374	1437	0.556
AK233289	SLC27A2	7164	331.504	2283	0.9746
AK233511	-	7156	1392.23	543	0.6151
DQ200860	TMEM59	7142	481.493	1567	0.8743
AK233626	-	6979	441.75	1669	0.9814
DQ499448	LOC733653	6928	400.379	1828	0.9568
AK233047	-	6927	805.046	909	0.9868
AK232936	CYP27A1	6857	286.774	2526	0.9663
AK232903	CP	6827	497.395	1450	0.8448
AK344208	-	6792	1285.89	558	0.9857
AK234858	-	6789	356.465	2012	0.924
AK239624	-	6772	394.166	1815	0.9917
AK232765	-	6692	278.003	2543	0.6921
AK232787	-	6644	276.88	2535	0.8899
AK232655	-	6568	544.632	1274	0.9867
EU282359	CFB	6521	279.584	2464	0.5426
EU805482	CDH1	6427	158.489	4284	0.905
X92446	HSPA5	6424	276.661	2453	0.9768
AK235179	-	6416	255.678	2651	0.8616
X72835	APOE	6357	598.548	1122	0.943
AK237627	NACA	6313	747.671	892	0.9787
AK346255	-	6292	504.327	1318	0.9863
AK345892	-	6256	448.372	1474	0.9308
AK351145	-	6210	374.026	1754	0.9304
X99714	PGRMC1	6170	344.329	1893	0.8119
AK233595	PCK2	6168	289.602	2250	0.9907
AK233390	-	6132	267.465	2422	0.9905
AK232659	-	6125	592.547	1092	0.6291
AK346085	-	6072	282.707	2269	0.9634
AK235474	LOC100153698	6047	210.415	3036	0.9934
AK232844	-	6011	158.953	3995	0.6631
AK236390	-	5987	197.651	3200	0.99
AK233334	-	5965	893.842	705	0.9872
FJ810127	TDO	5857	1137.41	544	0.9963
AK233071	-	5839	294.438	2095	0.9823
EU684958	DGAT2	5786	412.727	1481	0.9831
AK233385	SEC14L2	5754	216.786	2804	0.9255
AK346054	-	5751	239.099	2541	0.9067
AK235250	-	5743	582.811	1041	0.6273
AK349065	-	5710	473.857	1273	0.9827
AK346434	-	5660	425.276	1406	0.9694
AK232951	-	5637	233.167	2554	0.8175
AK231482	-	5599	779.306	759	0.3979
AK349934	-	5578	316.985	1859	0.9978
AK233428	DPYS	5563	385.118	1526	0.9882
EF473651	PON1	5539	413.245	1416	0.9379
AK352179	-	5481	630.062	919	0.815
AK347068	-	5459	660.599	873	0.811
AK232269	-	5395	308.077	1850	0.9941
AK346310	-	5350	300.313	1882	0.9458
AK346473	-	5299	380.299	1472	0.9993
AK233066	LOC100152826	5296	246.143	2273	0.9815
AK348448	-	5290	237.707	2351	0.5742
U20587	-	5245	414.122	1338	0.991
AK346492	-	5238	315.303	1755	0.9675
AK344497	-	5231	1276.25	433	0.9307
GU373679	POSTN	5150	173.433	3137	0.9923
AK349872	-	5141	190.364	2853	0.9895
AK233353	-	5132	303.73	1785	0.9832
AB005546	APCS	5079	461.358	1163	0.9991
AK232480	-	5008	503.865	1050	0.8305
AF384031	CYP4A24	5005	215.373	2455	0.9067
AK233419	-	4993	377.036	1399	0.9721
AK343319	-	4988	996.116	529	0.9773
AK234838	GAPDH	4966	390.925	1342	0.7899
AK239702	-	4944	344.296	1517	0.7561
AK230983	-	4934	264.455	1971	0.9833
AK232714	-	4913	253.925	2044	0.9878
X77640	FABP1	4896	1217	425	0.9835
AK343881	-	4882	429.074	1202	0.8594
DQ660373	RPS3	4860	633.074	811	0.6473
AK343966	-	4800	827.218	613	0.938
AK232843	GPD1	4782	269.863	1872	0.9936
AK348347	-	4758	241.194	2084	0.9914
AK234088	-	4758	447.993	1122	0.8075
AK351499	-	4733	414.256	1207	0.8989
AK237835	-	4697	173.195	2865	0.9379
AK232419	-	4636	218.35	2243	0.8096
AK344692	-	4610	339.382	1435	0.5972
AF389855	SULT1E1	4609	258.169	1886	0.9926
D17654	HBP15/L22	4607	1055.74	461	0.8655
DQ530369	PLG	4606	175.791	2768	0.5311
AK352461	-	4578	133.012	3636	0.9722
AK347952	-	4554	191.215	2516	0.9909
AK232652	LOC100155953	4518	304.396	1568	0.8597
AY609918	-	4494	472.396	1005	0.9284
M11732	GOT2	4489	187.221	2533	0.6632
AK232611	-	4466	491.458	960	0.4313
AY349424	C1QA	4427	552.813	846	0.9988
AK237270	-	4420	400.464	1166	0.9674
AK232267	-	4385	232.202	1995	0.991
AK346068	-	4376	225.839	2047	0.9746
D38754	ITIH1	4308	158.409	2873	0.527
AK231683	ARPC1B	4306	253.991	1791	0.3322
AM919499	CRAT	4298	174.434	2603	0.9992
AK237086	ACTB	4281	228.99	1975	0.8977
AK232695	-	4276	210.694	2144	0.9734
AK233507	-	4246	200.608	2236	0.9879
AK346440	-	4243	212.941	2105	0.8665
AK346488	-	4238	112.491	3980	0.9025
AK232619	OTC	4211	197.016	2258	0.5443
AK232788	-	4186	155.165	2850	0.9944
AK230559	-	4146	146.879	2982	0.9903
AK232431	-	4106	206.951	2096	0.989
AK346475	-	4045	179.473	2381	0.9903
AK232486	-	4039	192.898	2212	0.9914
AK233370	ACADSB	4033	239.762	1777	0.6702
AK344521	-	4019	137.582	3086	0.965
AK350091	-	4019	186.055	2282	0.9921
AK232735	-	4009	318.198	1331	0.2547
AK350153	-	3997	724.277	583	0.5386
AK345040	-	3990	319.571	1319	0.6247
AK346581	-	3980	1045.91	402	0.9776
AK233025	PYGL	3977	184.192	2281	0.7484
AK232759	CPN1	3966	250.137	1675	0.9887
AK230519	-	3952	245.444	1701	0.9283
AK232109	-	3940	359.44	1158	0.4292
M16972	DAO1	3929	128.584	3228	0.9464
AK345190	-	3910	229.607	1799	0.667
AK233435	-	3880	314.577	1303	0.7874
EF537043	PON3	3875	222.24	1842	0.658
AK234877	SLC25A1	3868	255.551	1599	0.94
AK232099	-	3858	181.707	2243	0.9737
AK346481	-	3852	251.972	1615	0.8563
AK345861	-	3837	211.893	1913	0.747
AK240467	GRHPR	3837	321.452	1261	0.981
AJ293891	SERPINA3-3	3814	660.526	610	0.8951
AK346179	-	3790	232.108	1725	0.4203
AK346131	-	3749	187.971	2107	0.9858
AY374470	ETFB	3741	477.306	828	0.9771
AK344171	-	3740	273.807	1443	0.5974
AK346412	-	3662	139.914	2765	0.9859
EU583382	PDK4	3660	107.703	3590	0.9777
AK346297	-	3655	144.67	2669	0.9569
AK232646	-	3645	258.088	1492	0.9906
EU257630	C3	3592	379.848	999	0.5415
AK345853	-	3587	205.276	1846	0.9984
AK235770	-	3558	286.929	1310	0.8878
AY610223	-	3533	827.573	451	0.9734
AK237606	LOC100152491	3500	141.721	2609	0.9521
AK345225	-	3497	258.706	1428	0.9762
AB053605	IGFBP1	3476	385.324	953	0.999
AK239261	-	3461	304.691	1200	0.9858
AK239921	-	3429	640.015	566	0.7686
AK234533	-	3422	151.133	2392	0.9737
AK232931	-	3413	187.498	1923	0.988
AK346211	-	3399	257.959	1392	0.7392
AY610336	-	3388	570.841	627	0.9745
AK345863	-	3367	230.375	1544	0.9482
AM774149	CES1	3358	215.39	1647	0.6424
AK343278	-	3343	92.0655	3836	0.9901
AY610256	-	3334	907.765	388	0.8557
AK232535	-	3321	206.498	1699	0.9782
AK343952	-	3299	199.379	1748	0.9439
AK232405	-	3288	194.705	1784	0.9832
AK237599	-	3262	88.7932	3881	0.9647
AK344770	-	3253	1347.67	255	0.9961
AK239509	-	3220	180.27	1887	0.9841
AK351270	-	3207	211.615	1601	0.9113
AK237997	CTAGE5	3196	206.884	1632	0.9694
AK238250	-	3185	138.58	2428	0.9646
AK237579	EIF3E	3179	225.395	1490	0.9718
AK343276	-	3178	179.921	1866	0.9887
AK237306	LOC100157865	3167	197.971	1690	0.2272
AK234689	-	3148	177.272	1876	0.887
AK232397	-	3147	124.89	2662	0.6397
AY609640	PCBD1	3138	393.246	843	0.9265
AK351308	-	3133	227.32	1456	0.4643
AK233684	A1CF	3132	166.687	1985	0.9884
AK344415	-	3131	192.642	1717	0.4339
AK345048	-	3117	118.067	2789	0.9208
AK239290	-	3104	106.952	3066	0.9922
AK230565	-	3068	112.931	2870	0.9599
AY610465	-	3064	607.297	533	0.8462
AF516143	HAMP	3063	787.308	411	0.8832
AK345887	-	3060	180.899	1787	0.9916
AK344636	-	3057	137.836	2343	0.9351
AK234825	-	3054	217.554	1483	0.8618
AK233134	A2M	3049	122.102	2638	0.4939
AF204929	SERPINA7	3040	250.12	1284	0.986
AK236357	-	3029	340.779	939	0.9329
U94395	HSP90AA1	3021	129.946	2456	0.5301
AK232271	-	3013	221.813	1435	0.9645
AK239534	-	3006	213.846	1485	0.9205
AK232525	IGF2	3001	216.258	1466	0.3329
EF113597	SEPX1	2995	260.411	1215	0.9877
AK233112	-	2994	211.993	1492	0.4966
AK233545	-	2991	193.376	1634	0.9578
AK237632	-	2987	141.886	2224	0.9564
AK347278	-	2985	116.191	2714	0.9948
AK234479	-	2978	161.087	1953	0.9565
AK344102	-	2967	208.544	1503	0.8982
AY550044	RPL35	2966	769.868	407	0.5897
AK237209	GLO1	2963	154.273	2029	0.8733
AK346752	-	2960	274.3	1140	0.9553
AK235148	LOC100154684	2942	108.293	2870	0.9488
AK235971	-	2930	133.535	2318	0.9672
AK233291	-	2921	120.399	2563	0.6898
AK344503	-	2902	173.402	1768	0.9842
AK344748	NDUFA4	2895	541.302	565	0.954
AK233171	-	2895	203.754	1501	0.9847
AK233690	-	2883	125.337	2430	0.6115
AK232278	SLC38A4	2857	148.242	2036	0.9907
AK240050	-	2848	342.677	878	0.9248
AK235866	LOC100152603	2844	115.468	2602	0.8682
AK343795	-	2842	175.065	1715	0.8723
AY610045	AIG1	2810	209.792	1415	0.5717
AK232923	HPD	2800	206.853	1430	0.458
AK348457	IGFBP4	2797	135.605	2179	0.1436
AK352204	-	2781	276.641	1062	0.8823
AK233522	-	2780	108.451	2708	0.4439
L16507	FTCD	2778	159.238	1843	0.9995
AK351805	-	2775	111.722	2624	0.944
AK240094	-	2756	298.923	974	0.961
AK348974	-	2754	110.456	2634	0.9184
AK233520	-	2751	266.382	1091	0.9918
AB016798	RPL29	2748	459.345	632	0.4177
AY609689	-	2735	154.592	1869	0.7469
AK350727	-	2726	245.509	1173	0.8065
AK232352	-	2702	189.037	1510	0.994
AY368183	MRC1	2698	57.5922	4949	0.8858
AK346955	-	2696	140.026	2034	0.7679
AK344682	-	2692	96.8301	2937	0.9871
AK234239	PCBP2	2692	206.08	1380	0.9036
AK230984	SEC62	2689	106.315	2672	0.9839
AK238544	-	2678	175.503	1612	0.982
AK351229	-	2677	512.329	552	0.9674
AK230606	-	2672	386.681	730	0.9685
AK234693	-	2658	142.537	1970	0.6868
M29510	-	2653	180.819	1550	0.2871
AK344701	-	2648	92.5684	3022	0.9567
AK232353	-	2647	188.816	1481	0.819
FJ460593	HDLBP	2645	73.8243	3785	0.8476
AK344508	-	2644	122.027	2289	0.9851
AK233350	-	2642	94.2932	2960	0.7368
AK232257	-	2641	192.15	1452	0.4022
AK232401	ALDH2	2638	133.662	2085	0.3089
EU308569	SFRS18	2638	86.3605	3227	0.8671
AK239532	ANP32B	2637	191.332	1456	0.9787
AK343442	-	2635	348.833	798	0.9574
AK346243	-	2633	108.232	2570	0.7743
AK350973	-	2625	197.656	1403	0.9922
AK234213	-	2625	121.949	2274	0.9886
AK345857	-	2622	150.705	1838	0.8215
AJ620414	LAMP-1	2600	141.219	1945	0.8864
U53421	BHMT	2596	336.501	815	0.3914
AK343623	-	2593	436.197	628	0.8264
AK232870	-	2593	95.6799	2863	0.4848
AK233335	-	2569	112.8	2406	0.9759
AK349638	-	2554	630.4	428	0.8879
AK230533	PABPC1	2547	123.032	2187	0.8683
AK344373	-	2545	128.457	2093	0.7702
AK230810	-	2543	128.05	2098	0.847
AK232812	-	2539	100.309	2674	0.9791
FJ436379	LIPC	2535	164.904	1624	0.5579
AK233087	-	2524	75.4078	3536	0.9686
AK238259	IVD	2516	117.298	2266	0.8959
AK235462	-	2505	170.622	1551	0.9329
M11778	-	2498	136.804	1929	0.5754
AK230957	-	2492	122.22	2154	0.968
DQ172907	SULT2A1	2469	255.968	1019	0.4024
AY349420	C1QB	2445	500.574	516	0.9942
EU814501	ANG1	2440	373.577	690	0.7565
AK238885	-	2436	193.493	1330	0.9323
AK351255	-	2434	297.265	865	0.748
AK235117	-	2424	78.1917	3275	0.9899
DQ459343	IGFALS	2424	127.023	2016	0.9702
AK345986	-	2413	96.3036	2647	0.2954
AK238982	-	2412	130.538	1952	0.9769
AK344628	-	2405	195.891	1297	0.7224
AK235325	SRSF2	2404	128.2	1981	0.9591
AK240282	-	2404	274.854	924	0.4426
AY610294	-	2403	423.099	600	0.5667
AK235357	RHOB	2402	103.32	2456	0.9597
AK347204	-	2401	163.75	1549	0.9632
AB251342	LOC780412	2386	101.393	2486	0.8588
AK233029	-	2386	142.57	1768	0.7166
DQ333201	LOC100037954	2375	126.271	1987	0.622
AK232819	-	2373	101.453	2471	0.6196
AY609684	-	2370	105.42	2375	0.8964
AY610069	-	2370	321.816	778	0.9357
AK240066	-	2369	129.605	1931	0.9503
AY639873	TNFSF10	2365	147.314	1696	0.9811
AK232823	-	2363	311.264	802	0.8728
AK233024	-	2362	131.261	1901	0.8885
AK232464	-	2360	217.934	1144	0.9825
AK230521	PABPC1	2360	128.713	1937	0.413
AY609399	-	2356	69.3298	3590	0.9657
AK239601	-	2340	132.763	1862	0.985
AK234978	-	2333	87.3368	2822	0.2658
AK346640	-	2332	471.951	522	0.9425
AK235555	-	2331	242.614	1015	0.598
AF541956	PGLYRP2	2324	128.541	1910	0.8461
AK232657	CYP2C49	2316	118.944	2057	0.4667
AK240171	RPL35	2309	221.15	1103	0.9764
DQ400859	OGT	2299	45.0515	5391	0.8932
AK343719	-	2290	77.5887	3118	0.9509
AK351714	-	2279	162.019	1486	0.967
AK231721	EIF4A2	2275	123.949	1939	0.6359
AK345883	-	2257	215.584	1106	0.8074
AK349694	-	2252	184.567	1289	0.9915
AK232522	-	2244	121.321	1954	0.9836
DQ157049	CA3	2243	145.283	1631	0.5242
AK346900	-	2238	251.787	939	0.7178
AK240110	-	2235	108.209	2182	0.9716
AK343536	-	2232	99.0317	2381	0.8446
AK236249	-	2228	87.1748	2700	0.903
AK232610	-	2226	97.0935	2422	0.9955
AK230624	-	2226	118.708	1981	0.9283
AK232912	-	2224	105.69	2223	0.9937
AK232961	-	2221	150.405	1560	0.9904
AK346124	-	2221	77.3853	3032	0.9894
AK346184	-	2215	286.412	817	0.53
AK235084	-	2203	136.02	1711	0.9591
AK344551	-	2201	76.1859	3052	0.9604
AK236963	ARG1	2198	166.692	1393	0.7107
AK231217	-	2194	66.527	3484	0.8485
AK235870	-	2191	132.34	1749	0.7153
AK343482	-	2186	103.28	2236	0.6641
AB004061	STAT2	2185	49.6514	4649	0.8727
AK346161	-	2179	85.2575	2700	0.9867
AB104465	OATV1	2174	123.743	1856	0.9494
AY550039	RPL32	2171	333.358	688	0.9695
GQ274320	KLF9	2169	51.2845	4468	0.8427
AK233571	-	2162	136.277	1676	0.4021
AK233510	-	2161	158.317	1442	0.966
AK232578	-	2160	111.257	2051	0.9971
AK343803	-	2159	111.532	2045	0.9384
AB000792	MT1A	2157	1245.2	183	0.7596
AK346291	-	2156	105.106	2167	0.8694
AK346188	-	2154	105.447	2158	0.8221
AK234461	-	2154	118.21	1925	0.8384
AK230657	-	2153	112.376	2024	0.6136
AK233398	ITM2B	2145	137.753	1645	0.6608
AY610267	-	2145	375.171	604	0.8891
AK234318	GNMT	2144	194.753	1163	0.9759
AK232196	RPS4	2138	147.431	1532	0.8727
AK232926	-	2132	154.904	1454	0.9993
AK232336	ITIH1	2119	123.746	1809	0.3201
AK233512	-	2117	158.277	1413	0.9788
AK343686	-	2117	716.813	312	0.9071
AK240101	-	2115	237.949	939	0.8807
AK235286	-	2113	141.28	1580	0.9924
EU714324	VEGFA	2104	118.545	1875	0.9029
AK236339	-	2099	101.161	2192	0.9964
AK346064	-	2099	79.4496	2791	0.8484
AK232263	LOC100153899	2092	152.102	1453	0.4508
AK238633	-	2090	130.724	1689	0.5092
U09179	DPYD	2089	49.6932	4441	0.8694
AK345842	-	2079	90.0496	2439	0.7999
AK232330	GARNL3	2079	76.5265	2870	0.9906
AK236235	-	2076	103.793	2113	0.983
DQ530510	ABCC2	2075	151.283	1449	0.9993
AK233394	RGN	2071	125.667	1741	0.5755
AK232372	-	2067	170.463	1281	0.9602
AK343437	-	2058	191.891	1133	0.9753
AK346397	-	2050	74.73	2898	0.6953
AK345121	-	2050	113.208	1913	0.9916
AK234534	-	2046	145.161	1489	0.9738
AK346287	-	2036	90.2217	2384	0.987
AY609575	-	2035	174.925	1229	0.8755
AK233277	-	2033	150.717	1425	0.9818
AK232826	-	2025	88.4359	2419	0.926
AK239575	-	2021	93.9717	2272	0.879
AJ243849	PRDX6	2016	125.354	1699	0.6916
AK240551	-	2015	98.5053	2161	0.9773
AK350867	-	2013	112.697	1887	0.93
AK346498	-	2007	113.08	1875	0.6864
AK347180	-	2003	427.479	495	0.9354
AF143229	C4BPA	2002	340.027	622	0.9421
AY550053	ASS1	2000	263.448	802	0.9065
AK232693	-	1998	126.014	1675	0.9875
AK233037	LOC100152356	1997	85.1366	2478	0.9282
AK348836	-	1995	180.907	1165	0.8446
AF467889	SCARB1	1991	78.777	2670	0.9011
AK344685	-	1989	117.256	1792	0.9431
AK347271	-	1987	194.904	1077	0.779
Z23142	ENG	1986	72.148	2908	0.9955
U36916	ICA	1985	71.2783	2942	0.7053
AK235882	ARG1	1983	104.017	2014	0.8659
AY487829	SCD	1982	40.7837	5134	0.7306
AK345908	-	1981	101.69	2058	0.9985
AK240166	LOC100155929	1976	228.392	914	0.9726
AY609951	-	1975	153.077	1363	0.8327
AK232368	-	1973	145.351	1434	0.9895
AK232801	-	1971	123.868	1681	0.9768
EF626694	LBP	1969	120.098	1732	0.996
AK343618	-	1967	143.607	1447	0.3856
AK233607	LOC100157655	1958	69.3889	2981	0.9705
FJ211199	BCMO1	1957	87.1229	2373	0.9966
AK348825	-	1938	103.716	1974	0.8308
AY610441	NDUFB9	1938	317.912	644	0.545
AK233515	AMDHD1	1936	105.425	1940	0.9562
EF692642	F2	1936	103.662	1973	0.2854
AK232417	-	1935	117.617	1738	0.5823
AK232900	-	1928	70.3312	2896	0.6371
AK351772	-	1926	66.061	3080	0.9977
AK235788	-	1926	124.141	1639	0.8597
AK344112	-	1918	108.528	1867	0.8843
AK232660	-	1915	145.753	1388	0.7133
AK344068	-	1905	116.599	1726	0.5875
AK347932	-	1904	78.0231	2578	0.7863
AK232816	-	1901	85.2044	2357	0.5028
AK345782	-	1885	96.5744	2062	0.9884
AK233081	-	1883	126.062	1578	0.9892
AK236477	LOC100154945	1883	160.683	1238	0.874
AK230495	-	1878	79.9021	2483	0.9819
AK347304	-	1877	74.4057	2665	0.9854
AK235784	-	1871	80.7424	2448	0.9571
AK346152	-	1869	88.7797	2224	0.9249
AK238729	-	1867	88.4858	2229	0.9744
AF440259	GULO	1857	101.175	1939	0.936
AY610471	CIB1	1856	294.404	666	0.991
AK239562	ERGIC3	1854	146.933	1333	0.9932
AK349781	-	1852	143.439	1364	0.9985
AK234210	-	1849	110.233	1772	0.9639
AK233372	TRAM1	1842	135.323	1438	0.9124
AK233142	GHR	1838	65.4216	2968	0.5856
AK231081	-	1837	52.3229	3709	0.9401
AK232883	-	1833	71.5871	2705	0.3024
AK234584	-	1831	125.768	1538	0.9655
AK233365	ACADS	1829	96.6585	1999	0.9765
AK235603	-	1828	107.226	1801	0.8828
AY553921	LOC414435	1826	283.682	680	0.9721
AK346312	-	1825	103.766	1858	0.3907
AK348620	-	1824	154.401	1248	0.7596
AK344900	-	1818	190.723	1007	0.422
AK236355	-	1817	106.64	1800	0.9394
AK235220	-	1817	118.783	1616	0.9653
AK238564	-	1813	142.508	1344	0.9844
AK240262	-	1808	197.52	967	0.9204
AK343395	-	1803	222.516	856	0.8435
AK236142	CD164	1801	63.1262	3014	0.6297
AK236802	SAMHD1	1800	74.3381	2558	0.993
AK239879	-	1799	114.489	1660	0.962
AY839862	FN1	1796	106.832	1776	0.3727
AK233451	-	1795	133.166	1424	0.9881
AK232389	-	1792	89.2558	2121	0.2753
AK239130	-	1791	95.6552	1978	0.9889
AY740697	CYP2C34	1790	164.435	1150	0.98
AY902463	Abhd5	1788	139.608	1353	0.9793
AK350890	-	1787	127.643	1479	0.7153
AK233017	-	1782	312.198	603	0.5937
AK240252	-	1782	158.065	1191	0.984
AK346251	-	1781	92.5933	2032	0.8253
AY610446	-	1780	303.787	619	0.937
AK346046	-	1770	47.5916	3929	0.8287
AK237581	-	1768	324.264	576	0.9323
AK346319	-	1767	158.733	1176	0.5612
AK233132	-	1761	157.792	1179	0.9678
AY509877	A2M	1760	453.49	410	0.9976
AK345956	-	1758	157.39	1180	0.978
AY322570	-	1757	658.206	282	0.9965
AK232783	-	1753	90.9585	2036	0.9371
AK232934	-	1750	80.2407	2304	0.9918
DQ629179	HSBP1	1750	330.724	559	0.9392
AK232596	-	1747	154.184	1197	0.8989
AK232744	-	1745	121.52	1517	0.8425
AK238961	-	1741	110.531	1664	0.9243
DQ098950	SRSF1	1738	66.2363	2772	0.9755
AK232899	CA2	1732	118.968	1538	0.9129
AY817664	FN1	1732	169.42	1080	0.9981
AK239934	-	1731	196.42	931	0.9194
AY610329	-	1724	288.177	632	0.9968
AY609554	HPGD	1713	135.555	1335	0.6569
AK234986	-	1704	99.7866	1804	0.9956
AK235399	-	1703	104.72	1718	0.9703
Z29522	ANPEP	1703	53.1176	3387	0.4532
AK346328	-	1702	61.5134	2923	0.3999
L10124	LOC100154612	1697	98.5031	1820	0.8962
AK343542	-	1695	119.615	1497	0.9853
AK230973	-	1693	72.2638	2475	0.9883
AK343353	-	1689	201.389	886	0.7968
AK232179	-	1686	179.189	994	0.9507
AK232002	-	1685	141.501	1258	0.7417
AK343717	-	1683	48.0272	3702	0.8023
AK346356	-	1682	115.159	1543	0.396
AY610266	-	1681	306.182	580	0.9983
AK233192	-	1667	113.106	1557	0.9814
AK239906	-	1667	191.42	920	0.9739
AK350735	-	1666	116.326	1513	0.9035
AK232977	-	1654	79.0289	2211	0.7137
AK233000	-	1654	105.451	1657	0.9873
AY610285	-	1649	310.525	561	0.9661
FJ905613	IVNS1ABP	1646	65.0778	2672	0.7474
AK346076	-	1642	67.5751	2567	0.6876
AK236603	-	1638	75.7298	2285	0.9834
AY609874	-	1636	66.1936	2611	0.9433
AK343339	-	1636	277.864	622	0.9598
EU717836	LCAT	1632	120.229	1434	0.5397
AK233638	-	1632	126.307	1365	0.696
AK232303	-	1631	118.178	1458	0.5274
AK236182	-	1631	65.0446	2649	0.9702
AK233311	-	1630	105.063	1639	0.9487
AK347783	-	1628	88.1981	1950	0.9482
AK232716	-	1627	111.466	1542	0.6407
AK231051	COPB2	1627	55.143	3117	0.9814
AK346024	-	1624	97.2032	1765	0.4946
AB000793	-	1624	937.506	183	0.776
AK343430	-	1623	327.836	523	0.9924
AK345304	-	1617	52.7235	3240	0.9873
EU872207	TIAF1	1617	104.608	1633	0.8977
AK230857	-	1617	82.6435	2067	0.9836
AK237239	-	1614	75.9836	2244	0.9724
AY609757	-	1612	109.798	1551	0.5899
AK239051	-	1610	82.9681	2050	0.9766
AK233342	-	1608	57.9971	2929	0.9648
AK349713	-	1608	332.433	511	0.9335
AK234718	-	1602	63.4569	2667	0.4919
Y11546	ITIH1	1597	67.4845	2500	0.3864
AY609828	GATM	1590	72.9361	2303	0.3235
AK239693	-	1587	116.105	1444	0.8006
AK238136	-	1585	155.328	1078	0.705
AK232626	-	1584	62.3697	2683	0.9717
AY609940	-	1583	109.017	1534	0.9355
AK346323	-	1579	54.1766	3079	0.8139
AK347277	-	1576	62.6148	2659	0.9929
AK233634	-	1576	45.5147	3658	0.9686
AK239391	-	1575	102.455	1624	0.6693
AK344433	-	1574	113.271	1468	0.9714
AK233683	-	1571	125.731	1320	0.2159
AK239738	CDK4	1571	112.366	1477	0.9614
AK240312	-	1570	166.025	999	0.8509
AK345939	-	1567	118.498	1397	0.932
AK238420	KRTCAP2	1565	339.488	487	0.9343
AK347697	-	1563	261.265	632	0.8687
AK230590	-	1562	65.6119	2515	0.8795
AK233538	-	1562	112.102	1472	0.8322
AK231604	-	1562	85.4994	1930	0.9057
AK236324	-	1559	106.462	1547	0.9101
AK232720	-	1557	109.73	1499	0.9833
AK235497	-	1555	135.876	1209	0.9859
AK231276	-	1554	62.091	2644	0.9728
AK346447	-	1546	146.347	1116	0.9292
AK346409	-	1541	110.972	1467	0.8439
AY609465	-	1540	48.5351	3352	0.3828
AK350511	-	1538	221.965	732	0.8825
AK347432	-	1534	79.2837	2044	0.9848
AK232493	SERPING1	1533	128.941	1256	0.535
AK236562	HOGA1	1529	75.2692	2146	0.9688
AK235021	-	1528	65.142	2478	0.9524
AK233618	-	1521	72.5429	2215	0.9819
AK231270	-	1517	123.372	1299	0.9808
AK346004	-	1515	74.7541	2141	0.6357
DQ067279	CD163	1515	54.6241	2930	0.4225
DQ470570	STAT3	1512	64.512	2476	0.9968
AK230499	-	1510	78.3884	2035	0.9749
AK232972	-	1510	40.5183	3937	0.6147
AK233325	-	1506	57.938	2746	0.4006
AK343562	-	1503	92.4758	1717	0.7967
AY610017	-	1499	57.8372	2738	0.9299
AK238622	-	1498	62.6	2528	0.6934
AK232917	-	1498	111.289	1422	0.988
AK232807	-	1497	88.5978	1785	0.9395
AK233514	-	1495	96.3611	1639	0.651
FJ436385	ERLIN1	1495	72.5474	2177	0.8898
AK343698	-	1489	67.8026	2320	0.4793
AK232644	ATP5F1	1486	128.256	1224	0.9461
AY609887	-	1483	212.864	736	0.9606
AK237272	-	1482	105.643	1482	0.9784
AK232993	-	1482	82.0988	1907	0.9329
AK240140	-	1480	153.135	1021	0.856
AK349227	-	1477	75.1248	2077	0.975
AK234886	-	1472	86.8264	1791	0.9877
AJ293892	SERPINA3-1	1468	238.59	650	0.5446
AK233903	-	1467	139.62	1110	0.9802
AK236253	ERP29	1466	119.685	1294	0.8686
AK232435	SLC34A1	1462	70.6217	2187	0.9867
AK233186	-	1460	66.9728	2303	0.5983
AK238663	C17H8orf40	1459	62.4778	2467	0.8703
AK349436	-	1457	158.355	972	0.7675
AK347750	-	1457	180.871	851	0.933
AK233331	-	1451	104.348	1469	0.8993
AK346943	-	1448	153.739	995	0.5286
AK239758	-	1439	65.3006	2328	0.9175
AK235248	-	1438	108.665	1398	0.5372
AK233476	-	1437	64.1896	2365	0.6499
AK346852	-	1436	155.115	978	0.9785
AK232349	BDH1	1435	129.46	1171	0.6661
AK346618	-	1434	225.77	671	0.9702
AY609808	-	1431	118.941	1271	0.9843
AK238822	SLC16A1	1430	45.0952	3350	0.7188
AK343899	-	1429	63.7245	2369	0.8252
AK239819	-	1426	90.5872	1663	0.9759
EF625352	CYP27A1	1426	252.762	596	0.6493
AK236266	-	1426	60.9411	2472	0.9672
AY610147	-	1425	137.23	1097	0.8933
AK235193	ARGLU1	1425	86.4184	1742	0.9546
AK240055	VAPB	1425	82.3527	1828	0.9803
AK345804	-	1422	103.176	1456	0.3441
AK235287	TIAL1	1421	94.2954	1592	0.9598
AK234855	-	1420	69.1621	2169	0.7298
AB005545	CRP	1410	84.5381	1762	0.2872
AY609741	CD302	1410	61.1478	2436	0.7073
AK232306	-	1406	79.8139	1861	0.9833
AK351359	-	1406	120.076	1237	0.9717
AY610401	-	1402	225.093	658	0.8921
DQ157553	NRAP	1400	27.707	5338	0.7004
AK236299	ATP5B	1397	107.255	1376	0.1897
AK234399	-	1397	76.2702	1935	0.6682
AK232505	TMEM66	1396	75.7458	1947	0.9769
AK238694	-	1392	101.557	1448	0.9641
AY609680	-	1391	101.836	1443	0.7547
AK236127	-	1390	89.5386	1640	0.9841
AK232730	-	1388	69.9247	2097	0.309
AK344061	-	1388	84.7584	1730	0.7387
AK240487	-	1387	229.665	638	0.9655
AK343699	-	1380	69.8882	2086	0.7071
AK234658	-	1380	69.5216	2097	0.6052
AK343995	-	1379	253.8	574	0.8937
AK240146	CXCL12	1379	78.1133	1865	0.9223
AK231558	-	1377	155.417	936	0.9744
AK343644	-	1377	56.7355	2564	0.7699
AB052258	CYP2C49	1377	74.3331	1957	0.4318
AK232134	-	1376	90.5133	1606	0.9465
AK238656	-	1374	111.058	1307	0.6312
AK232974	-	1374	99.8301	1454	0.9842
FJ436395	MKNK1	1374	55.7637	2603	0.9512
AY609929	DEK	1372	51.4708	2816	0.88
EU430746	PYGL	1369	56.3839	2565	0.814
AK231943	-	1367	78.0192	1851	0.9811
AK232674	-	1363	65.1838	2209	0.9792
AK348159	-	1363	79.4214	1813	0.9757
AK232593	-	1360	102.405	1403	0.9865
AK350134	-	1356	40.7543	3515	0.4688
AK345015	-	1354	59.01	2424	0.9864
AK235666	BZW1	1352	58.9958	2421	0.8955
AK344200	-	1352	80.3312	1778	0.9522
AK233560	-	1350	58.7387	2428	0.675
AK346399	-	1348	64.9072	2194	0.9599
AK347916	-	1347	99.2334	1434	0.5502
AK232954	CRLS1	1347	112.136	1269	0.8526
AK236785	-	1340	60.0599	2357	0.9881
AK351238	-	1340	137.974	1026	0.6228
AK232879	-	1339	93.7412	1509	0.3738
AY609968	-	1337	161.792	873	0.9828
AK230504	-	1328	82.7202	1696	0.9652
AY609583	-	1328	60.8384	2306	0.8842
AK235511	LOC100153484	1327	87.0732	1610	0.9888
M29512	-	1327	210.492	666	0.6892
D90053	DSTN	1326	84.0829	1666	0.7467
AK343969	-	1324	39.1138	3576	0.9827
AK236268	-	1321	74.0339	1885	0.9883
AB005624	RPS15	1317	290.462	479	0.7349
AK347107	-	1317	134.426	1035	0.8135
AK233121	-	1310	120.656	1147	0.9782
AK236654	-	1309	39.2413	3524	0.9818
AK231607	-	1308	110.456	1251	0.5747
AK347890	-	1308	77.98	1772	0.6416
AK233655	SARS	1307	73.5615	1877	0.9899
AK343396	-	1305	39.2662	3511	0.4463
AK231782	PLA1A	1305	77.1913	1786	0.9664
AK351954	-	1304	66.5176	2071	0.9585
AK345903	-	1303	87.2875	1577	0.6576
AK239689	-	1302	104.598	1315	0.9665
AK237233	-	1300	216.96	633	0.9637
AK237558	-	1297	63.6703	2152	0.9103
AK234218	-	1287	76.9887	1766	0.9694
AK232329	-	1285	60.6843	2237	0.9821
AK348333	-	1283	34.021	3984	0.9468
AK233088	-	1282	64.2476	2108	0.9061
AK343779	-	1279	305.694	442	0.8959
AK239666	-	1278	61.6772	2189	0.973
AK230658	-	1277	65.9685	2045	0.9922
AK231236	-	1276	247.794	544	0.829
AY349423	C4	1275	81.3372	1656	0.5127
AK233987	-	1275	152.715	882	0.9501
AK234625	SEC61A1	1273	64.9677	2070	0.6155
AK346008	-	1271	109.699	1224	0.8587
AK230536	CCPG1	1269	42.708	3139	0.821
AK238939	-	1268	87.3809	1533	0.9863
AK346234	-	1267	77.191	1734	0.7745
AK237359	-	1266	216.414	618	0.9369
AK234973	-	1266	75.4761	1772	0.9904
AK231614	-	1265	90.2959	1480	0.8919
AK347913	-	1265	84.1019	1589	0.9377
AK238595	-	1262	90.3259	1476	0.9824
AK233376	CYP1A2	1262	60.2173	2214	0.6649
AY238476	OCT1	1259	61.6902	2156	0.897
AY609846	PSMB3	1257	188.626	704	0.9957
AK234655	-	1257	82.8919	1602	0.5593
AK240434	DBT	1255	57.2212	2317	0.9038
AK351883	-	1254	83.6338	1584	0.7929
AK234029	-	1253	105.056	1260	0.6183
AK236633	-	1252	49.1507	2691	0.8242
AK347414	-	1250	176.542	748	0.4439
AK345457	-	1248	83.4443	1580	0.9658
AK348037	-	1246	84.487	1558	0.9756
AK232357	-	1246	62.5919	2103	0.7984
DQ116788	ID2	1246	101.881	1292	0.6548
AK231605	-	1245	121.445	1083	0.2179
AK236029	-	1245	58.7428	2239	0.8723
AK238789	-	1245	62.2751	2112	0.9825
AK350046	-	1244	58.2791	2255	0.5459
AK347070	-	1242	167.144	785	0.9694
AK351062	-	1240	56.4885	2319	0.9297
DQ365929	TXNIP	1238	69.5668	1880	0.9761
AK236707	-	1237	79.4407	1645	0.9818
AK232933	ATP5F1	1234	107.206	1216	0.7821
AF016388	CYB5A	1233	75.5553	1724	0.6137
AK234724	GSTT1	1232	125.994	1033	0.9806
AK231017	-	1232	202.099	644	0.7997
AK350061	-	1230	92.3529	1407	0.9822
M86444	RDX	1230	56.0088	2320	0.5763
AK348471	-	1229	51.5627	2518	0.6152
AK232701	-	1228	92.2683	1406	0.9531
AK236375	LOC100158185	1222	101.331	1274	0.956
AY610040	LOC100155717	1221	89.7008	1438	0.4624
AK346110	-	1213	35.2239	3638	0.9918
D89478	ACADL	1210	75.0162	1704	0.7999
AK346277	-	1209	38.3665	3329	0.514
AK345978	-	1208	72.5505	1759	0.5179
X64315	RSC1A1	1206	25.1242	5071	0.9477
AK349205	-	1203	74.5385	1705	0.9519
AK351395	-	1203	49.7215	2556	0.9746
AY609983	-	1201	124.389	1020	0.8559
AK350015	-	1200	67.1813	1887	0.5453
AK232739	-	1200	86.8891	1459	0.3139
AK346354	-	1197	37.9857	3329	0.7567
AK346441	-	1194	60.3528	2090	0.9885
AK231968	-	1192	65.2805	1929	0.9057
AK234633	-	1192	80.8774	1557	0.9004
AK234382	-	1189	57.9913	2166	0.5051
AK233395	MOCS1	1189	44.9407	2795	0.9692
FJ949566	MASP2	1186	44.4772	2817	0.9659
AK350550	-	1186	195.159	642	0.7757
AK232994	FOS	1185	58.9113	2125	0.9671
AK349939	-	1184	98.1027	1275	0.3616
AK235335	-	1183	64.8548	1927	0.8666
EU076593	LOC100137083	1181	18.8779	6609	0.9785
AK343541	-	1176	146.851	846	0.9444
AK345090	-	1176	36.6261	3392	0.1353
AK240211	-	1174	45.4802	2727	0.9773
AK238722	BRD2	1174	70.6692	1755	0.6342
AK234086	-	1172	108.134	1145	0.4201
AK231011	-	1171	37.8542	3268	0.9749
AK347970	-	1171	76.6941	1613	0.8741
AK346239	-	1170	83.2336	1485	0.7852
AJ307006	MCL1	1163	50.6232	2427	0.7816
AK238798	UBE2V1	1163	56.6447	2169	0.8174
AK231703	-	1161	86.2526	1422	0.8108
AK235881	-	1159	50.5323	2423	0.7722
AK239668	-	1157	46.0371	2655	0.954
AK234325	ACO2	1154	57.8328	2108	0.5062
AK230584	HSPD1	1154	52.5935	2318	0.3404
AK230955	HACL1	1149	63.987	1897	0.9705
AK239680	-	1147	43.0605	2814	0.9616
AK345890	-	1146	91.5783	1322	0.829
AK232604	-	1145	78.7506	1536	0.6576
AK232369	-	1145	76.2679	1586	0.2692
AK239131	WBP11	1144	44.3343	2726	0.9927
AK351399	-	1142	53.9552	2236	0.9021
AK350062	-	1141	53.3119	2261	0.9828
AK230776	ATP6V1C1	1138	64.2208	1872	0.985
AK347132	-	1138	262.492	458	0.952
AK343713	-	1130	49.0654	2433	0.8948
AK230601	-	1123	91.8952	1291	0.8761
AK237645	-	1122	67.1184	1766	0.9757
AK234991	-	1120	45.9851	2573	0.9674
AK237525	-	1117	78.9845	1494	0.996
AK345754	-	1117	90.2853	1307	0.9755
AK233202	-	1117	78.3032	1507	0.8215
AK346218	-	1116	56.5183	2086	0.8734
AK230681	-	1114	41.5998	2829	0.7388
HM004547	DECR1	1114	50.0365	2352	0.531
EF619477	-	1113	113.167	1039	0.9856
AK349740	-	1113	176.812	665	0.9714
AK233023	-	1113	55.0469	2136	0.8099
AK232538	-	1113	38.1259	3084	0.9491
AK234402	-	1113	88.6061	1327	0.3828
AK235844	-	1112	60.0893	1955	0.9898
FJ603023	MAL2	1112	41.1038	2858	0.9262
AK344690	-	1109	56.7075	2066	0.9908
AK232485	BAG3	1103	44.5768	2614	0.9403
AK346019	-	1102	47.2093	2466	0.6496
AY609863	LOC100155338	1101	79.7207	1459	0.9808
AK343989	-	1100	38.7356	3000	0.7533
AK230556	-	1099	50.0006	2322	0.6008
AK343767	-	1098	71.4699	1623	0.9735
AY609553	-	1096	38.3519	3019	0.9526
DQ917646	EFNA1	1095	187.182	618	0.9935
AK349208	-	1094	66.231	1745	0.7782
AK231915	-	1094	53.68	2153	0.9819
AK346030	-	1093	61.8797	1866	0.9845
AK233389	-	1092	60.8127	1897	0.8761
AK349654	-	1088	61.4648	1870	0.769
AK236418	-	1088	57.6425	1994	0.9865
AK232212	LDHB	1088	86.4205	1330	0.3985
AK232651	-	1086	93.9623	1221	0.8354
AY609972	-	1083	42.2961	2705	0.82
AK231047	PRPF40A	1083	53.5883	2135	0.9564
GQ231315	-	1079	71.5558	1593	0.9711
AK232428	-	1075	47.1228	2410	0.5216
AK236081	LOC100157638	1075	68.6199	1655	0.9849
AK239726	-	1074	47.2554	2401	0.7851
AK346378	-	1073	37.8732	2993	0.9856
AK348676	-	1069	164.384	687	0.9578
AK230965	MARCH7	1068	29.864	3778	0.9706
AK235599	-	1067	75.6007	1491	0.9718
AK237706	-	1065	87.6242	1284	0.9798
AF437511	LOC100156131	1064	199.651	563	0.9929
AY610229	-	1064	266.36	422	0.8531
AK348462	-	1062	78.4015	1431	0.9797
AK232430	-	1062	108.503	1034	0.9149
DQ629178	COX7A2	1061	221.516	506	0.913
AK233082	-	1059	139.149	804	0.954
AK344443	-	1059	248.612	450	0.9289
U07180	LDHB	1058	85.9108	1301	0.2452
AK349539	-	1056	31.9286	3494	0.9654
AK235071	-	1055	40.2648	2768	0.8728
AK234734	-	1053	62.6714	1775	0.8732
DQ132898	GNE	1052	25.6903	4326	0.7799
AK348781	-	1051	77.9161	1425	0.9579
AK346373	-	1050	47.7712	2322	0.8178
AK232035	-	1050	96.2889	1152	0.9757
AK240431	-	1050	104.057	1066	0.9737
AK230486	-	1049	95.3693	1162	0.6145
AK232555	-	1049	49.122	2256	0.9362
AK235234	-	1049	31.5365	3514	0.7157
AK344620	-	1047	61.3126	1804	0.9351
AK343642	-	1045	35.7734	3086	0.9754
AY609997	-	1044	71.2014	1549	0.9438
AK231335	-	1043	83.4737	1320	0.8917
AK345868	-	1043	89.2189	1235	0.668
AK233478	NNMT	1041	90.1426	1220	0.8959
AK349061	-	1037	125.777	871	0.9311
AK347128	-	1036	76.858	1424	0.7015
GQ231317	-	1036	42.9031	2551	0.7428
AK345805	-	1035	35.135	3112	0.9846
U35840	CYP2C34	1035	160.558	681	0.9589
AK231031	-	1033	52.4406	2081	0.7641
AK232272	-	1033	127.487	856	0.396
AK350505	-	1033	28.1987	3870	0.7207
AK230626	PRPF39	1032	38.0668	2864	0.956
EU352798	RPL5	1031	102.849	1059	0.389
AK237823	-	1031	92.303	1180	0.9017
AK238873	TRPC4AP	1029	38.521	2822	0.9532
AY710291	GC	1028	154.482	703	0.5889
AK238998	-	1027	83.2017	1304	0.9801
AK231106	LOC100155086	1027	50.1827	2162	0.8932
AK232727	-	1023	54.3624	1988	0.831
AK232798	LOC100154173	1023	54.9987	1965	0.886
AK346450	-	1023	75.0503	1440	0.9243
M29507	-	1022	115.844	932	0.7908
AK346059	-	1021	109.95	981	0.9806
AK346026	-	1020	48.9353	2202	0.9891
FJ487633	NDUFB8	1019	160.432	671	0.9776
AK348339	-	1015	158.152	678	0.9676
AK232108	-	1014	105.331	1017	0.233
AK350125	-	1012	29.6973	3600	0.9561
X94251	GAPDH	1011	325.624	328	0.7409
AK235829	-	1010	44.9449	2374	0.9714
AK344320	-	1009	72.0713	1479	0.975
AK232567	-	1009	95.0031	1122	0.9875
AK233472	-	1009	60.2563	1769	0.7999
EU747336	LOC100171403	1009	122.521	870	0.9782
AK348639	-	1008	37.1685	2865	0.9466
AK239396	LOC100156227	1007	53.5122	1988	0.9894
AK349535	-	1006	103.482	1027	0.9834
AK232172	-	1006	37.3031	2849	0.954
AK232756	-	1001	56.2491	1880	0.9931
AK232602	-	1000	59.9221	1763	0.9966
AK233074	-	999	59.9642	1760	0.7108
AK239107	-	998	72.4614	1455	0.888
AK350592	-	998	227.714	463	0.9352
AK235396	-	996	58.9138	1786	0.9944
AK234380	-	994	38.2964	2742	0.9533
AK343679	-	993	50.5071	2077	0.5975
AK347425	-	990	56.0484	1866	0.5954
AB027132	FAAH	989	45.4263	2300	0.99
AK232012	-	989	66.379	1574	0.9752
AK343550	-	988	42.9703	2429	0.9732
AK233616	-	988	30.43	3430	0.9948
AK239365	-	987	40.4772	2576	0.981
AK234254	-	985	123.438	843	0.9537
AK346138	-	985	40.2546	2585	0.4948
AK344537	-	983	68.0962	1525	0.9259
AY803116	RBM39	982	106.292	976	0.9641
AK346254	-	982	48.1844	2153	0.9875
AK231409	-	981	41.0763	2523	0.9913
AK239570	-	981	63.8149	1624	0.9372
AK236895	-	981	37.6856	2750	0.9756
AK234447	-	977	28.9761	3562	0.9413
AY610149	-	977	119.459	864	0.9525
AY609615	-	974	37.941	2712	0.8075
AK239104	-	974	85.1788	1208	0.6175
AK230923	-	970	48.9835	2092	0.9775
AK346262	-	970	40.5675	2526	0.9857
AK230996	SCFD1	970	47.9071	2139	0.9935
AK240480	-	970	104.352	982	0.8248
AK344461	-	969	70.9901	1442	0.9515
AY609406	-	969	65.7046	1558	0.4101
AK351947	-	969	40.898	2503	0.9321
AK232288	LOC100154365	968	79.9547	1279	0.9851
AK235923	-	968	61.7152	1657	0.9197
AK230754	LOC100155786	968	59.6977	1713	0.9685
AK231548	-	967	59.8456	1707	0.6063
AK347357	-	967	40.6998	2510	0.9151
AY609666	-	967	73.7592	1385	0.9256
AK232707	-	967	65.6111	1557	0.4027
AK235450	-	967	63.5301	1608	0.8905
AY266142	IL13RA1	961	79.8134	1272	0.9528
AY610302	DNAJC19	959	176.194	575	0.8852
AY610233	-	957	186.188	543	0.8711
AK233605	-	957	55.58	1819	0.9879
AK346169	-	954	28.2069	3573	0.9605
AK232463	-	952	67.5886	1488	0.9698
AK233328	-	948	54.164	1849	0.4959
AK235644	-	948	60.623	1652	0.7954
AK233461	TSPAN6	947	57.4963	1740	0.6828
AY506573	PBD-2	947	286.658	349	0.9971
AK231564	-	947	92.2061	1085	0.7115
AK238034	PCBP2	944	88.0978	1132	0.6405
EF416570	P311	944	45.7882	2178	0.551
AK231071	COX6A1	944	181.321	550	0.6182
AK233035	RNF10	944	31.9637	3120	0.8721
AK350719	-	943	89.1862	1117	0.3357
AK236153	-	943	84.1394	1184	0.8024
AK347753	-	942	47.4109	2099	0.8923
AK344841	-	941	512.421	194	0.8918
AK232354	-	941	68.891	1443	0.6188
AY825267	ABCB1	941	34.6859	2866	0.9923
AK230791	-	941	64.3013	1546	0.9793
AK346162	-	940	62.9304	1578	0.9937
AK233317	-	940	53.5621	1854	0.9299
AK231298	LOC100156879	940	90.5233	1097	0.9772
AK238983	LOC100153900	939	34.7577	2854	0.9839
AK235233	-	939	64.1231	1547	0.5126
AK347811	-	939	84.3524	1176	0.4796
AK230561	-	939	43.0175	2306	0.9874
AK234781	LSG1	938	50.1736	1975	0.9848
AK346467	-	938	35.4536	2795	0.9775
AB364505	RAI14	938	20.2478	4894	0.9414
AK233550	-	937	89.0172	1112	0.9406
J03214	HSPA5	935	125.35	788	0.6574
AK235292	-	934	55.4016	1781	0.9826
AK234194	-	934	73.5248	1342	0.7981
AK347557	-	933	30.216	3262	0.988
AK234376	-	931	209.709	469	0.968
AK348354	-	930	44.196	2223	0.843
AF250315	-	928	198.857	493	0.8803
AK348709	-	926	80.8472	1210	0.8372
AK236655	-	926	31.8649	3070	0.8459
AK234622	-	925	44.5394	2194	0.9799
AK346061	-	925	243.083	402	0.9851
AK233438	-	925	64.672	1511	0.9954
AK347241	-	925	63.7439	1533	0.9811
AK239033	RAB2A	922	74.7525	1303	0.7606
AK235980	-	921	48.0953	2023	0.8542
AY609488	-	921	66.8248	1456	0.9533
AK237984	-	920	72.857	1334	0.7489
AK351132	-	919	46.4524	2090	0.9895
AK347372	-	919	50.4865	1923	0.6906
AB000791	MT1A	919	664.97	146	0.9521
AK235255	-	917	46.2628	2094	0.9862
EU918131	CYP3A29	916	61.5969	1571	0.1935
AK238309	-	913	54.6469	1765	0.9836
AK235006	-	913	43.3296	2226	0.9825
AK345577	-	912	66.9535	1439	0.9778
AK344693	-	911	45.0564	2136	0.9551
EU440343	-	908	65.5215	1464	0.7199
AK343807	-	905	40.6318	2353	0.5776
DQ530372	LOC733662	905	52.3585	1826	0.5581
AK237051	-	905	37.7146	2535	0.9763
AK232400	C4	905	67.0924	1425	0.174
AK230522	FUT8	902	34.1418	2791	0.8316
AK238804	-	901	43.5426	2186	0.9556
AK346294	-	901	32.6868	2912	0.283
AK240575	-	900	91.7745	1036	0.945
AK351894	-	900	56.8311	1673	0.9809
AK347921	-	897	65.3077	1451	0.9855
AK230617	-	895	67.6325	1398	0.9742
AK233149	-	894	135.891	695	0.9165
AK351664	HSDL2	894	48.7079	1939	0.6694
AK347083	-	891	87.4792	1076	0.7407
AK346055	-	890	55.6343	1690	0.7172
AK230888	SOD2	890	41.6579	2257	0.8746
AK236102	-	890	41.8806	2245	0.9479
AK233188	-	889	55.0829	1705	0.5736
AY610148	BNIP3L	889	27.23	3449	0.7918
AK351541	-	885	43.3644	2156	0.9907
AY609904	-	883	44.505	2096	0.8278
AK231907	SF3A1	881	71.2643	1306	0.9755
AK240465	-	880	87.9523	1057	0.4778
AK236398	-	879	143.969	645	0.9411
AK233518	-	879	48.8222	1902	0.9942
AK238028	-	879	42.1899	2201	0.9805
AK347488	-	877	74.6564	1241	0.892
AY606803	ADIPOR2	877	79.8007	1161	0.7528
AK231172	-	877	157.298	589	0.9236
AY830140	FN1	872	61.7843	1491	0.1925
AK235336	-	872	61.1689	1506	0.9721
AK236685	-	872	46.1756	1995	0.5419
AK236651	-	871	36.5864	2515	0.9241
AK233800	-	870	94.2658	975	0.959
AK239116	-	870	41.9485	2191	0.9521
AK350234	-	868	38.5285	2380	0.5143
AK235520	LOC100155504	868	52.3389	1752	0.9663
AY609866	-	867	76.0732	1204	0.9967
AK238649	-	865	41.6124	2196	0.9094
AK238850	-	865	46.3157	1973	0.96
AY609664	-	864	110.771	824	0.9454
AK235383	-	863	57.7388	1579	0.8119
AK240352	-	861	130.5	697	0.8953
AK343851	-	860	402.003	226	0.8009
AK346195	-	859	143.134	634	0.9322
AK233488	LOC100156087	859	86.5081	1049	0.9857
AK232458	RAB13	858	71.6533	1265	0.9581
AF466295	IGF2	858	130.985	692	0.7211
AF164576	MBL2	856	125.076	723	0.9599
AK349234	-	856	38.253	2364	0.9683
J05224	ACO2	855	33.8929	2665	0.9347
AK232334	-	855	52.1504	1732	0.4769
AK237765	-	854	48.3229	1867	0.8875
AY610051	-	854	67.0772	1345	0.9078
AK239367	LOC100152208	852	42.0007	2143	0.9809
AK344119	-	852	38.6133	2331	0.6924
DQ629146	-	851	204.323	440	0.8841
AK232664	BRP44	850	122.505	733	0.8786
AY609978	-	849	82.285	1090	0.9303
AK239574	-	849	60.0339	1494	0.5087
AK344490	-	848	31.6108	2834	0.9936
AK346083	-	847	48.9225	1829	0.9617
AY609627	-	847	34.1655	2619	0.9618
AY368624	-	846	98.6465	906	0.9294
AK237610	ITGA5	845	61.7345	1446	0.9855
AK346453	-	845	47.8136	1867	0.9807
AY609623	GLT8D1	844	60.2042	1481	0.9797
AK235665	-	843	48.6118	1832	0.9782
AK240319	-	843	34.2263	2602	0.4193
EU822301	NR2F2	843	38.2218	2330	0.8957
AK237801	-	842	61.6859	1442	0.9778
AK239947	-	842	30.0714	2958	0.7485
AK352194	-	841	61.0202	1456	0.6044
AK233030	CYP7B1	840	47.1018	1884	0.9708
AK236046	-	840	37.7938	2348	0.5004
AK232582	LOC100153623	840	42.5203	2087	0.954
AK236584	-	840	39.3699	2254	0.9689
AK237044	-	839	33.3462	2658	0.9661
AK347249	-	839	51.7723	1712	0.7109
AY609499	RPN2	838	36.2376	2443	0.5579
AK235306	PSMD1	837	41.768	2117	0.4228
AK233205	LOC100154783	837	96.7428	914	0.5744
AK344956	-	837	83.8132	1055	0.3365
AY610076	-	836	41.2697	2140	0.4766
AK348444	-	836	27.5389	3207	0.9916
EF625358	CYP4V2	835	86.6519	1018	0.8969
AK348998	-	834	38.4407	2292	0.5729
AK231865	LOC100152555	834	76.2162	1156	0.8746
AK233669	-	833	51.2225	1718	0.8719
AK346249	-	830	39.1444	2240	0.7161
AK235378	-	830	68.2893	1284	0.9743
AK230843	-	830	54.159	1619	0.9185
AK240256	-	829	70.0622	1250	0.8248
AK235342	-	829	34.6294	2529	0.7794
AK236369	GPX3	829	65.5522	1336	0.6714
AK233433	-	829	47.2372	1854	0.9364
AK235000	-	828	38.9631	2245	0.9679
AK346216	-	827	107.067	816	0.5404
AK237969	-	824	66.0467	1318	0.8665
AK230792	-	823	196.262	443	0.8962
AY610484	-	822	121.113	717	0.5286
AY349421	C1R	822	72.7898	1193	0.3864
AK239955	-	820	33.2541	2605	0.2169
AK239274	-	820	60.1159	1441	0.1895
AK235607	LOC100158015	819	64.2803	1346	0.9889
AK232527	-	819	71.3872	1212	0.6741
AK343446	-	817	27.9955	3083	0.9624
AK239890	-	817	34.6766	2489	0.9285
AK236642	-	817	35.4311	2436	0.7295
AK234255	LOC100155084	817	37.6735	2291	0.9878
AK233221	-	816	47.4433	1817	0.9752
AK350560	-	816	48.3751	1782	0.7581
AK346031	-	815	47.9392	1796	0.9794
AK232581	-	814	48.8875	1759	0.9767
AK236901	-	814	65.6938	1309	0.9855
AY609401	-	814	80.3674	1070	0.9542
AK231426	-	814	45.1407	1905	0.989
AK233348	LOC100156777	814	35.756	2405	0.9913
AY609521	-	813	34.3275	2502	0.8745
AK238787	MFAP1	813	42.3717	2027	0.9709
AK233523	-	813	55.5906	1545	0.7883
AK234779	-	813	57.9538	1482	0.9649
AK235258	-	812	49.1305	1746	0.9742
AK350715	-	811	44.2314	1937	0.8265
AK347157	-	810	154.459	554	0.8375
AY609620	-	809	64.2593	1330	0.9188
DQ115798	PPP2R5A	809	30.9655	2760	0.8638
AK351933	-	809	54.68	1563	0.6232
AK239096	LOC100153052	809	50.126	1705	0.9777
AK230569	-	808	28.1157	3036	0.9789
AY610293	-	808	145.913	585	0.947
EU754825	MARCH6	808	13.0819	6525	0.6
AK350423	-	807	76.3237	1117	0.9767
AK346333	-	807	62.1382	1372	0.5015
AK239461	TUBA4A	806	57.0315	1493	0.9833
AK239991	-	805	48.4296	1756	0.9243
AK233486	TOR1A	805	58.4885	1454	0.8604
AK239695	-	805	57.4999	1479	0.9378
AK347111	-	805	38.7613	2194	0.9795
AK236488	-	804	55.953	1518	0.9796
AK230711	-	802	30.8879	2743	0.6431
AK237245	XPO7	801	28.7822	2940	0.9616
AK233926	-	801	43.3059	1954	0.5737
AK230928	-	801	30.6816	2758	0.9902
AK236549	-	799	47.9321	1761	0.8592
AK346201	-	799	53.9007	1566	0.3774
AY609598	-	798	26.0274	3239	0.6298
AK233284	-	798	39.6906	2124	0.9699
AK235846	-	798	37.0399	2276	0.9912
AK233068	-	797	54.0766	1557	0.6243
AK344746	-	795	329.357	255	0.9804
AK239311	ZC3H14	791	33.9412	2462	0.9444
AK234766	-	791	88.147	948	0.9715
AK233411	-	791	57.7095	1448	0.9786
AK235026	-	790	29.5844	2821	0.9773
AK232242	KLHDC3	790	44.3688	1881	0.9213
AK343607	-	787	38.8146	2142	0.9197
AK344189	-	787	142.364	584	0.9812
AK343322	-	785	53.676	1545	0.9832
AK351983	-	784	45.8096	1808	0.87
AY789645	CA3	783	48.176	1717	0.6197
AK346108	-	783	38.2423	2163	0.8313
AK239292	-	781	33.6077	2455	0.9251
AK238985	-	780	52.4849	1570	0.9783
AK232784	-	777	28.8521	2845	0.9757
AK350968	-	777	65.1981	1259	0.9523
DQ499456	SRSF11	777	29.4526	2787	0.451
AK239638	-	776	38.2185	2145	0.7851
AK350762	-	776	42.0619	1949	0.9215
AK232311	-	775	40.0162	2046	0.1843
AK232829	DGCR2	775	20.1212	4069	0.5982
AK349814	-	775	41.6022	1968	0.9827
AY288913	OAS2	773	23.8012	3431	0.6843
AK345919	GYS2	773	49.8546	1638	0.9249
AY610454	-	771	132.225	616	0.9789
AK230856	-	770	45.9316	1771	0.9486
AK344375	-	770	33.8373	2404	0.3889
AK349431	-	770	132.053	616	0.9399
AY609911	-	770	23.7503	3425	0.5857
AK238740	LOC100154317	769	40.4779	2007	0.871
DQ144454	ACSL4	769	16.5592	4906	0.7187
AK236976	-	768	36.5631	2219	0.95
AK237500	DYNLRB1	767	115.754	700	0.97
FJ873103	CLDN14	766	84.7354	955	0.9937
FJ236708	FLVCR2	766	24.1343	3353	0.8014
AK235964	-	764	32.3621	2494	0.986
AK345281	-	764	73.1741	1103	0.2801
AK230880	LOC100157122	761	82.7951	971	0.9567
AK348707	-	761	45.7825	1756	0.9596
AK236176	-	760	38.6002	2080	0.9889
EU725862	MAT2B	760	44.6047	1800	0.9433
AK351793	-	759	35.4791	2260	0.9885
AK347861	-	759	51.8647	1546	0.8512
AK348927	-	759	44.2266	1813	0.9801
AK346236	-	758	35.4167	2261	0.8284
AK349388	-	758	37.3843	2142	0.9594
DQ629172	RPS21	757	212.126	377	0.8011
AK344045	-	756	180.284	443	0.8939
AK351455	-	754	50.6386	1573	0.8907
AK343391	-	754	25.4487	3130	0.9304
AK344623	-	752	36.5256	2175	0.9255
AK343965	-	752	30.792	2580	0.981
AK343486	-	751	46.1265	1720	0.9244
AK343342	-	751	19.398	4090	0.9829
AK232483	-	749	65.8837	1201	0.4646
AF288822	-	747	193.895	407	0.9975
AY609479	LOC100156930	746	50.1651	1571	0.4042
AK351331	-	746	44.2005	1783	0.5311
AK232087	PES1	745	34.3685	2290	0.9865
AK346528	-	745	79.9023	985	0.3868
AK230605	CCNC	745	35.7095	2204	0.9864
AK348005	-	745	41.0129	1919	0.9401
AK233371	-	745	39.4505	1995	0.7008
AK238737	SDHD	745	59.2649	1328	0.4405
AK230481	-	745	43.8706	1794	0.971
AY585269	INSIG2	743	60.612	1295	0.9969
AK346379	-	743	39.743	1975	0.9605
AK343368	-	742	158.038	496	0.4657
AK351025	-	741	47.0723	1663	0.9687
AK238586	-	741	60.3556	1297	0.9769
Y12503	MAN1A1	737	28.5092	2731	0.9421
AK240270	PDLIM1	737	52.9291	1471	0.9517
AK230827	SNX14	737	28.4467	2737	0.9503
AK231831	-	733	45.2049	1713	0.7338
DQ499443	LOC733651	733	27.4304	2823	0.8831
AK345819	-	732	54.153	1428	0.5553
AK235921	GLUD1	731	28.2461	2734	0.357
AK232947	-	730	26.3205	2930	0.9689
AK237887	-	730	60.5806	1273	0.967
AK352016	-	730	59.4138	1298	0.5693
AK230838	-	729	36.6906	2099	0.9652
AK349079	-	729	120.146	641	0.961
AK232851	CDKN1A	729	36.5513	2107	0.9815
AK231077	LOC100158211	727	26.8539	2860	0.9629
AK347538	-	727	28.7326	2673	0.5544
AK232902	-	727	33.8038	2272	0.9635
AK348958	-	726	30.4472	2519	0.5951
AK234188	-	725	42.5505	1800	0.9772
AK344728	-	724	99.4607	769	0.974
AK345022	-	724	43.2609	1768	0.9333
AK230912	-	724	26.9314	2840	0.7838
AK347915	-	723	74.3716	1027	0.9104
AK347676	-	723	51.2271	1491	0.6392
AK350615	-	723	64.6737	1181	0.9306
AK232634	-	723	34.718	2200	0.9877
AK232104	ITM2B	722	72.9197	1046	0.3356
AK351858	-	722	43.66	1747	0.9857
AK239521	SEC22B	722	50.7816	1502	0.9707
DQ972961	RGN	721	84.6315	900	0.5811
AK347218	-	720	202.294	376	0.8005
AK230558	HMG20A	720	20.2133	3763	0.966
AK346281	-	719	55.0414	1380	0.9239
AK236292	-	719	23.8259	3188	0.712
AK233242	LOC100157055	718	45.9427	1651	0.9515
AK349544	-	718	28.9841	2617	0.9702
DQ333199	C6	718	22.9436	3306	0.4217
AK233678	-	717	31.7992	2382	0.9689
AY609775	COPS7A	716	41.5149	1822	0.6224
EF202601	ALB	716	41.5377	1821	0.726
AK236736	FKBP4	715	35.8153	2109	0.5704
AK232224	-	715	67.6832	1116	0.4866
AK232662	-	714	42.6393	1769	0.489
AK232995	-	713	21.9793	3427	0.4465
AK239829	-	713	39.7484	1895	0.5319
FJ869121	-	711	208.066	361	0.759
AK231807	DDRGK1	709	64.1273	1168	0.9709
AK346897	-	709	66.8159	1121	0.9492
AK237325	LZTFL1	709	49.8341	1503	0.9514
AK236708	-	709	31.3261	2391	0.9845
AK345061	-	709	35.414	2115	0.5366
AK236318	-	709	43.4711	1723	0.8439
AF159382	BGN	708	184.224	406	0.9901
AY642268	GRN	707	34.869	2142	0.4897
AK346167	-	706	56.5457	1319	0.4519
AK344428	-	706	53.89	1384	0.7681
AK240036	-	705	38.1352	1953	0.8827
AK235437	-	705	41.2164	1807	0.9496
AK234861	-	704	32.9811	2255	0.9747
AK232631	-	703	60.7251	1223	0.4366
AK348370	-	703	26.8208	2769	0.9837
AK349946	-	703	49.021	1515	0.971
AK231525	-	702	30.2946	2448	0.982
AK233080	-	699	42.0765	1755	0.9897
AK344035	-	698	159.954	461	0.9067
EF375723	EPAS1	698	25.7377	2865	0.8443
AK351936	-	698	60.392	1221	0.353
AK232595	-	696	60.1204	1223	0.5854
AK343553	-	695	130.411	563	0.929
EF140874	SLC2A2	695	37.7295	1946	0.9527
AK234087	-	694	47.4845	1544	0.6762
AK231393	-	692	32.9004	2222	0.9248
AK350267	-	692	42.4534	1722	0.9744
AY939831	PLIN3	691	48.9927	1490	0.9993
AK237250	ATXN2	691	49.9651	1461	0.9671
AK347191	-	690	47.7051	1528	0.9686
AK235587	-	690	45.7586	1593	0.5505
AK344464	-	690	26.6034	2740	0.9759
AK232881	-	690	43.2859	1684	0.9846
AK238600	-	689	27.8347	2615	0.5143
AK350571	-	689	49.7524	1463	0.9768
AK235553	-	687	47.685	1522	0.9888
AK240398	-	687	31.8877	2276	0.9793
AK236351	-	686	27.5136	2634	0.9727
AK230482	-	686	37.4914	1933	0.4915
AY609896	RBP4	685	58.6428	1234	0.376
AK347966	-	684	39.9004	1811	0.7272
AK345302	-	684	45.7629	1579	0.9398
AK235512	XPNPEP1	682	28.4551	2532	0.7575
AK234033	-	682	70.7744	1018	0.9538
AY610487	SRSF5	681	105.333	683	0.9736
AF548542	SDC4	681	93.7975	767	0.987
AY609958	-	681	30.0387	2395	0.6422
AK235752	-	680	31.3973	2288	0.9821
AK343879	-	680	29.4293	2441	0.9865
AK238836	-	679	55.6057	1290	0.6853
AK343457	-	679	50.2673	1427	0.979
AK351072	-	679	40.4576	1773	0.9752
AK235494	-	678	36.5811	1958	0.641
AK238877	TOMM20	678	36.6372	1955	0.9611
AK344689	-	678	22.0794	3244	0.9824
AK347130	-	677	46.5929	1535	0.9381
AK230576	-	677	49.7012	1439	0.492
AK235207	TMEM50B	677	36.323	1969	0.8476
AK348306	-	676	42.0828	1697	0.9063
AK345713	-	676	71.7733	995	0.9809
AK232380	-	675	29.9491	2381	0.7938
AK232690	-	675	32.7405	2178	0.9486
EU714326	KDR	675	35.1102	2031	0.9833
AK240249	RPS10	675	76.3477	934	0.2805
AK232225	-	674	49.1734	1448	0.9862
AK233513	-	674	33.7456	2110	0.291
AK235154	-	673	60.2011	1181	0.9975
AK232164	SLC39A1	673	34.4799	2062	0.9384
AK233694	GBF1	672	50.4204	1408	0.9865
AK235796	-	671	44.3871	1597	0.9574
AK230591	-	670	17.0023	4163	0.7288
AK349965	-	670	32.5727	2173	0.5071
AK344861	-	670	277.571	255	0.9961
AY609720	-	670	80.3412	881	0.4404
AK344696	-	670	27.6811	2557	0.9668
AK350105	-	670	20.3744	3474	0.8175
AK234332	-	669	27.9237	2531	0.9633
AK348537	-	668	39.4683	1788	0.9614
AK346692	-	668	57.1874	1234	0.966
AK347315	-	668	87.3382	808	0.5347
AK237818	-	668	41.5114	1700	0.9735
AK343693	-	667	19.9727	3528	0.9836
AK233381	-	667	40.8959	1723	0.9739
AK347914	-	666	26.9674	2609	0.793
AK351289	-	666	79.6806	883	0.4711
AK240117	-	666	79.0539	890	0.9775
AF320815	CTR1	665	85.1544	825	0.9939
AK345870	-	665	27.0409	2598	0.4781
AK235559	-	664	23.3745	3001	0.7371
AY610313	-	663	145.616	481	0.9584
AY609755	-	663	56.944	1230	0.8886
AK351912	-	662	55.1107	1269	0.5162
AK236404	-	662	39.0701	1790	0.7777
AB052256	CYP2B22	661	25.4575	2743	0.9566
AY609917	-	661	41.8143	1670	0.2311
AK233565	-	661	33.0634	2112	0.9905
AK236573	-	660	32.3696	2154	0.8032
AK347127	-	660	141.428	493	0.8519
AK239020	-	660	38.9086	1792	0.9408
AK239060	-	660	23.6835	2944	0.395
AK230978	-	660	28.0806	2483	0.9891
AK232326	-	658	26.6844	2605	0.9562
AK232960	-	658	47.1593	1474	0.9634
AK232712	UPB1	658	41.5747	1672	0.4438
AK235798	-	656	31.0352	2233	0.8746
DQ661047	CST3	656	146.825	472	0.9873
AK351232	-	656	58.1389	1192	0.969
AK236282	-	654	30.5845	2259	0.977
AK231572	-	654	53.5999	1289	0.9185
AK239721	LOC100156038	654	31.6058	2186	0.9126
AK343369	-	654	31.4047	2200	0.7632
AK351135	-	654	60.2882	1146	0.3551
AK233551	-	653	33.439	2063	0.4547
AK344579	-	653	38.8427	1776	0.9595
AK234891	-	650	30.7927	2230	0.9448
AK234867	-	649	46.5143	1474	0.922
AK347147	-	649	163.633	419	0.9642
AK238874	-	649	31.1221	2203	0.8951
GU066778	ZFP36	648	40.4828	1691	0.9225
AK234508	-	648	41.0903	1666	0.6194
AK347711	-	648	43.0815	1589	0.8194
AK233236	-	646	25.5696	2669	0.9921
AY609862	-	646	51.0435	1337	0.9723
X99312	UGP2	645	33.1418	2056	0.2257
AK234079	-	645	30.1636	2259	0.8977
AK239725	HSPD1	644	33.1065	2055	0.3119
AY610272	-	643	125.56	541	0.9834
EF113595	SEPN1	643	20.9139	3248	0.9409
AK345846	-	642	30.5095	2223	0.3459
AK234909	-	641	28.5485	2372	0.9836
AK239647	-	640	46.7575	1446	0.852
AK230655	-	640	46.8222	1444	0.3705
AK236645	MTDH	639	42.6981	1581	0.9494
AY704418	PSMD4	639	58.5987	1152	0.9991
AK239708	-	638	25.0931	2686	0.675
AK230758	-	637	45.4078	1482	0.9791
AK235371	TMEM111	636	49.9173	1346	0.7095
AK351136	-	636	55.851	1203	0.4855
AK237308	-	636	32.5527	2064	0.8866
AK234791	-	635	53.2828	1259	0.3368
AK345425	-	635	38.2894	1752	0.9897
AK344968	-	635	41.0043	1636	0.9792
AK231056	-	635	73.6368	911	0.9671
AK236005	LOC100154984	635	22.9109	2928	0.9857
AB271946	LYST	635	5.254	12768	0.6472
AK240008	-	635	42.1906	1590	0.9849
AK236472	-	634	54.3648	1232	0.78
AK347227	-	634	34.0333	1968	0.9746
AK234923	-	633	34.6307	1931	0.9788
AY609788	-	632	43.3546	1540	0.4247
AK236601	-	632	38.9762	1713	0.9218
AK343994	-	632	75.2719	887	0.8106
AK232818	-	632	28.6059	2334	0.8269
AK236116	-	631	53.4139	1248	0.9808
AK231143	-	630	35.898	1854	0.678
AY610375	ERH	630	124.868	533	0.985
AK348548	-	630	48.1584	1382	0.9269
AK230971	-	630	33.8014	1969	0.9848
AY960623	FABP1	629	128.28	518	0.971
AK235300	MYLK	629	26.3478	2522	0.6987
AK237298	-	629	49.2581	1349	0.9822
AK346092	-	629	29.0806	2285	0.9488
EF095956	CTSB	628	34.572	1919	0.2705
AK238036	-	628	63.4867	1045	0.933
AK349926	AKAP2	626	27.6242	2394	0.9561
AK349463	-	625	31.9124	2069	0.8487
AK230793	-	623	38.6694	1702	0.6769
AK343635	-	622	33.5425	1959	0.9357
AK239777	-	622	49.8935	1317	0.8937
AK233373	-	622	25.6378	2563	0.9185
AK344502	-	622	42.2028	1557	0.8407
AK233537	-	621	39.0966	1678	0.994
AK350753	-	621	55.5026	1182	0.9391
AK348090	-	620	33.3495	1964	0.8803
AK235053	-	620	35.5776	1841	0.9766
AK345915	-	620	27.348	2395	0.9775
AK346045	-	619	33.6383	1944	0.6687
AK347621	-	617	29.2688	2227	0.6197
FJ362509	SLC9A3R1	617	32.5908	2000	0.6265
AK232959	-	617	50.6855	1286	0.1928
AK230734	ECD	616	30.6817	2121	0.9741
AF313616	PAQR7	616	28.8713	2254	0.972
AK234073	SNX1	616	32.4245	2007	0.9846
AK230712	-	616	47.5353	1369	0.9664
AK233808	-	615	34.1769	1901	0.8432
AK239242	-	615	28.8885	2249	0.3811
AK343689	-	612	27.6414	2339	0.841
AK236403	-	611	46.8076	1379	0.9166
AK234321	-	611	82.2263	785	0.442
AK232478	-	611	52.3501	1233	0.2003
AK230628	-	611	19.3953	3328	0.9718
AK238840	NBN	610	25.7254	2505	0.9796
AK232340	-	610	34.9469	1844	0.9696
AK348239	-	610	19.4983	3305	0.9694
AK239727	-	609	50.7785	1267	0.9732
EU440342	-	609	43.9456	1464	0.502
AK233045	-	609	31.3989	2049	0.9112
AK351114	-	609	36.5963	1758	0.8641
AK231552	YWHAB	609	22.4169	2870	0.5801
AK233014	-	609	28.2053	2281	0.9829
AK240109	-	608	69.4386	925	0.9622
AK343325	-	608	45.1693	1422	0.8875
AK236340	-	607	28.0512	2286	0.9615
AK238761	-	607	50.532	1269	0.7447
AK240530	-	607	42.1598	1521	0.9198
AK234669	-	607	51.3411	1249	0.9255
AK233358	-	607	36.3521	1764	0.9643
AK345954	-	606	24.204	2645	0.2257
AK346036	-	606	39.5915	1617	0.5584
AK233318	-	606	30.0985	2127	0.9173
AK232211	-	605	50.6048	1263	0.9976
AK346958	-	605	51.8781	1232	0.9481
AK344403	-	604	32.4228	1968	0.97
AK347048	-	604	70.6624	903	0.9734
AK233076	-	603	33.6516	1893	0.9842
AK236596	-	603	26.6204	2393	0.9912
AK345529	-	602	19.5924	3246	0.8226
AK343932	-	602	19.3539	3286	0.9388
AK238687	-	602	26.6207	2389	0.5153
AK230925	-	602	21.3055	2985	0.9457
AY214329	LOC403161	602	42.0336	1513	0.7032
AK233434	-	602	44.9448	1415	0.9279
AK350759	-	602	50.2742	1265	0.8506
AK236671	-	600	35.4903	1786	0.9709
AK347504	-	600	54.7371	1158	0.8411
HM046512	ATG9A	600	24.23	2616	0.9557
AK234227	-	598	44.1161	1432	0.2835
AK232776	-	598	39.1415	1614	0.9145
EF139241	KDM5C	597	10.6751	5908	0.8781
AK344323	-	597	27.6375	2282	0.9855
AK239497	-	597	43.3462	1455	0.9567
AK345559	-	597	26.1479	2412	0.9847
AK350119	-	596	44.2467	1423	0.733
AK231639	-	596	57.0834	1103	0.9483
AK232168	VNN3	596	43.1549	1459	0.9788
AK349618	-	595	25.3764	2477	0.8652
AK238832	-	595	41.6826	1508	0.9702
AB052254	CYP1A1	595	21.6153	2908	0.9663
AK232350	RBM39	595	49.6112	1267	0.7766
AK240219	-	595	58.6904	1071	0.9216
AK348613	-	594	32.6322	1923	0.987
AK348055	-	594	46.5863	1347	0.9354
AK232814	NSMCE4A	594	45.1451	1390	0.8863
AK235576	CDC42BPB	593	38.2455	1638	0.9884
AB019559	PPP1R12A	593	25.5594	2451	0.96
AK240453	-	593	28.8426	2172	0.9765
AK231191	-	593	55.8343	1122	0.828
AK236075	-	591	23.4453	2663	0.8333
AK238791	BUB3	591	43.7832	1426	0.9663
AK233063	-	591	43.3274	1441	0.7217
DQ291159	PECI	588	35.9895	1726	0.3511
AK238525	PTPLAD1	587	51.6769	1200	0.9783
AK239600	-	586	48.6687	1272	0.7775
EU282343	BAT5	584	31.3015	1971	0.9696
AK239566	LDHB	584	47.2761	1305	0.2973
AK238414	-	584	24.1091	2559	0.993
AK233971	-	583	70.2277	877	0.7161
AK233881	-	583	36.2292	1700	0.9347
AY609753	PSME1	583	60.205	1023	0.217
AK348502	-	581	37.0419	1657	0.8859
FJ167680	USP7	581	14.5584	4216	0.6492
AK346127	-	580	70.5907	868	0.8641
AK352211	-	580	32.0297	1913	0.989
AK232976	-	580	43.9862	1393	0.1945
AK236152	ABCB7	580	25.5197	2401	0.9792
AK236768	-	580	26.6403	2300	0.6861
AK348399	-	580	16.8982	3626	0.9677
AK235057	CXCL12	579	27.2702	2243	0.9006
AK231779	-	579	110.81	552	0.9656
AK235960	-	579	30.7836	1987	0.9104
DQ007624	PARK7	578	95.7076	638	0.9984
AK237173	-	578	59.0536	1034	0.9323
AK236061	-	577	38.1212	1599	0.9681
AK236070	-	577	27.359	2228	0.9735
AK348410	-	575	25.8158	2353	0.9592
AK232533	-	575	34.7708	1747	0.5444
AY610168	-	575	28.3853	2140	0.9678
AK232289	-	575	47.1985	1287	0.4584
AK237194	RPL5	575	43.7641	1388	0.3177
AK233059	-	575	23.4444	2591	0.8499
AK351841	-	574	44.8844	1351	0.4264
AY609446	-	574	36.8625	1645	0.8237
AK236970	-	573	52.1389	1161	0.969
AK348369	-	571	23.0853	2613	0.9728
AK232717	-	571	26.4338	2282	0.9606
AF192528	ITGB1	571	15.7457	3831	0.6575
AK234337	-	570	24.0865	2500	0.9116
AK239394	-	570	42.4357	1419	0.9457
AK239282	-	570	22.536	2672	0.9394
AK240201	-	569	57.0852	1053	0.8177
AY609987	PDZK1	569	27.6753	2172	0.5359
AK346369	-	568	27.9483	2147	0.3745
AK230733	-	568	17.5505	3419	0.9453
AK348030	-	568	102.049	588	0.9048
AK346398	-	568	28.7518	2087	0.9856
AK233379	-	567	40.2009	1490	0.3302
AK351415	-	567	35.2349	1700	0.9729
AK344791	NDUFA4	566	234.485	255	0.9412
AK343643	-	566	27.824	2149	0.7832
AK237259	-	565	31.0229	1924	0.7791
AK232970	-	564	43.0198	1385	0.8968
AF416763	TFRC	564	24.6923	2413	0.9872
AK239793	-	564	30.1836	1974	0.8997
AK234206	-	564	48.5595	1227	0.9731
AK347113	-	563	165.213	360	0.9167
AK235892	-	563	43.862	1356	0.7972
AK351511	-	563	38.3227	1552	0.9517
AK231529	-	563	35.1518	1692	0.9368
AK345143	-	562	25.558	2323	0.9815
AK235249	-	562	32.0925	1850	0.9405
AK238917	-	562	29.6411	2003	0.8632
AK236143	-	562	24.7277	2401	0.8476
AB116564	STAT1	561	26.0622	2274	0.8289
AK344205	-	561	29.9019	1982	0.9864
AK231198	SLC25A32	561	25.9254	2286	0.8644
AK237795	-	561	32.9253	1800	0.9011
AY609804	-	560	115.773	511	0.9491
AK230970	-	560	23.8164	2484	0.7283
AK232367	-	560	52.6802	1123	0.8896
AK233430	-	559	49.7508	1187	0.9469
AK239892	-	559	51.2179	1153	0.9757
AB530151	SC4MOL	558	66.8352	882	0.4274
AK232839	-	558	38.6042	1527	0.9869
AK235358	-	557	22.9407	2565	0.9177
AK237507	-	557	29.0296	2027	0.9304
AK230731	-	557	33.2071	1772	0.9616
AK349720	-	556	54.0362	1087	0.8868
AK240450	-	556	42.1056	1395	0.9735
AK343886	-	556	23.7514	2473	0.9082
AK346427	-	554	23.0417	2540	0.9713
AK344317	-	554	30.999	1888	0.9613
AK234143	-	553	24.7754	2358	0.9215
AK234679	TLN1	553	35.5355	1644	0.7433
AY610035	TPD52	553	26.1389	2235	0.6805
AY609781	-	552	94.9752	614	0.8779
AK344798	-	552	85.757	680	0.9647
AK344372	-	552	17.8387	3269	0.6103
AK239403	VPS52	552	19.8485	2938	0.8639
AK347210	-	552	31.3183	1862	0.3813
EF625354	CYP3A39	552	57.9094	1007	0.2274
AK344009	-	551	41.1372	1415	0.9958
AY609529	-	551	35.2782	1650	0.7667
AK343718	-	551	123.586	471	0.7665
AK236851	SELO	551	49.3716	1179	0.8015
AK343741	-	551	24.8544	2342	0.9611
AK237653	-	550	35.3643	1643	0.843
AY609953	-	550	71.3802	814	0.8649
AK343688	-	550	31.0382	1872	0.9829
X07617	PRKACA	550	32.0836	1811	0.8531
AK230737	-	549	21.2602	2728	0.9216
AK232967	-	549	28.4862	2036	0.5796
AY609561	-	549	43.6402	1329	0.9684
DQ141604	MET	548	13.9634	4146	0.9858
EU442569	BCKDHA	548	43.0745	1344	0.6912
AK235498	LOC733612	547	36.0715	1602	0.5749
AK237096	-	547	54.9824	1051	0.6955
AK350834	-	546	46.2929	1246	0.9872
AK233246	-	546	21.9904	2623	0.9699
AK231991	-	546	65.621	879	0.3311
AK347354	-	546	29.0438	1986	0.8963
AK349253	-	545	13.7707	4181	0.7367
AK345307	-	545	32.0396	1797	0.9672
AK232867	-	545	37.8038	1523	0.4767
AK235552	CLK2	545	26.4957	2173	0.9664
AK230649	-	545	20.9441	2749	0.4565
AK349980	-	544	32.5054	1768	0.9101
AK234203	-	544	40.1044	1433	0.9302
AK233502	-	544	36.0537	1594	0.9755
AK230998	LOC100156298	543	23.3948	2452	0.8414
AK350066	NME2	542	71.4835	801	0.8951
AK345379	-	542	31.8988	1795	0.9515
AK238976	XRCC6	541	27.2415	2098	0.9643
AK349089	-	541	29.3241	1949	0.9497
AK234286	-	541	49.1002	1164	0.9742
AK233671	-	540	33.7956	1688	0.856
AK345995	-	540	34.7424	1642	0.9884
AK239568	-	540	35.2796	1617	0.7254
AK237397	-	540	35.6099	1602	0.5737
AY610238	-	539	109.083	522	0.9828
AK232780	-	539	37.6846	1511	0.9676
AK237684	-	539	26.5709	2143	0.9501
AK232184	-	539	41.2619	1380	0.9551
AK346032	-	538	21.4394	2651	0.4568
AK345125	-	538	34.0538	1669	0.7681
AK230721	GPHN	538	22.6799	2506	0.9824
AY610282	-	538	87.4396	650	0.9969
AK236612	-	538	41.2152	1379	0.5257
AF067419	MMP14	537	17.2747	3284	0.7826
AK236151	LEPROT	536	26.9128	2104	0.8028
AK235722	VPS28	536	61.1495	926	0.9827
AK351798	-	536	36.0665	1570	0.5064
AK344319	-	535	23.0407	2453	0.98
AK347153	-	535	41.558	1360	0.9787
AK346668	-	535	73.0217	774	0.6641
U79142	PIAP	535	36.4638	1550	0.96
AK347761	-	535	29.2995	1929	0.9891
AK239152	POLH	534	18.2981	3083	0.9796
AY845019	TMEM57	532	23.9157	2350	0.8634
AK230736	-	532	19.4201	2894	0.5674
AK235957	-	532	19.4201	2894	0.8649
AK230600	-	531	26.1765	2143	0.8236
AK230540	LOC100153090	530	38.2188	1465	0.686
AK232576	TUFT1	529	22.9601	2434	0.9252
AK349513	-	528	21.8571	2552	0.7692
AK343764	-	528	36.818	1515	0.5221
AK346166	-	528	22.0733	2527	0.9802
Z93099	CYP3A29	528	27.682	2015	0.2571
AK236617	-	527	21.2983	2614	0.9323
AK346111	-	526	17.8217	3118	0.9859
AF327368	IRF6	526	30.7856	1805	0.9845
AK239435	-	526	19.58	2838	0.5134
AK239178	-	525	46.6855	1188	0.6591
AK238963	-	525	27.1077	2046	0.7659
AK345874	-	525	45.7988	1211	0.8604
AK234386	-	525	52.6708	1053	0.7749
AK346402	-	524	15.0344	3682	0.9861
AY609966	-	524	77.0985	718	0.8858
AK235943	-	522	41.8085	1319	0.953
AK232287	LOC100155956	521	49.0551	1122	0.6996
U49434	VPAC1	521	19.4076	2836	0.8798
AK231209	SLC35C2	521	23.2432	2368	0.769
AK344742	ATP5I	520	215.428	255	0.9804
AK237390	-	520	30.068	1827	0.7668
AK345944	-	519	27.9168	1964	0.8625
AK348111	-	519	22.9408	2390	0.2745
AK239826	-	519	31.0292	1767	0.8874
DQ083526	HNF1A	519	17.2363	3181	0.696
GQ231316	-	519	30.5963	1792	0.8867
AK351821	-	519	18.3434	2989	0.8076
AK233010	EIF2B5	519	20.903	2623	0.9596
AK346071	-	518	37.5329	1458	0.9444
AK346625	-	518	98.7778	554	0.9549
X53456	ATP2B1	517	12.8936	4236	0.7205
AK233425	-	517	25.1114	2175	0.9945
AK239332	-	517	25.7022	2125	0.9718
AK234519	ATOX1	516	118.504	460	0.8087
AY550064	TBPRF10	516	218.046	250	0.928
AK236439	RING1	516	31.203	1747	0.8952
AK349577	-	516	48.6711	1120	0.8982
AK346037	-	516	22.5534	2417	0.9504
AK346425	-	516	18.0801	3015	0.8736
AK233031	-	516	30.2338	1803	0.6084
AK232461	-	515	24.5404	2217	0.8746
AY609495	-	515	23.7063	2295	0.4793
AK236417	-	515	32.0601	1697	0.9511
AY609573	PEX3	515	27.0005	2015	0.5444
AK232930	-	515	33.337	1632	0.9792
AK348416	-	514	17.9743	3021	0.5707
AK238451	-	514	129.905	418	0.6388
EU399817	RELA	514	32.6717	1662	0.7593
AK344930	-	514	38.5382	1409	0.9255
AK232519	-	512	29.0801	1860	0.9602
AK235743	-	512	34.7393	1557	0.4464
AK346624	-	512	64.6225	837	0.9749
AK233544	-	511	40.047	1348	0.5527
AK351117	-	511	36.377	1484	0.9697
AK350569	-	511	47.6044	1134	0.9727
AK231119	-	510	22.1993	2427	0.9885
AK236095	-	510	33.0944	1628	0.5645
AK237220	-	509	18.841	2854	0.4156
AK345588	-	508	52.9255	1014	0.3185
AK239980	LOC606742	508	46.8294	1146	0.7644
AK232491	-	508	35.0532	1531	0.9569
AK234885	-	508	24.6856	2174	0.885
AK236618	-	507	19.2112	2788	0.9864
AK236189	-	507	27.6087	1940	0.7639
AK232763	-	507	30.2092	1773	0.978
AK239195	-	507	21.6058	2479	0.931
AK344786	-	506	209.628	255	0.9216
AK345201	-	506	17.2826	3093	0.9389
AK350821	-	506	15.1046	3539	0.7963
AK352253	-	506	48.3757	1105	0.9665
DQ020476	SREBF2	504	17.1423	3106	0.9266
AK233777	-	504	57.4988	926	0.6523
AK230845	-	504	90.0912	591	0.5905
AK343652	-	504	82.1665	648	0.3688
AK233343	-	503	30.6449	1734	0.9602
M84802	ABAT	503	32.8014	1620	0.9846
AK232332	-	501	42.2739	1252	0.4281
AK231853	-	501	44.6641	1185	0.9738
AY550051	LOC414413	501	48.5123	1091	0.9789
AK233556	-	501	38.077	1390	0.9417
AY609415	-	501	29.3224	1805	0.9889
AK230496	-	500	21.1709	2495	0.9351
AK239781	-	500	41.9217	1260	0.9151
AY609774	-	500	44.6126	1184	0.9831
AY609636	-	499	37.6272	1401	0.743
AY609709	-	499	52.4013	1006	0.993
AK238924	-	499	32.0655	1644	0.9793
AK345017	-	498	28.194	1866	0.9753
AK233157	-	498	33.1715	1586	0.9256
AK236302	LOC100155248	498	23.5708	2232	0.9861
AK235730	-	498	25.8653	2034	0.852
AK348591	-	497	25.2183	2082	0.8703
AK350655	-	497	39.7159	1322	0.9705
AK236387	-	497	28.4423	1846	0.4919
AK346187	-	497	18.8593	2784	0.5941
AK344584	-	497	36.563	1436	0.8412
AK346107	-	497	26.598	1974	0.8369
AY610295	-	497	85.7915	612	0.8824
AK349455	-	497	21.1115	2487	0.9903
AK238246	-	495	41.3058	1266	0.9803
AK239845	-	495	54.9297	952	0.9485
AK233401	DLST	495	24.0207	2177	0.5857
DQ917628	RAB1B	495	86.2923	606	0.9835
X03266	INHBA	494	14.6061	3573	0.623
AF162274	C7	494	20.6112	2532	0.784
AK233219	GMPR	493	35.869	1452	0.9222
AK344707	-	493	27.7622	1876	0.8667
AK345636	MAP1LC3B	493	42.7601	1218	0.7126
AK348794	-	493	42.343	1230	0.9821
AK343670	-	493	21.6197	2409	0.9182
AB044390	GALM	493	23.4709	2219	0.1911
AK343407	-	493	23.0962	2255	0.9548
AK230850	-	493	19.4771	2674	0.96
AK236065	RAB14	492	29.992	1733	0.8523
AK344745	-	491	203.414	255	0.9922
AK344399	-	491	29.7593	1743	0.922
DQ372077	LOC733605	491	85.0337	610	0.9623
AB292846	NME2	490	84.8605	610	0.3803
DQ061106	HNF4A	490	27.8606	1858	0.9144
AK343954	-	490	23.8219	2173	0.9632
AF120099	SLC4A2	490	25.8954	1999	0.996
AK345712	-	490	26.4107	1960	0.7781
DQ972970	HNRNPA1	490	53.7538	963	0.783
AK230853	TFAM	489	24.8481	2079	0.9557
AB529869	PECR	488	61.3004	841	0.522
AK346431	-	488	35.2865	1461	0.9576
AK344470	-	488	29.2918	1760	0.8699
AB019792	DBI	488	100.299	514	0.5467
AK346260	-	487	26.3971	1949	0.9723
AK232799	-	487	24.188	2127	0.5299
AK233061	LOC100152525	486	31.6342	1623	0.9815
AK237772	-	486	16.9	3038	0.4082
AY609614	-	486	48.8509	1051	0.882
AK343930	-	485	18.1819	2818	0.9688
AY610039	-	485	29.8931	1714	0.7328
AK232794	-	485	22.8633	2241	0.9094
AK239812	LOC100156776	483	39.3411	1297	0.6068
AB271938	AP3D1	483	11.2242	4546	0.7725
AK345291	-	482	31.0676	1639	0.9579
AK235785	MMAB	482	26.7155	1906	0.9832
DQ351286	EIF4A3	482	34.5453	1474	0.9735
AK348992	-	482	25.9662	1961	0.9602
AK348251	-	482	30.3274	1679	0.8904
AY610175	-	481	69.0409	736	0.8791
AY426609	IYD	481	43.4309	1170	0.4838
AK344382	-	480	22.1434	2290	0.9869
AK347623	-	479	12.7817	3959	0.9838
AK344526	-	478	31.6002	1598	0.9806
AK343414	-	478	27.5489	1833	0.9296
AK348002	-	476	28.3141	1776	0.9144
AK231130	-	476	28.3141	1776	0.4279
AY609599	-	475	31.5798	1589	0.5645
AK233070	-	474	20.5056	2442	0.9541
AK239022	-	474	18.1496	2759	0.7206
AK345265	-	474	30.3483	1650	0.9127
AK347764	-	474	24.7527	2023	0.8156
AY609568	LOC100154106	473	78.6913	635	0.9575
AK349074	-	472	50.7257	983	0.6267
AK351048	-	472	21.6233	2306	0.9861
AK236094	-	471	49.8075	999	0.976
AK240433	-	471	25.3995	1959	0.5462
AK239308	-	470	31.8078	1561	0.9737
AK344368	-	470	24.8633	1997	0.7531
AK234335	-	470	30.2941	1639	0.6852
AK346051	-	469	27.5411	1799	0.8432
AK350521	-	469	30.736	1612	0.8815
AK235380	-	469	35.4917	1396	0.9026
AK352015	-	469	20.3226	2438	0.5734
AK233011	-	469	26.5522	1866	0.9786
AK233464	ACADSB	468	28.9805	1706	0.2966
AK234589	-	468	19.7842	2499	0.9892
AK232531	LCAT	466	34.8158	1414	0.6542
AK234182	-	466	38.8552	1267	0.9684
AK237038	-	466	18.3214	2687	0.7302
AK236193	-	465	23.1716	2120	0.992
AK344687	-	465	32.8149	1497	0.8644
AK235275	-	465	33.2817	1476	0.9627
AK344833	-	465	192.642	255	0.8667
AK233125	-	465	32.3609	1518	0.9954
AK233483	CYP4F2	465	28.1351	1746	0.9628
AK350151	-	464	16.438	2982	0.6187
AK235609	-	464	33.6895	1455	0.9491
AK235178	-	464	30.0173	1633	0.8934
FJ458421	LRP10	464	17.2175	2847	0.4974
AK239552	B2M	464	39.3404	1246	0.427
AF268462	VDAC2	464	54.0443	907	0.4223
AK352376	-	464	47.5905	1030	0.9825
AK349232	-	463	23.6178	2071	0.8827
AK349420	-	463	59.1446	827	0.8742
[truncated: 15,384 more rows]

## Sheet: 2268LD
Table S1-3. Expression levels and coverage of annotated transcripts identified in 2268 LD
GeneID	Symbol	Unique reads number	normalized expression level (rpkm)	length	coverage
AB025262	MYH1	825045	16325.2	5866	0.9153
AK347107	-	424749	47633.9	1035	0.9961
AK343619	-	344311	66718.8	599	0.6544
AK233351	-	259717	16655.1	1810	0.4613
AK344285	-	180094	13982.4	1495	0.9826
AK230743	-	171331	8791.59	2262	0.9889
AK234838	GAPDH	163541	14144.9	1342	0.924
AK230497	-	157805	31966.2	573	0.9511
AY754869	CKM	148652	10976	1572	0.5897
AK344411	-	102456	6452.62	1843	0.9772
AK347246	-	96043	5311.02	2099	0.9909
AF420022	TPM2	94593	23713.9	463	0.8726
AB025260	MYH2	92950	1818.75	5932	0.8813
AK343708	-	89721	11519.9	904	0.5343
AY747680	-	88419	30819.5	333	0.6847
AB025261	MYH4	72284	1415.09	5929	0.6731
EU131524	TNNC2	62349	10023.4	722	0.8158
AK240051	-	61802	4497.45	1595	0.7398
AK344520	-	58083	3781.13	1783	0.9675
AK344553	-	56794	3980.76	1656	0.9124
AK240374	-	55871	2022.77	3206	0.9975
AY246700	XIRP2	50668	1672.67	3516	0.9588
AK230517	-	47588	3403.32	1623	0.9082
AK351677	-	47103	2919.01	1873	0.9925
AB053226	MYH7	46180	902.689	5938	0.7486
AK347159	-	43669	8908.1	569	0.9947
AK343653	-	43616	4722.54	1072	0.9282
AJ275968	FHL1C	41331	1860.15	2579	0.9899
AK348347	-	40702	2266.95	2084	0.9938
DQ157551	MYOT	40096	2057.47	2262	0.9925
AK347137	-	37230	3038.91	1422	0.9937
EU583382	PDK4	37146	1201	3590	0.9891
AK348735	-	36862	7967.62	537	0.9926
EF620916	PGAM2	36565	5201.15	816	0.9816
EF397601	-	35184	1194.11	3420	0.9898
AJ560658	-	34138	9479.51	418	0.7775
AK347115	-	32559	2489.57	1518	0.8478
AK347176	-	31263	2424	1497	0.9906
AK343678	-	28997	2881.61	1168	0.7971
AK344857	-	28125	12802	255	0.9922
AK233690	-	27485	1312.85	2430	0.8185
AK237272	-	26339	2062.89	1482	0.9872
AK347223	-	24810	2101.99	1370	0.9869
DQ157553	NRAP	22789	495.531	5338	0.9822
AK234887	-	21493	1707.54	1461	0.6639
AK347194	-	20949	1349.38	1802	0.9822
AK347123	-	20797	1430.05	1688	0.7571
AK345782	-	20468	1152.16	2062	0.9932
M14433	MB	20355	2126.58	1111	0.9721
AK349158	-	20052	871.381	2671	0.9453
AK347166	-	19459	1520.96	1485	0.9185
DQ143040	MYOZ1	19169	1574.64	1413	0.7841
AK351083	-	18679	1115.85	1943	0.9846
FJ719788	TNNI2	18450	2917.59	734	0.8161
DQ143038	LOC733663	18325	1376.7	1545	0.9728
AK347261	-	17965	2840.9	734	0.9619
AK344293	-	17580	3643.8	560	0.9411
AK233419	-	17328	1437.66	1399	0.995
AM919499	CRAT	17295	771.206	2603	0.9996
AY754870	MYLPF	17063	2908.26	681	0.928
AK239130	-	16929	993.412	1978	0.9737
AK232428	-	16873	812.642	2410	0.7066
X94251	GAPDH	16735	5922.11	328	0.7683
AK347208	-	16677	1220.5	1586	0.6349
AK230983	-	16636	979.685	1971	0.9843
AK232843	GPD1	16454	1020.21	1872	0.969
DQ845173	GAPDH	15871	2200.91	837	0.3895
AK347262	-	15528	2503.27	720	0.9833
AK347252	-	15213	1206.14	1464	0.9611
AK347226	-	14916	2770.11	625	0.9504
AK343966	-	14853	2812.41	613	0.938
AK347216	-	14542	1096.76	1539	0.9851
AK351395	-	14426	655.103	2556	0.9844
AK347141	-	13559	688.455	2286	0.9856
DQ266103	TPM3	13559	1270.22	1239	0.3511
AK343562	-	13525	914.305	1717	0.8858
AK348323	-	13310	947.215	1631	0.9969
AK239624	-	13216	845.177	1815	0.9967
AK230715	-	12747	1638.49	903	0.9247
AF250315	-	12632	2974.06	493	0.8905
AK347190	-	12629	681.796	2150	0.9916
DQ629176	TPM3	12175	1217.2	1161	0.745
AK347179	-	11734	799.283	1704	0.9812
AK344989	-	11633	1609.36	839	0.9678
DQ456976	SLN	11507	1837.18	727	0.9367
AY610465	-	11478	2499.56	533	0.848
AK238595	-	11451	900.495	1476	0.9851
AK347234	-	11025	714.508	1791	0.9855
AK343634	-	10912	2328.25	544	0.9761
AK349668	-	10760	2697.46	463	0.7775
AK347095	-	10688	770.061	1611	0.8802
AK344038	-	10320	1691.88	708	0.8912
DQ365929	TXNIP	10276	634.44	1880	0.9856
AK347205	-	10266	2023.07	589	0.9915
AK344998	-	10233	1278.53	929	0.8773
AK347112	-	10059	335.12	3484	0.9882
DQ629175	TPM1	10029	1006.12	1157	0.6914
AK349281	-	9619	388.885	2871	0.807
AK235428	-	9445	1524.75	719	0.993
FJ865398	LDHA	9352	634.423	1711	0.5395
AK233511	-	9344	1997.36	543	0.9208
AY609863	LOC100155338	9296	739.546	1459	0.9925
AK233538	-	9250	729.387	1472	0.9681
AK236587	-	9211	585.505	1826	0.9398
AK235964	-	9192	427.797	2494	0.9928
AK237923	-	8978	669.291	1557	0.9827
AK347173	-	8821	620.148	1651	0.9933
EU743742	FBXO40	8418	432.722	2258	0.9987
AF077665	CACNA2D1	8217	248.245	3842	0.9932
AK347236	-	8211	512.123	1861	0.986
AK235462	-	8170	611.413	1551	0.9639
AK347117	-	8122	526.959	1789	0.9827
DQ363337	CKMT2	8113	655.313	1437	0.9854
U94395	HSP90AA1	8102	382.902	2456	0.5525
AF043295	CAPN3	8071	372.934	2512	0.959
AK346985	-	7999	499.975	1857	0.9957
AK231721	EIF4A2	7820	468.116	1939	0.6622
AK232109	-	7762	778.017	1158	0.4378
AK237579	EIF3E	7739	602.869	1490	0.9826
AK344428	-	7615	638.643	1384	0.7876
AK343722	-	7518	298.333	2925	0.96
AK236127	-	7395	523.382	1640	0.989
AK346278	-	7385	386.468	2218	0.986
AK349227	-	7358	411.195	2077	0.9981
AK351499	-	7302	702.197	1207	0.9031
AK350584	-	7298	592.783	1429	0.3072
AK231683	ARPC1B	7141	462.794	1791	0.2758
AK234689	-	6954	430.255	1876	0.9568
AK238982	-	6904	410.53	1952	0.9785
AK347187	-	6844	464.556	1710	0.3854
AK343686	-	6768	2517.85	312	0.9231
AK350505	-	6709	201.22	3870	0.9289
AK347133	-	6594	382.495	2001	0.9615
AK236617	-	6589	292.576	2614	0.9893
AK237414	-	6543	609.024	1247	0.9824
AK236339	-	6535	346.042	2192	0.9936
AK235603	-	6500	418.913	1801	0.9456
AK346581	-	6355	1834.91	402	0.9602
DQ157049	CA3	6274	446.493	1631	0.6456
AK350999	-	6272	600.163	1213	0.9992
U82223	TTN	6269	1060.71	686	0.949
AJ865385	DMD	6242	63.1662	11470	0.9295
AK344464	-	6199	262.6	2740	0.9891
AK239436	-	6099	499.237	1418	0.9676
X66274	TPM1	6086	585.26	1207	0.7589
D17654	HBP15/L22	6017	1514.97	461	0.8655
AF132737	PKIA	5897	184.892	3702	0.7853
DQ143041	LOC733664	5893	482.035	1419	0.9915
AK231120	-	5864	448.676	1517	0.8543
DQ400859	OGT	5846	125.868	5391	0.9034
AK237558	-	5845	315.258	2152	0.9559
AK230957	-	5841	314.75	2154	0.9763
AK350480	-	5824	239.716	2820	0.9738
AY690660	ACSL1	5786	222.897	3013	0.8669
AK234584	-	5746	433.644	1538	0.959
X15075	PLN	5682	894.866	737	0.9932
AK347271	-	5613	604.928	1077	0.8069
AY610221	LRRC39	5498	314.985	2026	0.9872
AK232972	-	5492	161.916	3937	0.7717
AK232071	-	5450	576.652	1097	0.9371
AK344678	-	5356	238.739	2604	0.9916
AK237986	-	5356	441.219	1409	0.9894
AK238862	DDX55	5347	297.238	2088	0.9617
AK235117	-	5174	183.375	3275	0.9817
AK240312	-	5167	600.34	999	0.8509
AK350508	-	5136	184.621	3229	0.9957
DQ660373	RPS3	5125	733.495	811	0.5388
AK234364	-	5080	334.074	1765	0.3326
AK239534	-	5069	396.205	1485	0.9394
AK232611	-	5003	604.9	960	0.5146
AK235923	-	4966	347.863	1657	0.9722
AK235234	-	4962	163.9	3514	0.8244
AK239906	-	4859	613.032	920	0.887
M11732	GOT2	4829	221.282	2533	0.6214
AK347122	-	4819	215.964	2590	0.9896
AK233334	-	4803	790.766	705	0.9816
AK349378	-	4783	195.757	2836	0.9654
DQ462751	ADSSL1	4757	313.188	1763	0.9796
AK351805	-	4755	210.335	2624	0.9261
AK347228	-	4709	291.043	1878	0.7242
AJ307006	MCL1	4694	224.49	2427	0.8451
AK344748	NDUFA4	4688	963.082	565	0.9681
AK237627	NACA	4659	606.25	892	0.9395
AK231558	-	4649	576.511	936	0.969
FJ494917	CSRP3	4635	572.939	939	0.7966
AK347162	-	4609	223.744	2391	0.9866
AK347238	-	4602	344.397	1551	0.9981
AK231077	LOC100158211	4596	186.526	2860	0.9783
EF486522	MEF2C	4594	122.161	4365	0.9065
AK346152	-	4504	235.065	2224	0.9798
AK233335	-	4493	216.753	2406	0.9988
AY610168	-	4476	242.773	2140	0.9864
M97767	TTN	4449	300.933	1716	0.9726
AK344208	-	4418	919.001	558	0.9552
AK230486	-	4401	439.612	1162	0.8726
AY609456	-	4401	195.122	2618	0.7024
AK349194	-	4399	342.913	1489	0.8805
AK231915	-	4394	236.886	2153	0.9879
AY609866	-	4394	423.602	1204	0.9975
AK237776	PSAP	4389	193.923	2627	0.9429
AK237239	-	4383	226.711	2244	0.992
AK343442	-	4378	636.791	798	0.9599
AK236268	-	4368	268.965	1885	0.9889
AK349572	-	4361	177.485	2852	0.6953
AY609929	DEK	4348	179.218	2816	0.9354
AK349872	-	4289	174.493	2853	0.9891
AK343532	-	4275	120.03	4134	0.7286
AK234633	-	4271	318.394	1557	0.9004
GQ340776	ATP1A2	4257	160.323	3082	0.9977
AB016798	RPL29	4174	766.584	632	0.4051
AK344623	-	4131	220.455	2175	0.9637
AK232485	BAG3	4065	180.501	2614	0.9862
AK344770	-	4020	1829.83	255	0.9765
FJ905613	IVNS1ABP	4013	174.324	2672	0.8278
AK230973	-	3996	187.402	2475	0.9798
AK234858	-	3988	230.065	2012	0.914
AK347096	-	3967	293.657	1568	0.6237
DQ286571	UNC45B	3951	158.191	2899	0.9952
AK347111	-	3951	209.023	2194	0.9836
AK237270	-	3949	393.109	1166	0.9348
U11772	MYH2	3940	846.889	540	0.9741
X62880	RYR1	3891	29.6094	15253	0.2195
AK234424	-	3866	317.124	1415	0.9972
AK343801	BTC	3856	174.832	2560	0.9379
AK351654	-	3854	241.413	1853	0.8775
AK235980	-	3833	219.921	2023	0.9432
AK239991	-	3815	252.171	1756	0.9607
M91452	RYR1	3802	28.697	15378	0.1844
AK231968	-	3790	228.051	1929	0.9497
AY216477	GLUL	3780	415.089	1057	0.9849
AK234088	-	3780	391.042	1122	0.7103
GQ274320	KLF9	3756	97.5746	4468	0.8901
AK232994	FOS	3755	205.105	2125	0.9718
AY610381	-	3752	676.241	644	0.9969
AK347120	-	3714	182.897	2357	0.5078
AK240252	-	3709	361.468	1191	0.9832
AY864610	-	3686	359.83	1189	0.6215
AK230614	-	3685	163.627	2614	0.5379
AK232023	-	3676	327.709	1302	0.4508
AK231409	-	3673	168.977	2523	0.9885
AK343795	-	3663	247.912	1715	0.8735
AK233542	-	3642	305.662	1383	0.9161
AK238759	-	3642	218.466	1935	0.9375
AK236509	-	3637	121.412	3477	0.8085
AK232762	LOC100152572	3634	204.957	2058	0.7852
AK349713	-	3621	822.492	511	0.9413
AK237209	GLO1	3620	207.086	2029	0.9448
AK233176	-	3614	141.621	2962	0.9659
AK239461	TUBA4A	3600	279.877	1493	0.9866
DQ492687	ZFAND5	3553	175.789	2346	0.8973
AK349670	-	3552	314.721	1310	0.9771
AK238649	-	3523	186.211	2196	0.9262
AK230941	-	3512	208.087	1959	0.8116
EF416571	SPARCL1	3486	146.497	2762	0.9316
EU872207	TIAF1	3471	246.713	1633	0.9939
AK236596	-	3459	167.777	2393	0.9916
AK240352	-	3455	575.36	697	0.8867
AK347307	-	3413	228.066	1737	0.9891
AK344966	-	3404	123.24	3206	0.9938
AK240487	-	3401	618.743	638	0.9875
AK239060	-	3399	134.01	2944	0.5248
AK346412	-	3369	141.426	2765	0.9892
AY610214	-	3345	195.695	1984	0.6305
AK232134	-	3340	241.393	1606	0.9763
AY974246	CCNG1	3332	163.946	2359	0.5583
AK236532	-	3318	106.831	3605	0.9942
AK343952	-	3295	218.795	1748	0.9388
AK234239	PCBP2	3285	276.3	1380	0.9377
AK348471	-	3283	151.335	2518	0.6378
AK235179	-	3281	143.655	2651	0.7348
AY609951	-	3223	274.466	1363	0.8775
AK344046	-	3209	103.695	3592	0.9852
AK344305	-	3207	200.022	1861	0.9828
AK236182	-	3158	138.374	2649	0.9656
FJ460593	HDLBP	3143	96.3835	3785	0.903
AK345379	-	3102	200.586	1795	0.9799
AB177988	QKI	3077	348.1	1026	0.9971
AK347259	-	3076	131.359	2718	0.429
AY610127	-	3059	272.287	1304	0.9463
AK235399	-	3057	206.536	1718	0.9761
AK235040	-	3020	194.958	1798	0.9805
AK236603	-	3013	153.051	2285	0.9904
AK236237	-	2973	178.244	1936	0.9168
DQ629179	HSBP1	2960	614.616	559	0.9267
FJ481167	SGCA	2959	287.65	1194	0.9983
AK234533	-	2929	142.129	2392	0.9427
AY610017	-	2915	123.575	2738	0.9481
AK232205	-	2903	258.997	1301	0.9862
AK235947	-	2899	271.801	1238	0.9717
AK344497	-	2886	773.629	433	0.9376
X53456	ATP2B1	2862	78.422	4236	0.7679
AK239532	ANP32B	2858	227.837	1456	0.9753
AK240055	VAPB	2849	180.901	1828	0.9847
M91451	RYR1	2835	21.3982	15378	0.1496
AK351793	-	2812	144.421	2260	0.9929
AK238798	UBE2V1	2811	150.427	2169	0.8737
J05224	ACO2	2760	120.209	2665	0.9587
AK236142	CD164	2747	105.789	3014	0.5999
AB499528	PRKAR2A	2727	256.089	1236	0.9903
DQ629158	MYL1	2726	297.099	1065	0.3474
AK231276	-	2711	119.012	2644	0.9694
AY609887	-	2710	427.382	736	0.9579
AY610267	-	2700	518.861	604	0.9106
AK345388	-	2675	282.008	1101	0.96
AK349368	-	2668	160.872	1925	0.9839
AK347232	-	2654	519.482	593	0.9696
AY609615	-	2638	112.904	2712	0.8249
AK238506	-	2625	199.012	1531	0.804
AK351894	-	2622	181.912	1673	0.9922
AK232127	-	2614	268.98	1128	0.9752
AK233269	-	2612	142.739	2124	0.7345
AK344746	-	2608	1187.11	255	0.9569
AK239116	-	2605	138.003	2191	0.9649
EU606354	AMPD1	2593	128.073	2350	0.5809
AK230528	-	2586	140.262	2140	0.7626
AK349814	-	2573	151.754	1968	0.9903
AK240166	LOC100155929	2556	324.593	914	0.93
AK347200	-	2555	149.854	1979	0.5093
AY870324	GYS1	2551	195.444	1515	0.9967
AK234734	-	2548	166.619	1775	0.8738
FJ167680	USP7	2508	69.048	4216	0.6902
AK351229	-	2507	527.156	552	0.9529
AK233219	GMPR	2493	199.287	1452	0.9298
AK232242	KLHDC3	2490	153.651	1881	0.9782
AK347932	-	2487	111.974	2578	0.8355
AK236351	-	2476	109.109	2634	0.9897
AY610441	NDUFB9	2470	445.18	644	0.587
AK347197	-	2461	173.122	1650	0.9818
AK238633	-	2458	168.918	1689	0.5784
AK344701	-	2448	94.0245	3022	0.9758
AK230536	CCPG1	2443	90.3351	3139	0.9356
AY550069	ACTB	2430	151.478	1862	0.884
AK239726	-	2424	117.183	2401	0.7401
AK231011	-	2415	85.7747	3268	0.9694
AK343612	-	2400	163.673	1702	0.557
AK230888	SOD2	2386	122.705	2257	0.9659
AK344537	-	2378	180.995	1525	0.9626
AK236390	-	2367	85.8564	3200	0.9856
GQ180109	SLC6A8	2356	115.191	2374	0.9495
AF128841	CBPG	2350	576.675	473	0.9979
AK234945	-	2337	119.55	2269	0.7545
AK350348	-	2336	181.003	1498	0.8919
AK235540	-	2322	96.3938	2796	0.4657
AK239668	-	2320	101.426	2655	0.9774
AK239407	-	2312	137.902	1946	0.9373
AK351062	-	2305	115.37	2319	0.9323
EU076593	LOC100137083	2301	40.4115	6609	0.9885
AK233669	-	2288	154.581	1718	0.8836
AK232717	-	2279	115.919	2282	0.9869
AK238877	TOMM20	2278	135.248	1955	0.9826
EU918201	APPL1	2272	123.984	2127	0.9962
FJ428533	TMOD1	2271	356.695	739	0.9959
AK230559	-	2259	87.9291	2982	0.9886
AK352461	-	2235	71.3474	3636	0.9502
AK347783	-	2231	132.797	1950	0.9662
AK234091	-	2230	141.597	1828	0.8156
AK239459	-	2229	166.061	1558	0.948
AY609553	-	2222	85.429	3019	0.947
AK349061	-	2222	296.108	871	0.9162
AK235287	TIAL1	2206	160.837	1592	0.9849
AY610223	-	2205	567.488	451	0.9534
D89812	CAT	2204	112.251	2279	0.4489
AK345048	-	2204	91.7249	2789	0.9179
U48832	GAPDH	2188	293.6	865	0.6948
AK235084	-	2170	147.209	1711	0.9784
AK230845	-	2168	425.791	591	0.5939
AY963262	SPARC	2155	135.354	1848	0.7933
AK239365	-	2155	97.1014	2576	0.9794
AK230650	-	2147	101.344	2459	0.9817
AY609583	-	2141	107.766	2306	0.8283
GQ166955	KPNA1	2139	136.042	1825	0.7726
AK344146	-	2127	87.3305	2827	0.9791
AF336151	EGF	2126	50.0339	4932	0.8741
AK348448	-	2125	104.913	2351	0.567
AK352179	-	2124	268.265	919	0.7356
GU066778	ZFP36	2121	145.587	1691	0.9462
EF194143	MEF2A	2116	87.1563	2818	0.8236
M86444	RDX	2114	105.765	2320	0.6556
AK240110	-	2109	112.188	2182	0.9643
AK347160	-	2099	120.372	2024	0.9886
AK349253	-	2097	58.216	4181	0.7979
AK232196	RPS4	2096	158.802	1532	0.8975
DQ459258	SLN	2095	525.203	463	0.851
AK239131	WBP11	2095	89.2036	2726	0.9923
AK343753	-	2094	153.249	1586	0.9741
AK234923	-	2089	125.568	1931	0.9845
AK238726	ATF4	2085	169.474	1428	0.2773
AB053483	SMAD4	2083	69.3563	3486	0.9185
DQ508264	PYGM	2076	97.2412	2478	0.4508
EU561660	CFL2	2074	79.9242	3012	0.6345
AJ560657	-	2067	547.76	438	0.9749
AK234991	-	2059	92.884	2573	0.9662
AK240066	-	2057	123.645	1931	0.9171
AY609689	-	2057	127.747	1869	0.6875
AK232368	-	2056	166.417	1434	0.9763
AK235671	-	2037	109.92	2151	0.9679
AK234380	-	2034	86.1009	2742	0.9708
AK347154	-	2028	158.3	1487	0.9032
AK236433	LDHA	2020	142.358	1647	0.7784
AK350153	-	2014	400.973	583	0.5334
AK239550	-	2013	143.256	1631	0.9319
AK234210	-	2002	131.137	1772	0.9148
AK236420	-	2002	145.325	1599	0.9275
EU751622	TNNI2	2000	422.846	549	0.9672
AK343969	-	1999	64.8843	3576	0.9899
AK345015	-	1997	95.6246	2424	0.9876
AK345121	-	1996	121.107	1913	0.9624
EU308569	SFRS18	1996	71.7936	3227	0.855
AK346955	-	1992	113.674	2034	0.767
AY609663	IDH3A	1992	89.6525	2579	0.81
GQ984146	CALR	1987	120.184	1919	0.9745
AK347163	-	1972	145.791	1570	0.3376
AK240270	PDLIM1	1965	155.051	1471	0.9497
AK349436	-	1961	234.172	972	0.7572
AK347170	-	1960	152.787	1489	0.9778
AK230965	MARCH7	1952	59.9711	3778	0.9794
DQ058292	MAPK12	1940	140.473	1603	0.8016
AY789645	CA3	1937	130.943	1717	0.721
FJ905227	TRIM63	1935	192.293	1168	0.9538
AF288822	-	1935	551.837	407	0.9975
AK350592	-	1930	483.839	463	0.9374
AK236510	TPI1	1927	142.555	1569	0.8693
AK231737	-	1926	172.761	1294	0.3006
HM046512	ATG9A	1924	85.3673	2616	0.9568
AK232701	-	1918	158.339	1406	0.9659
AK232367	-	1916	198.034	1123	0.9679
AK345291	-	1914	135.546	1639	0.986
GQ231322	-	1911	167.658	1323	0.8496
AY610266	-	1910	382.234	580	0.9966
FM210346	CLTC	1908	44.0461	5028	0.5583
AY610428	-	1904	333.836	662	0.645
AY609877	-	1902	111.611	1978	0.9661
EF486357	HSPH1	1902	61.0529	3616	0.9676
AK233655	SARS	1901	117.555	1877	0.9899
AK346618	-	1900	328.666	671	0.9806
AK346640	-	1900	422.481	522	0.933
AK347019	-	1899	228.651	964	0.4243
AK231119	-	1898	90.7717	2427	0.9637
AK347557	-	1890	67.2515	3262	0.969
AK348392	-	1890	80.21	2735	0.8914
AK236075	-	1886	82.2043	2663	0.8577
AK350555	-	1883	206.776	1057	0.4182
AK234617	-	1883	119.563	1828	0.9885
AK237581	-	1883	379.448	576	0.9375
AK233047	-	1875	239.421	909	0.9879
DQ380141	LOC733612	1874	167.45	1299	0.4365
AK232437	-	1864	159.203	1359	0.986
AK347157	-	1861	389.907	554	0.9097
AK234461	-	1855	111.85	1925	0.8488
AK235248	-	1855	154.014	1398	0.5522
AK240530	-	1851	141.254	1521	0.9849
L10129	MYH7	1849	337.446	636	0.6761
AK230923	-	1848	102.533	2092	0.9895
AK343899	-	1846	90.4463	2369	0.8404
FJ719777	FBXL4	1831	89.1469	2384	0.992
AK233035	RNF10	1830	68.0802	3120	0.7904
AK238873	TRPC4AP	1830	75.2694	2822	0.9692
AK233340	-	1825	147.411	1437	0.9715
AK343407	-	1823	93.8349	2255	0.9938
AK231106	LOC100155086	1819	97.6565	2162	0.9496
AK343699	-	1814	100.936	2086	0.7541
AX546806	-	1806	420.933	498	0.9859
AF268462	VDAC2	1803	230.735	907	0.4135
AK234194	-	1792	154.992	1342	0.7615
AK345174	-	1788	182.529	1137	0.934
AK230606	-	1786	283.977	730	0.9685
AK236046	-	1783	88.1409	2348	0.5975
AK237086	ACTB	1757	103.259	1975	0.597
EF151500	IL6ST	1755	67.385	3023	0.9858
DQ115798	PPP2R5A	1746	73.4276	2760	0.7275
AY550044	RPL35	1742	496.796	407	0.5774
DQ323981	CACNG1	1738	177.581	1136	0.9886
AK233673	-	1733	91.0599	2209	0.9968
AY610285	-	1729	357.731	561	0.9982
AK235345	-	1725	60.9506	3285	0.8578
AK344521	-	1724	64.8434	3086	0.965
AY609874	-	1720	76.462	2611	0.8782
AK240159	-	1716	86.187	2311	0.6222
AY704418	PSMD4	1715	172.797	1152	0.9991
AF165172	VCL	1713	38.2365	5200	0.7371
AK238998	-	1712	152.388	1304	0.8942
AK343932	-	1710	60.4022	3286	0.9747
AK235553	-	1710	130.408	1522	0.9928
AK233571	-	1709	118.357	1676	0.3395
AK240390	-	1708	255.806	775	0.6348
DQ629156	COX8H	1704	541.877	365	0.9178
AK231050	IPO5	1694	57.8307	3400	0.5521
AK345131	-	1690	59.8414	3278	0.9753
AK230971	-	1689	99.5653	1969	0.9883
AF268461	VDAC1	1688	204.092	960	0.5021
AF192528	ITGB1	1688	51.1428	3831	0.723
AK231236	-	1686	359.735	544	0.9173
AK344443	-	1686	434.88	450	0.9156
AY553921	LOC414435	1685	287.617	680	0.8926
DQ403065	GAPDH	1683	286.854	681	0.5184
AK232798	LOC100154173	1678	99.1183	1965	0.9181
AK236324	-	1674	125.6	1547	0.8953
AK234325	ACO2	1673	92.1191	2108	0.6053
AK343446	-	1672	62.9487	3083	0.9643
DQ343149	MEF2C	1672	100.037	1940	0.9552
AK236569	-	1671	136.684	1419	0.8069
AK239009	-	1671	82.4288	2353	0.4046
AK231051	COPB2	1671	62.2249	3117	0.9875
AY610291	-	1670	301.93	642	0.9408
AK236666	PARP6	1670	74.5534	2600	0.9035
AK344112	-	1670	103.824	1867	0.9293
AY610293	-	1668	330.952	585	0.8803
AK238212	-	1664	105.542	1830	0.4158
AK239261	-	1663	160.855	1200	0.9758
AK347538	-	1658	71.9962	2673	0.6057
AY610410	RPS24	1655	428.79	448	0.7612
AK348825	-	1649	96.9612	1974	0.9012
AY864613	CYCS	1645	143.886	1327	0.6737
AK235665	-	1642	104.033	1832	0.9907
AK347921	-	1642	131.35	1451	0.9869
AK236768	-	1640	82.7638	2300	0.7252
AK347397	-	1639	95.2632	1997	0.99
AK234447	-	1638	53.3758	3562	0.9792
AK230504	-	1637	112.033	1696	0.9858
AY550039	RPL32	1630	274.994	688	0.9128
AK238961	-	1630	113.699	1664	0.9387
AK344620	-	1628	104.747	1804	0.9451
AK349740	-	1626	283.807	665	0.9654
AK347372	-	1623	97.9633	1923	0.8773
AK239164	PKM2	1621	94.6435	1988	0.5131
AK230712	-	1619	137.267	1369	0.9576
AK233648	-	1610	150.705	1240	0.7726
AY609997	-	1608	120.492	1549	0.9722
AK235485	-	1607	119.415	1562	0.6914
EU119401	MDM2	1607	97.9141	1905	0.9333
AK235506	-	1598	89.8216	2065	0.985
AK232486	-	1598	83.8525	2212	0.9557
AK240480	-	1596	188.645	982	0.8758
AK232780	-	1595	122.524	1511	0.9689
AK237818	-	1587	108.356	1700	0.9853
EU715290	CLIC5	1586	57.3128	3212	0.7827
AY610484	-	1584	256.425	717	0.5091
AY610431	-	1583	306.746	599	0.6611
AB118908	TNNT1	1581	213.382	860	0.3965
AK235358	-	1580	71.498	2565	0.9735
AK232271	-	1571	127.072	1435	0.9603
AK344551	-	1570	59.7089	3052	0.9744
AK239568	-	1564	112.267	1617	0.9307
AY609399	-	1563	50.5346	3590	0.9471
AK349804	-	1558	100.41	1801	0.9856
AK238622	-	1558	71.5344	2528	0.6772
EU754825	MARCH6	1557	27.697	6525	0.6078
AY609911	-	1547	52.4269	3425	0.5749
AK239282	-	1545	67.1145	2672	0.9828
AK230591	-	1544	43.0492	4163	0.7564
AK235299	-	1543	87.5784	2045	0.6191
AY610229	-	1543	424.402	422	0.9076
AK350727	-	1540	152.387	1173	0.5652
AK343385	-	1537	222.723	801	0.9326
AK350560	-	1535	99.9827	1782	0.8373
AK238285	-	1533	97.1803	1831	0.9853
AK236443	ANXA7	1532	100.748	1765	0.8873
AK236864	CCDC6	1531	65.4048	2717	0.9275
AK239152	POLH	1531	57.6403	3083	0.9994
AK233556	-	1527	127.511	1390	0.9439
AK344453	-	1526	78.0972	2268	0.3818
FJ487633	NDUFB8	1520	262.933	671	0.9911
AK230569	-	1519	58.0738	3036	0.945
AK344968	-	1519	107.77	1636	0.9835
AK238740	LOC100154317	1518	87.7907	2007	0.855
AK240101	-	1517	187.519	939	0.7412
AK237599	-	1514	45.28	3881	0.9719
AK347210	-	1514	94.3779	1862	0.9323
AK234100	ABHD4	1511	101.261	1732	0.989
X15073	ATP2A2	1508	46.1226	3795	0.1107
AK232912	-	1501	78.3728	2223	0.9888
AK239680	-	1501	61.9129	2814	0.9439
AY610294	-	1500	290.178	600	0.5767
GU391030	INPPL1	1498	45.8168	3795	0.7995
AK236357	-	1497	185.046	939	0.9851
AK236488	-	1493	114.16	1518	0.9769
AK231064	SAV1	1492	77.2083	2243	0.9501
AF064742	AMY2	1490	109.877	1574	0.9714
AK237185	-	1481	94.2959	1823	0.9583
AK240172	-	1479	100.745	1704	0.9836
AK236496	-	1478	130.162	1318	0.9962
AK351772	-	1477	55.6614	3080	0.9756
AK346852	-	1475	175.056	978	0.9683
AK347155	-	1474	92.4805	1850	0.5849
AK235498	LOC733612	1472	106.652	1602	0.6161
AF339885	IGF2R	1470	24.7282	6900	0.9975
AK344579	-	1467	95.8763	1776	0.9769
AK239574	-	1467	113.973	1494	0.4826
EU559626	WDTC1	1467	76.9089	2214	0.9932
AK234362	-	1466	92.378	1842	0.9354
AK235193	ARGLU1	1463	97.4811	1742	0.9518
AK343644	-	1461	66.1388	2564	0.9271
DQ363336	PFKM	1458	59.0893	2864	0.6414
DQ098950	SRSF1	1455	60.9248	2772	0.9946
AK230499	-	1452	82.8183	2035	0.945
AK236086	-	1451	117.447	1434	0.9693
AK230657	-	1447	82.9817	2024	0.5865
AK237173	-	1447	162.432	1034	0.9487
AY550051	LOC414413	1446	153.839	1091	0.9954
AK239570	-	1446	103.349	1624	0.9772
AK347139	-	1443	76.8658	2179	0.9201
AK238983	LOC100153900	1443	58.6863	2854	0.9895
AY609488	-	1441	114.875	1456	0.9437
AK239689	-	1437	126.84	1315	0.9437
AK235220	-	1436	103.142	1616	0.9851
EU753190	PTPN11	1435	96.6698	1723	0.9901
AK232289	-	1433	129.238	1287	0.4654
AK230617	-	1431	118.811	1398	0.9793
AK237500	DYNLRB1	1426	236.453	700	0.9671
AK233284	-	1424	77.8179	2124	0.9689
AK230556	-	1424	71.1823	2322	0.6387
AY610238	-	1422	316.194	522	0.9866
AK239758	-	1422	70.8991	2328	0.9119
AK238985	-	1422	105.129	1570	0.9924
AK240575	-	1421	159.206	1036	0.9546
X92446	HSPA5	1419	67.1443	2453	0.9189
AK343623	-	1418	262.084	628	0.551
AK236292	-	1418	51.6276	3188	0.7117
AY609521	-	1417	65.7365	2502	0.8877
AK349638	-	1416	384.011	428	0.8341
X16951	ATP2A2	1414	38.9752	4211	0.6618
AK348781	-	1413	115.094	1425	0.9579
AK232704	-	1412	174.168	941	0.7683
AK237245	XPO7	1411	55.7063	2940	0.999
AK343851	-	1411	724.674	226	0.8009
AK235447	PKM2	1411	70.0198	2339	0.2497
AK232128	-	1409	64.7187	2527	0.5414
AF052036	VWF	1405	21.489	7589	0.8887
AK343779	-	1403	368.434	442	0.9005
AK344526	-	1400	101.689	1598	0.9819
AY609846	PSMB3	1399	230.658	704	0.9972
DQ367936	LGALS1	1399	291.532	557	0.4704
AK346037	-	1392	66.8478	2417	0.9822
AK343713	-	1391	66.3604	2433	0.9379
AK239033	RAB2A	1382	123.108	1303	0.7629
AK343321	-	1378	92.615	1727	0.9461
AK232730	-	1376	76.163	2097	0.5002
AK232788	-	1374	55.9585	2850	0.9951
AY609978	-	1374	146.314	1090	0.9422
AK347113	-	1370	441.715	360	0.9389
EU164847	LPIN1	1367	28.5428	5559	0.5379
AY610336	-	1363	252.321	627	0.933
AX546807	-	1362	275.897	573	0.836
AK347184	-	1360	88.9835	1774	0.7897
AK350036	-	1359	90.0346	1752	0.6524
AK232172	-	1358	55.3263	2849	0.9189
AK346548	-	1353	193.404	812	0.9717
AK232108	-	1350	154.077	1017	0.2291
DQ396471	PPP1CB	1350	56.7945	2759	0.2171
AK239879	-	1348	94.2554	1660	0.9639
AK346875	-	1348	80.3615	1947	0.9856
AK240465	-	1346	147.807	1057	0.4626
AK234158	-	1345	67.2912	2320	0.9556
AK232581	-	1344	88.6865	1759	0.979
AY609561	-	1344	117.381	1329	0.9744
AK236973	-	1340	132.709	1172	0.9608
AK347132	-	1333	337.823	458	0.9563
X64315	RSC1A1	1333	30.5113	5071	0.7817
AK235357	RHOB	1332	62.9506	2456	0.8241
AK348974	-	1331	58.6525	2634	0.8857
FJ436392	MAP2K1	1330	61.3328	2517	0.7422
AK349235	-	1330	97.0299	1591	0.9931
AK237606	LOC100152491	1326	58.9921	2609	0.9456
U75316	MYH7	1320	25.5527	5996	0.461
AK352204	-	1316	143.832	1062	0.8154
AK234063	-	1313	59.0474	2581	0.7869
AK238885	-	1311	114.413	1330	0.9707
AK351947	-	1309	60.702	2503	0.9321
AK236976	-	1308	68.4187	2219	0.9842
AK344299	-	1305	52.6862	2875	0.9701
AK347258	-	1302	157.094	962	0.9522
AK238924	-	1292	91.2189	1644	0.9891
AK231298	LOC100156879	1292	136.704	1097	0.9253
AK234277	-	1288	144.305	1036	0.9208
AK235438	-	1288	60.1366	2486	0.7007
L10124	LOC100154612	1286	82.0151	1820	0.8341
AK351025	-	1282	89.4788	1663	0.9657
AK349939	-	1281	116.617	1275	0.5122
AK346083	-	1280	81.2308	1829	0.971
AK347890	-	1280	83.8437	1772	0.6676
AK343717	-	1278	40.0699	3702	0.6923
EU585747	TOB1	1277	65.5853	2260	0.7872
AB010787	MYH1	1277	371.486	399	0.7043
AK345636	MAP1LC3B	1277	121.694	1218	0.8292
AK238034	PCBP2	1276	130.836	1132	0.5627
AK344696	-	1276	57.9221	2557	0.9769
AK347147	-	1267	350.984	419	0.9403
EU681268	IRS1	1267	41.1593	3573	0.9952
AK236116	-	1264	117.559	1248	0.9832
AK351331	-	1263	82.2198	1783	0.5429
AK351821	-	1263	49.0458	2989	0.8692
AY609966	-	1262	204.014	718	0.8733
AK348707	-	1261	83.3518	1756	0.9544
AK232287	LOC100155956	1259	130.244	1122	0.7611
AK235638	-	1257	59.3819	2457	0.5975
AK348927	-	1257	80.4751	1813	0.968
D89478	ACADL	1255	85.4867	1704	0.6279
AF540879	SPAST	1255	65.2933	2231	0.9718
DQ372077	LOC733605	1254	238.612	610	0.9246
AK233507	-	1249	64.8358	2236	0.9879
AK234825	-	1249	97.7565	1483	0.8442
AK348639	-	1247	50.5203	2865	0.956
AY271356	OXSR1	1244	33.3239	4333	0.9732
AK238804	-	1244	66.0533	2186	0.9579
AK237917	-	1242	110.893	1300	0.9938
GQ274321	KLF13	1241	21.1271	6818	0.8365
AK231172	-	1240	244.36	589	0.9423
AK232610	-	1238	59.3295	2422	0.9926
AK343803	-	1238	70.267	2045	0.9017
AK347453	-	1237	68.5346	2095	0.978
AY466608	HSP70.2	1236	74.488	1926	0.5997
AK239695	-	1235	96.9221	1479	0.927
AF319658	PAFAH1B1	1233	69.5074	2059	0.9364
AF095744	UCP3	1229	63.5418	2245	0.853
AK231450	-	1229	70.0646	2036	0.8026
AK239617	-	1225	92.8115	1532	0.9778
AK347068	-	1221	162.34	873	0.7789
AK232549	-	1220	126.661	1118	0.9848
AK236318	-	1219	82.1188	1723	0.9153
AK232184	-	1217	102.361	1380	0.9754
AY609954	-	1217	212.419	665	0.9955
AK236645	MTDH	1216	89.2742	1581	0.981
AK347180	-	1215	284.902	495	0.9374
AK235325	SRSF2	1213	71.0723	1981	0.8264
AY609415	-	1206	77.5522	1805	0.9895
AK343807	-	1206	59.4908	2353	0.6107
AK230593	ANO6	1204	53.3192	2621	0.9683
AK348159	-	1204	77.082	1813	0.9509
AK235255	-	1199	66.461	2094	0.9928
AK344319	-	1196	56.5924	2453	0.9829
AK236117	ANO6	1193	49.1387	2818	0.9294
DQ435075	PPPDE1	1191	33.448	4133	0.7133
AF061966	SUCLA2	1191	69.1896	1998	0.548
AK343719	-	1191	44.3363	3118	0.924
AK232851	CDKN1A	1188	65.445	2107	0.9829
AK343933	-	1185	47.9082	2871	0.5716
AK231088	-	1184	46.7443	2940	0.899
AK233000	-	1183	82.8679	1657	0.9843
AK348537	-	1180	76.6018	1788	0.9659
AY609961	-	1174	270.91	503	0.6282
AK349475	-	1173	67.335	2022	0.9881
AK230576	-	1172	94.5347	1439	0.501
AY610295	-	1171	222.09	612	0.8873
AK238246	-	1170	107.27	1266	0.9913
AK351136	-	1170	112.887	1203	0.5511
AK343339	-	1170	218.333	622	0.9598
AF148955	CAPN3	1168	62.4176	2172	0.3785
AK345125	-	1168	81.2289	1669	0.8868
AK344130	-	1166	96.3953	1404	0.5043
AK232763	-	1166	76.3333	1773	0.965
AY662692	ARID1B	1161	23.7042	5685	0.9303
AK239890	-	1159	54.0484	2489	0.9606
AK230774	-	1157	164.375	817	0.6279
AK233037	LOC100152356	1154	54.0541	2478	0.9286
EF113596	SEPP1	1154	63.5117	2109	0.7288
AK345457	-	1153	84.7025	1580	0.9627
AK231482	-	1153	176.324	759	0.39
AB116564	STAT1	1149	58.6481	2274	0.8377
AK347195	-	1147	198.707	670	0.7104
EU661948	KDM2A	1146	21.7278	6122	0.6684
AK236549	-	1142	75.2716	1761	0.8972
AK233808	-	1142	69.7282	1901	0.8501
AK350062	-	1142	58.6259	2261	0.9858
AK344778	-	1141	172.894	766	0.846
AK232987	-	1138	47.9104	2757	0.9742
AK349383	-	1137	71.6076	1843	0.8687
AK236401	PSMD1	1135	50.187	2625	0.7368
AK230874	-	1130	56.4616	2323	0.9712
AY609917	-	1130	78.5392	1670	0.4581
AK351048	-	1128	56.7772	2306	0.9835
AK235920	-	1126	82.044	1593	0.9893
AB271938	AP3D1	1126	28.7497	4546	0.7893
AK347119	-	1125	146.39	892	0.9563
AK230734	ECD	1123	61.4559	2121	0.9694
AK232681	-	1123	86.9566	1499	0.9813
AK343437	-	1123	115.047	1133	0.9771
AK345807	-	1122	51.8852	2510	0.9004
AK347450	-	1121	73.4288	1772	0.8284
AK345485	-	1120	57.624	2256	0.9264
AK233688	AGL	1120	77.3347	1681	0.8685
AK350514	-	1118	84.9264	1528	0.9961
AK349161	-	1118	77.0134	1685	0.9804
AK344040	-	1118	231.315	561	0.9447
AK230776	ATP6V1C1	1117	69.2583	1872	0.9866
AK343714	-	1116	206.926	626	0.9585
DQ144454	ACSL4	1116	26.4035	4906	0.7589
AY856514	ADIPOR2	1115	52.3965	2470	0.9733
AK350265	-	1113	72.455	1783	0.8508
AY609803	-	1112	72.1471	1789	0.872
AK239538	-	1110	70.4808	1828	0.9354
AK344985	-	1110	175.053	736	0.9266
AK347116	-	1108	213.988	601	0.8502
AK345143	-	1108	55.3624	2323	0.9694
AK231047	PRPF40A	1106	60.1287	2135	0.9489
AK345559	-	1103	53.079	2412	0.9896
AY609446	-	1102	77.7571	1645	0.8128
AK235053	-	1102	69.4788	1841	0.9777
EU661947	SMYD1	1101	79.6226	1605	0.9956
AK237730	-	1095	68.7759	1848	0.5768
AK231548	-	1094	74.3889	1707	0.5489
AK236418	-	1093	63.6237	1994	0.985
AK232505	TMEM66	1093	65.1596	1947	0.9687
AK234402	-	1092	95.516	1327	0.5268
AY609495	-	1092	55.2286	2295	0.4867
AK240431	-	1089	118.575	1066	0.9071
AY609757	-	1087	81.3471	1551	0.637
AK230843	-	1087	77.9304	1619	0.9055
AK235342	-	1086	49.8431	2529	0.7746
X91845	MYH4	1085	157.816	798	0.3346
AK237835	-	1084	43.9166	2865	0.903
AK230877	LOC100156732	1082	73.2297	1715	0.9848
AK235901	-	1082	61.2629	2050	0.7785
AK348090	-	1081	63.8864	1964	0.8615
AK237233	-	1081	198.219	633	0.9352
AK346545	-	1080	81.8256	1532	0.7905
AK347191	-	1079	81.9638	1528	0.9751
AK236807	VPS72	1078	92.4794	1353	0.9823
AK239819	-	1075	75.031	1663	0.9844
AK348591	-	1074	59.8753	2082	0.8761
AK349816	-	1072	196.88	632	0.9684
AY609590	-	1070	44.6427	2782	0.8267
X07617	PRKACA	1069	68.5147	1811	0.8625
AK236355	-	1068	68.8689	1800	0.9417
AK231989	-	1068	61.4596	2017	0.9465
AK350287	-	1063	69.1225	1785	0.7866
AY610264	CSRP3	1063	183.334	673	0.7325
AB019559	PPP1R12A	1060	50.198	2451	0.9853
AK348709	-	1060	101.682	1210	0.8653
AK239923	LOC100156419	1060	80.5733	1527	0.9116
AK235798	-	1057	54.9428	2233	0.9682
AK236282	-	1055	54.2076	2259	0.988
AK350468	-	1054	47.9761	2550	0.5694
AK348416	-	1054	40.4962	3021	0.6945
AK236260	TESK1	1051	75.4893	1616	0.9833
AK239311	ZC3H14	1050	49.5023	2462	0.9094
AK347750	-	1049	143.077	851	0.9318
AK232514	-	1049	104.604	1164	0.7096
EF120983	XIAP	1048	45.9722	2646	0.9773
AK343654	-	1047	49.9698	2432	0.8507
AK230978	-	1047	48.9434	2483	0.9891
AK349982	-	1046	54.0563	2246	0.8878
AY010067	KPNA4	1046	242.821	500	0.994
AK234376	-	1046	258.871	469	0.9467
AK349205	-	1045	71.1404	1705	0.939
AK236070	-	1045	54.4409	2228	0.9767
AK232555	-	1044	53.7138	2256	0.9428
AK237306	LOC100157865	1044	71.7031	1690	0.2219
AK235380	-	1042	86.6376	1396	0.9448
AK231337	-	1041	48.9984	2466	0.9112
AK238671	-	1040	61.8729	1951	0.959
AK230733	-	1038	35.2389	3419	0.9743
AK239497	-	1037	82.7256	1455	0.9725
EU714324	VEGFA	1036	64.1332	1875	0.8283
AK344604	-	1034	76.5418	1568	0.9853
AY609972	-	1032	44.283	2705	0.8414
FJ548761	NR4A1	1031	69.0135	1734	0.966
DQ508262	LOC733658	1030	59.0678	2024	0.1448
EU545257	AMPD1	1030	53.372	2240	0.55
AK230681	-	1028	42.1778	2829	0.7172
AK344786	-	1027	467.471	255	0.902
AK349427	-	1025	54.8515	2169	0.9765
AK236299	ATP5B	1024	86.3785	1376	0.4426
AK236040	LOC100154712	1022	84.9747	1396	0.9456
AK345882	-	1021	66.6153	1779	0.977
AK348647	-	1020	38.8682	3046	0.9524
AK352500	-	1018	28.6728	4121	0.4843
AF073800	FBN1	1018	12.3975	9531	0.8408
AK348117	-	1017	53.1731	2220	0.7932
AK230754	LOC100155786	1016	68.8431	1713	0.9784
AK232644	ATP5F1	1016	96.3466	1224	0.8995
AK240296	CCT7	1015	61.4566	1917	0.6364
AK238906	LOC100154142	1013	64.6755	1818	0.989
AK347784	-	1003	65.6253	1774	0.9605
AK230626	PRPF39	1002	40.6087	2864	0.9295
AK230616	-	1002	57.8911	2009	0.5963
AK233903	-	1002	104.778	1110	0.9595
AK351623	-	1000	62.3368	1862	0.754
AK240329	-	1000	48.2223	2407	0.8139
EU399820	CHUK	999	51.8815	2235	0.9691
AK232799	-	995	54.2975	2127	0.5614
AK236576	-	995	40.1847	2874	0.9903
EU732736	TNNI1	993	204.359	564	0.4911
AK350734	-	986	57.3377	1996	0.3452
AK236079	-	986	71.5736	1599	0.9612
AK343665	-	985	56.0442	2040	0.8431
AK347368	-	983	49.3503	2312	0.7106
AY609436	-	983	70.9564	1608	0.4279
AK235520	LOC100155504	981	64.9919	1752	0.9138
AK236102	-	981	50.7197	2245	0.9577
EU669078	KLF11	980	28.8705	3940	0.9459
AY609709	-	978	112.841	1006	0.9891
AY609942	-	978	139.456	814	0.8354
AK238656	-	976	86.6759	1307	0.306
AK349431	-	976	183.905	616	0.9383
AK235619	-	975	85.6047	1322	0.9576
AK343679	-	974	54.431	2077	0.637
AK239210	-	970	96.0657	1172	0.7039
AK345017	-	968	60.2127	1866	0.9496
AK344689	-	966	34.5637	3244	0.9871
AY609717	-	965	49.1697	2278	0.4456
AK351114	-	963	63.5816	1758	0.8197
AK344502	-	963	71.7897	1557	0.966
AK236387	-	962	60.4878	1846	0.4995
AK343664	-	962	35.4253	3152	0.9889
AK350550	-	961	173.745	642	0.5997
AK343542	-	960	74.4344	1497	0.98
AK236035	LOC100152771	958	36.3505	3059	0.9412
AK240146	CXCL12	958	59.6226	1865	0.9244
AK238619	-	955	77.5703	1429	0.3653
AK231765	-	954	83.4453	1327	0.5041
AK349342	-	954	58.7125	1886	0.9502
AK236153	-	953	93.4255	1184	0.8108
AY609477	-	953	82.9204	1334	0.925
AY610454	-	948	178.629	616	0.9838
AK239211	-	947	57.7611	1903	0.8182
AK346624	-	947	131.325	837	0.9737
AK350125	-	947	30.5332	3600	0.9456
AK347443	-	947	72.8908	1508	0.6784
AK239394	-	946	77.3808	1419	0.9528
AK236625	-	945	65.4849	1675	0.9522
AK233877	PSMA6	944	116.318	942	0.9437
AK351706	-	944	70.5091	1554	0.973
AK238048	-	943	61.4916	1780	0.9635
AK344068	-	943	63.4155	1726	0.4293
EF375723	EPAS1	943	38.2042	2865	0.8496
AK350899	-	942	84.4969	1294	0.9768
AK238761	-	938	85.7957	1269	0.8046
AY610424	-	937	163.793	664	0.9895
AK347418	-	935	47.6621	2277	0.6219
AY609968	-	935	124.314	873	0.9759
AK347738	-	933	84.6711	1279	0.4934
U49517	F8	933	16.5613	6539	0.9723
AY267904	DNAJA4	931	35.8534	3014	0.9678
AK347278	-	931	39.8166	2714	0.9926
AK237499	LOC100155665	931	46.841	2307	0.9419
EF576923	MEF2A	928	70.6785	1524	0.6004
AK233142	GHR	926	36.2136	2968	0.6456
EF139241	KDM5C	924	18.1533	5908	0.9795
U79142	PIAP	922	69.0436	1550	0.9626
AK346399	-	920	48.6716	2194	0.9166
AK351443	-	915	79.4948	1336	0.9364
AK346692	-	913	85.8776	1234	0.9522
EU140561	CDH13	911	49.3655	2142	0.9977
AK344414	-	911	30.7475	3439	0.9578
AK240107	-	911	77.1268	1371	0.7447
AK350495	-	907	51.7584	2034	0.9985
AK234033	-	907	103.415	1018	0.9352
AK230890	-	906	49.1404	2140	0.9785
AK348220	-	906	48.0843	2187	0.7865
AK232785	-	905	57.0893	1840	0.9804
AK240467	GRHPR	904	83.2104	1261	0.9802
AK230864	-	904	38.0313	2759	0.8119
AK344350	-	904	27.8103	3773	0.687
AK237791	-	904	56.6874	1851	0.9519
X62984	LPL	900	35.2562	2963	0.7587
AK232967	-	900	51.3085	2036	0.5771
AK232443	-	900	55.1552	1894	0.425
AK343369	-	899	47.4309	2200	0.8445
AK233638	-	898	76.3604	1365	0.2886
AK348894	-	896	118.047	881	0.6039
HM046522	ATG2B	895	16.664	6234	0.9472
AK344791	NDUFA4	894	406.932	255	0.9294
AK236633	-	893	38.5178	2691	0.8907
AK234973	-	891	58.3631	1772	0.9729
AK233372	TRAM1	891	71.9189	1438	0.9019
AK348895	-	891	28.5452	3623	0.9586
AK350615	-	890	87.4711	1181	0.9094
AK232293	-	889	75.1546	1373	0.9876
AK232933	ATP5F1	888	84.7625	1216	0.6447
AK236276	LOC100153890	888	40.0432	2574	0.9872
DQ470570	STAT3	887	41.5812	2476	0.9907
AK235249	-	884	55.4632	1850	0.953
AK343970	-	884	61.1848	1677	0.9553
AK343276	-	883	54.9254	1866	0.9737
Y15710	SCAMP1	883	26.621	3850	0.8618
DQ192230	CD36	882	42.8526	2389	0.6509
AK236534	-	882	66.0482	1550	0.52
AK230721	GPHN	880	40.7592	2506	0.9777
AK239332	-	879	48.0125	2125	0.9496
AK346500	-	877	74.8488	1360	0.9779
AK344382	-	876	44.401	2290	0.9825
AK230827	SNX14	875	37.1071	2737	0.9642
AK236329	WWP1	874	46.7494	2170	0.988
AK237997	CTAGE5	874	62.1606	1632	0.9013
AK232764	-	873	55.3716	1830	0.9814
DQ200860	TMEM59	873	64.665	1567	0.6643
AK230533	PABPC1	873	46.3329	2187	0.8272
AK234777	-	872	40.2602	2514	0.9443
AK343414	-	872	55.2177	1833	0.7927
AK351798	-	872	64.4675	1570	0.4962
AK230495	-	872	40.7628	2483	0.9799
EF622095	FABP3	872	226.43	447	0.5257
AK230998	LOC100156298	870	41.1835	2452	0.9735
AK235829	-	870	42.5366	2374	0.9865
AK347357	-	869	40.1856	2510	0.9458
AK232850	-	866	44.6546	2251	0.5251
AK348752	-	866	41.7953	2405	0.9825
AK236154	-	862	47.8266	2092	0.9823
AK344433	-	862	68.1562	1468	0.8113
AK232538	-	861	32.4051	3084	0.9212
EU282347	CSNK2B	860	122.031	818	0.6015
AK343693	-	860	28.294	3528	0.9787
AK236880	-	859	89.102	1119	0.5183
AK230621	-	856	43.0676	2307	0.9757
AK235378	-	855	77.2904	1284	0.9766
AK344348	-	854	38.7509	2558	0.9777
AK237038	-	854	36.8905	2687	0.6691
AK235306	PSMD1	851	46.6587	2117	0.5338
AK348306	-	850	58.1382	1697	0.9134
AK234611	-	849	53.9969	1825	0.7458
AK343818	-	846	42.8992	2289	0.8502
AK344680	-	845	42.8297	2290	0.8773
AK231293	-	844	48.4491	2022	0.6123
EU655630	KCNJ11	843	96.3071	1016	0.9941
AK348011	-	842	65.3288	1496	0.984
AK233488	LOC100156087	841	93.0561	1049	0.9838
AK230565	-	841	34.0125	2870	0.9509
AK234327	-	840	51.5326	1892	0.9847
AK235497	-	839	80.549	1209	0.938
AK238687	-	839	40.7634	2389	0.5299
AK350423	-	838	87.0793	1117	0.9973
AF091610	-	838	287.774	338	0.8047
AK239647	-	837	67.1864	1446	0.8451
DQ139774	MYF6	836	155.009	626	0.992
AK235252	-	835	51.1178	1896	0.961
AK348177	-	834	30.5181	3172	0.4243
AK343269	-	834	49.5665	1953	0.5474
AK237250	ATXN2	833	66.1788	1461	0.9733
AK235607	LOC100158015	831	71.6606	1346	0.9874
AK343886	-	831	39.0033	2473	0.909
AK235846	-	830	42.3282	2276	0.9851
AB118909	TNNT1	830	116.492	827	0.3615
AF513722	OPTN	828	53.4224	1799	0.4908
AK236036	-	828	36.0221	2668	0.9048
AK348030	-	828	163.447	588	0.8861
AK344479	-	827	66.4756	1444	0.8407
AY610051	-	825	71.1961	1345	0.8989
AK239935	-	825	107.836	888	0.9651
AK234615	-	825	47.9273	1998	0.96
AK235304	-	823	49.7275	1921	0.3727
AK350046	-	823	42.3621	2255	0.4514
AY188502	MYF6	822	169.77	562	0.9964
AK343827	-	822	34.2096	2789	0.9089
AY609598	-	821	29.4209	3239	0.636
AK350267	-	821	55.3394	1722	0.9791
AJ746223	EIF4G1	820	181.292	525	0.9943
AK232295	-	820	50.7889	1874	0.5726
AY609612	-	818	57.613	1648	0.895
AK236039	-	818	28.393	3344	0.8352
AB035206	DLST	817	37.2321	2547	0.7511
AK235712	-	816	86.8936	1090	0.389
AK239728	-	816	43.3078	2187	0.7695
AY610233	-	815	174.214	543	0.8729
AK233401	DLST	813	43.3467	2177	0.6077
AK238787	MFAP1	813	46.5544	2027	0.9783
AK344703	-	812	53.0387	1777	0.888
AK347219	-	811	51.2153	1838	0.8683
AK234499	-	809	38.3428	2449	0.6125
AK345337	-	806	75.0227	1247	0.9479
AK344635	-	806	35.2499	2654	0.9906
AB052256	CYP2B22	805	34.0639	2743	0.9931
AK238663	C17H8orf40	805	37.8749	2467	0.7844
AK234981	-	804	63.0975	1479	0.906
AK230777	-	803	57.3923	1624	0.7438
DQ835010	CAV1	802	35.6254	2613	0.5974
AK232203	-	802	53.3156	1746	0.7068
AK349720	-	799	85.3182	1087	0.8887
AK351508	-	799	52.396	1770	0.9463
AK344682	-	798	31.5372	2937	0.9803
AY609443	-	798	81.1075	1142	0.9615
AK349934	-	797	49.7626	1859	0.9871
AK346327	-	797	51.4509	1798	0.5478
AK348251	-	796	55.0284	1679	0.7975
AK346471	-	794	57.7085	1597	0.7157
AK239721	LOC100156038	794	42.1594	2186	0.9382
AK232822	-	794	28.392	3246	0.4455
AK237653	-	791	55.8809	1643	0.8606
AK233236	-	791	34.3995	2669	0.982
AK239139	-	791	71.0072	1293	0.9783
FJ358606	PSMA6	790	89.112	1029	0.9232
AK231529	-	787	53.9882	1692	0.9592
AK346462	-	786	62.3169	1464	0.7848
AK343322	-	785	58.9747	1545	0.9741
AK233425	-	785	41.8923	2175	0.9982
AK232078	-	785	56.5586	1611	0.9745
AK236686	-	785	43.7426	2083	0.9736
AK238894	-	784	41.0279	2218	0.6646
AK234855	-	782	41.8477	2169	0.4435
M16427	MDH2	781	53.1993	1704	0.7987
AY610395	-	781	146.448	619	0.5428
AK236266	-	781	36.6713	2472	0.9749
AY609625	-	780	68.9007	1314	0.7534
AK233087	-	779	25.5711	3536	0.9621
AY610494	-	779	169.325	534	0.6498
AK344035	-	779	196.138	461	0.8807
GQ368239	SLC25A25	778	59.9624	1506	0.8313
AK345529	-	778	27.8199	3246	0.8518
AK235595	-	778	62.5803	1443	0.9979
AK344201	-	777	57.4441	1570	0.9669
AK348581	-	777	35.619	2532	0.9925
AB005624	RPS15	776	188.04	479	0.7244
AK343368	-	776	181.595	496	0.6512
AK233082	-	776	112.029	804	0.9714
AK350655	-	775	68.0447	1322	0.9788
AK230719	-	775	39.9446	2252	0.3317
AK231262	-	774	31.994	2808	0.9701
Z23142	ENG	774	30.8938	2908	0.9962
AK230796	-	774	53.0024	1695	0.9617
AK230793	-	771	52.5798	1702	0.6722
AK236573	-	770	41.4925	2154	0.8793
AK346668	-	769	115.321	774	0.6434
AK347365	-	769	27.4558	3251	0.9754
AK349131	-	769	38.6234	2311	0.9788
AK238722	BRD2	768	50.7935	1755	0.6308
AK346450	-	767	61.824	1440	0.8521
AK231607	-	766	71.0715	1251	0.737
AK235026	-	766	31.5174	2821	0.9762
AK344745	-	766	348.669	255	0.9922
AK345944	-	765	45.211	1964	0.8503
AK235583	-	765	46.6357	1904	0.9727
AK231233	-	765	40.1603	2211	0.8164
AK347130	-	765	57.8465	1535	0.9303
AK235308	-	764	65.9809	1344	0.6436
AK350051	-	764	55.5281	1597	0.8986
AK235653	LOC100153977	763	54.0014	1640	0.9232
AK238836	-	763	68.6529	1290	0.6698
AK239096	LOC100153052	763	51.9427	1705	0.9777
AK350571	-	763	60.5347	1463	0.972
U83114	CILP	761	35.2053	2509	0.9872
AK351912	-	761	69.6061	1269	0.5556
AK345033	-	761	30.5641	2890	0.863
AK236340	-	760	38.5888	2286	0.9838
AK235335	-	759	45.7177	1927	0.8677
AK238850	-	759	44.6518	1973	0.9605
AK232272	-	759	102.918	856	0.3692
AK230558	HMG20A	759	23.4116	3763	0.9915
AK238036	-	759	84.3043	1045	0.9321
AK344956	-	759	83.5052	1055	0.3318
AK237314	-	758	67.7305	1299	0.9869
M84639	CLU	758	53.9105	1632	0.9675
AB271946	LYST	758	6.89081	12768	0.885
AK232350	RBM39	757	69.3495	1267	0.7403
AY610166	-	757	89.7506	979	0.9316
AK231718	-	757	45.5736	1928	0.5202
AK232116	-	756	44.2734	1982	0.6751
AK234254	-	755	103.955	843	0.9549
AK234861	-	754	38.8105	2255	0.9725
AK349470	-	753	35.8497	2438	0.9311
AK345685	-	753	75.8694	1152	0.3785
AK344200	-	753	49.1572	1778	0.9494
AK344009	-	751	61.6038	1415	0.9922
AY610402	-	751	133.695	652	0.9831
AK231028	SHOC2	750	33.6763	2585	0.9783
AK238416	-	750	50.6419	1719	0.904
AK231122	-	749	53.3031	1631	0.9387
AY803116	RBM39	748	88.9562	976	0.959
AK239829	-	746	45.6934	1895	0.6612
AK233010	EIF2B5	746	33.0115	2623	0.9306
EF672046	SLC9A2	745	30.109	2872	0.868
AK345302	-	744	54.6909	1579	0.9411
AK343267	-	744	30.4288	2838	0.956
AK346530	-	742	34.0145	2532	0.8049
AK239107	-	742	59.1923	1455	0.9031
DQ499448	LOC733653	741	47.0507	1828	0.8758
AK230838	-	740	40.9207	2099	0.9676
AK343850	-	739	29.9709	2862	0.703
DQ499443	LOC733651	739	30.3849	2823	0.8615
AK231865	LOC100152555	738	74.1008	1156	0.9126
AK231031	-	738	41.1631	2081	0.7328
AY609904	-	737	40.8132	2096	0.8631
AK231017	-	736	132.653	644	0.8028
AK239777	-	735	64.7777	1317	0.9286
AK350850	-	734	66.4557	1282	0.3651
AK232439	-	734	60.7676	1402	0.4009
AF498759	PLCD4	734	27.3679	3113	0.9721
AK238028	-	733	38.6552	2201	0.9968
AK344103	-	732	49.369	1721	0.9245
EU755259	IREB2	731	28.8893	2937	0.9969
AK344491	-	731	26.3421	3221	0.9699
FJ687034	PDLIM3	730	43.2085	1961	0.2693
AK235722	VPS28	729	91.3778	926	0.9849
EU590115	SLC2A4	728	33.922	2491	0.6194
AK347366	-	728	30.3301	2786	0.9777
AK237455	-	728	25.6138	3299	0.933
AK347255	-	728	40.1043	2107	0.3474
AK231590	-	728	40.1234	2106	0.7213
AK232963	-	728	58.8029	1437	0.9402
AK235689	-	727	54.8659	1538	0.935
AK237460	-	726	47.9611	1757	0.9476
AK233626	-	725	50.4204	1669	0.9796
AK343995	-	725	146.606	574	0.9111
AK234306	-	724	61.3846	1369	0.9394
AK238840	NBN	724	33.5471	2505	0.986
AK352438	-	724	32.8007	2562	0.8931
AK234713	-	723	42.1918	1989	0.7959
AK234781	LSG1	723	42.4909	1975	0.9909
EF416570	P311	722	38.4772	2178	0.4913
AK231426	-	721	43.9303	1905	0.9853
EU338383	SGCB	720	87.0534	960	0.9375
AK343396	-	719	23.7696	3511	0.4389
AK344719	-	718	490.23	170	0.9941
AY610180	-	718	98.3932	847	0.8796
AK349990	-	718	65.7767	1267	0.9266
AK236197	-	716	57.5932	1443	0.9848
U73504	CAMK2D	716	36.2754	2291	0.6656
DQ091176	RFN19	716	31.6719	2624	0.8167
AK230601	-	715	64.2842	1291	0.8521
AK350298	-	713	35.8108	2311	0.6071
FJ438464	MAPKAPK5	713	44.8071	1847	0.9767
AK349926	AKAP2	712	34.5207	2394	0.9432
AK238822	SLC16A1	712	24.6694	3350	0.6857
AK240249	RPS10	711	88.3582	934	0.3126
AK231130	-	710	46.4023	1776	0.4302
M86719	IDH2	709	51.9208	1585	0.5091
AK347213	-	709	36.8043	2236	0.8699
AK344728	-	708	106.864	769	0.974
AK350834	-	708	65.9537	1246	0.9831
AY610271	-	708	164.686	499	0.9218
AK343711	-	707	40.0499	2049	0.9649
AK235841	-	707	40.3056	2036	0.5668
AK351455	-	703	51.8741	1573	0.8665
EU282341	BAG6	703	22.0416	3702	0.6048
AK235881	-	702	33.6285	2423	0.8869
AK239562	ERGIC3	702	61.1267	1333	0.9565
AK238420	KRTCAP2	701	167.076	487	0.8994
AK343965	-	701	31.5372	2580	0.9864
AK352087	-	701	44.7557	1818	0.9851
AK343683	-	701	76.8327	1059	0.9792
AK344420	-	700	49.1827	1652	0.9679
AK234058	-	699	72.8964	1113	0.8967
AK349777	-	699	71.1699	1140	0.9746
AK343353	-	698	91.442	886	0.7968
AK343844	-	697	25.3372	3193	0.4012
AK235844	-	697	41.3819	1955	0.9872
AK347697	-	697	128.009	632	0.8877
AK344399	-	695	46.282	1743	0.922
AY609623	GLT8D1	693	54.3128	1481	0.9581
AK349468	-	692	31.6974	2534	0.9558
AJ620414	LAMP-1	692	41.2963	1945	0.7532
AK348465	-	690	61.8926	1294	0.3934
AK348676	-	690	116.578	687	0.9403
AK347244	-	690	126.924	631	0.6276
AY609433	-	689	79.7338	1003	0.9601
AK236005	LOC100154984	689	27.3132	2928	0.9778
AK230539	-	687	32.7075	2438	0.9495
AK352011	-	687	29.4791	2705	0.9715
AY122324	PHI-1	687	109.234	730	0.9205
AK238881	GNAS	687	59.2869	1345	0.2461
AK349916	-	686	85.4343	932	0.9496
AK231026	-	686	26.1151	3049	0.6097
AK346725	-	684	93.1839	852	0.2805
AY610401	-	684	120.658	658	0.9134
AK235911	-	683	21.5777	3674	0.629
AK230501	-	682	46.8405	1690	0.2325
M11778	-	681	40.9769	1929	0.564
AY610000	-	680	42.8493	1842	0.8013
AK234766	-	679	83.1353	948	0.9715
AK237231	COL6A3	678	34.0824	2309	0.9259
AK349293	-	678	33.3741	2358	0.9394
AK231793	-	678	45.0465	1747	0.5987
AK237044	-	677	29.5636	2658	0.9669
AK230984	SEC62	675	29.3219	2672	0.8656
AY574215	Impact	673	22.5638	3462	0.9636
AK239232	-	672	33.7808	2309	0.9723
AY225510	PC	670	21.9869	3537	0.9986
AK344758	-	670	106.531	730	0.9685
AK343638	-	670	29.3242	2652	0.9472
AY610050	-	669	36.7495	2113	0.9593
AK231174	-	669	81.1406	957	0.697
AK233368	-	669	39.4571	1968	0.8618
EU091339	TBK1	669	35.4573	2190	0.9927
AK236599	-	668	34.0217	2279	0.9583
AJ309167	LNPEP	667	17.9627	4310	0.7675
AK230561	-	667	33.573	2306	0.9809
AK237550	-	667	47.7014	1623	0.6759
AK232385	-	666	25.854	2990	0.8666
AK235666	BZW1	666	31.9304	2421	0.8662
AK347711	-	665	48.576	1589	0.8099
AK343390	-	664	40.4361	1906	0.9874
AK344359	-	664	31.874	2418	0.9731
AK235949	-	663	27.0588	2844	0.993
AK350362	-	662	39.4857	1946	0.4743
DQ629146	-	662	174.634	440	0.8841
AK237359	-	661	124.147	618	0.932
AK347916	-	661	53.5028	1434	0.5837
AK349381	-	661	51.6653	1485	0.93
AK238976	XRCC6	661	36.5696	2098	0.97
DQ972970	HNRNPA1	660	79.5503	963	0.757
AK346313	-	659	39.1859	1952	0.9954
AK347552	-	659	58.7488	1302	0.7819
AK236736	FKBP4	658	36.2138	2109	0.5989
AK344343	-	658	31.1734	2450	0.8833
AK351305	-	658	53.0381	1440	0.5639
AK235024	RGS5	657	36.7335	2076	0.6093
AK234669	-	656	60.9629	1249	0.9215
AK235563	-	655	26.9216	2824	0.8835
AK346293	-	654	35.7563	2123	0.9887
AK230917	-	652	70.9929	1066	0.4925
AK346097	-	652	28.3865	2666	0.9906
AK343643	-	652	35.2156	2149	0.7636
AK348502	-	652	45.6719	1657	0.901
AK233231	-	652	76.9872	983	0.7477
AK347127	-	651	153.27	493	0.856
AK235784	-	649	30.7721	2448	0.9395
DQ536197	ABRA	649	56.7245	1328	0.6649
AB191304	COL5A2	648	14.4448	5207	0.8281
AK236696	LOC100156861	647	39.1136	1920	0.9901
AK343621	-	646	34.3639	2182	0.9633
AK344391	-	646	35.8594	2091	0.9857
AB529525	FBP2	646	82.3978	910	0.9462
AK344833	-	646	294.047	255	0.8824
AK237252	-	645	39.013	1919	0.519
AK231412	-	645	60.5711	1236	0.771
AK231525	-	645	30.5825	2448	0.9837
AK233242	LOC100157055	644	45.2755	1651	0.9394
AK343689	-	644	31.958	2339	0.9483
AK344743	-	643	137.447	543	0.8287
AK350877	-	643	50.2584	1485	0.4714
AK239435	-	643	26.298	2838	0.3432
AK238202	-	642	45.3546	1643	0.9836
AK234589	-	642	29.819	2499	0.9936
AK239484	APEX1	641	54.3474	1369	0.5478
AK345255	-	641	26.4963	2808	0.6991
AK350326	-	640	54.3818	1366	0.3492
AK232775	LOC100155000	638	46.1105	1606	0.9925
AK344458	-	638	36.4795	2030	0.9813
AK234904	-	638	30.8813	2398	0.9766
AK235592	-	637	37.7231	1960	0.8847
AK231040	-	636	21.0797	3502	0.9909
AK239410	-	636	28.7578	2567	0.3019
AY374470	ETFB	636	89.1561	828	0.9855
AK347536	-	635	18.2393	4041	0.5751
AK233778	-	635	94.0117	784	0.9426
AK350141	-	634	62.2055	1183	0.9527
AK348358	-	634	19.386	3796	0.6027
AK231393	-	634	33.1184	2222	0.9509
AK231103	-	633	39.4592	1862	0.9898
AK233536	-	633	36.4811	2014	0.9573
AK234255	LOC100155084	633	32.0703	2291	0.9856
AY266142	IL13RA1	633	57.7618	1272	0.9426
AK236655	-	633	23.9326	3070	0.845
AK351399	-	633	32.8591	2236	0.8725
EF363760	-	632	186.185	394	0.566
AK235371	TMEM111	631	54.4137	1346	0.8076
AK347189	-	631	46.6206	1571	0.8307
AK235609	-	630	50.2576	1455	0.9478
AK351467	-	628	38.6494	1886	0.9274
AK236218	-	628	71.4634	1020	0.9402
AK344636	-	628	31.1108	2343	0.9556
DQ279926	RXRA	627	58.0356	1254	0.9944
AK236202	LOC100156570	627	23.8534	3051	0.5411
AK347144	-	626	33.9694	2139	0.9116
AK235644	-	625	43.9131	1652	0.7912
AK239975	-	625	37.7246	1923	0.9766
AY609836	-	625	150.196	483	0.9441
AK236152	ABCB7	624	30.1659	2401	0.9421
AK351981	-	624	58.7893	1232	0.4026
AK344861	-	624	284.033	255	0.9961
AK240576	CFL2	624	59.077	1226	0.4282
AK233398	ITM2B	624	44.0294	1645	0.6614
AK235230	-	623	101.562	712	0.7261
AK348182	AKAP2	623	20.1539	3588	0.9615
AK343930	-	622	25.6197	2818	0.9769
AK237379	-	622	52.0896	1386	0.342
AK343837	-	621	35.2298	2046	0.9804
AK351117	-	621	48.5715	1484	0.9825
FJ436380	PTEN	621	41.0246	1757	0.7814
AK233292	-	621	35.4202	2035	0.8801
AK230791	-	621	46.6237	1546	0.9657
AY610369	-	620	145.382	495	0.9899
AK347153	-	620	52.9148	1360	0.9676
AK231270	-	619	55.3103	1299	0.9838
AK237130	LOC100157302	619	45.5311	1578	0.9385
AK237308	-	618	34.7539	2064	0.9031
AK347452	-	618	27.9984	2562	0.9294
AK343922	-	617	36.4829	1963	0.9705
AK239524	-	617	35.7543	2003	0.7134
AK240453	-	616	32.9189	2172	0.9807
AK234317	-	616	54.9999	1300	0.94
EF489420	-	616	278.209	257	0.9767
AK347691	-	616	53.6785	1332	0.9805
AY609580	-	616	54.58	1310	0.9489
AK234909	-	615	30.0943	2372	0.9878
DQ917628	RAB1B	615	117.795	606	0.9835
AK351883	-	614	44.9922	1584	0.911
AK240171	RPL35	614	64.6126	1103	0.9529
AK232807	-	613	39.8608	1785	0.9479
AK239667	RABGAP1	613	47.6249	1494	0.905
AK239363	-	612	36.2611	1959	0.7958
AK240201	-	612	67.4602	1053	0.8262
AK344599	-	612	45.0162	1578	0.9816
AB499893	MNAT1	611	76.2575	930	0.9925
AK344707	-	611	37.8036	1876	0.9318
AK344323	-	611	31.0778	2282	0.9781
AY609664	-	610	85.9265	824	0.9393
AK343607	-	610	33.0548	2142	0.9514
AK233640	-	610	22.0847	3206	0.6257
AK350610	-	610	37.3042	1898	0.96
AK231305	-	610	24.132	2934	0.7941
AK232767	LOC100153809	610	38.1689	1855	0.9536
AK348401	-	609	34.549	2046	0.2263
FJ436391	MAPKAPK3	609	27.3029	2589	0.8776
AK233800	-	609	72.4998	975	0.9549
AK348370	-	608	25.4862	2769	0.9827
AY072691	DBP-5	608	134.421	525	0.9981
AK234518	-	608	27.6859	2549	0.4978
AK349191	-	607	49.1662	1433	0.9177
AK236029	-	606	31.4154	2239	0.9209
AK230488	-	606	40.1938	1750	0.9286
AK234073	SNX1	604	34.9312	2007	0.9611
EU725862	MAT2B	604	38.9483	1800	0.945
AK237952	-	603	31.3579	2232	0.3884
AK231972	-	603	45.8656	1526	0.9718
AK230925	-	603	23.4475	2985	0.9082
AK230762	-	600	58.1325	1198	0.4808
AK350968	-	600	55.3159	1259	0.923
AK235894	-	600	33.84	2058	0.948
AK344489	-	600	29.61	2352	0.9622
AK232609	-	599	36.593	1900	0.9821
AK240479	-	599	46.6309	1491	0.6036
AY610107	-	599	83.1658	836	0.9665
AY609706	-	598	45.6048	1522	0.9389
AK344367	-	598	38.0749	1823	0.9336
AK344418	-	598	34.636	2004	0.9606
AK344593	-	598	30.6043	2268	0.8523
AK344277	-	597	50.8397	1363	0.9787
AK235006	-	597	31.1296	2226	0.9546
AK233411	-	597	47.8553	1448	0.9758
AK239391	-	597	42.669	1624	0.5499
AK347267	SLN	597	84.8158	817	0.9731
AK240117	-	596	77.7285	890	0.9674
AK236417	-	596	40.7651	1697	0.9876
AK236346	-	596	32.6776	2117	0.4743
AY609657	-	595	46.0109	1501	0.7382
AK235958	-	594	32.4606	2124	0.7222
AK233926	-	594	35.2847	1954	0.6494
AK350015	-	592	36.4145	1887	0.5437
AK344685	-	592	38.3449	1792	0.7606
AK347623	-	592	17.3564	3959	0.9861
AK239756	-	591	28.4403	2412	0.8549
AK240364	-	591	22.2649	3081	0.8711
AK239521	SEC22B	590	45.5939	1502	0.9674
AK232672	-	590	23.2142	2950	0.9576
AK234426	-	590	53.6272	1277	0.9796
FJ439668	AGPAT5	589	58.3327	1172	0.9974
AK232826	-	589	28.2621	2419	0.9107
AY609473	LOC100158022	589	82.1706	832	0.9748
AK235143	-	589	23.8458	2867	0.903
EF109889	LOC100037967	588	65.9419	1035	0.9807
AK352267	-	588	30.0793	2269	0.974
AK351720	-	588	27.9369	2443	0.9275
AK231556	-	588	27.7777	2457	0.9796
AY609452	-	588	57.5462	1186	0.3465
AK234808	-	587	30.3491	2245	0.8102
AY610281	CYCS	587	120.591	565	0.5858
AK235833	-	586	31.9332	2130	0.708
AK345307	-	586	37.8507	1797	0.9638
AK231807	DDRGK1	585	58.1349	1168	0.917
DQ006806	XIRP1	585	100.744	674	0.8843
AK230792	-	584	153.015	443	0.9074
AK343475	-	584	53.2905	1272	0.952
AK238474	-	583	39.1379	1729	0.9826
AK234294	RCN2	583	49.7936	1359	0.7763
AK234809	-	583	25.3634	2668	0.9427
AY610262	-	583	150.043	451	0.9069
EF113595	SEPN1	582	20.7985	3248	0.9689
AK238821	-	582	46.5564	1451	0.6058
AK236642	-	581	27.6836	2436	0.7319
AK346190	-	578	98.5156	681	0.9794
AK230820	RPP30	577	25.533	2623	0.9676
AK348463	-	576	22.8493	2926	0.987
AK350091	-	575	29.2467	2282	0.9724
AY609400	LYSMD2	575	68.103	980	0.9459
AK236065	RAB14	574	38.4448	1733	0.9411
AY609667	-	574	86.7511	768	0.9779
AK346092	-	574	29.1575	2285	0.9545
AK344523	-	573	29.9589	2220	0.9748
AK351302	-	572	51.032	1301	0.9424
AY610059	-	572	33.8911	1959	0.6457
AK348170	-	572	26.4724	2508	0.7269
AK344062	-	571	91.5423	724	0.9323
AK236050	LOC100154532	571	45.6451	1452	0.958
AK238658	-	571	39.758	1667	0.5009
EU346674	NCOA3	571	13.2421	5005	0.9516
AK344930	-	571	47.0381	1409	0.9794
AK347676	-	571	44.4511	1491	0.6452
AY610329	-	570	104.684	632	0.9984
AK348958	-	570	26.2646	2519	0.6693
AB036335	JAK1	570	13.0623	5065	0.4379
AY610382	SNRPC	569	113.478	582	0.9966
AK230675	LOC100153854	569	30.79	2145	0.8373
AK348239	-	569	19.9832	3305	0.9567
AK230850	-	569	24.6988	2674	0.9409
AK239159	-	569	33.1549	1992	0.9563
AK238694	-	567	45.4505	1448	0.9593
AK349388	-	567	30.7247	2142	0.9561
AK343917	-	566	26.6841	2462	0.7384
AK349975	-	565	90.5804	724	0.9268
AK236730	-	565	37.7984	1735	0.6444
AK232007	ADRBK2	565	27.1779	2413	0.6693
AK237714	-	564	24.6384	2657	0.7181
AK232087	PES1	564	28.587	2290	0.9624
AK346373	-	563	28.143	2322	0.7524
DQ104414	SMPX	563	71.0305	920	0.6913
AK343994	-	563	73.6731	887	0.8061
AK350541	-	563	39.895	1638	0.9414
AK231597	TXNL4A	562	51.7714	1260	0.7238
AK236352	-	562	57.6764	1131	0.9116
AK238902	-	562	41.8959	1557	0.5915
AK230490	-	561	31.141	2091	0.9565
AK351970	-	561	36.0354	1807	0.6823
AK238871	PLEKHA1	560	35.9512	1808	0.953
AK345617	-	560	62.9234	1033	0.5082
AK350012	-	560	19.5842	3319	0.9566
AK238791	BUB3	559	45.5005	1426	0.9614
AK231573	LOC100157200	559	44.8712	1446	0.9378
AK343833	-	559	23.2142	2795	0.829
AK235628	-	557	27.9393	2314	0.9131
AK231614	-	557	43.6835	1480	0.9054
AK344659	-	557	24.3143	2659	0.9838
AK346354	-	556	19.3859	3329	0.7218
AK230853	TFAM	556	31.0416	2079	0.9639
AY609958	-	556	26.946	2395	0.6267
GQ231317	-	556	25.2981	2551	0.5833
AF026006	DRK1	555	24.9979	2577	0.9662
AK235261	-	555	27.8872	2310	0.9823
AB251342	LOC780412	555	25.9129	2486	0.8846
X89719	TBP10	554	53.7205	1197	0.4929
J03489	DLD	553	27.9683	2295	0.3856
AK230521	PABPC1	553	33.1375	1937	0.3727
AK344102	-	553	42.7061	1503	0.7917
AK236802	SAMHD1	552	25.0474	2558	0.982
AK347172	-	552	72.1523	888	0.911
AK346528	-	551	64.9291	985	0.3645
AK236584	-	551	28.3741	2254	0.9521
AK236970	-	551	55.0863	1161	0.975
AK351546	-	550	45.0523	1417	0.928
AK231991	-	550	72.627	879	0.3311
AK230996	SCFD1	550	29.8453	2139	0.964
AY610164	RBM18	550	25.4644	2507	0.9386
AK231090	-	549	26.0307	2448	0.9097
AK239403	VPS52	549	21.6893	2938	0.9071
AK345267	-	548	23.7074	2683	0.9698
EF095721	KLF2	548	39.191	1623	0.7782
AK348427	-	548	44.6678	1424	0.9831
EF405626	HR	548	12.4769	5098	0.8284
AK343820	-	548	29.6813	2143	0.8647
AK343767	-	548	39.191	1623	0.9606
AK239212	DDX21	547	28.5352	2225	0.6067
AK233254	DEPTOR	547	42.1027	1508	0.9509
AK231056	-	547	69.6936	911	0.978
AK344568	-	547	36.0334	1762	0.9665
AK237795	-	545	35.1438	1800	0.8917
AK239290	-	545	20.6323	3066	0.8953
AK344714	-	545	34.5299	1832	0.9443
AK343493	-	544	20.8529	3028	0.9102
AK240253	-	543	52.7861	1194	0.495
AB191305	COL5A3	543	10.9841	5738	0.9137
AK344372	-	542	19.2446	3269	0.5788
AK238816	-	541	38.3595	1637	0.9554
AK344045	-	540	141.486	443	0.8916
AK233881	-	540	36.8697	1700	0.9341
DQ376533	RPS6KB1	540	72.7128	862	0.9698
AK346161	-	539	23.1712	2700	0.9352
AK236787	-	538	30.4467	2051	0.7109
AK232161	-	537	46.6194	1337	0.8886
EU352798	RPL5	535	58.6384	1059	0.3787
AK344591	-	535	39.832	1559	0.9583
AK232236	-	535	46.5852	1333	0.9595
AK347861	-	535	40.1669	1546	0.868
AB036739	DLAT	535	24.4192	2543	0.6685
AK238030	-	535	22.2733	2788	0.8181
AY789133	IFRD1	534	37.5648	1650	0.2782
AK233088	-	534	29.4032	2108	0.74
AK344438	-	533	27.9052	2217	0.9571
AK347206	-	533	25.7667	2401	0.9679
AK233694	GBF1	533	43.9389	1408	0.9865
AK351700	-	533	50.2975	1230	0.8285
AK349494	-	532	24.8991	2480	0.9282
AK235872	LOC100154421	532	45.4712	1358	0.9794
AK349873	-	532	32.7238	1887	0.9247
AK234337	-	531	24.6535	2500	0.9192
AK233532	-	530	28.7466	2140	0.8173
AK230728	-	529	27.4482	2237	0.6129
AK343988	-	529	30.0546	2043	0.676
AK232547	-	528	64.2406	954	0.4004
AK344352	-	528	20.2463	3027	0.7714
AY609804	-	527	119.705	511	0.9393
AK232820	-	527	29.2817	2089	0.7252
AB271937	AP3B1	527	18.0281	3393	0.8933
AK238737	SDHD	526	45.974	1328	0.4315
AK238765	MAPK14	525	21.1295	2884	0.6158
AK343958	-	525	25.4968	2390	0.9808
AK230484	-	525	33.7603	1805	0.9834
AK343808	-	524	26.25	2317	0.9745
AK235573	-	524	25.9476	2344	0.2619
AK232104	ITM2B	524	58.1465	1046	0.5545
AK347857	-	524	27.9125	2179	0.6696
AK239955	-	522	23.2588	2605	0.1962
AK347013	-	522	85.6989	707	0.9335
AK350557	-	522	36.4995	1660	0.8783
AK230889	COPS2	522	54.0492	1121	0.3533
AK235564	-	522	33.5674	1805	0.9734
AK347550	-	521	17.2386	3508	0.6642
AF350447	MYOC	521	27.8935	2168	0.9834
AK349667	-	521	39.1665	1544	0.9806
AK348037	-	521	38.8145	1558	0.914
AK231513	-	520	50.2975	1200	0.9275
AK233024	-	520	31.7501	1901	0.8143
AY610302	DNAJC19	520	104.969	575	0.8174
AY610069	-	520	77.5797	778	0.9614
EU616815	JTB	519	82.9765	726	0.989
AK351415	-	519	35.4358	1700	0.9412
AK345425	-	518	34.3178	1752	0.9903
AK237805	-	518	32.7835	1834	0.9487
AK238414	-	518	23.4954	2559	0.9363
AY609519	LOC100156293	518	41.4368	1451	0.9145
AK237706	-	517	46.7358	1284	0.9836
FJ487632	DYNLT1	516	85.561	700	0.97
AK239465	-	516	41.1069	1457	0.4365
AK230912	-	515	21.0481	2840	0.7208
AK239872	-	515	39.2493	1523	0.9856
AK351954	-	515	28.8637	2071	0.9768
AK234830	LOC100152455	514	27.0324	2207	0.9429
AF154933	C3	513	11.6139	5127	0.8432
AK239531	ACTR1A	513	43.7827	1360	0.9316
AK235071	-	512	21.4698	2768	0.8288
AK230590	-	512	23.6296	2515	0.8302
AK233861	-	512	27.399	2169	0.6316
AK345290	-	512	49.2365	1207	0.9859
AK237741	RNF31	511	16.9658	3496	0.9734
AK240391	-	511	57.1961	1037	0.5574
AY609862	-	510	44.2755	1337	0.9686
AK234361	SAR1A	510	36.4509	1624	0.7352
AK348101	-	510	31.3706	1887	0.8718
AY845019	TMEM57	510	25.1899	2350	0.883
AK347245	-	508	44.5012	1325	0.9419
AK343739	-	508	254.156	232	0.875
AK343405	-	507	29.7062	1981	0.9844
AK233370	ACADSB	506	33.0512	1777	0.3905
AK239162	-	506	41.7427	1407	0.8259
AK237529	-	506	49.9847	1175	0.9626
AK233523	-	506	38.0142	1545	0.7424
AK232278	SLC38A4	506	28.8468	2036	0.8674
AK236404	-	506	32.8112	1790	0.8067
AK344880	-	506	50.7623	1157	0.8427
AK231885	-	506	44.1926	1329	0.7111
AK232557	-	505	41.9584	1397	0.8304
AK232397	-	505	22.0195	2662	0.6048
EF154830	ANGPTL1	505	31.5819	1856	0.9321
AK343955	-	505	23.2418	2522	0.7839
AK345872	-	504	29.6502	1973	0.7993
AK239947	-	504	19.7768	2958	0.7018
AK347461	-	504	18.4834	3165	0.9343
AK350284	-	503	46.41	1258	0.9674
AK349860	-	503	44.3646	1316	0.9825
AY609775	COPS7A	503	32.0438	1822	0.652
AK350524	-	502	38.7418	1504	0.7819
AK239091	-	502	35.5508	1639	0.7523
AK237688	-	502	37.8608	1539	0.9818
EF619477	-	501	55.9689	1039	0.9779
AK236717	-	501	28.7453	2023	0.9639
AK346353	-	500	27.1448	2138	0.2909
AK350151	-	500	19.462	2982	0.5785
AK232163	-	500	29.6857	1955	0.5581
AK236872	BRD2	500	24.3438	2384	0.4853
AY007222	-	499	117.962	491	0.9185
U09179	DPYD	499	13.042	4441	0.8169
AK231605	-	499	53.4806	1083	0.2078
AK230698	-	498	70.7508	817	0.4957
AK240109	-	497	62.3647	925	0.9816
FJ458420	ACSS2	497	19.7559	2920	0.6267
AK239386	MXI1	496	27.4935	2094	0.7135
AK347925	-	496	29.8297	1930	0.7886
AK234157	-	496	26.9276	2138	0.9364
AK351363	-	496	42.488	1355	0.9107
AK351748	-	495	37.4789	1533	0.8369
AK236398	-	495	89.0779	645	0.9395
AK347859	-	495	30.2874	1897	0.8192
AK230599	NUDCD1	495	25.8342	2224	0.9168
AB499892	CCNH	495	59.1103	972	0.9825
AK347414	-	495	76.8118	748	0.4144
AB090163	RAMP1	494	71.6739	800	0.64
AK349577	-	494	51.1957	1120	0.9402
AK236700	-	493	19.0871	2998	0.8943
AK348097	-	493	17.9721	3184	0.6193
AK232491	-	493	37.3763	1531	0.9641
AK346440	-	493	27.1844	2105	0.8119
AK231417	-	493	44.9867	1272	0.9057
M86450	MSN	492	24.2287	2357	0.5651
AY610353	-	492	87.9923	649	0.9646
AK230926	ATRX	491	24.5017	2326	0.9402
AK345417	-	491	34.27	1663	0.8563
AK230830	GPCPD1	490	26.7646	2125	0.9515
AK237497	-	489	32.049	1771	0.7284
AB499527	AKT1	489	37.3905	1518	0.9928
AK234844	-	489	17.7205	3203	0.7075
AY609534	-	488	18.7249	3025	0.3835
AK239892	-	488	49.1264	1153	0.9783
AK231358	-	488	39.4448	1436	0.8057
AK233389	-	487	29.7979	1897	0.8698
AK347256	-	487	102.963	549	0.7851
FJ236707	RSF1	486	12.2022	4623	0.7954
AK346425	-	485	18.6715	3015	0.8567
AK234737	-	485	18.7711	2999	0.9903
AK345292	-	485	38.2176	1473	0.3259
AK230909	-	484	24.7155	2273	0.3986
AK233365	ACADS	484	28.1033	1999	0.9665
AK344426	-	483	34.0805	1645	0.8918
AJ583708	MAPK9	483	72.2453	776	0.9884
AK349352	-	482	15.5579	3596	0.8957
AK352372	-	482	53.6398	1043	0.5062
AK344598	-	481	38.9332	1434	0.9331
AK236888	-	481	24.6165	2268	0.6265
AB016793	HDH	481	4.37918	12749	0.7192
AK344386	-	480	19.0021	2932	0.9202
AK351933	-	479	35.5714	1563	0.7172
AK234899	ZCCHC8	479	20.1078	2765	0.9219
AK348628	-	479	18.8277	2953	0.8635
AK235396	-	478	31.065	1786	0.9843
AK344798	-	478	81.5912	680	0.9559
AK349693	-	477	33.6571	1645	0.9289
AK236504	CYR61	477	28.6129	1935	0.876
AY610483	UQCRB	476	112.069	493	0.5943
AY609745	-	476	87.9775	628	0.9411
AK345897	-	476	26.5115	2084	0.9607
AK236830	-	475	31.326	1760	0.5466
EU082069	MAVS	475	19.8752	2774	0.8252
AK234202	-	475	20.5877	2678	0.9787
AK234050	-	474	19.4272	2832	0.578
AK234332	-	474	21.7375	2531	0.9297
AK231872	ATP6V1E1	474	39.5526	1391	0.307
AK346167	-	473	41.6237	1319	0.4124
AK352341	-	473	59.5463	922	0.9479
AK233014	-	473	24.0691	2281	0.982
AK232847	-	473	51.2142	1072	0.9739
AK231921	-	472	30.8825	1774	0.9589
AK231191	-	472	48.8285	1122	0.8226
AK233770	-	472	51.7333	1059	0.9282
AK349997	-	472	24.3059	2254	0.9246
AK232503	LOC100153650	471	26.0952	2095	0.5375
AK236221	POLR3D	470	27.2495	2002	0.6678
AK347509	-	469	55.4352	982	0.7373
AY609613	-	469	45.9	1186	0.5944
AK234341	-	469	33.9385	1604	0.952
AK234286	-	469	46.7675	1164	0.9485
AK350548	-	469	30.6517	1776	0.9217
AK231567	-	468	23.846	2278	0.3613
AK231707	-	468	45.725	1188	0.9579
AK235203	PLAC9	468	37.0036	1468	0.9591
AK343421	-	466	19.167	2822	0.337
AK351917	-	466	12.5964	4294	0.9206
AY609923	-	466	31.8171	1700	0.8194
AK238727	-	466	45.1119	1199	0.9283
AK230519	-	465	31.7302	1701	0.8477
FJ492746	NOC3L	464	21.638	2489	0.9904
AK237106	-	464	31.4218	1714	0.8057
GU373686	MYST2	463	14.9655	3591	0.5071
AK349233	-	463	25.6153	2098	0.9919
AK233678	-	463	22.5613	2382	0.9576
AK346292	-	463	13.0092	4131	0.6906
AK350487	-	463	30.8679	1741	0.5704
DQ437525	TPI1	462	41.3772	1296	0.74
AK231943	-	462	28.9708	1851	0.9778
AK351511	-	462	34.5521	1552	0.9646
AK238909	FOXN3	462	19.5426	2744	0.8309
AK347181	-	461	24.807	2157	0.8809
AJ416019	FABP3	461	83.8696	638	0.5235
AK349376	-	461	28.0298	1909	0.5474
AK239106	-	460	36.8226	1450	0.9559
DQ351286	EIF4A3	460	36.223	1474	0.9471
AK348115	-	460	23.8573	2238	0.9732
AK343245	-	460	20.2016	2643	0.9788
AJ236940	-	459	29.0653	1833	0.8287
AK350309	-	459	22.9344	2323	0.7094
AY610056	-	459	24.1727	2204	0.8639
AK235988	-	459	33.6343	1584	0.6528
AK239367	LOC100152208	458	24.8066	2143	0.9809
AK235341	-	458	26.4218	2012	0.9791
AK236497	-	457	29.1453	1820	0.9615
AK344037	-	457	25.6006	2072	0.6863
AK235630	ZFAND6	457	33.7863	1570	0.7204
AK344077	-	456	30.7366	1722	0.9443
AY823302	PIK3C3	456	17.8451	2966	0.9653
AK346516	-	456	27.6244	1916	0.3257
AK350821	-	455	14.923	3539	0.7296
AY609575	-	455	42.9718	1229	0.8731
AK236095	-	455	32.44	1628	0.5424
AK344645	-	455	22.6663	2330	0.9815
AK236524	-	455	26.6057	1985	0.9698
AK348490	-	454	31.0893	1695	0.9835
AY609876	PFDN6	454	72.2857	729	0.8875
AK347145	-	454	35.5576	1482	0.9717
X05998	PRKACB	454	29.292	1799	0.9666
AK349973	-	453	27.9533	1881	0.8022
AK350083	-	453	82.6733	636	0.9575
X07382	GPI	453	26.5825	1978	0.2882
AK346099	-	453	37.5037	1402	0.9757
AK234827	-	453	15.4511	3403	0.3811
AK232954	CRLS1	452	41.3429	1269	0.6769
AK238681	-	452	33.3954	1571	0.9624
AK352313	-	452	18.7238	2802	0.9814
AK347892	-	451	28.0086	1869	0.9615
AK344704	-	451	28.0837	1864	0.3369
AB052738	SMAD3	451	21.9305	2387	0.9171
AK237648	C22orf25	451	35.275	1484	0.9575
AK347048	-	451	57.9713	903	0.9635
AK232664	BRP44	451	71.4162	733	0.8486
AK235359	-	450	12.802	4080	0.9007
AK235559	-	450	17.4049	3001	0.7434
AF268463	VDAC1P5	450	59.4221	879	0.4118
AK240010	ATRX	450	31.9853	1633	0.7318
AK350388	-	450	26.3399	1983	0.7998
AK234188	-	450	29.0178	1800	0.9761
AK232277	-	450	44.9501	1162	0.9423
AK239003	-	449	22.1205	2356	0.9851
AK231143	-	449	28.11	1854	0.7357
AK233810	COQ10A	449	33.7102	1546	0.7193
AK345847	-	449	20.1687	2584	0.9478
AK351072	-	449	29.3942	1773	0.9729
AK350466	-	448	38.2071	1361	0.989
AK239601	-	448	27.9269	1862	0.7385
AK233171	-	448	34.6435	1501	0.978
AK346323	-	447	16.8509	3079	0.4219
AY610471	CIB1	446	77.7293	666	0.979
AK233221	-	446	28.4908	1817	0.9747
EU661946	CARM1	445	44.8755	1151	0.993
AK347211	-	445	97.2724	531	0.6667
AK232929	-	445	21.5126	2401	0.9671
AK234821	-	445	29.1817	1770	0.9475
AK235418	-	444	26.4692	1947	0.9286
AK237772	-	444	16.9637	3038	0.3236
AK230753	-	442	29.2327	1755	0.9738
AK232846	-	441	35.7704	1431	0.7135
AK231759	-	441	33.4339	1531	0.4154
AK236669	-	441	24.317	2105	0.7492
AK238729	-	441	22.9643	2229	0.9219
AK351983	-	441	28.3116	1808	0.8496
AK236632	-	440	22.9947	2221	0.9932
AK237179	-	440	24.816	2058	0.7959
GU373689	ZBTB38	440	14.2458	3585	0.9222
AK348003	-	439	22.339	2281	0.9351
AK232038	ARPC1A	439	30.957	1646	0.4982
AK344051	-	438	17.9011	2840	0.9722
EF213106	RPIA	438	41.9811	1211	0.9356
AK344432	-	438	29.8177	1705	0.8639
AK236729	-	438	15.6766	3243	0.3389
AK238544	-	438	31.5379	1612	0.6942
AK348402	-	437	17.3472	2924	0.7798
AK343379	-	436	244.478	207	0.8357
AK232188	LOC100154005	436	26.762	1891	0.9746
AK234691	ACTA2	436	37.2384	1359	0.947
AK232423	-	436	34.7337	1457	0.383
AK347146	-	436	23.86	2121	0.8067
AK236196	-	436	51.2217	988	0.92
EU822301	NR2F2	436	21.7197	2330	0.8429
AK346496	-	436	26.3853	1918	0.7445
AK347264	-	435	31.5963	1598	0.8304
AK348998	-	434	21.9786	2292	0.4372
AK236547	-	434	24.1259	2088	0.9344
AK351252	-	434	41.5977	1211	0.9983
AK346270	-	433	29.564	1700	0.7871
AK352101	-	433	38.9603	1290	0.9698
AK231564	-	433	46.3215	1085	0.706
AK239646	-	432	24.3175	2062	0.4869
AK234218	-	432	28.3934	1766	0.9536
AK343718	-	431	106.214	471	0.7197
AK345842	-	431	20.5111	2439	0.836
AK237147	-	430	19.1595	2605	0.7278
AK236053	-	430	21.7855	2291	0.9577
AK349487	-	430	13.8988	3591	0.9532
AK348633	-	429	25.9482	1919	0.3924
AK232283	-	429	29.3254	1698	0.8899
AK349889	-	428	21.6181	2298	0.9386
AK345493	-	428	35.7399	1390	0.7849
AK350119	-	428	34.9111	1423	0.7154
AK349543	-	428	27.9564	1777	0.8396
AK231907	SF3A1	427	37.9498	1306	0.9694
AK234041	ANXA7	427	53.9895	918	0.5033
AK235943	-	426	37.4877	1319	0.9014
AK343791	-	426	69.0591	716	0.8408
AK348570	-	426	24.6615	2005	0.6678
AK343592	-	426	20.1165	2458	0.5179
AK236660	-	425	18.2434	2704	0.8898
AK234779	-	425	33.2863	1482	0.9507
AK234087	-	425	31.9496	1544	0.7422
EF095722	KLF6	425	12.3759	3986	0.6237
AK238607	-	424	21.4815	2291	0.8795
EF692640	THBD	424	13.4796	3651	0.7258
AY609927	-	423	102.931	477	0.9748
AY864609	NIP7	423	22.986	2136	0.9125
AY231144	CPR2	423	24.7097	1987	0.9054
AK351045	-	423	44.153	1112	0.4173
AK346265	-	422	19.507	2511	0.9912
AK235390	-	422	36.1491	1355	0.9358
AY609973	-	422	22.5724	2170	0.6253
AK239778	-	421	24.5681	1989	0.5058
EU545196	OAZ2	420	71.9025	678	0.9971
AK346845	-	420	28.0979	1735	0.9251
AK345306	-	420	24.2537	2010	0.9652
AY610487	SRSF5	420	71.3761	683	0.9707
EU282356	VARS	420	11.4625	4253	0.707
AK345713	-	419	48.8782	995	0.9648
EF178475	DYNC1H1	419	31.5394	1542	0.978
AK348548	-	418	35.1069	1382	0.8698
AK347580	-	418	29.4941	1645	0.9836
AY610022	MOBKL3	418	19.7227	2460	0.4085
GU475005	SPATA24	417	44.2024	1095	0.9753
FJ211196	HUS1	417	42.8713	1129	0.9256
AK235178	-	417	29.6397	1633	0.8279
AK347103	-	416	69.5758	694	0.8919
DQ499456	SRSF11	416	17.3253	2787	0.437
AK234262	-	416	22.9059	2108	0.9782
AK346443	-	415	34.3577	1402	0.9023
AK238600	-	415	18.4205	2615	0.5006
AK349214	-	415	15.8609	3037	0.8693
AK343879	-	415	19.7335	2441	0.9746
AK347099	-	415	22.2698	2163	0.9838
AK344205	-	414	24.2449	1982	0.9849
AK235187	PTPN3	414	16.0499	2994	0.9653
AK230731	-	414	27.1182	1772	0.9306
AK348594	-	414	32.4247	1482	0.6201
AF416763	TFRC	414	19.9144	2413	0.976
AK239274	-	414	33.3473	1441	0.1888
DQ629157	MYLPF	413	68.3843	701	0.9287
AK231779	-	413	86.8431	552	0.9674
AY609574	-	413	30.1303	1591	0.8894
AK344547	-	413	16.9991	2820	0.9848
AK351383	-	412	35.4232	1350	0.5281
AK235232	-	412	27.9004	1714	0.8804
AK343836	-	412	20.4539	2338	0.9803
AK347889	-	412	18.6148	2569	0.8291
AK239575	-	411	20.997	2272	0.8609
AK235982	-	411	25.2542	1889	0.9428
AK236664	ENTPD4	411	25.8425	1846	0.9529
AY609879	-	410	59.2642	803	0.7397
AK232565	-	410	67.1215	709	0.4838
AK346634	-	410	49.572	960	0.2458
DQ243691	FOXO3	410	43.6598	1090	0.9881
AK352211	-	409	24.816	1913	0.8939
AK230522	FUT8	409	17.0094	2791	0.761
AK235119	SOD2	409	28.1572	1686	0.5391
AK234329	-	409	34.1779	1389	0.9834
AK349149	-	408	22.9554	2063	0.9001
AK235212	-	408	37.6746	1257	0.9308
AY639873	TNFSF10	408	27.9228	1696	0.9121
DQ845243	SMPX	408	54.8749	863	0.5921
AK240008	-	408	29.7843	1590	0.9673
AK234356	-	407	33.3623	1416	0.4343
AK346248	-	407	36.4795	1295	0.2996
D88385	ARAF	407	19.8909	2375	0.6307
AY610163	-	406	21.4497	2197	0.4907
AK344039	-	405	22.0388	2133	0.3708
AK350511	-	405	64.2197	732	0.8811
AK233469	-	405	33.0815	1421	0.9486
AK234926	APOD	405	27.3944	1716	0.7512
AK238867	-	404	13.9811	3354	0.9571
AK343728	-	403	21.2815	2198	0.9736
AK233765	-	403	27.8931	1677	0.929
AK346268	-	403	10.481	4463	0.5864
AK235461	-	403	18.6213	2512	0.5912
AK232059	-	402	25.2356	1849	0.9746
AK236176	-	402	22.433	2080	0.9764
AK232012	-	402	29.6446	1574	0.8945
AK346093	-	401	19.7641	2355	0.862
AK239626	-	401	16.4236	2834	0.8793
EU255256	BTG2	401	17.1624	2712	0.4093
AY609720	-	401	52.8315	881	0.4472
AK344652	-	401	30.481	1527	0.9758
AK231881	-	400	36.2156	1282	0.9641
AK235417	-	400	25.7364	1804	0.9108
AK351532	-	400	17.4609	2659	0.5254
AK347202	-	400	82.6129	562	0.984
EF634313	AMPD1	400	20.69	2244	0.2772
AK349980	-	400	26.2604	1768	0.8874
AK240050	-	400	52.8798	878	0.959
AK348152	-	399	18.7804	2466	0.9736
AK346364	-	399	11.9024	3891	0.9301
AK348000	-	399	19.0429	2432	0.7697
AK346467	-	399	16.5697	2795	0.9624
AK230624	-	399	23.3783	1981	0.8758
AK238009	-	398	35.7004	1294	0.9876
AK344675	-	398	20.5774	2245	0.9207
AK232401	ALDH2	398	22.1565	2085	0.3074
AK233777	-	398	49.888	926	0.9201
AK346625	-	398	83.3868	554	0.9639
AK347491	-	397	24.9217	1849	0.4684
AK233795	RSRC2	397	24.394	1889	0.6824
AY610272	-	397	85.176	541	0.9667
AK348751	-	397	41.7394	1104	0.7319
AY610035	TPD52	396	20.5656	2235	0.7409
FJ446485	ESRRA	396	36.2208	1269	0.8731
AK236291	-	395	15.4319	2971	0.6755
AK347481	-	395	27.3557	1676	0.7989
AK344405	-	395	16.8435	2722	0.9489
AK236419	-	395	32.6553	1404	0.943
AK236051	-	395	21.6981	2113	0.6824
AK344369	-	395	25.3025	1812	0.9514
[truncated: 13,614 more rows]

## Sheet: 2270AF
Table S1-4. Expression levels and coverage of annotated transcripts identified in 2270 LI
GeneID	Symbol	Unique reads number	normalized expression level (rpkm)	length	coverage
AK233351	-	638116	38846.5	1810	0.4602
X54976	LOC396596	403890	57202.4	778	0.973
X54973	CSN1S1	361833	35158.2	1134	0.9921
X54974	CSN2	326509	32411.8	1110	0.9685
X51977	CSN3	307359	39426.1	859	0.9942
AK343619	-	231785	42637.3	599	0.6394
GU827390	CSN2	153641	24429	693	0.9322
X54975	CSN1S2	110439	11032.6	1103	0.8649
AK235399	-	91150	5846.08	1718	0.9994
AK344857	-	76353	32992.6	255	0.9961
AK240374	-	65795	2261.31	3206	0.9944
AY372187	LOC396596	57729	11544.5	551	0.706
AK230743	-	43850	2136.03	2262	0.9788
AK349668	-	38878	9252.39	463	0.9784
AK236318	-	37955	2427.25	1723	0.9779
AK344285	-	36676	2703.16	1495	0.9625
GU373679	POSTN	36218	1272.16	3137	0.993
AK350033	-	35982	3530.5	1123	0.8103
AK349158	-	34398	1419.03	2671	0.9468
AF034646	-	33431	7837.59	470	0.9957
AK230497	-	31589	6074.52	573	0.9616
AK348735	-	31279	6418.15	537	0.9721
AY598969	PGLYRP1	27964	4537.96	679	0.9249
AK231683	ARPC1B	27608	1698.52	1791	0.5444
AK235428	-	26909	4123.82	719	0.9291
AK230715	-	26599	3245.7	903	0.9025
AY550069	ACTB	25903	1532.86	1862	0.9114
AK344437	-	24495	4304.68	627	0.9872
AK344553	-	24290	1616.21	1656	0.9601
AK237627	NACA	24180	2986.91	892	0.9675
AK235648	-	24167	1451.17	1835	0.9946
AK343708	-	23999	2925.2	904	0.344
AK344411	-	23970	1433.09	1843	0.9539
GQ984146	CALR	23860	1370.02	1919	0.999
AK233926	-	23614	1331.61	1954	0.9509
AK344293	-	23030	4531.45	560	0.9589
M80520	LALBA	22623	3639.07	685	0.7869
AY747680	-	22477	7437.47	333	0.6787
AK237086	ACTB	22452	1252.62	1975	0.9063
M92089	LTF	19597	837.602	2578	0.109
AY610465	-	18727	3871.44	533	0.7786
AB005624	RPS15	18125	4169.4	479	0.7077
AY963262	SPARC	18109	1079.75	1848	0.9513
AK346212	-	17882	496.564	3968	0.8133
AK344989	-	16068	2110.24	839	0.9797
AK343634	-	15820	3204.34	544	0.9614
AK233511	-	15468	3138.81	543	0.8729
AK343368	-	15256	3389.14	496	0.6935
AK230779	-	15238	2328.75	721	0.9806
AJ416019	FABP3	14827	2560.73	638	0.4984
AK238250	-	14752	669.473	2428	0.9197
AK230983	-	13803	771.646	1971	0.9827
AK237776	PSAP	13742	576.396	2627	0.9551
AK349864	-	13622	2848.14	527	0.9677
AK343653	-	13352	1372.41	1072	0.5877
AK237616	COL4A2	13102	988.14	1461	0.9589
AK351499	-	12214	1115.02	1207	0.8873
AK349798	-	11935	1057.99	1243	0.827
AK239624	-	11575	702.709	1815	0.9912
AK230533	PABPC1	11571	582.979	2187	0.8619
AY550044	RPL35	11272	3051.67	407	0.5405
AK232071	-	11105	1115.43	1097	0.8687
AK237231	COL6A3	10707	510.946	2309	0.9783
AK233176	-	10230	380.559	2962	0.9878
AB191304	COL5A2	10181	215.444	5207	0.9495
AK230486	-	9982	946.548	1162	0.7074
EU805482	CDH1	9974	256.538	4284	0.9615
AK231482	-	9902	1437.51	759	0.3742
AK345882	-	9887	612.378	1779	0.9809
AK237917	-	9820	832.337	1300	0.9954
EF619344	FABP3	9809	2417.96	447	0.8702
AY610285	-	9644	1894.2	561	0.9982
AK349161	-	9591	627.184	1685	0.9846
AK234535	-	9579	560.533	1883	0.8678
AK343678	-	9518	897.912	1168	0.7911
AK231943	-	9397	559.389	1851	0.9876
AK232196	RPS4	9359	673.134	1532	0.842
AK237233	-	9319	1622.17	633	0.9668
AK239693	-	9208	702.634	1444	0.7874
M84639	CLU	9154	618.047	1632	0.9571
AK240364	-	9149	327.2	3081	0.9935
AK343623	-	9081	1593.33	628	0.4586
AK347299	-	9021	355.126	2799	0.9939
AK347068	-	8982	1133.68	873	0.8167
AK236576	-	8738	335.009	2874	0.9843
DQ660373	RPS3	8579	1165.59	811	0.5253
X92446	HSPA5	8529	383.117	2453	0.9503
AK352485	-	8383	458.184	2016	0.9876
AK343966	-	8358	1502.36	613	0.9364
AK238862	DDX55	8188	432.094	2088	0.9722
AK239365	-	8142	348.27	2576	0.9907
FJ460593	HDLBP	8115	236.24	3785	0.9683
AK239727	-	8105	704.867	1267	0.9834
AK236357	-	8055	945.216	939	0.9649
AF201723	COL1A1	7704	2216.4	383	0.9974
U94395	HSP90AA1	7668	344.021	2456	0.6242
AK236626	-	7613	569.101	1474	0.6194
AK233334	-	7587	1185.8	705	0.9801
AK348159	-	7567	459.893	1813	0.9564
AK236509	-	7551	239.293	3477	0.9859
AK237270	-	7541	712.626	1166	0.9803
AK232611	-	7384	847.523	960	0.4417
AK234691	ACTA2	7231	586.287	1359	0.9838
AK238595	-	7137	532.795	1476	0.9844
AK344036	-	7082	1749.65	446	0.8857
AJ416020	FABP4	7040	1353.78	573	0.5707
AK235179	-	7034	292.364	2651	0.8751
AK350511	-	6980	1050.69	732	0.8934
EF589048	FASN	6962	95.3659	8044	0.3083
AK349872	-	6748	260.618	2853	0.9898
AJ000221	WAP	6721	1856.06	399	0.614
AK350153	-	6613	1249.86	583	0.4648
AY610223	-	6586	1609.07	451	0.9867
AK350973	-	6540	513.631	1403	0.9836
AK232565	-	6534	1015.46	709	0.5402
AK347107	-	6506	692.636	1035	0.942
EU076593	LOC100137083	6490	108.203	6609	0.9891
AK234561	-	6489	279.081	2562	0.7635
AY610401	-	6462	1082.11	658	0.8678
AK240551	-	6454	329.083	2161	0.9917
AK236722	PTMA	6428	597.203	1186	0.4427
AK232912	-	6379	316.187	2223	0.9924
AK236249	-	6374	260.123	2700	0.9659
DQ144454	ACSL4	6355	142.731	4906	0.819
AK237579	EIF3E	6282	464.561	1490	0.9859
AK351229	-	6188	1235.21	552	0.9891
AK232315	-	6152	585.887	1157	0.9715
AK239130	-	6090	339.252	1978	0.9853
AK236070	-	6047	299.058	2228	0.9892
AK350037	-	6023	555.362	1195	0.9724
AK235358	-	6018	258.521	2565	0.9879
AK236654	-	6007	187.825	3524	0.9957
X62984	LPL	5994	222.903	2963	0.81
AK240252	-	5986	553.804	1191	0.9782
AK233507	-	5955	293.455	2236	0.9884
AK235006	-	5890	291.555	2226	0.9924
AK348347	-	5866	310.153	2084	0.9899
AY487829	SCD	5806	124.61	5134	0.7723
AB191303	COL5A1	5793	108.502	5883	0.88
AK344102	-	5775	423.374	1503	0.8909
AK350260	-	5756	1369.84	463	0.7948
AK239722	-	5727	271.533	2324	0.9884
AK240166	LOC100155929	5721	689.695	914	0.9956
AK239532	ANP32B	5680	429.851	1456	0.9794
DQ365929	TXNIP	5669	332.261	1880	0.9574
AK235462	-	5590	397.129	1551	0.9304
AK348448	-	5590	261.993	2351	0.6746
AF067419	MMP14	5525	185.379	3284	0.9644
AK349061	-	5452	689.714	871	0.9805
AK240391	-	5449	578.987	1037	0.6056
AK235220	-	5437	370.723	1616	0.9845
AK231915	-	5414	277.08	2153	0.9879
AK230521	PABPC1	5374	305.703	1937	0.4497
AK345121	-	5343	307.752	1913	0.966
AK239465	-	5322	402.482	1457	0.4647
D17654	HBP15/L22	5314	1270.14	461	0.8785
AK235796	-	5298	365.543	1597	0.9887
AK351805	-	5296	222.39	2624	0.9097
AK238600	-	5289	222.86	2615	0.6015
AK350550	-	5235	898.489	642	0.6308
AK236390	-	5203	179.157	3200	0.9888
AK240144	TMSB4X	5174	925.501	616	0.75
AK239290	-	5148	185.011	3066	0.998
AY610294	-	5100	936.591	600	0.69
AK238649	-	5054	253.591	2196	0.9882
AK348647	-	5022	181.668	3046	0.9941
EF397601	-	5006	161.286	3420	0.9871
AK347694	-	4983	366.775	1497	0.9626
AK347414	-	4961	730.8	748	0.3944
AK231011	-	4915	165.719	3268	0.9722
AK346581	-	4896	1341.98	402	0.9677
AK236477	LOC100154945	4888	435.052	1238	0.9685
AB009387	TOPOII	4883	93.9979	5724	0.9976
DQ098950	SRSF1	4850	192.788	2772	0.9791
AK239261	-	4833	443.779	1200	0.985
AK347278	-	4776	193.903	2714	0.9945
AK231006	-	4764	416.282	1261	0.9722
EF416570	P311	4738	239.7	2178	0.6635
AK236461	-	4731	283.467	1839	0.9386
AK343536	-	4697	217.366	2381	0.8958
FJ905613	IVNS1ABP	4641	191.384	2672	0.8125
AK233029	-	4616	287.683	1768	0.7698
AK230495	-	4586	203.511	2483	0.9811
AB499527	AKT1	4563	331.215	1518	0.9987
AY609757	-	4417	313.795	1551	0.6319
AK235603	-	4412	269.931	1801	0.8157
AK349415	-	4391	148.369	3261	0.9776
AK237272	-	4376	325.357	1482	0.9784
AY243508	MUC1	4365	809.709	594	0.9865
X61599	TNC	4356	83.5321	5746	0.999
Z19538	CNN1	4327	324.34	1470	0.9857
AK239758	-	4311	204.045	2328	0.9119
AK234461	-	4304	246.361	1925	0.9034
AK233617	-	4220	344.692	1349	0.7265
AK347682	-	4214	159.289	2915	0.9633
AK347783	-	4211	237.948	1950	0.9692
AK240110	-	4175	210.83	2182	0.9853
AK239570	-	4151	281.642	1624	0.9575
AK343319	-	4144	863.168	529	0.9754
AK348617	-	4138	351.004	1299	0.4488
AY610329	-	4123	718.832	632	0.9984
AK236651	-	4121	180.549	2515	0.9885
AK235450	-	4096	280.676	1608	0.9807
DQ400859	OGT	4091	83.6164	5391	0.915
AK240456	-	4080	272.628	1649	0.9763
AK348974	-	4079	170.635	2634	0.8914
AK236339	-	4074	204.791	2192	0.9936
AK240055	VAPB	4065	245.028	1828	0.9803
AK230947	-	4052	182.311	2449	0.9359
AK349445	-	4006	131.372	3360	0.9878
EU559724	MFGE8	3994	327.446	1344	0.4167
AK343542	-	3935	289.637	1497	0.9846
AF467889	SCARB1	3931	162.227	2670	0.8584
AK232172	-	3913	151.338	2849	0.961
AK343851	-	3912	1907.31	226	0.8009
AK235178	-	3902	263.289	1633	0.8481
AK343395	-	3900	502.021	856	0.9147
AK343430	-	3878	817.028	523	0.9713
EF113596	SEPP1	3856	201.461	2109	0.6856
AK343276	-	3833	226.338	1866	0.9802
AK348471	-	3826	167.425	2518	0.7506
DQ464431	AEBP1	3824	148.052	2846	0.9996
AK347916	-	3800	291.988	1434	0.5063
AK349939	-	3800	328.401	1275	0.5624
AK233946	-	3789	740.247	564	0.6472
EU308569	SFRS18	3783	129.172	3227	0.9052
AK237820	-	3753	263.732	1568	0.6148
AK234210	-	3752	233.308	1772	0.996
AK235770	-	3742	314.748	1310	0.9779
AK239879	-	3737	248.054	1660	0.9645
AK234825	-	3734	277.437	1483	0.8624
AY550039	RPL32	3711	594.338	688	0.9927
AK239674	LGMN	3703	210.213	1941	0.9691
AK343556	-	3697	220.553	1847	0.9978
AK235508	-	3684	147.503	2752	0.964
AK348825	-	3648	203.629	1974	0.9478
AK238779	-	3637	254.122	1577	0.9753
AF135122	STAT5A	3631	158.892	2518	0.8546
AK351145	-	3627	227.85	1754	0.8432
AK236375	LOC100158185	3604	311.707	1274	0.9702
AK351772	-	3598	128.719	3080	0.9808
AK235325	SRSF2	3585	199.405	1981	0.9773
AY626238	MAGED1	3582	143.472	2751	0.8484
AK235084	-	3580	230.549	1711	0.9901
AK230559	-	3567	131.803	2982	0.9863
AK233381	-	3567	228.112	1723	0.9739
AK346097	-	3566	147.385	2666	0.9921
AK235612	-	3565	176.785	2222	0.9829
D90053	DSTN	3549	234.726	1666	0.8679
AB191305	COL5A3	3544	68.0557	5738	0.9535
AK235357	RHOB	3531	158.417	2456	0.9678
AK238961	-	3523	233.287	1664	0.9393
AK234534	-	3504	259.299	1489	0.9906
AK234239	PCBP2	3503	279.7	1380	0.8942
AK231276	-	3486	145.277	2644	0.9902
AB016798	RPL29	3478	606.378	632	0.375
AB271938	AP3D1	3429	83.113	4546	0.8786
AK239497	-	3427	259.527	1455	0.9746
AK346412	-	3425	136.489	2765	0.9892
AK349487	-	3424	105.063	3591	0.9861
AK345048	-	3422	135.196	2789	0.9814
AK239816	EZR	3416	324.482	1160	0.9853
EF113595	SEPN1	3415	115.853	3248	0.9917
AK343509	-	3400	296.624	1263	0.9683
AF073800	FBN1	3364	38.891	9531	0.8942
AK349981	-	3362	188.428	1966	0.9771
DQ629172	RPS21	3350	979.117	377	0.7347
AK231051	COPB2	3348	118.353	3117	0.9901
AK234188	-	3344	204.703	1800	0.9733
AK236299	ATP5B	3337	267.22	1376	0.4222
AK344508	-	3327	160.154	2289	0.9825
AK235300	MYLK	3319	145.008	2522	0.8592
AK343717	-	3274	97.4481	3702	0.8982
AK348037	-	3250	229.851	1558	0.9788
AK233047	-	3234	392.019	909	0.9912
AK236143	-	3231	148.278	2401	0.8155
AK237632	-	3222	159.633	2224	0.9708
AK237044	-	3176	131.661	2658	0.9913
AK236700	-	3174	116.656	2998	0.965
AF052036	VWF	3166	45.9682	7589	0.9021
AK236127	-	3166	212.715	1640	0.9884
AK344707	-	3156	185.368	1876	0.9547
AK230504	-	3153	204.847	1696	0.9841
AK236534	-	3147	223.716	1550	0.4948
AK343442	-	3140	433.569	798	0.9662
AK345535	-	3140	451.092	767	0.9817
AK351947	-	3140	138.229	2503	0.9305
AK352179	-	3136	376.003	919	0.7443
AK344112	-	3103	183.134	1867	0.9588
AY610017	-	3094	124.514	2738	0.9536
AK344200	-	3086	191.247	1778	0.9533
AK236418	-	3081	170.254	1994	0.986
AY550925	SRM	3076	724.222	468	0.9808
AK347961	-	3076	169.893	1995	0.9925
AK348462	-	3071	236.467	1431	0.9839
AK237308	-	3060	163.359	2064	0.9327
DQ026064	FCGR2B	3051	223.971	1501	0.2971
AK232109	-	3046	289.836	1158	0.3877
AK343718	-	3029	708.614	471	0.7197
AK233200	-	3024	253.775	1313	0.7639
AK344523	-	3023	150.043	2220	0.9761
AK238804	-	3022	152.326	2186	0.9867
AK234533	-	3015	138.886	2392	0.9895
AK235071	-	3011	119.86	2768	0.8996
AK349227	-	3007	159.525	2077	0.9894
AK234838	GAPDH	3002	246.484	1342	0.7638
AK351025	-	2994	198.377	1663	0.979
AK234891	-	2992	147.839	2230	0.9928
AF154933	C3	2985	64.1523	5127	0.9415
AK350834	-	2983	263.795	1246	0.9872
AK348639	-	2983	114.725	2865	0.9592
AJ620414	LAMP-1	2968	168.142	1945	0.7188
AK232329	-	2967	146.145	2237	0.9741
AK236663	-	2955	142.621	2283	0.9917
AK344497	-	2948	750.189	433	0.9076
AK232271	-	2948	226.364	1435	0.9638
AK235193	ARGLU1	2944	186.218	1742	0.9512
AK348781	-	2908	224.859	1425	0.9698
AK234851	-	2908	142.095	2255	0.9907
AY609407	SDC2	2903	136.756	2339	0.982
AK240465	-	2897	301.998	1057	0.6481
AK231721	EIF4A2	2891	164.286	1939	0.5854
AK232374	-	2885	302.752	1050	0.9657
AK240348	ACTA2	2883	201.057	1580	0.6943
AK238622	-	2873	125.225	2528	0.8287
AK238186	-	2863	200.806	1571	0.9726
EF622095	FABP3	2846	701.55	447	0.5034
AK349436	-	2839	321.833	972	0.7027
AY610233	-	2804	568.996	543	0.8232
EF113597	SEPX1	2803	254.201	1215	0.9868
AK343899	-	2802	130.327	2369	0.7868
AK238740	LOC100154317	2799	153.669	2007	0.8954
AK347368	-	2791	133.016	2312	0.7176
M11732	GOT2	2786	121.193	2533	0.6151
AK343446	-	2783	99.4651	3083	0.9695
AM919499	CRAT	2781	117.722	2603	0.9962
AK233010	EIF2B5	2778	116.698	2623	0.9657
AK240262	-	2762	314.723	967	0.9752
AK233317	-	2737	162.666	1854	0.9218
AK234867	-	2729	204.003	1474	0.9383
AK239890	-	2714	120.148	2489	0.9534
AF464049	SLA-2	2675	239.246	1232	0.7768
AK232087	PES1	2671	128.52	2290	0.99
AY609972	-	2667	108.639	2705	0.8821
AK240066	-	2661	151.843	1931	0.9171
AY609929	DEK	2659	104.044	2816	0.8672
DQ661047	CST3	2658	620.503	472	0.9958
AY609656	-	2648	132.565	2201	0.9741
DQ060156	DNMT1	2647	55.8746	5220	0.977
AK240352	-	2637	416.877	697	0.8709
AK240270	PDLIM1	2632	197.153	1471	0.9789
AK240186	LOC100157387	2631	113.066	2564	0.9809
AB271933	SOX10	2625	164.904	1754	0.9749
AK233284	-	2616	135.711	2124	0.9708
DQ190948	-	2605	234.316	1225	0.7029
AY610159	-	2599	189.402	1512	0.9755
DQ351283	EIF4A1	2595	197.606	1447	0.5743
DQ972970	HNRNPA1	2593	296.693	963	0.7207
AK235881	-	2581	117.372	2423	0.9505
AK231298	LOC100156879	2573	258.443	1097	0.9827
AK344432	-	2569	166.024	1705	0.9355
AK234734	-	2565	159.228	1775	0.8794
AK230681	-	2558	99.632	2829	0.7734
AK236324	-	2558	182.197	1547	0.9231
AK343699	-	2546	134.485	2086	0.7828
AK347372	-	2541	145.598	1923	0.7702
AK350264	-	2536	268.429	1041	0.7627
AK233921	-	2535	111.373	2508	0.994
AK234341	-	2533	174.005	1604	0.9875
AY145131	ALPL	2514	181.408	1527	0.9817
AK238873	TRPC4AP	2514	98.1611	2822	0.8863
AK234255	LOC100155084	2513	120.864	2291	0.99
AY610375	ERH	2511	519.099	533	0.9981
AK234689	-	2509	147.367	1876	0.7713
AK231529	-	2494	162.415	1692	0.9775
AY368623	-	2492	327.669	838	0.9761
AK346625	-	2490	495.246	554	0.9783
AK230657	-	2476	134.794	2024	0.621
AK346475	-	2466	114.121	2381	0.9719
AK231119	-	2459	111.64	2427	0.9885
AK235336	-	2459	179.914	1506	0.9874
AK350047	-	2455	78.2951	3455	0.9829
AK239906	-	2454	293.912	920	0.8989
AK230965	MARCH7	2453	71.5429	3778	0.9754
AK233655	SARS	2450	143.825	1877	0.9899
AY609521	-	2446	107.721	2502	0.9237
AK232367	-	2440	239.409	1123	0.8736
AK239738	CDK4	2437	181.805	1477	0.9743
AK234327	-	2436	141.869	1892	0.9762
AK343753	-	2433	169.032	1586	0.8077
AK238741	-	2431	111.75	2397	0.9917
AK351359	-	2429	216.366	1237	0.9774
AK231305	-	2422	90.9589	2934	0.9717
EF139241	KDM5C	2407	44.8918	5908	0.9154
AK346749	-	2398	134.536	1964	0.9751
AK232788	-	2397	92.6732	2850	0.9951
AK233372	TRAM1	2395	183.518	1438	0.9465
AK348363	-	2394	101.457	2600	0.955
AK348005	-	2391	137.289	1919	0.9218
AK234088	-	2390	234.712	1122	0.828
AK236351	-	2389	99.9382	2634	0.9909
AK232134	-	2384	163.566	1606	0.957
AK230658	-	2374	127.914	2045	0.9917
AK237670	-	2372	142.9	1829	0.754
EF363760	-	2363	660.843	394	0.5609
AK231703	-	2363	183.103	1422	0.7496
AK230957	-	2359	120.674	2154	0.9786
AK235520	LOC100155504	2356	148.174	1752	0.9252
AK235957	-	2353	89.589	2894	0.9889
AK239934	-	2333	276.119	931	0.927
Z23142	ENG	2332	88.3619	2908	0.999
AK237859	SCGN	2329	177.965	1442	0.8613
AK232272	-	2308	297.093	856	0.3551
AK239534	-	2303	170.883	1485	0.8222
AK348510	-	2299	128.263	1975	0.8339
AK348676	-	2289	367.13	687	0.9607
GU373684	EPHB3	2279	68.1086	3687	0.9929
AK234713	-	2272	125.865	1989	0.7235
AK352204	-	2271	235.626	1062	0.8522
AK239819	-	2270	150.406	1663	0.9735
AK344032	-	2260	415.731	599	0.5175
AK235234	-	2258	70.8033	3514	0.9081
AK235171	-	2256	185.233	1342	0.9694
AK347191	-	2256	162.685	1528	0.9758
AK234877	SLC25A1	2255	155.392	1599	0.9049
AK239748	-	2254	100.146	2480	0.9492
AK345842	-	2252	101.739	2439	0.7958
AK344770	-	2251	972.672	255	0.9176
AK230569	-	2250	81.6605	3036	0.9773
AK238983	LOC100153900	2250	86.868	2854	0.9944
AB242619	LOC780436	2249	139.533	1776	0.9702
AK231426	-	2248	130.027	1905	0.9874
X99714	PGRMC1	2248	130.851	1893	0.6614
AK343739	-	2247	1067.2	232	0.8578
AK350095	-	2247	143.282	1728	0.9902
AK236404	-	2244	138.134	1790	0.9128
AK344035	-	2241	535.639	461	0.8568
AK343562	-	2238	143.622	1717	0.8987
AK346399	-	2237	112.347	2194	0.9385
AK230590	-	2236	97.9636	2515	0.9531
AK233205	LOC100154783	2233	269.199	914	0.5098
AK232701	-	2230	174.763	1406	0.9666
AY609978	-	2221	224.519	1090	0.945
AK235137	-	2220	160.509	1524	0.855
AK233607	LOC100157655	2220	82.0582	2981	0.9822
AK343407	-	2220	108.477	2255	0.9933
AK230517	-	2219	150.65	1623	0.7708
AK345485	-	2216	108.234	2256	0.9871
AF192528	ITGB1	2212	63.6215	3831	0.6902
AK231707	-	2211	205.071	1188	0.9646
AK343577	-	2201	162.439	1493	0.9833
AK233000	-	2186	145.365	1657	0.9867
AK350005	-	2186	155.6	1548	0.9761
AK236736	FKBP4	2184	114.106	2109	0.6524
AK235722	VPS28	2184	259.88	926	0.9838
AY609786	CLIC1	2179	194.727	1233	0.5239
AK235184	-	2178	101.133	2373	0.9853
AK236282	-	2175	106.09	2259	0.9836
AK239391	-	2169	147.165	1624	0.7937
AK350615	-	2162	201.714	1181	0.9018
AK239638	-	2155	110.701	2145	0.8186
AK351541	-	2152	109.983	2156	0.9912
AK350727	-	2147	201.681	1173	0.8892
AK239562	ERGIC3	2140	176.895	1333	0.985
AK343686	-	2140	755.771	312	0.9231
AY610371	-	2138	626.543	376	0.7048
AK235964	-	2135	94.3262	2494	0.9856
AK235216	-	2133	85.9968	2733	0.9898
AK236671	-	2129	131.349	1786	0.9843
AK347932	-	2129	90.9963	2578	0.7746
AK234625	SEC61A1	2127	113.221	2070	0.6894
AK233398	ITM2B	2126	142.406	1645	0.5599
AY610256	-	2124	603.19	388	0.8557
AK351821	-	2117	78.0416	2989	0.8966
AY610267	-	2115	385.838	604	0.8642
AK239131	WBP11	2109	85.2475	2726	0.993
AK235000	-	2109	103.512	2245	0.9773
AK351072	-	2109	131.069	1773	0.9622
AK235117	-	2107	70.8899	3275	0.9866
AK343807	-	2100	98.3396	2353	0.5457
AK231907	SF3A1	2095	176.755	1306	0.9763
AK351136	-	2093	191.706	1203	0.6293
AK238366	AGPAT1	2090	126.256	1824	0.9825
AK350560	-	2087	129.046	1782	0.885
AK343944	-	2087	100.419	2290	0.8895
AK232505	TMEM66	2085	117.997	1947	0.982
AK239680	-	2077	81.3286	2814	0.9826
AK344521	-	2076	74.1246	3086	0.9582
AK349090	-	2071	159.69	1429	0.9797
AK238637	-	2071	161.957	1409	0.4031
AY609399	-	2071	63.5648	3590	0.9125
AY374470	ETFB	2061	274.27	828	0.9771
AK232467	-	2058	145.924	1554	0.8263
AK236655	-	2057	73.829	3070	0.9687
AK350423	-	2054	202.618	1117	0.974
AK236046	-	2051	96.2495	2348	0.4825
AB016793	HDH	2049	17.7091	12749	0.9442
AK240355	ACTB	2048	156.602	1441	0.4615
AK235644	-	2044	136.333	1652	0.8117
AK350066	NME2	2043	281.039	801	0.9201
AK237235	-	2042	105.585	2131	0.6115
AK348584	-	2028	174.578	1280	0.9953
AK233354	-	2027	76.3849	2924	0.9658
AK343405	-	2016	112.134	1981	0.9864
AK236182	-	2003	83.3163	2649	0.9305
AK230880	LOC100157122	1998	226.729	971	0.9567
DQ351286	EIF4A3	1997	149.283	1474	0.9749
AK347271	-	1995	204.107	1077	0.7168
AK235665	-	1993	119.871	1832	0.9858
AK351954	-	1993	106.037	2071	0.9594
AB237779	COL6A2	1991	296.864	739	0.9973
AK351832	-	1991	183.43	1196	0.9532
AK346323	-	1989	71.1797	3079	0.7649
AB116564	STAT1	1985	96.1836	2274	0.8162
FJ213449	XBP1P1	1982	123.524	1768	0.1934
AB237781	COL6A3	1981	305.715	714	0.9986
AK345463	-	1980	129.786	1681	0.9881
AK232582	LOC100153623	1974	104.221	2087	0.9559
AK236142	CD164	1972	72.0933	3014	0.6281
AK234321	-	1972	276.801	785	0.4064
AK350816	-	1970	149.599	1451	0.5824
AK232458	RAB13	1969	171.509	1265	0.9613
AB364505	RAI14	1968	44.309	4894	0.9467
AK233037	LOC100152356	1963	87.2871	2478	0.96
AK239666	-	1962	98.7607	2189	0.9813
AK239999	-	1952	224.75	957	0.3177
AK352368	-	1944	95.2441	2249	0.4882
AK345425	-	1939	121.948	1752	0.9903
DQ629179	HSBP1	1936	381.614	559	0.8801
AK233014	-	1933	93.3765	2281	0.986
AK231047	PRPF40A	1932	99.7104	2135	0.9522
AK350012	-	1928	64.0075	3319	0.9904
AK351933	-	1926	135.778	1563	0.6929
AK230791	-	1926	137.271	1546	0.9864
M86450	MSN	1921	89.8047	2357	0.7327
AK240249	RPS10	1917	226.155	934	0.2248
AK349914	-	1914	129.148	1633	0.9271
AY609499	RPN2	1914	86.3276	2443	0.463
AK234524	-	1910	109.499	1922	0.986
M58700	RI	1909	167.474	1256	0.9984
AK351331	-	1900	117.418	1783	0.5154
AK351793	-	1897	92.489	2260	0.9836
AK233024	-	1897	109.955	1901	0.9321
AK234325	ACO2	1894	99.0012	2108	0.5849
AK233343	-	1893	120.291	1734	0.9798
AK238420	KRTCAP2	1889	427.4	487	0.9199
AK346110	-	1889	57.2137	3638	0.9907
AK231337	-	1889	84.4053	2466	0.9396
AK231607	-	1886	166.118	1251	0.6795
AK350735	-	1885	137.279	1513	0.8949
AK233411	-	1883	143.289	1448	0.9848
AK349693	-	1882	126.062	1645	0.9787
AK344302	-	1878	123.689	1673	0.9552
AK233694	GBF1	1877	146.89	1408	0.9879
AK237599	-	1873	53.1772	3881	0.9647
AK237460	-	1872	117.399	1757	0.9488
AF288822	-	1871	506.536	407	0.9975
AK231525	-	1869	84.1258	2448	0.991
AF159382	BGN	1868	506.97	406	0.9926
AK343339	-	1868	330.916	622	0.9678
AK232538	-	1863	66.5625	3084	0.9598
AK344841	-	1858	1055.3	194	0.9124
AK347890	-	1857	115.473	1772	0.7173
AK343869	-	1856	129.19	1583	0.9634
AK239716	CDC42SE1	1855	164.704	1241	0.9428
AJ420927	ABCG2	1853	96.6746	2112	0.5904
AK231552	YWHAB	1852	71.1034	2870	0.6397
J03214	HSPA5	1851	258.828	788	0.547
AK235872	LOC100154421	1849	150.027	1358	0.9934
AK230606	-	1845	278.487	730	0.8986
AK345150	-	1845	122.541	1659	0.965
AK235490	LOC100154160	1842	91.3433	2222	0.9671
AK238633	-	1839	119.973	1689	0.4328
AK352211	-	1837	105.81	1913	0.9639
AK238850	-	1836	102.536	1973	0.9716
AB251342	LOC780412	1833	81.2442	2486	0.8825
AK236193	-	1831	95.1664	2120	0.9939
AK235115	-	1829	143.952	1400	0.4857
AK236302	LOC100155248	1828	90.2429	2232	0.9888
AK346055	-	1822	118.794	1690	0.7296
AK239689	-	1822	152.67	1315	0.9688
AK230737	-	1819	73.4716	2728	0.9417
AK233269	-	1818	94.3128	2124	0.6676
AJ506744	E4	1818	364.219	550	0.9745
AK345782	-	1817	97.0951	2062	0.9884
EU282343	BAT5	1813	101.354	1971	0.9878
AK236321	-	1813	112.483	1776	0.8198
AY122324	PHI-1	1810	273.204	730	0.9315
AK239610	-	1810	132.166	1509	0.939
AK239777	-	1809	151.35	1317	0.981
AY609866	-	1803	165.006	1204	0.9925
AK347921	-	1799	136.614	1451	0.9518
AK231894	-	1786	60.7202	3241	0.8362
AK346692	-	1784	159.298	1234	0.9741
AK237997	CTAGE5	1782	120.315	1632	0.9583
AK238791	BUB3	1781	137.618	1426	0.9677
AK239186	-	1777	61.3033	3194	0.9487
AK237677	CAMK1	1775	135.071	1448	0.9586
AK343779	-	1775	442.494	442	0.7828
AK238798	UBE2V1	1770	89.9176	2169	0.8575
AK238034	PCBP2	1769	172.192	1132	0.5194
AK234855	-	1767	89.7652	2169	0.6906
AY553921	LOC414435	1765	286.001	680	0.9735
AK344748	NDUFA4	1764	344.018	565	0.7858
AK346054	-	1762	76.4069	2541	0.8851
FJ167680	USP7	1760	45.9984	4216	0.7405
AK239107	-	1759	133.209	1455	0.9031
AK240101	-	1759	206.41	939	0.672
AK350466	-	1752	141.843	1361	0.9897
AK232430	-	1750	186.487	1034	0.9671
AY466608	HSP70.2	1748	100.004	1926	0.5177
AK235752	-	1745	84.037	2288	0.9694
AK234402	-	1739	144.398	1327	0.3956
AK344433	-	1738	130.453	1468	0.9196
AK236530	-	1737	79.3183	2413	0.9855
AK232801	-	1737	113.858	1681	0.9929
AK231358	-	1736	133.207	1436	0.9192
AK230973	-	1736	77.2868	2475	0.9754
AK350592	-	1736	413.142	463	0.9503
AK234254	-	1735	226.779	843	0.9549
AK235255	-	1734	91.2438	2094	0.9542
AK239282	-	1734	71.5062	2672	0.9873
AK350968	-	1734	151.759	1259	0.9404
AK349584	-	1732	73.8275	2585	0.9907
AK348370	-	1732	68.9217	2769	0.9942
AK346640	-	1728	364.758	522	0.9617
AK235053	-	1727	103.364	1841	0.9864
AY935570	CCL28	1725	204.82	928	0.93
AK236488	-	1724	125.14	1518	0.9802
AK343791	-	1724	265.311	716	0.7779
AK346634	-	1723	197.763	960	0.2969
AK343952	-	1721	108.485	1748	0.9394
AK236703	MAPK13	1719	136.957	1383	0.9588
AK235599	-	1718	126.963	1491	0.9591
AY349424	C1QA	1717	223.63	846	0.9941
AK236630	-	1716	210.324	899	0.6229
AK232947	-	1715	64.4952	2930	0.9782
AK235638	-	1712	76.7767	2457	0.5979
AK350131	-	1701	143.513	1306	0.9847
AK352371	-	1700	66.1668	2831	0.8916
AK236253	ERP29	1699	144.674	1294	0.959
AK351368	-	1698	115.066	1626	0.9477
AK234073	SNX1	1696	93.1128	2007	0.986
EF619477	-	1695	179.757	1039	0.9962
AK230484	-	1694	103.411	1805	0.9834
AK347557	-	1693	57.1879	3262	0.9905
AK347750	-	1692	219.08	851	0.953
AY610051	-	1690	138.451	1345	0.9019
AY609951	-	1686	136.299	1363	0.8657
AK345379	-	1683	103.312	1795	0.9694
AK236573	-	1682	86.0422	2154	0.9526
AY609846	PSMB3	1681	263.103	704	0.9957
AK349934	-	1681	99.6367	1859	0.9871
AK232525	IGF2	1678	126.121	1466	0.4836
AK239311	ZC3H14	1676	75.0096	2462	0.9838
E01557	-	1676	54.8156	3369	0.7352
AK346313	-	1674	94.4945	1952	0.9964
AK238789	-	1674	87.3359	2112	0.9905
DQ917628	RAB1B	1674	304.378	606	0.9868
AK235164	-	1673	133.776	1378	0.783
AK347157	-	1671	332.352	554	0.8484
AK236013	-	1671	243.227	757	0.6935
EU583382	PDK4	1671	51.2877	3590	0.9685
AK233881	-	1667	108.048	1700	0.9441
AK239461	TUBA4A	1666	122.955	1493	0.9511
L77887	LTF	1658	78.0061	2342	0.1776
AK231564	-	1651	167.667	1085	0.7161
AK232038	ARPC1A	1651	110.522	1646	0.8056
EU282341	BAG6	1651	49.1407	3702	0.7645
AY610454	-	1646	294.429	616	0.9091
AK349873	-	1645	96.0561	1887	0.9868
AK345577	-	1644	125.884	1439	0.9979
AK345559	-	1644	75.1027	2412	0.9876
AK235287	TIAL1	1644	113.786	1592	0.9818
AK232164	SLC39A1	1642	87.7436	2062	0.9646
AK237606	LOC100152491	1642	69.3474	2609	0.9437
AK233536	-	1641	89.7801	2014	0.9757
AK239403	VPS52	1640	61.5068	2938	0.9251
AY610441	NDUFB9	1639	280.43	644	0.5109
GU391030	INPPL1	1638	47.5591	3795	0.9022
AK231409	-	1636	71.4492	2523	0.9909
AK236633	-	1636	66.9886	2691	0.8239
AK230912	-	1631	63.28	2840	0.832
AK234669	-	1630	143.799	1249	0.9247
AK238976	XRCC6	1629	85.5553	2098	0.969
AK238028	-	1629	81.5515	2201	0.9859
AK236089	-	1628	72.0421	2490	0.7462
AK231614	-	1626	121.057	1480	0.8946
EF486357	HSPH1	1623	49.4562	3616	0.9627
AK236005	LOC100154984	1623	61.0771	2928	0.9846
AK231265	-	1619	63.8486	2794	0.9896
AK348707	-	1618	101.528	1756	0.9641
AK230710	-	1618	179.54	993	0.9748
AK240431	-	1609	166.314	1066	0.9747
AK235607	LOC100158015	1608	131.635	1346	0.9874
AK231056	-	1608	194.491	911	0.9813
AK236081	LOC100157638	1608	107.058	1655	0.9903
AK232224	-	1606	158.567	1116	0.4014
AF339885	IGF2R	1604	25.6145	6900	0.9874
AK349205	-	1599	103.337	1705	0.9818
AK236802	SAMHD1	1597	68.7916	2558	0.9922
AK232242	KLHDC3	1597	93.5507	1881	0.9899
AK351415	-	1594	103.317	1700	0.9688
AK232031	-	1593	105.359	1666	0.6182
AK233461	TSPAN6	1591	100.752	1740	0.6236
AK235553	-	1591	115.183	1522	0.9862
AK230754	LOC100155786	1590	102.275	1713	0.9772
AK235829	-	1590	73.7985	2374	0.9848
AK236355	-	1588	97.2096	1800	0.9883
AK343965	-	1588	67.8206	2580	0.9872
AK235986	-	1582	101.524	1717	0.9901
AK347882	-	1580	81.8889	2126	0.9506
AK234371	SMPD4	1579	53.749	3237	0.9876
AY349420	C1QB	1576	336.541	516	0.9981
AK234779	-	1576	117.176	1482	0.9696
AK344045	-	1573	391.252	443	0.9413
AK344391	-	1572	82.838	2091	0.9871
Z34955	PPP2R1A	1572	77.6397	2231	0.584
AK239695	-	1566	116.669	1479	0.9297
AK235241	MYBL2	1563	63.2474	2723	0.8865
AK347741	-	1562	78.5543	2191	0.6705
AY609849	-	1561	193.478	889	0.9314
AK345457	-	1560	108.792	1580	0.9418
AK236603	-	1559	75.178	2285	0.9856
AK237359	-	1558	277.786	618	0.9482
AK235923	-	1558	103.604	1657	0.9789
AK233082	-	1556	213.248	804	0.9801
AK233571	-	1554	102.166	1676	0.3091
AK236153	-	1553	144.528	1184	0.886
AK349972	-	1552	76.1739	2245	0.9982
AK347676	-	1548	114.4	1491	0.7679
AK233292	-	1544	83.6015	2035	0.8629
AK240020	-	1543	109.126	1558	0.9673
AK238843	-	1542	78.9172	2153	0.9587
AK230614	-	1542	64.9995	2614	0.4809
AK347538	-	1541	63.5235	2673	0.615
AY609942	-	1540	208.462	814	0.8366
AK349973	-	1540	90.2117	1881	0.9575
AK347504	-	1537	146.25	1158	0.8575
AK239438	-	1536	73.9072	2290	0.4009
AK343741	-	1532	72.078	2342	0.9731
AK348083	-	1530	46.0996	3657	0.548
AK233335	-	1529	70.0234	2406	0.9576
AK236292	-	1527	52.7779	3188	0.772
AK233035	RNF10	1526	53.8928	3120	0.7647
AK345015	-	1524	69.2761	2424	0.9901
AY610471	CIB1	1521	251.644	666	0.994
AJ620652	ST6GALNAC2	1521	103.838	1614	0.6722
AK348416	-	1520	55.4401	3021	0.864
AK239726	-	1520	69.7561	2401	0.8063
DQ470570	STAT3	1519	67.5987	2476	0.996
AK351041	-	1516	116.164	1438	0.6293
AK236708	-	1515	69.8175	2391	0.9829
DQ499456	SRSF11	1515	59.8972	2787	0.4909
AK230565	-	1513	58.0882	2870	0.9592
AK351443	-	1511	124.62	1336	0.9918
AK236102	-	1509	74.0635	2245	0.9479
AK351114	-	1505	94.3298	1758	0.6394
AK233697	TJP2	1504	39.5611	4189	0.7952
AK238036	-	1504	158.585	1045	0.9388
AK349926	AKAP2	1503	69.1777	2394	0.9603
AK236341	DYNLL1	1502	229.226	722	0.6593
AK239668	-	1500	62.2526	2655	0.9706
AB364503	ARHGEF2	1499	40.2462	4104	0.9749
AK233076	-	1497	87.1369	1893	0.9097
FJ458420	ACSS2	1489	56.1879	2920	0.7524
AK232765	-	1489	64.5178	2543	0.5069
AY609598	-	1487	50.5861	3239	0.6706
AK348444	-	1483	50.9534	3207	0.9196
AK346083	-	1479	89.1016	1829	0.9852
AK231113	-	1479	48.8803	3334	0.9865
AK237558	-	1475	75.5233	2152	0.8973
AK240575	-	1474	156.772	1036	0.9421
AK230923	-	1474	77.6367	2092	0.9885
AK230838	-	1474	77.3778	2099	0.9581
AK235498	LOC733612	1473	101.314	1602	0.5974
AK237222	-	1472	89.3639	1815	0.5344
AK347952	-	1472	64.4656	2516	0.994
AK236279	-	1469	70.5601	2294	0.772
AB019559	PPP1R12A	1466	65.9055	2451	0.9751
AK238885	-	1464	121.289	1330	0.9684
AK344599	-	1464	102.227	1578	0.9772
AK235511	LOC100153484	1463	100.127	1610	0.9876
AK347550	-	1462	45.9218	3508	0.7945
AK236036	-	1459	60.256	2668	0.9573
AK346900	-	1457	170.972	939	0.5186
AK240296	CCT7	1454	83.5744	1917	0.5368
AK232829	DGCR2	1454	39.3738	4069	0.7424
AK236116	-	1453	128.287	1248	0.9776
AK348239	-	1451	48.3757	3305	0.9555
AK351886	-	1450	112.436	1421	0.8853
AK230971	-	1448	81.0315	1969	0.9939
AK351623	-	1444	85.4513	1862	0.8453
AK232646	-	1443	106.568	1492	0.9879
X17058	SLC2A1	1442	71.2511	2230	0.8987
AK240079	-	1442	119.917	1325	0.9713
AK235666	BZW1	1440	65.5388	2421	0.8067
AK232674	-	1440	71.8287	2209	0.9796
FJ362509	SLC9A3R1	1438	79.2246	2000	0.5895
AK232763	-	1435	89.1814	1773	0.9741
AK349638	-	1434	369.179	428	0.757
AK235207	TMEM50B	1433	80.1921	1969	0.9213
AK234298	MATN2	1433	43.2716	3649	0.9537
AK234218	-	1430	89.2229	1766	0.9717
AK231558	-	1428	168.106	936	0.9818
AK233532	-	1427	73.4753	2140	0.7967
AK236617	-	1425	60.0676	2614	0.9916
AK344458	-	1425	77.3481	2030	0.9768
AK233476	-	1424	66.3453	2365	0.7222
AK232599	-	1422	73.7	2126	0.9779
AK237250	ATXN2	1422	107.246	1461	0.9774
AK232012	-	1422	99.5465	1574	0.9765
AK346895	-	1421	174.75	896	0.6451
AK236439	RING1	1420	89.5626	1747	0.9685
AK345304	-	1419	48.2579	3240	0.9877
AK346882	-	1417	195.658	798	0.9624
AY609874	-	1415	59.7146	2611	0.9544
AK348548	-	1413	112.659	1382	0.8162
AK234213	-	1413	68.4672	2274	0.9833
AK344382	-	1412	67.9407	2290	0.986
EU872207	TIAF1	1412	95.2751	1633	0.9694
AK234861	-	1408	68.7998	2255	0.9867
AK344642	-	1406	49.0263	3160	0.9782
AK233011	-	1404	82.9061	1866	0.9775
AK234953	-	1403	110.74	1396	0.9463
AK235846	-	1401	67.8261	2276	0.993
AK234622	-	1400	70.3109	2194	0.9572
AK239435	-	1400	54.3559	2838	0.6712
AK240140	-	1399	150.981	1021	0.9275
AK351511	-	1399	99.3247	1552	0.9716
AB004061	STAT2	1398	33.1344	4649	0.877
AK240232	-	1397	73.231	2102	0.9924
AK345143	-	1395	66.1692	2323	0.9901
AK347357	-	1394	61.1956	2510	0.9661
AK344502	-	1392	98.5103	1557	0.9666
AK231017	-	1385	236.971	644	0.7981
AK349513	-	1381	59.6272	2552	0.8362
AK234885	-	1381	69.9947	2174	0.9075
AK230624	-	1381	76.814	1981	0.9137
AK236160	-	1380	80.2842	1894	0.981
AK235359	-	1380	37.2692	4080	0.9939
AK236549	-	1379	86.2851	1761	0.8433
AK239829	-	1378	80.1256	1895	0.5979
AK232798	LOC100154173	1378	77.2712	1965	0.8896
AK234589	-	1377	60.7154	2499	0.9868
AK237336	-	1377	87.6026	1732	0.3083
AK343501	-	1376	110.027	1378	0.9695
AK345291	-	1375	92.4389	1639	0.9896
AK238998	-	1374	116.102	1304	0.9709
AK234945	-	1374	66.7242	2269	0.7193
AK346277	-	1374	45.4783	3329	0.5119
AK232812	-	1371	56.4946	2674	0.9839
AK233396	-	1367	49.4017	3049	0.9255
AK349544	-	1364	57.4304	2617	0.9782
AK230978	-	1363	60.4854	2483	0.9887
AK238787	MFAP1	1360	73.9292	2027	0.9837
AK230558	HMG20A	1359	39.7939	3763	0.9793
AK230499	-	1354	73.3137	2035	0.9342
AK238416	-	1352	86.6626	1719	0.9005
AK348591	-	1351	71.4999	2082	0.8501
FJ547477	ACTA2	1351	127.016	1172	0.5026
M16427	MDH2	1348	87.1669	1704	0.74
AK237238	ACL	1347	60.1386	2468	0.5669
AK233538	-	1347	100.83	1472	0.892
AK238246	-	1346	117.15	1266	0.9779
AK231759	-	1346	96.8726	1531	0.9406
AK343352	-	1346	63.5441	2334	0.994
DQ845171	ACTB	1345	184.79	802	0.384
AK234380	-	1343	53.9684	2742	0.9967
AK235203	PLAC9	1343	100.805	1468	0.968
AK349388	-	1341	68.9827	2142	0.9458
AK233842	KIFC1	1339	62.944	2344	0.9787
AK230591	-	1337	35.388	4163	0.7072
AK239526	-	1337	69.262	2127	0.9845
GQ180109	SLC6A8	1336	62.0093	2374	0.8517
AK344368	-	1334	73.6053	1997	0.8292
AK346897	-	1333	131.025	1121	0.9242
AK349713	-	1333	287.435	511	0.9432
AK236266	-	1333	59.4173	2472	0.9875
AK235619	-	1332	111.021	1322	0.9924
AK233221	-	1330	80.6543	1817	0.9796
AK237835	-	1329	51.113	2865	0.9414
AK235335	-	1328	75.9359	1927	0.9678
AK230733	-	1327	42.7664	3419	0.9769
AY271355	HSPE1	1326	250.185	584	0.9332
AK238836	-	1324	113.091	1290	0.6597
AK239955	-	1324	56.003	2605	0.4234
AK235604	-	1324	78.7306	1853	0.9698
AK232933	ATP5F1	1323	119.883	1216	0.8084
AK234766	-	1323	153.774	948	0.9715
GU066778	ZFP36	1322	86.1428	1691	0.9367
AK344464	-	1322	53.1633	2740	0.9847
AK240211	-	1321	53.3763	2727	0.9611
AK343251	-	1319	45.646	3184	0.9507
DQ835010	CAV1	1316	55.4942	2613	0.6644
AK236241	-	1316	46.9732	3087	0.9666
AK350419	-	1314	134.061	1080	0.9769
AK232372	-	1312	112.854	1281	0.9836
AK351455	-	1311	91.8343	1573	0.9466
AK240117	-	1311	162.309	890	0.9719
AK343644	-	1310	56.2969	2564	0.7761
AK235576	CDC42BPB	1309	88.0556	1638	0.9841
AK233139	-	1308	43.2029	3336	0.8756
AK347130	-	1308	93.8924	1535	0.9511
AK237527	CTSZ	1305	105.887	1358	0.9131
AK235290	-	1304	79.2959	1812	0.4117
AK235650	-	1303	64.2101	2236	0.8175
AK349096	-	1303	102.847	1396	0.985
AK231533	-	1302	62.1324	2309	0.9905
AK230925	-	1301	48.0246	2985	0.9799
AK238996	CORO1C	1300	60.1357	2382	0.9605
AK350867	-	1298	75.7938	1887	0.9258
AK235256	-	1298	217.691	657	0.9756
AK343969	-	1298	39.9952	3576	0.9636
AK348036	-	1298	46.2409	3093	0.4824
AK234155	-	1297	78.1371	1829	0.9863
AK235798	-	1296	63.951	2233	0.9767
AK239991	-	1295	81.2599	1756	0.8588
AK240201	-	1295	135.51	1053	0.7645
AK234357	-	1295	125.059	1141	0.1779
AK347443	-	1294	94.5505	1508	0.8879
AK344701	-	1293	47.1449	3022	0.9692
AK346618	-	1291	211.999	671	0.9732
AK237422	-	1289	77.6552	1829	0.8742
AK236306	-	1289	68.6473	2069	0.6926
M21683	HMGB1	1289	64.7953	2192	0.276
AB237780	COL6A3	1289	151.097	940	0.9989
AK344860	-	1287	556.121	255	0.8941
FM210346	CLTC	1286	28.1823	5028	0.4749
AK235552	CLK2	1285	65.159	2173	0.9393
AK348152	-	1285	57.4171	2466	0.9732
AY231144	CPR2	1284	71.203	1987	0.9909
AK235380	-	1283	101.268	1396	0.8954
FJ487633	NDUFB8	1282	210.522	671	0.9762
EF375723	EPAS1	1281	49.2669	2865	0.844
AK230776	ATP6V1C1	1280	75.3417	1872	0.9856
D89812	CAT	1280	61.8866	2279	0.4524
AK234611	-	1279	77.2216	1825	0.5562
AK235901	-	1276	68.5848	2050	0.9117
AK239935	-	1271	157.712	888	0.9809
AK237619	-	1269	79.1775	1766	0.9881
AK351508	-	1269	78.9986	1770	0.9898
AK349514	-	1268	79.3398	1761	0.9813
AK236768	-	1268	60.7467	2300	0.803
AK349089	-	1266	71.5736	1949	0.9785
EU073662	ACL	1265	31.838	4378	0.6706
AK345219	-	1262	136.732	1017	0.9784
AK350051	-	1261	87.0044	1597	0.9048
EF095721	KLF2	1260	85.5427	1623	0.854
AY609553	-	1260	45.9874	3019	0.941
AY609623	GLT8D1	1258	93.5959	1481	0.9703
AK345017	-	1258	74.2848	1866	0.9871
AK238632	-	1258	85.1446	1628	0.9803
AK236216	PMEPA1	1257	46.8398	2957	0.791
AK236459	-	1256	63.9829	2163	0.926
AK239710	-	1256	70.1445	1973	0.9752
AK235011	-	1255	92.4983	1495	0.9492
AK347180	-	1255	279.363	495	0.9313
AK236601	-	1255	80.7267	1713	0.9416
AK233634	-	1252	37.7131	3658	0.9587
AK346955	-	1251	67.77	2034	0.7684
FJ887980	CLDN3	1250	133.722	1030	0.8019
AK234633	-	1250	88.4611	1557	0.9017
AK238586	-	1247	105.939	1297	0.9854
AK349512	-	1247	48.161	2853	0.9902
FJ236707	RSF1	1246	29.6979	4623	0.7967
AK237772	-	1244	45.1194	3038	0.2439
AB232525	DKK3	1242	56.9507	2403	0.9576
AK235960	-	1241	68.8185	1987	0.9265
AK235396	-	1240	76.5017	1786	0.9821
AK233800	-	1240	140.135	975	0.961
AK235249	-	1240	73.8552	1850	0.9243
AK236645	MTDH	1238	86.2819	1581	0.9779
DQ629173	RPS26	1238	290.238	470	0.4149
AK349771	-	1236	44.8145	3039	0.9701
AK234658	-	1235	64.8933	2097	0.5179
AK238722	BRD2	1235	77.5391	1755	0.6729
AK345133	-	1234	135.835	1001	0.6244
AK232368	-	1231	94.5889	1434	0.9798
AK235844	-	1231	69.3813	1955	0.9893
AY856514	ADIPOR2	1229	54.8259	2470	0.9789
AY610291	-	1228	210.763	642	0.9922
AK232184	-	1227	97.9708	1380	0.9812
AK231284	-	1227	52.2208	2589	0.9498
AK240360	MYL6	1227	190.154	711	0.5021
AK233803	-	1226	208.15	649	0.98
AK234886	-	1225	75.3653	1791	0.9799
EU282370	SKIV2L	1225	34.8604	3872	0.9876
AY610250	-	1223	240.212	561	0.9501
AK230650	-	1223	54.8023	2459	0.9675
AK239116	-	1223	61.5057	2191	0.9649
DQ629146	-	1219	305.269	440	0.8909
AK235304	-	1217	69.8062	1921	0.3399
AK233389	-	1215	70.5732	1897	0.9325
AK230617	-	1215	95.7635	1398	0.9814
AK237141	-	1213	79.1338	1689	0.8721
AK345713	-	1213	134.329	995	0.9889
EU282360	ATF6B	1213	56.0642	2384	0.9639
AK239051	-	1212	65.1448	2050	0.9156
AK344636	-	1212	56.9982	2343	0.9684
AK343607	-	1210	62.2439	2142	0.9608
AK231694	PIGT	1210	61.3842	2172	0.9765
AK350242	-	1210	48.9991	2721	0.9915
AK346668	-	1209	172.114	774	0.637
AY705448	SCAP	1209	32.5235	4096	0.8267
AF327368	IRF6	1208	73.743	1805	0.9911
AK347540	-	1207	40.0228	3323	0.8868
AK240464	-	1206	98.7264	1346	0.5513
AY225510	PC	1206	37.5702	3537	0.9983
AK233678	-	1205	55.7412	2382	0.9677
AK351135	-	1204	115.764	1146	0.3168
AK234447	-	1201	37.1518	3562	0.9736
AK344690	-	1201	64.0536	2066	0.9768
AY939831	PLIN3	1201	88.8153	1490	0.9987
AK233401	DLST	1201	60.7877	2177	0.7198
EF095722	KLF6	1198	33.117	3986	0.7105
AK235564	-	1197	73.0715	1805	0.9745
AK347966	-	1196	72.7686	1811	0.8603
AK346977	-	1196	246.325	535	0.9271
AK349770	-	1195	45.9113	2868	0.9637
AK351132	-	1193	62.8963	2090	0.9833
AK237135	LOC100153066	1193	49.068	2679	0.9918
AK237887	-	1193	103.263	1273	0.9686
AK234781	LSG1	1192	66.5028	1975	0.9889
AK231865	LOC100152555	1189	113.333	1156	0.9446
AK240574	-	1189	153.59	853	0.803
AK343702	-	1188	50.3277	2601	0.9792
DQ020476	SREBF2	1187	42.1095	3106	0.9501
AK343480	-	1183	56.7486	2297	0.9142
AK346528	-	1182	132.225	985	0.3442
AJ307006	MCL1	1181	53.6181	2427	0.8072
AK236497	-	1176	71.1979	1820	0.9819
AK236398	-	1176	200.899	645	0.8961
AK240341	-	1176	121.33	1068	0.4195
AK232767	LOC100153809	1176	69.8545	1855	0.9757
AK349119	-	1175	81.1215	1596	0.9881
AK343554	-	1173	104.825	1233	0.9457
AY609709	-	1172	128.369	1006	0.996
AK346620	-	1171	152.157	848	0.2913
AK349041	-	1169	205.437	627	0.7863
AY610028	NOP58	1168	57.174	2251	0.6739
AK235473	-	1166	58.8001	2185	0.9753
AK236039	-	1165	38.3876	3344	0.8678
AK351686	-	1163	96.8614	1323	0.9834
AK349413	-	1162	44.6435	2868	0.9125
AK235437	-	1162	70.8564	1807	0.9137
AK235563	-	1160	45.261	2824	0.9954
AK348752	-	1159	53.1006	2405	0.9838
AK350655	-	1157	96.4346	1322	0.9743
AK240109	-	1157	137.823	925	0.9773
M55701	PNN	1156	114.857	1109	0.8909
AK239112	-	1155	70.5858	1803	0.9906
AK234679	TLN1	1154	77.3455	1644	0.7719
AY610293	-	1152	216.984	585	0.9556
AK235910	LIMK2	1152	51.6418	2458	0.8531
AK239035	MCM4	1151	61.4464	2064	0.9268
AK232609	-	1151	66.7502	1900	0.9884
AK235026	-	1151	44.9576	2821	0.9759
AK235784	-	1151	51.8078	2448	0.9248
AK235937	-	1149	62.1527	2037	0.9863
AK231690	-	1149	56.6466	2235	0.6658
AK350061	-	1147	89.8257	1407	0.9552
AK349431	-	1147	205.17	616	0.9351
AK349502	-	1145	33.4387	3773	0.8203
AK231575	-	1143	47.5081	2651	0.9902
AK232879	-	1143	83.4619	1509	0.3426
AF120099	SLC4A2	1142	62.9484	1999	0.9995
AK351117	-	1142	84.7936	1484	0.9825
AK234737	-	1141	41.9218	2999	0.9897
AK235148	LOC100154684	1139	43.7293	2870	0.9557
AK231270	-	1137	96.4456	1299	0.9792
AK236340	-	1135	54.708	2286	0.9549
AK232899	CA2	1134	81.2433	1538	0.8518
AK343457	-	1134	87.5629	1427	0.9867
AK347915	-	1133	121.56	1027	0.9094
AK344059	-	1132	65.0323	1918	0.9823
AK344620	-	1131	69.0808	1804	0.9507
AF165172	VCL	1130	23.9445	5200	0.6952
EF405627	VDR	1130	52.7815	2359	0.9792
AK235496	-	1130	67.6325	1841	0.9848
AK350821	-	1129	35.1515	3539	0.7819
AK230645	LIPA	1128	49.5579	2508	0.7671
AK238002	-	1127	56.6519	2192	0.9521
AK349740	-	1127	186.738	665	0.9699
AK345977	-	1126	33.6326	3689	0.5546
AK239521	SEC22B	1125	82.5303	1502	0.9734
J05224	ACO2	1125	46.5143	2665	0.9159
AK351776	-	1124	63.2858	1957	0.8283
AK234158	-	1124	53.3838	2320	0.9565
AK238669	PAN3	1123	79.7295	1552	0.9871
AK239484	APEX1	1123	90.3873	1369	0.5493
AK235305	-	1123	54.3197	2278	0.9486
AK348921	-	1119	78.685	1567	0.7326
AK348358	-	1119	32.4814	3796	0.7787
AK351888	-	1119	55.0444	2240	0.9536
AK231077	LOC100158211	1118	43.0732	2860	0.9846
AK230970	-	1117	49.5487	2484	0.7621
AK234916	-	1117	61.2334	2010	0.7791
AK344537	-	1117	80.7076	1525	0.9226
AK235894	-	1116	59.7516	2058	0.9665
AF195781	BIRC5	1115	154.734	794	0.995
DQ629136	ATP5I	1112	372.426	329	0.7173
AK236276	LOC100153890	1112	47.6022	2574	0.9883
AY610168	-	1111	57.2047	2140	0.95
AK348097	-	1109	38.3786	3184	0.6442
AK232099	-	1108	54.4304	2243	0.9487
AK236176	-	1108	58.6959	2080	0.9861
AK344367	-	1108	66.9706	1823	0.9759
X94251	GAPDH	1108	372.218	328	0.6616
AK232596	-	1107	101.902	1197	0.9064
AK347621	-	1106	54.7225	2227	0.7719
M86444	RDX	1106	52.5289	2320	0.5358
AK231172	-	1106	206.905	589	0.927
AK236075	-	1104	45.6803	2663	0.9024
AK236233	-	1103	96.8418	1255	0.9339
AK235042	-	1103	44.2272	2748	0.6306
AK343384	-	1103	99.0517	1227	0.9837
FJ436389	ACSL3	1102	46.7024	2600	0.7558
AK239601	-	1101	65.1536	1862	0.9823
AK234251	-	1101	49.3757	2457	0.9227
AK351427	-	1099	45.8522	2641	0.9917
AK236151	LEPROT	1099	57.555	2104	0.8004
AK234956	-	1099	84.2112	1438	0.6113
FJ458421	LRP10	1097	42.4571	2847	0.5371
AK234991	-	1096	46.9355	2573	0.9701
AK230524	-	1096	66.8318	1807	0.979
AK237741	RNF31	1094	34.4808	3496	0.9811
AK350508	-	1094	37.3319	3229	0.9709
AK236417	-	1094	71.034	1697	0.9929
AK344696	-	1094	47.143	2557	0.9699
AK238906	LOC100154142	1092	66.185	1818	0.9862
AK348556	-	1091	46.0944	2608	0.9126
EF397605	CSTB	1090	222.004	541	0.9464
AK231211	-	1090	77.0886	1558	0.8299
AK239332	-	1089	56.4677	2125	0.9854
AK343493	-	1089	39.6281	3028	0.9283
AK344123	-	1084	81.7542	1461	0.9788
AK239721	LOC100156038	1084	54.6399	2186	0.946
AK239094	-	1083	92.5777	1289	0.9379
AK237245	XPO7	1081	40.5144	2940	0.999
AK238062	-	1081	80.1564	1486	0.9791
AK233425	-	1080	54.7136	2175	0.9931
AK230942	ANXA1	1079	83.609	1422	0.154
EU559626	WDTC1	1076	53.5508	2214	0.9937
AK233861	-	1074	54.5602	2169	0.5906
AY609689	-	1074	63.3178	1869	0.5869
AK344956	-	1074	112.172	1055	0.3109
AK237610	ITGA5	1073	81.7641	1446	0.9882
AK351270	-	1073	73.8481	1601	0.8738
AK230712	-	1073	86.3629	1369	0.8554
AY609615	-	1072	43.5548	2712	0.76
AK234182	-	1072	93.2286	1267	0.9763
AK231096	-	1072	69.4419	1701	0.9806
AK231779	-	1072	213.987	552	0.9656
AY609911	-	1072	34.4878	3425	0.5442
AK347144	-	1071	55.1709	2139	0.9612
AK240312	-	1071	118.129	999	0.8358
AK236537	-	1071	62.8719	1877	0.9526
AK235559	-	1070	39.287	3001	0.8071
AY610266	-	1069	203.086	580	0.9983
AK232504	-	1068	64.306	1830	0.9776
AK233765	-	1067	70.1072	1677	0.9112
AY610021	-	1067	136.868	859	0.9511
AK350235	-	1066	59.7454	1966	0.9898
AK239033	RAB2A	1066	90.1455	1303	0.7414
AK343713	-	1066	48.2777	2433	0.8985
AY610341	-	1064	176.831	663	0.5792
AK347365	-	1064	36.0625	3251	0.9797
AK234903	-	1063	96.8008	1210	0.9793
AK238474	-	1062	67.68	1729	0.9884
AK239348	-	1061	63.3995	1844	0.8883
AK230941	-	1061	59.6777	1959	0.6789
AK236596	-	1061	48.8544	2393	0.9896
AK233777	-	1059	126.013	926	0.9741
AK348593	-	1058	54.7572	2129	0.915
AY609646	SELS	1057	99.8011	1167	0.8432
AY609970	-	1053	78.93	1470	0.9122
AY609625	-	1052	88.2168	1314	0.7892
AY704418	PSMD4	1051	100.527	1152	0.9991
AK346920	-	1049	128.715	898	0.8452
AK237714	-	1049	43.5026	2657	0.7362
AK236419	-	1049	82.3265	1404	0.985
AK238877	TOMM20	1048	59.0671	1955	0.9826
AK236291	-	1047	38.8307	2971	0.7748
AY662692	ARID1B	1047	20.293	5685	0.9015
AK232385	-	1046	38.5471	2990	0.986
AK344277	-	1046	84.5604	1363	0.9787
AK352248	-	1046	72.9467	1580	0.4532
AK344968	-	1045	70.3824	1636	0.9756
AY864613	CYCS	1045	86.7714	1327	0.7792
AK232287	LOC100155956	1044	102.527	1122	0.6783
AK237173	-	1043	111.146	1034	0.9439
AK234468	-	1042	63.3987	1811	0.376
AY610164	RBM18	1041	45.7538	2507	0.9306
AB090164	RAMP2	1040	152.793	750	0.6213
AK240094	-	1040	117.654	974	0.9425
AK344319	-	1037	46.5814	2453	0.9857
AK351048	-	1037	49.5508	2306	0.9761
AK238061	-	1037	46.6384	2450	0.9808
AY610336	-	1036	182.064	627	0.9298
AY609838	-	1036	220.801	517	0.6692
EF070345	HIF1A	1036	39.9279	2859	0.8356
AK344591	-	1035	73.1518	1559	0.957
AK233556	-	1035	82.0458	1390	0.9108
AK238086	-	1034	84.3952	1350	0.9748
AK350119	-	1034	80.0657	1423	0.8391
AK231937	-	1034	111.372	1023	0.8573
AY609958	-	1032	47.4794	2395	0.6017
AY609755	-	1031	92.3601	1230	0.8927
DQ629178	COX7A2	1031	224.512	506	0.917
AK343454	-	1030	89.576	1267	0.9787
AK352119	-	1030	50.0851	2266	0.985
AK343500	-	1030	64.2655	1766	0.9904
AK344634	-	1029	56.4093	2010	0.9308
AK347623	-	1029	28.6392	3959	0.9879
AK238694	-	1027	78.1507	1448	0.9648
AK348604	-	1025	49.4275	2285	0.9571
FJ436394	CPNE1	1024	59.0742	1910	0.877
AM233751	SGMS1	1024	52.7005	2141	0.581
AK351912	-	1023	88.827	1269	0.5209
AK345243	-	1023	41.2446	2733	0.7914
AK234726	-	1022	48.8129	2307	0.6164
AY609862	-	1021	84.1444	1337	0.9843
AK348537	-	1020	62.8585	1788	0.9866
AK348230	-	1020	78.9817	1423	0.6353
AK239546	-	1020	49.6426	2264	0.9695
AB237776	COL6A1	1019	392.59	286	0.9755
AK234680	-	1018	57.6416	1946	0.98
HM046503	WDR45L	1018	71.583	1567	0.9917
AY609968	-	1018	128.489	873	0.9817
AK234725	-	1018	78.3314	1432	0.9225
M57446	SLPI	1017	186.767	600	0.92
AK349654	-	1017	59.9253	1870	0.8797
AK240467	GRHPR	1017	88.8663	1261	0.981
AK349463	-	1017	54.1616	2069	0.8613
AK347210	-	1015	60.0644	1862	0.4114
AK230984	SEC62	1015	41.8563	2672	0.8743
AK350977	-	1014	86.6794	1289	0.9845
AK348875	-	1014	57.7117	1936	0.734
AK232283	-	1014	65.8008	1698	0.8969
AK346548	-	1013	137.463	812	0.9569
AK346268	-	1012	24.9853	4463	0.8736
AY610175	-	1010	151.208	736	0.875
AK231154	-	1010	120.704	922	0.9837
AK346875	-	1009	57.1027	1947	0.9707
EU399817	RELA	1009	66.8946	1662	0.7365
AK345302	-	1007	70.2714	1579	0.9411
AK235212	-	1007	88.2725	1257	0.9769
AK347580	-	1007	67.452	1645	0.9921
AK345131	-	1007	33.8494	3278	0.9783
AY803116	RBM39	1005	113.461	976	0.9631
AK350103	-	1003	55.7607	1982	0.9536
AK350267	-	1003	64.1799	1722	0.8937
AK234902	-	1003	67.3889	1640	0.9829
AK234376	-	1002	235.411	469	0.9467
AK349814	-	1002	56.1014	1968	0.9883
AK236606	-	1001	39.7898	2772	0.8939
AK231631	-	1000	55.3704	1990	0.8905
AK234382	-	998	50.7695	2166	0.548
AK236202	LOC100156570	997	36.0068	3051	0.5811
AK344068	-	996	63.5843	1726	0.4832
AK234323	-	996	56.338	1948	0.9466
AK343722	-	995	37.4825	2925	0.9344
AK237007	PSMB8	995	94.1084	1165	0.9614
AK352253	-	995	99.2183	1105	0.9683
AK237274	-	994	75.1208	1458	0.9794
AK230827	SNX14	994	40.0168	2737	0.9737
AK230890	-	993	51.1289	2140	0.9804
AK231590	-	993	51.9544	2106	0.7227
AK352201	-	991	97.8454	1116	0.9749
AK237130	LOC100157302	990	69.1288	1578	0.8232
AK344489	-	990	46.3798	2352	0.9596
AK349577	-	989	97.2992	1120	0.9759
AK234911	-	988	54.0541	2014	0.999
AK347697	-	988	172.255	632	0.8592
AK343541	-	987	128.552	846	0.948
AK231548	-	986	63.6465	1707	0.5723
AK232717	-	986	47.6094	2282	0.9763
AK236812	-	986	46.0944	2357	0.9521
AB053483	SMAD4	985	31.1344	3486	0.8982
AK346151	-	984	37.7259	2874	0.9001
AK237219	LOC100155631	983	39.1025	2770	0.9892
FJ183794	APLP2	982	54.4011	1989	0.992
AK239364	ARF1	982	59.0955	1831	0.4123
AK230536	CCPG1	981	34.4357	3139	0.8194
AK348402	-	980	36.93	2924	0.7432
AK231347	TSC2	980	89.2425	1210	0.9884
AK236455	-	979	89.4471	1206	0.4179
AK240507	-	979	108.743	992	0.8901
AK351060	-	978	96.9092	1112	0.9613
AK240098	-	978	95.6194	1127	0.8864
AK349980	-	977	60.8896	1768	0.9101
AK344861	-	976	421.736	255	0.9961
AK233595	PCK2	976	47.7967	2250	0.9142
AK345199	-	975	72.5895	1480	0.9149
AK351305	-	974	74.5294	1440	0.575
AK230601	-	974	83.1311	1291	0.8668
AK349102	-	973	78.9485	1358	0.8549
AK349253	-	973	25.6427	4181	0.7139
AK347148	NME1	973	136.576	785	0.9401
AK347343	-	973	54.0929	1982	0.9571
AK231469	-	973	58.1726	1843	0.9853
Z35331	MYO6	972	23.2527	4606	0.9273
AK235730	-	972	52.6558	2034	0.8599
AK239550	-	971	65.5989	1631	0.9135
AK235101	-	971	62.0962	1723	0.9762
AK232972	-	970	27.148	3937	0.6782
AY610402	-	970	163.929	652	0.9632
AK345944	-	969	54.3642	1964	0.8747
AY610148	BNIP3L	968	30.9253	3449	0.7918
AK234301	-	966	56.5273	1883	0.914
AK235541	-	964	33.3084	3189	0.8896
AK349805	-	963	46.4988	2282	0.9886
AK237549	IFRD2	963	54.8373	1935	0.9762
AK347711	-	962	66.7087	1589	0.82
AK232934	-	961	45.9591	2304	0.9835
AK238930	LOC100157573	961	52.2397	2027	0.9704
AK232350	RBM39	960	83.4883	1267	0.7822
AK237307	-	959	56.4474	1872	0.867
FJ603023	MAL2	958	36.9347	2858	0.9262
AK238544	-	958	65.4834	1612	0.9696
EU282356	VARS	957	24.7941	4253	0.7402
AK352376	-	957	102.378	1030	0.9786
AK238663	C17H8orf40	956	42.6992	2467	0.9084
AK239060	-	956	35.7809	2944	0.4412
DQ225361	TUBB2A	956	41.8676	2516	0.2977
AK238609	IFI16	955	42.6373	2468	0.8075
AK351395	-	955	41.1693	2556	0.9734
AK344317	-	955	55.7356	1888	0.982
AK230576	-	955	73.1263	1439	0.4281
AF268461	VDAC1	954	109.499	960	0.4625
AY642268	GRN	954	49.075	2142	0.4393
AK231831	-	953	61.3009	1713	0.6865
AK351546	-	952	74.0284	1417	0.9379
AK236268	-	951	55.5905	1885	0.9836
AK236898	NCSTN	951	45.3039	2313	0.8318
AK233383	-	951	60.2923	1738	0.9856
AK236065	RAB14	950	60.4027	1733	0.8869
AK233903	-	949	94.2051	1110	0.9604
AK230742	DDX24	948	35.896	2910	0.7031
AK350559	-	946	44.7946	2327	0.988
X07617	PRKACA	946	57.5577	1811	0.8448
AK349623	-	945	93.6393	1112	0.9065
AK235438	-	944	41.841	2486	0.78
EF154831	ANGPTL2	943	52.1881	1991	0.9066
AK237500	DYNLRB1	941	148.123	700	0.9471
EU661948	KDM2A	941	16.9366	6122	0.6692
AK239064	-	940	60.784	1704	0.7224
AK234386	-	940	98.3627	1053	0.7711
AK344900	-	939	102.747	1007	0.4151
AK239232	-	938	44.7621	2309	0.9775
AK234559	-	938	73.5627	1405	0.9715
DQ200860	TMEM59	937	65.8873	1567	0.5705
AK236260	TESK1	936	63.8213	1616	0.9746
AK350557	-	936	62.1296	1660	0.9578
AK235219	RAE1	935	63.5173	1622	0.984
AK230996	SCFD1	934	48.1135	2139	0.9631
AK233659	-	934	58.977	1745	0.9702
AK343711	-	933	50.1731	2049	0.9449
AK347432	-	932	50.2419	2044	0.9667
AK344318	-	932	52.908	1941	0.9645
AK351684	-	931	43.3944	2364	0.783
AK346826	-	930	134.304	763	0.9528
AK350001	-	929	157	652	0.727
AK350091	-	929	44.8571	2282	0.9847
AY371320	SLC7A1	928	15.9373	6416	0.9292
DQ058292	MAPK12	928	63.789	1603	0.8041
AK239531	ACTR1A	928	75.1865	1360	0.9654
AY609877	-	927	51.6398	1978	0.9702
AK349965	-	927	47.0058	2173	0.5453
AK351917	-	927	23.7875	4294	0.9306
AK235700	LOC780415	926	63.731	1601	0.9026
AK344898	-	924	113.251	899	0.5962
AK343643	-	923	47.3256	2149	0.8329
AK233469	-	922	71.4937	1421	0.9472
AK236807	VPS72	921	75.0055	1353	0.9667
AK350046	-	921	45.0033	2255	0.522
AK239139	-	921	78.486	1293	0.9892
AK235628	-	921	43.8558	2314	0.9736
AK349667	-	921	65.7269	1544	0.9469
AK349818	-	917	37.8291	2671	0.9865
AK234143	-	916	42.8038	2358	0.9046
EU661937	KDM4A	916	77.1058	1309	0.8808
AK344551	-	916	33.0706	3052	0.9545
AK235657	-	916	55.8558	1807	0.9878
AB161197	EPCAM	915	72.2733	1395	0.5004
AK231791	-	915	84.2987	1196	0.9799
AK346946	-	915	97.9799	1029	0.967
AK237517	-	915	76.9041	1311	0.9359
AK343803	-	914	49.2475	2045	0.9002
AK347963	-	914	30.081	3348	0.9208
AK344672	-	912	32.2914	3112	0.9817
AK234826	-	910	45.0046	2228	0.9861
AY609892	-	910	87.0402	1152	0.9688
DQ435075	PPPDE1	909	24.2342	4133	0.7423
AK349186	-	909	37.7678	2652	0.9506
AK343664	-	909	31.7767	3152	0.9892
AY610484	-	908	139.54	717	0.4658
AY610149	-	908	115.799	864	0.89
AK347192	-	907	108.986	917	0.747
AK238894	-	907	45.0585	2218	0.6204
AK345527	-	907	82.3906	1213	0.9868
AY610238	-	906	191.244	522	0.9847
AK346373	-	906	42.9929	2322	0.8678
AK239000	-	906	43.4798	2296	0.9704
AK234704	LOC100152371	906	57.0455	1750	0.9714
AK235306	PSMD1	906	47.1562	2117	0.5687
AK233149	-	905	143.481	695	0.9165
AY610259	SNRPF	905	220.131	453	0.8079
AK349242	-	904	55.7722	1786	0.9938
DQ915494	CCND3	904	113.321	879	0.9215
AK352306	-	904	30.5082	3265	0.6689
AK230605	CCNC	902	45.0948	2204	0.9791
AK234703	-	902	76.9263	1292	0.7624
AK344728	-	901	129.101	769	0.9727
EU725862	MAT2B	900	55.0936	1800	0.9406
AK233385	SEC14L2	899	35.3275	2804	0.9083
AK351991	-	899	57.226	1731	0.7429
AK239190	-	899	39.9107	2482	0.9782
AK232555	-	898	43.86	2256	0.9424
AK348427	-	897	69.4086	1424	0.9537
EU714324	VEGFA	897	52.7135	1875	0.8875
AK346497	-	895	26.5172	3719	0.7249
AK343477	-	895	25.1704	3918	0.9701
EF591082	APRIL	894	78.3047	1258	0.9769
AK348186	-	894	50.2845	1959	0.3951
AK344689	-	893	30.332	3244	0.9904
AK347418	-	893	43.2135	2277	0.5841
AK349777	-	892	86.2166	1140	0.9754
AK231191	-	892	87.5998	1122	0.8859
AK349889	-	892	42.7707	2298	0.9869
AK234268	-	892	42.129	2333	0.9709
AK240480	-	892	100.089	982	0.8065
AK232994	FOS	892	46.2527	2125	0.9666
AK348998	-	890	42.7865	2292	0.5336
AK234808	-	890	43.6822	2245	0.9385
AK345668	-	889	54.0897	1811	0.8829
AK235451	KIAA1967	889	59.4396	1648	0.9739
AY609583	-	889	42.4789	2306	0.7268
AK345281	-	888	88.7092	1103	0.2602
AK234130	-	887	38.8922	2513	0.9447
AK350024	-	887	33.3798	2928	0.9809
AK236416	-	886	61.7885	1580	0.8291
AK236710	-	886	61.3228	1592	0.9598
AK349193	-	886	31.1208	3137	0.964
AK237439	-	886	40.0763	2436	0.8255
AK345290	-	886	80.883	1207	0.9776
AY885253	LGALS1	885	233.85	417	0.6043
AK343482	-	885	43.6117	2236	0.6722
AK232818	-	884	41.7333	2334	0.8556
AK235860	CDK9	883	53.4589	1820	0.7786
AK349455	-	883	39.1215	2487	0.9803
AK236970	-	883	83.803	1161	0.9759
AK345022	-	882	54.9689	1768	0.9587
AK344503	-	882	54.9689	1768	0.9819
AK343369	-	882	44.175	2200	0.8355
AK345998	-	880	95.9097	1011	0.9575
AY216477	GLUL	880	91.7358	1057	0.8165
GU373695	TRIP13	880	44.115	2198	0.9249
AK350505	-	880	25.0555	3870	0.7876
AK235892	-	879	71.4266	1356	0.7367
AK236669	-	878	45.9593	2105	0.6798
AK239162	-	876	68.6027	1407	0.8898
AK230844	-	876	43.2843	2230	0.3045
AK236086	-	876	67.311	1434	0.9093
AK231325	-	874	38.5523	2498	0.942
AK352461	-	874	26.4861	3636	0.9568
AK348002	-	873	54.163	1776	0.9792
AK232807	-	873	53.8899	1785	0.9479
AK347147	-	873	229.579	419	0.9332
AK238924	-	873	58.5118	1644	0.9903
AK231946	-	873	58.6545	1640	0.9866
AK237795	-	873	53.4408	1800	0.9356
AY609509	DAD1	873	131.592	731	0.8878
AK237969	-	871	72.8172	1318	0.8778
AK236642	-	871	39.3978	2436	0.6067
AK232080	CDCA3	870	83.7962	1144	0.9502
AK347127	-	870	194.448	493	0.7789
AK234871	-	870	33.1591	2891	0.6088
AK230638	PITPNB	870	35.8098	2677	0.687
AY496867	SREBF1	869	25.0007	3830	0.2992
AK230626	PRPF39	868	33.3947	2864	0.9797
AK348490	-	868	56.4262	1695	0.9841
AK239723	-	868	58.9294	1623	0.9729
DQ923315	STIP	868	36.3383	2632	0.973
AK347386	-	868	67.4965	1417	0.4044
AK234844	-	867	29.8259	3203	0.6157
AK346355	-	867	142.799	669	0.9746
DQ380141	LOC733612	866	73.4581	1299	0.4088
AY609796	LOC100154389	865	71.5018	1333	0.9145
AK236618	-	865	34.1865	2788	0.9896
AK234904	-	865	39.7464	2398	0.9833
AK233795	RSRC2	865	50.4563	1889	0.6496
AK350083	-	862	149.342	636	0.9119
AK235949	-	862	33.3971	2844	0.9937
AK345267	-	861	35.3601	2683	0.9825
AK238285	-	861	51.8139	1831	0.9519
AK344479	-	861	65.7003	1444	0.9231
AK231106	LOC100155086	860	43.8302	2162	0.8996
AK235040	-	859	52.6423	1798	0.9305
FJ358606	PSMA6	859	91.9833	1029	0.9534
AK234329	-	858	68.0638	1389	0.9849
AK230874	-	858	40.6976	2323	0.991
AY271356	OXSR1	857	21.7933	4333	0.9739
AK344737	-	857	370.315	255	0.8275
AK348709	-	857	78.0417	1210	0.9463
AK349149	-	856	45.7199	2063	0.938
AK235371	TMEM111	854	69.9107	1346	0.6939
AY609575	-	852	76.3869	1229	0.8698
AK235248	-	852	67.1527	1398	0.4428
AK344323	-	852	41.1391	2282	0.9759
AK349927	-	851	27.4019	3422	0.9877
AK236611	SSB	851	57.6687	1626	0.5517
AY610475	-	850	139.374	672	0.997
AF033855	MSTN	849	56.5934	1653	0.7072
AK344189	-	848	159.998	584	0.9538
AK351399	-	848	41.7883	2236	0.9428
AK234174	-	848	63.9553	1461	0.9808
AK233148	TSTA3	847	67.0464	1392	0.6846
EU714326	KDR	847	45.952	2031	0.9911
AK236660	-	846	34.4742	2704	0.8732
AK232644	ATP5F1	846	76.1588	1224	0.7721
AY609953	-	845	114.383	814	0.8784
AK234157	-	845	43.5492	2138	0.9425
AK237679	-	844	51.6655	1800	0.9439
AK345063	-	842	77.0578	1204	0.9759
AY609730	-	841	136.076	681	0.9604
AK237254	-	841	73.9564	1253	0.6656
AK348399	-	841	25.5564	3626	0.9694
AK235005	-	841	39.3158	2357	0.9618
AK350571	-	839	63.1901	1463	0.9781
AK348520	-	838	62.4742	1478	0.6522
AK234913	-	838	57.3521	1610	0.6615
AK231264	-	838	46.3771	1991	0.8805
AK239358	-	837	51.7546	1782	0.853
AK350348	-	836	61.493	1498	0.8912
AK349144	-	836	32.4468	2839	0.7436
AK239091	-	835	56.1356	1639	0.7743
AK239423	-	835	41.001	2244	0.7246
AK346161	-	835	34.0764	2700	0.9293
AB292846	NME2	834	150.649	610	0.3754
AK344778	-	834	119.969	766	0.842
AK348958	-	832	36.3937	2519	0.6284
AK350170	-	832	40.0856	2287	0.8483
AK236197	-	831	63.455	1443	0.9688
AK230998	LOC100156298	830	37.2983	2452	0.9662
AK240359	-	830	45.8653	1994	0.9754
AK230584	HSPD1	830	39.4544	2318	0.3486
AK343297	-	830	69.6537	1313	0.6024
AK239396	LOC100156227	829	45.9483	1988	0.993
AK351232	-	829	76.6319	1192	0.9698
AK239783	-	829	43.664	2092	0.9063
AK240056	-	828	97.2654	938	0.9627
AK239947	-	827	30.8062	2958	0.8066
AK233236	-	826	34.1006	2669	0.994
AK350032	-	826	71.0497	1281	0.662
AK350943	-	826	35.6361	2554	0.9162
AB237777	COL6A1	826	257.832	353	0.9972
AK231174	-	825	94.9889	957	0.907
AK236754	-	825	29.5913	3072	0.8076
AK239346	-	824	64.3931	1410	0.9787
AK234033	-	824	89.1888	1018	0.9695
AK232002	-	823	72.0859	1258	0.4452
AK235342	-	823	35.8577	2529	0.7671
AK232225	-	823	62.6271	1448	0.9862
AK238944	-	823	33.537	2704	0.9719
AK343414	-	822	49.4129	1833	0.8958
HM046512	ATG9A	822	34.623	2616	0.9511
FJ436392	MAP2K1	821	35.9411	2517	0.8296
AK233307	-	818	52.1001	1730	0.8127
AY610391	-	818	148.98	605	0.7504
AK240107	-	818	65.7426	1371	0.7228
AK239022	-	817	32.6288	2759	0.8496
AK240151	PCIF1	816	32.2615	2787	0.9867
AK234203	-	814	62.5906	1433	0.9505
AK236154	-	813	42.8213	2092	0.9641
AK349829	-	813	50.4973	1774	0.9752
AK239407	-	813	46.034	1946	0.9435
AY609664	-	813	108.716	824	0.9405
AK345890	-	813	67.7626	1322	0.8177
AK233025	PYGL	813	39.2732	2281	0.6081
GQ274321	KLF13	812	13.1229	6818	0.8285
AK347861	-	812	57.8732	1546	0.7329
AK343955	-	812	35.4766	2522	0.8612
AY610050	-	811	42.2914	2113	0.9598
AK351883	-	810	56.3457	1584	0.7525
AK343693	-	809	25.2668	3528	0.9827
X64315	RSC1A1	808	17.5569	5071	0.9156
AK234286	-	807	76.3927	1164	0.9424
AK239975	-	807	46.2408	1923	0.9756
AK345417	-	807	53.4703	1663	0.8334
AK343282	-	806	64.9202	1368	0.9269
AK344009	-	805	62.686	1415	0.9915
AY609590	-	805	31.8838	2782	0.7861
AK349252	-	805	30.4813	2910	0.9605
AK350385	-	805	72.7651	1219	0.79
AK233618	-	804	39.9957	2215	0.9914
AK233420	-	804	74.1964	1194	0.9531
AK233230	-	804	49.1078	1804	0.8714
AK239563	-	803	49.541	1786	0.7055
AK345529	-	803	27.2583	3246	0.8432
AY610295	-	803	144.576	612	0.8889
AK240498	-	803	78.025	1134	0.9832
AK237653	-	802	53.7858	1643	0.8466
EU140561	CDH13	802	41.2559	2142	0.9837
AK230490	-	801	42.2094	2091	0.9383
AK240010	ATRX	801	54.0477	1633	0.8892
AY504424	LOC396677	801	48.3881	1824	0.7111
AK233550	-	801	79.3704	1112	0.9406
AK237371	-	800	69.3546	1271	0.9732
AK348394	-	800	31.6403	2786	0.9907
AK236029	-	799	39.3209	2239	0.8607
AK236442	LOC100155995	799	36.2751	2427	0.7285
AK348534	-	798	50.3316	1747	0.8054
AK347248	-	798	122.464	718	0.9499
AK345613	-	798	46.5235	1890	0.9656
AK238716	-	798	34.0152	2585	0.8387
AK347394	-	798	57.5454	1528	0.9849
AK344311	-	797	49.8406	1762	0.349
AK240329	-	797	36.4849	2407	0.7246
AK231853	-	797	74.109	1185	0.9772
AK351862	-	797	57.0625	1539	0.8577
HM046507	ATG2A	797	14.6292	6003	0.9868
AK237194	RPL5	797	63.2703	1388	0.3682
AK231130	-	797	49.4477	1776	0.3727
EU822301	NR2F2	796	37.6433	2330	0.8266
X16638	PGD	795	78.9178	1110	0.8459
AK235390	-	795	64.6486	1355	0.9255
AK343719	-	794	28.0592	3118	0.9047
AK349572	-	794	30.6762	2852	0.7111
AK234637	-	793	60.0127	1456	0.8249
EU587006	BSCL2	793	61.9705	1410	0.5504
AK345686	-	793	41.9887	2081	0.962
AY609488	-	792	59.937	1456	0.9478
AY609803	-	792	48.7805	1789	0.9693
AK345332	-	791	52.253	1668	0.9832
AK346624	-	791	104.131	837	0.9761
AK348504	-	791	22.7805	3826	0.9671
AK234791	-	790	69.1405	1259	0.2955
AK237299	-	790	72.179	1206	0.7056
AK231103	-	790	46.7497	1862	0.9893
AK346425	-	790	28.8716	3015	0.8325
AK347466	-	790	44.9395	1937	0.9892
AK345856	-	790	33.8444	2572	0.8841
AK351276	-	789	35.821	2427	0.8554
AK344544	-	789	59.7921	1454	0.9656
AK231090	-	789	35.5138	2448	0.9575
AK234499	-	788	35.4543	2449	0.5778
AK235131	-	788	64.7001	1342	0.4858
EU169240	PHKG2	787	59.0315	1469	0.9966
AK235190	BMP1	786	55.5887	1558	0.8755
EU417752	PRPF19	786	54.9886	1575	0.9371
AK344988	-	785	31.8942	2712	0.8518
DQ219469	SLC34A2	785	173.341	499	0.992
AK343534	-	784	46.7714	1847	0.9383
AY550051	LOC414413	784	79.1813	1091	0.9927
EU753190	PTPN11	783	50.0735	1723	0.9954
AK231924	MAGI3	782	83.1722	1036	0.9894
AK237362	-	782	55.5196	1552	0.9143
AK234271	-	781	63.7926	1349	0.9615
AK239756	-	780	35.6327	2412	0.8478
AK231003	-	780	25.6939	3345	0.9552
AK348852	-	780	49.8238	1725	0.8933
AK350536	-	779	37.8465	2268	0.9775
AK233319	-	779	39.2662	2186	0.8911
DQ227991	TAP2	779	42.7256	2009	0.9886
AK352194	-	778	58.8775	1456	0.6071
AK236434	-	778	90.811	944	0.66
AK239101	-	778	69.2453	1238	0.9677
AK348575	-	777	53.5766	1598	0.7347
AK233467	-	777	59.7039	1434	0.3731
AK346354	-	777	25.7181	3329	0.6398
AK350514	-	777	56.031	1528	0.9967
AB271935	TFAP2A	777	64.6642	1324	0.9864
AK234909	-	776	36.0477	2372	0.9878
AK231050	IPO5	776	25.1486	3400	0.4765
Z34931	PPP2R1B	776	30.1075	2840	0.9606
AK237662	-	776	42.8169	1997	0.6805
AK240487	-	776	134.021	638	0.9671
AK347660	-	774	31.8346	2679	0.81
AK348675	-	774	80.5334	1059	0.9263
AY609753	PSME1	774	83.3674	1023	0.2033
AY610369	-	773	172.07	495	0.996
AK231064	SAV1	773	37.9736	2243	0.963
AK239104	-	773	70.5088	1208	0.3369
AK238792	-	772	35.9833	2364	0.78
AK235161	-	772	36.9846	2300	0.6083
AK233212	SFXN3	771	33.0304	2572	0.9693
AJ865385	DMD	771	7.40665	11470	0.7998
AK240375	-	770	53.8351	1576	0.9753
AK343355	-	770	66.8064	1270	0.9559
AK349293	-	770	35.9814	2358	0.9101
AK235485	-	769	54.2471	1562	0.5999
AY610059	-	769	43.2537	1959	0.5028
AK349999	-	768	73.9718	1144	0.9948
AK348481	-	767	34.2993	2464	0.9813
AK343745	-	767	31.0028	2726	0.9842
AK343932	-	766	25.6858	3286	0.9072
AK233371	-	766	42.3075	1995	0.6932
AK240242	-	766	47.0214	1795	0.9058
AK238939	-	765	54.9858	1533	0.985
AK343565	-	764	29.6732	2837	0.987
GU045306	-	764	76.7393	1097	0.9973
AK234262	-	764	39.935	2108	0.9687
AK236824	-	763	33.8185	2486	0.8858
AK230713	-	763	29.4682	2853	0.9709
AK348339	-	762	123.839	678	0.9351
U09179	DPYD	762	18.9062	4441	0.8624
AK344604	-	762	53.5476	1568	0.9866
AK235497	-	762	69.448	1209	0.981
AK236402	-	762	44.8279	1873	0.9429
AB271937	AP3B1	761	24.7134	3393	0.8915
AK234959	TPM2	761	84.7851	989	0.2255
AK235296	C7H6orf153	760	54.6264	1533	0.8291
AK230556	-	760	36.0647	2322	0.441
AK233542	-	759	60.4715	1383	0.8351
AK343795	-	758	48.7008	1715	0.7808
AK351062	-	758	36.0163	2319	0.7874
EU282369	PBX2P1	758	68.9124	1212	0.9266
AK230792	-	757	188.288	443	0.9097
AK345204	-	757	82.7497	1008	0.3234
AK236589	SH2D3C	757	31.147	2678	0.9649
DQ372077	LOC733605	757	136.74	610	0.9443
AK237286	-	756	42.8285	1945	0.6093
AY609887	-	756	113.181	736	0.9579
AK352020	-	756	48.6006	1714	0.9137
AK348895	-	756	22.9924	3623	0.8802
AK235154	-	755	70.4414	1181	0.9636
AK239489	-	755	37.8831	2196	0.9699
AK235341	-	755	41.3476	2012	0.9692
AY610382	SNRPC	755	142.94	582	0.9966
AK351657	-	754	15.3655	5407	0.9852
AK234615	-	752	41.4719	1998	0.9695
AK344205	-	752	41.8066	1982	0.9682
AK346409	-	752	56.4831	1467	0.636
GQ274322	KLF16	751	30.7394	2692	0.8852
AK239553	-	751	43.1892	1916	0.8961
AK352490	-	750	68.4109	1208	0.9603
AK235292	-	750	46.4011	1781	0.8972
AK348039	-	750	35.1661	2350	0.9762
AK236094	-	749	82.6128	999	0.974
AK344443	-	748	183.156	450	0.7089
AK234347	-	748	62.6768	1315	0.943
AK343353	-	748	93.0248	886	0.7968
AK346270	-	748	48.4824	1700	0.9124
AK232419	-	748	36.7454	2243	0.7918
AK351142	-	748	51.3201	1606	0.9738
AK230952	ANKRD22	747	37.0098	2224	0.9442
AY644721	PAP7	747	51.508	1598	0.8936
AK235667	-	747	60.3887	1363	0.6684
AK348581	-	747	32.5078	2532	0.9771
AK344579	-	746	46.2836	1776	0.9769
AK352193	-	746	23.4521	3505	0.8368
AK240453	-	746	37.8451	2172	0.977
FJ597911	SPAG5	745	21.5684	3806	0.963
AK235271	-	745	27.3449	3002	0.9131
AK344491	-	745	25.4857	3221	0.9829
AK234332	-	745	32.4336	2531	0.9526
AK351613	-	745	43.8746	1871	0.9776
AF319658	PAFAH1B1	745	39.8686	2059	0.915
AK232485	BAG3	745	31.4038	2614	0.9243
FJ487632	DYNLT1	744	117.113	700	0.9343
EF692640	THBD	744	22.4539	3651	0.9622
AK235768	-	744	20.5771	3984	0.6343
AK347354	-	744	41.2786	1986	0.9436
AK239830	-	743	36.9612	2215	0.9892
AK238092	LOC100155023	743	34.705	2359	0.9262
AY609544	-	742	60.4725	1352	0.9956
AK238144	-	742	76.0548	1075	0.8502
AK238937	HMGA1	742	41.7777	1957	0.6055
AK345462	-	741	74.7699	1092	0.9771
AK350125	-	741	22.6802	3600	0.9703
AY609495	-	741	35.5768	2295	0.373
AK235815	-	741	45.1347	1809	0.9458
AK231393	-	741	36.7456	2222	0.9703
AK231792	-	740	66.1839	1232	0.8125
AK235298	ANGPTL2	740	41.9869	1942	0.8363
AK349606	-	740	69.4536	1174	0.9591
AY610207	-	739	89.6788	908	0.8844
AY609627	-	739	31.0914	2619	0.9687
AK349969	-	738	46.2035	1760	0.6477
AK235943	-	738	61.6514	1319	0.9325
AK343736	-	737	23.8987	3398	0.9509
AY609717	-	737	35.6488	2278	0.3556
AK238671	-	737	41.6238	1951	0.94
AK352254	-	737	45.4437	1787	0.986
EU076594	C4	735	14.9534	5416	0.6473
AK238982	-	735	41.4895	1952	0.9616
AK238812	-	735	56.6743	1429	0.4633
AK232211	-	734	64.0359	1263	0.9857
X16951	ATP2A2	734	19.2062	4211	0.706
AK232059	-	734	43.7412	1849	0.9789
AK348796	-	733	123.121	656	0.5015
AK343517	-	733	69.8074	1157	0.9758
AK343437	-	733	71.2861	1133	0.9638
AK230888	SOD2	732	35.7364	2257	0.8414
AK238347	-	732	55.4344	1455	0.7842
AK343232	-	732	27.1207	2974	0.7307
AK236403	-	731	58.4096	1379	0.9782
AK343356	-	731	62.7312	1284	0.947
AK345493	-	731	57.9474	1390	0.6504
AK237209	GLO1	730	39.6435	2029	0.8398
FJ873111	CLDN4	729	77.3113	1039	0.8268
AK230514	MYD88	729	43.0936	1864	0.6314
AK239289	-	729	52.8116	1521	0.9093
AK345125	-	729	48.1285	1669	0.7957
AK344348	-	728	31.359	2558	0.9382
AK232397	-	728	30.1338	2662	0.5466
GU373691	COMT	728	75.9624	1056	0.5256
AK236696	LOC100156861	728	41.7793	1920	0.9828
AK234202	-	728	29.9538	2678	0.9817
AK230479	-	727	44.7021	1792	0.5184
AK230501	-	727	47.4	1690	0.2107
AK236501	FGFR1	726	50.407	1587	0.775
AK236122	-	726	40.2596	1987	0.9975
AK343940	-	726	140.344	570	0.9509
AK236751	-	725	57.6792	1385	0.6765
AK237076	-	725	53.2217	1501	0.9141
AK345255	-	724	28.4101	2808	0.7731
AK344419	-	724	39.8081	2004	0.8249
AK239812	LOC100156776	724	61.5077	1297	0.7525
AK344420	-	724	48.2903	1652	0.9746
AY609726	-	724	44.9693	1774	0.7835
AK234840	-	724	52.3118	1525	0.4361
AK351756	-	723	33.9724	2345	0.9778
AK232727	-	721	39.9623	1988	0.6413
AK236152	ABCB7	721	33.0883	2401	0.9838
AK348307	-	721	57.1546	1390	0.9108
AF028807	SLC12A4	720	23.675	3351	0.9728
AK349451	-	720	27.4325	2892	0.926
AY610169	COPZ1	720	41.6455	1905	0.4682
AK349285	-	719	36.9001	2147	0.9907
AK346696	-	719	69.7399	1136	0.8891
AK348376	-	718	37.6377	2102	0.9819
AK344742	ATP5I	718	310.253	255	0.9647
AK346402	-	718	21.4868	3682	0.9859
AK238555	-	717	64.7045	1221	0.8264
AK349963	-	717	69.6686	1134	0.7575
AK348428	-	717	28.9287	2731	0.9843
AK343922	-	716	40.1905	1963	0.9455
AK240146	CXCL12	716	42.3024	1865	0.9008
AK347630	-	716	33.6435	2345	0.9625
AK343827	-	716	28.2876	2789	0.9064
AK352310	-	715	73.2873	1075	0.9665
AF098067	TP53	715	67.7419	1163	0.8306
AK233016	-	715	50.309	1566	0.9687
AK349960	-	715	51.8998	1518	0.6851
AK236888	-	714	34.6886	2268	0.7319
AK232486	-	714	35.5667	2212	0.925
AK346292	-	714	19.0447	4131	0.7398
DQ007624	PARK7	714	123.313	638	0.9122
AY609964	-	714	38.284	2055	0.6715
AK236447	-	713	19.9704	3934	0.9842
AK233651	-	713	53.2634	1475	0.8576
AK343531	-	713	34.4124	2283	0.9834
FJ436385	ERLIN1	711	35.9867	2177	0.8553
AK237687	-	710	57.146	1369	0.9679
AK231591	-	710	46.762	1673	0.6838
AK348362	-	710	24.4784	3196	0.7628
AK343361	-	709	31.3746	2490	0.9904
AK239320	-	709	27.192	2873	0.9729
S96211	TIMP1	709	106.289	735	0.9361
AK234899	ZCCHC8	709	28.2541	2765	0.9508
AK239621	RNF5	708	67.3102	1159	0.5315
AK234087	-	708	50.5262	1544	0.5628
DQ115798	PPP2R5A	708	28.2654	2760	0.7913
AY072691	DBP-5	708	148.595	525	0.9981
AY609612	-	707	47.2708	1648	0.8101
AK236235	-	707	36.8681	2113	0.9877
AK237489	-	707	59.9249	1300	0.86
AY609640	PCBD1	707	92.4108	843	0.8114
AK236607	-	706	52.1745	1491	0.8592
AK347098	-	705	45.5346	1706	0.9484
AK233973	-	705	43.1566	1800	0.8606
AK346236	-	705	34.3573	2261	0.7483
AK237239	-	705	34.6176	2244	0.9755
AK347453	-	705	37.0797	2095	0.9914
AK232606	-	704	36.9038	2102	0.9681
AK348279	-	704	49.535	1566	0.963
AK235980	-	703	38.2905	2023	0.7573
AK230665	-	703	32.8645	2357	0.9096
AK348295	-	703	46.6636	1660	0.9548
AK235286	-	702	48.9566	1580	0.9924
AK350326	-	702	56.6262	1366	0.4583
AK347659	-	702	38.1041	2030	0.8389
AK235762	-	702	62.8362	1231	0.9253
AK343363	-	702	40.037	1932	0.9808
AK347481	-	702	46.1524	1676	0.7321
AK233277	-	702	54.2817	1425	0.9263
AK240008	-	701	48.5794	1590	0.983
AK238370	-	700	39.0933	1973	0.9807
AK240065	LOC100154530	700	26.5237	2908	0.5791
AK231244	-	699	63.4439	1214	0.7002
AK230843	-	699	47.5731	1619	0.9246
AY610040	LOC100155717	699	53.5611	1438	0.5848
AK349067	-	699	101.745	757	0.9485
AK240216	-	698	32.2747	2383	0.9631
AK350151	-	698	25.7916	2982	0.562
AK343670	-	698	31.9264	2409	0.8676
AY609527	LOC100156015	698	36.9408	2082	0.8799
AK237745	-	697	36.278	2117	0.9518
AK344352	-	697	25.3718	3027	0.7162
AK230893	-	696	30.2526	2535	0.9523
AK234502	-	695	45.2601	1692	0.9504
AK238784	-	694	49.7204	1538	0.5351
AK240397	-	693	33.3012	2293	0.6101
AK239948	CLDN7	693	60.6029	1260	0.4865
GU121641	WNT4	693	23.6261	3232	0.6739
AK232794	-	692	34.0248	2241	0.8947
AY610127	-	692	58.4736	1304	0.8167
AK236374	-	692	27.7776	2745	0.953
AK234194	-	691	56.7357	1342	0.7429
AY610042	-	691	46.8838	1624	0.359
EU755259	IREB2	690	25.8867	2937	0.9847
AK345990	-	690	67.8226	1121	0.9108
AY609666	-	690	54.8947	1385	0.974
AK233692	SERPINB1	689	35.526	2137	0.7248
AJ278470	FH	689	18.9655	4003	0.7549
DQ241739	-	689	32.7378	2319	0.7413
AK236040	LOC100154712	689	54.3832	1396	0.9821
AK239195	-	689	30.6248	2479	0.9351
AY553929	GDI2	688	32.4663	2335	0.1726
AY609435	LOC100155390	688	28.8685	2626	0.5796
AK348910	-	688	28.5963	2651	0.9902
AK234821	-	687	42.7676	1770	0.9802
AY845019	TMEM57	687	32.2122	2350	0.9043
AK352169	-	687	77.0077	983	0.8199
AK237525	-	686	50.5946	1494	0.9732
AY610383	-	686	110.671	683	0.9985
GU565977	PPARD	686	27.8205	2717	0.449
AK348502	-	685	45.5511	1657	0.9312
AK239211	-	685	39.6628	1903	0.8513
AF490841	GLS	685	20.3995	3700	0.7946
AK347873	-	685	36.114	2090	0.9646
AK240379	-	684	36.287	2077	0.9899
AK349468	-	684	29.7427	2534	0.9301
AK236028	-	684	26.3894	2856	0.7945
AK344825	-	683	295.129	255	0.8706
AY610090	-	683	111.991	672	0.9658
AY610147	-	682	68.5029	1097	0.8724
AK346985	-	682	40.4672	1857	0.9758
AK346852	-	682	76.8381	978	0.9734
AK346255	-	682	57.0164	1318	0.7785
AK348410	-	681	31.8901	2353	0.9919
AK348243	-	681	32.7389	2292	0.8041
AK234063	-	680	29.0303	2581	0.7207
AK237801	-	680	51.9607	1442	0.9799
AK231986	-	680	56.5062	1326	0.6456
EF416571	SPARCL1	680	27.1279	2762	0.8049
AK230815	LOC100156161	680	38.0535	1969	0.9797
AK236717	-	679	36.9832	2023	0.912
AK351978	-	679	49.9447	1498	0.6348
AK350610	-	679	39.4189	1898	0.991
AK347889	-	677	29.0373	2569	0.9525
AK344343	-	677	30.4476	2450	0.9069
AK348453	-	676	25.0796	2970	0.9929
AB032550	APP	676	24.4138	3051	0.3124
AK349383	-	676	40.4159	1843	0.9674
AK345340	-	675	48.7714	1525	0.9384
AK233290	-	675	25.1526	2957	0.5039
AK237098	-	675	48.8996	1521	0.9553
AK352015	-	674	30.4619	2438	0.6148
AK233373	-	674	28.9763	2563	0.8892
AK236443	ANXA7	674	42.0771	1765	0.7796
AK236051	-	674	35.1473	2113	0.7449
AF548542	SDC4	673	96.6831	767	0.9844
AK344135	-	673	54.3267	1365	0.97
AK238881	GNAS	673	55.1346	1345	0.2335
AK344678	-	673	28.4777	2604	0.9581
AK343390	-	673	38.9066	1906	0.9339
AK234777	-	672	29.4534	2514	0.959
AK234099	-	672	44.7677	1654	0.8906
AK238761	-	672	58.3497	1269	0.7171
AK239933	RHOV	672	43.892	1687	0.971
AK232445	-	672	41.1137	1801	0.5908
AK235992	-	672	26.426	2802	0.95
AK238171	-	672	51.8528	1428	0.8144
AK349456	-	672	43.866	1688	0.9076
AK351302	-	671	56.8298	1301	0.9485
AK231440	-	671	38.9956	1896	0.9652
AK236474	-	671	31.4085	2354	0.907
AY609530	-	671	34.5493	2140	0.5
AK343550	-	670	30.3933	2429	0.9242
AK349614	-	670	29.4948	2503	0.9137
AK234337	-	669	29.4861	2500	0.92
AK352058	-	669	27.986	2634	0.7301
AK345412	-	669	21.5039	3428	0.5843
AK347406	-	668	50.5877	1455	0.6529
AY609637	-	668	43.2462	1702	0.9765
AK343709	-	668	54.4819	1351	0.4471
AK344428	-	668	53.1828	1384	0.7081
AJ544724	SIRPA	668	29.7996	2470	0.8745
AK343367	-	667	44.7866	1641	0.9293
AK230482	-	667	38.0211	1933	0.6798
AK238840	NBN	667	29.3393	2505	0.9685
AK238522	SLC30A2	667	30.0715	2444	0.8998
AK230528	-	667	34.3434	2140	0.6668
AK236387	-	666	39.7533	1846	0.4204
[truncated: 16,697 more rows]

## Sheet: 2270LI
Table S1-5. Expression levels and coverage of annotated transcripts identified in 2270 LI
GeneID	Symbol	Unique reads number	normalized expression level (rpkm)	length	coverage
AK343619	-	789649	128999	599	0.9399
AK233351	-	547278	29587.4	1810	0.4608
AK346396	-	491639	23173.8	2076	0.8483
AF154933	C3	348947	6659.99	5127	0.9959
AK233276	-	303904	12222.8	2433	0.9864
AY609550	-	218521	12959.5	1650	0.9533
AY609552	GC	121249	6971.02	1702	0.9706
AK233140	PZP	108612	2284.14	4653	0.9955
M84133	-	92807	19657	462	0.9805
AK344285	-	92725	6069.22	1495	0.9826
AK233355	-	83861	4178.27	1964	0.8839
AK232550	-	83793	5124.66	1600	0.9762
M84639	CLU	81571	4890.95	1632	0.9761
AK232639	-	76827	3915.53	1920	0.9948
AK230743	-	74241	3211.65	2262	0.9912
AK232315	-	70449	5958.25	1157	0.9991
AK344857	-	68108	26135.8	255	0.9922
AK232454	-	66070	3159.92	2046	0.869
EF113596	SEPP1	63965	2967.86	2109	0.9161
AK232776	-	61594	3734.33	1614	0.9579
AK230497	-	57597	9836.1	573	0.9494
GU386344	APOC2	50019	9848.18	497	0.9819
AF109068	CYP3A39	49106	2793.72	1720	0.8692
AK233151	-	48330	1913.91	2471	0.9915
AK233274	-	44081	1881.98	2292	0.9917
AK348489	-	42026	10154.1	405	0.9901
AJ278470	FH	41497	1014.4	4003	0.8813
AB052257	CYP2C33	36987	1840.02	1967	0.637
AK347891	-	36974	8739.24	414	0.9903
AK232809	-	33586	1497.96	2194	0.9458
AK346233	-	31566	1214.17	2544	0.9988
AK233269	-	31196	1437.22	2124	0.7787
AY747680	-	30866	9070.13	333	0.6817
AK346407	-	30519	2513.8	1188	0.9916
EF397601	-	29730	850.641	3420	0.9895
AK232971	LOC100155945	29588	1510.33	1917	0.9896
AK343708	-	28331	3066.7	904	0.3816
AY690660	ACSL1	28151	914.265	3013	0.9542
AY332748	C5	27723	500.332	5422	0.9991
AK347485	ITIH3	27720	951.089	2852	0.9674
AK232335	LOC100156325	27488	1708.9	1574	0.9873
AK232599	-	27047	1244.9	2126	0.9864
X88780	SERPINA1	26823	1942.81	1351	0.9911
EU076594	C4	25523	461.138	5416	0.8634
AK344411	-	25387	1347.92	1843	0.9745
AK233033	-	24787	1556.8	1558	0.8979
X56021	FETUIN	24479	1629.5	1470	0.9891
U35839	CYP2C33	24193	3476.32	681	0.812
AK232395	-	23922	1515.12	1545	0.5495
AK233096	BHMT	23715	1191.89	1947	0.9117
AK232625	F9	23696	851.853	2722	0.9893
AK232409	-	23096	1751.96	1290	0.9481
AK233327	-	22782	1363.49	1635	0.981
AK233443	SERPINA1	22288	1582.7	1378	0.9978
AK346047	-	21640	885.266	2392	0.9891
AK349668	-	20796	4395.18	463	0.5832
AK240374	-	20709	632.082	3206	0.9984
AK233138	CFB	20410	796.012	2509	0.3109
AF191308	F5	19869	275.312	7062	0.996
AK232298	-	19530	1142.31	1673	0.8996
AB259649	SERPING1	19506	1109.09	1721	0.7054
AK232492	LOC100153899	18971	1207.8	1537	0.5751
EF625347	CYP3A46	18960	945.139	1963	0.6842
AK232871	LOC100156325	18599	1156.28	1574	0.9892
D89812	CAT	18565	797.128	2279	0.7244
AK232413	-	18544	1639.21	1107	0.9855
AK232743	SLC10A1	18212	1044.61	1706	0.9953
AK346134	-	18123	1061.28	1671	0.7074
AK232420	SERPINA3-2	17979	1121.3	1569	0.8732
AK232456	-	17925	1731.52	1013	0.3899
AK232374	-	17776	1656.62	1050	0.9876
AK232640	-	17545	767.819	2236	0.7925
AK348735	-	17373	3165.76	537	0.9702
AF191307	PROC	16926	1093.97	1514	0.9927
Y11545	ITIH2	16883	543.085	3042	0.8688
AK232781	-	16186	1017.25	1557	0.9698
Z69585	GSTA1	16185	1627.71	973	0.9538
AK233309	-	16165	671.965	2354	0.4371
AK232392	-	16143	1023.09	1544	0.5434
AK233455	A2M	15402	510.204	2954	0.7566
AK343653	-	15375	1403.45	1072	0.8349
AK343678	-	15236	1276.46	1168	0.7192
AK232407	-	15055	1452.85	1014	0.9852
AK231683	ARPC1B	15039	821.676	1791	0.4165
AK233402	-	14567	740.871	1924	0.9932
AK349161	-	14465	840.032	1685	0.9887
AK346145	-	14314	495.465	2827	0.8514
GQ984146	CALR	14302	729.288	1919	0.9927
AK346240	-	14290	672.597	2079	0.8721
AK232681	-	14208	927.489	1499	0.9893
AY217034	MTTP	13993	347.442	3941	0.9924
U14751	HPX	13691	876.777	1528	0.7729
AK346182	-	13439	659.838	1993	0.9935
AY225510	PC	13320	368.508	3537	0.9994
AK346080	-	13255	397.503	3263	0.9697
AK232333	-	13238	750.514	1726	0.9282
AK232869	-	13097	545.126	2351	0.3573
AK232903	CP	12959	874.543	1450	0.8655
AK346315	-	12820	461.887	2716	0.9683
AK232765	-	12807	492.809	2543	0.8746
AK233696	-	12782	813.242	1538	0.4733
AK232297	-	12748	779.65	1600	0.925
AK346000	-	12738	611.31	2039	0.9892
AB006010	CYP3A22	12452	737.129	1653	0.6449
DQ530373	SERPINC1	12444	813.422	1497	0.7802
AK233612	APOA2	12373	2465.87	491	0.9511
AK346347	-	12297	1498.52	803	0.5131
AK344553	-	12286	725.985	1656	0.8508
AK230517	-	12009	724.045	1623	0.8373
AK230715	-	11930	1292.8	903	0.9158
AK346389	-	11912	734.952	1586	0.9968
AK344700	-	11497	678.953	1657	0.9837
AK344476	-	11228	516.065	2129	0.6858
AB022426	F12	11125	529.744	2055	0.9718
AK232450	-	11089	708.753	1531	0.4873
X53685	AMBP	10871	810.181	1313	0.885
AK236576	-	10854	369.556	2874	0.9937
AK346366	-	10781	441.776	2388	0.9992
AK233227	-	10763	487.593	2160	0.9847
AK345798	-	10673	817.209	1278	0.5149
AK349158	-	10541	386.176	2671	0.9779
AK233390	-	10404	420.343	2422	0.9909
AK232071	-	10195	909.407	1097	0.804
AK232936	CYP27A1	10130	392.422	2526	0.9636
AK233685	-	10071	772.324	1276	0.9828
AK232301	-	10045	524.515	1874	0.9877
AK345882	-	9723	534.813	1779	0.9798
AK236279	-	9712	414.279	2294	0.9124
AK233176	-	9653	318.9	2962	0.9743
AK235490	LOC100154160	9633	424.224	2222	0.9878
AJ278474	CYP4A21	9439	384.851	2400	0.9408
AK232310	-	9436	741.645	1245	0.9237
AK345892	-	9416	625.096	1474	0.9559
AK232716	-	9400	596.514	1542	0.6044
AK346097	-	9372	343.993	2666	0.9899
AK233093	-	9254	435.355	2080	0.9995
AK232496	SEC14L3	9246	433.936	2085	0.9923
AK232222	-	9082	664.703	1337	0.9948
AK233321	CYP2C33	8956	404.607	2166	0.5789
AK232382	-	8866	450.452	1926	0.6007
D38754	ITIH1	8861	301.804	2873	0.4883
AK346196	-	8698	493.41	1725	0.7855
AK233511	-	8622	1553.77	543	0.9227
AK232438	-	8606	994.25	847	0.8548
AY609697	-	8452	429.642	1925	0.3023
AK233369	ORM1	8432	1059.18	779	0.2901
GU373691	COMT	8374	775.973	1056	0.5606
X99714	PGRMC1	8340	431.115	1893	0.8098
AK233624	-	8338	1255.24	650	0.9462
AK232541	-	8314	303	2685	0.9896
AK345861	-	8199	419.395	1913	0.7611
AY523565	ANGPTL3	8166	549.192	1455	0.9698
AK238862	DDX55	8113	380.214	2088	0.9746
AK343634	-	8097	1456.47	544	0.9504
AK350585	-	8075	846.912	933	0.9925
X92446	HSPA5	7989	318.693	2453	0.9792
AK232779	-	7969	353.329	2207	0.9914
AK230983	-	7959	395.139	1971	0.9909
AK233536	-	7938	385.682	2014	0.9955
AK232948	KLKB1	7918	340.574	2275	0.8092
AB053605	IGFBP1	7866	807.679	953	0.999
AK233691	-	7767	304.866	2493	0.9964
AK236390	-	7750	236.99	3200	0.9884
AK237776	PSAP	7670	285.702	2627	0.9635
AK232982	-	7655	481.099	1557	0.7007
AY609407	SDC2	7649	320.001	2339	0.9585
AK233193	-	7443	374.268	1946	0.9902
AK343966	-	7326	1169.46	613	0.938
AJ308100	SPP2	7279	824.395	864	0.6157
AJ222966	APOA4	7254	511.406	1388	0.6801
AY609822	CYB5A	7220	397.806	1776	0.4279
AK233047	-	7190	774.003	909	0.9956
AY550069	ACTB	7155	376.017	1862	0.8937
AK233595	PCK2	7154	311.131	2250	0.9902
AK233428	DPYS	7061	452.782	1526	0.962
AK349934	-	7057	371.465	1859	0.9876
AK232767	LOC100153809	7039	371.317	1855	0.9757
AK344293	-	6995	1222.3	560	0.9786
AK236198	-	6915	262.169	2581	0.9551
AK346473	-	6906	459.088	1472	0.9993
AK239674	LGMN	6809	343.27	1941	0.9706
AK232551	UROC1	6807	224.348	2969	0.9933
AK232542	CIDE-B	6771	565.814	1171	0.9556
AK230645	LIPA	6741	263.011	2508	0.9075
AK235428	-	6733	916.341	719	0.9847
AK232257	-	6693	451.057	1452	0.8815
U90884	HMGCS2	6684	375.031	1744	0.9627
AK235474	LOC100153698	6600	212.726	3036	0.9704
AK233419	-	6560	458.842	1399	0.9743
U20587	-	6540	478.299	1338	0.9933
EU684958	DGAT2	6501	429.539	1481	0.9993
AK233370	ACADSB	6500	357.934	1777	0.6185
AK346488	-	6435	158.213	3980	0.8754
AK344989	-	6411	747.724	839	0.9559
GU386346	APOC4	6391	1322.16	473	0.9873
AK232448	CYP2D25	6386	371.298	1683	0.6441
AK236013	-	6362	822.385	757	0.8085
AK346492	-	6345	353.779	1755	0.9652
AK233289	SLC27A2	6341	271.787	2283	0.9803
AK346085	-	6308	272.041	2269	0.9647
AF389855	SULT1E1	6308	327.286	1886	0.9926
AK234838	GAPDH	6280	457.915	1342	0.7861
AK232655	-	6268	481.434	1274	0.978
AK239624	-	6240	336.423	1815	0.9917
AY610256	-	6218	1568.18	388	0.8531
AK236509	-	6180	173.925	3477	0.9117
AY609656	-	6155	273.644	2201	0.9786
AK232615	SERPINA3-3	6099	380.862	1567	0.8443
AB000792	MT1A	6078	3250.03	183	0.7541
AK352179	-	6072	646.538	919	0.8248
EU282359	CFB	5929	235.461	2464	0.5698
AY856514	ADIPOR2	5830	230.967	2470	0.9939
AK233385	SEC14L2	5799	202.373	2804	0.9376
DQ499448	LOC733653	5639	301.858	1828	0.9562
AK349090	-	5636	385.937	1429	0.9881
AK346054	-	5599	215.617	2541	0.9142
AK232278	SLC38A4	5567	267.56	2036	0.9877
AK346068	-	5546	265.118	2047	0.9399
AK346475	-	5525	227.065	2381	0.9958
AY817664	FN1	5501	498.42	1080	0.9972
AK232419	-	5486	239.334	2243	0.9474
EU805482	CDH1	5474	125.035	4284	0.9575
AK347068	-	5452	611.11	873	0.8522
AK351145	-	5443	303.659	1754	0.8769
EU583382	PDK4	5415	147.598	3590	0.9808
AK232431	-	5414	252.758	2096	0.9914
AK235179	-	5338	197.036	2651	0.7488
AK344208	-	5249	920.492	558	0.948
AK233334	-	5228	725.645	705	0.9801
AK351499	-	5217	422.952	1207	0.9213
AK346441	-	5208	243.838	2090	0.9885
AK231482	-	5198	670.15	759	0.4084
AK232714	-	5194	248.656	2044	0.975
FJ810127	TDO	5172	930.33	544	0.9982
AK343261	-	5156	199.815	2525	0.9881
AK232619	OTC	5130	222.316	2258	0.6125
AK237627	NACA	5119	561.562	892	0.9451
AK234858	-	5106	248.331	2012	0.9354
AK348347	-	5079	238.483	2084	0.9904
AK230559	-	5003	164.172	2982	0.9896
AK233310	-	4998	311.115	1572	0.7125
AK346310	-	4995	259.713	1882	0.983
FJ810861	APOA5	4974	259.586	1875	0.9168
AK348448	-	4926	205.031	2351	0.5691
AK234978	-	4920	170.603	2822	0.2144
AK232843	GPD1	4905	256.396	1872	0.985
AK233071	-	4834	225.788	2095	0.9828
DQ530369	PLG	4832	170.82	2768	0.3342
AK233112	-	4829	316.713	1492	0.4705
AK232267	-	4806	235.732	1995	0.984
AK234718	-	4786	175.601	2667	0.6873
AK232788	-	4784	164.257	2850	0.9954
AK239575	-	4782	205.958	2272	0.9067
AK233380	-	4781	320.657	1459	0.5661
EF473651	PON1	4754	328.529	1416	0.9379
AK349872	-	4693	160.963	2853	0.994
AK232951	-	4682	179.386	2554	0.8281
AK344497	-	4661	1053.34	433	0.9353
AK352461	-	4661	125.439	3636	0.9794
AK238595	-	4654	308.544	1476	0.9804
AK233545	-	4648	278.35	1634	0.9345
AK343278	-	4645	118.491	3836	0.9927
AK350091	-	4627	198.409	2282	0.9904
X77640	FABP1	4573	1052.91	425	0.9812
AY610336	-	4508	703.548	627	0.9553
AK347952	-	4499	174.978	2516	0.9928
AK237606	LOC100152491	4473	167.765	2609	0.9578
AK234693	-	4447	220.891	1970	0.8228
AK233066	LOC100152826	4446	191.402	2273	0.9921
X72835	APOE	4406	384.263	1122	0.902
DQ333198	LOC100037951	4399	169.739	2536	0.7437
AK232311	-	4388	209.864	2046	0.4384
AK344692	-	4376	298.403	1435	0.6063
U94395	HSP90AA1	4339	172.878	2456	0.6128
AK232269	-	4321	228.555	1850	0.9843
AK343881	-	4299	349.978	1202	0.7288
AK230519	-	4294	247.022	1701	0.9218
AK343319	-	4294	794.299	529	0.9887
X63323	CES3	4281	218.639	1916	0.5788
AK232405	-	4281	234.816	1784	0.9826
AK236722	PTMA	4279	353.049	1186	0.5379
AY639873	TNFSF10	4262	245.904	1696	0.9788
AK345870	-	4258	160.378	2598	0.7186
AK240467	GRHPR	4247	329.568	1261	0.9849
AM919499	CRAT	4245	159.581	2603	0.9996
AK234088	-	4114	358.797	1122	0.8111
AK344415	-	4099	233.607	1717	0.5451
AK347304	-	4085	149.993	2665	0.9865
AK232646	-	4081	267.655	1492	0.9906
AK233335	-	4047	164.594	2406	0.9913
AK232486	-	4028	178.189	2212	0.9882
EF537043	PON3	4005	212.76	1842	0.7524
AK233353	-	3979	218.129	1785	0.9882
AK233507	-	3960	173.301	2236	0.9879
AK239290	-	3959	126.355	3066	0.9951
AK349065	-	3957	304.169	1273	0.9843
AY550044	RPL35	3951	949.927	407	0.5848
EF612462	GATM	3950	175.135	2207	0.4024
AK232759	CPN1	3932	229.708	1675	0.9887
AK346412	-	3917	138.623	2765	0.9899
AY349424	C1QA	3890	449.942	846	0.9988
DQ660373	RPS3	3864	466.223	811	0.545
AK235148	LOC100154684	3854	131.404	2870	0.9585
AK232950	-	3820	440.803	848	0.3892
AK237835	-	3804	129.925	2865	0.9798
AY550053	ASS1	3794	462.914	802	0.9002
AY509877	A2M	3781	902.403	410	0.9976
AK234689	-	3775	196.907	1876	0.8769
AK345048	-	3762	131.992	2789	0.9706
AY374470	ETFB	3760	444.36	828	0.9807
AK345857	-	3748	199.541	1838	0.8651
AK346434	-	3711	258.275	1406	0.9708
M16972	DAO1	3685	111.707	3228	0.9253
FJ460593	HDLBP	3682	95.1909	3785	0.8555
AY349426	C1S	3673	168.345	2135	0.4848
EU257630	C3	3666	359.091	999	0.5485
AK232099	-	3659	159.629	2243	0.9568
AK232695	-	3625	165.448	2144	0.9641
M11732	GOT2	3624	140.001	2533	0.578
AK232535	-	3618	208.378	1699	0.9676
AK239130	-	3616	178.887	1978	0.9646
AK234533	-	3606	147.517	2392	0.908
AK239509	-	3585	185.907	1887	0.9565
AK344503	-	3581	198.198	1768	0.9847
AY609940	-	3578	228.24	1534	0.9387
AK232522	-	3576	179.081	1954	0.9903
AK235866	LOC100152603	3567	134.145	2602	0.8628
AK232480	-	3562	331.957	1050	0.8305
AK236142	CD164	3554	115.386	3014	0.5972
AK232961	-	3542	222.178	1560	0.9923
AK232844	-	3541	86.7335	3995	0.6541
AK233121	-	3537	301.751	1147	0.9861
AK232464	-	3471	296.897	1144	0.9843
EF113597	SEPX1	3468	279.306	1215	0.9868
EF626694	LBP	3465	195.764	1732	0.9971
AY610465	-	3464	635.958	533	0.8443
DQ470570	STAT3	3456	136.584	2476	0.9935
AK343952	-	3456	193.468	1748	0.9657
AK350973	-	3445	240.275	1403	0.9808
AK345863	-	3430	217.382	1544	0.8769
AK237086	ACTB	3424	169.646	1975	0.8091
D17654	HBP15/L22	3417	725.306	461	0.8677
AK233684	A1CF	3406	167.904	1985	0.9909
AK344770	-	3406	1307.02	255	0.9843
AK238250	-	3379	136.181	2428	0.8843
AK344521	-	3358	106.479	3086	0.9725
AB016798	RPL29	3344	517.758	632	0.4462
AK345946	-	3333	138.845	2349	0.8953
AK232926	-	3277	220.541	1454	0.9972
AK236963	ARG1	3277	230.199	1393	0.7215
AK346440	-	3273	152.15	2105	0.9682
AY609399	-	3267	89.0496	3590	0.951
AJ620414	LAMP-1	3262	164.113	1945	0.8185
U53421	BHMT	3257	391.055	815	0.3914
AB004061	STAT2	3251	68.4282	4649	0.9284
AK347278	-	3218	116.026	2714	0.9948
AK232899	CA2	3216	204.615	1538	0.9142
AB052266	CYP3A46	3209	455.091	690	0.5043
AK232923	HPD	3195	218.631	1430	0.3902
AK350727	-	3194	266.449	1173	0.4945
AK233134	A2M	3189	118.293	2638	0.5201
AK235462	-	3176	200.376	1551	0.9259
AK234239	PCBP2	3173	224.993	1380	0.9486
AK343686	-	3130	981.674	312	0.8974
AK346356	-	3123	198.054	1543	0.5321
AK232611	-	3115	317.515	960	0.6448
AK233510	-	3104	210.637	1442	0.9854
AF416763	TFRC	3103	125.835	2413	0.9884
AK232659	-	3098	277.611	1092	0.6227
AK237306	LOC100157865	3096	179.263	1690	0.2308
AK234877	SLC25A1	3079	188.425	1599	0.9425
AK346131	-	3039	141.138	2107	0.9839
AK350153	-	3032	508.907	583	0.554
AK348974	-	3028	112.491	2634	0.8778
AJ293891	SERPINA3-3	3025	485.258	610	0.8066
AK346581	-	3018	734.633	402	0.9876
L16507	FTCD	3017	160.187	1843	0.9995
AK343719	-	3000	94.1505	3118	0.9679
AY610223	-	2998	650.478	451	0.9823
AK346064	-	2997	105.076	2791	0.9348
AK346481	-	2996	181.529	1615	0.8415
AF384031	CYP4A24	2995	119.378	2455	0.8868
AK238544	-	2994	181.746	1612	0.8902
AK351270	-	2971	181.589	1601	0.8788
AK234479	-	2949	147.758	1953	0.958
AK234213	-	2935	126.298	2274	0.9815
AK233037	LOC100152356	2934	115.861	2478	0.9298
AF541956	PGLYRP2	2926	149.906	1910	0.8283
AK233581	SERPING1	2919	198.772	1437	0.2965
AK346280	-	2915	170.295	1675	0.9636
AK237997	CTAGE5	2915	174.782	1632	0.9657
AK235117	-	2911	86.9778	3275	0.9893
AK238789	-	2908	134.734	2112	0.9882
AK235084	-	2899	165.797	1711	0.9825
AK344682	-	2875	95.7881	2937	0.9891
AK352204	-	2875	264.905	1062	0.8437
AF437511	LOC100156131	2865	497.959	563	0.9982
AK347204	-	2858	180.546	1549	0.9793
AK232271	-	2847	194.139	1435	0.961
AK232931	-	2841	144.567	1923	0.9865
AK345190	-	2829	153.879	1799	0.687
AK345853	-	2814	149.166	1846	0.993
AK233025	PYGL	2809	120.505	2281	0.8014
AY609918	-	2801	272.725	1005	0.9313
AK237599	-	2793	70.4214	3881	0.9683
AK239391	-	2788	167.99	1624	0.9119
AK346179	-	2783	157.871	1725	0.3165
AK345225	-	2770	189.814	1428	0.9769
AK234825	-	2769	182.709	1483	0.9305
AY349423	C4	2766	163.444	1656	0.6606
AK343276	-	2749	144.159	1866	0.9743
AK239261	-	2747	224.004	1200	0.9875
AK233376	CYP1A2	2734	120.837	2214	0.6129
AK230957	-	2726	123.839	2154	0.974
AY610401	-	2724	405.097	658	0.9438
AK347128	-	2708	186.087	1424	0.7233
AK239534	-	2686	176.993	1485	0.8983
AK344112	-	2680	140.465	1867	0.9502
AK239702	-	2665	171.905	1517	0.7482
AK233638	-	2664	190.976	1365	0.6864
DQ200860	TMEM59	2662	166.233	1567	0.7435
AK232787	-	2646	102.138	2535	0.8623
U36916	ICA	2644	87.942	2942	0.794
DQ530510	ABCC2	2644	178.554	1449	0.9993
AK351238	-	2639	251.692	1026	0.5361
U09179	DPYD	2624	57.8177	4441	0.9401
AK233186	-	2604	110.643	2303	0.6561
AK233522	-	2598	93.8789	2708	0.4583
AK232968	-	2592	157.931	1606	0.9452
AK345883	-	2588	228.974	1106	0.8562
AK237209	GLO1	2588	124.813	2029	0.8709
AK240465	-	2581	238.941	1057	0.6462
AK345908	-	2578	122.579	2058	0.9961
AB529535	HSD17B2	2575	215.916	1167	0.8706
AK237632	-	2573	113.209	2224	0.9829
AK344551	-	2565	82.2395	3052	0.9597
AY609640	PCBD1	2565	297.74	843	0.9383
AK232397	-	2550	93.7367	2662	0.6443
AK232816	-	2538	105.368	2357	0.5053
AK233171	-	2536	165.328	1501	0.984
AK344636	-	2535	105.872	2343	0.9569
AK232744	-	2532	163.326	1517	0.884
AK236630	-	2529	275.275	899	0.5606
AK230495	-	2527	99.5878	2483	0.9867
AK232330	GARNL3	2527	86.159	2870	0.938
AK346161	-	2524	91.4751	2700	0.9933
AK346243	-	2512	95.6454	2570	0.8214
AK230565	-	2498	85.1703	2870	0.9669
AK235784	-	2494	99.6925	2448	0.953
AM774149	CES1	2488	147.82	1647	0.64
AF204929	SERPINA7	2474	188.544	1284	0.9992
AK232109	-	2474	209.059	1158	0.5035
AY368183	MRC1	2473	48.8972	4949	0.8836
AK235357	RHOB	2464	98.1725	2456	0.967
AK233142	GHR	2463	81.2041	2968	0.7062
AK233246	-	2457	91.661	2623	0.9935
AK240252	-	2455	201.705	1191	0.9815
AK346354	-	2451	72.0455	3329	0.8699
AK237579	EIF3E	2450	160.9	1490	0.9732
AY609684	-	2447	100.82	2375	0.8981
AK232900	-	2439	82.4121	2896	0.6488
AB000793	-	2439	1304.18	183	0.7978
AK233088	-	2436	113.08	2108	0.972
AK230984	SEC62	2430	88.9913	2672	0.9701
AK232349	BDH1	2427	202.81	1171	0.667
AY610285	-	2424	422.812	561	0.9786
AK233372	TRAM1	2422	164.813	1438	0.9673
AK235971	-	2408	101.653	2318	0.9849
AY839862	FN1	2397	132.07	1776	0.4414
AK233607	LOC100157655	2389	78.4209	2981	0.9997
AK232912	-	2387	105.073	2223	0.9928
AK240066	-	2379	120.556	1931	0.9477
AK344508	-	2364	101.06	2289	0.983
AY610446	-	2363	373.552	619	0.9887
AK233512	-	2361	163.505	1413	0.9844
AK233626	-	2351	137.84	1669	0.9976
AK232353	-	2348	155.139	1481	0.8872
AK238633	-	2340	135.57	1689	0.5127
AY349420	C1QB	2335	442.807	516	0.9961
AK236357	-	2323	242.081	939	0.9372
AK232812	-	2321	84.9359	2674	0.9828
AK343482	-	2314	101.267	2236	0.75
AK235770	-	2308	172.402	1310	0.758
AK345121	-	2308	118.059	1913	0.9624
AY609575	-	2305	183.526	1229	0.8845
AK240110	-	2291	102.742	2182	0.9707
AK233328	-	2288	121.087	1849	0.6598
X64315	RSC1A1	2283	44.0545	5071	0.9517
AB104465	OATV1	2271	119.734	1856	0.9423
GQ274320	KLF9	2271	49.7372	4468	0.9508
AY238476	OCT1	2251	102.165	2156	0.91
AK239532	ANP32B	2250	151.216	1456	0.9766
AK351805	-	2239	83.4964	2624	0.9325
AK234658	-	2238	104.433	2097	0.5913
DQ400859	OGT	2236	40.5863	5391	0.8913
AK230533	PABPC1	2234	99.9567	2187	0.8441
AB000791	MT1A	2221	1488.58	146	0.9863
DQ333201	LOC100037954	2220	109.328	1987	0.7272
AK346312	-	2216	116.708	1858	0.3811
AK232870	-	2211	75.5692	2863	0.4502
AK344685	-	2211	120.734	1792	0.947
AK233690	-	2197	88.4711	2430	0.7058
AK230624	-	2188	108.079	1981	0.9298
FJ211199	BCMO1	2183	90.0189	2373	0.9966
AK235882	ARG1	2182	106.016	2014	0.8754
AK232693	-	2178	127.239	1675	0.9755
AK233435	-	2171	163.04	1303	0.7905
EF692642	F2	2168	107.525	1973	0.3467
AK345040	-	2165	160.617	1319	0.6338
AK233394	RGN	2165	121.685	1741	0.7048
AK347277	-	2138	78.6805	2659	0.9883
AK236339	-	2138	95.4431	2192	0.9936
EU714324	VEGFA	2138	111.579	1875	0.8693
AK235250	-	2124	199.655	1041	0.6129
FJ436379	LIPC	2123	127.921	1624	0.5135
AK232783	-	2115	101.651	2036	0.9376
AK240551	-	2112	95.635	2161	0.9889
AK234840	-	2111	135.455	1525	0.4702
AK233087	-	2109	58.3636	3536	0.9712
AY609808	-	2108	162.294	1271	0.9953
AK344701	-	2094	67.8047	3022	0.9815
DQ459343	IGFALS	2088	101.349	2016	0.9653
AF467889	SCARB1	2081	76.2673	2670	0.8659
AY902463	Abhd5	2077	150.216	1353	0.983
AK235399	-	2069	117.846	1718	0.9703
AK343803	-	2067	98.9065	2045	0.9423
AY609689	-	2063	108.011	1869	0.6699
AB251342	LOC780412	2059	81.0462	2486	0.8536
AK233291	-	2058	78.5732	2563	0.6048
AK344748	NDUFA4	2057	356.257	565	0.9788
AK232389	-	2056	94.8549	2121	0.3828
AK240094	-	2049	205.855	974	0.9887
AK344900	-	2045	198.72	1007	0.2483
AK232401	ALDH2	2037	95.601	2085	0.3353
AK235555	-	2034	196.093	1015	0.6266
AK344373	-	2027	94.7681	2093	0.8251
AK232823	-	2022	246.709	802	0.8716
AK347271	-	2020	183.533	1077	0.7038
AK238259	IVD	2019	87.1874	2266	0.94
AK232435	SLC34A1	2019	90.3369	2187	0.9781
AK346328	-	2018	67.5569	2923	0.3134
AY610045	AIG1	2015	139.347	1415	0.5527
FJ436385	ERLIN1	2008	90.2574	2177	0.9669
AK233451	-	2002	137.572	1424	0.9677
AK231051	COPB2	2000	62.7871	3117	0.9888
AK234534	-	1995	131.107	1489	0.9711
AK350867	-	1995	103.454	1887	0.9714
AY322570	-	1995	692.263	282	0.9965
AJ293892	SERPINA3-1	1988	299.282	650	0.54
AK233683	-	1985	147.151	1320	0.9235
AK344102	-	1985	129.235	1503	0.8124
AK230973	-	1983	78.4016	2475	0.9709
AK349939	-	1977	151.731	1275	0.5639
AK235829	-	1975	81.4074	2374	0.9848
AK345782	-	1974	93.6776	2062	0.9913
AK234986	-	1973	107.021	1804	0.9945
DQ365929	TXNIP	1973	102.694	1880	0.9803
AK237239	-	1972	85.9927	2244	0.975
AK346255	-	1972	146.409	1318	0.9765
AK231721	EIF4A2	1971	99.4687	1939	0.6091
AK232652	LOC100155953	1960	122.317	1568	0.861
AK346752	-	1956	167.896	1140	0.9632
AK343851	-	1954	846.045	226	0.8009
AF016388	CYB5A	1951	110.738	1724	0.6085
EF140874	SLC2A2	1951	98.1052	1946	0.9805
AK345956	-	1947	161.459	1180	0.9754
AK238885	-	1946	143.175	1330	0.9639
AK236707	-	1946	115.759	1645	0.9787
EU814501	ANG1	1944	275.692	690	0.3812
EU430746	PYGL	1944	74.1628	2565	0.8218
AK236802	SAMHD1	1941	74.251	2558	0.9894
AY609554	HPGD	1935	141.833	1335	0.7588
AK232974	-	1933	130.09	1454	0.9821
AK234461	-	1929	98.0571	1925	0.8312
GU373679	POSTN	1928	60.1409	3137	0.9821
AK230955	HACL1	1926	99.3497	1897	0.9794
AK239601	-	1925	101.165	1862	0.986
AY610471	CIB1	1922	282.395	666	0.9955
J03214	HSPA5	1921	238.55	788	0.6269
AY553921	LOC414435	1904	273.991	680	0.9618
AK348333	-	1903	46.7409	3984	0.9506
AK230810	-	1901	88.6654	2098	0.8475
AK231236	-	1900	341.769	544	0.9007
AK346397	-	1897	64.054	2898	0.6643
AK344628	-	1892	142.744	1297	0.7294
AK230657	-	1888	91.2786	2024	0.6324
AK233350	-	1886	62.3487	2960	0.7703
AK232660	-	1885	132.892	1388	0.665
AK235286	-	1879	116.372	1580	0.9899
AK231081	-	1876	49.4941	3709	0.9728
AY550039	RPL32	1873	266.395	688	0.9346
AK233277	-	1873	128.618	1425	0.96
AK233520	-	1872	167.903	1091	0.9853
AK232578	-	1867	89.0751	2051	0.9873
AK345986	-	1865	68.9449	2647	0.2331
AK351229	-	1860	329.725	552	0.9511
AK346287	-	1856	76.1814	2384	0.9862
AK346004	-	1855	84.7822	2141	0.6539
AK233571	-	1843	107.604	1676	0.5949
AK347783	-	1841	92.384	1950	0.9513
AK350890	-	1836	121.474	1479	0.4652
AK238982	-	1833	91.8883	1952	0.9662
AY610069	-	1831	230.296	778	0.9473
AK231217	-	1830	51.3985	3484	0.8875
AK345887	-	1830	100.208	1787	0.9821
AK236235	-	1829	84.7016	2113	0.9867
AK343717	-	1826	48.2661	3702	0.8566
AK231276	-	1822	67.4317	2644	0.9626
AK346373	-	1820	76.6985	2322	0.8669
AK240101	-	1820	189.663	939	0.836
AK348471	-	1819	70.6894	2518	0.7284
AK343536	-	1819	74.7568	2381	0.8753
Y11546	ITIH1	1818	71.1592	2500	0.4452
AK240262	-	1817	183.868	967	0.9535
AK232493	SERPING1	1815	141.405	1256	0.6736
AK240050	-	1806	201.28	878	0.9362
AK345939	-	1806	126.502	1397	0.9442
EU308569	SFRS18	1806	54.7641	3227	0.9318
AK346254	-	1803	81.9463	2153	0.9689
AK237270	-	1801	151.145	1166	0.9777
AK236249	-	1794	65.0184	2700	0.9363
AK346369	-	1788	81.4916	2147	0.6143
AK345304	-	1786	53.9404	3240	0.988
EF625354	CYP3A39	1786	173.552	1007	0.2344
AK346124	-	1780	57.4471	3032	0.9868
AK232336	ITIH1	1779	96.231	1809	0.3731
AK236375	LOC100158185	1774	136.258	1274	0.9568
AK348825	-	1774	87.9395	1974	0.9265
AK232972	-	1771	44.018	3937	0.6363
DQ098950	SRSF1	1767	62.3765	2772	0.9996
AK233478	NNMT	1765	141.567	1220	0.8377
AK343562	-	1765	100.589	1717	0.8229
AK233342	-	1762	58.8659	2929	0.9689
AK346640	-	1755	328.991	522	0.9387
AK233365	ACADS	1752	85.7628	1999	0.9825
AK230486	-	1742	146.696	1162	0.6145
AK346319	-	1740	144.784	1176	0.5162
AK343442	-	1737	212.997	798	0.9612
AF440259	GULO	1737	87.6596	1939	0.951
AK230561	-	1737	73.7086	2306	0.9874
AK346211	-	1733	121.825	1392	0.3858
AY610017	-	1733	61.9359	2738	0.9514
AK232826	-	1731	70.0227	2419	0.9074
AK232196	RPS4	1721	109.926	1532	0.8812
AK347932	-	1721	65.3244	2578	0.7886
AY609406	-	1719	107.966	1558	0.4204
AK232368	-	1715	117.029	1434	0.9798
AK234886	-	1714	93.6468	1791	0.981
AK345915	-	1711	69.9072	2395	0.9866
AK239934	-	1710	179.731	931	0.9431
DQ629179	HSBP1	1708	298.988	559	0.9374
AK235325	SRSF2	1708	84.3686	1981	0.892
AK235021	-	1705	67.3288	2478	0.9031
AK232505	TMEM66	1701	85.4901	1947	0.9769
AK240055	VAPB	1701	91.0554	1828	0.9798
AK232134	-	1700	103.581	1606	0.9527
AK235603	-	1696	92.1488	1801	0.7807
AY610329	-	1693	262.13	632	0.9984
AK232602	-	1691	93.8575	1763	0.9943
AK351772	-	1688	53.6289	3080	0.9802
AK232485	BAG3	1687	63.152	2614	0.9904
AK236324	-	1686	106.646	1547	0.914
AK343713	-	1684	67.7294	2433	0.9157
AK233325	-	1682	59.9381	2746	0.441
AK345978	-	1666	92.6801	1759	0.523
AK343795	-	1663	94.8868	1715	0.888
AK239365	-	1663	63.1719	2576	0.9884
AK349694	-	1663	126.246	1289	0.9922
AK346046	-	1661	41.3681	3929	0.8816
D89478	ACADL	1661	95.3844	1704	0.7617
AK238564	-	1660	120.861	1344	0.9799
AK236182	-	1660	61.3202	2649	0.9543
AK233029	-	1659	91.8209	1768	0.9242
DQ172907	SULT2A1	1659	159.312	1019	0.3945
AK234380	-	1657	59.1334	2742	0.9788
AK233081	-	1657	102.753	1578	0.9886
AK236268	-	1640	85.1354	1885	0.9878
AK348620	-	1638	128.433	1248	0.75
Z29522	ANPEP	1635	47.2368	3387	0.4308
AK232674	-	1635	72.4268	2209	0.986
AK343698	-	1634	68.9194	2320	0.4547
AK232657	CYP2C49	1629	77.4933	2057	0.4419
M29507	-	1628	170.929	932	0.7575
AK236477	LOC100154945	1624	128.364	1238	0.9701
AK236603	-	1614	69.1186	2285	0.9926
AK233634	-	1612	43.122	3658	0.9347
AK346262	-	1601	62.0205	2526	0.9877
AK239829	-	1601	82.6722	1895	0.6707
AY610294	-	1597	260.454	600	0.5633
AK234210	-	1596	88.1346	1772	0.9058
AK235607	LOC100158015	1595	115.956	1346	0.9896
AY609951	-	1594	114.438	1363	0.9171
AK345842	-	1593	63.9119	2439	0.845
AK346955	-	1591	76.5415	2034	0.7842
AK232329	-	1590	69.5518	2237	0.9879
AY609597	-	1587	91.7271	1693	0.4861
AK232610	-	1586	64.0776	2422	0.9484
AK240166	LOC100155929	1585	169.692	914	0.9333
AK236253	ERP29	1585	119.86	1294	0.8671
AK232651	-	1583	126.865	1221	0.792
AY609874	-	1578	59.1395	2611	0.938
AK346297	-	1569	57.5244	2669	0.988
AK232801	-	1567	91.2176	1681	0.9768
AK343437	-	1567	135.337	1133	0.9841
AY609757	-	1560	98.4216	1551	0.7008
AK238961	-	1559	91.6791	1664	0.9507
AK235870	-	1558	87.1676	1749	0.6844
AK239680	-	1558	54.1777	2814	0.994
AK233192	-	1553	97.6024	1557	0.9814
M86444	RDX	1552	65.4608	2320	0.5754
AK232934	-	1546	65.6605	2304	0.9935
AK346184	-	1544	184.928	817	0.552
AK343430	-	1536	287.387	523	0.9694
AK343396	-	1536	42.8093	3511	0.4514
Z23142	ENG	1534	51.6189	2908	0.9979
AK231915	-	1533	69.6748	2153	0.9828
AK231558	-	1528	159.744	936	0.969
AK346019	-	1528	60.6328	2466	0.6367
AK350061	-	1528	106.269	1407	0.9893
AK232798	LOC100154173	1528	76.0919	1965	0.8896
AK232819	-	1526	60.4309	2471	0.7204
AY610267	-	1526	247.227	604	0.9106
AK351664	HSDL2	1523	76.8599	1939	0.7561
AK238694	-	1514	102.314	1448	0.9655
AK349781	-	1514	108.615	1364	0.9985
AK346399	-	1509	67.3023	2194	0.9439
AK348159	-	1507	81.3379	1813	0.9564
AK235220	-	1505	91.1324	1616	0.9796
AK232172	-	1502	51.5887	2849	0.9593
AK345015	-	1495	60.3512	2424	0.9917
AK233618	-	1495	66.0458	2215	0.9914
AK232686	-	1492	95.862	1523	0.7446
AK232735	-	1490	109.543	1331	0.2945
AY266142	IL13RA1	1490	114.624	1272	0.9528
AK239738	CDK4	1489	98.6488	1477	0.9614
AF143229	C4BPA	1487	233.937	622	0.9566
AK346249	-	1476	64.4786	2240	0.7955
AY609465	-	1475	43.0592	3352	0.3798
AK234703	-	1474	111.638	1292	0.8297
AK346076	-	1471	56.0744	2567	0.6732
AK230536	CCPG1	1468	45.7628	3139	0.9315
AK349638	-	1468	335.629	428	0.8668
AK232463	-	1466	96.407	1488	0.9758
AK232430	-	1463	138.453	1034	0.9749
AK232372	-	1461	111.604	1281	0.9649
AK240140	-	1458	139.736	1021	0.9177
AK346030	-	1453	76.1959	1866	0.9818
AK236562	HOGA1	1452	66.2086	2146	0.9884
AK239819	-	1451	85.3793	1663	0.9796
AK239562	ERGIC3	1450	106.443	1333	0.9842
AK348836	-	1448	121.624	1165	0.8129
AK347656	-	1446	113.561	1246	0.7392
AB052254	CYP1A1	1445	48.624	2908	0.9773
AK343644	-	1440	54.9569	2564	0.8144
AK233438	-	1438	93.1262	1511	0.998
AK346251	-	1437	69.2007	2032	0.9006
AK347070	-	1436	179.004	785	0.9682
AK234029	-	1436	111.522	1260	0.6683
AK232604	-	1428	90.9734	1536	0.6686
EU747336	LOC100171403	1428	160.615	870	0.992
AK232525	IGF2	1427	95.2506	1466	0.4611
AK347970	-	1426	86.5093	1613	0.8884
AK236355	-	1424	77.4132	1800	0.99
AK349436	-	1421	143.056	972	0.7521
AK236654	-	1419	39.4025	3524	0.9742
AK348457	IGFBP4	1417	63.6341	2179	0.1418
AK346152	-	1416	62.3026	2224	0.9065
AK347432	-	1411	67.5497	2044	0.9809
AK238622	-	1410	54.5782	2528	0.6926
AK236785	-	1408	58.4549	2357	0.9911
AY609846	PSMB3	1403	195.013	704	0.9972
AK343542	-	1400	91.5132	1497	0.9739
AK351858	-	1397	78.2494	1747	0.9903
AK233000	-	1396	82.4405	1657	0.9855
EF151500	IL6ST	1394	45.1234	3023	0.9868
AK237233	-	1392	215.186	633	0.9668
AK347180	-	1392	275.177	495	0.9354
AK346110	-	1391	37.4147	3638	0.9912
AK343969	-	1389	38.0086	3576	0.9597
AK234724	GSTT1	1386	131.293	1033	0.9739
AK230681	-	1385	47.9065	2829	0.7851
AY610266	-	1384	233.499	580	0.9966
AY609680	-	1382	93.7172	1443	0.754
AK233655	SARS	1381	71.9958	1877	0.9893
AK350762	-	1380	69.2859	1949	0.9487
AK343989	-	1380	45.0127	3000	0.7583
AK346852	-	1380	138.076	978	0.9785
AK233987	-	1380	153.105	882	0.9694
AK235881	-	1373	55.4491	2423	0.9026
AK232352	-	1370	88.7812	1510	0.9662
AK233903	-	1365	120.334	1110	0.9604
AK233398	ITM2B	1360	80.9004	1645	0.676
AK230857	-	1359	64.3364	2067	0.9802
AK346323	-	1358	43.1586	3079	0.6915
AK233311	-	1358	81.0771	1639	0.6638
AK230504	-	1358	78.3522	1696	0.9764
AK343623	-	1357	211.445	628	0.836
AY609887	-	1357	180.418	736	0.9579
AK235511	LOC100153484	1356	82.416	1610	0.9845
AK351308	-	1356	91.133	1456	0.4897
AK230970	-	1355	53.3784	2484	0.7424
AK344200	-	1355	74.5736	1778	0.9499
AK232954	CRLS1	1345	103.714	1269	0.9708
AK230965	MARCH7	1344	34.8109	3778	0.9751
AK343395	-	1343	153.525	856	0.875
AK346053	-	1340	83.4653	1571	0.4392
AK232380	-	1339	55.0299	2381	0.4763
AK349740	-	1339	197.032	665	0.9594
AF064741	CES3	1339	66.3088	1976	0.6685
EU076593	LOC100137083	1339	19.8254	6609	0.9876
AK239758	-	1339	56.2827	2328	0.9394
AK239689	-	1336	99.4164	1315	0.9749
AK240211	-	1334	47.8683	2727	0.9626
AK348444	-	1334	40.7037	3207	0.9928
AK239693	-	1332	90.264	1444	0.8165
AF320815	CTR1	1330	157.752	825	0.9976
AK346008	-	1328	106.168	1224	0.7868
AK232756	-	1327	69.0702	1880	0.9894
AK238798	UBE2V1	1327	59.8672	2169	0.7137
AY609929	DEK	1326	46.0774	2816	0.8256
AK230499	-	1325	63.7131	2035	0.9607
AF464049	SLA-2	1323	105.082	1232	0.931
EU872207	TIAF1	1322	79.2178	1633	0.9553
AK233132	-	1321	109.639	1179	0.9559
AK235287	TIAL1	1320	81.135	1592	0.9705
AK231011	-	1318	39.4649	3268	0.9715
AY609828	GATM	1317	55.9589	2303	0.2566
AK232763	-	1314	72.5211	1773	0.9718
AK347107	-	1313	124.137	1035	0.7874
AK236645	MTDH	1309	81.0187	1581	0.9627
AK235497	-	1309	105.948	1209	0.9868
AK232626	-	1307	47.6686	2683	0.9836
AK237558	-	1305	59.3398	2152	0.9238
FJ949566	MASP2	1303	45.2621	2817	0.9617
AK238420	KRTCAP2	1298	260.809	487	0.8994
AK346943	-	1297	127.554	995	0.4171
AK238939	-	1295	82.6618	1533	0.953
DQ972961	RGN	1292	140.475	900	0.4722
DQ530372	LOC733662	1290	69.13	1826	0.2662
AK348037	-	1290	81.0214	1558	0.9756
AJ307006	MCL1	1287	51.8903	2427	0.7886
FJ436395	MKNK1	1287	48.3818	2603	0.9604
AK235921	GLUD1	1286	46.0278	2734	0.3113
AY609978	-	1285	115.36	1090	0.9413
AK230776	ATP6V1C1	1285	67.1699	1872	0.9818
AK346188	-	1283	58.1772	2158	0.7739
AK235788	-	1283	76.5994	1639	0.856
AF516143	HAMP	1282	305.228	411	0.8759
AK232263	LOC100153899	1276	85.9335	1453	0.5747
AK233472	-	1275	70.5277	1769	0.9729
AK346409	-	1274	84.98	1467	0.8085
AK237051	-	1273	49.1392	2535	0.9826
AK234402	-	1273	93.8718	1327	0.425
AK232354	-	1272	86.2578	1443	0.6348
AK236299	ATP5B	1271	90.3867	1376	0.4557
AK238729	-	1269	55.7095	2229	0.9821
AK231106	LOC100155086	1268	57.3906	2162	0.8978
AK233476	-	1267	52.4231	2365	0.5548
AK238873	TRPC4AP	1267	43.9336	2822	0.9656
AK346277	-	1266	37.2132	3329	0.4893
AK233149	-	1265	178.108	695	0.9165
AY609968	-	1261	141.344	873	0.9805
AK344437	-	1261	196.8	627	0.9458
EU717836	LCAT	1259	85.912	1434	0.6325
AK347241	-	1259	80.3639	1533	0.9856
AK234855	-	1258	56.7543	2169	0.7497
AK231782	PLA1A	1258	68.925	1786	0.9642
M29510	-	1258	79.4194	1550	0.3258
AK238998	-	1254	94.1017	1304	0.9586
AK235599	-	1253	82.2339	1491	0.9564
AK234399	-	1252	63.3142	1935	0.8041
AK239131	WBP11	1252	44.9424	2726	0.9908
Y12503	MAN1A1	1246	44.6451	2731	0.9275
AY610441	NDUFB9	1246	189.326	644	0.545
AK237245	XPO7	1244	41.4048	2940	0.9986
AK240256	-	1241	97.1492	1250	0.9744
AK239051	-	1236	58.9987	2050	0.9639
AK232917	-	1236	85.0543	1422	0.9951
AK238525	PTPLAD1	1235	100.708	1200	0.9833
AK236266	-	1229	48.6498	2472	0.9887
AK347750	-	1228	141.204	851	0.973
AF414124	HSD11B1	1228	89.1427	1348	0.615
AK345457	-	1228	76.0534	1580	0.9563
AK231071	COX6A1	1227	218.303	550	0.4491
AK231270	-	1227	92.43	1299	0.98
AK235193	ARGLU1	1225	68.8122	1742	0.9518
AK344433	-	1225	81.6559	1468	0.9721
AK238663	C17H8orf40	1223	48.5104	2467	0.8127
AK351395	-	1223	46.8213	2556	0.9836
AK343339	-	1222	192.246	622	0.9646
AK232334	-	1220	68.927	1732	0.5121
AK234447	-	1219	33.4879	3562	0.9848
L10124	LOC100154612	1219	65.5405	1820	0.8549
AK233059	-	1217	45.9622	2591	0.787
AK343899	-	1214	50.1454	2369	0.8231
AK232720	-	1206	78.7269	1499	0.98
AK234254	-	1205	139.874	843	0.9549
AK240434	DBT	1205	50.8907	2317	0.9357
AK350735	-	1205	77.9338	1513	0.9101
AK239991	-	1202	66.9819	1756	0.9784
AK234991	-	1201	45.6752	2573	0.9619
AK239666	-	1197	53.5089	2189	0.9749
FJ603023	MAL2	1197	40.9835	2858	0.9276
AK239906	-	1196	127.21	920	0.7239
AK346169	-	1195	32.7275	3573	0.9877
AK345805	-	1194	37.5441	3112	0.9592
AK343353	-	1194	131.871	886	0.7968
AK349713	-	1193	228.453	511	0.9295
AK233538	-	1190	79.1073	1472	0.9232
AK232596	-	1189	97.1998	1197	0.8964
AK351359	-	1185	93.7403	1237	0.9572
AK347753	-	1185	55.2438	2099	0.9395
AK230521	PABPC1	1185	59.8641	1937	0.3748
AK346900	-	1184	123.385	939	0.6219
AK233379	-	1183	77.6919	1490	0.3497
AK238136	-	1182	107.294	1078	0.7282
AK233530	-	1181	109.437	1056	0.3191
DQ141604	MET	1181	27.8739	4146	0.9964
AB052258	CYP2C49	1179	58.9523	1957	0.4154
AY825267	ABCB1	1179	40.2546	2866	0.9906
AK232933	ATP5F1	1178	94.7958	1216	0.9334
AK346467	-	1178	41.2421	2795	0.9864
AK232538	-	1178	37.3773	3084	0.9543
AK349227	-	1177	55.452	2077	0.8382
AK343642	-	1176	37.2897	3086	0.9644
AK231047	PRPF40A	1175	53.8539	2135	0.9578
AK346234	-	1174	66.2516	1734	0.767
AY740697	CYP2C34	1172	99.7257	1150	0.9791
AK238740	LOC100154317	1171	57.0935	2007	0.8994
AK232357	-	1169	54.3942	2103	0.797
AK234973	-	1167	64.4443	1772	0.9932
AK347132	-	1167	249.335	458	0.9454
AK239879	-	1166	68.7334	1660	0.9651
AK349539	-	1159	32.4592	3494	0.9639
AK238656	-	1154	86.3988	1307	0.6396
AY606803	ADIPOR2	1154	97.2638	1161	0.7709
AY609583	-	1153	48.9269	2306	0.7654
AK235335	-	1148	58.2959	1927	0.8666
AK231017	-	1148	174.435	644	0.8059
DQ157553	NRAP	1148	21.0446	5338	0.6519
AK232555	-	1147	49.751	2256	0.9477
AK230658	-	1147	54.8842	2045	0.9946
AK345890	-	1146	84.8263	1322	0.8707
AK232994	FOS	1146	52.772	2125	0.9713
AK347249	-	1146	65.5026	1712	0.9071
AK235255	-	1142	53.3663	2094	0.9494
AK344061	-	1141	64.5382	1730	0.7827
AK344693	-	1141	52.2711	2136	0.9789
EF375723	EPAS1	1141	38.9707	2865	0.8517
AK344068	-	1138	64.5177	1726	0.5962
AK343446	-	1137	36.0881	3083	0.9659
AK351883	-	1136	70.1779	1584	0.9122
AK235666	BZW1	1136	45.9157	2421	0.8038
AK347425	-	1135	59.5198	1866	0.6099
AK349205	-	1134	65.0828	1705	0.9501
AK234625	SEC61A1	1134	53.6068	2070	0.8797
AK232707	-	1134	71.2692	1557	0.2595
AK240146	CXCL12	1131	59.3419	1865	0.9206
AK233035	RNF10	1126	35.3152	3120	0.7042
AK236573	-	1125	51.1075	2154	0.9169
AK233515	AMDHD1	1124	56.6946	1940	0.9464
AK240487	-	1124	172.394	638	0.9624
AK234325	ACO2	1121	52.037	2108	0.6039
AK239668	-	1121	41.316	2655	0.9092
AY609627	-	1121	41.8839	2619	0.974
AY609615	-	1120	40.4116	2712	0.7998
AK231831	-	1118	63.8649	1713	0.7525
AK233389	-	1118	57.6703	1897	0.9826
AK234255	LOC100155084	1117	47.7096	2291	0.9891
AY610050	-	1115	51.636	2113	0.9541
AK347890	-	1114	61.5175	1772	0.7365
AK348781	-	1113	76.4289	1425	0.9551
AK231409	-	1112	43.1286	2523	0.9865
AK234734	-	1111	61.2482	1775	0.8693
AK343995	-	1110	189.229	574	0.8815
AK238804	-	1108	49.5983	2186	0.9602
AK344443	-	1108	240.938	450	0.86
AK236633	-	1108	40.2906	2691	0.7588
DQ917646	EFNA1	1108	175.44	618	0.9951
AK238649	-	1106	49.2834	2196	0.9089
AK343699	-	1106	51.8822	2086	0.7196
AK235396	-	1104	60.4874	1786	0.9826
AY609499	RPN2	1103	44.1804	2443	0.6201
EF095956	CTSB	1103	56.2442	1919	0.2673
AK346618	-	1102	160.708	671	0.9732
AK344119	-	1101	46.2192	2331	0.6997
AK344305	-	1100	57.8394	1861	0.9796
AK230590	-	1095	42.6043	2515	0.9141
AK347697	-	1093	169.231	632	0.8908
AK350592	-	1093	231.002	463	0.9352
AK238822	SLC16A1	1092	31.8974	3350	0.7645
AK346026	-	1092	48.5269	2202	0.9764
AK349234	-	1091	45.1601	2364	0.9683
AY609863	LOC100155338	1089	73.0382	1459	0.9712
AK352194	-	1086	72.9871	1456	0.761
AK234382	-	1085	49.0172	2166	0.5323
AJ243849	PRDX6	1083	62.3753	1699	0.5338
AK240008	-	1083	66.6513	1590	0.9805
AK349208	-	1078	60.4506	1745	0.8659
AK232739	-	1078	72.3004	1459	0.1919
DQ629172	RPS21	1077	279.545	377	0.8382
AY609401	-	1075	98.311	1070	0.9626
AK234218	-	1074	59.5102	1766	0.9615
AK236176	-	1073	50.4794	2080	0.9885
AY610040	LOC100155717	1072	72.948	1438	0.5598
FJ905613	IVNS1ABP	1070	39.1854	2672	0.7511
AK233210	-	1068	47.4389	2203	0.3345
AK351793	-	1066	46.1558	2260	0.9898
AK349654	-	1064	55.6772	1870	0.8267
AK233284	-	1064	49.019	2124	0.9689
AB005546	APCS	1064	89.524	1163	0.9957
AY610149	-	1063	120.392	864	0.9144
EF619477	-	1058	99.6432	1039	0.9856
AK343779	-	1057	234.008	442	0.9027
AK343550	-	1056	42.5416	2429	0.9827
AY609866	-	1056	85.8252	1204	0.9909
AK239033	RAB2A	1056	79.3043	1303	0.7368
AK233023	-	1055	48.3313	2136	0.8661
AK240282	-	1054	111.621	924	0.46
AK351399	-	1051	45.9948	2236	0.8886
AY830140	FN1	1050	68.9111	1491	0.1891
AK239396	LOC100156227	1049	51.6341	1988	0.9859
AK348707	-	1046	58.2887	1756	0.9647
AY609553	-	1045	33.8712	3019	0.954
AK232402	LOC100155953	1044	64.1301	1593	0.7288
AK237359	-	1043	165.148	618	0.9417
AK233082	-	1042	126.82	804	0.9863
AK232467	-	1041	65.5507	1554	0.8771
AK231564	-	1040	93.7953	1085	0.7097
AK351132	-	1039	48.646	2090	0.977
AK232879	-	1039	67.3758	1509	0.5341
AK230838	-	1036	48.2975	2099	0.9852
AK346024	-	1036	57.4371	1765	0.5059
AK236081	LOC100157638	1035	61.1956	1655	0.9776
AK351947	-	1032	40.3456	2503	0.9537
X94251	GAPDH	1030	307.285	328	0.7226
AK232519	-	1028	54.0826	1860	0.9747
AK230971	-	1027	51.039	1969	0.9868
AK240171	RPL35	1024	90.8452	1103	0.5521
AK232002	-	1023	79.5742	1258	0.7361
AK230591	-	1021	23.9992	4163	0.7538
AK235846	-	1021	43.8966	2276	0.9908
AY609958	-	1020	41.6747	2395	0.6209
AK232332	-	1019	79.643	1252	0.3586
AK233616	-	1019	29.0708	3430	0.9901
AY610051	-	1019	74.136	1345	0.9145
AK239570	-	1016	61.2189	1624	0.9612
AK234318	GNMT	1016	85.4853	1163	0.9338
AK232867	-	1015	65.2144	1523	0.52
AK348339	-	1012	146.059	678	0.9307
AK232179	-	1012	99.6258	994	0.9527
AK232664	BRP44	1011	134.966	733	0.8568
AK236685	-	1011	49.589	1995	0.4501
AK236292	-	1010	31.0013	3188	0.6932
AK348639	-	1010	34.4964	2865	0.9243
AK239116	-	1009	45.0636	2191	0.942
AK343635	-	1008	50.3505	1959	0.952
AK346108	-	1007	45.5565	2163	0.8997
AK236655	-	1006	32.0654	3070	0.9463
AK234633	-	1003	63.0362	1557	0.9088
AK346239	-	1003	66.0925	1485	0.7562
AK235234	-	999	27.819	3514	0.7943
AF250315	-	998	198.089	493	0.8682
AK344537	-	998	64.0381	1525	0.9259
AK344841	-	996	502.383	194	0.8918
AF192528	ITGB1	996	25.4404	3831	0.634
AK346453	-	994	52.0978	1867	0.9845
AK343807	-	993	41.2957	2353	0.6286
AK350046	-	992	43.047	2255	0.5202
AK234584	-	991	63.0514	1538	0.9564
AK231298	LOC100156879	991	88.3984	1097	0.969
AK230569	-	989	31.8766	3036	0.9397
AK234622	-	988	44.0654	2194	0.9594
AK231703	-	986	67.8508	1422	0.8045
AK232593	-	985	68.6999	1403	0.9857
AK230584	HSPD1	984	41.5393	2318	0.3917
AK239521	SEC22B	982	63.9763	1502	0.9767
AY610147	-	980	87.4172	1097	0.9426
AK232306	-	980	51.5297	1861	0.921
AB005624	RPS15	979	199.998	479	0.9353
AK233560	-	979	39.4559	2428	0.6763
AK346218	-	979	45.9247	2086	0.8969
AK234655	-	979	59.7995	1602	0.5655
AK234779	-	979	64.6416	1482	0.971
FJ167680	USP7	975	22.6298	4216	0.7227
DQ132898	GNE	975	22.0544	4326	0.7284
AK236736	FKBP4	973	45.1454	2109	0.6354
AK237044	-	972	35.784	2658	0.9774
AK347913	-	972	59.8577	1589	0.8974
AK233030	CYP7B1	971	50.4331	1884	0.8954
GU066778	ZFP36	969	56.0735	1691	0.948
AK236029	-	969	42.3494	2239	0.8843
AK233074	-	969	53.8752	1760	0.6943
AK236418	-	968	47.5037	1994	0.987
AK235258	-	966	54.139	1746	0.9605
AK235844	-	965	48.3012	1955	0.9785
AK345754	-	965	72.2486	1307	0.9801
AK239292	-	964	38.424	2455	0.912
AB116564	STAT1	964	41.4824	2274	0.8259
AK232727	-	962	47.3518	1988	0.8481
AK235644	-	962	56.9826	1652	0.8178
AK344620	-	961	52.1272	1804	0.8864
AK239726	-	961	39.166	2401	0.7809
AK240575	-	960	90.6753	1036	0.9546
AK231607	-	959	75.0134	1251	0.5811
AK237500	DYNLRB1	959	134.06	700	0.9814
AY609983	-	958	91.9058	1020	0.8059
FM210346	CLTC	958	18.6444	5028	0.4873
AK237645	-	957	53.0272	1766	0.9513
AK348676	-	956	136.169	687	0.9622
AK343767	-	953	57.4582	1623	0.9772
DQ629178	COX7A2	952	184.104	506	0.9111
AK350511	-	951	127.13	732	0.8866
AK345281	-	950	84.2802	1103	0.2829
AK347357	-	949	36.9973	2510	0.9594
AK238034	PCBP2	947	81.8618	1132	0.5698
AY610484	-	946	129.107	717	0.5077
AK346059	-	945	94.2628	981	0.9755
AK237823	-	945	78.3659	1180	0.9797
AY609488	-	944	63.4436	1456	0.9251
AK351025	-	943	55.4877	1663	0.9711
AK232701	-	942	65.5606	1406	0.9523
AK232288	LOC100154365	941	71.994	1279	0.9844
AF466295	IGF2	941	133.064	692	0.6864
AY609972	-	940	34.0046	2705	0.8573
AK232959	-	939	71.45	1286	0.2006
AY271355	HSPE1	938	157.169	584	0.8801
AK236127	-	937	55.9079	1640	0.9604
AK235665	-	935	49.9417	1832	0.9858
AK347557	-	934	28.0182	3262	0.9933
U07180	LDHB	934	70.2501	1301	0.2475
AK344746	-	933	358.03	255	0.9529
AK240480	-	932	92.8714	982	0.8564
AK234781	LSG1	929	46.0284	1975	0.9899
AK350719	-	927	81.209	1117	0.3465
AK233068	-	922	57.9455	1557	0.6012
AK235923	-	922	54.4485	1657	0.9674
AK238722	BRD2	921	51.3523	1755	0.633
EF486324	PROX1	920	40.6619	2214	0.9964
AK236417	-	919	52.9921	1697	0.9817
AK238028	-	919	40.8576	2201	0.9986
AK350015	-	918	47.6045	1887	0.5443
AK230996	SCFD1	918	41.9961	2139	0.9785
AK239020	-	917	50.0736	1792	0.9643
AK233800	-	916	91.9323	975	0.959
AK239725	HSPD1	916	43.6175	2055	0.3927
AK346055	-	915	52.98	1690	0.7041
AK232458	RAB13	915	70.7796	1265	0.9597
AK234194	-	914	66.6456	1342	0.7832
AK346061	-	913	222.24	402	0.9776
AK234376	-	913	190.491	469	0.9701
AK231865	LOC100152555	912	77.1995	1156	0.8979
AK230856	-	910	50.2806	1771	0.9108
AK345713	-	910	89.4944	995	0.9739
AK346378	-	909	29.719	2993	0.985
AK230923	-	908	42.4719	2092	0.978
AK238983	LOC100153900	908	31.1322	2854	0.979
AK351894	-	905	52.9334	1673	0.9898
AK231172	-	904	150.186	589	0.927
AK234697	-	901	40.0574	2201	0.851
AK239178	-	901	74.214	1188	0.5783
AK347111	-	901	40.1852	2194	0.9845
AF339885	IGF2R	900	12.7635	6900	0.9859
AY609664	-	897	106.523	824	0.943
DQ115798	PPP2R5A	897	31.8025	2760	0.763
EF416570	P311	896	40.2557	2178	0.5725
AK233617	-	896	64.994	1349	0.748
EU754825	MARCH6	895	13.4221	6525	0.552
AK236976	-	895	39.4678	2219	0.9865
AK232212	LDHB	895	65.849	1330	0.5165
AK349535	-	894	85.1814	1027	0.9484
AB271946	LYST	894	6.8516	12768	0.7836
AB364505	RAI14	894	17.8752	4894	0.9544
AK343342	-	892	21.3412	4090	0.9807
AK230843	-	892	53.9132	1619	0.95
AK231031	-	889	41.803	2081	0.7544
AK234076	-	889	55.9074	1556	0.3027
AY609666	-	888	62.7394	1385	0.9213
AK232303	-	886	59.4639	1458	0.3916
AK351714	-	885	58.2776	1486	0.9367
AK344490	-	885	30.5577	2834	0.9894
AK348306	-	884	50.9739	1697	0.9187
AK351541	-	883	40.0765	2156	0.9926
AK231968	-	881	44.6911	1929	0.9409
AK350571	-	881	58.9263	1463	0.9843
AK236065	RAB14	880	49.6892	1733	0.8546
AK236153	-	879	72.6465	1184	0.9611
AK346031	-	877	47.7827	1796	0.9699
AK232947	-	876	29.2559	2930	0.97
AK232807	-	874	47.9127	1785	0.9098
AK235292	-	874	48.0203	1781	0.9725
AK235000	-	874	38.0954	2245	0.9755
AY368624	-	871	94.0735	906	0.9172
FJ487633	NDUFB8	871	127.02	671	0.9776
AK343541	-	870	100.63	846	0.9433
AK344690	-	870	41.2066	2066	0.985
AK348927	-	870	46.9568	1813	0.9669
AK239890	-	868	34.125	2489	0.9691
AY487829	SCD	866	16.5059	5134	0.7086
AK345954	-	863	31.9273	2645	0.2605
AK345868	-	863	68.3788	1235	0.6559
AK351821	-	861	28.1874	2989	0.7825
AK346236	-	860	37.2199	2261	0.839
AK237525	-	859	56.2626	1494	0.9793
AK238787	MFAP1	859	41.4684	2027	0.9842
AK345061	-	859	39.743	2115	0.7905
AK235071	-	858	30.3318	2768	0.8905
AK236601	-	855	48.8412	1713	0.9685
GU373682	ACSL5	855	31.7997	2631	0.3972
AK232385	-	854	27.9489	2990	0.9348
AK230605	CCNC	853	37.8717	2204	0.9828
AK239311	ZC3H14	853	33.903	2462	0.9574
AK350550	-	852	129.862	642	0.7414
AK233205	LOC100154783	851	91.1089	914	0.5711
AK237250	ATXN2	850	56.9307	1461	0.9726
AB027132	FAAH	849	36.1208	2300	0.9996
AK232977	-	847	37.4863	2211	0.6169
AK240398	-	847	36.4157	2276	0.9793
AK350062	-	847	36.6573	2261	0.9757
AK230791	-	846	53.5474	1546	0.9741
AK230626	PRPF39	845	28.871	2864	0.9633
AK239497	-	843	56.6946	1455	0.9643
AK237272	-	842	55.5957	1482	0.9771
AK239777	-	841	62.4867	1317	0.9651
AK233395	MOCS1	840	29.4086	2795	0.9936
AK230754	LOC100155786	840	47.9843	1713	0.972
AK232031	-	839	49.2793	1666	0.7131
DQ061106	HNF4A	838	44.1343	1858	0.9279
AK344045	-	838	185.105	443	0.9368
AK236351	-	837	31.0948	2634	0.9582
AK233014	-	837	35.9069	2281	0.9803
AK232168	VNN3	835	56.0027	1459	0.9609
HM004547	DECR1	835	34.7397	2352	0.736
AK348709	-	833	67.3654	1210	0.9686
AK236708	-	833	34.0912	2391	0.9431
AK346498	-	832	43.421	1875	0.6123
AK346427	-	832	32.0529	2540	0.9598
AK345125	-	832	48.7803	1669	0.8388
AK235336	-	832	54.06	1506	0.9761
AK240352	-	832	116.807	697	0.8709
AK344189	-	831	139.241	584	0.9572
AK232995	-	831	23.7282	3427	0.3399
AK230928	-	831	29.4839	2758	0.988
AY609741	CD302	830	33.341	2436	0.6872
AK345919	GYS2	828	49.4645	1638	0.9164
AK344319	-	827	32.9902	2453	0.9853
AK232993	-	827	42.4358	1907	0.9303
AY610229	-	826	191.534	422	0.9242
AK239621	RNF5	825	69.6543	1159	0.5332
AK233411	-	825	55.7523	1448	0.98
AK343932	-	823	24.5081	3286	0.9306
AK235957	-	823	27.8278	2894	0.9444
AK236768	-	822	34.9721	2300	0.8004
AK230617	-	822	57.5363	1398	0.9764
AK351954	-	821	38.7919	2071	0.9314
AK236488	-	820	52.8591	1518	0.9783
AY288913	OAS2	819	23.3583	3431	0.6797
M62614	APOB	819	282.191	284	0.9401
AK235752	-	818	34.9844	2288	0.9851
AK346291	-	817	36.8927	2167	0.5016
AK232035	-	817	69.398	1152	0.9748
AK230758	-	817	53.945	1482	0.9831
AK234079	-	817	35.3902	2259	0.9371
AK233045	-	816	38.9696	2049	0.8946
EU714326	KDR	816	39.3149	2031	0.9906
AK231614	-	816	53.9518	1480	0.9047
AK231393	-	814	35.8474	2222	0.9262
AK344461	-	811	55.0343	1442	0.9397
AK345872	-	810	40.1731	1973	0.925
AY692367	EHHADH	808	80.5151	982	0.6884
DQ144454	ACSL4	808	16.1162	4906	0.7801
AK240431	-	808	74.1706	1066	0.925
M29512	-	808	118.717	666	0.6426
AK234791	-	807	62.7228	1259	0.3447
AK235798	-	807	35.3641	2233	0.8894
AK232567	-	807	70.3814	1122	0.9652
AK233550	-	807	71.0144	1112	0.9388
AK230628	-	807	23.7284	3328	0.9868
AK232428	-	805	32.6856	2410	0.6145
AK347418	-	805	34.5948	2277	0.6583
AK230978	-	805	31.7246	2483	0.9875
AK233076	-	804	41.5607	1893	0.9878
AK230522	FUT8	803	28.1536	2791	0.8348
AK230721	GPHN	803	31.3554	2506	0.9828
HM046512	ATG9A	803	30.0369	2616	0.9484
DQ474065	LOC733634	803	59.3927	1323	0.5722
AK236617	-	801	29.985	2614	0.982
AK232690	-	801	35.9875	2178	0.9674
AK236651	-	801	31.1654	2515	0.9503
AF162274	C7	801	30.9561	2532	0.784
AK238877	TOMM20	801	40.0925	1955	0.9811
AK233317	-	799	42.1711	1854	0.931
DQ333199	C6	798	23.6199	3306	0.454
AK346092	-	798	34.1739	2285	0.9554
AY466608	HSP70.2	796	40.4422	1926	0.5576
AK347811	-	796	66.2343	1176	0.4915
AK231077	LOC100158211	795	27.2006	2860	0.9647
AK347372	-	795	40.4544	1923	0.7691
AK235520	LOC100155504	795	44.4028	1752	0.9692
AK349618	-	794	31.3669	2477	0.8397
AK350267	-	794	45.1196	1722	0.953
AK232108	-	794	76.3971	1017	0.235
AK230827	SNX14	792	28.3157	2737	0.9792
AK230558	HMG20A	792	20.5953	3763	0.9745
AK235494	-	791	39.5313	1958	0.6277
AY803116	RBM39	791	79.3057	976	0.9631
AK235450	-	790	48.0749	1608	0.8812
EF486357	HSPH1	788	21.3243	3616	0.9455
M16427	MDH2	787	45.1942	1704	0.659
AK233605	-	786	42.2832	1819	0.9846
AK230481	-	786	42.8724	1794	0.976
AK237706	-	785	59.8249	1284	0.9712
AK233119	-	785	49.7508	1544	0.9974
AK239308	-	784	49.1463	1561	0.9833
AK343916	-	784	34.4024	2230	0.8143
AK350505	-	784	19.8236	3870	0.7669
AK232087	PES1	783	33.4583	2290	0.9886
D90053	DSTN	782	45.9314	1666	0.6663
AK343365	-	781	46.9722	1627	0.9576
AK231525	-	780	31.1789	2448	0.9894
AK238765	MAPK14	779	26.4314	2884	0.6768
AK239574	-	778	50.9573	1494	0.4886
AY609623	GLT8D1	777	51.3385	1481	0.9851
AK343368	-	777	153.291	496	0.4677
AK232581	-	776	43.1691	1759	0.9727
AK235342	-	776	30.0255	2529	0.7655
AK345379	-	776	42.3033	1795	0.9733
AK345204	-	775	75.2348	1008	0.3601
AK230712	-	775	55.3957	1369	0.9598
AK233348	LOC100156777	775	31.5329	2405	0.98
AK235026	-	774	26.8482	2821	0.9784
AF077665	CACNA2D1	774	19.7134	3842	0.9872
AK346333	-	773	55.1319	1372	0.4359
GQ231317	-	773	29.6515	2551	0.6923
AK343879	-	773	30.9877	2441	0.9865
AK232644	ATP5F1	773	61.7982	1224	0.8423
AK232490	-	772	47.9943	1574	0.8653
AK231548	-	771	44.1976	1707	0.5501
AY610487	SRSF5	771	110.462	683	0.9502
AK232582	LOC100153623	771	36.1501	2087	0.9554
AK233433	-	771	40.6932	1854	0.9714
AY609775	COPS7A	770	41.3542	1822	0.8353
AY960623	FABP1	769	145.269	518	0.9459
AK232712	UPB1	769	45.0057	1672	0.4545
AK230737	-	768	27.5483	2728	0.9509
AK344205	-	768	37.9171	1982	0.9864
AK239610	-	768	49.8023	1509	0.9357
AK350569	-	768	66.2713	1134	0.9841
AY610302	DNAJC19	767	130.528	575	0.8383
AK350423	-	766	67.1047	1117	0.974
AK345302	-	766	47.4705	1579	0.9455
AK346317	-	766	49.1515	1525	0.9161
AK240270	PDLIM1	765	50.8893	1471	0.9769
AK235006	-	764	33.585	2226	0.9367
AK232717	-	764	32.7609	2282	0.9711
AK343739	-	764	322.243	232	0.875
AF548542	SDC4	763	97.3434	767	0.9883
AY610148	BNIP3L	763	21.6476	3449	0.8684
AK232946	-	762	34.6973	2149	0.7608
AK347315	-	762	92.2829	808	0.6361
AK230556	-	760	32.0279	2322	0.5573
AK351062	-	759	32.0272	2319	0.8025
AK347130	-	759	48.385	1535	0.9557
AK351136	-	759	61.7382	1203	0.4871
AK232960	-	759	50.3874	1474	0.9837
AK346450	-	759	51.5771	1440	0.8361
AK232851	CDKN1A	758	35.2032	2107	0.9815
GU929943	-	758	24.4634	3032	0.5327
AK238309	-	757	41.969	1765	0.9949
AK346195	-	757	116.838	634	0.9306
AK233110	LOC100154365	757	41.5453	1783	0.9787
AY609620	-	756	55.6221	1330	0.9203
AK239107	-	756	50.8436	1455	0.921
AK233242	LOC100157055	755	44.7484	1651	0.9515
AK346447	-	755	66.2003	1116	0.828
AK349388	-	755	34.4909	2142	0.9547
AK232902	-	755	32.5174	2272	0.9758
AK350125	-	753	20.4677	3600	0.9731
AK232242	KLHDC3	753	39.1727	1881	0.9872
AK346111	-	751	23.569	3118	0.9981
AK346045	-	750	37.7522	1944	0.6677
AK234891	-	750	32.9105	2230	0.9193
AK347861	-	750	47.4711	1546	0.9431
AK239695	-	748	49.4893	1479	0.9114
AK349061	-	748	84.0351	871	0.9024
AK347414	-	746	97.5921	748	0.4291
AK230601	-	745	56.4687	1291	0.9388
AK237173	-	745	70.5039	1034	0.9391
AY609521	-	743	29.0589	2502	0.9101
AK232483	-	742	60.4559	1201	0.4796
AK231907	SF3A1	742	55.5953	1306	0.9717
AK350105	-	742	20.9003	3474	0.8474
AK236046	-	740	30.8398	2348	0.4881
X99312	UGP2	739	35.1721	2056	0.2267
AY609509	DAD1	738	98.7908	731	0.9138
U79142	PIAP	737	46.5279	1550	0.9619
AK238791	BUB3	734	50.3679	1426	0.9649
AK236398	-	733	111.204	645	0.938
AK232818	-	733	30.7313	2334	0.9182
AK343322	-	732	46.3618	1545	0.9806
AK237853	-	732	49.0945	1459	0.6642
AK238586	-	731	55.1512	1297	0.9753
AK345995	-	731	43.5634	1642	0.9878
GQ231315	-	731	44.9034	1593	0.9567
AK234332	-	730	28.2233	2531	0.9392
AK234086	-	729	62.3016	1145	0.3974
AK350968	-	729	56.6604	1259	0.95
AK232881	-	729	42.3607	1684	0.9792
AK344689	-	728	21.9598	3244	0.9895
AK344502	-	728	45.7531	1557	0.9576
EF139241	KDM5C	727	12.0412	5908	0.8988
AY117054	EGFR	725	14.0818	5038	0.4518
AK239955	-	725	27.2338	2605	0.2668
AK232350	RBM39	725	55.9937	1267	0.7774
AK350260	-	724	153.015	463	0.8553
AK233222	-	724	33.0748	2142	0.6592
AK237308	-	724	34.3247	2064	0.9264
AK233514	-	723	43.1655	1639	0.5754
AK348462	-	723	49.4397	1431	0.972
EU822301	NR2F2	723	30.3641	2330	0.9094
AK233564	-	722	54.0554	1307	0.6473
AK232730	-	721	33.6445	2097	0.3224
AK347915	-	721	68.6977	1027	0.9104
AK236895	-	721	25.6555	2750	0.9778
AK239947	-	721	23.8514	2958	0.7316
AY609911	-	721	20.5993	3425	0.5661
AK345090	-	720	20.7708	3392	0.1869
AK234766	-	719	74.2161	948	0.9736
DQ116788	ID2	718	54.38	1292	0.6262
AK347914	-	717	26.892	2609	0.8731
AM233751	SGMS1	717	32.7703	2141	0.6745
AK346294	-	715	24.0266	2912	0.283
DQ499456	SRSF11	715	25.1042	2787	0.4941
AK235901	-	715	34.1295	2050	0.8644
AK232784	-	714	24.558	2845	0.9842
AK348548	-	714	50.5554	1382	0.835
AK230792	-	713	157.494	443	0.9052
DQ492687	ZFAND5	713	29.7399	2346	0.7225
AK346083	-	712	38.0929	1829	0.9699
AK239096	LOC100153052	712	40.8633	1705	0.976
AK233513	-	711	32.9735	2110	0.2066
AK235730	-	711	34.2055	2034	0.7906
AK344009	-	710	49.0998	1415	0.9943
AK344320	-	710	46.9751	1479	0.9736
AK232369	-	710	43.8059	1586	0.2724
AK233556	-	710	49.9829	1390	0.9129
AY939831	PLIN3	710	46.6283	1490	0.9993
AK351983	-	710	38.4271	1808	0.8711
AY609479	LOC100156930	709	44.1619	1571	0.4233
AK346162	-	709	43.966	1578	0.9994
AK238976	XRCC6	709	33.0688	2098	0.9695
AK343486	-	708	40.2793	1720	0.8134
AK347921	-	708	47.7467	1451	0.9855
M84802	ABAT	708	42.7657	1620	0.9975
AK236584	-	708	30.7367	2254	0.9268
AK343457	-	707	48.4812	1427	0.9867
AK238615	ABHD2	706	38.1684	1810	0.8652
AK233157	-	706	43.5591	1586	0.9937
AK343652	-	706	106.612	648	0.3549
AK345819	-	706	48.3787	1428	0.5287
AK235964	-	706	27.7004	2494	0.99
AK233188	-	705	40.4615	1705	0.5155
AK230912	-	704	24.2567	2840	0.8264
AK344201	-	703	43.816	1570	0.9427
AY610282	-	703	105.833	650	0.9985
AK351415	-	702	40.4078	1700	0.97
AK343553	-	702	122.013	563	0.9272
AK344302	-	701	41.0015	1673	0.9456
DQ629146	-	700	155.676	440	0.8841
AK237969	-	698	51.8224	1318	0.9158
AK235437	-	697	37.7444	1807	0.9585
AK347157	-	696	122.935	554	0.8646
AK343930	-	696	24.1683	2818	0.9414
AK233401	DLST	696	31.2844	2177	0.7331
AK239812	LOC100156776	695	52.4351	1297	0.7764
AK345425	-	693	38.7059	1752	0.976
AY610204	RND3	693	68.6363	988	0.999
AY609904	-	693	32.3534	2096	0.875
AK230864	-	692	24.5432	2759	0.9783
AK236671	-	692	37.9142	1786	0.977
AK347191	-	692	44.316	1528	0.9738
AK236116	-	690	54.1018	1248	0.98
AK240078	-	690	64.4881	1047	0.8061
AK234861	-	690	29.9419	2255	0.988
AJ496801	MUT	689	22.7621	2962	0.312
AK235378	-	689	52.5088	1284	0.9751
AK233565	-	688	31.8766	2112	0.9858
AK233331	-	688	45.8294	1469	0.9299
DQ067279	CD163	688	22.9773	2930	0.4389
AK232012	-	688	42.7722	1574	0.9676
AK234073	SNX1	687	33.4955	2007	0.9771
AF288822	-	686	164.933	407	0.9975
AK345577	-	685	46.5808	1439	0.9472
AK236005	LOC100154984	685	22.8927	2928	0.96
AK230736	-	685	23.1617	2894	0.652
AK234923	-	684	34.6618	1931	0.9845
AK232400	C4	684	46.9698	1425	0.1663
AK348613	-	683	34.7551	1923	0.9901
AK346260	-	683	34.2915	1949	0.9913
GU391030	INPPL1	680	17.5337	3795	0.7768
AK347711	-	680	41.8757	1589	0.8175
AK344372	-	679	20.3251	3269	0.7207
FJ436380	PTEN	679	37.816	1757	0.8662
AK237582	-	679	34.805	1909	0.8151
AK235248	-	678	47.457	1398	0.6416
AK230606	-	677	90.7493	730	0.7959
AK239367	LOC100152208	677	30.9132	2143	0.979
AK232560	-	677	43.2422	1532	0.7787
AK233808	-	676	34.797	1901	0.9211
AK344375	-	676	27.5163	2404	0.3261
AK233329	-	676	20.8147	3178	0.8918
AK348370	-	676	23.8892	2769	0.9852
AK344968	-	675	40.3736	1636	0.9627
AY704418	PSMD4	674	57.2512	1152	0.9896
AK346071	-	673	45.1684	1458	0.9787
AK344382	-	673	28.7579	2290	0.9878
AK236596	-	673	27.5201	2393	0.9921
AY610454	-	673	106.908	616	0.9789
AK230482	-	672	34.0185	1933	0.6927
AK233080	-	672	37.4688	1755	0.9897
AK233518	-	671	34.5215	1902	0.9869
AK230888	SOD2	671	29.0917	2257	0.9039
AK346267	-	671	63.2561	1038	0.315
AK231130	-	671	36.9706	1776	0.4274
AK346402	-	670	17.8061	3682	0.9864
AK236061	-	670	41.0019	1599	0.9719
AK240296	CCT7	669	34.1493	1917	0.4945
AK232272	-	668	76.3625	856	0.403
AK349431	-	667	105.955	616	0.9399
DQ917628	RAB1B	667	107.704	606	0.9769
AK234188	-	666	36.2059	1800	0.9767
AK230925	-	665	21.7999	2985	0.9688
AK343607	-	664	30.3338	2142	0.9627
AK344464	-	664	23.7135	2740	0.9861
AK351114	-	664	36.9596	1758	0.5142
J05224	ACO2	664	24.3808	2665	0.7786
AK233055	-	664	50.3681	1290	0.3364
AK235755	-	664	24.2625	2678	0.3749
AK344307	-	664	34.1614	1902	0.9406
AK345874	-	664	53.6539	1211	0.8373
AK235057	CXCL12	663	28.9242	2243	0.8738
AK233971	-	663	73.9761	877	0.4116
AK240312	-	663	64.942	999	0.8498
AK235306	PSMD1	663	30.6457	2117	0.5711
AK349814	-	663	32.966	1968	0.9812
AK237610	ITGA5	662	44.7989	1446	0.9827
AK232595	-	661	52.8874	1223	0.5683
AY610168	-	660	30.1792	2140	0.9664
AK347761	-	660	33.4803	1929	0.9248
AK233373	-	660	25.1984	2563	0.9497
AY609598	-	659	19.9091	3239	0.6681
AK239836	-	659	24.6693	2614	0.4943
AK233381	-	659	37.4264	1723	0.9762
AK232829	DGCR2	658	15.824	4069	0.6432
AK349572	-	658	22.5764	2852	0.8036
AK233371	-	657	32.2255	1995	0.6602
AK345846	-	656	28.8763	2223	0.3365
AK343693	-	656	18.195	3528	0.977
AK344323	-	654	28.044	2282	0.9755
AK236189	-	654	32.9878	1940	0.9021
AK347083	-	653	59.3852	1076	0.7342
AK233488	LOC100156087	653	60.9137	1049	0.9867
EU282343	BAT5	651	32.32	1971	0.9985
AK238850	-	651	32.2873	1973	0.9721
AY609599	-	650	40.0283	1589	0.5708
AY845019	TMEM57	650	27.0659	2350	0.9438
AK235980	-	649	31.3925	2023	0.8497
AK349980	-	649	35.9203	1768	0.9095
AK230576	-	649	44.1328	1439	0.4559
AK230734	ECD	648	29.8959	2121	0.9533
AK349926	AKAP2	648	26.4867	2394	0.9461
AK232970	-	648	45.7828	1385	0.974
AK235300	MYLK	648	25.1424	2522	0.7328
AK231143	-	647	34.1485	1854	0.6888
EU352798	RPL5	647	59.7841	1059	0.2181
AK351455	-	645	40.1244	1573	0.7756
AK236637	-	645	46.8217	1348	0.7374
AK233425	-	645	29.0187	2175	0.9995
AK236318	-	645	36.6313	1723	0.8305
AY610233	-	644	116.055	543	0.8729
AK346528	-	643	63.8781	985	0.5228
DQ091176	RFN19	643	23.9786	2624	0.787
AK232533	-	642	35.96	1747	0.605
AK236282	-	641	27.7664	2259	0.9867
AK237887	-	641	49.2728	1273	0.9529
EF033624	SEPHS2	641	28.4722	2203	0.4426
AK232225	-	641	43.3179	1448	0.9772
AK239152	POLH	641	20.3452	3083	0.9919
EU755259	IREB2	640	21.3233	2937	0.9939
AK239162	-	639	44.441	1407	0.9311
AK349235	-	639	39.3014	1591	0.9805
AK239638	-	638	29.1052	2145	0.635
AK234143	-	638	26.4761	2358	0.9427
AK350234	-	638	26.2314	2380	0.5214
AK239195	-	638	25.1838	2479	0.9298
AK348998	-	636	27.1531	2292	0.6156
AK230880	LOC100157122	636	64.0937	971	0.965
AB019559	PPP1R12A	636	25.3917	2451	0.96
AK231426	-	636	32.6693	1905	0.9885
AK230733	-	636	18.2027	3419	0.9491
AY609614	-	636	59.215	1051	0.882
AK233236	-	634	23.2444	2669	0.9899
AB271938	AP3D1	634	13.647	4546	0.7732
AK237220	-	632	21.6691	2854	0.6181
AK234867	-	631	41.8899	1474	0.9708
AK344035	-	630	133.726	461	0.9197
DQ351286	EIF4A3	630	41.8235	1474	0.9512
AK231090	-	630	25.183	2448	0.9869
AK344861	-	630	241.756	255	0.9961
AK232470	ACOX1	630	27.682	2227	0.4104
AK236642	-	630	25.307	2436	0.7812
AK232164	SLC39A1	629	29.8497	2062	0.9753
AK345559	-	629	25.5182	2412	0.9867
AK231943	-	628	33.1994	1851	0.9838
AK349253	-	628	14.698	4181	0.6668
FJ458421	LRP10	627	21.5505	2847	0.4809
AK233523	-	626	39.6482	1545	0.7638
AK350715	-	625	31.5739	1937	0.7331
AB271937	AP3B1	625	18.0249	3393	0.9254
AK347368	-	625	26.4527	2312	0.6704
AK343965	-	624	23.667	2580	0.9795
AK351331	-	624	34.2461	1783	0.5238
AK350560	-	624	34.2653	1782	0.7918
AK230524	-	623	33.7371	1807	0.9806
X53456	ATP2B1	622	14.3685	4236	0.7238
AK234074	-	622	27.1235	2244	0.6564
AY609573	PEX3	622	30.206	2015	0.601
AK231030	-	621	35.1662	1728	0.9803
AK350615	-	621	51.454	1181	0.895
AB529869	PECR	620	72.1395	841	0.522
AK240109	-	620	65.5885	925	0.9773
AK236403	-	619	43.9242	1379	0.9681
AK236075	-	619	22.7456	2663	0.9241
AK236625	-	619	36.1621	1675	0.9528
AK236472	-	618	49.0857	1232	0.7703
AK233221	-	618	33.2821	1817	0.9802
AK343618	-	617	41.7248	1447	0.4195
AK235053	-	617	32.7951	1841	0.9837
AK232348	-	617	24.6532	2449	0.9947
AK236321	-	616	33.9403	1776	0.7021
Z34931	PPP2R1B	615	21.1902	2840	0.95
AK237325	LZTFL1	615	40.04	1503	0.9481
AK238836	-	614	46.5754	1290	0.6876
AK234909	-	614	25.3298	2372	0.9874
AY610293	-	612	102.37	585	0.8667
AK344742	ATP5I	612	234.849	255	0.9922
AK235438	-	612	24.0895	2486	0.5648
AK231056	-	611	65.6297	911	0.9791
AK350141	-	611	50.5399	1183	0.9569
AK239282	-	611	22.376	2672	0.9581
AY609415	-	609	33.0155	1805	0.9922
AB271953	ATRN	609	15.0373	3963	0.976
DQ499443	LOC733651	607	21.0405	2823	0.9086
AK232184	-	607	43.0415	1380	0.9732
FJ873103	CLDN14	606	62.0936	955	0.9937
AK238874	-	605	26.8731	2203	0.8498
AY349421	C1R	604	49.5421	1193	0.3336
AK236070	-	604	26.5277	2228	0.9829
AK240036	-	603	30.2129	1953	0.9007
FJ236708	FLVCR2	603	17.5979	3353	0.8354
AK236872	BRD2	603	24.7508	2384	0.643
AK238840	NBN	602	23.5162	2505	0.9796
AK345949	-	602	42.2582	1394	0.5595
FJ362509	SLC9A3R1	601	29.4051	2000	0.624
AK231572	-	601	45.6246	1289	0.9178
AK232326	-	601	22.5759	2605	0.8645
AK231807	DDRGK1	600	50.2673	1168	0.964
AK344728	-	600	76.3488	769	0.9727
AK343385	-	599	73.1765	801	0.8564
AK239721	LOC100156038	598	26.7688	2186	0.9328
AK346166	-	598	23.1565	2527	0.9695
AK344707	-	597	31.14	1876	0.9009
AK231605	-	596	53.8512	1083	0.2216
AK235040	-	596	32.4365	1798	0.9488
AY963262	SPARC	595	31.5059	1848	0.7294
AF038601	-	595	7.93986	7333	0.6731
AK351720	-	595	23.8326	2443	0.8252
AY610375	ERH	595	109.236	533	0.9962
AK234337	-	595	23.2892	2500	0.9368
AK233011	-	595	31.202	1866	0.9861
AK232340	-	595	31.5743	1844	0.9387
AK352015	-	594	23.8413	2438	0.6025
AK240117	-	594	65.3091	890	0.964
AK232491	-	594	37.9655	1531	0.9595
AY609804	-	593	113.556	511	0.955
AK346127	-	593	66.8517	868	0.8076
AK348030	-	593	98.6858	588	0.898
EU725862	MAT2B	593	32.2374	1800	0.935
AY609755	-	592	47.0971	1230	0.9016
AK234508	-	592	34.7716	1666	0.7155
AB530151	SC4MOL	592	65.6796	882	0.6315
AK344604	-	591	36.8824	1568	0.9809
AK237194	RPL5	591	41.6654	1388	0.2731
AK240136	FMR1	589	32.289	1785	0.9922
AK347621	-	588	25.8366	2227	0.7315
AK345143	-	588	24.7688	2323	0.9574
AK348958	-	588	22.8416	2519	0.6927
AK235371	TMEM111	587	42.6747	1346	0.7043
EU442569	BCKDHA	587	42.7382	1344	0.7135
AK348005	-	586	29.8813	1919	0.8895
AK349965	-	586	26.3885	2173	0.4685
AK236102	-	586	25.5422	2245	0.9443
AK231119	-	585	23.5865	2427	0.9629
AK232967	-	585	28.1161	2036	0.5702
AK348239	-	585	17.3206	3305	0.9256
AK351912	-	584	45.0328	1269	0.5311
AK234203	-	584	39.879	1433	0.9881
AK236152	ABCB7	584	23.8012	2401	0.9729
DQ972970	HNRNPA1	584	59.3423	963	0.7705
AK345977	-	583	15.4646	3689	0.6647
AK239892	-	581	49.3088	1153	0.9584
AY610313	-	580	117.994	481	0.9584
U35840	CYP2C34	580	83.3409	681	0.9457
AK349079	-	580	88.5416	641	0.9236
AK352016	-	580	43.7251	1298	0.557
AK344956	-	579	53.7036	1055	0.3308
EF527255	SLC15A2	578	25.4543	2222	0.9842
AK350362	-	578	29.0645	1946	0.4866
AK235178	-	578	34.6353	1633	0.8328
AK350753	-	577	47.7679	1182	0.9552
AY609966	-	576	78.5011	718	0.9331
AY609997	-	575	36.324	1549	0.8457
AK233341	-	573	40.957	1369	0.7356
AF313616	PAQR7	573	24.8759	2254	0.9827
AY093657	DGAT	573	28.9768	1935	0.9276
DQ279926	RXRA	573	44.7131	1254	0.9904
EF625358	CYP4V2	573	55.0788	1018	0.8939
AK233744	-	573	44.3593	1264	0.9233
AK239332	-	573	26.386	2125	0.9492
AK343689	-	572	23.93	2339	0.826
AK239022	-	571	20.2517	2759	0.7615
AK233343	-	571	32.2229	1734	0.9706
AK231639	-	570	50.5681	1103	0.7498
AK346201	-	570	35.6173	1566	0.2267
AK233537	-	568	33.1233	1678	0.9875
AK345307	-	568	30.9298	1797	0.9477
AK234669	-	568	44.5003	1249	0.9263
AK234885	-	568	25.5662	2174	0.9223
AK346187	-	567	19.9293	2784	0.6131
AK233881	-	567	32.6371	1700	0.9241
AK346151	-	567	19.3052	2874	0.8532
AK237795	-	567	30.8239	1800	0.9194
AK232789	-	566	19.7452	2805	0.8538
AK344348	-	565	21.6135	2558	0.9257
AK351427	-	565	20.9343	2641	0.992
AK344786	-	565	216.813	255	0.9294
AK343369	-	564	25.0861	2200	0.8436
AK348399	-	564	15.2205	3626	0.9846
AK351936	-	564	45.2003	1221	0.344
AK236389	-	563	28.6042	1926	0.3562
AK235958	-	562	25.8916	2124	0.9454
AK239935	-	562	61.93	888	0.9662
AK239403	VPS52	562	18.7181	2938	0.9023
FJ236707	RSF1	562	11.8957	4623	0.7939
AK344599	-	562	34.8503	1578	0.9772
AY609892	-	562	47.7377	1152	0.9618
AK234519	ATOX1	561	119.339	460	0.7739
AY610180	-	561	64.8122	847	0.9516
AK351048	-	561	23.8057	2306	0.9753
AK239394	-	561	38.6864	1419	0.9598
AK234158	-	561	23.6621	2320	0.9707
AK345879	-	560	18.9155	2897	0.7304
AK348502	-	559	33.0116	1657	0.9378
AK346263	-	559	18.733	2920	0.974
AF268461	VDAC1	559	56.9794	960	0.4875
AK231779	-	559	99.0947	552	0.9728
AK343532	-	559	13.2318	4134	0.5878
AK234286	-	559	46.9933	1164	0.9261
AK349463	-	559	26.438	2069	0.8647
AK343517	-	559	47.2777	1157	0.9758
AK346216	-	558	66.9147	816	0.5172
AY426609	IYD	557	46.5851	1170	0.6504
AK350470	-	557	13.405	4066	0.8997
AK238246	-	556	42.9753	1266	0.9803
AK346897	-	556	48.5341	1121	0.9269
AK235512	XPNPEP1	556	21.4876	2532	0.6844
AK349946	-	556	35.912	1515	0.9683
AK343407	-	555	24.0837	2255	0.9911
AK234033	-	555	53.3486	1018	0.9597
AF164576	MBL2	553	74.8453	723	0.9696
AB177988	QKI	553	52.7418	1026	0.9834
AK346036	-	553	33.4651	1617	0.5374
AK233358	-	553	30.6764	1764	0.9382
AK231305	-	553	18.4435	2934	0.8797
AK239980	LOC606742	552	47.1337	1146	0.8098
DQ291159	PECI	551	31.2384	1726	0.3604
AK239647	-	551	37.2873	1446	0.8423
AK232794	-	550	24.0159	2241	0.9813
AK235587	-	550	33.785	1593	0.4093
AK347147	-	550	128.448	419	0.9499
AK238985	-	550	34.28	1570	0.9873
AK236369	GPX3	549	40.2109	1336	0.6287
AK343886	-	549	21.7233	2473	0.9094
M29508	SERPINA3-1	549	36.0548	1490	0.3289
AK346370	-	549	20.2571	2652	0.2391
AK347774	-	549	27.1596	1978	0.9863
AK346692	-	548	43.4553	1234	0.9546
AK347488	-	547	43.1313	1241	0.9557
AK350993	-	547	46.2628	1157	0.7295
AK345485	-	547	23.7261	2256	0.9734
AY710291	GC	547	76.1394	703	0.6814
AK237130	LOC100157302	547	33.9202	1578	0.9163
AK351072	-	547	30.1895	1773	0.9831
AK235667	-	546	39.1989	1363	0.7102
AK344791	NDUFA4	545	209.138	255	0.9412
AK232293	-	543	38.6996	1373	0.9891
AK349544	-	543	20.3036	2617	0.9859
AK348369	-	542	20.2973	2613	0.9625
AK233464	ACADSB	542	31.0884	1706	0.3441
AK348992	-	542	27.0458	1961	0.9735
AK347481	-	542	31.6448	1676	0.8401
AK231757	DNAJC3	542	30.9072	1716	0.3555
AK344403	-	541	26.8998	1968	0.906
AK347048	-	541	58.6256	903	0.9756
AK236901	-	541	40.4422	1309	0.9725
AK343643	-	541	24.6342	2149	0.7832
AK233378	-	541	25.3782	2086	0.9482
AK351841	-	540	39.1125	1351	0.4152
AK233063	-	540	36.6697	1441	0.5808
AK347623	-	540	13.3471	3959	0.9773
AK347127	-	539	106.984	493	0.8458
AK235943	-	539	39.9872	1319	0.956
AK343391	-	538	16.8196	3130	0.9585
AK345235	-	538	11.4074	4615	0.4507
AK232287	LOC100155956	537	46.8337	1122	0.697
AF067419	MMP14	537	16.0011	3284	0.8219
AK344523	-	537	23.67	2220	0.977
AK232038	ARPC1A	537	31.9243	1646	0.6744
AK233671	-	536	31.072	1688	0.7885
AK236346	-	536	24.7754	2117	0.9216
AK350821	-	536	14.8205	3539	0.7344
AY610238	-	535	100.291	522	0.9828
AK344526	-	534	32.6996	1598	0.9756
AK343504	-	534	35.6196	1467	0.8637
AK235796	-	534	32.72	1597	0.9712
AY609862	-	534	39.083	1337	0.9828
AK237259	-	534	27.159	1924	0.7739
AK347227	-	534	26.5518	1968	0.9629
AK349455	-	534	21.0108	2487	0.9815
AK240201	-	533	49.5309	1053	0.8281
AK347550	-	532	14.8399	3508	0.7503
AK233486	TOR1A	532	35.8034	1454	0.9532
AK349777	-	532	45.6651	1140	0.9833
AK233697	TJP2	532	12.4274	4189	0.7813
AF327368	IRF6	532	28.8411	1805	0.9911
AK239588	-	532	28.4471	1830	0.9667
AK347966	-	531	28.6915	1811	0.8542
AY610175	-	531	70.5983	736	0.8859
AK350521	-	531	32.2335	1612	0.7965
AK343994	-	531	58.5799	887	0.9245
AK239656	-	530	23.4884	2208	0.8872
EF202601	ALB	530	28.4802	1821	0.7501
AK232224	-	530	46.4718	1116	0.4776
AK237527	CTSZ	529	38.1183	1358	0.9094
AK348090	-	529	26.3567	1964	0.8422
AK239407	-	529	26.6005	1946	0.9414
AK235552	CLK2	529	23.8217	2173	0.9728
AK233024	-	529	27.2302	1901	0.8211
AK345131	-	529	15.7915	3278	0.964
L33893	POR	527	20.9459	2462	0.4504
AK232814	NSMCE4A	527	37.0999	1390	0.9518
AK236618	-	526	18.4616	2788	0.991
AK236530	-	526	21.3307	2413	0.9615
AK239060	-	526	17.4834	2944	0.4185
DQ474064	AKR1E2	526	38.2969	1344	0.9464
AK349720	-	525	47.2615	1087	0.8574
AY095535	TDH	524	45.7	1122	0.484
AK235340	-	524	35.9071	1428	0.9454
AK235949	-	524	18.0293	2844	0.9838
Z93099	CYP3A29	524	25.4468	2015	0.2591
AK344317	-	523	27.1067	1888	0.9666
AK238355	-	522	42.5309	1201	0.766
AK235553	-	521	33.4966	1522	0.9862
AK232367	-	521	45.3979	1123	0.9768
AK343245	-	521	19.2894	2643	0.9777
AK240329	-	520	21.14	2407	0.791
AK239580	-	520	40.545	1255	0.6175
AK347538	-	520	19.0363	2673	0.6072
AK345957	-	520	33.3447	1526	0.9823
AK230874	-	520	21.9044	2323	0.9871
AY550051	LOC414413	520	46.6397	1091	0.9835
AK345934	-	520	17.7729	2863	0.9853
AF163971	KMO	519	30.8168	1648	0.554
AK233694	GBF1	519	36.0697	1408	0.9879
AY609709	-	518	50.3859	1006	0.996
AK230567	-	517	25.6934	1969	0.9756
AK346037	-	517	20.9311	2417	0.9731
AK231335	-	516	38.2519	1320	0.8591
AK237801	-	516	35.0156	1442	0.975
AK343753	-	516	31.8364	1586	0.8342
AK230618	-	516	25.1833	2005	0.7776
AK238737	SDHD	516	38.0215	1328	0.4669
AK230793	-	515	29.6091	1702	0.6369
AK343875	-	515	14.7009	3428	0.5519
AK234371	SMPD4	514	15.5381	3237	0.9864
AK231088	-	514	17.1078	2940	0.9095
AY610035	TPD52	514	22.5042	2235	0.8233
AK346063	-	514	25.0857	2005	0.989
AK348354	-	514	22.6257	2223	0.704
AY610076	-	513	23.4575	2140	0.4701
AK236159	-	513	60.3353	832	0.7212
AY609657	-	512	33.3785	1501	0.7282
AK351289	-	512	56.7397	883	0.3907
EU442570	LIPA	512	41.7509	1200	0.4208
AY072691	DBP-5	512	95.4307	525	0.9962
AK346875	-	511	25.6822	1947	0.9789
AK230845	-	511	84.6079	591	0.8545
AK343670	-	511	20.7569	2409	0.9029
AK236419	-	511	35.6149	1404	0.9437
AK344367	-	511	27.4291	1823	0.9835
AK230711	-	510	18.1937	2743	0.5767
AK349075	-	509	27.2619	1827	0.9354
AK232731	-	509	30.2047	1649	0.9867
AK343325	-	509	35.0264	1422	0.9339
AK344778	-	508	64.8952	766	0.8407
AK348591	-	507	23.8289	2082	0.8559
AK345944	-	507	25.2606	1964	0.9262
AK232211	-	507	39.281	1263	0.9842
AK240530	-	507	32.6179	1521	0.9099
AK349218	-	507	18.2464	2719	0.3115
AF268462	VDAC2	507	54.6988	907	0.4046
AY610000	-	506	26.8806	1842	0.8008
AK350134	-	506	14.0865	3515	0.1437
AK239484	APEX1	506	36.168	1369	0.5661
AK236898	NCSTN	506	21.4068	2313	0.7454
AK233483	CYP4F2	506	28.3585	1746	0.9725
AK233220	-	505	33.5708	1472	0.9497
AK235495	-	504	45.3293	1088	0.9752
AY610272	-	504	91.1614	541	0.9889
AK233461	TSPAN6	504	28.3438	1740	0.6259
AY609876	PFDN6	504	67.652	729	0.952
AK235576	CDC42BPB	503	30.0491	1638	0.986
AB016793	HDH	503	3.86073	12749	0.7693
AK234058	-	503	44.2232	1113	0.8518
AK344428	-	503	35.5639	1384	0.7652
AK232128	-	503	19.4778	2527	0.3878
AK233434	-	503	34.7848	1415	0.9088
AK234903	-	503	40.678	1210	0.9736
AK346958	-	503	39.9517	1232	0.931
AK238761	-	502	38.7097	1269	0.7541
AB044390	GALM	502	22.1373	2219	0.2393
AK231824	-	501	28.9573	1693	0.9711
AK346116	-	501	17.9184	2736	0.989
AK350151	-	501	16.4402	2982	0.6036
AK346107	-	501	24.8352	1974	0.8247
AK239364	ARF1	501	26.7748	1831	0.2496
AK344593	-	501	21.6158	2268	0.8236
AK349229	-	500	24.2212	2020	0.9104
AK236036	-	500	18.3384	2668	0.8759
AK234808	-	499	21.7501	2245	0.7777
AK343711	-	499	23.8307	2049	0.9649
AK347210	-	499	26.224	1862	0.4006
AK234011	-	499	30.1786	1618	0.2002
AB364501	SMAP2	499	16.6085	2940	0.6
AK351255	-	498	56.3366	865	0.6104
AK238451	-	498	116.582	418	0.5861
AK235137	-	498	31.9758	1524	0.8832
AK237818	-	498	28.6654	1700	0.9729
AK351930	-	497	22.5572	2156	0.3409
AK237653	-	496	29.5408	1643	0.8247
AK343679	-	496	23.3681	2077	0.6221
AK233032	LOC100157865	496	25.8994	1874	0.3068
AK238685	-	496	30.0157	1617	0.8887
AB499527	AKT1	496	31.9733	1518	0.9848
AK239274	-	496	33.6818	1441	0.1881
AK349232	-	495	23.3885	2071	0.8918
AY609568	LOC100154106	495	76.2797	635	0.9717
AY609987	PDZK1	495	22.3009	2172	0.4029
AK238963	-	495	23.6743	2046	0.869
AK235559	-	495	16.1405	3001	0.7861
AK347453	-	495	23.1206	2095	0.9881
AK233558	-	494	30.8289	1568	0.1429
AK234321	-	494	61.5793	785	0.4268
EF625344	-	494	124.267	389	0.9897
AK345022	-	494	27.3415	1768	0.9593
AK351933	-	494	30.9275	1563	0.5317
AK352193	-	493	13.7637	3505	0.7971
AK344584	-	493	33.5946	1436	0.8802
AK343499	-	493	39.9353	1208	0.981
AK240433	-	491	24.5259	1959	0.5508
AK345529	-	491	14.8017	3246	0.8524
AK239887	-	491	32.9761	1457	0.9767
EU399817	RELA	491	28.9087	1662	0.7329
AK350466	-	491	35.3021	1361	0.9743
AY609646	SELS	490	41.0868	1167	0.9032
AK349513	-	490	18.7885	2552	0.7833
AK347197	-	490	29.0596	1650	0.9794
AK237984	-	489	35.8699	1334	0.8066
AK348416	-	488	15.8069	3021	0.6283
AK231991	-	488	54.3261	879	0.3254
AK235304	-	487	24.8073	1921	0.3613
AK350509	-	487	13.3449	3571	0.5889
AK230853	TFAM	487	22.922	2079	0.963
AY609788	-	486	30.8811	1540	0.4403
AK343926	-	486	27.1754	1750	0.7903
AK345017	-	486	25.486	1866	0.9727
AY610005	GHITM	486	19.2382	2472	0.7638
AK239346	-	486	33.7283	1410	0.9255
[truncated: 15,449 more rows]

## Sheet: 2270LD
Table S1-6. Expression levels and coverage of annotated transcripts identified in 2270 LD
GeneID	Symbol	Unique reads number	normalized expression level (rpkm)	length	coverage
AK343619	-	894235	156639	599	0.798
AK233351	-	838568	48611.1	1810	0.4685
AB025262	MYH1	791394	14155.5	5866	0.9206
AK347107	-	336193	34081.9	1035	0.9971
AK234838	GAPDH	183915	14379.4	1342	0.9001
AY754869	CKM	179691	11993.6	1572	0.5941
AK230743	-	141577	6567.13	2262	0.9881
AK230497	-	139550	25553.5	573	0.9634
AK344285	-	133522	9371.03	1495	0.9806
AB025261	MYH4	116484	2061.39	5929	0.675
AB025260	MYH2	111929	1979.78	5932	0.8839
AK344857	-	107959	44421.6	255	0.9961
AK347246	-	85949	4296.39	2099	0.99
AK344411	-	84021	4783.42	1843	0.9772
AY747680	-	75573	23812.1	333	0.6847
AK343708	-	71493	8297.95	904	0.3971
EU131524	TNNC2	67066	9746.32	722	0.8532
AF420022	TPM2	65790	14909.2	463	0.9222
AY246700	XIRP2	65408	1951.9	3516	0.9633
AY754870	MYLPF	58007	8937.35	681	0.9383
AK344520	-	53816	3166.91	1783	0.9843
AK347159	-	51109	9424.55	569	0.9965
AK230517	-	50952	3293.96	1623	0.8361
FJ719788	TNNI2	50665	7242.48	734	0.7139
AB053226	MYH7	49180	869.008	5938	0.806
AK351677	-	48044	2691.39	1873	0.9685
AJ275968	FHL1C	47921	1949.62	2579	0.9686
AK344553	-	46712	2959.67	1656	0.8508
AK240374	-	44148	1444.85	3206	0.9975
DQ157551	MYOT	42017	1948.98	2262	0.9969
EF397601	-	40452	1241.05	3420	0.9933
AK343653	-	36511	3573.59	1072	0.8843
EF620916	PGAM2	35461	4559.7	816	0.9902
EU583382	PDK4	34940	1021.18	3590	0.9908
DQ157553	NRAP	34112	670.508	5338	0.9891
AK347137	-	31928	2355.85	1422	0.9986
AK347115	-	31551	2180.81	1518	0.7668
AK348347	-	31077	1564.65	2084	0.9928
AK347176	-	28084	1968.4	1497	0.9973
AK347223	-	27465	2103.46	1370	0.9869
AK236613	-	27268	1669.24	1714	0.6313
AJ560658	-	26866	6743.76	418	0.7775
AK351083	-	26051	1406.78	1943	0.9846
M14433	MB	25634	2420.91	1111	0.9721
AK237272	-	25051	1773.59	1482	0.9845
AK343678	-	25021	2247.7	1168	0.899
AK343966	-	23606	4040.52	613	0.9478
AK347166	-	22917	1619.22	1485	0.9138
AK348735	-	22124	4322.8	537	0.9795
AK233419	-	21658	1624.34	1399	0.975
AK230983	-	20739	1104.02	1971	0.9858
AK347261	-	19893	2843.67	734	0.9741
AK347208	-	19872	1314.66	1586	0.662
AK233690	-	19432	839.048	2430	0.8428
AK347262	-	18977	2765.48	720	0.9736
AK234887	-	18821	1351.66	1461	0.7413
AK239130	-	18725	993.279	1978	0.9444
AK237923	-	17673	1190.96	1557	0.9827
AK345782	-	17226	876.539	2062	0.9937
X94251	GAPDH	16699	5341.86	328	0.7866
AK347123	-	16442	1022.02	1688	0.763
AK347252	-	16337	1170.87	1464	0.9536
DQ143038	LOC733663	16143	1096.3	1545	0.9553
DQ266103	TPM3	15691	1328.79	1239	0.3567
AK347216	-	15641	1066.35	1539	0.9851
AK349668	-	14785	3350.55	463	0.7862
AK230715	-	14779	1717.25	903	0.9324
AK238595	-	14746	1048.25	1476	0.9275
DQ143040	MYOZ1	14335	1064.46	1413	0.8132
AK347095	-	14192	924.323	1611	0.8827
AK347194	-	13987	814.414	1802	0.9467
AY610465	-	13807	2717.99	533	0.848
AY609863	LOC100155338	13498	970.711	1459	0.9856
AK347141	-	13476	618.529	2286	0.9816
AK348323	-	13278	854.19	1631	0.9522
AM919499	CRAT	13254	534.255	2603	0.9996
AK232843	GPD1	13230	741.532	1872	0.9968
AK344038	-	13201	1956.36	708	0.9774
AK239624	-	13106	757.651	1815	0.9912
AK351395	-	12892	529.219	2556	0.9926
DQ629176	TPM3	12847	1161.03	1161	0.733
AK349158	-	12732	500.148	2671	0.9386
AK347234	-	12591	737.633	1791	0.9872
DQ456976	SLN	12412	1791.36	727	0.9615
AK347226	-	12291	2063.4	625	0.9504
DQ629175	TPM1	12209	1107.19	1157	0.6232
AK350584	-	12206	896.224	1429	0.3114
DQ363337	CKMT2	12132	885.832	1437	0.977
AK232428	-	11806	513.998	2410	0.7091
AK349281	-	11391	416.298	2871	0.8157
AK344998	-	11175	1262.14	929	0.8848
AK347133	-	11088	581.409	2001	0.9165
AK347205	-	10470	1865.12	589	0.966
AK344989	-	10360	1295.61	839	0.9678
AK347117	-	10292	603.622	1789	0.9855
AK231683	ARPC1B	10267	601.483	1791	0.2881
DQ365929	TXNIP	10245	571.781	1880	0.9814
AK343686	-	10160	3416.76	312	0.9519
AK347236	-	10096	569.218	1861	0.9882
AK344293	-	9661	1810.13	560	0.9643
FJ865398	LDHA	9632	590.666	1711	0.4658
AK347112	-	9506	286.283	3484	0.9874
AK343634	-	9483	1829.04	544	0.9651
AK233511	-	9397	1815.79	543	0.9208
AF250315	-	9318	1983.13	493	0.9047
AK351499	-	9247	803.839	1207	0.889
AK233538	-	9156	652.64	1472	0.9552
AK343562	-	9114	556.948	1717	0.8626
AK235428	-	9053	1321.11	719	0.968
EU743742	FBXO40	8942	415.515	2258	0.9987
AK237414	-	8725	734.133	1247	0.9936
X66274	TPM1	8536	742.032	1207	0.7829
AK347173	-	8500	540.191	1651	0.9812
FJ494917	CSRP3	7949	888.224	939	0.9414
AK347179	-	7948	489.4	1704	0.8644
U82223	TTN	7706	1178.64	686	0.9563
AK350999	-	7612	658.436	1213	0.9992
AK235964	-	7612	320.242	2494	0.9976
AK346985	-	7538	425.912	1857	0.9919
AK231721	EIF4A2	7519	406.872	1939	0.6555
AK347190	-	7503	366.161	2150	0.9916
AK349227	-	7491	378.424	2077	0.9923
AK236587	-	7472	429.35	1826	0.9348
AK350505	-	7441	201.742	3870	0.9057
GQ340776	ATP1A2	7099	241.68	3082	0.9961
DQ660373	RPS3	7031	909.645	811	0.5475
AF043295	CAPN3	6993	292.092	2512	0.9518
AK239436	-	6822	504.79	1418	0.9647
AK235462	-	6614	447.433	1551	0.9729
DQ143041	LOC733664	6532	482.991	1419	0.9866
AK237986	-	6506	484.483	1409	0.9879
AK347271	-	6458	629.155	1077	0.753
AJ865385	DMD	6405	58.5911	11470	0.9084
AF077665	CACNA2D1	6386	174.4	3842	0.993
AK231120	-	6382	441.415	1517	0.7449
AK347228	-	6382	356.563	1878	0.7524
AY610381	-	6286	1024.15	644	0.9984
AK234689	-	6200	346.764	1876	0.8923
AK232611	-	6047	660.913	960	0.4635
AK237579	EIF3E	6015	423.57	1490	0.9738
AK233334	-	5962	887.316	705	0.9858
AK236617	-	5960	239.23	2614	0.9889
AK346278	-	5929	280.476	2218	0.9869
AK344678	-	5864	236.281	2604	0.9985
AK232071	-	5775	552.358	1097	0.8414
U94395	HSP90AA1	5774	246.674	2456	0.658
AK236339	-	5707	273.176	2192	0.9968
AK347122	-	5519	223.582	2590	0.9911
AF132737	PKIA	5509	156.139	3702	0.7572
AK344748	NDUFA4	5508	1022.87	565	0.9646
AK236127	-	5463	349.513	1640	0.9939
DQ462751	ADSSL1	5459	324.89	1763	0.987
AK237627	NACA	5364	630.957	892	0.9451
AK350480	-	5322	198.016	2820	0.9589
AK236630	-	5320	620.908	899	0.7842
AK346581	-	5320	1388.55	402	0.9801
AK235603	-	5313	309.529	1801	0.9384
X15075	PLN	5249	747.282	737	0.9905
AK239906	-	5242	597.84	920	0.9598
AK231558	-	5213	584.369	936	0.9765
EU751622	TNNI2	5212	996.111	549	0.9891
DQ400859	OGT	5209	101.382	5391	0.9061
AK232109	-	5192	470.437	1158	0.4629
FJ905613	IVNS1ABP	5171	203.055	2672	0.851
AY690660	ACSL1	5121	178.333	3013	0.8088
AK343722	-	5062	181.582	2925	0.9679
AK344208	-	4961	932.847	558	0.9677
AK343851	-	4955	2300.44	226	0.8584
AK232023	-	4889	393.99	1302	0.4324
AK237776	PSAP	4859	194.072	2627	0.9703
AK347187	-	4851	297.653	1710	0.469
AK240465	-	4807	477.172	1057	0.6831
AK235399	-	4804	293.397	1718	0.9715
AK230486	-	4724	426.559	1162	0.858
AK234364	-	4702	279.52	1765	0.3382
AK347259	-	4687	180.934	2718	0.4249
DQ492687	ZFAND5	4665	208.641	2346	0.9228
AK350508	-	4661	151.456	3229	0.9861
AK238982	-	4655	250.216	1952	0.9718
AK232485	BAG3	4644	186.407	2614	0.9908
AK344428	-	4637	351.542	1384	0.7803
AJ307006	MCL1	4631	200.208	2427	0.843
AY610221	LRRC39	4528	234.5	2026	0.9827
AK349872	-	4522	166.305	2853	0.9842
AK234584	-	4488	306.177	1538	0.9525
AK349378	-	4461	165.045	2836	0.9623
AY610127	-	4459	358.786	1304	0.9402
AK238862	DDX55	4426	222.411	2088	0.9497
AK236509	-	4405	132.928	3477	0.8177
AK351654	-	4399	249.089	1853	0.9379
AK235923	-	4365	276.4	1657	0.9722
AK240312	-	4350	456.877	999	0.8388
AK231077	LOC100158211	4323	158.597	2860	0.986
M11732	GOT2	4259	176.42	2533	0.6107
AK344770	-	4184	1721.58	255	0.9725
D17654	HBP15/L22	4179	951.146	461	0.8698
AK232972	-	4147	110.521	3937	0.6822
AK349194	-	4119	290.25	1489	0.9375
AK349572	-	4117	151.463	2852	0.7461
AK238649	-	4105	196.136	2196	0.9244
AY610168	-	4102	201.121	2140	0.986
AK236532	-	4076	118.633	3605	0.9892
AK235980	-	4053	210.211	2023	0.9624
AK232205	-	4033	325.257	1301	0.9839
AK343532	-	3980	101.016	4134	0.695
AK236268	-	3967	220.814	1885	0.991
AB016798	RPL29	3906	648.471	632	0.4066
AK233335	-	3884	169.379	2406	0.9938
EU606354	AMPD1	3865	172.567	2350	0.5089
AK235179	-	3854	152.538	2651	0.7454
AK349713	-	3851	790.73	511	0.9452
AK237558	-	3823	186.396	2152	0.947
AK232762	LOC100152572	3816	194.553	2058	0.7828
AY974246	CCNG1	3803	169.151	2359	0.5663
AK347162	-	3789	166.273	2391	0.9933
AK230957	-	3776	183.934	2154	0.9847
AK347096	-	3770	252.273	1568	0.6256
AK235117	-	3769	120.751	3275	0.9918
M91452	RYR1	3757	25.634	15378	0.2005
AY609866	-	3729	324.969	1204	0.9975
AK344623	-	3721	179.505	2175	0.9632
AK235234	-	3718	111.015	3514	0.782
EU872207	TIAF1	3705	238.055	1633	0.992
AK236182	-	3690	146.157	2649	0.943
X62880	RYR1	3673	25.2663	15253	0.2772
AK238759	-	3620	196.292	1935	0.9359
AK231915	-	3614	176.124	2153	0.9819
GQ274320	KLF9	3576	83.9769	4468	0.9362
AK231409	-	3551	147.676	2523	0.9921
AK344464	-	3538	135.482	2740	0.9891
AK347238	-	3537	239.276	1551	0.9968
DQ629158	MYL1	3523	347.087	1065	0.3634
AK347200	-	3496	185.354	1979	0.575
AK233542	-	3489	264.7	1383	0.9176
AK343801	BTC	3479	142.59	2560	0.9402
AK233176	-	3455	122.388	2962	0.9835
AK234633	-	3419	230.402	1557	0.903
AK237239	-	3416	159.724	2244	0.9808
AK235040	-	3381	197.302	1798	0.985
AK347120	-	3379	150.42	2357	0.3568
AK230973	-	3340	141.595	2475	0.9754
AK239991	-	3334	199.213	1756	0.9687
AK230614	-	3330	133.664	2614	0.5279
AK347111	-	3322	158.869	2194	0.9799
AK237209	GLO1	3305	170.909	2029	0.8443
AK230941	-	3304	176.962	1959	0.7989
X53456	ATP2B1	3250	80.5013	4236	0.7993
AY609456	-	3239	129.813	2618	0.6952
AK239534	-	3223	227.724	1485	0.9246
AK234239	PCBP2	3188	242.39	1380	0.9543
AK232851	CDKN1A	3184	158.557	2107	0.9853
AK234325	ACO2	3177	158.133	2108	0.6167
AK240352	-	3144	473.288	697	0.9225
AK240252	-	3140	276.626	1191	0.9916
AK344966	-	3101	101.488	3206	0.9988
AK343442	-	3078	404.708	798	0.9586
AK346152	-	3070	144.837	2224	0.9753
AY864610	-	3041	268.355	1189	0.7653
AK234424	-	3040	225.42	1415	0.9972
AY609929	DEK	3013	112.264	2816	0.9435
EF486522	MEF2C	2998	72.0648	4365	0.9159
AK238506	-	2996	205.325	1531	0.708
AK343739	-	2993	1353.61	232	0.9397
AK239060	-	2993	106.671	2944	0.4851
AK236433	LDHA	2992	190.609	1647	0.691
AY870324	GYS1	2959	204.931	1515	0.9954
AK349670	-	2925	234.277	1310	0.9847
AK349368	-	2917	158.994	1925	0.9808
AY550069	ACTB	2906	163.754	1862	0.9205
AK232994	FOS	2905	143.438	2125	0.968
DQ437525	TPI1	2903	235.027	1296	0.6836
DQ363336	PFKM	2900	106.243	2864	0.5904
J05224	ACO2	2898	114.098	2665	0.8878
AK230830	GPCPD1	2881	142.253	2125	0.9873
AK343952	-	2872	172.393	1748	0.9388
AK233673	-	2870	136.321	2209	0.9959
AK234088	-	2866	268.015	1122	0.7888
AK236237	-	2860	155.002	1936	0.8931
EU561660	CFL2	2828	98.5145	3012	0.6019
AK232134	-	2820	184.238	1606	0.962
AK348448	-	2818	125.766	2351	0.5661
M97767	TTN	2810	171.816	1716	0.9802
AK235947	-	2798	237.139	1238	0.9774
AK231276	-	2758	109.448	2644	0.9913
AY216477	GLUL	2752	273.18	1057	0.9801
AK234533	-	2738	120.101	2392	0.9737
AK240110	-	2735	131.516	2182	0.9675
AK348471	-	2725	113.55	2518	0.8122
FJ481167	SGCA	2722	239.199	1194	0.9975
AY610285	-	2711	507.04	561	0.9768
AK345379	-	2707	158.234	1795	0.9838
AK230888	SOD2	2692	125.147	2257	0.9101
AK351229	-	2690	511.315	552	0.9855
AK347307	-	2681	161.947	1737	0.9833
AY610441	NDUFB9	2634	429.146	644	0.5699
AY610017	-	2629	100.747	2738	0.9295
AK347232	-	2626	464.639	593	0.9612
AK236596	-	2618	114.79	2393	0.9921
AK350592	-	2592	587.394	463	0.9503
AF165172	VCL	2588	52.22	5200	0.7563
AB177988	QKI	2575	263.333	1026	0.9942
AK239461	TUBA4A	2556	179.629	1493	0.9913
GQ180109	SLC6A8	2538	112.173	2374	0.9393
AK351894	-	2515	157.731	1673	0.9922
AK351805	-	2515	100.566	2624	0.9329
AY610267	-	2511	436.2	604	0.9255
FJ460593	HDLBP	2491	69.0531	3785	0.8465
AK344746	-	2490	1024.55	255	0.9647
DQ286571	UNC45B	2489	90.085	2899	0.9828
AK238877	TOMM20	2483	133.262	1955	0.9816
AK238798	UBE2V1	2473	119.63	2169	0.8091
AK240166	LOC100155929	2472	283.777	914	0.9781
AK239550	-	2470	158.898	1631	0.9289
FJ167680	USP7	2470	61.4712	4216	0.6722
AK236351	-	2451	97.6345	2634	0.9909
AY610214	-	2429	128.458	1984	0.7429
AK231968	-	2426	131.958	1929	0.9139
AK345388	-	2424	231.005	1101	0.98
AK236142	CD164	2423	84.3501	3014	0.5893
AK347932	-	2423	98.6157	2578	0.8119
AK347155	-	2421	137.309	1850	0.6195
AY963262	SPARC	2407	136.663	1848	0.8128
EF416571	SPARCL1	2405	91.3623	2762	0.8689
AK236510	TPI1	2379	159.092	1569	0.8987
AK344521	-	2379	80.8861	3086	0.965
EU918201	APPL1	2373	117.059	2127	0.9976
AK347197	-	2370	150.709	1650	0.9867
AJ560657	-	2360	565.345	438	0.9772
AY609887	-	2358	336.157	736	0.9606
AK347163	-	2341	156.451	1570	0.3777
AK233047	-	2340	270.102	909	0.9901
AK236603	-	2329	106.945	2285	0.993
AK347116	-	2328	406.428	601	0.9085
AK344701	-	2313	80.3076	3022	0.9758
EU076593	LOC100137083	2309	36.6576	6609	0.9874
EF486357	HSPH1	2307	66.9414	3616	0.9718
AK351793	-	2304	106.967	2260	0.9925
AK344497	-	2287	554.184	433	0.9353
AK239532	ANP32B	2283	164.521	1456	0.9808
AK345121	-	2274	124.724	1913	0.9692
AK239726	-	2271	99.2432	2401	0.8896
AK237086	ACTB	2260	120.065	1975	0.841
GQ166955	KPNA1	2259	129.876	1825	0.8049
AY550044	RPL35	2253	580.821	407	0.5725
AK235671	-	2245	109.509	2151	0.953
AY609951	-	2245	172.821	1363	0.8921
AK346412	-	2239	84.9639	2765	0.9892
AK236390	-	2231	73.1518	3200	0.9884
AK234858	-	2230	116.293	2012	0.9319
AK234734	-	2227	131.643	1775	0.8715
AF288822	-	2224	573.345	407	0.9975
AK235084	-	2219	136.076	1711	0.9597
AK240487	-	2217	364.603	638	0.9655
AK232242	KLHDC3	2215	123.555	1881	0.9771
AK240055	VAPB	2201	126.334	1828	0.9803
DQ629179	HSBP1	2194	411.813	559	0.9302
EF194143	MEF2A	2191	81.5787	2818	0.7988
AY609553	-	2190	76.1126	3019	0.95
AK236299	ATP5B	2187	166.765	1376	0.4956
AK347783	-	2154	115.901	1950	0.9821
AK348392	-	2150	82.4815	2735	0.9638
AF128841	CBPG	2144	475.597	473	0.9979
GU066778	ZFP36	2137	132.598	1691	0.9574
AK230528	-	2136	104.728	2140	0.7117
AK234091	-	2135	122.545	1828	0.7002
AF268461	VDAC1	2110	230.615	960	0.4885
AK239668	-	2110	83.3861	2655	0.9503
DQ459258	SLN	2110	478.164	463	0.9546
DQ629156	COX8H	2103	604.536	365	0.9945
AK233269	-	2100	103.739	2124	0.71
AY610401	-	2097	334.386	658	0.9225
AK347147	-	2094	524.371	419	0.969
L10129	MYH7	2086	344.138	636	0.6997
EU308569	SFRS18	2086	67.8252	3227	0.8593
AY610223	-	2083	484.605	451	0.9823
AK234945	-	2082	96.2768	2269	0.8074
AK343612	-	2076	127.98	1702	0.5511
GQ984146	CALR	2073	113.344	1919	0.9812
DQ323981	CACNG1	2069	191.099	1136	0.9886
AY609615	-	2065	79.8925	2712	0.8278
AK349436	-	2047	220.967	972	0.7541
FM210346	CLTC	2045	42.675	5028	0.4821
AK343969	-	2045	60.0028	3576	0.9891
AF336151	EGF	2044	43.4844	4932	0.8804
AK239116	-	2037	97.5493	2191	0.9612
AK349814	-	2034	108.443	1968	0.9868
AK240270	PDLIM1	2030	144.797	1471	0.9579
AK240390	-	2024	274.021	775	0.489
AY864613	CYCS	2009	158.849	1327	0.7875
AY610264	CSRP3	1999	311.654	673	0.7429
AK352461	-	1996	57.5986	3636	0.9505
AK239131	WBP11	1991	76.6339	2726	0.9916
AK351062	-	1986	89.8575	2319	0.8909
AK343623	-	1984	331.48	628	0.5494
AK233219	GMPR	1971	142.428	1452	0.927
AK347113	-	1955	569.797	360	0.9194
AK232437	-	1922	148.392	1359	0.9853
AK343753	-	1921	127.087	1586	0.8638
AK232704	-	1920	214.085	941	0.7853
FJ428533	TMOD1	1914	271.752	739	0.9581
AK343779	-	1913	454.118	442	0.9231
AK230559	-	1912	67.2753	2982	0.9869
AB499528	PRKAR2A	1912	162.31	1236	0.9798
AK347557	-	1912	61.5006	3262	0.9868
DQ058292	MAPK12	1888	123.579	1603	0.7998
AK344305	-	1887	106.39	1861	0.9823
AK230536	CCPG1	1884	62.9746	3139	0.893
AK343795	-	1877	114.835	1715	0.8711
AK231011	-	1875	60.1998	3268	0.9688
AK237270	-	1870	168.275	1166	0.9434
AK347157	-	1869	353.977	554	0.9134
AK350348	-	1869	130.91	1498	0.966
FJ905227	TRIM63	1869	167.897	1168	0.9555
AK239459	-	1869	125.869	1558	0.9801
M86444	RDX	1866	84.3916	2320	0.6345
AK232486	-	1865	88.4646	2212	0.9882
HM046512	ATG9A	1859	74.562	2616	0.9534
AK240101	-	1858	207.614	939	0.7338
AK232717	-	1856	85.3371	2282	0.9807
AY609663	IDH3A	1852	75.3469	2579	0.7278
AK349939	-	1846	151.914	1275	0.5561
AK239407	-	1835	98.9393	1946	0.9054
AK345291	-	1829	117.087	1639	0.9933
AK234617	-	1828	104.924	1828	0.9891
AK343446	-	1825	62.1105	3083	0.9543
AY704418	PSMD4	1824	166.13	1152	0.9991
AK347210	-	1819	102.501	1862	0.8776
AK230965	MARCH7	1811	50.2958	3778	0.955
AK230650	-	1810	77.2317	2459	0.9858
AK347132	-	1807	413.969	458	0.952
AK235287	TIAL1	1796	118.369	1592	0.9812
AK234703	-	1796	145.854	1292	0.8181
AY609877	-	1793	95.1108	1978	0.9661
AK240066	-	1791	97.317	1931	0.9151
AK345174	-	1791	165.276	1137	0.934
AK344985	-	1789	255.04	736	0.9334
AK230845	-	1785	316.903	591	0.5922
AK238985	-	1783	119.159	1570	0.9949
AK347921	-	1777	128.498	1451	0.9766
AK234100	ABHD4	1776	107.59	1732	0.989
AK345131	-	1773	56.7512	3278	0.9762
AK350153	-	1760	316.752	583	0.4666
AK234923	-	1753	95.2523	1931	0.9834
AK344046	-	1746	51.0016	3592	0.9362
AF268462	VDAC2	1742	201.519	907	0.4046
AK232368	-	1740	127.314	1434	0.9561
AY610293	-	1740	312.082	585	0.8427
AF095744	UCP3	1737	81.1819	2245	0.9305
AK237173	-	1737	176.26	1034	0.9313
AK345015	-	1733	75.0139	2424	0.9831
AY610291	-	1731	282.903	642	0.986
AK343699	-	1731	87.068	2086	0.7852
AK234380	-	1729	66.1612	2742	0.9497
X91845	MYH4	1729	227.336	798	0.3622
AK232367	-	1729	161.544	1123	0.9884
AK344299	-	1727	63.0275	2875	0.9624
AK346640	-	1726	346.933	522	0.931
AY610428	-	1725	273.405	662	0.7205
AK236420	-	1724	113.127	1599	0.9481
AK236864	CCDC6	1723	66.5382	2717	0.8914
AK230657	-	1720	89.1648	2024	0.5899
AK343407	-	1716	79.8447	2255	0.9942
AK344130	-	1714	128.091	1404	0.5299
AK238873	TRPC4AP	1714	63.7279	2822	0.9001
AK344443	-	1712	399.178	450	0.92
AK232127	-	1711	159.154	1128	0.9725
AK347160	-	1709	88.5946	2024	0.9852
AK231050	IPO5	1709	52.7398	3400	0.6112
AY609874	-	1708	68.6367	2611	0.887
AK352204	-	1701	168.057	1062	0.6375
AK231106	LOC100155086	1694	82.2116	2162	0.9181
AK349427	-	1693	81.8979	2169	0.9871
AK237599	-	1692	45.7438	3881	0.9639
AK233655	SARS	1686	94.2473	1877	0.9888
AB118908	TNNT1	1681	205.09	860	0.3907
AK231236	-	1679	323.838	544	0.9283
AK344968	-	1679	107.682	1636	0.9853
AK232681	-	1678	117.453	1499	0.9019
AK344146	-	1676	62.2048	2827	0.9795
AY550039	RPL32	1668	254.38	688	0.9738
AK347119	-	1661	195.38	892	0.9619
AK231119	-	1659	71.722	2427	0.9868
AK236324	-	1655	112.249	1547	0.9211
AK234461	-	1655	90.2075	1925	0.8364
AK238998	-	1654	133.086	1304	0.9011
AK238622	-	1654	68.649	2528	0.7045
AK234210	-	1651	97.7595	1772	0.9673
AK235026	-	1647	61.2585	2821	0.977
AK346955	-	1646	84.9091	2034	0.7679
AK234194	-	1645	128.614	1342	0.7586
AK239282	-	1633	64.1247	2672	0.9704
AF192528	ITGB1	1633	44.7249	3831	0.6904
AK352179	-	1626	185.644	919	0.8052
AK233669	-	1623	99.1222	1718	0.8137
EU164847	LPIN1	1615	30.4826	5559	0.5738
DQ098950	SRSF1	1614	61.0922	2772	0.9769
AK235540	-	1611	60.4552	2796	0.3541
AY610266	-	1610	291.255	580	0.9983
AK230504	-	1610	99.6037	1696	0.9564
AK236086	-	1600	117.07	1434	0.9358
AK236768	-	1599	72.9451	2300	0.6948
AB053483	SMAD4	1595	48.0075	3486	0.9271
AK348974	-	1593	63.4564	2634	0.8652
AF052036	VWF	1593	22.0245	7589	0.923
AK230556	-	1593	71.9829	2322	0.5065
AK235665	-	1587	90.8923	1832	0.9924
X64315	RSC1A1	1584	32.7746	5071	0.8008
AK345048	-	1581	59.4784	2789	0.9466
AK239033	RAB2A	1578	127.069	1303	0.7774
AK232788	-	1575	57.9844	2850	0.994
AY553921	LOC414435	1573	242.714	680	0.9706
AK232701	-	1572	117.312	1406	0.9666
EU715290	CLIC5	1571	51.3188	3212	0.8328
D89812	CAT	1570	72.2821	2279	0.5375
AK236075	-	1567	61.741	2663	0.8603
AK230591	-	1559	39.293	4163	0.6699
AK239365	-	1559	63.5003	2576	0.9876
AK344537	-	1557	107.126	1525	0.9285
X16951	ATP2A2	1555	38.7455	4211	0.6628
AK233035	RNF10	1555	52.2939	3120	0.783
AK232271	-	1555	113.698	1435	0.9561
GQ231322	-	1549	122.848	1323	0.8511
AY610410	RPS24	1546	362.082	448	0.7411
AK347068	-	1546	185.811	873	0.8213
AK232912	-	1542	72.7814	2223	0.9915
AK238804	-	1542	74.0133	2186	0.9671
AK349235	-	1538	101.429	1591	0.9887
AK349253	-	1536	38.5467	4181	0.8067
AK236807	VPS72	1532	118.806	1353	0.9704
AY609846	PSMB3	1529	227.882	704	0.9957
AK231051	COPB2	1526	51.3681	3117	0.9843
AK346852	-	1522	163.287	978	0.9785
DQ508264	PYGM	1521	64.4026	2478	0.4528
AK237185	-	1521	87.5423	1823	0.9561
AK346875	-	1521	81.967	1947	0.9825
M16427	MDH2	1520	93.5943	1704	0.7142
AK230569	-	1515	52.3584	3036	0.9486
AK238961	-	1514	95.4659	1664	0.9627
AK231298	LOC100156879	1514	144.809	1097	0.9526
AK347184	-	1509	89.2506	1774	0.7396
AK236046	-	1504	67.2087	2348	0.5558
AK232196	RPS4	1501	102.801	1532	0.8296
EF151500	IL6ST	1494	51.8547	3023	0.9841
AK230923	-	1490	74.7309	2092	0.9828
AK343899	-	1483	65.6828	2369	0.8075
U75316	MYH7	1483	25.9511	5996	0.4812
AK348825	-	1480	78.6666	1974	0.8267
AY789645	CA3	1475	90.1358	1717	0.7321
AK351136	-	1474	128.56	1203	0.4813
AK344696	-	1463	60.0329	2557	0.9715
AK232799	-	1462	72.12	2127	0.5745
AK347019	-	1461	159.019	964	0.4243
EU732736	TNNI1	1460	271.612	564	0.5071
AK343385	-	1458	190.986	801	0.9064
AK346618	-	1454	227.362	671	0.9732
AK232798	LOC100154173	1454	77.6386	1965	0.8763
AK235447	PKM2	1452	65.1346	2339	0.1834
AK240172	-	1450	89.2841	1704	0.9818
AK237500	DYNLRB1	1450	217.343	700	0.9743
AK349638	-	1448	354.977	428	0.9159
AK238212	-	1446	82.9073	1830	0.4131
AK237314	-	1445	116.717	1299	0.9777
AK236318	-	1440	87.6906	1723	0.8416
AK235506	-	1439	73.1167	2065	0.9797
AK233556	-	1436	108.396	1390	0.9424
AK347170	-	1435	101.119	1489	0.9758
AK345636	MAP1LC3B	1428	123.015	1218	0.8506
AK234277	-	1424	144.22	1036	0.7857
AK350560	-	1424	83.8451	1782	0.7845
AK235553	-	1424	98.1682	1522	0.998
AK350555	-	1419	140.858	1057	0.5033
AK239758	-	1418	63.91	2328	0.8922
AK236443	ANXA7	1418	84.296	1765	0.851
AK234991	-	1416	57.743	2573	0.958
EU754825	MARCH6	1414	22.7376	6525	0.6023
AK235485	-	1413	94.9154	1562	0.6869
AK230971	-	1412	75.2427	1969	0.9924
AK349061	-	1408	169.613	871	0.9104
AK235358	-	1407	57.5549	2565	0.9817
AK351772	-	1406	47.8972	3080	0.9776
DQ115798	PPP2R5A	1405	53.4125	2760	0.8004
AY856514	ADIPOR2	1401	59.5137	2470	0.9866
AY609978	-	1400	134.765	1090	0.944
AK240575	-	1393	141.08	1036	0.9537
AK238740	LOC100154317	1393	72.8248	2007	0.8316
AK234362	-	1390	79.1773	1842	0.9294
AK232933	ATP5F1	1388	119.765	1216	0.8487
AX546806	-	1387	292.229	498	0.9598
AF064742	AMY2	1387	92.4586	1574	0.9498
FJ487633	NDUFB8	1384	216.416	671	0.9747
AY610336	-	1382	231.268	627	0.9681
AK235299	-	1379	70.7533	2045	0.8484
AK347258	-	1378	150.297	962	0.9511
AK344620	-	1378	80.1472	1804	0.9462
AK230712	-	1378	105.614	1369	0.9591
AK232780	-	1377	95.6192	1511	0.9874
EU714324	VEGFA	1377	77.0563	1875	0.8144
AK239574	-	1375	96.5668	1494	0.5268
AY609612	-	1372	87.3519	1648	0.9199
AK239689	-	1369	109.233	1315	0.9468
AK234447	-	1369	40.326	3562	0.9461
AK349804	-	1367	79.6398	1801	0.9911
AK350468	-	1364	56.1242	2550	0.6408
AK231172	-	1364	242.982	589	0.9253
DQ396471	PPP1CB	1360	51.7205	2759	0.2454
AK343807	-	1358	60.5555	2353	0.6277
AK350727	-	1356	121.293	1173	0.5703
EU753190	PTPN11	1352	82.3317	1723	0.993
AK233284	-	1351	66.7385	2124	0.9642
AK343437	-	1348	124.835	1133	0.9771
AK237233	-	1346	223.109	633	0.9368
AK236488	-	1336	92.3443	1518	0.9829
AK234402	-	1334	105.478	1327	0.3911
AY610294	-	1334	233.281	600	0.7083
AK239879	-	1325	83.7497	1660	0.9681
AK237818	-	1319	81.4088	1700	0.9794
DQ380141	LOC733612	1318	106.459	1299	0.4211
AY609689	-	1314	73.7669	1869	0.6517
AF339885	IGF2R	1313	19.966	6900	0.9859
AK344551	-	1313	45.1394	3052	0.9571
AY609399	-	1312	38.3456	3590	0.939
AK231482	-	1312	181.371	759	0.386
AK238983	LOC100153900	1310	48.1607	2854	0.9888
AK238034	PCBP2	1309	121.33	1132	0.5707
AK235357	RHOB	1309	55.9225	2456	0.8249
AK231737	-	1308	106.059	1294	0.2736
AK239261	-	1307	114.28	1200	0.9775
AK348927	-	1307	75.6403	1813	0.9857
AK233571	-	1304	81.6355	1676	0.3365
AK348639	-	1302	47.6828	2865	0.9878
AK351331	-	1301	76.5599	1783	0.6332
X62984	LPL	1299	45.9995	2963	0.6004
AK343644	-	1298	53.1168	2564	0.8378
AB010787	MYH1	1296	340.806	399	0.7318
AK343368	-	1295	273.945	496	0.5423
AK350036	-	1294	77.4954	1752	0.5788
EU119401	MDM2	1291	71.1061	1905	0.979
AK236496	-	1287	102.456	1318	0.9962
AK233340	-	1287	93.9718	1437	0.9513
AK348159	-	1285	74.3671	1813	0.9553
AY609521	-	1284	53.846	2502	0.8617
AK238633	-	1283	79.7026	1689	0.4636
AK346037	-	1282	55.6528	2417	0.9524
DQ343149	MEF2C	1280	69.2283	1940	0.9531
AY610295	-	1276	218.763	612	0.8578
AY609911	-	1275	39.0594	3425	0.5366
AK347397	-	1268	66.6219	1997	0.992
AK346668	-	1266	171.62	774	0.6602
AK239680	-	1265	47.1674	2814	0.9797
AK348306	-	1262	78.0285	1697	0.9228
AK235193	ARGLU1	1260	75.8924	1742	0.9512
AK235325	SRSF2	1259	66.6833	1981	0.8763
DQ372077	LOC733605	1256	216.041	610	0.9279
AK348537	-	1254	73.5878	1788	0.9508
AB116564	STAT1	1254	57.8606	2274	0.8289
AY609709	-	1251	130.477	1006	0.9911
FJ719777	FBXL4	1249	54.9708	2384	0.9883
AK344579	-	1248	73.7305	1776	0.9837
AY609803	-	1245	73.0188	1789	0.9229
AY610238	-	1240	249.245	522	0.9866
AK231064	SAV1	1240	58.0053	2243	0.9501
AK351167	-	1238	84.6229	1535	0.7466
AK236645	MTDH	1237	82.0944	1581	0.9462
AK235920	-	1237	81.476	1593	0.9912
AK239935	-	1235	145.925	888	0.9944
AK347750	-	1232	151.9	851	0.9377
AK347255	-	1230	61.2514	2107	0.3261
AK234825	-	1230	87.0241	1483	0.8436
AK239568	-	1229	79.7476	1617	0.5962
AK232203	-	1227	73.7354	1746	0.6764
AK343932	-	1227	39.1789	3286	0.9595
AK240480	-	1225	130.888	982	0.8747
AB005624	RPS15	1224	268.115	479	0.9186
L10124	LOC100154612	1223	70.5067	1820	0.9489
AK348707	-	1221	72.957	1756	0.9641
AK344112	-	1220	68.5632	1867	0.917
AY609488	-	1218	87.7731	1456	0.9306
AK230499	-	1217	62.7483	2035	0.9612
AY609583	-	1217	55.3741	2306	0.7793
AK343803	-	1217	62.4414	2045	0.9276
AY609757	-	1215	82.194	1551	0.648
AK236292	-	1215	39.9884	3188	0.7613
AF319658	PAFAH1B1	1214	61.864	2059	0.9607
AK235638	-	1210	51.6721	2457	0.6178
AK347139	-	1205	58.0237	2179	0.9082
AK350899	-	1205	97.7076	1294	0.9552
AF148955	CAPN3	1204	58.1624	2172	0.3517
AK349740	-	1202	189.652	665	0.9504
AY610229	-	1199	298.114	422	0.8839
AK344319	-	1197	51.2003	2453	0.9817
AF073800	FBN1	1194	13.1444	9531	0.8281
AK232287	LOC100155956	1194	111.657	1122	0.7103
AK349161	-	1193	74.2876	1685	0.9751
AK238246	-	1192	98.7912	1266	0.9889
AK236666	PARP6	1192	48.1037	2600	0.8454
AK236357	-	1192	133.194	939	0.9414
AK347372	-	1191	64.9842	1923	0.6911
AK351947	-	1190	49.8841	2503	0.8674
AK346083	-	1188	68.152	1829	0.9858
AK236401	PSMD1	1185	47.3658	2625	0.8354
AK351025	-	1181	74.5132	1663	0.9627
AK232108	-	1179	121.638	1017	0.2311
AK231337	-	1177	50.0794	2466	0.9327
AK348781	-	1176	86.5901	1425	0.9579
AK238885	-	1174	92.6173	1330	0.9195
AK343339	-	1172	197.703	622	0.9759
AK230734	ECD	1169	57.8295	2121	0.9538
AK239923	LOC100156419	1169	80.3251	1527	0.9627
EU559626	WDTC1	1164	55.1634	2214	0.9688
AY550051	LOC414413	1161	111.656	1091	0.9808
AK239570	-	1160	74.9458	1624	0.9452
AK234158	-	1156	52.2812	2320	0.9659
AK348647	-	1156	39.8202	3046	0.9902
AK343713	-	1155	49.8099	2433	0.9186
AK236976	-	1152	54.4717	2219	0.9842
AK237606	LOC100152491	1149	46.2085	2609	0.9325
AK232505	TMEM66	1148	61.8659	1947	0.98
AK237245	XPO7	1146	40.899	2940	0.9697
AK350495	-	1144	59.0134	2034	0.9921
AK351821	-	1144	40.1583	2989	0.7852
AY662692	ARID1B	1141	21.0587	5685	0.9252
AK347538	-	1139	44.7096	2673	0.6394
AK233000	-	1137	71.9969	1657	0.9789
AK236418	-	1135	59.7236	1994	0.9684
AK233808	-	1134	62.5902	1901	0.8727
AK240530	-	1132	78.0895	1521	0.925
AK344453	-	1132	52.3696	2268	0.3818
AK235520	LOC100155504	1130	67.6737	1752	0.9697
X15073	ATP2A2	1126	31.1317	3795	0.1531
AK236888	-	1123	51.9532	2268	0.7478
GU391030	INPPL1	1122	31.0211	3795	0.8453
AK231088	-	1119	39.9354	2940	0.9602
AK232581	-	1119	66.7482	1759	0.9704
AK349205	-	1118	68.8007	1705	0.9701
AK239391	-	1118	72.2323	1624	0.8516
AK231047	PRPF40A	1116	54.8456	2135	0.948
AK239538	-	1116	64.0566	1828	0.9836
AK347418	-	1114	51.3331	2277	0.6214
AK234063	-	1111	45.165	2581	0.7784
D89478	ACADL	1111	68.4101	1704	0.6438
AK343768	-	1111	119.806	973	0.518
AK234376	-	1111	248.552	469	0.9531
X92446	HSPA5	1111	47.5217	2453	0.8488
AK343714	-	1110	186.048	626	0.9585
AK232184	-	1107	84.1674	1380	0.979
AK344526	-	1102	72.357	1598	0.9831
AY267904	DNAJA4	1101	38.3283	3014	0.9638
AK237917	-	1100	88.782	1300	0.9715
EU681268	IRS1	1096	32.185	3573	0.9885
AK236116	-	1096	92.145	1248	0.9776
EF120983	XIAP	1095	43.421	2646	0.9822
EF375723	EPAS1	1095	40.1019	2865	0.8464
AK236102	-	1090	50.9431	2245	0.951
AK348591	-	1088	54.8307	2082	0.867
EF619344	FABP3	1088	255.386	447	0.9083
AK235255	-	1086	54.4163	2094	0.9427
AY466608	HSP70.2	1086	59.1629	1926	0.5337
AY610484	-	1084	158.63	717	0.4965
AY609561	-	1082	85.4236	1329	0.9616
AX546807	-	1081	197.946	573	0.8377
AK236355	-	1079	62.8962	1800	0.9672
X07617	PRKACA	1077	62.3983	1811	0.8476
AK351114	-	1076	64.2198	1758	0.7469
AK347890	-	1075	63.6532	1772	0.6778
AK235342	-	1074	44.5586	2529	0.7679
AK235498	LOC733612	1074	70.3424	1602	0.6017
AK231718	-	1073	58.394	1928	0.625
AK347195	-	1072	167.879	670	0.7015
AK343717	-	1072	30.3832	3702	0.8493
AK235053	-	1072	61.0965	1841	0.9701
AY610050	-	1070	53.1325	2113	0.9541
AK239617	-	1070	73.2826	1532	0.9837
AK230617	-	1067	80.0816	1398	0.9807
AK230681	-	1063	39.4254	2829	0.7473
AK236387	-	1062	60.3627	1846	0.4902
EF139241	KDM5C	1062	18.8608	5908	0.9166
AK232128	-	1061	44.054	2527	0.5065
AK235607	LOC100158015	1060	82.6297	1346	0.9866
AK232172	-	1060	39.0381	2849	0.9624
AB271938	AP3D1	1058	24.4192	4546	0.7662
DQ470570	STAT3	1058	44.8343	2476	0.9758
AK232514	-	1058	95.3692	1164	0.689
AK236039	-	1058	33.1967	3344	0.8633
AK233507	-	1056	49.5527	2236	0.9879
FJ687034	PDLIM3	1056	56.5018	1961	0.2596
AK236549	-	1055	62.8592	1761	0.9091
AY609961	-	1054	219.861	503	0.6342
DQ367936	LGALS1	1053	198.358	557	0.8187
AK345559	-	1051	45.7195	2412	0.9863
AK236070	-	1050	49.4481	2228	0.9803
AY609436	-	1050	68.5139	1608	0.4614
AF061966	SUCLA2	1049	55.0878	1998	0.4224
AK236260	TESK1	1048	68.0449	1616	0.9845
AK235438	-	1046	44.1475	2486	0.6086
AK235829	-	1045	46.1861	2374	0.9857
EU669078	KLF11	1043	27.7756	3940	0.9208
AK233037	LOC100152356	1042	44.1207	2478	0.9758
AK230576	-	1041	75.9042	1439	0.426
AK232730	-	1039	51.9868	2097	0.5126
AK231989	-	1037	53.9447	2017	0.8656
AK235220	-	1035	67.2008	1616	0.9672
U11772	MYH2	1031	200.327	540	0.887
AK346548	-	1029	132.964	812	0.9655
AK239695	-	1028	72.929	1479	0.9202
Z23142	ENG	1023	36.9111	2908	0.9928
EF109889	LOC100037967	1020	103.404	1035	0.9816
AF498759	PLCD4	1019	34.3456	3113	0.8712
AK345457	-	1018	67.6031	1580	0.9019
AK239728	-	1016	48.7439	2187	0.8235
[truncated: 14,907 more rows]
