# Supplementary material for: A global view of porcine transcriptome in three tissues from a full-sib pair with extreme phenotypes in growth and fat deposition by paired-end RNA sequencing
Source: BMC Genomics. 2011 Sep 10;12:448. doi: 10.1186/1471-2164-12-448 (PMC3188532; doi:10.1186/1471-2164-12-448)
Supplement: Additional file 3 — Table S2. Novel transcript units identified in each sample. [file 1471-2164-12-448-S3.ZIP]

Archive with 6 entries (6 files):
- Table S2-1. Novel transcript Units discovered in 2268AF.txt
- Table S2-2. Novel transcript Units discovered in 2270AF.txt
- Table S2-3. Novel transcript Units discovered in 2268 liver.txt
- Table S2-4. Novel transcript Units discovered in 2270 liver.txt
- Table S2-5. Novel transcript Units discovered in 2268 LD.txt
- Table S2-6. Novel transcript Units discovered in 2270 LD.txt
