# Supplementary material for: A global view of porcine transcriptome in three tissues from a full-sib pair with extreme phenotypes in growth and fat deposition by paired-end RNA sequencing
Source: BMC Genomics. 2011 Sep 10;12:448. doi: 10.1186/1471-2164-12-448 (PMC3188532; doi:10.1186/1471-2164-12-448)
Supplement: Additional file 3 — Table S2. Novel transcript units identified in each sample. [file 1471-2164-12-448-S3.ZIP › Table S2-1. Novel transcript Units discovered in 2268AF.txt]

Novel TU ID	Chromosome	Start	End	Length (bp)	Reads Number per bp	Exon Number	Exons coordinates
TU1	chr1	39336	39795	453	2.9	3	39336-39546	39549-39703	39709-39795
TU2	chr1	42926	43093	168	2.3	1	42926-43093
TU3	chr1	61463	61817	353	3.3	2	61463-61552	61555-61817
TU4	chr1	62152	62408	246	2.8	2	62152-62293	62305-62408
TU5	chr1	62487	62671	183	2.8	2	62487-62576	62579-62671
TU6	chr1	62794	62964	171	2.9	1	62794-62964
TU7	chr1	205541	205707	167	2.1	1	205541-205707
TU8	chr1	327762	327935	170	2.0	2	327762-327851	327856-327935
TU9	chr1	364330	364646	288	2.3	3	364330-364411	364423-364554	364573-364646
TU10	chr1	370347	370547	201	3.5	1	370347-370547
TU11	chr1	371665	371912	248	3.5	1	371665-371912
TU14	chr1	383948	384498	551	8.5	1	383948-384498
TU16	chr1	427416	427593	178	2.0	1	427416-427593
TU17	chr1	438324	438494	171	2.8	1	438324-438494
TU18	chr1	441139	441322	180	3.0	2	441139-441228	441233-441322
TU19	chr1	443559	443887	304	2.2	2	443559-443791	443817-443887
TU20	chr1	444008	444197	190	2.7	1	444008-444197
TU21	chr1	508451	508638	188	2.8	1	508451-508638
TU22	chr1	533017	533226	199	3.9	2	533017-533086	533098-533226
TU23	chr1	533545	533763	219	5.2	1	533545-533763
TU24	chr1	534736	534914	179	3.4	1	534736-534914
TU25	chr1	535316	535467	152	2.2	1	535316-535467
TU26	chr1	535669	536105	433	3.6	2	535669-535758	535763-536105
TU27	chr1	536529	536712	184	3.1	1	536529-536712
TU28	chr1	537804	540279	1129	41.5	2	537804-538801	540149-540279
TU29	chr1	541086	542405	383	8.7	3	541086-541281	541596-541727	542351-542405
TU30	chr1	543774	552336	915	7.0	4	543774-544111	550353-550494	551862-552231	552272-552336
TU31	chr1	544651	544885	235	4.1	1	544651-544885
TU32	chr1	545679	545857	179	2.6	1	545679-545857
TU33	chr1	548226	548406	181	4.8	1	548226-548406
TU34	chr1	549007	549256	245	2.3	2	549007-549096	549102-549256
TU35	chr1	550773	550964	192	4.7	1	550773-550964
TU36	chr1	551585	551753	169	3.0	1	551585-551753
TU37	chr1	552369	552525	157	2.1	1	552369-552525
TU38	chr1	552627	552812	186	11.4	1	552627-552812
TU39	chr1	553028	553254	227	10.9	1	553028-553254
TU40	chr1	553337	553508	172	2.9	1	553337-553508
TU41	chr1	553563	553738	176	2.4	1	553563-553738
TU42	chr1	554002	554946	318	6.3	2	554002-554108	554736-554946
TU43	chr1	555190	555586	391	5.5	2	555190-555279	555286-555586
TU44	chr1	555686	555893	208	4.4	1	555686-555893
TU45	chr1	556014	558876	1036	15.2	3	556014-556398	556742-557067	558552-558876
TU46	chr1	556533	556724	185	3.4	2	556533-556627	556635-556724
TU47	chr1	557139	557571	433	3.8	1	557139-557571
TU48	chr1	557648	558001	341	8.0	2	557648-557898	557912-558001
TU49	chr1	558010	558173	164	2.1	1	558010-558173
TU50	chr1	559174	560489	414	4.8	2	559174-559224	560127-560489
TU51	chr1	560675	560844	170	3.1	1	560675-560844
TU52	chr1	563183	563449	267	3.8	1	563183-563449
TU53	chr1	574432	574628	197	3.6	1	574432-574628
TU54	chr1	580857	583253	338	2.9	3	580857-580946	581488-581560	583079-583253
TU55	chr1	596686	596946	261	2.6	1	596686-596946
TU56	chr1	702648	702986	335	3.7	2	702648-702888	702893-702986
TU57	chr1	708522	708717	196	11.6	1	708522-708717
TU58	chr1	716602	716773	172	2.2	1	716602-716773
TU59	chr1	716904	717118	215	3.0	1	716904-717118
TU60	chr1	717522	717703	181	2.8	2	717522-717611	717613-717703
TU61	chr1	718751	718929	179	2.1	1	718751-718929
TU62	chr1	721994	722170	177	3.0	1	721994-722170
TU63	chr1	724988	725186	199	3.4	1	724988-725186
TU64	chr1	725685	725835	151	3.9	1	725685-725835
TU65	chr1	726130	726360	231	5.4	1	726130-726360
TU66	chr1	748110	748298	180	2.9	2	748110-748199	748209-748298
TU67	chr1	756398	756585	188	4.0	1	756398-756585
TU68	chr1	757157	757332	176	2.6	1	757157-757332
TU69	chr1	814226	814397	172	2.1	1	814226-814397
TU70	chr1	918216	918388	155	2.0	2	918216-918296	918315-918388
TU71	chr1	926807	931983	761	11.3	3	926807-926896	929431-929550	931433-931983
TU72	chr1	928288	928460	173	2.1	1	928288-928460
TU73	chr1	933083	939379	833	9.2	6	933083-933138	935058-935256	937114-937256	937854-937948	938832-938999	939208-939379
TU74	chr1	940066	940786	298	9.4	2	940066-940243	940667-940786
TU75	chr1	940903	949665	2655	37.1	11	940903-941024	941527-941752	943115-943232	943959-944159	945143-945533	945906-946274	946280-946372	947113-947622	948056-948331	948785-948882	949415-949665
TU76	chr1	942418	942590	171	2.0	2	942418-942507	942510-942590
TU77	chr1	944238	944489	252	5.5	1	944238-944489
TU78	chr1	945621	945793	170	2.0	2	945621-945710	945714-945793
TU79	chr1	1026105	1026283	179	2.0	1	1026105-1026283
TU80	chr1	1027101	1027487	379	3.6	2	1027101-1027389	1027398-1027487
TU81	chr1	1032622	1032794	173	2.2	1	1032622-1032794
TU82	chr1	1034406	1034602	197	2.7	1	1034406-1034602
TU84	chr1	1054389	1054563	175	2.0	1	1054389-1054563
TU85	chr1	1240335	1241361	232	19.6	2	1240335-1240484	1241280-1241361
TU86	chr1	1432019	1432187	169	8.8	1	1432019-1432187
TU87	chr1	1571647	1572479	210	13.3	2	1571647-1571751	1572375-1572479
TU88	chr1	1681358	1681520	163	4.8	1	1681358-1681520
TU89	chr1	1756496	1756678	183	3.2	1	1756496-1756678
TU90	chr1	1757221	1757482	262	4.2	1	1757221-1757482
TU91	chr1	1757970	1758152	177	2.4	2	1757970-1758056	1758063-1758152
TU92	chr1	1758348	1758624	263	3.0	2	1758348-1758430	1758445-1758624
TU93	chr1	1797170	1797351	182	3.1	1	1797170-1797351
TU94	chr1	1797408	1797582	175	2.5	1	1797408-1797582
TU95	chr1	1799066	1799236	171	2.9	1	1799066-1799236
TU96	chr1	1897517	1897796	278	2.8	2	1897517-1897606	1897609-1897796
TU97	chr1	1947932	1948097	166	2.1	1	1947932-1948097
TU98	chr1	1963306	1963483	178	4.5	1	1963306-1963483
TU99	chr1	1964115	1964364	250	3.4	1	1964115-1964364
TU100	chr1	1964569	1964732	164	2.1	1	1964569-1964732
TU101	chr1	1965231	1965421	191	5.5	1	1965231-1965421
TU102	chr1	2055900	2056083	184	3.9	1	2055900-2056083
TU103	chr1	2057332	2057527	196	4.1	1	2057332-2057527
TU104	chr1	2081153	2081359	207	2.9	1	2081153-2081359
TU105	chr1	2088294	2088534	241	3.5	1	2088294-2088534
TU106	chr1	2089402	2089569	157	2.0	2	2089402-2089468	2089480-2089569
TU107	chr1	2091156	2091407	252	4.2	1	2091156-2091407
TU108	chr1	2091796	2091984	189	38.8	1	2091796-2091984
TU109	chr1	2092574	2093116	279	11.3	2	2092574-2092695	2092960-2093116
TU110	chr1	2092756	2092936	181	2.3	1	2092756-2092936
TU111	chr1	2093492	2101238	1438	11.5	2	2093492-2093955	2100265-2101238
TU112	chr1	2094073	2094470	395	3.5	2	2094073-2094218	2094222-2094470
TU113	chr1	2094477	2094769	293	3.4	1	2094477-2094769
TU114	chr1	2094977	2095357	381	3.8	1	2094977-2095357
TU115	chr1	2095521	2095698	178	2.9	1	2095521-2095698
TU116	chr1	2095744	2095940	197	4.2	1	2095744-2095940
TU117	chr1	2096344	2096723	380	5.4	1	2096344-2096723
TU118	chr1	2096841	2097052	212	5.9	1	2096841-2097052
TU119	chr1	2097227	2097430	204	6.0	1	2097227-2097430
TU120	chr1	2097458	2098013	556	7.5	1	2097458-2098013
TU121	chr1	2098055	2098610	555	6.8	2	2098055-2098516	2098518-2098610
TU122	chr1	2098780	2099084	305	7.6	1	2098780-2099084
TU123	chr1	2099367	2099942	576	3.4	1	2099367-2099942
TU124	chr1	2100016	2100192	169	2.0	2	2100016-2100098	2100107-2100192
TU125	chr1	2101703	2102032	330	7.3	1	2101703-2102032
TU126	chr1	2102127	2102548	422	2.8	1	2102127-2102548
TU127	chr1	2102655	2103116	462	8.1	1	2102655-2103116
TU128	chr1	2103180	2108452	3489	58.0	7	2103180-2103535	2103995-2104271	2105117-2105502	2105510-2105928	2106387-2106476	2106489-2106578	2106582-2108452
TU129	chr1	2103581	2103876	289	2.9	2	2103581-2103808	2103816-2103876
TU130	chr1	2104308	2104582	275	7.5	1	2104308-2104582
TU131	chr1	2104704	2104855	152	4.2	1	2104704-2104855
TU132	chr1	2104867	2105042	176	2.2	1	2104867-2105042
TU133	chr1	2134465	2134640	162	2.0	2	2134465-2134548	2134563-2134640
TU134	chr1	2134842	2135080	219	2.5	3	2134842-2134889	2134901-2134995	2135005-2135080
TU135	chr1	2135616	2139603	872	9.9	4	2135616-2135772	2137334-2137569	2138791-2139062	2139397-2139603
TU136	chr1	2140810	2141008	199	3.0	1	2140810-2141008
TU137	chr1	2142357	2142526	170	3.1	1	2142357-2142526
TU138	chr1	2142643	2142832	190	2.5	1	2142643-2142832
TU139	chr1	2143099	2143271	173	15.6	1	2143099-2143271
TU140	chr1	2145838	2146032	195	2.8	1	2145838-2146032
TU141	chr1	2148201	2148357	157	2.9	1	2148201-2148357
TU142	chr1	2148395	2148621	221	2.2	2	2148395-2148517	2148524-2148621
TU143	chr1	2175881	2176568	688	3.1	1	2175881-2176568
TU144	chr1	2176621	2176806	186	4.4	1	2176621-2176806
TU145	chr1	2177216	2177391	174	2.0	2	2177216-2177299	2177302-2177391
TU146	chr1	2177816	2177993	178	2.9	1	2177816-2177993
TU147	chr1	2178076	2178303	228	3.9	1	2178076-2178303
TU148	chr1	2178494	2178662	169	5.1	1	2178494-2178662
TU149	chr1	2182931	2183095	150	2.0	2	2182931-2182990	2183006-2183095
TU150	chr1	2183576	2184250	675	6.0	1	2183576-2184250
TU151	chr1	2184376	2184659	230	3.9	2	2184376-2184551	2184606-2184659
TU152	chr1	2184754	2184960	207	6.7	1	2184754-2184960
TU153	chr1	2185193	2185781	589	8.1	1	2185193-2185781
TU154	chr1	2186699	2186880	182	3.6	1	2186699-2186880
TU155	chr1	2187383	2187550	168	2.6	1	2187383-2187550
TU156	chr1	2187874	2188033	160	2.1	1	2187874-2188033
TU157	chr1	2188190	2188369	180	2.4	1	2188190-2188369
TU158	chr1	2240602	2240756	155	13.9	1	2240602-2240756
TU159	chr1	2240820	2241056	230	2.9	2	2240820-2240959	2240967-2241056
TU160	chr1	2241808	2242305	418	4.7	2	2241808-2241897	2241978-2242305
TU161	chr1	2245233	2245409	177	2.7	1	2245233-2245409
TU162	chr1	2247676	2247842	167	2.2	1	2247676-2247842
TU163	chr1	2250978	2251142	165	2.7	1	2250978-2251142
TU164	chr1	2251958	2252147	180	2.3	2	2251958-2252047	2252058-2252147
TU165	chr1	2252855	2253034	180	4.0	1	2252855-2253034
TU166	chr1	2253753	2253924	172	3.1	1	2253753-2253924
TU167	chr1	2255534	2255721	188	2.6	1	2255534-2255721
TU168	chr1	2256051	2256234	184	2.8	1	2256051-2256234
TU169	chr1	2259181	2259509	323	2.1	2	2259181-2259249	2259256-2259509
TU170	chr1	2259612	2259764	153	2.1	1	2259612-2259764
TU171	chr1	2259807	2259990	182	3.4	2	2259807-2259896	2259899-2259990
TU172	chr1	2261585	2261737	153	2.0	1	2261585-2261737
TU173	chr1	2263006	2263172	167	2.6	1	2263006-2263172
TU175	chr1	2265512	2265690	173	2.5	2	2265512-2265581	2265588-2265690
TU176	chr1	2267550	2267736	159	2.1	2	2267550-2267639	2267668-2267736
TU177	chr1	2278213	2287296	719	69.9	4	2278213-2278411	2282360-2282479	2283873-2284109	2287134-2287296
TU178	chr1	2294014	2294181	168	2.6	1	2294014-2294181
TU179	chr1	2315610	2315862	249	3.2	2	2315610-2315800	2315805-2315862
TU180	chr1	2354121	2354280	160	2.6	1	2354121-2354280
TU181	chr1	2354874	2355041	168	2.1	1	2354874-2355041
TU182	chr1	2357584	2357756	173	4.0	1	2357584-2357756
TU183	chr1	2392753	2392915	161	2.1	2	2392753-2392842	2392845-2392915
TU184	chr1	2398606	2398785	168	2.0	2	2398606-2398685	2398698-2398785
TU185	chr1	2402000	2402257	258	3.7	1	2402000-2402257
TU186	chr1	2402356	2402518	163	2.5	1	2402356-2402518
TU187	chr1	2402561	2402737	177	2.8	1	2402561-2402737
TU188	chr1	2403321	2403509	176	2.0	2	2403321-2403407	2403421-2403509
TU189	chr1	2405205	2405551	341	2.6	2	2405205-2405459	2405466-2405551
TU190	chr1	2410523	2410706	180	2.0	2	2410523-2410612	2410617-2410706
TU191	chr1	2418099	2418282	174	2.7	2	2418099-2418188	2418199-2418282
TU192	chr1	2419615	2419894	267	2.6	2	2419615-2419699	2419713-2419894
TU193	chr1	2431134	2431311	176	4.2	2	2431134-2431216	2431219-2431311
TU194	chr1	2441516	2441702	187	2.5	1	2441516-2441702
TU195	chr1	2442036	2442698	663	4.3	1	2442036-2442698
TU196	chr1	2442711	2443177	428	3.8	3	2442711-2442921	2442954-2443043	2443051-2443177
TU197	chr1	2443199	2443441	243	4.7	1	2443199-2443441
TU199	chr1	2444315	2446281	621	3.6	2	2444315-2444535	2445882-2446281
TU200	chr1	2444642	2444805	164	2.1	1	2444642-2444805
TU201	chr1	2444903	2445151	249	3.0	1	2444903-2445151
TU202	chr1	2445344	2445545	202	2.6	1	2445344-2445545
TU203	chr1	2448805	2448982	175	2.0	2	2448805-2448894	2448898-2448982
TU204	chr1	2451004	2451269	266	3.8	1	2451004-2451269
TU205	chr1	2452201	2452376	176	2.0	1	2452201-2452376
TU206	chr1	2453492	2453677	186	3.5	1	2453492-2453677
TU207	chr1	2453820	2454085	266	2.9	1	2453820-2454085
TU209	chr1	2454817	2455030	214	2.6	1	2454817-2455030
TU210	chr1	2458575	2458788	214	3.1	1	2458575-2458788
TU211	chr1	2458952	2459163	212	3.8	1	2458952-2459163
TU221	chr1	2647094	2647308	215	10.4	1	2647094-2647308
TU222	chr1	2647956	2648190	233	2.9	2	2647956-2648098	2648101-2648190
TU223	chr1	2648358	2648747	390	7.8	1	2648358-2648747
TU224	chr1	2648787	2648968	182	5.4	1	2648787-2648968
TU225	chr1	2657963	2658132	170	2.1	1	2657963-2658132
TU226	chr1	2661474	2661903	430	4.2	1	2661474-2661903
TU227	chr1	2662154	2662428	275	8.7	1	2662154-2662428
TU228	chr1	2662466	2662784	319	5.0	1	2662466-2662784
TU229	chr1	2662825	2665812	1511	6.8	3	2662825-2663639	2664423-2664499	2665194-2665812
TU230	chr1	2663953	2664163	205	2.3	2	2663953-2664070	2664077-2664163
TU231	chr1	2664903	2665087	185	9.1	1	2664903-2665087
TU232	chr1	2665875	2666345	471	4.2	1	2665875-2666345
TU233	chr1	2666366	2666836	467	5.7	2	2666366-2666552	2666557-2666836
TU234	chr1	2667002	2667261	260	6.2	1	2667002-2667261
TU235	chr1	2667453	2667616	164	3.2	1	2667453-2667616
TU236	chr1	2667725	2667931	164	2.9	2	2667725-2667785	2667829-2667931
TU237	chr1	2668371	2669149	636	3.1	4	2668371-2668436	2668506-2668562	2668599-2668813	2668852-2669149
TU238	chr1	2670039	2670374	336	3.6	1	2670039-2670374
TU239	chr1	2670506	2670888	297	2.8	3	2670506-2670683	2670735-2670796	2670832-2670888
TU240	chr1	2671018	2671227	180	2.1	2	2671018-2671107	2671138-2671227
TU241	chr1	2671917	2672104	176	2.4	2	2671917-2672006	2672019-2672104
TU242	chr1	2672218	2672484	267	2.9	1	2672218-2672484
TU243	chr1	2672977	2673159	180	3.0	2	2672977-2673066	2673070-2673159
TU244	chr1	2673983	2674136	154	2.2	1	2673983-2674136
TU245	chr1	2674661	2674836	176	2.4	1	2674661-2674836
TU246	chr1	2674928	2675114	187	3.8	1	2674928-2675114
TU249	chr1	2686360	2686538	179	3.8	1	2686360-2686538
TU250	chr1	2694801	2694960	160	2.0	1	2694801-2694960
TU251	chr1	2698430	2699172	743	339.1	1	2698430-2699172
TU252	chr1	2699234	2699884	651	8.8	1	2699234-2699884
TU253	chr1	2700046	2702339	1314	15.7	3	2700046-2700227	2701188-2701307	2701328-2702339
TU254	chr1	2700339	2701047	709	12.8	1	2700339-2701047
TU255	chr1	2702355	2702631	277	7.1	1	2702355-2702631
TU256	chr1	2702732	2703114	383	11.8	1	2702732-2703114
TU257	chr1	2703118	2703703	586	3.7	1	2703118-2703703
TU258	chr1	2703730	2704196	467	3.8	1	2703730-2704196
TU259	chr1	2704204	2705045	783	6.5	3	2704204-2704554	2704596-2704685	2704704-2705045
TU260	chr1	2705129	2705321	193	3.4	1	2705129-2705321
TU261	chr1	2705324	2705993	649	5.5	2	2705324-2705517	2705539-2705993
TU262	chr1	2706139	2706370	232	7.2	1	2706139-2706370
TU263	chr1	2706646	2706954	234	2.2	3	2706646-2706699	2706749-2706838	2706865-2706954
TU264	chr1	2707047	2707291	245	4.1	1	2707047-2707291
TU265	chr1	2707357	2707613	257	6.1	1	2707357-2707613
TU266	chr1	2708345	2708881	537	4.3	1	2708345-2708881
TU267	chr1	2709006	2709250	245	5.0	1	2709006-2709250
TU268	chr1	2728963	2729156	194	11.4	1	2728963-2729156
TU269	chr1	2729266	2729771	506	8.9	1	2729266-2729771
TU270	chr1	2729819	2731185	1303	5.5	3	2729819-2729882	2729938-2731042	2731052-2731185
TU271	chr1	2731208	2731551	331	7.3	2	2731208-2731308	2731322-2731551
TU272	chr1	2731660	2731873	214	3.6	1	2731660-2731873
TU273	chr1	2737769	2737926	158	2.1	1	2737769-2737926
TU274	chr1	2753528	2759781	219	2.8	3	2753528-2753581	2755089-2755185	2759714-2759781
TU275	chr1	2792493	2792663	171	2.1	1	2792493-2792663
TU276	chr1	2912198	2912386	180	2.7	2	2912198-2912287	2912297-2912386
TU277	chr1	2962496	2962677	180	2.0	2	2962496-2962585	2962588-2962677
TU332	chr1	3405969	3406205	237	3.2	1	3405969-3406205
TU333	chr1	3409883	3410086	204	4.2	1	3409883-3410086
TU334	chr1	3410261	3410534	274	3.0	1	3410261-3410534
TU335	chr1	3410858	3411021	164	2.9	1	3410858-3411021
TU336	chr1	3411704	3411885	182	3.6	1	3411704-3411885
TU337	chr1	3422484	3422670	187	2.5	1	3422484-3422670
TU338	chr1	3422932	3423091	158	2.1	2	3422932-3423021	3423024-3423091
TU339	chr1	3457953	3458113	159	2.1	2	3457953-3458042	3458045-3458113
TU340	chr1	3458307	3458477	171	2.8	1	3458307-3458477
TU341	chr1	3464712	3465336	525	2.9	3	3464712-3464991	3465037-3465219	3465275-3465336
TU342	chr1	3465578	3465768	182	2.9	2	3465578-3465667	3465677-3465768
TU348	chr1	3468746	3469162	417	3.8	1	3468746-3469162
TU349	chr1	3469233	3469485	253	4.4	1	3469233-3469485
TU350	chr1	3469944	3470124	168	2.0	2	3469944-3470033	3470047-3470124
TU351	chr1	3471024	3471208	185	3.7	1	3471024-3471208
TU352	chr1	3471242	3471441	183	3.8	2	3471242-3471332	3471350-3471441
TU353	chr1	3471473	3471649	175	2.2	2	3471473-3471554	3471557-3471649
TU354	chr1	3471995	3472399	405	4.9	1	3471995-3472399
TU355	chr1	3472462	3472698	237	3.6	1	3472462-3472698
TU356	chr1	3472785	3472948	164	2.7	1	3472785-3472948
TU357	chr1	3472951	3473132	182	3.1	1	3472951-3473132
TU358	chr1	3473245	3473484	240	12.9	1	3473245-3473484
TU360	chr1	3474545	3474711	167	3.0	1	3474545-3474711
TU361	chr1	3475993	3476176	184	3.4	1	3475993-3476176
TU362	chr1	3478414	3478690	277	3.6	1	3478414-3478690
TU363	chr1	3478913	3479095	177	2.0	2	3478913-3478999	3479006-3479095
TU364	chr1	3479697	3479864	167	3.5	2	3479697-3479742	3479744-3479864
TU365	chr1	3479895	3480073	179	2.9	1	3479895-3480073
TU366	chr1	3481869	3482054	186	5.7	1	3481869-3482054
TU367	chr1	3483571	3483752	175	2.0	2	3483571-3483657	3483665-3483752
TU368	chr1	3484976	3485140	165	2.2	1	3484976-3485140
TU369	chr1	3485293	3485692	383	3.2	2	3485293-3485374	3485392-3485692
TU370	chr1	3486522	3486840	274	2.2	3	3486522-3486574	3486588-3486746	3486779-3486840
TU371	chr1	3487707	3487889	183	3.3	1	3487707-3487889
TU372	chr1	3487956	3488140	185	5.0	1	3487956-3488140
TU373	chr1	3488212	3488397	182	2.3	2	3488212-3488301	3488306-3488397
TU374	chr1	3488727	3488935	209	5.4	1	3488727-3488935
TU375	chr1	3489448	3489660	213	4.9	1	3489448-3489660
TU379	chr1	3492514	3492822	309	10.4	1	3492514-3492822
TU380	chr1	3493216	3493597	370	2.9	3	3493216-3493314	3493320-3493527	3493535-3493597
TU381	chr1	3493998	3494178	181	3.0	1	3493998-3494178
TU382	chr1	3496105	3496286	182	3.1	1	3496105-3496286
TU383	chr1	3497266	3497492	227	2.6	1	3497266-3497492
TU384	chr1	3500283	3500481	199	5.3	1	3500283-3500481
TU385	chr1	3500615	3500833	219	3.2	1	3500615-3500833
TU386	chr1	3501170	3501332	150	2.8	2	3501170-3501229	3501243-3501332
TU387	chr1	3503977	3504319	343	8.1	1	3503977-3504319
TU388	chr1	3504726	3505074	348	4.7	2	3504726-3504980	3504982-3505074
TU389	chr1	3505263	3505447	185	5.4	1	3505263-3505447
TU390	chr1	3505777	3506101	313	3.7	2	3505777-3506021	3506034-3506101
TU391	chr1	3506550	3506708	157	2.0	2	3506550-3506616	3506619-3506708
TU392	chr1	3507467	3507759	243	2.9	3	3507467-3507519	3507569-3507668	3507670-3507759
TU393	chr1	3507792	3507956	165	2.1	1	3507792-3507956
TU394	chr1	3508550	3508726	177	2.8	1	3508550-3508726
TU395	chr1	3508819	3508995	177	2.0	1	3508819-3508995
TU396	chr1	3509210	3509391	157	2.4	2	3509210-3509276	3509302-3509391
TU397	chr1	3511980	3512148	169	3.2	1	3511980-3512148
TU398	chr1	3512224	3512416	190	3.2	2	3512224-3512323	3512327-3512416
TU399	chr1	3512675	3512828	154	2.2	1	3512675-3512828
TU400	chr1	3513640	3513829	190	5.2	1	3513640-3513829
TU401	chr1	3515303	3515515	213	3.2	1	3515303-3515515
TU402	chr1	3515813	3516166	353	3.0	2	3515813-3516075	3516077-3516166
TU403	chr1	3517362	3517547	186	8.1	1	3517362-3517547
TU404	chr1	3518640	3519056	417	5.2	1	3518640-3519056
TU405	chr1	3519631	3520016	384	3.7	2	3519631-3519804	3519807-3520016
TU406	chr1	3520036	3520231	196	3.9	1	3520036-3520231
TU407	chr1	3520362	3520680	319	4.2	1	3520362-3520680
TU408	chr1	3520848	3521513	666	7.2	1	3520848-3521513
TU409	chr1	3521596	3521917	322	3.5	1	3521596-3521917
TU410	chr1	3522146	3522451	306	4.7	1	3522146-3522451
TU411	chr1	3522739	3523291	476	4.0	3	3522739-3522828	3522859-3522948	3522996-3523291
TU412	chr1	3524162	3524341	180	2.9	1	3524162-3524341
TU413	chr1	3527359	3527530	172	2.8	1	3527359-3527530
TU414	chr1	3529679	3529951	273	5.3	1	3529679-3529951
TU415	chr1	3536706	3536891	186	2.8	1	3536706-3536891
TU416	chr1	3537146	3537605	415	4.2	2	3537146-3537470	3537516-3537605
TU417	chr1	3538038	3538214	177	2.9	1	3538038-3538214
TU418	chr1	3540134	3540313	173	2.8	2	3540134-3540216	3540224-3540313
TU419	chr1	3540367	3540524	156	2.5	2	3540367-3540477	3540480-3540524
TU420	chr1	3549220	3549460	241	4.2	1	3549220-3549460
TU421	chr1	3550839	3551020	175	2.5	2	3550839-3550922	3550930-3551020
TU422	chr1	3552797	3552969	173	2.2	1	3552797-3552969
TU423	chr1	3552994	3553158	165	2.8	1	3552994-3553158
TU424	chr1	3553672	3553909	238	3.6	1	3553672-3553909
TU425	chr1	3567584	3567765	180	2.1	2	3567584-3567673	3567676-3567765
TU426	chr1	3568915	3569090	176	2.6	1	3568915-3569090
TU427	chr1	3569211	3569400	190	3.0	1	3569211-3569400
TU428	chr1	3570149	3570322	171	2.2	2	3570149-3570238	3570242-3570322
TU429	chr1	3571189	3571377	189	2.9	1	3571189-3571377
TU430	chr1	3571674	3571845	172	3.1	1	3571674-3571845
TU431	chr1	3574206	3574376	171	2.2	1	3574206-3574376
TU432	chr1	3575902	3576140	239	3.1	1	3575902-3576140
TU433	chr1	3577122	3577315	174	2.0	2	3577122-3577207	3577228-3577315
TU434	chr1	3577424	3577591	165	2.3	2	3577424-3577493	3577497-3577591
TU435	chr1	3584740	3584946	207	5.1	1	3584740-3584946
TU436	chr1	3587322	3587571	250	3.2	1	3587322-3587571
TU437	chr1	3587578	3588204	627	4.0	1	3587578-3588204
TU438	chr1	3588663	3588851	184	3.2	2	3588663-3588752	3588758-3588851
TU439	chr1	3589320	3589654	335	3.6	1	3589320-3589654
TU440	chr1	3590327	3590491	165	2.1	1	3590327-3590491
TU441	chr1	3590862	3591147	259	2.1	2	3590862-3591041	3591069-3591147
TU442	chr1	3594949	3595174	226	3.2	1	3594949-3595174
TU443	chr1	3596910	3597076	167	2.2	1	3596910-3597076
TU444	chr1	3604746	3604912	164	2.1	2	3604746-3604819	3604823-3604912
TU445	chr1	3612023	3612208	186	12.8	1	3612023-3612208
TU446	chr1	3614926	3615096	171	3.0	1	3614926-3615096
TU447	chr1	3615637	3615807	171	2.5	1	3615637-3615807
TU448	chr1	3619494	3619745	252	4.3	1	3619494-3619745
TU449	chr1	3620072	3620805	731	5.4	2	3620072-3620147	3620151-3620805
TU450	chr1	3620876	3621126	241	2.8	2	3620876-3621026	3621037-3621126
TU451	chr1	3621189	3621371	183	2.6	1	3621189-3621371
TU452	chr1	3626496	3627100	605	6.0	1	3626496-3627100
TU453	chr1	3630304	3630486	175	2.5	2	3630304-3630386	3630395-3630486
TU454	chr1	3630488	3630828	326	5.2	2	3630488-3630577	3630593-3630828
TU455	chr1	3631509	3631703	195	2.4	1	3631509-3631703
TU456	chr1	3639597	3639759	163	2.1	1	3639597-3639759
TU457	chr1	3640534	3640722	180	2.0	2	3640534-3640623	3640633-3640722
TU458	chr1	3641095	3641261	167	2.1	1	3641095-3641261
TU459	chr1	3643724	3643890	167	2.1	1	3643724-3643890
TU460	chr1	3644822	3645004	183	2.8	1	3644822-3645004
TU461	chr1	3645840	3646227	388	8.7	1	3645840-3646227
TU462	chr1	3646286	3646574	271	3.1	2	3646286-3646376	3646395-3646574
TU463	chr1	3647189	3647536	345	2.9	2	3647189-3647432	3647436-3647536
TU464	chr1	3647734	3648108	355	2.8	2	3647734-3647910	3647931-3648108
TU465	chr1	3650759	3650925	164	2.0	2	3650759-3650832	3650836-3650925
TU466	chr1	3651994	3652214	221	4.1	1	3651994-3652214
TU467	chr1	3654568	3654812	245	2.7	1	3654568-3654812
TU468	chr1	3657116	3657285	156	2.5	2	3657116-3657170	3657185-3657285
TU469	chr1	3658341	3658523	180	2.0	2	3658341-3658430	3658434-3658523
TU470	chr1	3661350	3661511	162	2.1	1	3661350-3661511
TU471	chr1	3664454	3664617	164	2.1	1	3664454-3664617
TU472	chr1	3668724	3669041	318	2.7	1	3668724-3669041
TU473	chr1	3669243	3669463	221	2.9	1	3669243-3669463
TU474	chr1	3670153	3670327	166	3.0	2	3670153-3670261	3670271-3670327
TU475	chr1	3674526	3674694	169	2.1	1	3674526-3674694
TU476	chr1	3676856	3677042	187	2.8	1	3676856-3677042
TU477	chr1	3678286	3678458	167	2.0	2	3678286-3678362	3678369-3678458
TU478	chr1	3679935	3680111	177	2.0	1	3679935-3680111
TU479	chr1	3683590	3683766	177	2.6	1	3683590-3683766
TU480	chr1	3689722	3690027	279	3.2	2	3689722-3689911	3689939-3690027
TU481	chr1	3690242	3690407	166	2.6	1	3690242-3690407
TU482	chr1	3691215	3691388	174	3.7	1	3691215-3691388
TU483	chr1	3695612	3695902	277	3.3	2	3695612-3695675	3695690-3695902
TU484	chr1	3710353	3710543	191	3.5	1	3710353-3710543
TU485	chr1	3710605	3710784	180	4.1	1	3710605-3710784
TU486	chr1	3711388	3711603	216	6.2	1	3711388-3711603
TU487	chr1	3712558	3712738	165	2.0	2	3712558-3712638	3712655-3712738
TU488	chr1	3715054	3715240	180	2.9	2	3715054-3715143	3715151-3715240
TU489	chr1	3718680	3718954	243	2.2	2	3718680-3718755	3718788-3718954
TU490	chr1	3719096	3719255	156	2.7	2	3719096-3719161	3719166-3719255
TU491	chr1	3719302	3719598	297	4.1	1	3719302-3719598
TU492	chr1	3719667	3719892	226	2.6	1	3719667-3719892
TU493	chr1	3720046	3720244	199	4.4	1	3720046-3720244
TU495	chr1	3735571	3735735	163	2.1	2	3735571-3735643	3735646-3735735
TU496	chr1	3741505	3741674	170	2.1	1	3741505-3741674
TU497	chr1	3750528	3750720	193	2.9	1	3750528-3750720
TU498	chr1	3798550	3798721	172	2.0	1	3798550-3798721
TU499	chr1	3819204	3819383	180	5.0	1	3819204-3819383
TU500	chr1	3819507	3819758	252	5.5	1	3819507-3819758
TU501	chr1	3819783	3820163	381	5.5	1	3819783-3820163
TU502	chr1	3820599	3821102	502	3.6	3	3820599-3820653	3820655-3820796	3820798-3821102
TU503	chr1	3821114	3821486	367	3.1	2	3821114-3821366	3821373-3821486
TU504	chr1	3845119	3845306	188	4.8	1	3845119-3845306
TU505	chr1	3846094	3846264	171	2.1	1	3846094-3846264
TU506	chr1	3854417	3854836	420	4.3	1	3854417-3854836
TU507	chr1	3862001	3862179	179	2.9	1	3862001-3862179
TU508	chr1	3862209	3862371	163	3.0	1	3862209-3862371
TU509	chr1	3862723	3862908	186	7.9	1	3862723-3862908
TU510	chr1	3862924	3863140	217	17.8	1	3862924-3863140
TU541	chr1	4065804	4066081	234	2.4	2	4065804-4065972	4066017-4066081
TU542	chr1	4069933	4070107	175	2.2	1	4069933-4070107
TU543	chr1	4070225	4070523	299	3.1	1	4070225-4070523
TU544	chr1	4073349	4073543	195	3.7	1	4073349-4073543
TU545	chr1	4073908	4074100	193	3.0	1	4073908-4074100
TU546	chr1	4074580	4074767	188	2.5	1	4074580-4074767
TU547	chr1	4075428	4075678	249	2.7	2	4075428-4075483	4075486-4075678
TU548	chr1	4079596	4079755	152	2.1	2	4079596-4079657	4079666-4079755
TU549	chr1	4092814	4092989	156	2.3	2	4092814-4092878	4092899-4092989
TU550	chr1	4094057	4094229	172	2.0	2	4094057-4094138	4094140-4094229
TU551	chr1	4095934	4096095	162	5.0	1	4095934-4096095
TU552	chr1	4097046	4097430	363	2.9	3	4097046-4097125	4097127-4097219	4097241-4097430
TU553	chr1	4097474	4097708	235	4.8	1	4097474-4097708
TU554	chr1	4098280	4098461	182	5.0	1	4098280-4098461
TU555	chr1	4098739	4098908	164	2.0	2	4098739-4098828	4098835-4098908
TU556	chr1	4099752	4099955	197	3.2	2	4099752-4099841	4099849-4099955
TU557	chr1	4100204	4100372	169	3.5	1	4100204-4100372
TU558	chr1	4101694	4101898	195	3.1	2	4101694-4101798	4101809-4101898
TU559	chr1	4102371	4102974	598	3.5	2	4102371-4102435	4102442-4102974
TU560	chr1	4103787	4104053	267	3.9	1	4103787-4104053
TU561	chr1	4105012	4105219	208	3.3	1	4105012-4105219
TU562	chr1	4105474	4105663	190	4.7	1	4105474-4105663
TU563	chr1	4107097	4107272	168	2.0	2	4107097-4107186	4107195-4107272
TU564	chr1	4110745	4110968	224	3.2	1	4110745-4110968
TU565	chr1	4115125	4115295	163	2.6	2	4115125-4115219	4115228-4115295
TU566	chr1	4142530	4142714	185	5.4	1	4142530-4142714
TU567	chr1	4142759	4143541	783	5.7	1	4142759-4143541
TU568	chr1	4143764	4143920	157	6.4	1	4143764-4143920
TU569	chr1	4148287	4148550	264	3.6	1	4148287-4148550
TU570	chr1	4149248	4149416	160	2.5	2	4149248-4149338	4149348-4149416
TU571	chr1	4151582	4151768	169	2.0	2	4151582-4151664	4151683-4151768
TU572	chr1	4154575	4154766	192	6.3	1	4154575-4154766
TU573	chr1	4156703	4156885	183	4.7	1	4156703-4156885
TU574	chr1	4159391	4159553	157	2.0	2	4159391-4159457	4159464-4159553
TU575	chr1	4168786	4168972	183	3.4	2	4168786-4168878	4168883-4168972
TU576	chr1	4171811	4171973	163	2.1	1	4171811-4171973
TU577	chr1	4172600	4172762	163	3.0	1	4172600-4172762
TU578	chr1	4174507	4177682	366	4.8	2	4174507-4174593	4177404-4177682
TU579	chr1	4176287	4176482	180	2.6	2	4176287-4176376	4176393-4176482
TU580	chr1	4177099	4177259	157	2.1	2	4177099-4177188	4177193-4177259
TU581	chr1	4177799	4177973	175	2.9	1	4177799-4177973
TU582	chr1	4178073	4178976	901	7.9	2	4178073-4178606	4178610-4178976
TU583	chr1	4179700	4179866	167	2.9	1	4179700-4179866
TU584	chr1	4180416	4180835	404	3.6	2	4180416-4180596	4180613-4180835
TU585	chr1	4180999	4181187	189	2.5	1	4180999-4181187
TU586	chr1	4181211	4181494	284	3.5	1	4181211-4181494
TU587	chr1	4181690	4182475	786	9.5	1	4181690-4182475
TU588	chr1	4182482	4183103	622	10.2	1	4182482-4183103
TU589	chr1	4194050	4194386	337	5.0	1	4194050-4194386
TU590	chr1	4195127	4195288	162	3.1	1	4195127-4195288
TU591	chr1	4195678	4195846	169	3.0	1	4195678-4195846
TU592	chr1	4199159	4199450	230	2.7	3	4199159-4199208	4199270-4199359	4199361-4199450
TU594	chr1	4200875	4201109	235	3.5	1	4200875-4201109
TU595	chr1	4201958	4202111	154	3.3	1	4201958-4202111
TU596	chr1	4205971	4206139	169	2.1	1	4205971-4206139
TU597	chr1	4208469	4208639	171	2.1	1	4208469-4208639
TU598	chr1	4209725	4211754	208	3.5	2	4209725-4209790	4211613-4211754
TU603	chr1	5007457	5007744	286	3.0	2	5007457-5007513	5007516-5007744
TU604	chr1	5008570	5008741	172	2.3	1	5008570-5008741
TU605	chr1	5581651	5581827	172	2.1	2	5581651-5581742	5581748-5581827
TU606	chr1	5582391	5582574	184	3.8	1	5582391-5582574
TU607	chr1	5582629	5582851	223	2.4	1	5582629-5582851
TU608	chr1	5584780	5585410	631	60.9	1	5584780-5585410
TU609	chr1	5585525	5586738	1170	12.1	3	5585525-5585614	5585658-5586543	5586545-5586738
TU610	chr1	5586818	5587093	276	11.2	1	5586818-5587093
TU611	chr1	5587248	5587942	695	10.7	1	5587248-5587942
TU612	chr1	5588028	5588276	249	119.3	1	5588028-5588276
TU613	chr1	5588301	5588922	622	35.5	1	5588301-5588922
TU614	chr1	5588981	5589933	889	53.6	2	5588981-5589664	5589729-5589933
TU616	chr1	5591282	5591582	301	18.5	1	5591282-5591582
TU617	chr1	5591700	5592310	611	28.5	1	5591700-5592310
TU618	chr1	5592428	5593185	758	15.3	1	5592428-5593185
TU619	chr1	5593351	5593792	440	25.7	2	5593351-5593440	5593443-5593792
TU620	chr1	5593864	5594367	443	6.4	2	5593864-5594077	5594139-5594367
TU692	chr1	5696557	5696735	179	2.9	1	5696557-5696735
TU693	chr1	5698384	5698850	467	13.4	1	5698384-5698850
TU694	chr1	5699071	5699252	180	2.2	2	5699071-5699160	5699163-5699252
TU695	chr1	5699466	5699639	174	4.8	1	5699466-5699639
TU696	chr1	5699647	5699819	173	2.1	1	5699647-5699819
TU697	chr1	5699881	5700060	180	2.6	1	5699881-5700060
TU698	chr1	5701795	5701980	186	2.8	1	5701795-5701980
TU699	chr1	5704427	5704632	206	5.5	1	5704427-5704632
TU700	chr1	5706134	5706313	180	5.8	1	5706134-5706313
TU701	chr1	5706561	5706735	175	2.1	1	5706561-5706735
TU702	chr1	5707047	5707679	633	6.0	1	5707047-5707679
TU703	chr1	5707856	5708131	276	3.9	1	5707856-5708131
TU704	chr1	5708277	5708502	226	4.2	1	5708277-5708502
TU705	chr1	5708770	5709191	422	5.0	1	5708770-5709191
TU706	chr1	5709432	5709609	174	2.5	2	5709432-5709536	5709541-5709609
TU707	chr1	5711797	5711983	180	3.0	2	5711797-5711886	5711894-5711983
TU708	chr1	5713712	5714020	243	3.6	2	5713712-5713773	5713840-5714020
TU709	chr1	5718599	5718782	184	3.4	1	5718599-5718782
TU710	chr1	5718843	5719210	365	3.9	2	5718843-5718932	5718936-5719210
TU711	chr1	5721223	5721398	175	2.3	2	5721223-5721270	5721272-5721398
TU712	chr1	5721405	5721697	293	4.4	1	5721405-5721697
TU713	chr1	5723422	5723594	173	5.1	1	5723422-5723594
TU714	chr1	5724275	5724715	441	4.9	1	5724275-5724715
TU715	chr1	5724780	5724993	214	7.6	1	5724780-5724993
TU716	chr1	5725368	5725548	181	7.9	1	5725368-5725548
TU717	chr1	5725706	5725902	197	3.7	1	5725706-5725902
TU718	chr1	5726411	5727519	1102	11.5	2	5726411-5726929	5726937-5727519
TU719	chr1	5727789	5727946	158	4.4	1	5727789-5727946
TU720	chr1	5728100	5728501	402	10.9	1	5728100-5728501
TU721	chr1	5728834	5729117	277	5.0	2	5728834-5728910	5728918-5729117
TU722	chr1	5729272	5729453	182	3.9	1	5729272-5729453
TU723	chr1	5732543	5732703	161	2.2	1	5732543-5732703
TU724	chr1	5733270	5733444	175	3.7	1	5733270-5733444
TU725	chr1	5734170	5734535	366	24.4	1	5734170-5734535
TU726	chr1	5734542	5735294	753	11.9	1	5734542-5735294
TU727	chr1	5736336	5736511	176	2.5	1	5736336-5736511
TU728	chr1	5739328	5739542	208	3.4	2	5739328-5739427	5739435-5739542
TU729	chr1	5739750	5739930	181	2.7	1	5739750-5739930
TU730	chr1	5740091	5740417	327	4.4	1	5740091-5740417
TU731	chr1	5740972	5741149	178	2.9	1	5740972-5741149
TU732	chr1	5742061	5742234	154	2.0	2	5742061-5742138	5742159-5742234
TU733	chr1	5742286	5742485	200	3.0	1	5742286-5742485
TU734	chr1	5745051	5745249	199	5.0	1	5745051-5745249
TU735	chr1	5745287	5745462	176	3.1	1	5745287-5745462
TU736	chr1	5745513	5746057	479	2.3	4	5745513-5745581	5745631-5745775	5745779-5745953	5745968-5746057
TU737	chr1	5746269	5746497	229	3.7	1	5746269-5746497
TU738	chr1	5746749	5747010	262	3.1	1	5746749-5747010
TU739	chr1	5747082	5747264	183	3.8	1	5747082-5747264
TU740	chr1	5747393	5747572	180	3.0	1	5747393-5747572
TU741	chr1	5748640	5748826	181	3.4	2	5748640-5748730	5748737-5748826
TU742	chr1	5749292	5749449	152	2.1	2	5749292-5749353	5749360-5749449
TU743	chr1	5749796	5749977	182	3.1	1	5749796-5749977
TU744	chr1	5752331	5752513	181	2.7	2	5752331-5752420	5752423-5752513
TU745	chr1	5754882	5755049	168	2.1	1	5754882-5755049
TU746	chr1	5756015	5756223	209	4.0	1	5756015-5756223
TU747	chr1	5756404	5756582	179	2.2	1	5756404-5756582
TU749	chr1	5764549	5764721	164	2.0	2	5764549-5764638	5764648-5764721
TU750	chr1	5774159	5774321	163	2.2	1	5774159-5774321
TU751	chr1	5774630	5774823	194	10.4	1	5774630-5774823
TU752	chr1	5776044	5776228	174	3.6	2	5776044-5776152	5776164-5776228
TU753	chr1	5801371	5801530	160	2.1	1	5801371-5801530
TU778	chr1	6299394	6299555	162	2.8	1	6299394-6299555
TU779	chr1	6299886	6300053	168	3.0	1	6299886-6300053
TU780	chr1	6300402	6300587	186	3.1	1	6300402-6300587
TU781	chr1	6312320	6312511	178	2.0	2	6312320-6312407	6312422-6312511
TU782	chr1	6313017	6313193	177	3.0	1	6313017-6313193
TU783	chr1	6318372	6318528	157	2.1	1	6318372-6318528
TU784	chr1	6337542	6337709	168	2.6	1	6337542-6337709
TU785	chr1	6339452	6339633	163	2.0	2	6339452-6339526	6339546-6339633
TU786	chr1	6384271	6384431	161	2.2	1	6384271-6384431
TU787	chr1	6385060	6385344	285	3.0	1	6385060-6385344
TU788	chr1	6405396	6405568	154	2.0	2	6405396-6405474	6405494-6405568
TU789	chr1	6414891	6415074	184	2.9	1	6414891-6415074
TU790	chr1	6415524	6415706	182	2.2	2	6415524-6415613	6415615-6415706
TU791	chr1	6418337	6418487	151	2.3	1	6418337-6418487
TU792	chr1	6429647	6429820	174	2.8	1	6429647-6429820
TU793	chr1	6438789	6438962	167	2.0	2	6438789-6438878	6438886-6438962
TU794	chr1	6455183	6455372	190	2.7	1	6455183-6455372
TU795	chr1	6457363	6457557	180	2.6	2	6457363-6457452	6457468-6457557
TU796	chr1	6458173	6458336	164	2.1	1	6458173-6458336
TU797	chr1	6464142	6464311	170	2.0	1	6464142-6464311
TU798	chr1	6475505	6475661	157	2.6	1	6475505-6475661
TU799	chr1	6479642	6479820	179	4.8	1	6479642-6479820
TU800	chr1	6484955	6485148	194	4.1	1	6484955-6485148
TU801	chr1	6486633	6486805	173	3.1	1	6486633-6486805
TU802	chr1	6488324	6488505	182	2.5	1	6488324-6488505
TU803	chr1	6490261	6490449	189	4.3	1	6490261-6490449
TU804	chr1	6491266	6491444	179	4.0	1	6491266-6491444
TU805	chr1	6493693	6493866	174	2.6	1	6493693-6493866
TU806	chr1	6499246	6499422	177	2.0	1	6499246-6499422
TU807	chr1	6500925	6501089	165	2.1	1	6500925-6501089
TU808	chr1	6502051	6502218	168	3.2	1	6502051-6502218
TU809	chr1	6503111	6503291	181	6.3	1	6503111-6503291
TU810	chr1	6503559	6503743	185	3.1	1	6503559-6503743
TU811	chr1	6504721	6504902	180	2.0	2	6504721-6504810	6504813-6504902
TU812	chr1	6524455	6524644	190	7.7	1	6524455-6524644
TU813	chr1	6524690	6524857	168	2.1	1	6524690-6524857
TU814	chr1	6524860	6525429	570	5.0	1	6524860-6525429
TU815	chr1	6525753	6526155	403	5.9	1	6525753-6526155
TU816	chr1	6542699	6542873	175	2.4	1	6542699-6542873
TU817	chr1	6542999	6543189	191	3.1	1	6542999-6543189
TU818	chr1	6548418	6548570	153	2.2	1	6548418-6548570
TU819	chr1	6558739	6558897	159	2.3	1	6558739-6558897
TU820	chr1	6559164	6559360	197	3.9	1	6559164-6559360
TU821	chr1	6559610	6559805	196	7.1	1	6559610-6559805
TU822	chr1	6598439	6598614	176	4.6	1	6598439-6598614
TU823	chr1	6603257	6603442	186	3.4	1	6603257-6603442
TU824	chr1	6613151	6613421	265	2.7	3	6613151-6613232	6613237-6613329	6613332-6613421
TU825	chr1	6651274	6651440	166	2.1	2	6651274-6651349	6651351-6651440
TU826	chr1	6651592	6651772	180	3.0	2	6651592-6651681	6651683-6651772
TU827	chr1	6675013	6675175	159	2.1	2	6675013-6675081	6675086-6675175
TU828	chr1	6675194	6675352	158	2.1	2	6675194-6675261	6675263-6675352
TU829	chr1	6675715	6675951	237	4.0	1	6675715-6675951
TU830	chr1	6751726	6751876	151	2.3	1	6751726-6751876
TU831	chr1	6768264	6768449	186	4.4	1	6768264-6768449
TU832	chr1	6803102	6803263	162	2.8	1	6803102-6803263
TU833	chr1	6810039	6810194	156	2.1	1	6810039-6810194
TU834	chr1	6835967	6836223	254	2.4	2	6835967-6836056	6836060-6836223
TU835	chr1	6905937	6906282	346	3.6	1	6905937-6906282
TU836	chr1	6906311	6906609	299	4.5	1	6906311-6906609
TU837	chr1	6971447	6971598	152	2.2	1	6971447-6971598
TU838	chr1	6974740	6974921	180	2.0	2	6974740-6974829	6974832-6974921
TU839	chr1	7020063	7020226	164	2.3	1	7020063-7020226
TU840	chr1	7024705	7024867	163	2.1	1	7024705-7024867
TU841	chr1	7101494	7101666	166	2.0	2	7101494-7101569	7101577-7101666
TU842	chr1	7137250	7137428	176	2.6	2	7137250-7137329	7137333-7137428
TU843	chr1	7138871	7139023	153	2.2	1	7138871-7139023
TU844	chr1	7143465	7143634	170	2.6	1	7143465-7143634
TU845	chr1	7160578	7160752	175	2.7	1	7160578-7160752
TU846	chr1	7162018	7162198	180	2.7	2	7162018-7162107	7162109-7162198
TU847	chr1	7184248	7184428	181	2.9	1	7184248-7184428
TU848	chr1	7195972	7196132	161	2.2	1	7195972-7196132
TU849	chr1	7233253	7233402	150	2.3	1	7233253-7233402
TU850	chr1	7241164	7241342	179	3.0	1	7241164-7241342
TU851	chr1	7251100	7251282	183	4.4	1	7251100-7251282
TU852	chr1	7266162	7266324	163	2.0	1	7266162-7266324
TU853	chr1	7278201	7278453	253	2.8	1	7278201-7278453
TU854	chr1	7295542	7295732	180	2.0	2	7295542-7295631	7295643-7295732
TU855	chr1	7322289	7322456	168	3.5	1	7322289-7322456
TU856	chr1	7322512	7322714	203	4.4	1	7322512-7322714
TU857	chr1	7324738	7324906	169	2.1	1	7324738-7324906
TU858	chr1	7334157	7334352	185	2.2	2	7334157-7334251	7334263-7334352
TU859	chr1	7334893	7335085	193	3.4	1	7334893-7335085
TU860	chr1	7339289	7339471	183	3.2	1	7339289-7339471
TU861	chr1	7340145	7340317	173	2.0	1	7340145-7340317
TU862	chr1	7340730	7341002	273	4.3	1	7340730-7341002
TU863	chr1	7347145	7347307	157	2.1	2	7347145-7347211	7347218-7347307
TU864	chr1	7390907	7391092	180	2.0	2	7390907-7390996	7391003-7391092
TU865	chr1	7395450	7395636	180	2.4	2	7395450-7395539	7395547-7395636
TU866	chr1	7401154	7401322	169	2.1	1	7401154-7401322
TU867	chr1	7408147	7408331	173	2.3	2	7408147-7408229	7408242-7408331
TU868	chr1	7431151	7431328	166	2.0	2	7431151-7431233	7431246-7431328
TU869	chr1	7497574	7497754	170	2.0	2	7497574-7497658	7497670-7497754
TU870	chr1	7514185	7514458	274	3.8	1	7514185-7514458
TU871	chr1	7514662	7514835	174	4.1	1	7514662-7514835
TU872	chr1	7515074	7515265	180	2.1	2	7515074-7515163	7515176-7515265
TU873	chr1	7515358	7515548	191	7.3	1	7515358-7515548
TU874	chr1	7515558	7515748	191	2.6	1	7515558-7515748
TU875	chr1	7516085	7516274	190	18.9	1	7516085-7516274
TU876	chr1	7564994	7565152	159	2.1	1	7564994-7565152
TU877	chr1	7599005	7599272	268	13.2	1	7599005-7599272
TU878	chr1	7602906	7603075	170	2.1	1	7602906-7603075
TU879	chr1	7624132	7624311	180	2.0	1	7624132-7624311
TU880	chr1	7639223	7639403	181	2.6	1	7639223-7639403
TU881	chr1	7663924	7667455	402	6.8	3	7663924-7664013	7664391-7664523	7667277-7667455
TU882	chr1	7667607	7667768	161	2.4	2	7667607-7667696	7667698-7667768
TU883	chr1	7668668	7668862	189	2.7	2	7668668-7668758	7668765-7668862
TU884	chr1	7669468	7674427	857	5.9	9	7669468-7669529	7669564-7669666	7669668-7669757	7670985-7671047	7671081-7671184	7671734-7671934	7673876-7673933	7674208-7674331	7674376-7674427
TU885	chr1	7670102	7670291	180	2.2	2	7670102-7670191	7670202-7670291
TU886	chr1	7672113	7672326	214	3.2	1	7672113-7672326
TU887	chr1	7673317	7673497	174	2.0	2	7673317-7673401	7673409-7673497
TU888	chr1	7674533	7674718	186	4.4	1	7674533-7674718
TU889	chr1	7677676	7677854	179	2.8	1	7677676-7677854
TU890	chr1	7682074	7682245	169	2.0	2	7682074-7682163	7682167-7682245
TU891	chr1	7682720	7682927	208	9.1	1	7682720-7682927
TU892	chr1	7683107	7683261	155	2.4	1	7683107-7683261
TU893	chr1	7685656	7685968	313	4.8	1	7685656-7685968
TU894	chr1	7686377	7686561	180	2.2	2	7686377-7686466	7686472-7686561
TU895	chr1	7687245	7690392	1121	6.6	4	7687245-7687328	7689238-7689544	7689620-7689709	7689753-7690392
TU896	chr1	7693401	7693960	560	12.3	1	7693401-7693960
TU897	chr1	7693965	7694286	322	6.2	1	7693965-7694286
TU898	chr1	7694607	7694789	183	3.8	1	7694607-7694789
TU899	chr1	7695028	7695438	397	4.2	2	7695028-7695177	7695192-7695438
TU900	chr1	7706714	7707392	174	6.3	2	7706714-7706814	7707320-7707392
TU902	chr1	7715072	7715242	171	2.5	1	7715072-7715242
TU903	chr1	7716225	7716399	175	2.7	1	7716225-7716399
TU904	chr1	7723548	7726864	159	2.0	2	7723548-7723637	7726796-7726864
TU905	chr1	7726884	7727040	157	3.1	1	7726884-7727040
TU906	chr1	7727605	7727776	172	3.0	1	7727605-7727776
TU907	chr1	7731916	7732079	164	2.1	1	7731916-7732079
TU908	chr1	7750911	7751086	172	2.3	2	7750911-7750986	7750991-7751086
TU909	chr1	7758002	7758185	183	2.5	2	7758002-7758061	7758063-7758185
TU910	chr1	7758347	7758526	180	2.7	1	7758347-7758526
TU911	chr1	7758535	7758708	174	2.4	1	7758535-7758708
TU912	chr1	7793711	7793882	153	2.0	2	7793711-7793782	7793802-7793882
TU914	chr1	7824493	7824663	171	2.1	1	7824493-7824663
TU915	chr1	7968219	7968451	233	4.4	1	7968219-7968451
TU916	chr1	7968740	7969007	268	3.7	1	7968740-7969007
TU917	chr1	7969402	7969586	185	3.8	1	7969402-7969586
TU918	chr1	7972559	7972712	154	2.2	1	7972559-7972712
TU919	chr1	7977452	7977700	249	3.4	1	7977452-7977700
TU920	chr1	7977829	7978006	178	4.6	1	7977829-7978006
TU921	chr1	7978027	7978202	176	3.4	1	7978027-7978202
TU922	chr1	7978857	7979059	203	3.0	1	7978857-7979059
TU923	chr1	8001565	8001877	313	5.0	1	8001565-8001877
TU924	chr1	8034419	8039475	834	7.2	5	8034419-8034690	8035955-8036097	8038412-8038568	8039010-8039189	8039394-8039475
TU925	chr1	8037366	8037542	168	2.0	2	8037366-8037449	8037459-8037542
TU926	chr1	8039567	8039751	185	2.7	1	8039567-8039751
TU927	chr1	8040481	8040643	163	3.0	1	8040481-8040643
TU928	chr1	8041681	8041862	172	2.4	2	8041681-8041762	8041773-8041862
TU929	chr1	8043062	8043244	182	2.5	2	8043062-8043153	8043155-8043244
TU930	chr1	8043373	8043587	215	4.0	1	8043373-8043587
TU931	chr1	8127989	8128199	211	5.9	1	8127989-8128199
TU932	chr1	8128379	8128849	409	8.8	2	8128379-8128697	8128760-8128849
TU933	chr1	8129203	8129471	269	4.9	1	8129203-8129471
TU934	chr1	8129553	8129736	184	5.0	1	8129553-8129736
TU935	chr1	8131923	8132107	180	2.9	2	8131923-8132012	8132018-8132107
TU936	chr1	8136089	8136242	154	2.2	1	8136089-8136242
TU937	chr1	8138471	8139600	165	3.4	2	8138471-8138545	8139511-8139600
TU941	chr1	8200365	8200542	178	4.8	1	8200365-8200542
TU942	chr1	8220565	8220735	160	2.0	2	8220565-8220654	8220666-8220735
TU943	chr1	8233806	8233968	158	2.1	2	8233806-8233873	8233879-8233968
TU970	chr1	8596535	8596715	166	2.0	2	8596535-8596622	8596638-8596715
TU971	chr1	8597785	8597946	156	2.1	2	8597785-8597874	8597881-8597946
TU989	chr1	8728558	8728729	172	2.0	1	8728558-8728729
TU991	chr1	8730717	8730879	163	2.1	1	8730717-8730879
TU992	chr1	8732482	8739313	729	12.7	5	8732482-8732537	8733516-8733750	8733757-8733809	8735561-8735801	8739170-8739313
TU993	chr1	8734342	8734536	195	3.5	1	8734342-8734536
TU994	chr1	8737614	8737790	177	2.9	1	8737614-8737790
TU995	chr1	8738140	8738418	279	3.1	1	8738140-8738418
TU996	chr1	8748225	8748471	247	39.9	1	8748225-8748471
TU1018	chr1	8776287	8776482	196	4.9	1	8776287-8776482
TU1019	chr1	8776719	8777341	623	9.6	1	8776719-8777341
TU1020	chr1	8777443	8777700	258	4.7	1	8777443-8777700
TU1021	chr1	8778244	8778424	181	4.9	1	8778244-8778424
TU1022	chr1	8778590	8778767	178	3.0	1	8778590-8778767
TU1023	chr1	8778904	8779146	243	5.0	1	8778904-8779146
TU1024	chr1	8779181	8779600	420	5.4	1	8779181-8779600
TU1025	chr1	8780505	8780880	376	4.7	1	8780505-8780880
TU1026	chr1	8781048	8781398	351	9.0	1	8781048-8781398
TU1027	chr1	8781577	8781902	326	4.7	1	8781577-8781902
TU1028	chr1	8781956	8782455	482	3.9	2	8781956-8782246	8782265-8782455
TU1029	chr1	8783322	8783868	542	3.2	3	8783322-8783527	8783530-8783706	8783710-8783868
TU1030	chr1	8783928	8784158	231	3.0	1	8783928-8784158
TU1031	chr1	8784243	8784526	284	5.6	1	8784243-8784526
TU1032	chr1	8784592	8784769	178	3.0	1	8784592-8784769
TU1033	chr1	8784793	8785394	602	9.8	1	8784793-8785394
TU1034	chr1	8785422	8785594	173	2.8	1	8785422-8785594
TU1035	chr1	8786243	8786596	354	4.8	1	8786243-8786596
TU1036	chr1	8787387	8787562	173	2.0	2	8787387-8787469	8787473-8787562
TU1037	chr1	8790474	8790660	187	5.8	1	8790474-8790660
TU1043	chr1	8814764	8815840	1077	69.9	1	8814764-8815840
TU1044	chr1	8816232	8816399	168	3.0	1	8816232-8816399
TU1045	chr1	8816641	8816875	235	3.4	1	8816641-8816875
TU1046	chr1	8816903	8817080	178	2.7	1	8816903-8817080
TU1211	chr1	9749994	9750218	225	5.9	1	9749994-9750218
TU1212	chr1	9757807	9757987	181	2.5	1	9757807-9757987
TU1213	chr1	9758070	9758365	290	2.4	3	9758070-9758133	9758137-9758272	9758276-9758365
TU1214	chr1	9759118	9759288	171	2.4	1	9759118-9759288
TU1215	chr1	9759514	9759845	332	3.4	1	9759514-9759845
TU1216	chr1	9760047	9760645	599	3.1	1	9760047-9760645
TU1217	chr1	9761199	9761576	372	2.6	2	9761199-9761379	9761386-9761576
TU1218	chr1	9761848	9762214	367	4.1	1	9761848-9762214
TU1219	chr1	9762366	9762721	299	2.9	2	9762366-9762546	9762604-9762721
TU1220	chr1	9766426	9766610	185	3.6	1	9766426-9766610
TU1221	chr1	9769847	9770195	304	5.9	2	9769847-9770050	9770096-9770195
TU1222	chr1	9770262	9770442	162	3.6	2	9770262-9770356	9770376-9770442
TU1223	chr1	9783965	9784129	165	2.1	1	9783965-9784129
TU1224	chr1	9793088	9793267	180	2.6	1	9793088-9793267
TU1225	chr1	9812816	9812987	172	2.2	1	9812816-9812987
TU1226	chr1	9826839	9827011	173	2.0	1	9826839-9827011
TU1227	chr1	9828003	9828184	175	2.0	2	9828003-9828090	9828098-9828184
TU1228	chr1	9850254	9850446	193	5.0	1	9850254-9850446
TU1229	chr1	9850491	9850872	318	2.6	2	9850491-9850665	9850730-9850872
TU1230	chr1	9850959	9851130	172	4.1	1	9850959-9851130
TU1231	chr1	9859495	9859654	156	2.0	2	9859495-9859560	9859565-9859654
TU1232	chr1	9876186	9876356	171	3.0	1	9876186-9876356
TU1233	chr1	9876419	9876763	309	3.7	2	9876419-9876603	9876640-9876763
TU1234	chr1	9894764	9894955	192	2.7	1	9894764-9894955
TU1235	chr1	9895228	9895418	180	2.9	2	9895228-9895317	9895329-9895418
TU1236	chr1	9911801	9911950	150	2.2	1	9911801-9911950
TU1237	chr1	9912594	9912860	267	2.9	1	9912594-9912860
TU1238	chr1	9920591	9920781	180	3.3	2	9920591-9920680	9920692-9920781
TU1239	chr1	9923941	9924463	523	3.9	1	9923941-9924463
TU1240	chr1	9925126	9925304	179	2.6	1	9925126-9925304
TU1241	chr1	9956083	9956287	171	2.6	2	9956083-9956184	9956219-9956287
TU1242	chr1	10018839	10019006	168	2.1	1	10018839-10019006
TU1243	chr1	10020107	10020275	168	2.0	2	10020107-10020196	10020198-10020275
TU1244	chr1	10036073	10036250	178	3.0	1	10036073-10036250
TU1245	chr1	10037581	10037734	154	2.1	1	10037581-10037734
TU1246	chr1	10038236	10038410	175	3.0	1	10038236-10038410
TU1247	chr1	10040465	10040651	163	2.0	2	10040465-10040550	10040575-10040651
TU1248	chr1	10040653	10040829	177	2.5	1	10040653-10040829
TU1254	chr1	10060986	10061148	162	2.0	2	10060986-10061057	10061059-10061148
TU1255	chr1	10094385	10094548	164	2.8	1	10094385-10094548
TU1256	chr1	10094741	10094895	155	2.6	1	10094741-10094895
TU1257	chr1	10103500	10103678	179	2.7	1	10103500-10103678
TU1258	chr1	10104494	10104704	211	2.8	1	10104494-10104704
TU1259	chr1	10207074	10207256	180	2.7	2	10207074-10207163	10207167-10207256
TU1260	chr1	10274057	10274232	176	4.7	1	10274057-10274232
TU1261	chr1	10312526	10314661	2136	7.8	1	10312526-10314661
TU1262	chr1	10314852	10315016	165	3.1	1	10314852-10315016
TU1263	chr1	10315216	10315399	184	4.6	1	10315216-10315399
TU1264	chr1	10316031	10316201	171	3.3	1	10316031-10316201
TU1265	chr1	10317371	10317530	160	2.2	1	10317371-10317530
TU1266	chr1	10318101	10318288	183	3.9	2	10318101-10318193	10318199-10318288
TU1267	chr1	10321321	10322875	210	32.7	2	10321321-10321455	10322801-10322875
TU1268	chr1	10328564	10328782	219	3.4	1	10328564-10328782
TU1269	chr1	10331387	10331553	167	2.3	1	10331387-10331553
TU1270	chr1	10337036	10337198	163	2.1	1	10337036-10337198
TU1271	chr1	10337899	10338075	177	3.1	1	10337899-10338075
TU1272	chr1	10340869	10341043	175	2.0	1	10340869-10341043
TU1273	chr1	10341549	10341737	183	2.3	2	10341549-10341638	10341645-10341737
TU1274	chr1	10341967	10342129	151	2.0	2	10341967-10342027	10342040-10342129
TU1275	chr1	10343393	10343572	180	2.0	1	10343393-10343572
TU1276	chr1	10343987	10344757	753	3.6	2	10343987-10344344	10344363-10344757
TU1277	chr1	10344988	10345169	182	2.8	1	10344988-10345169
TU1278	chr1	10345539	10345711	173	2.0	1	10345539-10345711
TU1279	chr1	10347421	10347591	171	2.3	1	10347421-10347591
TU1280	chr1	10348351	10348522	172	2.1	1	10348351-10348522
TU1281	chr1	10349663	10349823	160	2.1	2	10349663-10349752	10349754-10349823
TU1282	chr1	10349953	10350130	178	3.2	1	10349953-10350130
TU1283	chr1	10350493	10351254	762	5.6	1	10350493-10351254
TU1284	chr1	10351877	10352057	180	3.0	2	10351877-10351966	10351968-10352057
TU1285	chr1	10353684	10353864	180	2.0	2	10353684-10353773	10353775-10353864
TU1286	chr1	10361100	10361269	169	2.1	2	10361100-10361189	10361191-10361269
TU1287	chr1	10369608	10369781	174	2.1	1	10369608-10369781
TU1288	chr1	10371340	10371501	160	2.0	2	10371340-10371429	10371432-10371501
TU1289	chr1	10453639	10453796	158	2.3	1	10453639-10453796
TU1290	chr1	10453949	10454151	203	4.4	1	10453949-10454151
TU1291	chr1	10456525	10456699	175	2.7	1	10456525-10456699
TU1292	chr1	10457688	10457855	168	2.1	1	10457688-10457855
TU1293	chr1	10478904	10479270	367	3.2	1	10478904-10479270
TU1294	chr1	10479638	10480117	480	4.1	1	10479638-10480117
TU1295	chr1	10481960	10483188	1229	34.9	1	10481960-10483188
TU1296	chr1	10483209	10483391	178	2.1	2	10483209-10483298	10483304-10483391
TU1297	chr1	10483648	10483883	236	2.8	1	10483648-10483883
TU1298	chr1	10485844	10486044	201	5.0	1	10485844-10486044
TU1299	chr1	10486065	10486234	170	2.1	1	10486065-10486234
TU1300	chr1	10487043	10487221	177	2.3	2	10487043-10487102	10487105-10487221
TU1301	chr1	10488211	10488383	173	2.1	1	10488211-10488383
TU1302	chr1	10494304	10494483	180	2.2	1	10494304-10494483
TU1303	chr1	10494623	10495613	266	4.0	2	10494623-10494821	10495547-10495613
TU1304	chr1	10499603	10505104	221	4.0	2	10499603-10499710	10504992-10505104
TU1305	chr1	10504453	10504631	179	5.8	1	10504453-10504631
TU1306	chr1	10520673	10520851	179	2.9	1	10520673-10520851
TU1307	chr1	10520950	10521136	187	4.2	1	10520950-10521136
TU1308	chr1	10522137	10522322	180	2.9	2	10522137-10522226	10522233-10522322
TU1309	chr1	10522890	10523074	185	3.1	1	10522890-10523074
TU1310	chr1	10523912	10524316	405	6.9	1	10523912-10524316
TU1311	chr1	10544611	10544802	192	2.8	1	10544611-10544802
TU1312	chr1	10545309	10545508	200	3.3	1	10545309-10545508
TU1313	chr1	10553224	10553378	155	2.1	1	10553224-10553378
TU1314	chr1	10563545	10563702	156	2.0	2	10563545-10563610	10563613-10563702
TU1315	chr1	10588015	10588198	180	2.0	2	10588015-10588104	10588109-10588198
TU1316	chr1	10588278	10588438	161	2.1	1	10588278-10588438
TU1317	chr1	10588531	10588718	173	2.0	2	10588531-10588619	10588635-10588718
TU1318	chr1	10596479	10596714	236	2.3	1	10596479-10596714
TU1333	chr1	10671299	10671455	157	2.2	1	10671299-10671455
TU1334	chr1	10671581	10671763	183	2.9	1	10671581-10671763
TU1335	chr1	10672126	10672304	179	6.5	1	10672126-10672304
TU1336	chr1	10672674	10672845	172	5.7	1	10672674-10672845
TU1337	chr1	10672992	10673406	415	6.0	1	10672992-10673406
TU1338	chr1	10673494	10673684	191	5.5	1	10673494-10673684
TU1339	chr1	10674549	10674740	192	3.0	1	10674549-10674740
TU1340	chr1	10674802	10675060	251	3.2	2	10674802-10674962	10674971-10675060
TU1341	chr1	10675808	10676010	202	3.8	2	10675808-10675897	10675899-10676010
TU1342	chr1	10677939	10678339	401	2.9	1	10677939-10678339
TU1343	chr1	10678950	10679209	260	2.8	1	10678950-10679209
TU1344	chr1	10679718	10679918	201	4.1	1	10679718-10679918
TU1345	chr1	10680027	10680377	351	6.4	1	10680027-10680377
TU1346	chr1	10680656	10680842	187	3.6	1	10680656-10680842
TU1347	chr1	10681977	10682155	179	4.0	1	10681977-10682155
TU1348	chr1	10682265	10682446	182	3.9	1	10682265-10682446
TU1349	chr1	10685019	10685250	232	3.5	1	10685019-10685250
TU1350	chr1	10685602	10685801	200	5.4	1	10685602-10685801
TU1351	chr1	10685893	10686307	397	3.1	3	10685893-10686059	10686072-10686211	10686218-10686307
TU1352	chr1	10686733	10687886	1154	8.5	1	10686733-10687886
TU1353	chr1	10687899	10688342	444	4.9	1	10687899-10688342
TU1354	chr1	10688430	10689874	846	6.8	2	10688430-10689181	10689781-10689874
TU1355	chr1	10692272	10692559	264	3.0	2	10692272-10692361	10692386-10692559
TU1356	chr1	10692914	10693086	173	2.0	1	10692914-10693086
TU1357	chr1	10693978	10694168	191	3.8	1	10693978-10694168
TU1358	chr1	10694293	10694475	183	2.4	1	10694293-10694475
TU1359	chr1	10694604	10694777	173	2.0	2	10694604-10694686	10694688-10694777
TU1360	chr1	10695891	10715321	1282	8.5	7	10695891-10695945	10695959-10696223	10699526-10699755	10705734-10705998	10706171-10706425	10711782-10711935	10715264-10715321
TU1361	chr1	10697196	10697352	157	2.3	1	10697196-10697352
TU1362	chr1	10697938	10698098	153	2.0	2	10697938-10698000	10698009-10698098
TU1363	chr1	10699275	10699433	159	3.0	1	10699275-10699433
TU1364	chr1	10700599	10700796	198	4.1	1	10700599-10700796
TU1365	chr1	10700886	10701249	364	5.7	1	10700886-10701249
TU1366	chr1	10701252	10701504	253	4.2	1	10701252-10701504
TU1367	chr1	10702242	10702418	177	2.4	1	10702242-10702418
TU1368	chr1	10704937	10705111	175	3.9	1	10704937-10705111
TU1369	chr1	10705418	10705631	214	2.7	1	10705418-10705631
TU1370	chr1	10706712	10706871	160	2.1	1	10706712-10706871
TU1371	chr1	10708797	10708992	196	2.4	1	10708797-10708992
TU1372	chr1	10709571	10709742	172	2.1	1	10709571-10709742
TU1373	chr1	10713824	10714063	240	4.0	1	10713824-10714063
TU1374	chr1	10715798	10715974	177	2.0	1	10715798-10715974
TU1375	chr1	10716696	10724075	2748	22.5	3	10716696-10717484	10719419-10719537	10722236-10724075
TU1376	chr1	10717497	10717664	167	2.1	2	10717497-10717573	10717575-10717664
TU1377	chr1	10718575	10718739	165	3.1	1	10718575-10718739
TU1378	chr1	10719548	10719732	180	2.9	2	10719548-10719637	10719643-10719732
TU1379	chr1	10721666	10721960	294	2.3	2	10721666-10721869	10721871-10721960
TU1380	chr1	10724207	10724795	589	36.7	1	10724207-10724795
TU1381	chr1	10724955	10726458	1504	19.7	1	10724955-10726458
TU1382	chr1	10726467	10726828	362	24.6	1	10726467-10726828
TU1383	chr1	10726888	10727377	487	7.5	2	10726888-10726977	10726981-10727377
TU1384	chr1	10728165	10728347	180	2.0	2	10728165-10728254	10728258-10728347
TU1385	chr1	10748656	10749376	703	6.2	3	10748656-10749003	10749014-10749110	10749119-10749376
TU1386	chr1	10749516	10749689	174	2.0	1	10749516-10749689
TU1387	chr1	10755008	10755201	194	3.7	1	10755008-10755201
TU1388	chr1	10756267	10756437	169	2.0	2	10756267-10756356	10756359-10756437
TU1389	chr1	10757611	10757779	169	2.2	1	10757611-10757779
TU1390	chr1	10757879	10758074	196	20.4	1	10757879-10758074
TU1391	chr1	10758141	10758324	180	2.9	2	10758141-10758230	10758235-10758324
TU1392	chr1	10758406	10758687	273	7.1	2	10758406-10758588	10758598-10758687
TU1393	chr1	10758841	10759095	255	2.9	1	10758841-10759095
TU1394	chr1	10759289	10759773	485	3.2	1	10759289-10759773
TU1397	chr1	10791846	10792017	172	3.0	1	10791846-10792017
TU1398	chr1	10792364	10792634	266	3.6	2	10792364-10792539	10792545-10792634
TU1399	chr1	10793367	10793771	405	7.3	1	10793367-10793771
TU1400	chr1	10793807	10794443	637	5.8	1	10793807-10794443
TU1401	chr1	10794534	10795043	510	8.8	1	10794534-10795043
TU1402	chr1	10795050	10795231	182	8.4	1	10795050-10795231
TU1403	chr1	10795346	10795703	358	3.7	1	10795346-10795703
TU1404	chr1	10797069	10797408	259	3.3	2	10797069-10797281	10797363-10797408
TU1405	chr1	10797434	10797617	184	3.4	1	10797434-10797617
TU1406	chr1	10797835	10798066	232	2.5	1	10797835-10798066
TU1407	chr1	10798203	10798427	225	3.1	1	10798203-10798427
TU1408	chr1	10799563	10800080	518	5.0	1	10799563-10800080
TU1412	chr1	10803176	10803374	189	2.8	2	10803176-10803265	10803276-10803374
TU1413	chr1	10803715	10804402	678	3.0	2	10803715-10803878	10803889-10804402
TU1414	chr1	10804459	10804730	272	4.6	1	10804459-10804730
TU1415	chr1	10805520	10805699	180	2.8	1	10805520-10805699
TU1416	chr1	10805817	10806001	185	3.8	1	10805817-10806001
TU1417	chr1	10807942	10808123	180	2.3	2	10807942-10808031	10808034-10808123
TU1418	chr1	10814084	10814266	180	2.3	2	10814084-10814173	10814177-10814266
TU1419	chr1	10820615	10820769	154	2.0	2	10820615-10820704	10820706-10820769
TU1420	chr1	10821140	10821324	185	2.9	1	10821140-10821324
TU1421	chr1	10821622	10821800	179	3.7	1	10821622-10821800
TU1422	chr1	10828732	10828899	168	2.9	1	10828732-10828899
TU1423	chr1	10831039	10831232	180	3.2	2	10831039-10831128	10831143-10831232
TU1424	chr1	10831756	10831929	174	2.9	1	10831756-10831929
TU1425	chr1	10832293	10832481	189	4.3	1	10832293-10832481
TU1426	chr1	10832516	10832884	369	13.1	1	10832516-10832884
TU1427	chr1	10832927	10833278	352	6.6	1	10832927-10833278
TU1428	chr1	10833349	10833583	235	3.2	1	10833349-10833583
TU1429	chr1	10833592	10834053	451	4.7	2	10833592-10833681	10833693-10834053
TU1430	chr1	10836527	10836702	176	2.2	1	10836527-10836702
TU1431	chr1	10837742	10837930	189	4.2	1	10837742-10837930
TU1432	chr1	10838671	10838865	195	4.5	1	10838671-10838865
TU1433	chr1	10845142	10845293	152	2.2	1	10845142-10845293
TU1434	chr1	10845733	10845896	164	4.7	1	10845733-10845896
TU1435	chr1	10850843	10851018	176	2.9	1	10850843-10851018
TU1436	chr1	10851225	10851517	293	4.2	1	10851225-10851517
TU1437	chr1	10851549	10851829	280	8.2	2	10851549-10851628	10851630-10851829
TU1438	chr1	10852857	10853097	241	3.3	1	10852857-10853097
TU1439	chr1	10854802	10854985	184	4.7	1	10854802-10854985
TU1440	chr1	10855002	10855197	196	9.6	1	10855002-10855197
TU1441	chr1	10860867	10861040	174	3.1	1	10860867-10861040
TU1442	chr1	10889837	10890018	180	2.2	2	10889837-10889926	10889929-10890018
TU1443	chr1	10893371	10893545	175	2.0	1	10893371-10893545
TU1444	chr1	10906331	10906501	171	2.6	1	10906331-10906501
TU1445	chr1	10956413	10956936	450	5.2	4	10956413-10956502	10956516-10956738	10956740-10956829	10956890-10956936
TU1446	chr1	10957643	10957824	181	2.6	2	10957643-10957733	10957735-10957824
TU1447	chr1	10962772	10963029	250	2.8	2	10962772-10962816	10962825-10963029
TU1449	chr1	10966958	10967142	180	2.5	2	10966958-10967047	10967053-10967142
TU1450	chr1	10968770	10968948	179	2.4	1	10968770-10968948
TU1451	chr1	10979142	10979333	192	9.0	1	10979142-10979333
TU1452	chr1	10979822	10980012	191	4.6	1	10979822-10980012
TU1462	chr1	11061112	11061295	180	2.3	2	11061112-11061201	11061206-11061295
TU1463	chr1	11061394	11061766	373	4.0	1	11061394-11061766
TU1464	chr1	11062465	11062937	468	2.9	2	11062465-11062842	11062848-11062937
TU1465	chr1	11063087	11063301	215	5.4	1	11063087-11063301
TU1466	chr1	11064058	11064224	167	2.1	1	11064058-11064224
TU1467	chr1	11064643	11064864	222	4.9	1	11064643-11064864
TU1468	chr1	11064936	11065110	162	2.5	2	11064936-11065006	11065020-11065110
TU1469	chr1	11066161	11066336	176	2.2	1	11066161-11066336
TU1470	chr1	11066352	11066785	434	6.9	1	11066352-11066785
TU1471	chr1	11066921	11067161	241	41.4	1	11066921-11067161
TU1472	chr1	11067243	11067570	328	5.4	1	11067243-11067570
TU1473	chr1	11070322	11070522	201	3.5	1	11070322-11070522
TU1474	chr1	11072212	11072374	163	2.5	1	11072212-11072374
TU1475	chr1	11073612	11073781	167	2.4	2	11073612-11073683	11073687-11073781
TU1476	chr1	11073871	11074063	182	3.6	2	11073871-11073962	11073974-11074063
TU1477	chr1	11074570	11074776	207	3.1	1	11074570-11074776
TU1478	chr1	11075066	11075501	389	2.3	3	11075066-11075132	11075162-11075251	11075270-11075501
TU1482	chr1	11671353	11671522	170	2.1	1	11671353-11671522
TU1483	chr1	12015006	12015276	271	3.6	1	12015006-12015276
TU1484	chr1	12017782	12017967	186	5.8	1	12017782-12017967
TU1485	chr1	12020639	12020849	211	3.2	1	12020639-12020849
TU1486	chr1	12027904	12028072	167	2.0	2	12027904-12027987	12027990-12028072
TU1487	chr1	12039602	12039778	177	2.5	1	12039602-12039778
TU1488	chr1	12039968	12040156	180	2.2	2	12039968-12040057	12040067-12040156
TU1489	chr1	12041301	12041475	169	2.0	2	12041301-12041379	12041386-12041475
TU1490	chr1	12041718	12042066	349	5.1	1	12041718-12042066
TU1491	chr1	12042332	12042516	185	5.6	1	12042332-12042516
TU1492	chr1	12042676	12042887	203	2.6	2	12042676-12042799	12042809-12042887
TU1495	chr1	12096400	12096550	151	2.3	1	12096400-12096550
TU1496	chr1	12096770	12097002	233	3.0	1	12096770-12097002
TU1497	chr1	12097160	12097341	171	2.5	2	12097160-12097249	12097261-12097341
TU1498	chr1	12100375	12100535	161	2.2	1	12100375-12100535
TU1499	chr1	12103640	12103818	179	2.2	1	12103640-12103818
TU1500	chr1	12105887	12106067	181	5.3	1	12105887-12106067
TU1501	chr1	12106616	12106796	181	3.4	1	12106616-12106796
TU1502	chr1	12114357	12114507	151	3.7	1	12114357-12114507
TU1503	chr1	12115128	12115305	178	4.1	1	12115128-12115305
TU1504	chr1	12115457	12115645	189	2.5	1	12115457-12115645
TU1505	chr1	12116996	12117182	173	2.0	2	12116996-12117085	12117100-12117182
TU1506	chr1	12122853	12123019	167	2.6	1	12122853-12123019
TU1507	chr1	12125137	12125330	194	4.0	1	12125137-12125330
TU1509	chr1	12127549	12127732	184	2.9	1	12127549-12127732
TU1510	chr1	12128158	12128429	272	5.3	1	12128158-12128429
TU1511	chr1	12129455	12129780	326	13.8	1	12129455-12129780
TU1512	chr1	12129798	12130641	844	6.3	1	12129798-12130641
TU1513	chr1	12131143	12131302	160	2.7	1	12131143-12131302
TU1514	chr1	12131668	12131849	174	2.1	2	12131668-12131757	12131766-12131849
TU1515	chr1	12132208	12132382	175	3.2	1	12132208-12132382
TU1516	chr1	12132551	12132824	274	4.4	1	12132551-12132824
TU1517	chr1	12133655	12133842	182	2.9	2	12133655-12133746	12133753-12133842
TU1518	chr1	12133980	12134162	183	2.6	1	12133980-12134162
TU1519	chr1	12135461	12135724	264	3.3	1	12135461-12135724
TU1520	chr1	12136321	12136497	177	2.7	1	12136321-12136497
TU1521	chr1	12136857	12137030	169	2.6	2	12136857-12136947	12136953-12137030
TU1522	chr1	12137070	12137968	759	3.7	5	12137070-12137261	12137326-12137374	12137419-12137488	12137515-12137872	12137879-12137968
TU1523	chr1	12138052	12138651	600	5.3	1	12138052-12138651
TU1524	chr1	12138657	12138865	209	3.8	1	12138657-12138865
TU1528	chr1	12141679	12141860	180	2.3	2	12141679-12141768	12141771-12141860
TU1529	chr1	12143047	12143408	350	2.5	2	12143047-12143344	12143357-12143408
TU1530	chr1	12145065	12145244	180	2.9	1	12145065-12145244
TU1531	chr1	12145903	12146125	223	5.5	1	12145903-12146125
TU1532	chr1	12146490	12146861	372	6.3	1	12146490-12146861
TU1533	chr1	12146910	12147091	182	3.5	1	12146910-12147091
TU1534	chr1	12147205	12147387	183	8.3	1	12147205-12147387
TU1535	chr1	12147451	12148268	818	10.9	1	12147451-12148268
TU1536	chr1	12167945	12168118	156	2.0	2	12167945-12168010	12168029-12168118
TU1537	chr1	12213311	12213494	184	3.2	1	12213311-12213494
TU1538	chr1	12216614	12216789	176	2.2	1	12216614-12216789
TU1539	chr1	12218614	12218781	155	2.0	2	12218614-12218678	12218692-12218781
TU1540	chr1	12228558	12228733	176	2.0	1	12228558-12228733
TU1541	chr1	12233457	12233764	307	4.3	2	12233457-12233585	12233587-12233764
TU1542	chr1	12234569	12234785	217	5.5	1	12234569-12234785
TU1543	chr1	12235208	12235466	259	2.6	1	12235208-12235466
TU1544	chr1	12236658	12236852	195	3.5	1	12236658-12236852
TU1545	chr1	12236977	12237141	165	2.5	1	12236977-12237141
TU1546	chr1	12280668	12280824	157	2.2	1	12280668-12280824
TU1547	chr1	12288795	12288970	176	3.4	1	12288795-12288970
TU1548	chr1	12290155	12290323	169	2.1	1	12290155-12290323
TU1549	chr1	12290996	12291166	171	4.2	1	12290996-12291166
TU1550	chr1	12291245	12291427	183	2.5	1	12291245-12291427
TU1551	chr1	12297874	12298052	179	2.9	1	12297874-12298052
TU1552	chr1	12299281	12299446	166	3.0	1	12299281-12299446
TU1553	chr1	12301247	12301419	171	2.0	2	12301247-12301327	12301330-12301419
TU1554	chr1	12303239	12303420	182	2.6	1	12303239-12303420
TU1555	chr1	12304085	12304286	202	4.1	1	12304085-12304286
TU1556	chr1	12309360	12309697	333	2.1	2	12309360-12309449	12309455-12309697
TU1557	chr1	12317987	12318184	198	4.5	1	12317987-12318184
TU1558	chr1	12319403	12319860	458	3.8	1	12319403-12319860
TU1559	chr1	12322825	12323049	225	4.0	1	12322825-12323049
TU1560	chr1	12332705	12332872	168	3.6	1	12332705-12332872
TU1561	chr1	12335410	12335576	167	2.3	1	12335410-12335576
TU1562	chr1	12335957	12336262	301	3.4	2	12335957-12336209	12336215-12336262
TU1563	chr1	12337504	12337762	259	2.8	1	12337504-12337762
TU1564	chr1	12338089	12338259	171	2.1	1	12338089-12338259
TU1565	chr1	12338496	12338946	285	2.1	4	12338496-12338555	12338630-12338679	12338770-12338887	12338890-12338946
TU1566	chr1	12338996	12339179	184	3.5	1	12338996-12339179
TU1567	chr1	12339546	12339709	162	2.1	2	12339546-12339617	12339620-12339709
TU1568	chr1	12340042	12340311	270	3.1	1	12340042-12340311
TU1569	chr1	12340351	12340576	226	3.9	1	12340351-12340576
TU1570	chr1	12341338	12341525	158	2.4	2	12341338-12341427	12341458-12341525
TU1571	chr1	12342946	12343120	175	2.4	1	12342946-12343120
TU1572	chr1	12343257	12343504	248	3.5	1	12343257-12343504
TU1573	chr1	12378798	12378961	160	2.0	2	12378798-12378867	12378872-12378961
TU1574	chr1	12379857	12380023	167	2.5	1	12379857-12380023
TU1575	chr1	12388669	12388976	225	2.6	2	12388669-12388844	12388928-12388976
TU1576	chr1	12396406	12396583	178	2.0	1	12396406-12396583
TU1577	chr1	12397603	12397766	164	4.1	1	12397603-12397766
TU1578	chr1	12398964	12399167	180	2.3	2	12398964-12399053	12399078-12399167
TU1579	chr1	12401414	12410237	496	5.9	4	12401414-12401580	12403532-12403641	12408116-12408295	12410199-12410237
TU1580	chr1	12404987	12405146	160	2.1	1	12404987-12405146
TU1581	chr1	12405297	12405603	296	2.2	3	12405297-12405375	12405385-12405511	12405514-12405603
TU1582	chr1	12405634	12405876	214	2.3	2	12405634-12405779	12405809-12405876
TU1583	chr1	12406562	12406744	183	3.1	1	12406562-12406744
TU1584	chr1	12406755	12406981	227	4.8	1	12406755-12406981
TU1585	chr1	12407413	12407693	281	3.4	1	12407413-12407693
TU1586	chr1	12410453	12410806	275	6.1	2	12410453-12410637	12410717-12410806
TU1587	chr1	12410827	12411003	177	2.4	1	12410827-12411003
TU1588	chr1	12411903	12412070	168	2.6	1	12411903-12412070
TU1589	chr1	12413373	12413678	306	4.5	1	12413373-12413678
TU1590	chr1	12413942	12414121	163	2.0	2	12413942-12414023	12414041-12414121
TU1591	chr1	12414199	12414392	194	4.5	1	12414199-12414392
TU1592	chr1	12414716	12414895	176	2.0	2	12414716-12414805	12414810-12414895
TU1594	chr1	12416599	12416942	344	19.0	1	12416599-12416942
TU1641	chr1	12584001	12584180	180	2.0	1	12584001-12584180
TU1642	chr1	12841600	12841954	355	7.3	1	12841600-12841954
TU1643	chr1	12841993	12842158	166	3.2	1	12841993-12842158
TU1644	chr1	12842389	12842564	176	3.1	1	12842389-12842564
TU1645	chr1	12842713	12843030	318	3.8	1	12842713-12843030
TU1646	chr1	12843517	12843689	173	4.7	1	12843517-12843689
TU1647	chr1	12843895	12844075	181	2.9	1	12843895-12844075
TU1648	chr1	12844082	12844349	268	3.9	1	12844082-12844349
TU1649	chr1	12844561	12844736	176	2.0	1	12844561-12844736
TU1650	chr1	12845283	12845450	159	2.1	2	12845283-12845372	12845382-12845450
TU1651	chr1	12847762	12847915	154	2.2	1	12847762-12847915
TU1652	chr1	12853169	12853419	251	2.4	1	12853169-12853419
TU1653	chr1	12853861	12854181	301	2.3	2	12853861-12854080	12854101-12854181
TU1654	chr1	12854255	12854451	193	2.5	2	12854255-12854344	12854349-12854451
TU1655	chr1	12855263	12855493	231	3.3	1	12855263-12855493
TU1656	chr1	12855668	12856035	368	6.3	1	12855668-12856035
TU1657	chr1	12960529	12960699	166	2.0	2	12960529-12960604	12960610-12960699
TU1658	chr1	12962408	12962593	186	5.8	1	12962408-12962593
TU1659	chr1	12964416	12964686	271	12.1	1	12964416-12964686
TU1660	chr1	12964742	12965077	308	4.4	3	12964742-12964855	12964883-12964985	12964987-12965077
TU1661	chr1	12965126	12965317	192	3.1	1	12965126-12965317
TU1662	chr1	12965578	12965785	208	2.3	1	12965578-12965785
TU1663	chr1	12966031	12966278	248	3.2	1	12966031-12966278
TU1664	chr1	12966444	12966610	167	2.0	1	12966444-12966610
TU1666	chr1	12969292	12969476	180	2.0	2	12969292-12969381	12969387-12969476
TU1667	chr1	12978274	12978640	365	3.5	2	12978274-12978369	12978372-12978640
TU1668	chr1	12983127	12989487	510	6.9	4	12983127-12983213	12984857-12985004	12986368-12986500	12989346-12989487
TU1669	chr1	12987085	12987369	272	5.2	2	12987085-12987170	12987184-12987369
TU1670	chr1	12990751	12992977	171	3.8	2	12990751-12990831	12992888-12992977
TU1671	chr1	12994789	12994947	159	2.1	1	12994789-12994947
TU1672	chr1	12999083	12999255	173	16.6	1	12999083-12999255
TU1673	chr1	13001209	13001387	179	2.9	1	13001209-13001387
TU1674	chr1	13001507	13005854	280	4.6	3	13001507-13001596	13004373-13004455	13005748-13005854
TU1675	chr1	13007760	13017577	3080	22.6	6	13007760-13007895	13009163-13009469	13009509-13009752	13011629-13011698	13014188-13014412	13015480-13017577
TU1676	chr1	13008673	13008841	169	2.6	1	13008673-13008841
TU1677	chr1	13008873	13009064	192	5.2	1	13008873-13009064
TU1678	chr1	13013836	13014020	185	3.5	1	13013836-13014020
TU1679	chr1	13018590	13018755	166	2.2	1	13018590-13018755
TU1680	chr1	13020075	13020243	169	3.6	1	13020075-13020243
TU1688	chr1	13024578	13024993	416	8.8	1	13024578-13024993
TU1689	chr1	13025191	13025402	212	9.6	1	13025191-13025402
TU1690	chr1	13026435	13026597	163	2.3	1	13026435-13026597
TU1691	chr1	13030155	13030494	340	5.5	1	13030155-13030494
TU1692	chr1	13030662	13030936	275	11.9	1	13030662-13030936
TU1693	chr1	13031007	13031177	171	3.1	1	13031007-13031177
TU1694	chr1	13031336	13031557	222	6.6	1	13031336-13031557
TU1695	chr1	13031683	13032183	501	8.1	1	13031683-13032183
TU1696	chr1	13032287	13032525	239	2.5	1	13032287-13032525
TU1697	chr1	13033689	13034008	320	5.0	1	13033689-13034008
TU1698	chr1	13041618	13041840	223	4.8	1	13041618-13041840
TU1699	chr1	13090135	13090310	176	2.0	1	13090135-13090310
TU1700	chr1	13093819	13094073	245	3.0	3	13093819-13093872	13093879-13093998	13094003-13094073
TU1701	chr1	13094146	13094317	172	11.3	1	13094146-13094317
TU1702	chr1	13094360	13095643	1255	24.9	2	13094360-13095037	13095067-13095643
TU1703	chr1	13095707	13095883	175	2.0	2	13095707-13095796	13095799-13095883
TU1705	chr1	13099286	13099509	224	8.6	1	13099286-13099509
TU1706	chr1	13099525	13099721	197	2.4	1	13099525-13099721
TU1707	chr1	13103240	13103448	209	2.5	1	13103240-13103448
TU1708	chr1	13103988	13104163	161	2.5	2	13103988-13104055	13104071-13104163
TU1709	chr1	13105536	13105705	163	2.0	2	13105536-13105608	13105616-13105705
TU1710	chr1	13109790	13109958	169	2.1	1	13109790-13109958
TU1711	chr1	13110300	13110487	188	8.2	1	13110300-13110487
TU1712	chr1	13114892	13117448	211	4.4	2	13114892-13114986	13117333-13117448
TU1713	chr1	13117603	13117763	160	2.1	2	13117603-13117692	13117694-13117763
TU1716	chr1	13122656	13122830	175	2.5	1	13122656-13122830
TU1717	chr1	13124156	13124330	172	2.0	2	13124156-13124237	13124241-13124330
TU1718	chr1	13129968	13138165	351	10.1	2	13129968-13130182	13138030-13138165
TU1719	chr1	13134701	13134870	170	2.1	1	13134701-13134870
TU1720	chr1	13137829	13138016	180	3.2	2	13137829-13137918	13137927-13138016
TU1721	chr1	13139637	13139968	332	3.4	1	13139637-13139968
TU1722	chr1	13140609	13140792	184	6.8	1	13140609-13140792
TU1723	chr1	13141101	13141261	161	2.4	1	13141101-13141261
TU1724	chr1	13171957	13172136	180	6.6	1	13171957-13172136
TU1725	chr1	13172256	13172449	194	3.7	1	13172256-13172449
TU1726	chr1	13172838	13173012	175	2.7	1	13172838-13173012
TU1727	chr1	13174202	13174373	172	2.7	1	13174202-13174373
TU1728	chr1	13176527	13176709	183	3.0	1	13176527-13176709
TU1729	chr1	13177755	13177976	222	2.9	1	13177755-13177976
TU1730	chr1	13184089	13184269	181	4.0	1	13184089-13184269
TU1731	chr1	13184656	13184836	181	3.0	1	13184656-13184836
TU1732	chr1	13186055	13186220	166	2.5	1	13186055-13186220
TU1733	chr1	13186665	13186834	170	2.6	1	13186665-13186834
TU1734	chr1	13187541	13187693	153	2.1	1	13187541-13187693
TU1735	chr1	13188095	13188277	158	3.0	2	13188095-13188184	13188210-13188277
TU1736	chr1	13188777	13188959	183	2.7	1	13188777-13188959
TU1737	chr1	13189020	13189193	169	2.4	2	13189020-13189104	13189110-13189193
TU1738	chr1	13190676	13190849	171	2.5	2	13190676-13190773	13190777-13190849
TU1739	chr1	13196371	13196547	177	2.7	1	13196371-13196547
TU1740	chr1	13200037	13200220	184	3.9	1	13200037-13200220
TU1741	chr1	13200264	13200804	538	4.4	2	13200264-13200718	13200722-13200804
TU1742	chr1	13200858	13201077	220	6.8	1	13200858-13201077
TU1743	chr1	13201162	13201377	216	6.7	1	13201162-13201377
TU1744	chr1	13201579	13201946	368	9.0	1	13201579-13201946
TU1745	chr1	13202054	13202239	186	4.3	1	13202054-13202239
TU1746	chr1	13202428	13202605	178	6.1	1	13202428-13202605
TU1747	chr1	13202688	13203083	396	3.0	1	13202688-13203083
TU1748	chr1	13203409	13203819	411	5.7	1	13203409-13203819
TU1749	chr1	13204520	13204683	164	2.1	1	13204520-13204683
TU1750	chr1	13205202	13205377	176	2.0	1	13205202-13205377
TU1751	chr1	13206531	13206845	309	3.6	2	13206531-13206620	13206627-13206845
TU1752	chr1	13209525	13209684	160	3.0	1	13209525-13209684
TU1753	chr1	13211288	13211455	168	3.0	1	13211288-13211455
TU1754	chr1	13211543	13211734	192	3.3	1	13211543-13211734
TU1755	chr1	13215498	13215776	242	2.0	2	13215498-13215672	13215710-13215776
TU1756	chr1	13218897	13219107	211	3.0	1	13218897-13219107
TU1757	chr1	13244120	13244298	179	5.0	1	13244120-13244298
TU1758	chr1	13245817	13245983	160	2.1	2	13245817-13245906	13245914-13245983
TU1759	chr1	13260148	13260325	173	2.9	2	13260148-13260244	13260250-13260325
TU1760	chr1	13305553	13305732	180	3.7	1	13305553-13305732
TU1761	chr1	13306761	13306997	237	3.7	1	13306761-13306997
TU1762	chr1	13307118	13307314	197	5.9	1	13307118-13307314
TU1763	chr1	13308019	13308263	240	3.2	2	13308019-13308197	13308203-13308263
TU1764	chr1	13502672	13502850	177	2.9	2	13502672-13502761	13502764-13502850
TU1765	chr1	13503743	13503894	152	33.1	1	13503743-13503894
TU1766	chr1	14248740	14248905	166	2.3	1	14248740-14248905
TU1767	chr1	14309469	14309634	166	2.3	1	14309469-14309634
TU1768	chr1	14310451	14310635	185	4.1	1	14310451-14310635
TU1769	chr1	14310945	14311124	180	4.8	1	14310945-14311124
TU1780	chr1	14333262	14333421	160	2.7	1	14333262-14333421
TU1781	chr1	14333930	14334103	174	2.8	1	14333930-14334103
TU1782	chr1	14339783	14340012	230	7.2	1	14339783-14340012
TU1783	chr1	14340024	14344480	881	6.9	4	14340024-14340252	14342340-14342437	14343362-14343546	14344112-14344480
TU1784	chr1	14342828	14343018	180	2.9	2	14342828-14342917	14342929-14343018
TU1785	chr1	14589134	14589443	268	3.5	2	14589134-14589223	14589266-14589443
TU1786	chr1	14589840	14589999	160	2.7	1	14589840-14589999
TU1787	chr1	14640561	14641156	556	20.3	3	14640561-14640699	14640712-14641007	14641036-14641156
TU1788	chr1	14641343	14642848	1460	14.4	2	14641343-14641432	14641479-14642848
TU1789	chr1	14679644	14679820	177	2.0	1	14679644-14679820
TU1795	chr1	14797470	14797650	180	2.7	2	14797470-14797559	14797561-14797650
TU1796	chr1	14827300	14827470	171	2.0	1	14827300-14827470
TU1797	chr1	14858928	14859309	313	2.6	3	14858928-14859114	14859127-14859190	14859248-14859309
TU1798	chr1	14867065	14867235	169	2.0	2	14867065-14867143	14867146-14867235
TU1799	chr1	14875686	14875836	150	2.1	2	14875686-14875775	14875777-14875836
TU1800	chr1	14918167	14918335	169	2.8	1	14918167-14918335
TU1801	chr1	14918719	14918886	157	2.0	2	14918719-14918785	14918797-14918886
TU1802	chr1	14924286	14924553	242	2.6	2	14924286-14924460	14924487-14924553
TU1803	chr1	14928457	14928717	239	2.4	2	14928457-14928525	14928548-14928717
TU1804	chr1	14931056	14931241	186	2.4	1	14931056-14931241
TU1805	chr1	14931364	14931791	428	4.8	1	14931364-14931791
TU1806	chr1	14931889	14932078	190	4.4	1	14931889-14932078
TU1807	chr1	14932084	14932500	417	4.5	1	14932084-14932500
TU1808	chr1	14932609	14932820	212	4.2	1	14932609-14932820
TU1809	chr1	14933417	14933592	176	3.5	1	14933417-14933592
TU1810	chr1	14936059	14936268	210	3.6	1	14936059-14936268
TU1811	chr1	14936333	14936494	162	3.2	1	14936333-14936494
TU1812	chr1	14936576	14936822	247	2.3	1	14936576-14936822
TU1813	chr1	14945159	14945339	181	3.4	1	14945159-14945339
TU1814	chr1	14950088	14950245	158	2.1	1	14950088-14950245
TU1815	chr1	14952314	14952489	176	3.9	1	14952314-14952489
TU1816	chr1	14952981	14953159	179	4.4	1	14952981-14953159
TU1817	chr1	14953718	14954010	293	5.6	1	14953718-14954010
TU1818	chr1	14954653	14954818	166	2.1	1	14954653-14954818
TU1819	chr1	14959202	14959363	158	2.1	2	14959202-14959291	14959296-14959363
TU1823	chr1	14964626	14964785	160	2.7	1	14964626-14964785
TU1824	chr1	14965121	14965302	171	2.0	2	14965121-14965203	14965215-14965302
TU1825	chr1	14968512	14968674	163	2.3	1	14968512-14968674
TU1826	chr1	14974872	14975083	212	2.7	1	14974872-14975083
TU1827	chr1	14976571	14976759	189	3.5	1	14976571-14976759
TU1828	chr1	14976940	14977159	220	3.1	1	14976940-14977159
TU1829	chr1	14978989	14979170	182	3.9	1	14978989-14979170
TU1830	chr1	14981666	14981843	178	2.6	1	14981666-14981843
TU1831	chr1	14984136	14984363	212	3.0	2	14984136-14984258	14984275-14984363
TU1832	chr1	14988321	14988975	158	2.0	2	14988321-14988389	14988887-14988975
TU1833	chr1	14990733	14990896	164	2.1	1	14990733-14990896
TU1834	chr1	14997240	14997423	184	2.7	1	14997240-14997423
TU1835	chr1	15001548	15001944	393	4.5	2	15001548-15001626	15001631-15001944
TU1836	chr1	15002000	15002181	180	2.1	2	15002000-15002089	15002092-15002181
TU1837	chr1	15002199	15002484	285	3.1	2	15002199-15002290	15002292-15002484
TU1838	chr1	15004384	15004559	176	2.6	1	15004384-15004559
TU1839	chr1	15005644	15006165	520	3.4	2	15005644-15005733	15005736-15006165
TU1840	chr1	15009556	15009713	158	2.1	1	15009556-15009713
TU1841	chr1	15009917	15010078	150	2.1	2	15009917-15009976	15009989-15010078
TU1842	chr1	15010651	15011368	714	6.8	2	15010651-15010847	15010852-15011368
TU1843	chr1	15011397	15011562	163	2.6	2	15011397-15011507	15011511-15011562
TU1845	chr1	15015595	15015895	301	3.8	1	15015595-15015895
TU1846	chr1	15016807	15016968	162	3.8	1	15016807-15016968
TU1847	chr1	15017241	15017401	161	2.6	1	15017241-15017401
TU1848	chr1	15018721	15018871	151	2.5	1	15018721-15018871
TU1849	chr1	15019002	15019185	180	2.3	2	15019002-15019091	15019096-15019185
TU1850	chr1	15019278	15019514	237	5.8	1	15019278-15019514
TU1851	chr1	15019860	15020100	240	2.7	2	15019860-15019921	15019923-15020100
TU1852	chr1	15023136	15023308	173	2.6	1	15023136-15023308
TU1853	chr1	15023578	15023735	153	2.0	2	15023578-15023640	15023646-15023735
TU1854	chr1	15027022	15027206	185	5.1	1	15027022-15027206
TU1855	chr1	15027912	15028091	180	2.2	1	15027912-15028091
TU1857	chr1	15034122	15034298	177	4.8	1	15034122-15034298
TU1858	chr1	15036234	15045975	396	4.3	4	15036234-15036352	15041156-15041244	15044261-15044357	15045885-15045975
TU1859	chr1	15036707	15036877	171	2.1	1	15036707-15036877
TU1860	chr1	15039340	15039519	173	2.2	2	15039340-15039440	15039448-15039519
TU1861	chr1	15042671	15042852	182	3.0	1	15042671-15042852
TU1862	chr1	15042854	15043043	180	2.9	2	15042854-15042943	15042954-15043043
TU1863	chr1	15047218	15047388	171	2.1	1	15047218-15047388
TU1864	chr1	15049225	15051227	288	4.2	2	15049225-15049378	15051094-15051227
TU1865	chr1	15053804	15053965	162	2.7	1	15053804-15053965
TU1866	chr1	15055290	15056559	194	3.4	2	15055290-15055362	15056439-15056559
TU1867	chr1	15063168	15063333	161	2.1	2	15063168-15063238	15063244-15063333
TU1868	chr1	15063791	15063961	171	4.4	1	15063791-15063961
TU1869	chr1	15067557	15071142	541	6.1	3	15067557-15067704	15070355-15070595	15070991-15071142
TU1870	chr1	15068466	15068662	197	2.6	1	15068466-15068662
TU1871	chr1	15069268	15069442	175	2.8	1	15069268-15069442
TU1872	chr1	15069524	15069764	241	5.8	1	15069524-15069764
TU1873	chr1	15070065	15070321	257	7.9	1	15070065-15070321
TU1874	chr1	15073119	15077045	598	5.0	4	15073119-15073299	15073912-15074054	15076353-15076481	15076901-15077045
TU1875	chr1	15079671	15083144	292	5.0	2	15079671-15079724	15082907-15083144
TU1876	chr1	15084383	15084564	174	2.0	2	15084383-15084468	15084477-15084564
TU1878	chr1	15090250	15090610	341	3.0	2	15090250-15090339	15090360-15090610
TU1879	chr1	15094924	15095186	260	4.0	2	15094924-15095123	15095127-15095186
TU1880	chr1	15096303	15096475	173	2.4	1	15096303-15096475
TU1881	chr1	15096726	15097052	327	3.5	1	15096726-15097052
TU1882	chr1	15097380	15097843	460	5.4	2	15097380-15097448	15097453-15097843
TU1883	chr1	15098023	15098344	322	2.6	1	15098023-15098344
TU1884	chr1	15098512	15098958	439	4.9	2	15098512-15098899	15098908-15098958
TU1885	chr1	15099210	15099379	170	4.7	1	15099210-15099379
TU1886	chr1	15106128	15106297	170	2.1	1	15106128-15106297
TU1887	chr1	15108742	15108919	177	2.0	2	15108742-15108828	15108830-15108919
TU1888	chr1	15109058	15109233	176	4.1	1	15109058-15109233
TU1889	chr1	15116824	15117003	180	3.2	1	15116824-15117003
TU1890	chr1	15117613	15117776	155	2.1	2	15117613-15117677	15117687-15117776
TU1891	chr1	15117845	15118017	173	3.0	1	15117845-15118017
TU1892	chr1	15118440	15128004	537	7.9	2	15118440-15118700	15127729-15128004
TU1893	chr1	15120383	15120561	179	3.0	1	15120383-15120561
TU1894	chr1	15120971	15121153	183	3.8	1	15120971-15121153
TU1895	chr1	15121193	15121355	163	3.2	1	15121193-15121355
TU1896	chr1	15121463	15121628	166	3.9	1	15121463-15121628
TU1897	chr1	15122109	15122301	193	3.5	1	15122109-15122301
TU1898	chr1	15122306	15122477	165	2.1	2	15122306-15122380	15122388-15122477
TU1899	chr1	15122481	15122677	197	4.5	1	15122481-15122677
TU1900	chr1	15122882	15123799	849	6.6	3	15122882-15122938	15122980-15123594	15123623-15123799
TU1901	chr1	15123837	15124019	183	3.6	1	15123837-15124019
TU1902	chr1	15124080	15124265	186	8.2	1	15124080-15124265
TU1903	chr1	15124321	15124506	186	3.7	1	15124321-15124506
TU1904	chr1	15124685	15124959	275	3.0	1	15124685-15124959
TU1905	chr1	15125122	15125295	174	3.2	1	15125122-15125295
TU1906	chr1	15128970	15133825	310	9.3	3	15128970-15129079	15129082-15129171	15133716-15133825
TU1907	chr1	15129350	15129520	163	2.1	2	15129350-15129439	15129448-15129520
TU1908	chr1	15129562	15129742	180	2.2	2	15129562-15129651	15129653-15129742
TU1909	chr1	15134233	15136059	162	2.9	2	15134233-15134304	15135970-15136059
TU1910	chr1	15136088	15137056	246	8.1	2	15136088-15136153	15136877-15137056
TU1911	chr1	15138735	15140625	171	7.9	2	15138735-15138807	15140528-15140625
TU1913	chr1	15177150	15177366	217	4.0	1	15177150-15177366
TU1914	chr1	15177714	15177887	174	2.0	1	15177714-15177887
TU1915	chr1	15182375	15183956	1582	217.9	1	15182375-15183956
TU2028	chr1	15472038	15472211	174	3.4	1	15472038-15472211
TU2029	chr1	15473487	15473675	189	3.7	1	15473487-15473675
TU2030	chr1	15474248	15474470	223	3.0	1	15474248-15474470
TU2032	chr1	15477404	15477585	182	2.4	1	15477404-15477585
TU2033	chr1	15511784	15512068	285	4.4	1	15511784-15512068
TU2034	chr1	15512140	15512362	223	2.9	1	15512140-15512362
TU2035	chr1	15512553	15512895	343	5.6	1	15512553-15512895
TU2036	chr1	15513080	15513269	190	4.4	1	15513080-15513269
TU2037	chr1	15513777	15514044	268	4.9	1	15513777-15514044
TU2038	chr1	15514051	15514310	260	3.7	1	15514051-15514310
TU2039	chr1	15515055	15515339	285	10.8	1	15515055-15515339
TU2040	chr1	15517372	15517595	224	3.4	1	15517372-15517595
TU2041	chr1	15517618	15518113	496	4.5	1	15517618-15518113
TU2042	chr1	15520768	15520952	180	2.1	2	15520768-15520857	15520863-15520952
TU2043	chr1	15520972	15521154	176	2.0	2	15520972-15521057	15521065-15521154
TU2044	chr1	15521403	15521576	174	2.5	1	15521403-15521576
TU2045	chr1	15521900	15522114	215	3.4	1	15521900-15522114
TU2046	chr1	15522655	15522878	224	5.1	1	15522655-15522878
TU2047	chr1	15523146	15523582	437	9.7	1	15523146-15523582
TU2048	chr1	15523682	15524469	788	11.8	1	15523682-15524469
TU2049	chr1	15578336	15578536	180	2.0	2	15578336-15578425	15578447-15578536
TU2050	chr1	15579888	15580040	152	2.1	2	15579888-15579949	15579951-15580040
TU2051	chr1	15581165	15581403	233	2.9	2	15581165-15581254	15581261-15581403
TU2054	chr1	15591261	15591488	225	3.1	2	15591261-15591350	15591354-15591488
TU2055	chr1	15591597	15591768	172	3.2	1	15591597-15591768
TU2056	chr1	15598212	15598388	175	2.0	2	15598212-15598301	15598304-15598388
TU2057	chr1	15606731	15606914	180	2.3	2	15606731-15606820	15606825-15606914
TU2058	chr1	15611229	15611389	157	2.1	2	15611229-15611295	15611300-15611389
TU2059	chr1	15611620	15611779	160	2.1	1	15611620-15611779
TU2060	chr1	15612496	15612751	253	3.0	2	15612496-15612702	15612706-15612751
TU2061	chr1	15615898	15616070	173	2.0	1	15615898-15616070
TU2062	chr1	15620018	15620222	205	3.0	1	15620018-15620222
TU2063	chr1	15620852	15621023	170	2.0	2	15620852-15620931	15620934-15621023
TU2064	chr1	15621297	15621633	335	3.2	2	15621297-15621427	15621430-15621633
TU2065	chr1	15621946	15622221	276	3.4	1	15621946-15622221
TU2066	chr1	15622471	15622665	190	2.4	2	15622471-15622560	15622566-15622665
TU2067	chr1	15624351	15624544	194	3.9	1	15624351-15624544
TU2068	chr1	15625459	15625642	174	2.0	2	15625459-15625546	15625557-15625642
TU2069	chr1	15628692	15628923	232	2.9	1	15628692-15628923
TU2070	chr1	15629054	15629213	160	2.1	1	15629054-15629213
TU2071	chr1	15635278	15635463	184	2.7	2	15635278-15635367	15635370-15635463
TU2072	chr1	15635788	15635969	182	2.8	1	15635788-15635969
TU2073	chr1	15638204	15638524	262	2.2	2	15638204-15638274	15638334-15638524
TU2074	chr1	15639135	15639407	273	3.3	1	15639135-15639407
TU2075	chr1	15640854	15641030	177	2.5	1	15640854-15641030
TU2076	chr1	15641134	15641316	180	2.0	2	15641134-15641223	15641227-15641316
TU2077	chr1	15643774	15644442	633	6.0	2	15643774-15643852	15643889-15644442
TU2078	chr1	15645461	15645657	197	8.2	1	15645461-15645657
TU2081	chr1	15646811	15647219	378	3.2	2	15646811-15647010	15647042-15647219
TU2082	chr1	15647251	15650001	2751	15.3	1	15647251-15650001
TU2083	chr1	15650070	15650717	648	4.8	1	15650070-15650717
TU2084	chr1	15651612	15651799	180	2.2	2	15651612-15651701	15651710-15651799
TU2085	chr1	15651811	15651985	175	3.7	1	15651811-15651985
TU2086	chr1	15652177	15652432	229	2.4	2	15652177-15652245	15652273-15652432
TU2087	chr1	15652853	15653053	201	3.0	1	15652853-15653053
TU2088	chr1	15653055	15653234	180	2.6	1	15653055-15653234
TU2089	chr1	15653433	15654133	701	5.1	1	15653433-15654133
TU2090	chr1	15654366	15654546	181	2.7	1	15654366-15654546
TU2091	chr1	15654587	15654764	178	3.0	1	15654587-15654764
TU2092	chr1	15654824	15655068	245	2.7	1	15654824-15655068
TU2093	chr1	15655224	15655995	717	5.2	2	15655224-15655435	15655491-15655995
TU2094	chr1	15656100	15656561	458	2.5	2	15656100-15656305	15656310-15656561
TU2095	chr1	15657110	15657382	273	2.6	1	15657110-15657382
TU2096	chr1	15658977	15659276	285	3.4	3	15658977-15659074	15659083-15659191	15659199-15659276
TU2097	chr1	15659378	15659681	304	3.2	1	15659378-15659681
TU2098	chr1	15659690	15660032	343	4.2	1	15659690-15660032
TU2099	chr1	15660278	15661302	1025	18.0	1	15660278-15661302
TU2100	chr1	15661458	15661796	339	5.2	1	15661458-15661796
TU2101	chr1	15661830	15661991	156	2.6	2	15661830-15661919	15661926-15661991
TU2102	chr1	15662829	15663008	180	2.8	1	15662829-15663008
TU2103	chr1	15663062	15664495	1427	6.9	2	15663062-15664103	15664111-15664495
TU2104	chr1	15664698	15664875	178	5.0	1	15664698-15664875
TU2105	chr1	15665141	15665323	183	6.0	1	15665141-15665323
TU2106	chr1	15665863	15666035	173	2.1	1	15665863-15666035
TU2107	chr1	15666328	15666488	161	2.2	1	15666328-15666488
TU2108	chr1	15666802	15667005	204	2.9	1	15666802-15667005
TU2109	chr1	15667285	15667451	160	2.0	2	15667285-15667374	15667382-15667451
TU2110	chr1	15667729	15667907	179	4.1	1	15667729-15667907
TU2111	chr1	15668489	15668734	246	3.9	1	15668489-15668734
TU2112	chr1	15669056	15669228	173	2.2	1	15669056-15669228
TU2113	chr1	15669651	15669807	153	2.1	2	15669651-15669740	15669745-15669807
TU2114	chr1	15670211	15670380	170	5.8	1	15670211-15670380
TU2115	chr1	15670633	15671802	1161	5.7	3	15670633-15671357	15671361-15671719	15671726-15671802
TU2116	chr1	15671854	15672115	262	7.0	1	15671854-15672115
TU2117	chr1	15672127	15672339	213	4.9	1	15672127-15672339
TU2118	chr1	15672660	15675993	1134	9.7	5	15672660-15672956	15673000-15673049	15673271-15673736	15674949-15675083	15675808-15675993
TU2119	chr1	15676365	15676542	178	3.5	1	15676365-15676542
TU2120	chr1	15677192	15677357	166	4.3	1	15677192-15677357
TU2121	chr1	15679743	15679966	224	3.4	1	15679743-15679966
TU2122	chr1	15680337	15680489	153	4.2	1	15680337-15680489
TU2123	chr1	15680552	15680735	184	2.7	1	15680552-15680735
TU2124	chr1	15680784	15680962	179	2.6	1	15680784-15680962
TU2125	chr1	15682067	15682249	183	2.8	1	15682067-15682249
TU2126	chr1	15686244	15686560	317	3.9	1	15686244-15686560
TU2127	chr1	15686948	15687120	173	2.3	1	15686948-15687120
TU2128	chr1	15687321	15687510	179	2.7	2	15687321-15687411	15687423-15687510
TU2129	chr1	15687789	15688030	242	4.3	1	15687789-15688030
TU2130	chr1	15688657	15688847	180	2.0	2	15688657-15688746	15688758-15688847
TU2131	chr1	15700946	15701117	172	2.8	1	15700946-15701117
TU2132	chr1	15702102	15702281	180	2.9	1	15702102-15702281
TU2133	chr1	15703107	15703420	313	2.5	2	15703107-15703329	15703331-15703420
TU2134	chr1	15703556	15703859	304	2.8	1	15703556-15703859
TU2135	chr1	15703982	15704413	432	4.6	1	15703982-15704413
TU2136	chr1	15704445	15704986	542	8.8	1	15704445-15704986
TU2137	chr1	15705027	15705216	185	2.5	2	15705027-15705121	15705127-15705216
TU2138	chr1	15705248	15705510	263	8.1	1	15705248-15705510
TU2139	chr1	15705642	15705929	288	12.5	1	15705642-15705929
TU2140	chr1	15706267	15706439	173	3.1	1	15706267-15706439
TU2141	chr1	15706675	15706891	217	6.6	1	15706675-15706891
TU2142	chr1	15707083	15707261	179	2.8	1	15707083-15707261
TU2143	chr1	15707857	15708038	180	4.0	2	15707857-15707946	15707949-15708038
TU2144	chr1	15713749	15713917	169	2.0	1	15713749-15713917
TU2145	chr1	15714085	15714254	170	2.4	1	15714085-15714254
TU2146	chr1	15714710	15714888	175	2.1	2	15714710-15714792	15714797-15714888
TU2147	chr1	15715042	15715217	176	3.2	1	15715042-15715217
TU2148	chr1	15715821	15716015	194	3.0	2	15715821-15715920	15715922-15716015
TU2149	chr1	15717078	15717253	176	3.0	1	15717078-15717253
TU2150	chr1	15717558	15717731	174	2.9	1	15717558-15717731
TU2151	chr1	15720587	15720830	243	4.2	2	15720587-15720654	15720656-15720830
TU2152	chr1	15720975	15721148	174	3.0	1	15720975-15721148
TU2153	chr1	15721241	15721595	355	3.6	1	15721241-15721595
TU2154	chr1	15722599	15722780	180	2.0	2	15722599-15722688	15722691-15722780
TU2155	chr1	15730363	15730513	151	2.1	1	15730363-15730513
TU2156	chr1	15734188	15734380	193	4.2	1	15734188-15734380
TU2157	chr1	15734470	15734698	229	6.0	1	15734470-15734698
TU2158	chr1	15737440	15737625	180	2.2	2	15737440-15737529	15737536-15737625
TU2159	chr1	15737673	15737888	216	3.8	1	15737673-15737888
TU2160	chr1	15739730	15739908	179	3.2	1	15739730-15739908
TU2161	chr1	15740064	15740475	407	3.2	2	15740064-15740139	15740145-15740475
TU2162	chr1	15740509	15740786	278	3.6	1	15740509-15740786
TU2163	chr1	15748727	15749050	324	3.2	1	15748727-15749050
TU2164	chr1	15750182	15750372	188	2.1	2	15750182-15750279	15750283-15750372
TU2165	chr1	15757714	15757905	192	2.9	1	15757714-15757905
TU2166	chr1	15760265	15760443	179	6.5	1	15760265-15760443
TU2167	chr1	15760537	15760750	214	4.2	1	15760537-15760750
TU2168	chr1	15788659	15788985	327	6.3	1	15788659-15788985
TU2169	chr1	15789155	15790354	1200	24.7	1	15789155-15790354
TU2170	chr1	15790570	15793778	1006	15.6	2	15790570-15791176	15793380-15793778
TU2171	chr1	15792854	15793227	372	3.2	2	15792854-15793135	15793138-15793227
TU2172	chr1	15794385	15794546	150	2.1	2	15794385-15794444	15794457-15794546
TU2173	chr1	15794908	15795069	162	2.5	1	15794908-15795069
TU2285	chr1	15979537	15979771	235	2.7	1	15979537-15979771
TU2286	chr1	15981030	15981224	195	4.0	1	15981030-15981224
TU2287	chr1	15981561	15981790	230	3.0	1	15981561-15981790
TU2288	chr1	15984747	15984931	180	3.0	2	15984747-15984836	15984842-15984931
TU2289	chr1	15990907	15991307	307	2.3	4	15990907-15990996	15991001-15991090	15991118-15991189	15991253-15991307
TU2290	chr1	15994731	15994903	173	2.1	1	15994731-15994903
TU2291	chr1	15996660	15996824	153	2.0	2	15996660-15996749	15996762-15996824
TU2292	chr1	15997470	15997629	160	2.8	1	15997470-15997629
TU2293	chr1	15997977	15998153	177	2.6	1	15997977-15998153
TU2294	chr1	15998155	15998316	162	2.7	1	15998155-15998316
TU2295	chr1	15998931	15999118	188	2.6	1	15998931-15999118
TU2296	chr1	15999299	15999480	176	2.0	2	15999299-15999385	15999392-15999480
TU2297	chr1	16008849	16010284	1436	7.9	1	16008849-16010284
TU2298	chr1	16010354	16011614	1261	16.4	1	16010354-16011614
TU2299	chr1	16019026	16019851	826	25.7	1	16019026-16019851
TU2300	chr1	16019905	16021294	1390	47.1	1	16019905-16021294
TU2301	chr1	16021314	16026968	4447	45.7	5	16021314-16021888	16023060-16023407	16023410-16025512	16025522-16026281	16026308-16026968
TU2302	chr1	16026986	16027199	214	7.0	1	16026986-16027199
TU2303	chr1	16027207	16028017	811	13.8	1	16027207-16028017
TU2304	chr1	16039390	16039565	169	2.0	2	16039390-16039474	16039482-16039565
TU2305	chr1	16044181	16044349	169	2.1	1	16044181-16044349
TU2306	chr1	16050624	16050793	170	2.5	1	16050624-16050793
TU2307	chr1	16050879	16051076	198	2.5	1	16050879-16051076
TU2308	chr1	16051465	16051641	177	2.3	1	16051465-16051641
TU2309	chr1	16052247	16052457	211	3.7	1	16052247-16052457
TU2310	chr1	16056088	16056377	290	3.7	1	16056088-16056377
TU2311	chr1	16058752	16058915	164	3.3	1	16058752-16058915
TU2312	chr1	16059322	16059491	170	4.0	1	16059322-16059491
TU2313	chr1	16060688	16060874	187	4.8	1	16060688-16060874
TU2314	chr1	16063301	16063483	183	4.9	1	16063301-16063483
TU2315	chr1	16069070	16069237	168	2.6	1	16069070-16069237
TU2316	chr1	16071973	16072138	166	2.5	1	16071973-16072138
TU2317	chr1	16072142	16072524	379	3.6	2	16072142-16072428	16072433-16072524
TU2318	chr1	16072726	16072894	169	2.1	1	16072726-16072894
TU2319	chr1	16075634	16075864	204	2.6	2	16075634-16075723	16075751-16075864
TU2320	chr1	16076042	16076215	174	2.1	1	16076042-16076215
TU2321	chr1	16084746	16084923	178	3.8	1	16084746-16084923
TU2322	chr1	16085035	16085214	180	3.5	1	16085035-16085214
TU2323	chr1	16086583	16086746	164	2.7	1	16086583-16086746
TU2324	chr1	16088941	16089114	174	2.1	1	16088941-16089114
TU2325	chr1	16089779	16090077	299	2.8	1	16089779-16090077
TU2326	chr1	16090570	16090787	180	2.4	2	16090570-16090659	16090698-16090787
TU2327	chr1	16090789	16090974	186	5.9	1	16090789-16090974
TU2328	chr1	16091638	16091892	245	2.5	2	16091638-16091710	16091721-16091892
TU2377	chr1	16355400	16355567	162	2.0	2	16355400-16355489	16355496-16355567
TU2378	chr1	16371177	16371344	168	2.1	1	16371177-16371344
TU2379	chr1	16377505	16377743	239	3.0	1	16377505-16377743
TU2380	chr1	16378525	16378790	266	3.6	1	16378525-16378790
TU2381	chr1	16378894	16379070	177	3.0	1	16378894-16379070
TU2382	chr1	16379451	16379700	250	2.2	1	16379451-16379700
TU2383	chr1	16382190	16382354	165	3.6	1	16382190-16382354
TU2384	chr1	16383709	16383878	170	4.1	1	16383709-16383878
TU2385	chr1	16383941	16384113	173	3.5	1	16383941-16384113
TU2386	chr1	16384805	16384982	178	2.3	1	16384805-16384982
TU2387	chr1	16387347	16387514	168	2.1	1	16387347-16387514
TU2388	chr1	16387678	16387851	174	3.1	1	16387678-16387851
TU2389	chr1	16388376	16388686	311	2.5	1	16388376-16388686
TU2390	chr1	16388959	16389149	180	2.2	2	16388959-16389048	16389060-16389149
TU2391	chr1	16391400	16391621	220	2.5	2	16391400-16391489	16391492-16391621
TU2392	chr1	16404325	16404479	152	2.0	2	16404325-16404414	16404418-16404479
TU2393	chr1	16407479	16407652	162	2.0	2	16407479-16407568	16407581-16407652
TU2394	chr1	16410666	16410836	171	2.1	1	16410666-16410836
TU2395	chr1	16413232	16413393	162	2.1	1	16413232-16413393
TU2396	chr1	16415173	16415347	175	3.0	1	16415173-16415347
TU2397	chr1	16416722	16416894	173	2.1	1	16416722-16416894
TU2398	chr1	16417523	16417713	180	2.9	2	16417523-16417612	16417624-16417713
TU2399	chr1	16417871	16418144	274	3.3	1	16417871-16418144
TU2400	chr1	16418251	16418543	293	3.2	1	16418251-16418543
TU2401	chr1	16419616	16419825	210	3.2	1	16419616-16419825
TU2402	chr1	16419921	16420097	177	2.5	1	16419921-16420097
TU2403	chr1	16420411	16420720	310	4.9	1	16420411-16420720
TU2404	chr1	16421787	16421977	191	5.6	1	16421787-16421977
TU2405	chr1	16443023	16443200	178	2.9	1	16443023-16443200
TU2406	chr1	16447986	16448149	164	2.2	1	16447986-16448149
TU2407	chr1	16449375	16449559	185	3.2	1	16449375-16449559
TU2408	chr1	16449934	16450156	223	4.9	1	16449934-16450156
TU2409	chr1	16450243	16450436	194	2.7	1	16450243-16450436
TU2410	chr1	16450524	16450705	182	4.6	1	16450524-16450705
TU2411	chr1	16451028	16451347	320	5.0	1	16451028-16451347
TU2412	chr1	16451858	16452178	321	6.6	1	16451858-16452178
TU2413	chr1	16452464	16452644	181	7.4	1	16452464-16452644
TU2414	chr1	16452874	16453050	177	5.4	1	16452874-16453050
TU2415	chr1	16454353	16454534	182	3.8	1	16454353-16454534
TU2416	chr1	16459837	16460049	213	7.1	1	16459837-16460049
TU2417	chr1	16460064	16460258	184	3.4	2	16460064-16460153	16460165-16460258
TU2418	chr1	16460468	16460650	173	2.1	2	16460468-16460557	16460568-16460650
TU2419	chr1	16461481	16461732	234	2.4	2	16461481-16461554	16461573-16461732
TU2422	chr1	16604858	16605033	176	5.4	1	16604858-16605033
TU2423	chr1	16669457	16669657	201	4.6	1	16669457-16669657
TU2424	chr1	16670250	16670428	179	3.4	1	16670250-16670428
TU2425	chr1	16670494	16670661	168	2.3	1	16670494-16670661
TU2426	chr1	16916711	16916889	179	3.5	1	16916711-16916889
TU2427	chr1	16925613	16927093	238	2.8	2	16925613-16925734	16926978-16927093
TU2428	chr1	16929267	16929968	297	2.9	2	16929267-16929328	16929734-16929968
TU2429	chr1	16930258	16930563	306	3.2	1	16930258-16930563
TU2430	chr1	16931355	16932563	1209	4.0	1	16931355-16932563
TU2431	chr1	16932577	16932958	372	3.8	2	16932577-16932834	16932845-16932958
TU2432	chr1	16947762	16948620	215	3.2	2	16947762-16947842	16948487-16948620
TU2434	chr1	16954434	16954588	154	2.1	2	16954434-16954523	16954525-16954588
TU2435	chr1	16978821	16978996	176	2.2	1	16978821-16978996
TU2436	chr1	16979237	16979393	154	2.1	2	16979237-16979326	16979330-16979393
TU2437	chr1	16979938	16980130	181	2.9	2	16979938-16980028	16980041-16980130
TU2438	chr1	16981294	16981468	173	2.0	2	16981294-16981383	16981386-16981468
TU2439	chr1	16981791	16981961	171	2.1	1	16981791-16981961
TU2440	chr1	16983222	16983397	167	2.1	2	16983222-16983313	16983323-16983397
TU2441	chr1	16984797	16984972	173	2.0	2	16984797-16984886	16984890-16984972
TU2442	chr1	16985006	16985183	178	2.8	1	16985006-16985183
TU2443	chr1	16992611	16992794	184	2.8	1	16992611-16992794
TU2444	chr1	16992857	16993012	156	2.2	1	16992857-16993012
TU2445	chr1	16993149	16993456	308	3.3	1	16993149-16993456
TU2446	chr1	16993460	16993802	296	2.6	3	16993460-16993523	16993569-16993708	16993711-16993802
TU2447	chr1	16993833	16994113	281	2.9	1	16993833-16994113
TU2448	chr1	16994138	16994313	171	2.0	2	16994138-16994238	16994244-16994313
TU2449	chr1	17013187	17013940	747	3.4	2	17013187-17013472	17013480-17013940
TU2450	chr1	17014161	17014943	778	4.4	2	17014161-17014893	17014899-17014943
TU2451	chr1	17015325	17015660	336	5.3	1	17015325-17015660
TU2452	chr1	17015900	17016079	180	2.1	1	17015900-17016079
TU2453	chr1	17020729	17020897	169	5.6	1	17020729-17020897
TU2454	chr1	17059703	17059889	172	2.0	2	17059703-17059786	17059802-17059889
TU2455	chr1	17070279	17070533	255	2.9	1	17070279-17070533
TU2457	chr1	17097568	17097748	164	3.4	2	17097568-17097638	17097656-17097748
TU2460	chr1	17104520	17104813	294	6.0	1	17104520-17104813
TU2461	chr1	17104995	17105158	164	2.1	1	17104995-17105158
TU2462	chr1	17105225	17105420	196	3.3	1	17105225-17105420
TU2463	chr1	17132286	17132457	172	4.0	1	17132286-17132457
TU2464	chr1	17135999	17137707	279	16.2	2	17135999-17136070	17137501-17137707
TU2465	chr1	17144015	17144168	154	2.1	1	17144015-17144168
TU2466	chr1	17146409	17146584	176	2.0	1	17146409-17146584
TU2467	chr1	17148726	17148884	159	2.1	1	17148726-17148884
TU2615	chr1	17493388	17493688	301	8.3	1	17493388-17493688
TU2618	chr1	17501843	17502237	395	6.9	1	17501843-17502237
TU2619	chr1	17502635	17502814	180	4.8	1	17502635-17502814
TU2620	chr1	17504066	17504237	171	2.0	2	17504066-17504155	17504157-17504237
TU2621	chr1	17507018	17507208	191	3.0	1	17507018-17507208
TU2622	chr1	17507742	17507908	157	2.1	2	17507742-17507831	17507842-17507908
TU2623	chr1	17508062	17508271	210	2.8	1	17508062-17508271
TU2624	chr1	17508278	17508445	168	2.2	1	17508278-17508445
TU2625	chr1	17508489	17508661	173	2.1	1	17508489-17508661
TU2626	chr1	17508706	17509157	442	3.9	2	17508706-17509021	17509032-17509157
TU2627	chr1	17509698	17509849	152	2.1	1	17509698-17509849
TU2628	chr1	17510109	17510294	186	5.8	1	17510109-17510294
TU2629	chr1	17510298	17510510	213	7.6	1	17510298-17510510
TU2630	chr1	17510684	17510929	246	6.7	1	17510684-17510929
TU2631	chr1	17511361	17512283	923	33.4	1	17511361-17512283
TU2632	chr1	17512343	17512937	595	18.2	1	17512343-17512937
TU2633	chr1	17514227	17514410	170	2.0	2	17514227-17514310	17514325-17514410
TU2634	chr1	17516141	17516442	296	4.4	2	17516141-17516383	17516390-17516442
TU2635	chr1	17516712	17516906	189	3.1	2	17516712-17516809	17516816-17516906
TU2636	chr1	17519771	17519939	169	3.1	1	17519771-17519939
TU2637	chr1	17520003	17520188	181	2.3	2	17520003-17520092	17520098-17520188
TU2638	chr1	17520889	17521200	234	3.6	2	17520889-17520933	17521012-17521200
TU2639	chr1	17521343	17521521	179	2.5	1	17521343-17521521
TU2640	chr1	17523723	17523905	151	2.0	2	17523723-17523812	17523845-17523905
TU2641	chr1	17527620	17527799	170	2.0	2	17527620-17527708	17527719-17527799
TU2642	chr1	17528417	17528591	158	2.0	2	17528417-17528500	17528518-17528591
TU2643	chr1	17529194	17529515	322	3.7	1	17529194-17529515
TU2644	chr1	17529697	17529881	185	3.9	1	17529697-17529881
TU2645	chr1	17537838	17538149	291	2.3	2	17537838-17538055	17538077-17538149
TU2646	chr1	17538735	17538970	236	4.8	1	17538735-17538970
TU2647	chr1	17539028	17539210	183	2.7	1	17539028-17539210
TU2648	chr1	17539567	17539754	183	2.8	2	17539567-17539656	17539662-17539754
TU2649	chr1	17540513	17540673	161	2.1	1	17540513-17540673
TU2650	chr1	17549443	17549601	159	2.2	1	17549443-17549601
TU2651	chr1	17552175	17552352	164	2.4	2	17552175-17552279	17552294-17552352
TU2652	chr1	17555626	17555804	179	4.4	1	17555626-17555804
TU2653	chr1	17556054	17556447	394	3.5	1	17556054-17556447
TU2654	chr1	17557822	17557992	171	2.9	1	17557822-17557992
TU2655	chr1	17558582	17558731	150	2.2	1	17558582-17558731
TU2656	chr1	17559166	17559450	285	2.4	1	17559166-17559450
TU2657	chr1	17559686	17559980	295	3.9	1	17559686-17559980
TU2658	chr1	17560117	17560291	162	2.0	2	17560117-17560165	17560179-17560291
TU2659	chr1	17560920	17561091	172	2.4	1	17560920-17561091
TU2660	chr1	17761428	17761605	176	2.0	2	17761428-17761517	17761520-17761605
TU2661	chr1	17762779	17762981	203	3.5	1	17762779-17762981
TU2671	chr1	17778928	17779098	171	2.5	1	17778928-17779098
TU2672	chr1	17779478	17779662	185	2.5	1	17779478-17779662
TU2673	chr1	17780501	17780739	239	4.8	1	17780501-17780739
TU2674	chr1	17780943	17781131	189	5.6	1	17780943-17781131
TU2675	chr1	17781279	17781637	359	5.4	1	17781279-17781637
TU2676	chr1	17781870	17782139	270	7.3	1	17781870-17782139
TU2677	chr1	17782319	17782487	169	2.1	1	17782319-17782487
TU2678	chr1	17782688	17782876	189	2.8	1	17782688-17782876
TU2679	chr1	17782989	17783161	173	2.3	1	17782989-17783161
TU2680	chr1	17783302	17783484	183	2.7	1	17783302-17783484
TU2681	chr1	17783579	17783747	169	2.1	1	17783579-17783747
TU2682	chr1	17785507	17785684	178	2.0	1	17785507-17785684
TU2683	chr1	17789580	17789758	178	2.3	2	17789580-17789658	17789660-17789758
TU2684	chr1	17790802	17790973	172	3.1	1	17790802-17790973
TU2685	chr1	17797517	17797717	201	5.7	1	17797517-17797717
TU2686	chr1	17798246	17798505	260	3.0	1	17798246-17798505
TU2687	chr1	17801803	17801990	165	2.0	2	17801803-17801892	17801916-17801990
TU2688	chr1	17803150	17803333	181	2.8	2	17803150-17803240	17803244-17803333
TU2689	chr1	17805330	17805483	151	2.0	2	17805330-17805390	17805394-17805483
TU2690	chr1	17805495	17805670	170	2.1	2	17805495-17805591	17805598-17805670
TU2691	chr1	17806856	17807141	286	5.5	1	17806856-17807141
TU2692	chr1	17807862	17808148	286	3.7	2	17807862-17807951	17807953-17808148
TU2693	chr1	17809216	17809396	181	3.2	1	17809216-17809396
TU2694	chr1	17810832	17810984	153	2.2	1	17810832-17810984
TU2695	chr1	17819836	17820012	177	3.0	1	17819836-17820012
TU2696	chr1	17822965	17823431	467	4.7	1	17822965-17823431
TU2697	chr1	17823649	17823806	158	2.3	1	17823649-17823806
TU2698	chr1	17823864	17824032	169	2.6	1	17823864-17824032
TU2699	chr1	17824317	17824615	299	5.2	1	17824317-17824615
TU2700	chr1	17824790	17825006	217	7.9	1	17824790-17825006
TU2701	chr1	17825204	17825374	171	3.2	1	17825204-17825374
TU2702	chr1	17825841	17826020	180	3.1	1	17825841-17826020
TU2703	chr1	17826601	17827145	531	4.9	2	17826601-17826914	17826929-17827145
TU2704	chr1	17827215	17827431	212	2.8	2	17827215-17827304	17827310-17827431
TU2705	chr1	17827892	17828073	182	3.2	1	17827892-17828073
TU2706	chr1	17828306	17828471	166	2.2	1	17828306-17828471
TU2707	chr1	17831246	17831408	163	3.6	1	17831246-17831408
TU2708	chr1	17837311	17837528	218	3.4	1	17837311-17837528
TU2709	chr1	17838239	17838656	368	2.6	2	17838239-17838554	17838605-17838656
TU2710	chr1	17838774	17839766	993	6.2	1	17838774-17839766
TU2711	chr1	17839814	17840187	319	3.3	2	17839814-17840026	17840082-17840187
TU2712	chr1	17840341	17840554	214	10.8	1	17840341-17840554
TU2713	chr1	17840935	17841414	421	3.7	3	17840935-17841229	17841249-17841313	17841354-17841414
TU2714	chr1	17841681	17841873	193	9.3	1	17841681-17841873
TU2715	chr1	17841952	17842122	171	2.1	1	17841952-17842122
TU2716	chr1	17845162	17845417	256	4.6	1	17845162-17845417
TU2717	chr1	17845571	17846169	599	3.4	1	17845571-17846169
TU2718	chr1	17846374	17846644	271	2.7	1	17846374-17846644
TU2719	chr1	17846927	17847419	493	5.5	1	17846927-17847419
TU2720	chr1	17847716	17847902	187	8.2	1	17847716-17847902
TU2721	chr1	17848001	17848249	249	4.8	1	17848001-17848249
TU2722	chr1	17848711	17849030	308	2.8	2	17848711-17848963	17848976-17849030
TU2723	chr1	17853507	17853668	161	2.0	2	17853507-17853596	17853598-17853668
TU2724	chr1	17865027	17865201	175	3.4	1	17865027-17865201
TU2725	chr1	17868405	17868820	416	5.3	1	17868405-17868820
TU2726	chr1	17868827	17869156	330	4.2	1	17868827-17869156
TU2727	chr1	17869387	17870153	767	7.1	1	17869387-17870153
TU2732	chr1	17872071	17872252	180	2.0	2	17872071-17872160	17872163-17872252
TU2734	chr1	17884618	17884786	169	2.1	1	17884618-17884786
TU2735	chr1	17885064	17885246	183	3.5	1	17885064-17885246
TU2738	chr1	17893452	17893639	180	2.0	2	17893452-17893541	17893550-17893639
TU2739	chr1	17906202	17906355	153	2.1	2	17906202-17906291	17906293-17906355
TU2740	chr1	17908059	17908240	172	2.0	2	17908059-17908148	17908159-17908240
TU2741	chr1	17916212	17916392	181	7.0	1	17916212-17916392
TU2742	chr1	17917511	17917687	177	2.2	1	17917511-17917687
TU2743	chr1	17918707	17919100	389	2.9	2	17918707-17918946	17918952-17919100
TU2744	chr1	17920223	17920398	176	3.4	1	17920223-17920398
TU2745	chr1	17924446	17924630	171	2.4	2	17924446-17924526	17924541-17924630
TU2746	chr1	17925555	17925731	165	2.0	2	17925555-17925635	17925648-17925731
TU2747	chr1	17928654	17928824	162	2.0	2	17928654-17928743	17928753-17928824
TU2748	chr1	17934263	17934487	225	2.7	1	17934263-17934487
TU2749	chr1	17937316	17937596	280	2.4	2	17937316-17937374	17937376-17937596
TU2750	chr1	17938444	17938754	267	3.2	2	17938444-17938653	17938698-17938754
TU2751	chr1	17939757	17939944	188	7.6	1	17939757-17939944
TU2752	chr1	17940253	17940439	186	2.6	2	17940253-17940345	17940347-17940439
TU2753	chr1	17941270	17941444	175	2.9	1	17941270-17941444
TU2754	chr1	17941556	17941733	158	2.0	2	17941556-17941645	17941666-17941733
TU2755	chr1	17942771	17943126	349	4.8	2	17942771-17943010	17943018-17943126
TU2756	chr1	17950708	17950895	176	2.0	2	17950708-17950797	17950810-17950895
TU2757	chr1	17950923	17951084	162	2.4	1	17950923-17951084
TU2758	chr1	17952920	17953106	180	3.4	2	17952920-17953009	17953017-17953106
TU2759	chr1	17954857	17955054	176	2.0	2	17954857-17954942	17954965-17955054
TU2760	chr1	17955444	17955624	181	2.5	1	17955444-17955624
TU2761	chr1	17956670	17956845	176	2.2	1	17956670-17956845
TU2762	chr1	17957096	17957389	235	2.3	3	17957096-17957185	17957220-17957291	17957317-17957389
TU2763	chr1	17957677	17957946	270	5.9	1	17957677-17957946
TU2764	chr1	17958002	17958778	668	3.5	4	17958002-17958271	17958281-17958370	17958420-17958467	17958519-17958778
TU2765	chr1	17958780	17959022	243	3.0	1	17958780-17959022
TU2766	chr1	17961544	17961803	260	14.4	1	17961544-17961803
TU2767	chr1	17961867	17962087	218	2.9	2	17961867-17961960	17961964-17962087
TU2768	chr1	17962544	17962696	150	2.0	2	17962544-17962603	17962607-17962696
TU2769	chr1	17962754	17962926	173	4.1	1	17962754-17962926
TU2770	chr1	17969773	17969999	227	4.3	1	17969773-17969999
TU2771	chr1	17970444	17970607	164	2.5	1	17970444-17970607
TU2772	chr1	17971251	17972079	807	11.8	3	17971251-17971411	17971433-17971774	17971776-17972079
TU2773	chr1	17972097	17972284	188	7.1	1	17972097-17972284
TU2774	chr1	17972854	17973033	180	5.1	1	17972854-17973033
TU2775	chr1	17973200	17973489	286	2.5	2	17973200-17973289	17973294-17973489
TU2776	chr1	17974626	17974811	181	2.5	2	17974626-17974715	17974721-17974811
TU2777	chr1	17974813	17974967	155	2.0	1	17974813-17974967
TU2778	chr1	17982298	17982455	158	3.1	1	17982298-17982455
TU2779	chr1	17982518	17982712	182	2.6	2	17982518-17982607	17982621-17982712
TU2780	chr1	17983478	17983978	407	2.6	3	17983478-17983712	17983796-17983885	17983897-17983978
TU2781	chr1	17984093	17984271	179	3.4	1	17984093-17984271
TU2782	chr1	17985008	17985217	210	4.1	1	17985008-17985217
TU2783	chr1	17985299	17985465	167	2.5	1	17985299-17985465
TU2784	chr1	17986929	17987442	514	7.8	1	17986929-17987442
TU2785	chr1	17987452	17987633	182	2.9	1	17987452-17987633
TU2786	chr1	17987727	17987967	241	2.7	1	17987727-17987967
TU2787	chr1	17988575	17988773	199	4.5	1	17988575-17988773
TU2788	chr1	17988996	17989674	671	5.1	2	17988996-17989218	17989227-17989674
TU2789	chr1	17989738	17990179	442	4.6	1	17989738-17990179
TU2790	chr1	17990573	17990742	170	3.0	1	17990573-17990742
TU2791	chr1	17994568	17994731	164	2.2	1	17994568-17994731
TU2792	chr1	17995082	17995556	425	3.2	3	17995082-17995135	17995169-17995264	17995282-17995556
TU2793	chr1	17998729	17999001	273	2.8	1	17998729-17999001
TU2794	chr1	17999862	18000174	275	4.9	2	17999862-18000044	18000083-18000174
TU2795	chr1	18000407	18000685	279	4.7	1	18000407-18000685
TU2796	chr1	18001718	18001900	183	3.7	1	18001718-18001900
TU2797	chr1	18003959	18004176	218	5.1	1	18003959-18004176
TU2798	chr1	18004778	18005064	262	2.3	3	18004778-18004867	18004871-18004960	18004983-18005064
TU2799	chr1	18006650	18006817	168	5.3	1	18006650-18006817
TU2800	chr1	18009387	18009560	174	3.1	1	18009387-18009560
TU2801	chr1	18009653	18010209	529	3.3	2	18009653-18010118	18010147-18010209
TU2802	chr1	18010336	18010488	153	2.1	1	18010336-18010488
TU2803	chr1	18011307	18011478	170	2.0	2	18011307-18011396	18011399-18011478
TU2804	chr1	18012505	18012795	291	3.1	1	18012505-18012795
TU2805	chr1	18012923	18013105	183	3.8	1	18012923-18013105
TU2806	chr1	18015099	18015266	168	3.6	1	18015099-18015266
TU2807	chr1	18015826	18016007	182	5.7	1	18015826-18016007
TU2808	chr1	18016094	18016386	283	3.6	2	18016094-18016183	18016194-18016386
TU2809	chr1	18017133	18017302	170	2.9	1	18017133-18017302
TU2810	chr1	18017428	18017603	176	3.5	1	18017428-18017603
TU2811	chr1	18017812	18017992	181	4.4	1	18017812-18017992
TU2812	chr1	18025295	18025499	204	3.9	2	18025295-18025382	18025384-18025499
TU2813	chr1	18026135	18026300	166	3.1	1	18026135-18026300
TU2814	chr1	18027526	18027693	168	2.1	1	18027526-18027693
TU2815	chr1	18029443	18029596	152	2.1	2	18029443-18029532	18029535-18029596
TU2816	chr1	18029661	18029840	180	4.9	1	18029661-18029840
TU2817	chr1	18033368	18033554	180	2.0	2	18033368-18033457	18033465-18033554
TU2818	chr1	18077270	18077443	166	2.0	2	18077270-18077359	18077368-18077443
TU2819	chr1	18141758	18141956	199	3.5	1	18141758-18141956
TU2820	chr1	18142936	18143113	176	2.0	2	18142936-18143025	18143028-18143113
TU2821	chr1	18203312	18203492	180	2.4	2	18203312-18203401	18203403-18203492
TU2822	chr1	18205404	18205600	180	2.0	2	18205404-18205493	18205511-18205600
TU2823	chr1	18210106	18210354	249	26.3	1	18210106-18210354
TU2824	chr1	18210423	18217488	3578	23.7	4	18210423-18212311	18212416-18213712	18215553-18215798	18217343-18217488
TU2825	chr1	18215908	18216100	193	4.8	1	18215908-18216100
TU2826	chr1	18216914	18217077	164	2.1	1	18216914-18217077
TU2827	chr1	18217656	18217845	190	7.3	1	18217656-18217845
TU2828	chr1	18217992	18237712	1495	6.9	7	18217992-18218654	18225680-18225775	18230108-18230260	18231050-18231252	18232009-18232178	18233816-18233955	18237643-18237712
TU2829	chr1	18219079	18219270	185	3.7	2	18219079-18219173	18219181-18219270
TU2830	chr1	18222181	18222351	170	2.0	2	18222181-18222260	18222262-18222351
TU2831	chr1	18223333	18223519	187	3.9	1	18223333-18223519
TU2832	chr1	18223625	18223782	158	2.2	1	18223625-18223782
TU2833	chr1	18224683	18224867	185	2.6	1	18224683-18224867
TU2834	chr1	18224896	18225067	172	2.4	1	18224896-18225067
TU2835	chr1	18227197	18227375	179	3.7	1	18227197-18227375
TU2836	chr1	18229446	18229694	249	2.6	1	18229446-18229694
TU2837	chr1	18237388	18237561	174	2.3	1	18237388-18237561
TU2838	chr1	18239643	18239815	173	2.3	1	18239643-18239815
TU2839	chr1	18240121	18240287	167	2.1	1	18240121-18240287
TU2840	chr1	18241142	18241327	179	2.5	2	18241142-18241231	18241239-18241327
TU2841	chr1	18243314	18243617	282	3.6	3	18243314-18243401	18243410-18243513	18243528-18243617
TU2842	chr1	18245243	18250841	350	3.8	2	18245243-18245538	18250788-18250841
TU2843	chr1	18255777	18256121	345	2.5	1	18255777-18256121
TU2844	chr1	18256531	18256688	158	2.6	1	18256531-18256688
TU2845	chr1	18256836	18257014	163	2.0	2	18256836-18256912	18256929-18257014
TU2846	chr1	18257468	18257702	235	3.1	1	18257468-18257702
TU2847	chr1	18257978	18258233	256	4.6	1	18257978-18258233
TU2848	chr1	18258492	18258870	379	4.2	1	18258492-18258870
TU2849	chr1	18258913	18259158	246	4.3	1	18258913-18259158
TU2850	chr1	18259315	18259495	181	2.6	1	18259315-18259495
TU2851	chr1	18259653	18260157	232	4.1	2	18259653-18259742	18260016-18260157
TU2852	chr1	18260514	18260702	189	10.7	1	18260514-18260702
TU2853	chr1	18260816	18261179	364	5.0	1	18260816-18261179
TU2854	chr1	18261237	18261521	267	2.9	2	18261237-18261315	18261334-18261521
TU2855	chr1	18262851	18263022	172	3.6	1	18262851-18263022
TU2856	chr1	18273383	18273566	184	3.5	1	18273383-18273566
TU2857	chr1	18276385	18276612	228	3.5	1	18276385-18276612
TU2858	chr1	18277007	18277217	211	2.7	1	18277007-18277217
TU2859	chr1	18279333	18279512	180	2.8	1	18279333-18279512
TU2862	chr1	18284673	18284835	163	3.2	1	18284673-18284835
TU2863	chr1	18284918	18285137	220	4.0	1	18284918-18285137
TU2864	chr1	18288114	18288520	342	2.4	3	18288114-18288192	18288211-18288300	18288348-18288520
TU2865	chr1	18288772	18289018	247	3.0	1	18288772-18289018
TU2866	chr1	18289355	18289716	362	2.9	1	18289355-18289716
TU2867	chr1	18290161	18290376	216	3.6	1	18290161-18290376
TU2868	chr1	18296616	18296800	180	2.0	2	18296616-18296705	18296711-18296800
TU2869	chr1	18300931	18301113	178	2.4	2	18300931-18301020	18301026-18301113
TU2870	chr1	18302295	18302467	173	2.0	1	18302295-18302467
TU2871	chr1	18313171	18313486	316	3.1	1	18313171-18313486
TU2872	chr1	18313611	18313788	178	3.5	1	18313611-18313788
TU2873	chr1	18318477	18318641	165	2.1	1	18318477-18318641
TU2874	chr1	18346808	18347197	388	3.4	2	18346808-18347105	18347108-18347197
TU2875	chr1	18452140	18452443	304	5.5	1	18452140-18452443
TU2876	chr1	18459005	18459258	254	5.1	1	18459005-18459258
TU2877	chr1	18462251	18462424	174	2.9	1	18462251-18462424
TU2878	chr1	18467516	18467685	170	2.8	1	18467516-18467685
TU2879	chr1	18493146	18493334	189	3.2	1	18493146-18493334
TU2880	chr1	18495231	18495422	184	2.7	2	18495231-18495324	18495333-18495422
TU2881	chr1	18508556	18508727	172	3.1	1	18508556-18508727
TU2882	chr1	18512652	18512832	181	3.9	1	18512652-18512832
TU2884	chr1	18516613	18516891	259	2.2	2	18516613-18516784	18516805-18516891
TU2885	chr1	18517091	18517392	237	2.2	2	18517091-18517151	18517217-18517392
TU2886	chr1	18517398	18517594	150	2.1	2	18517398-18517487	18517535-18517594
TU2887	chr1	18517758	18518051	294	4.1	1	18517758-18518051
TU2888	chr1	18518272	18518493	222	4.2	1	18518272-18518493
TU2889	chr1	18518572	18518763	192	4.4	1	18518572-18518763
TU2890	chr1	18518990	18519181	192	4.7	1	18518990-18519181
TU2891	chr1	18520678	18520852	175	6.1	1	18520678-18520852
TU2892	chr1	18522575	18522753	171	2.0	2	18522575-18522659	18522668-18522753
TU2893	chr1	18523456	18523674	219	4.1	1	18523456-18523674
TU2894	chr1	18525289	18525551	261	2.4	2	18525289-18525360	18525363-18525551
TU2895	chr1	18525766	18525947	182	3.3	1	18525766-18525947
TU2896	chr1	18526861	18527057	197	4.5	1	18526861-18527057
TU2897	chr1	18530763	18531221	419	3.4	2	18530763-18530993	18531034-18531221
TU2898	chr1	18547324	18547538	215	2.9	1	18547324-18547538
TU2899	chr1	18548062	18548247	180	2.8	2	18548062-18548151	18548158-18548247
TU2900	chr1	18552580	18552757	178	2.1	1	18552580-18552757
TU2901	chr1	18552798	18553100	294	2.4	2	18552798-18553001	18553011-18553100
TU2902	chr1	18553569	18553768	200	2.9	1	18553569-18553768
TU2903	chr1	18554009	18554233	225	2.7	1	18554009-18554233
TU2904	chr1	18554691	18554868	178	2.6	1	18554691-18554868
TU2905	chr1	18555721	18555871	151	2.4	1	18555721-18555871
TU2906	chr1	18556496	18556709	214	2.7	1	18556496-18556709
TU2907	chr1	18556876	18557050	175	2.1	1	18556876-18557050
TU2908	chr1	18564460	18564741	279	4.1	2	18564460-18564664	18564668-18564741
TU2909	chr1	18564829	18565036	208	5.0	1	18564829-18565036
TU2910	chr1	18565197	18565351	155	2.8	1	18565197-18565351
TU2911	chr1	18566939	18567106	168	2.0	1	18566939-18567106
TU2912	chr1	18567432	18567609	178	3.0	1	18567432-18567609
TU2913	chr1	18572123	18572334	163	2.4	2	18572123-18572194	18572244-18572334
TU2914	chr1	18574943	18575197	255	2.8	1	18574943-18575197
TU2915	chr1	18575384	18575551	168	2.6	1	18575384-18575551
TU2916	chr1	18580301	18580499	199	3.6	1	18580301-18580499
TU2917	chr1	18580731	18580881	151	3.2	1	18580731-18580881
TU2918	chr1	18581107	18581429	323	2.8	1	18581107-18581429
TU2919	chr1	18584692	18584859	168	2.1	1	18584692-18584859
TU2920	chr1	18588400	18588627	228	4.6	1	18588400-18588627
TU2921	chr1	18588756	18588971	216	4.0	1	18588756-18588971
TU2922	chr1	18589701	18589899	180	2.0	2	18589701-18589790	18589810-18589899
TU2923	chr1	18590232	18590413	182	7.4	1	18590232-18590413
TU2924	chr1	18591466	18591632	167	2.1	1	18591466-18591632
TU2925	chr1	18602485	18602670	164	2.2	2	18602485-18602574	18602597-18602670
TU2926	chr1	18603104	18603415	306	2.6	2	18603104-18603193	18603200-18603415
TU2927	chr1	18604121	18604297	177	5.0	1	18604121-18604297
TU2928	chr1	18605293	18605688	324	2.3	3	18605293-18605382	18605423-18605475	18605508-18605688
TU2929	chr1	18608060	18608222	163	2.7	1	18608060-18608222
TU2930	chr1	18608468	18608820	353	4.8	1	18608468-18608820
TU2931	chr1	18608877	18609048	172	2.8	1	18608877-18609048
TU2932	chr1	18609675	18610158	484	3.9	1	18609675-18610158
TU2933	chr1	18611127	18611311	185	2.9	1	18611127-18611311
TU2934	chr1	18611940	18612125	186	4.2	1	18611940-18612125
TU2935	chr1	18612524	18613023	500	4.6	1	18612524-18613023
TU2936	chr1	18613026	18613204	179	2.2	1	18613026-18613204
TU2937	chr1	18613469	18613698	230	2.4	1	18613469-18613698
TU2938	chr1	18614574	18614741	168	2.1	1	18614574-18614741
TU2939	chr1	18625984	18626169	186	6.2	1	18625984-18626169
TU2940	chr1	18626328	18626718	391	5.7	1	18626328-18626718
TU2941	chr1	18632230	18632400	171	3.3	1	18632230-18632400
TU2942	chr1	18633395	18633579	180	3.0	2	18633395-18633484	18633490-18633579
TU2943	chr1	18633794	18634186	393	5.9	1	18633794-18634186
TU2944	chr1	18634562	18634739	178	4.0	1	18634562-18634739
TU2945	chr1	18634882	18635118	237	3.0	1	18634882-18635118
TU3058	chr1	19146112	19146263	152	2.2	1	19146112-19146263
TU3059	chr1	19155142	19155330	189	2.6	1	19155142-19155330
TU3060	chr1	19209997	19210170	174	2.3	1	19209997-19210170
TU3061	chr1	19210456	19210635	180	4.0	1	19210456-19210635
TU3062	chr1	19211014	19211223	210	3.1	1	19211014-19211223
TU3063	chr1	19212456	19212646	191	17.7	1	19212456-19212646
TU3064	chr1	19212902	19213106	205	5.2	1	19212902-19213106
TU3065	chr1	19213353	19213734	382	5.3	1	19213353-19213734
TU3066	chr1	19213821	19214000	180	3.2	1	19213821-19214000
TU3067	chr1	19214376	19214532	157	2.2	1	19214376-19214532
TU3068	chr1	19214648	19214834	178	2.0	2	19214648-19214736	19214746-19214834
TU3069	chr1	19216953	19223879	249	2.9	2	19216953-19217128	19223807-19223879
TU3070	chr1	19218615	19218776	162	2.8	1	19218615-19218776
TU3071	chr1	19219385	19219572	188	3.1	1	19219385-19219572
TU3072	chr1	19220524	19220834	311	2.9	1	19220524-19220834
TU3073	chr1	19227260	19227435	176	2.2	1	19227260-19227435
TU3074	chr1	19228901	19229123	223	3.3	1	19228901-19229123
TU3075	chr1	19235770	19235947	158	2.3	2	19235770-19235837	19235858-19235947
TU3076	chr1	19236903	19237059	157	2.2	1	19236903-19237059
TU3077	chr1	19242601	19242775	175	2.5	1	19242601-19242775
TU3078	chr1	19243238	19243409	172	2.8	1	19243238-19243409
TU3079	chr1	19243986	19244166	180	2.5	2	19243986-19244075	19244077-19244166
TU3080	chr1	19244694	19244874	180	2.9	2	19244694-19244783	19244785-19244874
TU3081	chr1	19254139	19254321	180	2.0	2	19254139-19254228	19254232-19254321
TU3082	chr1	19254894	19255058	165	3.2	1	19254894-19255058
TU3083	chr1	19255467	19255660	194	7.1	1	19255467-19255660
TU3084	chr1	19256523	19256772	250	3.3	1	19256523-19256772
TU3085	chr1	19256782	19256940	159	2.2	1	19256782-19256940
TU3086	chr1	19263788	19263951	164	2.1	1	19263788-19263951
TU3087	chr1	19267047	19267303	257	2.9	1	19267047-19267303
TU3088	chr1	19267380	19267600	221	4.9	1	19267380-19267600
TU3089	chr1	19271484	19271659	161	2.0	2	19271484-19271567	19271583-19271659
TU3090	chr1	19275521	19275687	167	3.7	1	19275521-19275687
TU3091	chr1	19277768	19277976	209	3.3	1	19277768-19277976
TU3092	chr1	19282216	19282392	177	2.5	1	19282216-19282392
TU3093	chr1	19283103	19283270	168	2.0	1	19283103-19283270
TU3094	chr1	19284985	19285141	156	2.0	2	19284985-19285074	19285076-19285141
TU3095	chr1	19289375	19289539	165	3.7	1	19289375-19289539
TU3096	chr1	19294758	19294916	159	2.3	1	19294758-19294916
TU3097	chr1	19302542	19302707	166	2.7	1	19302542-19302707
TU3098	chr1	19305774	19306082	309	3.7	1	19305774-19306082
TU3099	chr1	19306126	19306385	260	3.4	1	19306126-19306385
TU3100	chr1	19308919	19309131	168	2.4	2	19308919-19309010	19309056-19309131
TU3101	chr1	19315549	19315719	171	2.9	1	19315549-19315719
TU3102	chr1	19315849	19316005	157	2.1	1	19315849-19316005
TU3103	chr1	19316242	19316424	183	2.4	1	19316242-19316424
TU3104	chr1	19316544	19316731	188	7.1	1	19316544-19316731
TU3105	chr1	19316933	19317104	172	2.1	1	19316933-19317104
TU3106	chr1	19318188	19318350	163	2.4	1	19318188-19318350
TU3107	chr1	19366961	19367167	207	6.0	1	19366961-19367167
TU3108	chr1	19370315	19370481	166	2.1	2	19370315-19370390	19370392-19370481
TU3109	chr1	19376740	19376906	167	2.9	1	19376740-19376906
TU3110	chr1	19430984	19431255	247	2.7	2	19430984-19431145	19431171-19431255
TU3114	chr1	19828846	19829023	168	2.0	2	19828846-19828935	19828946-19829023
TU3115	chr1	19848950	19849133	180	3.0	2	19848950-19849039	19849044-19849133
TU3116	chr1	19968212	19968377	166	2.1	1	19968212-19968377
TU3121	chr1	20008794	20009027	234	14.2	1	20008794-20009027
TU3122	chr1	20011448	20011763	316	3.1	1	20011448-20011763
TU3123	chr1	20013696	20013896	201	3.3	1	20013696-20013896
TU3124	chr1	20014033	20014202	170	2.1	1	20014033-20014202
TU3125	chr1	20034182	20034350	169	3.1	1	20034182-20034350
TU3126	chr1	20037278	20037527	250	4.2	1	20037278-20037527
TU3127	chr1	20038566	20038747	182	3.0	1	20038566-20038747
TU3128	chr1	20039016	20039167	152	2.9	1	20039016-20039167
TU3129	chr1	20039796	20039947	151	2.1	2	20039796-20039856	20039858-20039947
TU3130	chr1	20044742	20044927	180	2.6	2	20044742-20044831	20044838-20044927
TU3131	chr1	20049986	20050165	180	2.5	1	20049986-20050165
TU3132	chr1	20094286	20094469	180	2.0	2	20094286-20094375	20094380-20094469
TU3133	chr1	20097804	20097962	159	2.7	1	20097804-20097962
TU3134	chr1	20098076	20098350	275	2.5	1	20098076-20098350
TU3135	chr1	20101166	20101324	159	2.1	1	20101166-20101324
TU3136	chr1	20158146	20158324	179	2.0	1	20158146-20158324
TU3137	chr1	20178629	20178868	240	4.7	1	20178629-20178868
TU3138	chr1	20184262	20184452	191	4.6	1	20184262-20184452
TU3142	chr1	20539562	20539714	153	5.7	1	20539562-20539714
TU3143	chr1	20539915	20541954	450	3.6	2	20539915-20540207	20541798-20541954
TU3144	chr1	20546748	20546915	168	2.0	1	20546748-20546915
TU3145	chr1	20547102	20547300	199	4.6	1	20547102-20547300
TU3146	chr1	20548177	20548349	173	5.1	1	20548177-20548349
TU3147	chr1	20558284	20558448	160	2.1	2	20558284-20558353	20558359-20558448
TU3210	chr1	20966342	20966505	164	2.1	1	20966342-20966505
TU3211	chr1	21005609	21005778	170	2.1	1	21005609-21005778
TU3212	chr1	21058246	21058426	176	2.0	2	21058246-21058335	21058341-21058426
TU3213	chr1	21070909	21071094	180	2.0	2	21070909-21070998	21071005-21071094
TU3214	chr1	21079972	21080158	180	2.4	2	21079972-21080061	21080069-21080158
TU3215	chr1	21113447	21113629	180	2.8	2	21113447-21113536	21113540-21113629
TU3216	chr1	21115618	21115912	295	4.0	1	21115618-21115912
TU3217	chr1	21117561	21117754	194	3.3	1	21117561-21117754
TU3218	chr1	21130603	21130816	214	3.7	1	21130603-21130816
TU3219	chr1	21170960	21171137	178	2.6	1	21170960-21171137
TU3266	chr1	21623888	21624070	180	2.9	2	21623888-21623977	21623981-21624070
TU3267	chr1	21624779	21625331	532	2.6	3	21624779-21624998	21625002-21625091	21625110-21625331
TU3268	chr1	21626078	21626317	240	4.0	1	21626078-21626317
TU3269	chr1	21626351	21626529	179	2.9	1	21626351-21626529
TU3270	chr1	21626756	21627072	284	3.5	2	21626756-21626845	21626879-21627072
TU3271	chr1	21627551	21627722	172	2.7	1	21627551-21627722
TU3272	chr1	21630055	21630237	183	14.7	1	21630055-21630237
TU3273	chr1	21631314	21631640	327	3.2	1	21631314-21631640
TU3274	chr1	21633408	21633586	179	2.6	1	21633408-21633586
TU3275	chr1	21634954	21635205	237	2.4	2	21634954-21635029	21635045-21635205
TU3276	chr1	21638353	21638540	188	3.2	1	21638353-21638540
TU3277	chr1	21638601	21639106	506	8.4	1	21638601-21639106
TU3278	chr1	21639315	21639661	347	3.9	1	21639315-21639661
TU3279	chr1	21639750	21639984	235	6.2	1	21639750-21639984
TU3280	chr1	21640053	21640421	369	9.2	1	21640053-21640421
TU3281	chr1	21640537	21640862	326	6.6	1	21640537-21640862
TU3282	chr1	21641134	21641302	169	2.6	1	21641134-21641302
TU3283	chr1	21641800	21641976	176	2.0	2	21641800-21641885	21641887-21641976
TU3284	chr1	21643559	21643729	171	2.1	1	21643559-21643729
TU3285	chr1	21645101	21645403	269	2.7	3	21645101-21645160	21645192-21645310	21645314-21645403
TU3286	chr1	21646144	21646295	152	2.8	1	21646144-21646295
TU3287	chr1	21646334	21646762	429	5.0	1	21646334-21646762
TU3288	chr1	21646819	21646983	165	4.3	1	21646819-21646983
TU3289	chr1	21647389	21647608	220	2.6	1	21647389-21647608
TU3290	chr1	21648983	21649159	177	3.0	1	21648983-21649159
TU3291	chr1	21650233	21650617	385	2.9	1	21650233-21650617
TU3292	chr1	21650883	21651440	558	5.6	1	21650883-21651440
TU3293	chr1	21651595	21651951	355	3.4	2	21651595-21651721	21651724-21651951
TU3294	chr1	21652580	21653003	424	2.9	1	21652580-21653003
TU3295	chr1	21653188	21653373	186	5.8	1	21653188-21653373
TU3296	chr1	21654724	21654901	178	2.8	1	21654724-21654901
TU3297	chr1	21655994	21656173	180	3.1	1	21655994-21656173
TU3298	chr1	21657483	21657649	167	3.2	1	21657483-21657649
TU3299	chr1	21657687	21657856	166	2.5	2	21657687-21657761	21657766-21657856
TU3300	chr1	21660899	21661112	214	4.4	1	21660899-21661112
TU3301	chr1	21666233	21666416	175	2.1	2	21666233-21666317	21666327-21666416
TU3302	chr1	21666496	21666665	170	2.2	1	21666496-21666665
TU3303	chr1	21669809	21669989	181	3.0	1	21669809-21669989
TU3304	chr1	21682168	21682371	204	5.6	1	21682168-21682371
TU3305	chr1	21685257	21685525	269	5.0	1	21685257-21685525
TU3306	chr1	21685597	21685769	170	2.0	2	21685597-21685686	21685690-21685769
TU3307	chr1	21690258	21690416	159	2.1	1	21690258-21690416
TU3308	chr1	21696020	21696200	180	2.3	2	21696020-21696109	21696111-21696200
TU3309	chr1	21711074	21711275	202	4.3	1	21711074-21711275
TU3310	chr1	21712210	21712395	181	2.7	2	21712210-21712299	21712305-21712395
TU3311	chr1	21712639	21712984	345	2.8	2	21712639-21712773	21712775-21712984
TU3312	chr1	21713101	21713591	491	6.6	1	21713101-21713591
TU3313	chr1	21713602	21714306	701	4.7	2	21713602-21714040	21714045-21714306
TU3314	chr1	21714506	21714751	246	6.9	1	21714506-21714751
TU3315	chr1	21714777	21715131	355	17.5	1	21714777-21715131
TU3316	chr1	21715336	21715796	461	6.2	1	21715336-21715796
TU3317	chr1	21715967	21716150	184	4.6	1	21715967-21716150
TU3318	chr1	21717208	21717651	403	4.2	2	21717208-21717285	21717327-21717651
TU3319	chr1	21717768	21717938	171	3.0	1	21717768-21717938
TU3320	chr1	21718331	21718780	440	5.3	2	21718331-21718420	21718431-21718780
TU3321	chr1	21719026	21719227	202	3.4	1	21719026-21719227
TU3322	chr1	21719598	21719766	169	2.5	1	21719598-21719766
TU3323	chr1	21720433	21720616	180	2.9	2	21720433-21720522	21720527-21720616
TU3324	chr1	21721365	21721571	207	2.5	1	21721365-21721571
TU3325	chr1	21721590	21721795	206	3.3	1	21721590-21721795
TU3326	chr1	21722167	21722336	170	2.1	1	21722167-21722336
TU3327	chr1	21728328	21728560	232	2.8	2	21728328-21728464	21728466-21728560
TU3328	chr1	21728897	21729075	179	4.7	1	21728897-21729075
TU3329	chr1	21729245	21729420	176	3.6	1	21729245-21729420
TU3330	chr1	21730039	21730193	155	2.2	1	21730039-21730193
TU3331	chr1	21731349	21731522	173	2.6	2	21731349-21731447	21731449-21731522
TU3332	chr1	21744362	21744778	381	3.9	3	21744362-21744565	21744587-21744673	21744689-21744778
TU3333	chr1	21744863	21745040	178	2.8	1	21744863-21745040
TU3334	chr1	21746122	21746296	175	2.9	1	21746122-21746296
TU3335	chr1	21754130	21754314	185	2.6	1	21754130-21754314
TU3336	chr1	21755223	21755410	188	4.0	1	21755223-21755410
TU3337	chr1	21761360	21761532	172	2.4	2	21761360-21761435	21761437-21761532
TU3338	chr1	21763070	21771230	554	10.7	4	21763070-21763161	21764477-21764682	21768946-21769006	21771036-21771230
TU3339	chr1	21767224	21767396	173	2.7	1	21767224-21767396
TU3340	chr1	21767784	21768058	268	2.1	2	21767784-21767873	21767881-21768058
TU3341	chr1	21773409	21773608	200	3.5	1	21773409-21773608
TU3342	chr1	21774766	21774951	186	2.6	1	21774766-21774951
TU3343	chr1	21775510	21775683	174	2.1	1	21775510-21775683
TU3344	chr1	21776335	21776488	152	2.1	2	21776335-21776424	21776427-21776488
TU3574	chr1	22460614	22460767	154	2.2	1	22460614-22460767
TU3575	chr1	22505024	22505195	163	2.0	2	22505024-22505096	22505106-22505195
TU3576	chr1	22507221	22507432	212	4.2	1	22507221-22507432
TU3577	chr1	22512394	22512628	235	3.6	1	22512394-22512628
TU3578	chr1	22513990	22514173	180	3.0	2	22513990-22514079	22514084-22514173
TU3579	chr1	22518514	22518708	195	4.0	1	22518514-22518708
TU3580	chr1	22524673	22524867	195	3.4	1	22524673-22524867
TU3581	chr1	22527580	22527735	156	3.0	1	22527580-22527735
TU3582	chr1	22528252	22529676	1417	47.1	2	22528252-22529288	22529297-22529676
TU3583	chr1	22529851	22530159	309	7.8	1	22529851-22530159
TU3584	chr1	22530191	22530468	278	12.2	1	22530191-22530468
TU3585	chr1	22531045	22531286	242	7.1	1	22531045-22531286
TU3586	chr1	22533172	22533399	214	2.7	2	22533172-22533295	22533310-22533399
TU3587	chr1	22541971	22542239	269	3.9	1	22541971-22542239
TU3588	chr1	22543542	22543729	188	2.7	1	22543542-22543729
TU3589	chr1	22544215	22544636	389	3.8	2	22544215-22544291	22544325-22544636
TU3590	chr1	22544788	22545565	778	3.1	1	22544788-22545565
TU3591	chr1	22545773	22547996	785	3.3	5	22545773-22545974	22547355-22547667	22547669-22547758	22547814-22547903	22547907-22547996
TU3592	chr1	22548935	22549120	180	2.9	2	22548935-22549024	22549031-22549120
TU3593	chr1	22549367	22549530	164	3.1	1	22549367-22549530
TU3594	chr1	22550517	22550690	174	2.1	1	22550517-22550690
TU3595	chr1	22551690	22551874	185	3.2	1	22551690-22551874
TU3596	chr1	22560963	22561119	157	2.2	1	22560963-22561119
TU3597	chr1	22563979	22564148	170	2.3	1	22563979-22564148
TU3598	chr1	22567191	22567373	183	2.9	1	22567191-22567373
TU3599	chr1	22570872	22571433	527	2.4	3	22570872-22571122	22571157-22571343	22571345-22571433
TU3600	chr1	22571563	22571829	267	3.3	1	22571563-22571829
TU3601	chr1	22571851	22572351	501	8.2	1	22571851-22572351
TU3602	chr1	22574434	22574640	207	5.2	1	22574434-22574640
TU3603	chr1	22575111	22575546	433	3.2	2	22575111-22575469	22575473-22575546
TU3604	chr1	22575760	22576075	304	4.0	2	22575760-22575859	22575872-22576075
TU3605	chr1	22576083	22576531	449	11.6	1	22576083-22576531
TU3606	chr1	22576867	22577030	160	2.1	2	22576867-22576956	22576961-22577030
TU3607	chr1	22577183	22577353	171	2.3	1	22577183-22577353
TU3608	chr1	22577864	22578039	176	2.7	1	22577864-22578039
TU3609	chr1	22578049	22578219	171	2.1	1	22578049-22578219
TU3610	chr1	22579087	22579406	320	5.2	1	22579087-22579406
TU3611	chr1	22579503	22579721	219	3.7	1	22579503-22579721
TU3612	chr1	22579751	22580240	490	3.6	1	22579751-22580240
TU3613	chr1	22580485	22580660	174	2.6	2	22580485-22580597	22580600-22580660
TU3614	chr1	22581227	22581407	181	3.0	1	22581227-22581407
TU3615	chr1	22581476	22581981	500	3.4	3	22581476-22581728	22581733-22581889	22581892-22581981
TU3616	chr1	22582049	22582240	192	4.0	1	22582049-22582240
TU3617	chr1	22582585	22582885	301	2.7	1	22582585-22582885
TU3618	chr1	22583127	22583300	174	3.0	1	22583127-22583300
TU3619	chr1	22583987	22584160	174	2.5	1	22583987-22584160
TU3620	chr1	22585920	22586121	202	7.0	1	22585920-22586121
TU3621	chr1	22588161	22588338	178	3.0	1	22588161-22588338
TU3622	chr1	22607712	22618217	530	9.1	3	22607712-22607801	22617736-22618085	22618128-22618217
TU3623	chr1	22611016	22611199	184	4.7	1	22611016-22611199
TU3624	chr1	22611810	22612010	201	3.9	1	22611810-22612010
TU3625	chr1	22614757	22614921	165	2.1	1	22614757-22614921
TU3626	chr1	22615694	22616072	340	4.7	2	22615694-22615802	22615842-22616072
TU3627	chr1	22620067	22620293	227	4.7	1	22620067-22620293
TU3628	chr1	22623712	22623884	168	2.0	2	22623712-22623801	22623807-22623884
TU3629	chr1	22624469	22631877	556	14.4	3	22624469-22624623	22626503-22626661	22631636-22631877
TU3630	chr1	22627075	22627239	165	2.9	1	22627075-22627239
TU3631	chr1	22629704	22629863	156	2.1	2	22629704-22629769	22629774-22629863
TU3632	chr1	22637026	22640053	383	16.1	3	22637026-22637087	22639732-22639962	22639964-22640053
TU3633	chr1	22641301	22641481	181	2.8	1	22641301-22641481
TU3634	chr1	22642387	22642577	191	3.3	1	22642387-22642577
TU3638	chr1	22644971	22645159	189	9.0	1	22644971-22645159
TU3639	chr1	22645300	22647793	2494	21.1	1	22645300-22647793
TU3642	chr1	22693797	22694084	288	3.5	1	22693797-22694084
TU3643	chr1	22704375	22704552	178	2.1	1	22704375-22704552
TU3644	chr1	22710735	22710967	233	3.8	1	22710735-22710967
TU3645	chr1	22713862	22714033	172	2.5	1	22713862-22714033
TU3646	chr1	22735773	22735953	180	2.0	2	22735773-22735862	22735864-22735953
TU3647	chr1	22739139	22739319	181	2.7	1	22739139-22739319
TU3648	chr1	22739341	22739570	230	3.0	1	22739341-22739570
TU3650	chr1	22758486	22758662	169	3.0	2	22758486-22758593	22758602-22758662
TU3651	chr1	22772641	22772813	173	2.1	1	22772641-22772813
TU3653	chr1	22787168	22787353	180	2.4	2	22787168-22787257	22787264-22787353
TU3654	chr1	22790641	22790792	152	2.1	1	22790641-22790792
TU3655	chr1	22811214	22830784	1845	38.2	8	22811214-22811305	22811310-22811484	22811710-22811774	22817123-22817314	22820798-22821139	22822964-22823626	22829266-22829370	22830574-22830784
TU3656	chr1	22812286	22812457	158	2.0	2	22812286-22812353	22812368-22812457
TU3657	chr1	22815782	22815955	169	2.1	2	22815782-22815859	22815865-22815955
TU3658	chr1	22815957	22816115	159	2.1	1	22815957-22816115
TU3659	chr1	22822283	22822590	280	3.1	2	22822283-22822372	22822401-22822590
TU3660	chr1	22825809	22825980	172	2.4	1	22825809-22825980
TU3661	chr1	22826695	22826873	174	2.6	2	22826695-22826789	22826795-22826873
TU3662	chr1	22830900	22831783	884	76.9	1	22830900-22831783
TU3663	chr1	22831974	22832184	211	4.1	1	22831974-22832184
TU3664	chr1	22832226	22832408	183	5.4	1	22832226-22832408
TU3665	chr1	22832733	22833140	408	5.2	1	22832733-22833140
TU3666	chr1	22833416	22833576	161	3.4	1	22833416-22833576
TU3667	chr1	22833787	22833996	210	5.4	1	22833787-22833996
TU3668	chr1	22834245	22834493	249	4.0	1	22834245-22834493
TU3669	chr1	22834684	22834866	183	3.5	1	22834684-22834866
TU3670	chr1	22835224	22835394	161	2.0	2	22835224-22835313	22835324-22835394
TU3690	chr1	22893147	22893335	189	4.7	1	22893147-22893335
TU3691	chr1	22893941	22894121	180	2.9	2	22893941-22894030	22894032-22894121
TU3692	chr1	22894127	22894476	350	4.9	1	22894127-22894476
TU3693	chr1	22899749	22899924	176	3.0	1	22899749-22899924
TU3694	chr1	22900172	22900344	173	3.0	1	22900172-22900344
TU3695	chr1	22906412	22906584	173	2.3	1	22906412-22906584
TU3696	chr1	22908284	22908464	180	2.7	2	22908284-22908373	22908375-22908464
TU3697	chr1	22913166	22913344	179	3.8	1	22913166-22913344
TU3698	chr1	22975261	22975447	164	2.0	2	22975261-22975339	22975363-22975447
TU3699	chr1	22981601	22981762	162	2.0	1	22981601-22981762
TU3799	chr1	23300821	23300983	163	2.1	1	23300821-23300983
TU3800	chr1	23330275	23330439	165	2.1	1	23330275-23330439
TU3801	chr1	23375433	23375853	395	4.0	3	23375433-23375642	23375663-23375757	23375764-23375853
TU3802	chr1	23378164	23378335	172	3.0	1	23378164-23378335
TU3803	chr1	23378585	23378759	175	2.3	1	23378585-23378759
TU3804	chr1	23381489	23381657	168	2.1	2	23381489-23381564	23381566-23381657
TU3805	chr1	23383517	23383679	151	2.4	2	23383517-23383574	23383587-23383679
TU3806	chr1	23385073	23385284	212	3.1	1	23385073-23385284
TU3807	chr1	23385462	23385692	231	4.4	1	23385462-23385692
TU3808	chr1	23386430	23386613	184	3.3	1	23386430-23386613
TU3809	chr1	23387091	23387284	194	2.5	1	23387091-23387284
TU3810	chr1	23387465	23387727	263	4.8	1	23387465-23387727
TU3811	chr1	23387924	23388108	185	5.0	1	23387924-23388108
TU3812	chr1	23388187	23388370	152	2.3	2	23388187-23388276	23388309-23388370
TU3813	chr1	23389099	23389399	301	4.8	1	23389099-23389399
TU3814	chr1	23389489	23389642	154	2.1	1	23389489-23389642
TU3815	chr1	23389724	23389903	180	2.1	1	23389724-23389903
TU3816	chr1	23390099	23390602	489	12.3	2	23390099-23390188	23390204-23390602
TU3817	chr1	23391067	23391299	233	3.1	1	23391067-23391299
TU3818	chr1	23391451	23391699	249	3.7	1	23391451-23391699
TU3819	chr1	23392482	23392902	375	3.1	2	23392482-23392627	23392674-23392902
TU3820	chr1	23393067	23393308	242	2.6	1	23393067-23393308
TU3821	chr1	23393488	23393733	246	5.0	1	23393488-23393733
TU3822	chr1	23394448	23394609	162	2.3	1	23394448-23394609
TU3823	chr1	23394633	23394793	158	2.1	2	23394633-23394700	23394704-23394793
TU3824	chr1	23397713	23397902	188	2.5	2	23397713-23397802	23397805-23397902
TU3825	chr1	23400589	23400760	170	2.2	2	23400589-23400663	23400666-23400760
TU3826	chr1	23403062	23403240	179	2.2	1	23403062-23403240
TU3827	chr1	23403615	23403928	314	6.6	1	23403615-23403928
TU3828	chr1	23404140	23404634	426	9.0	2	23404140-23404324	23404394-23404634
TU3829	chr1	23405134	23405532	399	4.8	1	23405134-23405532
TU3830	chr1	23405581	23405861	281	3.5	1	23405581-23405861
TU3831	chr1	23406020	23406204	185	4.2	1	23406020-23406204
TU3832	chr1	23406400	23406640	241	3.9	1	23406400-23406640
TU3833	chr1	23406876	23407045	170	2.9	1	23406876-23407045
TU3834	chr1	23407213	23407400	188	5.0	1	23407213-23407400
TU3837	chr1	23409774	23410044	271	10.1	1	23409774-23410044
TU3838	chr1	23410072	23410424	353	7.5	1	23410072-23410424
TU3839	chr1	23410654	23410991	338	3.5	1	23410654-23410991
TU3840	chr1	23411105	23411261	157	2.1	1	23411105-23411261
TU3841	chr1	23414187	23414360	161	2.0	2	23414187-23414257	23414271-23414360
TU3842	chr1	23415563	23415740	178	3.4	1	23415563-23415740
TU3843	chr1	23418688	23418900	213	2.6	1	23418688-23418900
TU3844	chr1	23419573	23419762	190	2.8	1	23419573-23419762
TU3845	chr1	23421759	23422146	377	3.5	2	23421759-23422045	23422057-23422146
TU3846	chr1	23422370	23422553	180	2.3	2	23422370-23422459	23422464-23422553
TU3847	chr1	23422680	23422864	180	2.2	2	23422680-23422769	23422775-23422864
TU3848	chr1	23424161	23424345	183	2.9	2	23424161-23424250	23424253-23424345
TU3849	chr1	23426884	23427402	519	5.5	1	23426884-23427402
TU3850	chr1	23427985	23428139	152	2.6	2	23427985-23428090	23428094-23428139
TU3851	chr1	23428881	23429151	224	2.7	2	23428881-23429055	23429103-23429151
TU3852	chr1	23429348	23429808	461	5.0	1	23429348-23429808
TU3853	chr1	23429912	23430107	195	3.8	2	23429912-23430016	23430018-23430107
TU3854	chr1	23430152	23430373	222	5.7	1	23430152-23430373
TU3855	chr1	23430831	23431101	271	4.5	1	23430831-23431101
TU3856	chr1	23431225	23431415	186	2.4	2	23431225-23431320	23431326-23431415
TU3857	chr1	23431562	23431729	168	3.1	1	23431562-23431729
TU3860	chr1	23441692	23441861	170	4.0	1	23441692-23441861
TU3861	chr1	23441879	23442070	190	2.0	2	23441879-23441978	23441981-23442070
TU3862	chr1	23442995	23443174	180	3.8	1	23442995-23443174
TU3863	chr1	23443253	23443431	179	2.1	1	23443253-23443431
TU3864	chr1	23443555	23443748	188	3.0	2	23443555-23443652	23443659-23443748
TU3865	chr1	23443964	23444138	175	2.1	1	23443964-23444138
TU3866	chr1	23445186	23445395	210	2.6	1	23445186-23445395
TU3867	chr1	23445654	23445890	235	2.5	2	23445654-23445798	23445801-23445890
TU3868	chr1	23446418	23447154	706	6.9	2	23446418-23447031	23447063-23447154
TU3869	chr1	23447296	23447456	161	2.1	1	23447296-23447456
TU3870	chr1	23450030	23450208	175	2.0	2	23450030-23450119	23450124-23450208
TU3871	chr1	23451376	23451550	175	3.0	1	23451376-23451550
TU3872	chr1	23453596	23453769	174	2.0	1	23453596-23453769
TU3873	chr1	23454880	23455131	252	3.7	1	23454880-23455131
TU3874	chr1	23455346	23455640	295	3.3	1	23455346-23455640
TU3875	chr1	23455695	23456484	790	4.1	1	23455695-23456484
TU3876	chr1	23456520	23456712	193	6.8	1	23456520-23456712
TU3877	chr1	23456798	23456971	168	2.2	2	23456798-23456872	23456879-23456971
TU3878	chr1	23457119	23457293	175	2.6	1	23457119-23457293
TU3879	chr1	23457340	23457522	183	5.2	1	23457340-23457522
TU3880	chr1	23457751	23458103	311	8.2	2	23457751-23457985	23458028-23458103
TU3881	chr1	23458366	23458587	222	2.8	1	23458366-23458587
TU3882	chr1	23458591	23458771	181	8.5	1	23458591-23458771
TU3883	chr1	23458806	23459922	1117	6.3	1	23458806-23459922
TU3884	chr1	23460019	23460307	268	2.5	2	23460019-23460072	23460094-23460307
TU3885	chr1	23460454	23460616	163	2.1	1	23460454-23460616
TU3886	chr1	23463410	23463844	435	3.7	1	23463410-23463844
TU3887	chr1	23472641	23472834	194	6.8	1	23472641-23472834
TU3888	chr1	23473026	23473424	394	3.9	2	23473026-23473144	23473150-23473424
TU3891	chr1	23474626	23474879	254	3.7	1	23474626-23474879
TU3892	chr1	23475340	23475770	387	3.3	2	23475340-23475662	23475707-23475770
TU3893	chr1	23477721	23477904	180	2.4	2	23477721-23477810	23477815-23477904
TU3894	chr1	23479843	23480026	184	2.7	1	23479843-23480026
TU3895	chr1	23480137	23480382	246	9.8	1	23480137-23480382
TU3896	chr1	23480573	23480810	238	8.3	1	23480573-23480810
TU3897	chr1	23480929	23482093	1115	5.3	2	23480929-23481594	23481645-23482093
TU3900	chr1	23483264	23483589	326	3.7	1	23483264-23483589
TU3901	chr1	23483738	23484052	302	3.1	2	23483738-23483827	23483841-23484052
TU3902	chr1	23495837	23496025	180	3.0	2	23495837-23495926	23495936-23496025
TU3903	chr1	23496256	23496419	163	2.0	2	23496256-23496328	23496330-23496419
TU3904	chr1	23529236	23529415	175	2.0	2	23529236-23529322	23529328-23529415
TU3905	chr1	23530121	23530304	178	2.0	2	23530121-23530209	23530216-23530304
TU3906	chr1	23532056	23532333	276	2.8	2	23532056-23532241	23532244-23532333
TU3907	chr1	23532419	23532603	185	5.5	1	23532419-23532603
TU3908	chr1	23533203	23533388	183	2.8	2	23533203-23533292	23533296-23533388
TU3909	chr1	23533668	23534222	544	4.7	3	23533668-23533763	23533773-23534130	23534133-23534222
TU3910	chr1	23534239	23534642	404	7.3	1	23534239-23534642
TU3911	chr1	23534884	23535103	220	6.2	1	23534884-23535103
TU3912	chr1	23535370	23535549	180	3.0	1	23535370-23535549
TU3913	chr1	23535781	23535965	185	3.9	1	23535781-23535965
TU3914	chr1	23537268	23537739	472	8.9	1	23537268-23537739
TU3915	chr1	23537782	23537967	186	4.9	1	23537782-23537967
TU3916	chr1	23537978	23538279	302	5.0	1	23537978-23538279
TU3917	chr1	23538407	23538637	231	12.7	1	23538407-23538637
TU3918	chr1	23538653	23539473	821	5.5	1	23538653-23539473
TU3919	chr1	23539496	23539901	406	5.2	1	23539496-23539901
TU3920	chr1	23540514	23540682	169	3.1	1	23540514-23540682
TU3921	chr1	23556461	23556665	205	6.1	1	23556461-23556665
TU3922	chr1	23557103	23557707	605	10.7	1	23557103-23557707
TU3923	chr1	23557996	23558430	431	5.9	2	23557996-23558131	23558136-23558430
TU3924	chr1	23559730	23559980	250	2.7	2	23559730-23559810	23559812-23559980
TU3926	chr1	23570904	23571493	507	2.9	3	23570904-23570954	23570998-23571137	23571178-23571493
TU3927	chr1	23573666	23573932	267	3.5	1	23573666-23573932
TU3928	chr1	23574330	23574514	185	3.4	1	23574330-23574514
TU3929	chr1	23574697	23574880	184	3.4	1	23574697-23574880
TU3930	chr1	23574902	23575275	374	4.8	1	23574902-23575275
TU3931	chr1	23576088	23576330	243	3.7	1	23576088-23576330
TU3932	chr1	23576359	23576759	401	3.4	1	23576359-23576759
TU3933	chr1	23577099	23577782	636	4.1	2	23577099-23577345	23577394-23577782
TU3934	chr1	23577842	23583819	1334	6.1	4	23577842-23578416	23578426-23578804	23579910-23580070	23583601-23583819
TU3935	chr1	23581397	23581671	263	2.8	2	23581397-23581483	23581496-23581671
TU3936	chr1	23581980	23582697	717	4.7	2	23581980-23582029	23582031-23582697
TU3937	chr1	23582708	23582991	284	7.5	1	23582708-23582991
TU3938	chr1	23584543	23584720	166	2.0	2	23584543-23584623	23584636-23584720
TU3939	chr1	23585497	23585665	169	3.3	1	23585497-23585665
TU3940	chr1	23585819	23586100	282	5.6	1	23585819-23586100
TU3941	chr1	23586145	23586329	185	4.5	1	23586145-23586329
TU3942	chr1	23586490	23586665	176	3.5	1	23586490-23586665
TU3943	chr1	23588596	23595720	1681	17.0	2	23588596-23589494	23594939-23595720
TU3944	chr1	23590342	23590505	164	2.1	1	23590342-23590505
TU3945	chr1	23593764	23593948	185	3.1	1	23593764-23593948
TU3946	chr1	23594578	23594736	159	2.1	1	23594578-23594736
TU3948	chr1	23888771	23891670	302	3.9	2	23888771-23889018	23891617-23891670
TU3949	chr1	23890932	23891107	176	2.7	1	23890932-23891107
TU3950	chr1	23892552	23892734	183	3.4	1	23892552-23892734
TU3951	chr1	23895157	23895334	174	2.5	2	23895157-23895246	23895251-23895334
TU3952	chr1	23898531	23898722	192	3.4	1	23898531-23898722
TU3953	chr1	23906030	23909511	415	3.1	3	23906030-23906136	23907824-23907995	23909376-23909511
TU3954	chr1	23917836	23918002	167	3.1	1	23917836-23918002
TU3955	chr1	23918125	23918305	181	3.0	1	23918125-23918305
TU3956	chr1	23918569	23918741	173	2.5	1	23918569-23918741
TU3957	chr1	23924001	23924177	177	3.1	1	23924001-23924177
TU3958	chr1	23925390	23925572	183	3.3	1	23925390-23925572
TU3959	chr1	23929459	23929641	157	2.0	2	23929459-23929548	23929575-23929641
TU3960	chr1	23931297	23931459	163	2.1	1	23931297-23931459
TU3961	chr1	23934819	23934999	181	2.4	1	23934819-23934999
TU3963	chr1	24049013	24049324	242	3.6	2	24049013-24049205	24049276-24049324
TU3964	chr1	24050065	24050248	179	2.0	2	24050065-24050154	24050160-24050248
TU3965	chr1	24050287	24050583	297	4.8	1	24050287-24050583
TU3966	chr1	24051568	24051753	180	2.0	2	24051568-24051657	24051664-24051753
TU3982	chr1	24082431	24082678	248	2.6	1	24082431-24082678
TU3983	chr1	24082888	24083675	752	4.8	2	24082888-24083452	24083489-24083675
TU3987	chr1	24085645	24085827	183	2.7	1	24085645-24085827
TU3988	chr1	24086587	24086791	205	3.7	1	24086587-24086791
TU3989	chr1	24088451	24088765	315	2.9	1	24088451-24088765
TU3990	chr1	24100029	24100212	179	2.0	2	24100029-24100117	24100123-24100212
TU3991	chr1	24103752	24103921	158	2.0	2	24103752-24103819	24103832-24103921
TU3992	chr1	24103956	24104128	173	3.1	1	24103956-24104128
TU3993	chr1	24104264	24104549	281	2.3	2	24104264-24104317	24104323-24104549
TU3994	chr1	24105753	24105932	180	3.0	1	24105753-24105932
TU3995	chr1	24109402	24109575	164	2.0	2	24109402-24109491	24109502-24109575
TU3996	chr1	24111049	24111259	211	4.8	1	24111049-24111259
TU3997	chr1	24131647	24131889	243	7.2	1	24131647-24131889
TU3998	chr1	24131963	24132298	296	4.2	2	24131963-24132166	24132207-24132298
TU3999	chr1	24132422	24132600	179	6.1	1	24132422-24132600
TU4000	chr1	24133378	24133550	166	2.0	2	24133378-24133467	24133475-24133550
TU4001	chr1	24134374	24134772	399	4.7	1	24134374-24134772
TU4002	chr1	24134951	24136227	1277	18.2	1	24134951-24136227
TU4003	chr1	24138859	24139032	174	2.5	1	24138859-24139032
TU4004	chr1	25094499	25094669	171	2.1	1	25094499-25094669
TU4005	chr1	25385980	25386147	168	2.1	1	25385980-25386147
TU4006	chr1	25525112	25525298	180	2.1	2	25525112-25525201	25525209-25525298
TU4007	chr1	25526003	25526179	166	2.1	2	25526003-25526068	25526080-25526179
TU4008	chr1	25530332	25530514	183	2.9	1	25530332-25530514
TU4009	chr1	25536776	25536953	158	2.0	2	25536776-25536853	25536874-25536953
TU4010	chr1	25539168	25539331	164	2.1	1	25539168-25539331
TU4011	chr1	25562189	25562481	293	3.8	1	25562189-25562481
TU4012	chr1	25563117	25563297	181	3.6	1	25563117-25563297
TU4013	chr1	25595596	25595780	180	2.1	2	25595596-25595685	25595691-25595780
TU4014	chr1	25633697	25633865	169	2.1	1	25633697-25633865
TU4015	chr1	25643765	25643945	181	4.2	1	25643765-25643945
TU4016	chr1	25665411	25665580	170	2.5	1	25665411-25665580
TU4017	chr1	25666109	25666286	178	3.4	1	25666109-25666286
TU4018	chr1	25714613	25714779	166	2.0	2	25714613-25714688	25714690-25714779
TU4019	chr1	25715333	25715493	161	2.2	1	25715333-25715493
TU4029	chr1	26551772	26551940	159	2.0	2	26551772-26551861	26551872-26551940
TU4030	chr1	26561029	26561259	231	2.8	1	26561029-26561259
TU4031	chr1	26583451	26583618	168	2.1	1	26583451-26583618
TU4032	chr1	26593848	26594121	274	3.7	1	26593848-26594121
TU4033	chr1	26596398	26596578	180	2.0	2	26596398-26596487	26596489-26596578
TU4034	chr1	26603934	26604131	193	2.7	2	26603934-26604073	26604079-26604131
TU4035	chr1	26605425	26605595	171	2.5	1	26605425-26605595
TU4036	chr1	26613196	26613363	168	2.8	1	26613196-26613363
TU4037	chr1	26638508	26638680	173	2.1	1	26638508-26638680
TU4038	chr1	26640456	26640627	172	2.9	1	26640456-26640627
TU4039	chr1	26645049	26645450	334	4.0	3	26645049-26645110	26645117-26645208	26645271-26645450
TU4040	chr1	26646963	26647132	170	2.1	1	26646963-26647132
TU4041	chr1	26650449	26650626	178	3.2	1	26650449-26650626
TU4042	chr1	26651667	26651840	174	2.7	1	26651667-26651840
TU4043	chr1	26653507	26653767	261	2.6	1	26653507-26653767
TU4044	chr1	26676164	26676470	307	6.4	1	26676164-26676470
TU4045	chr1	26676495	26676712	218	3.7	1	26676495-26676712
TU4046	chr1	26676742	26677130	389	6.6	1	26676742-26677130
TU4047	chr1	26679497	26679675	179	2.4	1	26679497-26679675
TU4048	chr1	26679822	26680000	179	2.5	1	26679822-26680000
TU4049	chr1	26680040	26680220	181	3.4	1	26680040-26680220
TU4050	chr1	26680783	26680969	187	3.2	1	26680783-26680969
TU4051	chr1	26681047	26681227	180	3.0	2	26681047-26681136	26681138-26681227
TU4052	chr1	26681274	26681691	418	3.3	1	26681274-26681691
TU4053	chr1	26681767	26682451	676	6.3	3	26681767-26682026	26682030-26682337	26682344-26682451
TU4054	chr1	26682531	26682848	318	8.4	1	26682531-26682848
TU4055	chr1	26682873	26683158	286	4.6	1	26682873-26683158
TU4056	chr1	26683357	26683554	198	7.2	1	26683357-26683554
TU4057	chr1	26683676	26683877	202	9.6	1	26683676-26683877
TU4058	chr1	26684114	26684285	172	3.0	1	26684114-26684285
TU4059	chr1	26684714	26684883	170	2.8	1	26684714-26684883
TU4060	chr1	26684970	26685187	218	3.8	1	26684970-26685187
TU4061	chr1	26685441	26685615	175	2.5	1	26685441-26685615
TU4062	chr1	26686017	26686195	179	3.0	1	26686017-26686195
TU4063	chr1	26686320	26686517	198	4.6	1	26686320-26686517
TU4064	chr1	26686957	26687987	1031	12.0	1	26686957-26687987
TU4065	chr1	26688075	26689243	1168	14.0	2	26688075-26688804	26688806-26689243
TU4066	chr1	26689586	26690044	459	38.4	1	26689586-26690044
TU4067	chr1	26692423	26692633	211	2.9	1	26692423-26692633
TU4068	chr1	26693676	26693863	188	4.3	1	26693676-26693863
TU4069	chr1	26693987	26694175	189	3.9	1	26693987-26694175
TU4070	chr1	26695849	26696025	177	2.0	1	26695849-26696025
TU4071	chr1	26706517	26706683	155	2.0	2	26706517-26706581	26706594-26706683
TU4072	chr1	26720928	26721084	157	2.1	1	26720928-26721084
TU4141	chr1	27054145	27054312	168	2.2	1	27054145-27054312
TU4142	chr1	27054920	27055221	302	3.3	1	27054920-27055221
TU4143	chr1	27055332	27055510	179	2.7	1	27055332-27055510
TU4144	chr1	27055784	27055949	166	3.2	1	27055784-27055949
TU4145	chr1	27056500	27056663	164	2.1	1	27056500-27056663
TU4146	chr1	27059083	27059270	188	5.0	1	27059083-27059270
TU4147	chr1	27059801	27059981	180	2.1	2	27059801-27059890	27059892-27059981
TU4148	chr1	27060918	27061111	189	2.7	2	27060918-27061007	27061013-27061111
TU4149	chr1	27061771	27061956	186	2.6	1	27061771-27061956
TU4150	chr1	27063746	27063912	167	2.6	1	27063746-27063912
TU4151	chr1	27070228	27070888	612	3.2	3	27070228-27070418	27070465-27070581	27070585-27070888
TU4152	chr1	27071862	27072107	246	4.0	1	27071862-27072107
TU4153	chr1	27072222	27072397	170	2.1	2	27072222-27072278	27072285-27072397
TU4154	chr1	27073231	27073411	181	5.9	1	27073231-27073411
TU4155	chr1	27073654	27074130	477	4.1	1	27073654-27074130
TU4156	chr1	27074303	27074589	287	5.7	1	27074303-27074589
TU4157	chr1	27074654	27075030	377	8.8	1	27074654-27075030
TU4158	chr1	27075068	27075479	412	10.7	1	27075068-27075479
TU4159	chr1	27075548	27075844	263	2.8	2	27075548-27075724	27075759-27075844
TU4160	chr1	27076296	27076447	150	2.1	2	27076296-27076355	27076358-27076447
TU4161	chr1	27079208	27079373	166	2.2	1	27079208-27079373
TU4162	chr1	27085103	27085486	238	2.2	3	27085103-27085213	27085288-27085344	27085417-27085486
TU4163	chr1	27087225	27087395	171	2.1	1	27087225-27087395
TU4164	chr1	27115630	27115878	249	7.9	1	27115630-27115878
TU4166	chr1	27116880	27117115	236	6.4	1	27116880-27117115
TU4167	chr1	27117225	27118434	1210	8.9	1	27117225-27118434
TU4168	chr1	27118608	27118788	181	5.1	1	27118608-27118788
TU4169	chr1	27118818	27119296	479	4.1	1	27118818-27119296
TU4170	chr1	27119315	27119553	239	6.7	1	27119315-27119553
TU4171	chr1	27119709	27119914	206	6.6	1	27119709-27119914
TU4172	chr1	27119936	27120111	176	2.7	1	27119936-27120111
TU4173	chr1	27121473	27121665	180	2.0	2	27121473-27121562	27121576-27121665
TU4174	chr1	27123120	27123305	186	4.1	1	27123120-27123305
TU4175	chr1	27123358	27123605	248	4.6	1	27123358-27123605
TU4176	chr1	27124411	27124589	179	5.9	1	27124411-27124589
TU4177	chr1	27125028	27125853	823	4.5	2	27125028-27125117	27125121-27125853
TU4178	chr1	27126346	27126528	178	2.8	2	27126346-27126436	27126442-27126528
TU4179	chr1	27126920	27127086	167	3.2	1	27126920-27127086
TU4180	chr1	27127126	27127413	274	3.5	2	27127126-27127300	27127315-27127413
TU4181	chr1	27127939	27128108	170	3.0	1	27127939-27128108
TU4182	chr1	27128233	27128417	185	4.6	1	27128233-27128417
TU4183	chr1	27128886	27129077	180	2.1	2	27128886-27128975	27128988-27129077
TU4184	chr1	27132731	27132922	192	2.8	1	27132731-27132922
TU4185	chr1	27134574	27134752	179	3.0	1	27134574-27134752
TU4186	chr1	27135228	27135488	260	2.0	2	27135228-27135406	27135408-27135488
TU4187	chr1	27135545	27135839	274	2.5	2	27135545-27135730	27135752-27135839
TU4188	chr1	27135912	27136092	181	2.7	1	27135912-27136092
TU4189	chr1	27140566	27140745	180	2.2	1	27140566-27140745
TU4190	chr1	27141475	27141661	178	2.0	2	27141475-27141562	27141572-27141661
TU4191	chr1	27143089	27143278	190	5.2	1	27143089-27143278
TU4192	chr1	27145343	27145709	317	3.0	2	27145343-27145566	27145617-27145709
TU4193	chr1	27146661	27146829	167	2.0	2	27146661-27146737	27146740-27146829
TU4194	chr1	27147252	27147506	250	2.8	2	27147252-27147419	27147425-27147506
TU4195	chr1	27147898	27148243	318	2.1	3	27147898-27147983	27147997-27148161	27148177-27148243
TU4196	chr1	27154884	27155039	156	2.1	1	27154884-27155039
TU4197	chr1	27155449	27155617	167	2.0	2	27155449-27155538	27155541-27155617
TU4198	chr1	27162559	27162735	177	2.1	1	27162559-27162735
TU4199	chr1	27165837	27166012	176	2.3	1	27165837-27166012
TU4200	chr1	27167419	27167578	160	2.1	1	27167419-27167578
TU4201	chr1	27177245	27177445	185	2.9	2	27177245-27177334	27177351-27177445
TU4202	chr1	27181298	27181462	165	2.7	1	27181298-27181462
TU4203	chr1	27183094	27183615	522	4.2	1	27183094-27183615
TU4204	chr1	27184453	27184750	298	4.2	1	27184453-27184750
TU4205	chr1	27185375	27185798	424	6.0	1	27185375-27185798
TU4206	chr1	27186079	27186370	292	6.6	1	27186079-27186370
TU4207	chr1	27186397	27186909	464	3.0	4	27186397-27186590	27186600-27186689	27186726-27186815	27186820-27186909
TU4208	chr1	27186931	27187097	151	2.1	2	27186931-27187020	27187037-27187097
TU4209	chr1	27188005	27188318	305	2.9	2	27188005-27188075	27188085-27188318
TU4210	chr1	27188355	27188524	170	2.5	1	27188355-27188524
TU4211	chr1	27188634	27189330	697	6.3	1	27188634-27189330
TU4212	chr1	27189845	27190168	321	2.2	2	27189845-27190075	27190079-27190168
TU4213	chr1	27190475	27190638	161	2.6	2	27190475-27190543	27190547-27190638
TU4214	chr1	27195551	27196801	1251	5.2	1	27195551-27196801
TU4215	chr1	27197071	27197624	545	3.8	2	27197071-27197141	27197151-27197624
TU4216	chr1	27197673	27198355	644	4.2	3	27197673-27197836	27197868-27198257	27198266-27198355
TU4217	chr1	27198366	27198585	220	4.5	1	27198366-27198585
TU4218	chr1	27198606	27199122	517	4.5	1	27198606-27199122
TU4219	chr1	27199375	27199845	469	4.2	2	27199375-27199753	27199756-27199845
TU4220	chr1	27200061	27200384	294	7.9	2	27200061-27200259	27200290-27200384
TU4221	chr1	27200584	27200982	346	6.7	2	27200584-27200875	27200929-27200982
TU4222	chr1	27201068	27201328	261	4.0	1	27201068-27201328
TU4223	chr1	27202979	27203168	190	2.4	1	27202979-27203168
TU4224	chr1	27203317	27203474	158	2.1	1	27203317-27203474
TU4225	chr1	27205091	27205261	159	2.1	2	27205091-27205159	27205172-27205261
TU4226	chr1	27206081	27206256	176	2.9	1	27206081-27206256
TU4227	chr1	27206647	27206826	180	3.9	1	27206647-27206826
TU4228	chr1	27206963	27207227	265	6.3	1	27206963-27207227
TU4229	chr1	27207327	27207492	166	2.3	1	27207327-27207492
TU4230	chr1	27207554	27207748	186	3.8	2	27207554-27207647	27207657-27207748
TU4231	chr1	27207893	27208087	195	5.6	1	27207893-27208087
TU4232	chr1	27208243	27208447	205	9.7	1	27208243-27208447
TU4233	chr1	27208773	27208943	171	3.1	1	27208773-27208943
TU4234	chr1	27208978	27209138	161	2.2	1	27208978-27209138
TU4235	chr1	27209223	27209396	171	2.6	2	27209223-27209290	27209294-27209396
TU4236	chr1	27210230	27210549	320	2.3	1	27210230-27210549
TU4237	chr1	27213794	27213990	197	3.2	1	27213794-27213990
TU4238	chr1	27214933	27215515	528	5.6	2	27214933-27215132	27215188-27215515
TU4239	chr1	27216063	27216240	178	3.4	1	27216063-27216240
TU4240	chr1	27240957	27241158	200	2.5	2	27240957-27241046	27241049-27241158
TU4241	chr1	27241702	27241879	178	2.0	1	27241702-27241879
TU4242	chr1	27244993	27249436	241	8.1	2	27244993-27245080	27249284-27249436
TU4243	chr1	27245948	27246111	164	2.2	1	27245948-27246111
TU4244	chr1	27251110	27251280	171	2.9	1	27251110-27251280
TU4245	chr1	27251350	27251531	180	2.3	2	27251350-27251439	27251442-27251531
TU4246	chr1	27252066	27252235	170	2.8	1	27252066-27252235
TU4247	chr1	27253559	27253820	262	3.5	1	27253559-27253820
TU4248	chr1	27254252	27254427	176	5.8	1	27254252-27254427
TU4249	chr1	27254715	27255169	455	3.9	1	27254715-27255169
TU4250	chr1	27255624	27255785	162	2.2	1	27255624-27255785
TU4251	chr1	27256144	27256303	160	2.7	1	27256144-27256303
TU4252	chr1	27257949	27258119	171	2.6	1	27257949-27258119
TU4253	chr1	27259728	27259897	170	3.3	1	27259728-27259897
TU4255	chr1	27275242	27275811	509	4.3	2	27275242-27275333	27275395-27275811
TU4256	chr1	27275893	27276179	286	2.9	2	27275893-27275970	27275972-27276179
TU4257	chr1	27276724	27277221	498	4.3	1	27276724-27277221
TU4258	chr1	27277722	27278004	283	6.4	1	27277722-27278004
TU4259	chr1	27278168	27278356	189	2.5	1	27278168-27278356
TU4260	chr1	27286176	27286345	170	2.6	1	27286176-27286345
TU4261	chr1	27289419	27289588	170	4.4	1	27289419-27289588
TU4262	chr1	27291574	27291902	325	2.6	2	27291574-27291809	27291814-27291902
TU4263	chr1	27293329	27293565	237	3.9	1	27293329-27293565
TU4264	chr1	27293777	27301664	779	6.0	3	27293777-27293870	27300979-27301193	27301195-27301664
TU4265	chr1	27294823	27295007	180	3.0	2	27294823-27294912	27294918-27295007
TU4266	chr1	27295086	27295314	229	2.7	1	27295086-27295314
TU4267	chr1	27295638	27296345	708	4.5	1	27295638-27296345
TU4268	chr1	27297080	27297423	344	10.5	1	27297080-27297423
TU4269	chr1	27297492	27297712	221	6.9	1	27297492-27297712
TU4270	chr1	27297756	27298141	386	6.0	1	27297756-27298141
TU4271	chr1	27299246	27299916	660	5.1	2	27299246-27299837	27299849-27299916
TU4272	chr1	27300018	27300443	426	7.7	1	27300018-27300443
TU4273	chr1	27300446	27300862	417	5.4	1	27300446-27300862
TU4274	chr1	27301686	27302621	936	11.6	1	27301686-27302621
TU4275	chr1	27302651	27310397	2459	10.3	4	27302651-27302740	27302742-27304701	27305195-27305377	27310172-27310397
TU4276	chr1	27305928	27306089	162	2.9	1	27305928-27306089
TU4277	chr1	27306510	27306999	476	3.4	2	27306510-27306732	27306747-27306999
TU4278	chr1	27307250	27307424	175	3.1	1	27307250-27307424
TU4279	chr1	27308314	27308490	177	2.2	1	27308314-27308490
TU4280	chr1	27309136	27309307	172	2.1	1	27309136-27309307
TU4281	chr1	27309430	27309669	240	4.0	1	27309430-27309669
TU4282	chr1	27309776	27309952	177	2.5	1	27309776-27309952
TU4283	chr1	27310473	27311612	1140	13.8	1	27310473-27311612
TU4284	chr1	27311633	27312022	390	18.6	1	27311633-27312022
TU4285	chr1	27312148	27312870	608	10.0	3	27312148-27312209	27312269-27312320	27312377-27312870
TU4286	chr1	27312879	27313115	237	6.2	1	27312879-27313115
TU4343	chr1	28514246	28514871	626	5.9	1	28514246-28514871
TU4344	chr1	28515295	28515520	226	9.1	1	28515295-28515520
TU4345	chr1	28520093	28520270	178	2.0	1	28520093-28520270
TU4346	chr1	28522429	28522612	180	2.1	2	28522429-28522518	28522523-28522612
TU4347	chr1	28522645	28528837	650	5.3	4	28522645-28522784	28525859-28526039	28526831-28526986	28528665-28528837
TU4348	chr1	28523527	28523709	173	2.5	2	28523527-28523616	28523627-28523709
TU4349	chr1	28526070	28526250	180	2.7	2	28526070-28526159	28526161-28526250
TU4350	chr1	28541437	28541619	180	2.0	2	28541437-28541526	28541530-28541619
TU4351	chr1	28548541	28548697	157	3.0	1	28548541-28548697
TU4352	chr1	28551082	28551261	180	2.0	1	28551082-28551261
TU4353	chr1	28552408	28552591	180	2.9	2	28552408-28552497	28552502-28552591
TU4354	chr1	28552760	28552951	184	2.9	2	28552760-28552849	28552858-28552951
TU4575	chr1	29513661	29513827	167	2.1	1	29513661-29513827
TU4576	chr1	29514071	29514426	339	3.4	3	29514071-29514228	29514234-29514324	29514337-29514426
TU4577	chr1	29514478	29514938	461	5.8	1	29514478-29514938
TU4578	chr1	29515056	29515246	191	4.7	1	29515056-29515246
TU4579	chr1	29515525	29515814	290	7.2	1	29515525-29515814
TU4580	chr1	29516000	29516207	208	3.8	1	29516000-29516207
TU4581	chr1	29517859	29518030	172	2.9	1	29517859-29518030
TU4582	chr1	29518431	29518610	176	2.0	2	29518431-29518516	29518521-29518610
TU4583	chr1	29518703	29518873	168	2.0	2	29518703-29518792	29518796-29518873
TU4584	chr1	29519045	29519228	184	2.6	1	29519045-29519228
TU4585	chr1	29521522	29521840	319	3.1	1	29521522-29521840
TU4586	chr1	29523132	29523713	582	4.3	1	29523132-29523713
TU4587	chr1	29523741	29523905	165	3.0	1	29523741-29523905
TU4588	chr1	29523934	29524116	180	3.0	2	29523934-29524023	29524027-29524116
TU4589	chr1	29524229	29524412	184	2.5	1	29524229-29524412
TU4590	chr1	29526579	29527254	676	9.0	1	29526579-29527254
TU4591	chr1	29527394	29528277	852	4.7	2	29527394-29527906	29527939-29528277
TU4592	chr1	29529613	29529803	191	4.7	1	29529613-29529803
TU4593	chr1	29535067	29535310	244	3.2	1	29535067-29535310
TU4594	chr1	29536012	29536176	165	2.1	1	29536012-29536176
TU4595	chr1	29538129	29538303	175	2.1	1	29538129-29538303
TU4596	chr1	29541121	29541280	160	2.1	1	29541121-29541280
TU4597	chr1	29544680	29544859	180	2.8	1	29544680-29544859
TU4598	chr1	29545168	29545347	178	2.6	2	29545168-29545224	29545227-29545347
TU4600	chr1	29552098	29552275	178	2.4	1	29552098-29552275
TU4601	chr1	29556923	29557101	179	2.7	1	29556923-29557101
TU4602	chr1	29562838	29563023	180	2.1	2	29562838-29562927	29562934-29563023
TU4603	chr1	29567050	29567225	176	2.2	1	29567050-29567225
TU4604	chr1	29567911	29568086	176	2.1	1	29567911-29568086
TU4605	chr1	29570013	29570271	259	2.1	1	29570013-29570271
TU4606	chr1	29571257	29571517	261	4.6	1	29571257-29571517
TU4607	chr1	29571659	29571816	158	2.1	1	29571659-29571816
TU4608	chr1	29572017	29572385	365	3.3	2	29572017-29572291	29572296-29572385
TU4609	chr1	29572388	29572985	598	7.1	1	29572388-29572985
TU4610	chr1	29573047	29573222	164	2.0	2	29573047-29573125	29573138-29573222
TU4611	chr1	29573504	29573691	181	2.4	2	29573504-29573594	29573602-29573691
TU4612	chr1	29575546	29575942	397	4.7	1	29575546-29575942
TU4613	chr1	29575976	29576153	178	10.4	1	29575976-29576153
TU4614	chr1	29576155	29576382	228	3.1	1	29576155-29576382
TU4615	chr1	29576390	29576719	330	2.9	1	29576390-29576719
TU4616	chr1	29576854	29577042	189	4.4	1	29576854-29577042
TU4617	chr1	29577843	29578175	326	3.2	2	29577843-29577932	29577940-29578175
TU4618	chr1	29579029	29579204	176	2.8	1	29579029-29579204
TU4619	chr1	29579853	29580034	181	3.0	2	29579853-29579943	29579945-29580034
TU4620	chr1	29589494	29589682	181	2.9	2	29589494-29589583	29589592-29589682
TU4621	chr1	29589691	29590018	328	5.4	1	29589691-29590018
TU4622	chr1	29590368	29590629	262	3.0	1	29590368-29590629
TU4623	chr1	29600465	29600653	189	3.8	1	29600465-29600653
TU4624	chr1	29600763	29600927	165	2.9	1	29600763-29600927
TU4625	chr1	29600935	29601100	166	2.3	1	29600935-29601100
TU4626	chr1	29601109	29601275	167	2.1	1	29601109-29601275
TU4627	chr1	29601390	29601549	155	2.1	2	29601390-29601479	29601485-29601549
TU4628	chr1	29603250	29603418	169	2.2	1	29603250-29603418
TU4629	chr1	29604945	29605128	184	3.2	1	29604945-29605128
TU4630	chr1	29605347	29605501	155	2.2	1	29605347-29605501
TU4631	chr1	29605927	29606091	165	2.3	1	29605927-29606091
TU4632	chr1	29606372	29606555	184	2.7	1	29606372-29606555
TU4633	chr1	29608312	29608492	181	2.6	1	29608312-29608492
TU4634	chr1	29610652	29610832	169	2.3	2	29610652-29610730	29610743-29610832
TU4635	chr1	29611038	29611211	174	3.1	1	29611038-29611211
TU4636	chr1	29611233	29611438	206	8.5	1	29611233-29611438
TU4637	chr1	29611592	29611765	174	4.9	1	29611592-29611765
TU4638	chr1	29611872	29612049	178	3.0	1	29611872-29612049
TU4639	chr1	29613880	29614131	252	4.0	1	29613880-29614131
TU4640	chr1	29616171	29616378	208	2.9	1	29616171-29616378
TU4641	chr1	29636174	29636345	172	2.7	1	29636174-29636345
TU4642	chr1	29636674	29636855	180	2.0	2	29636674-29636763	29636766-29636855
TU4643	chr1	29641700	29642045	346	4.1	1	29641700-29642045
TU4644	chr1	29642288	29642448	161	2.8	1	29642288-29642448
TU4645	chr1	29649667	29649830	164	2.1	1	29649667-29649830
TU4646	chr1	29649911	29650233	323	3.3	1	29649911-29650233
TU4647	chr1	29650585	29650770	186	2.8	1	29650585-29650770
TU4648	chr1	29651097	29651284	188	2.5	1	29651097-29651284
TU4649	chr1	29652388	29652608	221	6.9	1	29652388-29652608
TU4650	chr1	29655807	29655979	173	2.4	1	29655807-29655979
TU4651	chr1	29656330	29656781	452	5.3	1	29656330-29656781
TU4652	chr1	29656833	29657007	175	6.1	1	29656833-29657007
TU4653	chr1	29657128	29657286	159	2.1	1	29657128-29657286
TU4654	chr1	29657464	29657655	180	2.1	2	29657464-29657553	29657566-29657655
TU4655	chr1	29662384	29662920	533	3.1	2	29662384-29662618	29662623-29662920
TU4656	chr1	29665620	29665795	175	2.0	2	29665620-29665709	29665711-29665795
TU4658	chr1	29667847	29668009	157	2.1	2	29667847-29667936	29667943-29668009
TU4659	chr1	29668100	29668284	185	3.7	1	29668100-29668284
TU4660	chr1	29670543	29670707	165	2.1	1	29670543-29670707
TU4662	chr1	29675134	29675297	154	2.1	2	29675134-29675223	29675234-29675297
TU4663	chr1	29675717	29676085	369	7.5	1	29675717-29676085
TU4664	chr1	29677667	29677825	159	4.1	1	29677667-29677825
TU4665	chr1	29678063	29678288	225	3.2	2	29678063-29678152	29678154-29678288
TU4666	chr1	29678577	29678945	369	11.3	1	29678577-29678945
TU4667	chr1	29678995	29679272	278	2.9	1	29678995-29679272
TU4668	chr1	29679419	29679593	175	4.1	1	29679419-29679593
TU4669	chr1	29679639	29679872	234	3.0	1	29679639-29679872
TU4670	chr1	29680810	29681020	211	2.6	1	29680810-29681020
TU4692	chr1	30026167	30039329	629	8.7	5	30026167-30026359	30028123-30028270	30029917-30030035	30033989-30034081	30039254-30039329
TU4693	chr1	30039341	30048942	530	4.4	5	30039341-30039489	30041342-30041431	30044688-30044789	30047155-30047274	30048874-30048942
TU4694	chr1	30054731	30054896	166	2.7	1	30054731-30054896
TU4695	chr1	30061078	30061276	199	15.9	1	30061078-30061276
TU4696	chr1	30081917	30082095	179	2.0	1	30081917-30082095
TU4697	chr1	30083913	30084082	170	3.1	1	30083913-30084082
TU4698	chr1	30094142	30094301	160	2.9	1	30094142-30094301
TU4699	chr1	30094541	30094724	180	2.5	2	30094541-30094630	30094635-30094724
TU4700	chr1	30095705	30095922	218	3.9	1	30095705-30095922
TU4701	chr1	30102965	30103142	178	2.7	1	30102965-30103142
TU4702	chr1	30103961	30104138	178	2.7	1	30103961-30104138
TU4703	chr1	30105010	30105239	230	3.0	1	30105010-30105239
TU4704	chr1	30107559	30107755	192	2.4	2	30107559-30107658	30107664-30107755
TU4705	chr1	30108633	30108797	158	2.1	2	30108633-30108700	30108708-30108797
TU4706	chr1	30109046	30109224	179	3.1	1	30109046-30109224
TU4707	chr1	30109350	30109547	180	2.9	2	30109350-30109439	30109458-30109547
TU4708	chr1	30109891	30110078	180	2.2	2	30109891-30109980	30109989-30110078
TU4709	chr1	30110340	30110534	180	2.2	2	30110340-30110429	30110445-30110534
TU4710	chr1	30110772	30110943	172	2.3	1	30110772-30110943
TU4711	chr1	30113202	30113368	167	2.1	1	30113202-30113368
TU4712	chr1	30125438	30125612	175	2.6	1	30125438-30125612
TU4713	chr1	30133116	30133291	174	2.0	2	30133116-30133199	30133202-30133291
TU4714	chr1	30135766	30135954	189	4.6	1	30135766-30135954
TU4715	chr1	30138050	30138232	183	4.3	1	30138050-30138232
TU4716	chr1	30138405	30138635	223	2.9	2	30138405-30138577	30138586-30138635
TU4717	chr1	30140253	30140433	181	3.5	1	30140253-30140433
TU4718	chr1	30141233	30141406	174	3.0	1	30141233-30141406
TU4719	chr1	30141917	30142104	186	2.4	2	30141917-30142012	30142015-30142104
TU4720	chr1	30145811	30145981	160	2.1	2	30145811-30145880	30145892-30145981
TU4721	chr1	30147651	30147830	179	2.0	2	30147651-30147739	30147741-30147830
TU4722	chr1	30148016	30148499	484	3.2	1	30148016-30148499
TU4723	chr1	30148507	30148733	227	3.8	1	30148507-30148733
TU4724	chr1	30148912	30149127	216	2.5	1	30148912-30149127
TU4725	chr1	30149159	30149368	210	4.1	1	30149159-30149368
TU4726	chr1	30149535	30149766	232	4.3	1	30149535-30149766
TU4727	chr1	30149787	30150033	247	2.6	1	30149787-30150033
TU4728	chr1	30151353	30151521	169	2.1	1	30151353-30151521
TU4729	chr1	30155395	30155579	185	2.8	1	30155395-30155579
TU4730	chr1	30155879	30156045	167	2.1	1	30155879-30156045
TU4731	chr1	30160850	30161061	207	2.5	2	30160850-30160945	30160951-30161061
TU4732	chr1	30161238	30161414	169	2.2	2	30161238-30161313	30161322-30161414
TU4733	chr1	30161481	30161669	189	2.2	1	30161481-30161669
TU4734	chr1	30161904	30162101	190	2.6	2	30161904-30162003	30162012-30162101
TU4735	chr1	30164726	30164899	174	4.0	1	30164726-30164899
TU4736	chr1	30164984	30165175	192	4.5	1	30164984-30165175
TU4738	chr1	30171637	30171820	180	2.0	2	30171637-30171726	30171731-30171820
TU4739	chr1	30172313	30172493	181	3.0	1	30172313-30172493
TU4740	chr1	30174546	30179364	253	4.7	2	30174546-30174733	30179300-30179364
TU4741	chr1	30191899	30192058	152	2.1	2	30191899-30191960	30191969-30192058
TU4742	chr1	30246671	30246852	182	7.0	1	30246671-30246852
TU4743	chr1	30248937	30249105	169	2.8	1	30248937-30249105
TU4744	chr1	30251049	30257347	689	12.3	5	30251049-30251218	30252901-30253142	30254063-30254132	30255930-30256057	30257269-30257347
TU4745	chr1	30257476	30261397	294	6.7	3	30257476-30257602	30258459-30258554	30261327-30261397
TU4746	chr1	30261473	30261650	178	3.8	1	30261473-30261650
TU4747	chr1	30271753	30271923	171	2.9	1	30271753-30271923
TU4748	chr1	30307664	30307839	176	6.9	1	30307664-30307839
TU4749	chr1	30308490	30308660	171	2.4	1	30308490-30308660
TU4750	chr1	30309385	30309806	383	4.9	2	30309385-30309570	30309610-30309806
TU4751	chr1	30309871	30310046	176	2.8	1	30309871-30310046
TU4752	chr1	30314330	30314507	178	3.0	1	30314330-30314507
TU4753	chr1	30320397	30328739	945	4.4	9	30320397-30320502	30323264-30323375	30324215-30324319	30324467-30324556	30325787-30325924	30327424-30327611	30327623-30327721	30327723-30327781	30328692-30328739
TU4754	chr1	30320684	30320861	178	3.0	1	30320684-30320861
TU4755	chr1	30321423	30321682	260	5.5	1	30321423-30321682
TU4756	chr1	30322526	30322725	200	4.2	1	30322526-30322725
TU4757	chr1	30411146	30411374	229	7.1	1	30411146-30411374
TU4758	chr1	30527942	30531686	150	2.0	2	30527942-30528026	30531622-30531686
TU4759	chr1	30561223	30561398	176	5.6	1	30561223-30561398
TU4760	chr1	30561790	30561959	170	2.4	1	30561790-30561959
TU4761	chr1	30564119	30564269	151	2.1	1	30564119-30564269
TU4762	chr1	30564549	30564754	206	2.8	1	30564549-30564754
TU4763	chr1	30564765	30564947	183	3.9	1	30564765-30564947
TU4764	chr1	30573277	30573512	236	40.8	1	30573277-30573512
TU4765	chr1	30574013	30577686	256	8.4	2	30574013-30574183	30577602-30577686
TU4766	chr1	30577467	30589104	404	7.1	3	30577467-30577534	30583158-30583342	30588954-30589104
TU4767	chr1	30583791	30583960	170	3.2	1	30583791-30583960
TU4768	chr1	30587405	30587661	257	3.7	1	30587405-30587661
TU4769	chr1	30591816	30592135	260	2.8	2	30591816-30591890	30591951-30592135
TU4770	chr1	30592592	30592938	340	2.8	3	30592592-30592648	30592652-30592742	30592747-30592938
TU4771	chr1	30593295	30593577	278	3.4	2	30593295-30593503	30593509-30593577
TU4772	chr1	30593677	30593861	180	2.0	2	30593677-30593766	30593772-30593861
TU4773	chr1	30594331	30594564	234	3.6	1	30594331-30594564
TU4774	chr1	30595436	30595618	183	4.0	1	30595436-30595618
TU4775	chr1	30596199	30596387	180	2.1	2	30596199-30596288	30596298-30596387
TU4776	chr1	30600476	30600649	174	2.4	1	30600476-30600649
TU4777	chr1	30601792	30607741	1553	22.6	4	30601792-30602043	30604015-30604161	30605855-30606317	30607051-30607741
TU4778	chr1	30602398	30602590	193	5.9	1	30602398-30602590
TU4779	chr1	30603675	30603839	165	2.9	1	30603675-30603839
TU4780	chr1	30604893	30605072	180	6.5	1	30604893-30605072
TU4781	chr1	30606331	30606875	545	4.4	1	30606331-30606875
TU4782	chr1	30655955	30656184	230	17.4	1	30655955-30656184
TU4783	chr1	30656299	30657523	1225	8.8	1	30656299-30657523
TU4784	chr1	30657752	30658498	747	3.6	1	30657752-30658498
TU4787	chr1	30681878	30682402	525	5.4	1	30681878-30682402
TU4788	chr1	30682491	30682774	280	3.7	2	30682491-30682680	30682685-30682774
TU4789	chr1	30694305	30694620	257	2.5	2	30694305-30694471	30694531-30694620
TU4790	chr1	30694926	30695101	176	3.4	1	30694926-30695101
TU4791	chr1	30695721	30695879	159	3.3	1	30695721-30695879
TU4792	chr1	30696237	30696460	224	4.0	1	30696237-30696460
TU4793	chr1	30697459	30697620	162	2.1	1	30697459-30697620
TU4794	chr1	30698334	30698502	169	3.0	1	30698334-30698502
TU4795	chr1	30699427	30699597	171	2.1	1	30699427-30699597
TU4796	chr1	30699997	30700168	172	2.4	1	30699997-30700168
TU4798	chr1	30758047	30758215	169	2.1	1	30758047-30758215
TU4799	chr1	30880905	30881073	169	2.1	1	30880905-30881073
TU4847	chr1	32404285	32404460	176	2.0	1	32404285-32404460
TU4848	chr1	32404769	32404989	221	4.1	1	32404769-32404989
TU4849	chr1	32405656	32405841	183	3.8	2	32405656-32405746	32405750-32405841
TU4850	chr1	32406317	32406519	203	2.9	1	32406317-32406519
TU4851	chr1	32408301	32408489	189	3.4	1	32408301-32408489
TU4852	chr1	32408609	32408795	180	2.3	2	32408609-32408698	32408706-32408795
TU4856	chr1	32413138	32413336	193	3.7	2	32413138-32413235	32413242-32413336
TU4857	chr1	32417767	32417938	168	2.6	2	32417767-32417815	32417820-32417938
TU4858	chr1	32419592	32419750	159	2.3	1	32419592-32419750
TU4859	chr1	32420475	32420948	155	2.5	2	32420475-32420538	32420858-32420948
TU4860	chr1	32421461	32421652	192	2.8	1	32421461-32421652
TU4861	chr1	32422514	32422699	186	3.2	1	32422514-32422699
TU4862	chr1	32423083	32423394	269	3.4	2	32423083-32423149	32423193-32423394
TU4863	chr1	32424170	32424434	265	2.5	1	32424170-32424434
TU4864	chr1	32424503	32424712	210	7.6	1	32424503-32424712
TU4865	chr1	32427907	32428085	179	3.8	1	32427907-32428085
TU4866	chr1	32430718	32430897	170	2.0	2	32430718-32430801	32430812-32430897
TU4867	chr1	32432485	32432666	180	2.0	2	32432485-32432574	32432577-32432666
TU4868	chr1	32435580	32436461	222	6.8	2	32435580-32435699	32436360-32436461
TU4869	chr1	32438111	32439745	187	3.0	2	32438111-32438200	32439649-32439745
TU4870	chr1	32442894	32445280	1143	8.6	2	32442894-32443080	32444325-32445280
TU4871	chr1	32443083	32443345	263	4.0	1	32443083-32443345
TU4872	chr1	32443420	32443592	173	3.1	1	32443420-32443592
TU4873	chr1	32443711	32443884	174	3.2	1	32443711-32443884
TU4874	chr1	32443922	32444302	381	5.9	1	32443922-32444302
TU4876	chr1	32446394	32447020	627	15.1	1	32446394-32447020
TU4908	chr1	32731261	32731513	253	3.8	1	32731261-32731513
TU4909	chr1	32735846	32736010	165	2.1	1	32735846-32736010
TU4910	chr1	32738745	32738918	174	2.0	1	32738745-32738918
TU4911	chr1	32741083	32741260	178	2.0	1	32741083-32741260
TU4912	chr1	32771555	32771737	183	2.8	1	32771555-32771737
TU4938	chr1	32860077	32860735	659	20.9	1	32860077-32860735
TU4939	chr1	32860990	32861440	447	15.5	2	32860990-32861116	32861121-32861440
TU4940	chr1	32902647	32902813	167	3.8	1	32902647-32902813
TU4941	chr1	32903610	32903892	283	3.5	1	32903610-32903892
TU4942	chr1	32904038	32904226	189	3.1	1	32904038-32904226
TU4943	chr1	32913965	32914143	172	2.0	2	32913965-32914054	32914062-32914143
TU4944	chr1	32924579	32924733	155	2.3	1	32924579-32924733
TU4945	chr1	32935530	32935692	163	3.3	1	32935530-32935692
TU4946	chr1	32936433	32936612	175	2.0	2	32936433-32936522	32936528-32936612
TU4947	chr1	32942110	32942423	279	4.0	2	32942110-32942296	32942332-32942423
TU4948	chr1	32975857	32976022	166	3.1	1	32975857-32976022
TU4949	chr1	32978329	32978527	199	3.8	1	32978329-32978527
TU4950	chr1	32988568	32988738	171	2.1	1	32988568-32988738
TU4951	chr1	33013847	33014026	180	2.0	1	33013847-33014026
TU4952	chr1	33016237	33016422	180	2.0	2	33016237-33016326	33016333-33016422
TU4953	chr1	33017888	33018042	155	2.1	1	33017888-33018042
TU4954	chr1	33022406	33022577	172	2.3	1	33022406-33022577
TU4955	chr1	33026816	33026969	154	2.4	1	33026816-33026969
TU4956	chr1	33029245	33029405	161	2.3	1	33029245-33029405
TU4957	chr1	33029715	33029879	165	2.1	1	33029715-33029879
TU4958	chr1	33039350	33039519	170	2.4	1	33039350-33039519
TU4959	chr1	33058032	33058198	166	2.0	2	33058032-33058121	33058123-33058198
TU4960	chr1	33069035	33069283	249	5.0	1	33069035-33069283
TU4961	chr1	33069376	33069601	219	3.6	2	33069376-33069503	33069511-33069601
TU4962	chr1	33069632	33069842	211	3.9	1	33069632-33069842
TU4963	chr1	33069938	33070129	192	5.2	1	33069938-33070129
TU4964	chr1	33070132	33070458	327	3.3	1	33070132-33070458
TU4965	chr1	33071134	33071311	178	2.3	1	33071134-33071311
TU4966	chr1	33073395	33073578	179	2.0	2	33073395-33073484	33073490-33073578
TU4967	chr1	33093858	33094011	154	3.8	1	33093858-33094011
TU4968	chr1	33097982	33098213	218	2.3	2	33097982-33098101	33098116-33098213
TU4971	chr1	33201125	33201306	178	2.0	2	33201125-33201212	33201217-33201306
TU4972	chr1	33202928	33203478	551	7.1	1	33202928-33203478
TU4973	chr1	33203744	33204258	515	4.8	1	33203744-33204258
TU4974	chr1	33204263	33204579	317	3.7	1	33204263-33204579
TU4975	chr1	33204779	33204964	181	2.2	2	33204779-33204868	33204874-33204964
TU4976	chr1	33205695	33205955	261	3.4	1	33205695-33205955
TU4999	chr1	33301085	33301239	155	2.2	1	33301085-33301239
TU5000	chr1	33301287	33306682	1510	21.1	5	33301287-33302012	33303872-33304237	33304715-33304838	33305537-33305751	33306604-33306682
TU5001	chr1	33304278	33304615	338	5.8	1	33304278-33304615
TU5002	chr1	33306280	33306445	166	2.1	1	33306280-33306445
TU5003	chr1	33308624	33313204	996	9.7	5	33308624-33308846	33310699-33310927	33311327-33311499	33312726-33312888	33312997-33313204
TU5004	chr1	33309266	33309441	176	7.4	1	33309266-33309441
TU5005	chr1	33309489	33310149	620	6.0	2	33309489-33309761	33309803-33310149
TU5006	chr1	33310296	33310485	190	3.6	1	33310296-33310485
TU5007	chr1	33312135	33312293	159	2.2	1	33312135-33312293
TU5008	chr1	33313689	33316513	444	6.0	3	33313689-33313928	33315589-33315717	33316439-33316513
TU5009	chr1	33316520	33324834	802	6.4	6	33316520-33316613	33317852-33317998	33320367-33320612	33321557-33321693	33322804-33322932	33324786-33324834
TU5010	chr1	33318800	33319025	226	8.6	1	33318800-33319025
TU5011	chr1	33324117	33324274	158	2.6	1	33324117-33324274
TU5012	chr1	33324315	33324545	231	3.3	1	33324315-33324545
TU5013	chr1	33324912	33330737	157	2.0	2	33324912-33324982	33330652-33330737
TU5014	chr1	33329195	33329370	176	2.5	1	33329195-33329370
TU5015	chr1	33329473	33329629	157	2.3	1	33329473-33329629
TU5016	chr1	33335570	33337201	188	3.5	2	33335570-33335659	33337104-33337201
TU5018	chr1	33381844	33390654	393	5.5	3	33381844-33381933	33384150-33384303	33390506-33390654
TU5019	chr1	33628173	33628356	180	2.0	2	33628173-33628262	33628267-33628356
TU5020	chr1	33647053	33647298	246	11.5	1	33647053-33647298
TU5031	chr1	33681431	33681598	168	2.1	1	33681431-33681598
TU5032	chr1	33681639	33681814	176	3.1	1	33681639-33681814
TU5033	chr1	33684840	33685029	190	2.9	1	33684840-33685029
TU5034	chr1	33686940	33687107	168	2.4	1	33686940-33687107
TU5035	chr1	33688563	33688898	329	3.6	2	33688563-33688652	33688660-33688898
TU5038	chr1	33717908	33718079	172	2.5	1	33717908-33718079
TU5039	chr1	33720927	33723343	689	21.4	2	33720927-33721406	33723135-33723343
TU5040	chr1	33732912	33733073	162	2.1	1	33732912-33733073
TU5057	chr1	33812737	33812910	174	2.1	1	33812737-33812910
TU5058	chr1	33813972	33814157	180	2.0	2	33813972-33814061	33814068-33814157
TU5059	chr1	33814535	33814712	167	2.2	2	33814535-33814611	33814623-33814712
TU5060	chr1	33821472	33821652	177	2.0	2	33821472-33821560	33821565-33821652
TU5061	chr1	33822625	33822797	173	2.3	1	33822625-33822797
TU5062	chr1	33822833	33823037	205	4.9	1	33822833-33823037
TU5063	chr1	33823431	33823610	180	4.9	1	33823431-33823610
TU5064	chr1	33825547	33825724	178	2.9	1	33825547-33825724
TU5065	chr1	33826031	33826235	205	3.1	1	33826031-33826235
TU5066	chr1	33826494	33826651	153	2.5	2	33826494-33826554	33826560-33826651
TU5067	chr1	33826668	33826921	254	3.9	1	33826668-33826921
TU5068	chr1	33826962	33827263	281	3.6	2	33826962-33827051	33827073-33827263
TU5069	chr1	33828624	33828905	282	4.6	1	33828624-33828905
TU5070	chr1	33828951	33829286	336	3.7	1	33828951-33829286
TU5071	chr1	33829395	33829672	278	5.7	1	33829395-33829672
TU5072	chr1	33829718	33829928	211	9.9	1	33829718-33829928
TU5073	chr1	33830073	33831374	1302	111.9	1	33830073-33831374
TU5074	chr1	33834101	33834274	171	2.5	2	33834101-33834179	33834183-33834274
TU5075	chr1	34154299	34154609	311	5.6	1	34154299-34154609
TU5076	chr1	34155714	34155898	181	2.7	2	34155714-34155804	34155809-34155898
TU5077	chr1	34156124	34156308	184	3.6	2	34156124-34156214	34156216-34156308
TU5078	chr1	34156325	34156489	165	2.5	1	34156325-34156489
TU5079	chr1	34156769	34156925	157	2.2	1	34156769-34156925
TU5080	chr1	34165780	34165930	151	2.7	1	34165780-34165930
TU5081	chr1	34198281	34198453	172	2.0	2	34198281-34198370	34198372-34198453
TU5082	chr1	34399242	34399429	186	4.8	2	34399242-34399333	34399336-34399429
TU5096	chr1	34865014	34865187	174	44.8	1	34865014-34865187
TU5097	chr1	34865387	34865675	247	2.7	3	34865387-34865449	34865481-34865574	34865586-34865675
TU5098	chr1	34869358	34869666	308	2.9	2	34869358-34869575	34869577-34869666
TU5099	chr1	34870193	34870453	261	3.2	1	34870193-34870453
TU5100	chr1	34872022	34872189	168	2.1	1	34872022-34872189
TU5101	chr1	34879129	34879281	152	2.1	2	34879129-34879218	34879220-34879281
TU5102	chr1	34880699	34880919	208	3.6	2	34880699-34880840	34880854-34880919
TU5103	chr1	34896425	34896602	178	2.1	1	34896425-34896602
TU5104	chr1	34897016	34897178	163	2.1	1	34897016-34897178
TU5105	chr1	34897324	34897496	164	2.0	2	34897324-34897405	34897415-34897496
TU5106	chr1	34899626	34899819	194	3.0	1	34899626-34899819
TU5107	chr1	34903651	34903833	180	2.7	2	34903651-34903740	34903744-34903833
TU5108	chr1	34904039	34904311	240	2.1	2	34904039-34904099	34904133-34904311
TU5109	chr1	34912626	34912911	250	2.3	3	34912626-34912695	34912729-34912818	34912822-34912911
TU5110	chr1	34913191	34913373	183	2.5	1	34913191-34913373
TU5111	chr1	34915149	34915333	185	3.3	1	34915149-34915333
TU5112	chr1	34916921	34917086	166	2.1	1	34916921-34917086
TU5113	chr1	34917121	34917436	314	2.3	2	34917121-34917201	34917204-34917436
TU5114	chr1	34919948	34920171	224	2.9	1	34919948-34920171
TU5116	chr1	34938974	34939207	234	2.9	1	34938974-34939207
TU5117	chr1	34941264	34941427	164	2.2	1	34941264-34941427
TU5118	chr1	34945554	34945723	170	2.9	1	34945554-34945723
TU5119	chr1	34947700	34947852	153	2.2	1	34947700-34947852
TU5123	chr1	34959659	34959893	235	3.1	1	34959659-34959893
TU5124	chr1	34960123	34960496	374	6.2	1	34960123-34960496
TU5125	chr1	34976662	34976899	238	4.3	1	34976662-34976899
TU5126	chr1	34977678	34977852	175	10.4	1	34977678-34977852
TU5127	chr1	34978665	34978831	167	2.2	1	34978665-34978831
TU5128	chr1	34982667	34982844	178	6.8	1	34982667-34982844
TU5129	chr1	34984652	34984810	158	2.0	2	34984652-34984741	34984743-34984810
TU5130	chr1	34992402	34992594	184	2.8	2	34992402-34992500	34992510-34992594
TU5131	chr1	34997830	34998021	192	3.6	1	34997830-34998021
TU5132	chr1	35000209	35000384	176	3.0	1	35000209-35000384
TU5133	chr1	35000464	35000666	191	3.3	2	35000464-35000564	35000577-35000666
TU5134	chr1	35002984	35003167	184	4.7	1	35002984-35003167
TU5135	chr1	35053502	35061942	207	5.2	2	35053502-35053593	35061828-35061942
TU5136	chr1	35068479	35068645	167	3.1	1	35068479-35068645
TU5137	chr1	35068800	35069545	746	32.4	1	35068800-35069545
TU5138	chr1	35069680	35069997	318	16.9	1	35069680-35069997
TU5139	chr1	35070216	35070377	162	2.1	1	35070216-35070377
TU5140	chr1	35070622	35070797	176	4.1	1	35070622-35070797
TU5143	chr1	35073730	35073899	170	2.1	1	35073730-35073899
TU5144	chr1	35075583	35075761	179	9.4	1	35075583-35075761
TU5145	chr1	35078388	35078601	214	4.0	1	35078388-35078601
TU5146	chr1	35079929	35080106	159	2.0	2	35079929-35079997	35080017-35080106
TU5152	chr1	35163913	35164108	196	2.6	1	35163913-35164108
TU5153	chr1	35167816	35168155	340	3.5	1	35167816-35168155
TU5154	chr1	35186792	35186978	187	3.9	1	35186792-35186978
TU5155	chr1	35187585	35187922	304	4.1	2	35187585-35187759	35187794-35187922
TU5156	chr1	35188535	35188720	186	4.5	1	35188535-35188720
TU5157	chr1	35188763	35189037	243	3.5	2	35188763-35188938	35188971-35189037
TU5158	chr1	35190885	35202081	1158	68.3	7	35190885-35191061	35192833-35193058	35194975-35195108	35197023-35197167	35199064-35199223	35201170-35201366	35201963-35202081
TU5159	chr1	35191292	35191634	285	3.1	2	35191292-35191505	35191564-35191634
TU5160	chr1	35195225	35195625	397	3.2	2	35195225-35195448	35195453-35195625
TU5161	chr1	35195752	35195941	180	2.2	2	35195752-35195841	35195852-35195941
TU5162	chr1	35196014	35196197	184	4.8	1	35196014-35196197
TU5163	chr1	35213836	35240280	1574	30.7	8	35213836-35214008	35214520-35214760	35220629-35220780	35223843-35224028	35226987-35227352	35231890-35232030	35239293-35239440	35240114-35240280
TU5164	chr1	35214945	35215163	219	3.9	1	35214945-35215163
TU5165	chr1	35215615	35215793	179	2.7	1	35215615-35215793
TU5166	chr1	35218752	35218920	158	2.1	2	35218752-35218841	35218853-35218920
TU5167	chr1	35221195	35221530	336	5.9	1	35221195-35221530
TU5168	chr1	35223204	35223392	189	2.4	1	35223204-35223392
TU5169	chr1	35228367	35228586	220	5.7	1	35228367-35228586
TU5170	chr1	35231412	35231593	182	5.6	1	35231412-35231593
TU5171	chr1	35234456	35234643	188	4.6	1	35234456-35234643
TU5172	chr1	35235061	35235226	166	2.4	1	35235061-35235226
TU5173	chr1	35241079	35241254	176	2.0	1	35241079-35241254
TU5174	chr1	35276920	35277233	314	2.7	1	35276920-35277233
TU5175	chr1	35278350	35278531	182	3.3	1	35278350-35278531
TU5176	chr1	35278534	35278877	344	7.0	1	35278534-35278877
TU5177	chr1	35279256	35279853	598	9.3	1	35279256-35279853
TU5178	chr1	35280234	35280554	321	8.3	1	35280234-35280554
TU5179	chr1	35284832	35304123	1173	10.8	8	35284832-35284915	35288286-35288440	35290315-35290448	35291438-35291648	35291656-35291728	35297427-35297659	35302305-35302479	35304016-35304123
TU5180	chr1	35285705	35285885	180	2.2	2	35285705-35285794	35285796-35285885
TU5181	chr1	35286644	35286864	221	5.2	1	35286644-35286864
TU5182	chr1	35289759	35289933	175	3.1	1	35289759-35289933
TU5183	chr1	35292212	35293088	798	5.3	3	35292212-35292698	35292747-35292804	35292836-35293088
TU5184	chr1	35294035	35294262	228	6.2	1	35294035-35294262
TU5185	chr1	35294575	35294751	177	3.0	1	35294575-35294751
TU5186	chr1	35294808	35295079	272	3.8	1	35294808-35295079
TU5187	chr1	35295716	35296380	609	4.7	2	35295716-35295807	35295864-35296380
TU5188	chr1	35296452	35296742	291	6.6	1	35296452-35296742
TU5189	chr1	35296765	35296940	176	2.9	1	35296765-35296940
TU5190	chr1	35297769	35298382	614	5.8	1	35297769-35298382
TU5191	chr1	35298402	35298718	317	6.3	1	35298402-35298718
TU5192	chr1	35298730	35300182	1453	22.2	1	35298730-35300182
TU5193	chr1	35300564	35301002	439	18.7	1	35300564-35301002
TU5194	chr1	35301034	35301527	494	6.2	1	35301034-35301527
TU5195	chr1	35301831	35302112	280	3.5	2	35301831-35302020	35302023-35302112
TU5196	chr1	35331545	35333236	217	11.0	2	35331545-35331594	35333070-35333236
TU5197	chr1	35337540	35337690	151	2.1	1	35337540-35337690
TU5198	chr1	35357479	35357654	176	3.4	1	35357479-35357654
TU5199	chr1	35360414	35360595	180	2.0	2	35360414-35360503	35360506-35360595
TU5200	chr1	35361237	35361409	173	2.9	1	35361237-35361409
TU5201	chr1	35363406	35363587	181	3.7	2	35363406-35363498	35363500-35363587
TU5202	chr1	35367130	35367299	170	2.1	1	35367130-35367299
TU5203	chr1	35367594	35397136	690	3.9	6	35367594-35367650	35374958-35375047	35385042-35385151	35393133-35393254	35396816-35396905	35396916-35397136
TU5204	chr1	35368260	35368417	158	2.2	1	35368260-35368417
TU5205	chr1	35368545	35368722	178	2.6	1	35368545-35368722
TU5206	chr1	35369660	35369942	283	2.9	1	35369660-35369942
TU5207	chr1	35370782	35371227	445	3.7	2	35370782-35370885	35370887-35371227
TU5208	chr1	35371305	35371500	196	4.3	1	35371305-35371500
TU5209	chr1	35371725	35371927	203	6.6	1	35371725-35371927
TU5210	chr1	35372190	35372764	575	5.1	1	35372190-35372764
TU5211	chr1	35372793	35373109	264	5.6	2	35372793-35372998	35373052-35373109
TU5212	chr1	35377955	35378114	160	2.1	1	35377955-35378114
TU5213	chr1	35379668	35379834	154	2.0	2	35379668-35379757	35379771-35379834
TU5214	chr1	35380189	35380362	171	2.0	2	35380189-35380278	35380282-35380362
TU5215	chr1	35380694	35380869	176	3.0	1	35380694-35380869
TU5216	chr1	35381091	35381271	180	3.0	2	35381091-35381180	35381182-35381271
TU5217	chr1	35381797	35381974	178	5.6	1	35381797-35381974
TU5218	chr1	35395417	35395595	179	4.0	1	35395417-35395595
TU5219	chr1	35395888	35396081	194	9.5	1	35395888-35396081
TU5220	chr1	35396490	35396677	165	2.0	2	35396490-35396571	35396595-35396677
TU5222	chr1	35432903	35433083	177	2.0	2	35432903-35432991	35432996-35433083
TU5227	chr1	35440703	35440873	171	2.1	1	35440703-35440873
TU5228	chr1	35440968	35441161	194	3.7	1	35440968-35441161
TU5229	chr1	35442383	35442698	316	2.7	1	35442383-35442698
TU5230	chr1	35442743	35443011	269	3.7	1	35442743-35443011
TU5231	chr1	35444639	35444808	170	2.0	1	35444639-35444808
TU5232	chr1	35447236	35447718	476	2.8	3	35447236-35447433	35447440-35447537	35447539-35447718
TU5233	chr1	35448212	35448385	174	3.2	1	35448212-35448385
TU5234	chr1	35448849	35449025	177	3.0	1	35448849-35449025
TU5235	chr1	35454286	35454576	245	2.3	2	35454286-35454364	35454411-35454576
TU5236	chr1	35461511	35461694	179	3.2	2	35461511-35461611	35461617-35461694
TU5237	chr1	35461918	35462147	230	3.2	1	35461918-35462147
TU5238	chr1	35462232	35462440	209	4.3	1	35462232-35462440
TU5239	chr1	35470960	35471128	169	2.1	1	35470960-35471128
TU5240	chr1	35473120	35473419	300	4.3	1	35473120-35473419
TU5241	chr1	35478439	35478627	174	2.0	2	35478439-35478528	35478544-35478627
TU5242	chr1	35482553	35482711	159	2.2	1	35482553-35482711
TU5243	chr1	35484164	35484328	165	2.5	1	35484164-35484328
TU5244	chr1	35494107	35494326	220	5.7	1	35494107-35494326
TU5245	chr1	35494505	35494687	181	3.0	2	35494505-35494595	35494598-35494687
TU5246	chr1	35494746	35494929	180	3.0	2	35494746-35494835	35494840-35494929
TU5247	chr1	35496507	35496667	156	2.1	2	35496507-35496596	35496602-35496667
TU5248	chr1	35499221	35499389	169	2.1	1	35499221-35499389
TU5249	chr1	35499957	35500129	173	2.3	1	35499957-35500129
TU5250	chr1	35501676	35501868	180	2.9	2	35501676-35501765	35501779-35501868
TU5251	chr1	35509712	35509927	216	6.5	1	35509712-35509927
TU5252	chr1	35514019	35514202	180	2.5	2	35514019-35514108	35514113-35514202
TU5253	chr1	35514861	35515345	485	4.6	1	35514861-35515345
TU5254	chr1	35537116	35537285	170	2.7	1	35537116-35537285
TU5255	chr1	35541185	35541529	345	15.0	1	35541185-35541529
TU5256	chr1	35541593	35542108	516	11.1	1	35541593-35542108
TU5257	chr1	35542194	35542520	327	7.0	1	35542194-35542520
TU5258	chr1	35542546	35542731	186	2.5	1	35542546-35542731
TU5259	chr1	35542735	35543330	575	5.0	2	35542735-35542807	35542829-35543330
TU5260	chr1	35543376	35544703	1301	6.0	3	35543376-35544048	35544075-35544615	35544617-35544703
TU5261	chr1	35548957	35549233	277	4.4	1	35548957-35549233
TU5262	chr1	35549453	35552286	153	4.4	2	35549453-35549544	35552226-35552286
TU5263	chr1	35551485	35551669	185	6.7	1	35551485-35551669
TU5264	chr1	35551767	35551971	205	3.7	1	35551767-35551971
TU5265	chr1	35563953	35564136	184	2.7	1	35563953-35564136
TU5266	chr1	35571818	35572056	239	2.5	1	35571818-35572056
TU5267	chr1	35572596	35572776	181	3.0	1	35572596-35572776
TU5268	chr1	35574244	35574493	250	2.4	1	35574244-35574493
TU5269	chr1	35586149	35586311	163	3.1	1	35586149-35586311
TU5270	chr1	35611428	35611623	188	3.3	2	35611428-35611522	35611531-35611623
TU5271	chr1	35612369	35612552	184	3.0	1	35612369-35612552
TU5272	chr1	35613785	35613979	195	3.8	1	35613785-35613979
TU5273	chr1	35614906	35615588	627	8.8	3	35614906-35615115	35615142-35615468	35615499-35615588
TU5274	chr1	35617716	35617879	155	2.0	2	35617716-35617805	35617815-35617879
TU5275	chr1	35620587	35620758	172	2.0	1	35620587-35620758
TU5276	chr1	35620950	35621140	191	4.2	1	35620950-35621140
TU5277	chr1	35621353	35621509	156	2.4	2	35621353-35621448	35621450-35621509
TU5278	chr1	35622052	35622296	245	4.2	1	35622052-35622296
TU5279	chr1	35622527	35622773	247	13.8	1	35622527-35622773
TU5280	chr1	35622784	35622981	198	7.6	1	35622784-35622981
TU5281	chr1	35623201	35623639	439	8.5	1	35623201-35623639
TU5282	chr1	35623964	35624183	194	3.1	2	35623964-35624087	35624114-35624183
TU5283	chr1	35624855	35625045	191	3.4	1	35624855-35625045
TU5284	chr1	35625202	35625390	189	4.9	1	35625202-35625390
TU5285	chr1	35630957	35631135	179	4.3	1	35630957-35631135
TU5286	chr1	35632205	35632540	333	3.6	2	35632205-35632295	35632299-35632540
TU5287	chr1	35632698	35636815	557	4.1	5	35632698-35632783	35636216-35636275	35636308-35636410	35636420-35636509	35636598-35636815
TU5288	chr1	35633178	35633363	186	2.8	1	35633178-35633363
TU5289	chr1	35633460	35633662	203	3.2	1	35633460-35633662
TU5290	chr1	35635757	35635919	163	3.0	1	35635757-35635919
TU5291	chr1	35636853	35637098	246	6.1	1	35636853-35637098
TU5292	chr1	35638590	35638795	206	2.7	1	35638590-35638795
TU5293	chr1	35638885	35639374	490	8.0	1	35638885-35639374
TU5294	chr1	35639474	35639651	178	2.2	1	35639474-35639651
TU5295	chr1	35640910	35641074	165	2.1	1	35640910-35641074
TU5296	chr1	35642220	35642392	173	2.2	1	35642220-35642392
TU5297	chr1	35643753	35644913	834	5.9	2	35643753-35644386	35644714-35644913
TU5298	chr1	35645160	35645341	182	2.7	1	35645160-35645341
TU5299	chr1	35657434	35657615	173	2.0	2	35657434-35657522	35657532-35657615
TU5300	chr1	35657625	35657930	306	9.0	1	35657625-35657930
TU5301	chr1	35658761	35659043	283	2.8	1	35658761-35659043
TU5302	chr1	35659333	35659546	214	7.6	1	35659333-35659546
TU5303	chr1	36165758	36165921	158	2.3	2	36165758-36165807	36165814-36165921
TU5304	chr1	36183223	36183428	198	3.0	2	36183223-36183312	36183321-36183428
TU5305	chr1	36184632	36184813	180	2.9	2	36184632-36184721	36184724-36184813
TU5306	chr1	36186592	36186778	176	2.2	2	36186592-36186681	36186693-36186778
TU5307	chr1	36187588	36187803	216	2.8	1	36187588-36187803
TU5308	chr1	36208627	36208867	241	4.3	1	36208627-36208867
TU5309	chr1	36213049	36213198	150	3.0	1	36213049-36213198
TU5310	chr1	36213512	36213682	171	2.1	1	36213512-36213682
TU5311	chr1	36214200	36214386	187	2.9	1	36214200-36214386
TU5312	chr1	36215136	36215532	390	10.8	2	36215136-36215423	36215431-36215532
TU5313	chr1	36223969	36224238	258	3.8	2	36223969-36224052	36224065-36224238
TU5314	chr1	36224444	36224615	172	2.1	1	36224444-36224615
TU5315	chr1	36225792	36225952	155	2.1	2	36225792-36225856	36225863-36225952
TU5316	chr1	36226158	36226642	482	3.8	2	36226158-36226373	36226377-36226642
TU5317	chr1	36226700	36226970	271	5.1	1	36226700-36226970
TU5318	chr1	36228016	36228178	162	2.3	2	36228016-36228085	36228087-36228178
TU5319	chr1	36228458	36228865	408	3.3	1	36228458-36228865
TU5320	chr1	36228956	36229128	173	4.8	1	36228956-36229128
TU5321	chr1	36229198	36229458	261	5.1	1	36229198-36229458
TU5322	chr1	36231279	36231655	370	6.0	2	36231279-36231368	36231376-36231655
TU5323	chr1	36232800	36233327	409	5.9	2	36232800-36233007	36233127-36233327
TU5324	chr1	36233453	36233694	242	3.3	1	36233453-36233694
TU5325	chr1	36239985	36240153	169	3.3	1	36239985-36240153
TU5326	chr1	36242416	36242598	183	3.4	1	36242416-36242598
TU5327	chr1	36243633	36243968	336	3.4	1	36243633-36243968
TU5328	chr1	36244100	36244271	172	3.0	1	36244100-36244271
TU5329	chr1	36244433	36244653	221	2.6	1	36244433-36244653
TU5330	chr1	36246021	36246221	201	7.9	1	36246021-36246221
TU5331	chr1	36246373	36246645	273	4.7	1	36246373-36246645
TU5332	chr1	36250965	36251123	159	2.2	1	36250965-36251123
TU5333	chr1	36251222	36251462	241	5.2	1	36251222-36251462
TU5334	chr1	36251497	36251669	173	5.5	1	36251497-36251669
TU5335	chr1	36255964	36256137	174	4.6	1	36255964-36256137
TU5336	chr1	36258408	36258574	167	2.7	1	36258408-36258574
TU5337	chr1	36265673	36265840	168	2.1	1	36265673-36265840
TU5338	chr1	36266543	36266717	169	2.0	2	36266543-36266621	36266628-36266717
TU5339	chr1	36270986	36271169	180	2.0	2	36270986-36271075	36271080-36271169
TU5340	chr1	36273797	36274124	288	3.1	2	36273797-36273863	36273904-36274124
TU5341	chr1	36277664	36277851	185	2.8	2	36277664-36277753	36277757-36277851
TU5342	chr1	36279124	36279294	162	2.2	2	36279124-36279192	36279202-36279294
TU5343	chr1	36279661	36279842	182	4.9	1	36279661-36279842
TU5344	chr1	36280079	36280394	234	2.1	3	36280079-36280132	36280212-36280301	36280305-36280394
TU5345	chr1	36280541	36280857	317	6.2	1	36280541-36280857
TU5346	chr1	36280865	36281353	489	7.1	1	36280865-36281353
TU5347	chr1	36281384	36281562	179	4.9	1	36281384-36281562
TU5348	chr1	36281654	36282135	479	8.1	2	36281654-36281766	36281770-36282135
TU5349	chr1	36282213	36282510	298	5.4	1	36282213-36282510
TU5350	chr1	36282545	36282715	171	2.6	1	36282545-36282715
TU5351	chr1	36283174	36283462	289	4.8	1	36283174-36283462
TU5352	chr1	36283497	36283676	176	2.5	2	36283497-36283556	36283561-36283676
TU5353	chr1	36284026	36284216	191	3.8	1	36284026-36284216
TU5356	chr1	36285766	36285950	185	5.2	1	36285766-36285950
TU5357	chr1	36287605	36287762	158	2.1	1	36287605-36287762
TU5358	chr1	36291943	36292116	169	2.0	2	36291943-36292021	36292027-36292116
TU5360	chr1	36295482	36295665	184	3.8	1	36295482-36295665
TU5361	chr1	36295753	36295984	232	4.3	1	36295753-36295984
TU5362	chr1	36296079	36296333	252	3.9	2	36296079-36296168	36296172-36296333
TU5363	chr1	36296411	36296779	340	2.9	3	36296411-36296456	36296463-36296697	36296721-36296779
TU5364	chr1	36296819	36296977	159	2.2	1	36296819-36296977
TU5365	chr1	36297161	36297400	240	4.6	1	36297161-36297400
TU5366	chr1	36297626	36297858	233	4.1	1	36297626-36297858
TU5367	chr1	36298399	36298819	421	4.1	1	36298399-36298819
TU5368	chr1	36298821	36299163	343	4.5	1	36298821-36299163
TU5369	chr1	36306977	36307152	176	3.4	1	36306977-36307152
TU5370	chr1	36307298	36307552	255	3.1	1	36307298-36307552
TU5371	chr1	36314586	36314751	166	2.1	1	36314586-36314751
TU5372	chr1	36315637	36315815	179	2.0	1	36315637-36315815
TU5373	chr1	36331877	36332691	798	3.1	2	36331877-36332439	36332457-36332691
TU5374	chr1	36333202	36333365	164	2.5	1	36333202-36333365
TU5375	chr1	36334109	36334351	243	3.8	1	36334109-36334351
TU5376	chr1	36334616	36334792	168	2.4	2	36334616-36334729	36334739-36334792
TU5377	chr1	36336256	36336451	196	3.4	1	36336256-36336451
TU5378	chr1	36337711	36337908	198	6.8	1	36337711-36337908
TU5379	chr1	36338597	36338768	172	3.3	1	36338597-36338768
TU5380	chr1	36341275	36341444	170	2.3	1	36341275-36341444
TU5381	chr1	36341880	36342039	160	2.2	1	36341880-36342039
TU5382	chr1	36351323	36351489	167	2.1	1	36351323-36351489
TU5383	chr1	36351825	36352005	181	3.3	1	36351825-36352005
TU5384	chr1	36353034	36353196	162	2.0	2	36353034-36353123	36353125-36353196
TU5385	chr1	36358907	36359084	178	2.0	1	36358907-36359084
TU5386	chr1	36370602	36370763	155	2.1	2	36370602-36370666	36370674-36370763
TU5387	chr1	36372991	36373172	176	2.0	2	36372991-36373080	36373087-36373172
TU5388	chr1	36375886	36376060	175	3.0	1	36375886-36376060
TU5389	chr1	36377582	36377742	161	2.0	1	36377582-36377742
TU5390	chr1	36382555	36382739	180	2.0	2	36382555-36382644	36382650-36382739
TU5391	chr1	36398440	36398623	180	2.0	2	36398440-36398529	36398534-36398623
TU5392	chr1	36404865	36405225	316	5.2	2	36404865-36405134	36405180-36405225
TU5393	chr1	36405375	36405877	503	7.1	1	36405375-36405877
TU5394	chr1	36418420	36418633	214	3.5	1	36418420-36418633
TU5395	chr1	36418896	36419209	313	2.4	2	36418896-36419118	36419120-36419209
TU5396	chr1	36420457	36420636	180	3.0	1	36420457-36420636
TU5397	chr1	36421720	36421906	180	2.0	2	36421720-36421809	36421817-36421906
TU5398	chr1	36435182	36436499	1282	7.2	2	36435182-36435847	36435884-36436499
TU5399	chr1	36436614	36437198	585	5.7	1	36436614-36437198
TU5400	chr1	36437266	36437627	362	5.6	1	36437266-36437627
TU5401	chr1	36437682	36437874	193	7.6	1	36437682-36437874
TU5402	chr1	36438196	36438425	230	8.7	1	36438196-36438425
TU5403	chr1	36439041	36439218	178	3.3	1	36439041-36439218
TU5404	chr1	36451696	36451867	172	2.1	1	36451696-36451867
TU5405	chr1	36452872	36453030	159	2.2	1	36452872-36453030
TU5406	chr1	36453197	36453381	172	2.0	2	36453197-36453280	36453294-36453381
TU5407	chr1	36453433	36453726	294	3.9	1	36453433-36453726
TU5408	chr1	36453894	36454095	202	4.7	1	36453894-36454095
TU5409	chr1	36454291	36454684	394	3.5	1	36454291-36454684
TU5410	chr1	36457058	36457498	401	4.8	3	36457058-36457278	36457312-36457401	36457409-36457498
TU5411	chr1	36458468	36458634	166	2.0	2	36458468-36458557	36458559-36458634
TU5412	chr1	36461955	36462127	173	2.0	1	36461955-36462127
TU5413	chr1	36468394	36468568	175	2.4	1	36468394-36468568
TU5414	chr1	36470040	36470204	165	2.8	1	36470040-36470204
TU5415	chr1	36470353	36470522	170	2.6	1	36470353-36470522
TU5416	chr1	36470690	36470872	183	4.9	1	36470690-36470872
TU5417	chr1	36470879	36471242	364	8.0	1	36470879-36471242
TU5418	chr1	36471523	36471896	374	4.3	1	36471523-36471896
TU5419	chr1	36473242	36473410	169	2.0	1	36473242-36473410
TU5420	chr1	36473756	36473928	172	2.0	2	36473756-36473837	36473839-36473928
TU5421	chr1	36481561	36481739	179	2.0	1	36481561-36481739
TU5422	chr1	36482090	36484924	242	2.9	2	36482090-36482147	36484741-36484924
TU5423	chr1	36484314	36484499	186	6.2	1	36484314-36484499
TU5424	chr1	36487887	36488063	177	3.0	1	36487887-36488063
TU5425	chr1	36488301	36488590	290	7.2	1	36488301-36488590
TU5426	chr1	36502794	36502985	192	3.9	1	36502794-36502985
TU5427	chr1	36506030	36506321	292	9.6	1	36506030-36506321
TU5428	chr1	36507634	36507799	166	3.0	1	36507634-36507799
TU5429	chr1	36525431	36525645	215	4.5	1	36525431-36525645
TU5430	chr1	36536484	36536725	242	5.5	1	36536484-36536725
TU5431	chr1	36537062	36537287	226	3.8	1	36537062-36537287
TU5432	chr1	36539786	36539959	174	2.1	1	36539786-36539959
TU5521	chr1	36747064	36761784	1711	32.6	9	36747064-36747219	36749350-36749492	36750475-36750629	36751485-36751664	36754469-36754688	36754820-36754948	36757691-36757855	36758378-36758518	36761363-36761784
TU5522	chr1	36748118	36748303	186	4.4	1	36748118-36748303
TU5523	chr1	36748628	36748779	152	2.0	1	36748628-36748779
TU5524	chr1	36754996	36755159	164	3.0	1	36754996-36755159
TU5525	chr1	36755831	36755993	156	2.1	2	36755831-36755920	36755928-36755993
TU5526	chr1	36761989	36762822	833	24.3	2	36761989-36762079	36762081-36762822
TU5527	chr1	36886668	36886851	180	2.1	2	36886668-36886757	36886762-36886851
TU5528	chr1	36957392	36957561	170	3.4	1	36957392-36957561
TU5529	chr1	36992151	36992334	180	2.0	2	36992151-36992240	36992245-36992334
TU5633	chr1	38550899	38560607	402	7.2	4	38550899-38551010	38558856-38558953	38559105-38559161	38560473-38560607
TU5634	chr1	38572634	38572804	171	2.1	1	38572634-38572804
TU5635	chr1	38573801	38574231	211	2.3	3	38573801-38573850	38574012-38574070	38574130-38574231
TU5636	chr1	38574964	38575191	228	4.3	1	38574964-38575191
TU5637	chr1	38575922	38576093	172	4.0	1	38575922-38576093
TU5638	chr1	38577022	38577233	212	7.3	1	38577022-38577233
TU5639	chr1	38579725	38580035	310	2.8	2	38579725-38579814	38579816-38580035
TU5640	chr1	38580093	38580622	475	6.9	2	38580093-38580513	38580569-38580622
TU5641	chr1	38583523	38583699	177	2.0	1	38583523-38583699
TU5642	chr1	38584345	38584524	180	3.7	1	38584345-38584524
TU5643	chr1	38584656	38584826	171	3.8	1	38584656-38584826
TU5644	chr1	38585057	38585230	174	3.6	1	38585057-38585230
TU5645	chr1	38586228	38586404	177	3.0	1	38586228-38586404
TU5646	chr1	38586446	38586664	219	4.2	1	38586446-38586664
TU5647	chr1	38588844	38589007	155	2.1	2	38588844-38588908	38588918-38589007
TU5648	chr1	38589821	38589988	168	2.5	1	38589821-38589988
TU5649	chr1	38591453	38591675	223	2.7	1	38591453-38591675
TU5650	chr1	38591739	38591912	174	2.0	1	38591739-38591912
TU5651	chr1	38593297	38593505	209	2.9	1	38593297-38593505
TU5652	chr1	38594000	38594190	191	3.1	1	38594000-38594190
TU5653	chr1	38594567	38595830	1263	21.3	2	38594567-38595140	38595142-38595830
TU5660	chr1	38616153	38616324	172	3.6	1	38616153-38616324
TU5661	chr1	38625676	38625895	193	2.5	2	38625676-38625778	38625806-38625895
TU5662	chr1	38628916	38630096	1181	66.4	1	38628916-38630096
TU5663	chr1	38630109	38630619	511	9.8	1	38630109-38630619
TU5664	chr1	38630678	38638646	1166	6.3	5	38630678-38631273	38631415-38631673	38632090-38632179	38637190-38637343	38638580-38638646
TU5665	chr1	38631840	38632007	168	2.6	1	38631840-38632007
TU5666	chr1	38632724	38632906	183	3.4	1	38632724-38632906
TU5667	chr1	38633476	38633896	375	3.4	2	38633476-38633576	38633623-38633896
TU5668	chr1	38634703	38634872	170	2.1	1	38634703-38634872
TU5669	chr1	38634983	38635153	161	2.4	2	38634983-38635075	38635086-38635153
TU5670	chr1	38640031	38640252	222	3.5	1	38640031-38640252
TU5671	chr1	38640395	38640544	150	2.3	1	38640395-38640544
TU5672	chr1	38644591	38644772	180	2.3	2	38644591-38644680	38644683-38644772
TU5673	chr1	38645279	38645456	178	6.3	1	38645279-38645456
TU5674	chr1	38647647	38647816	154	2.0	2	38647647-38647723	38647740-38647816
TU5675	chr1	38652882	38653060	179	2.7	1	38652882-38653060
TU5676	chr1	38653230	38653412	183	2.6	1	38653230-38653412
TU5677	chr1	38657942	38658138	197	2.7	1	38657942-38658138
TU5678	chr1	38658894	38659114	221	2.8	1	38658894-38659114
TU5679	chr1	38659871	38660444	574	5.7	1	38659871-38660444
TU5680	chr1	38660779	38660942	162	2.2	2	38660779-38660824	38660827-38660942
TU5681	chr1	38661406	38661574	169	3.1	1	38661406-38661574
TU5682	chr1	38662323	38662487	165	2.0	1	38662323-38662487
TU5683	chr1	38664085	38664276	192	5.4	1	38664085-38664276
TU5684	chr1	38664524	38664845	275	2.7	3	38664524-38664609	38664612-38664710	38664756-38664845
TU5685	chr1	38664930	38665100	171	3.1	1	38664930-38665100
TU5686	chr1	38665392	38665825	434	8.3	1	38665392-38665825
TU5687	chr1	38665927	38666737	808	8.4	2	38665927-38666506	38666510-38666737
TU5688	chr1	38666936	38667448	513	8.6	1	38666936-38667448
TU5689	chr1	38667839	38668395	554	6.9	2	38667839-38668302	38668306-38668395
TU5690	chr1	38668645	38669117	467	6.2	2	38668645-38669018	38669025-38669117
TU5691	chr1	38669550	38670809	1260	13.0	1	38669550-38670809
TU5692	chr1	38670829	38671600	772	10.1	1	38670829-38671600
TU5693	chr1	38671654	38671985	332	3.2	1	38671654-38671985
TU5694	chr1	38672988	38673157	169	2.0	2	38672988-38673066	38673068-38673157
TU5695	chr1	38673922	38674077	151	2.7	2	38673922-38673971	38673977-38674077
TU5696	chr1	38676600	38677266	667	13.2	1	38676600-38677266
TU5697	chr1	38677336	38677639	304	7.0	1	38677336-38677639
TU5698	chr1	38678752	38678948	197	4.3	1	38678752-38678948
TU5699	chr1	38679038	38679198	161	2.2	1	38679038-38679198
TU5700	chr1	38680495	38680655	161	2.2	1	38680495-38680655
TU5701	chr1	38680953	38683052	366	7.8	3	38680953-38681042	38681046-38681229	38682961-38683052
TU5703	chr1	38690672	38690851	160	2.0	2	38690672-38690742	38690763-38690851
TU5704	chr1	38697041	38697289	249	3.1	1	38697041-38697289
TU5705	chr1	38697456	38697635	180	3.0	1	38697456-38697635
TU5706	chr1	38697829	38698180	352	4.3	1	38697829-38698180
TU5707	chr1	38698185	38698996	812	13.2	1	38698185-38698996
TU5708	chr1	38699082	38699427	346	4.1	1	38699082-38699427
TU5709	chr1	38699459	38700256	798	12.8	1	38699459-38700256
TU5710	chr1	38700268	38700451	184	9.2	1	38700268-38700451
TU5711	chr1	38700837	38701024	188	3.7	1	38700837-38701024
TU5712	chr1	38701295	38701567	271	2.9	2	38701295-38701384	38701387-38701567
TU5713	chr1	38702009	38702393	385	3.2	1	38702009-38702393
TU5714	chr1	38702837	38703171	330	2.6	2	38702837-38702926	38702932-38703171
TU5715	chr1	38704661	38704830	170	2.7	1	38704661-38704830
TU5716	chr1	38705304	38705974	636	24.8	2	38705304-38705776	38705812-38705974
TU5717	chr1	38708610	38708781	172	2.1	1	38708610-38708781
TU5718	chr1	38709664	38709846	164	2.0	2	38709664-38709752	38709772-38709846
TU5719	chr1	38710138	38710369	230	2.3	2	38710138-38710277	38710280-38710369
TU5720	chr1	38710587	38710749	163	2.8	1	38710587-38710749
TU5721	chr1	38712400	38712577	178	7.5	1	38712400-38712577
TU5722	chr1	38712693	38713163	466	4.5	2	38712693-38712978	38712984-38713163
TU5723	chr1	38713223	38713450	228	3.3	1	38713223-38713450
TU5724	chr1	38716435	38716816	382	4.5	1	38716435-38716816
TU5725	chr1	38716854	38717061	208	3.9	1	38716854-38717061
TU5726	chr1	38719754	38720069	313	2.2	2	38719754-38719817	38719821-38720069
TU5727	chr1	38720494	38720659	166	2.7	1	38720494-38720659
TU5728	chr1	38720763	38721173	411	3.9	1	38720763-38721173
TU5729	chr1	38721719	38722117	366	3.2	2	38721719-38721808	38721842-38722117
TU5730	chr1	38722233	38722427	175	2.7	2	38722233-38722335	38722356-38722427
TU5731	chr1	38722482	38722656	175	2.9	1	38722482-38722656
TU5732	chr1	38722701	38722870	170	2.1	1	38722701-38722870
TU5733	chr1	38724263	38724439	177	2.9	1	38724263-38724439
TU5734	chr1	38725372	38725555	184	2.4	1	38725372-38725555
TU5735	chr1	38726402	38726568	158	2.0	2	38726402-38726469	38726479-38726568
TU5736	chr1	38727185	38727619	393	4.1	2	38727185-38727474	38727517-38727619
TU5737	chr1	38728360	38728533	174	3.4	1	38728360-38728533
TU5738	chr1	38729270	38729423	154	2.4	1	38729270-38729423
TU5739	chr1	38729495	38729686	178	2.2	2	38729495-38729582	38729597-38729686
TU5740	chr1	38729925	38730096	172	2.5	1	38729925-38730096
TU5741	chr1	38730193	38730629	431	4.0	2	38730193-38730282	38730289-38730629
TU5742	chr1	38730973	38731154	182	3.4	1	38730973-38731154
TU5743	chr1	38732480	38732641	162	2.5	1	38732480-38732641
TU5744	chr1	38732677	38733026	350	6.7	1	38732677-38733026
TU5745	chr1	38733608	38733912	305	3.6	1	38733608-38733912
TU5746	chr1	38733920	38734173	254	6.2	1	38733920-38734173
TU5747	chr1	38734271	38734510	240	2.4	1	38734271-38734510
TU5751	chr1	38737691	38737924	234	4.9	1	38737691-38737924
TU5752	chr1	38738168	38738318	151	2.5	1	38738168-38738318
TU5753	chr1	38738668	38739045	361	5.4	2	38738668-38738742	38738760-38739045
TU5754	chr1	38739242	38739413	172	2.4	1	38739242-38739413
TU5755	chr1	38739557	38739724	168	2.1	1	38739557-38739724
TU5756	chr1	38743554	38743738	185	3.6	1	38743554-38743738
TU5757	chr1	38743751	38744030	269	2.9	3	38743751-38743835	38743844-38743937	38743941-38744030
TU5758	chr1	38745471	38745742	272	3.4	1	38745471-38745742
TU5759	chr1	38745945	38746113	169	3.8	1	38745945-38746113
TU5760	chr1	38747714	38747977	264	2.3	1	38747714-38747977
TU5761	chr1	38748676	38748846	171	2.8	1	38748676-38748846
TU5762	chr1	38749482	38749652	171	3.2	1	38749482-38749652
TU5763	chr1	38750645	38750831	158	3.0	2	38750645-38750702	38750732-38750831
TU5764	chr1	38751835	38751999	165	3.2	1	38751835-38751999
TU5765	chr1	38752169	38752419	247	3.2	2	38752169-38752352	38752357-38752419
TU5766	chr1	38753966	38754126	158	2.1	2	38753966-38754033	38754037-38754126
TU5767	chr1	38756521	38756680	151	2.1	2	38756521-38756610	38756620-38756680
TU5768	chr1	38762006	38762162	157	2.1	1	38762006-38762162
TU5769	chr1	38764145	38764446	296	2.2	2	38764145-38764234	38764241-38764446
TU5770	chr1	38764469	38764635	167	2.3	1	38764469-38764635
TU5771	chr1	38764814	38765233	411	3.0	3	38764814-38764906	38764912-38765003	38765008-38765233
TU5772	chr1	38766722	38766897	176	2.0	1	38766722-38766897
TU5773	chr1	38767484	38767658	175	3.0	1	38767484-38767658
TU5774	chr1	38769093	38769490	354	2.6	2	38769093-38769272	38769317-38769490
TU5775	chr1	38772173	38772344	172	2.0	1	38772173-38772344
TU5776	chr1	38776818	38777119	302	8.1	1	38776818-38777119
TU5777	chr1	38777634	38777783	150	2.2	1	38777634-38777783
TU5778	chr1	38782793	38782973	181	3.7	1	38782793-38782973
TU5779	chr1	38783637	38783824	188	2.6	1	38783637-38783824
TU5780	chr1	38785772	38785961	190	2.3	1	38785772-38785961
TU5788	chr1	38810584	38810910	326	2.7	2	38810584-38810819	38810821-38810910
TU5789	chr1	38810946	38811119	174	4.1	1	38810946-38811119
TU5790	chr1	38811574	38814041	657	6.3	4	38811574-38811765	38811814-38811897	38811948-38812125	38813839-38814041
TU5791	chr1	38813437	38813612	176	2.0	1	38813437-38813612
TU5792	chr1	38815294	38815472	179	2.3	1	38815294-38815472
TU5793	chr1	38865372	38865584	213	3.7	1	38865372-38865584
TU5794	chr1	38986865	38987045	181	4.5	1	38986865-38987045
TU5795	chr1	39103801	39103967	167	2.1	1	39103801-39103967
TU5796	chr1	39104008	39104170	160	2.0	2	39104008-39104077	39104081-39104170
TU5811	chr1	39298144	39298316	173	2.1	1	39298144-39298316
TU5812	chr1	39300343	39300517	175	2.1	1	39300343-39300517
TU5813	chr1	39303079	39303429	351	28.4	1	39303079-39303429
TU5814	chr1	39303565	39303803	239	3.6	1	39303565-39303803
TU5815	chr1	39303806	39304230	425	4.3	1	39303806-39304230
TU5816	chr1	39367642	39367814	173	2.6	1	39367642-39367814
TU5817	chr1	39374478	39374651	174	2.0	1	39374478-39374651
TU5818	chr1	39374815	39375094	267	4.9	2	39374815-39374991	39375005-39375094
TU5819	chr1	39385098	39385292	195	5.0	1	39385098-39385292
TU5820	chr1	39393357	39393558	202	3.5	1	39393357-39393558
TU5821	chr1	39393779	39393972	194	6.1	1	39393779-39393972
TU5822	chr1	39394098	39394318	221	3.7	1	39394098-39394318
TU5823	chr1	39395361	39395529	169	2.4	1	39395361-39395529
TU5824	chr1	39396760	39397028	269	3.3	1	39396760-39397028
TU5825	chr1	39397296	39397537	242	5.9	1	39397296-39397537
TU5826	chr1	39401699	39401869	171	2.8	1	39401699-39401869
TU5827	chr1	39402088	39402274	187	7.6	1	39402088-39402274
TU5828	chr1	39407168	39407375	208	3.6	1	39407168-39407375
TU5829	chr1	39415451	39415629	179	2.4	1	39415451-39415629
TU5830	chr1	39450475	39450658	183	3.5	2	39450475-39450567	39450569-39450658
TU5831	chr1	39450772	39451256	446	2.5	5	39450772-39450861	39450863-39450952	39450966-39451051	39451057-39451146	39451167-39451256
TU5832	chr1	39451904	39452077	174	3.3	1	39451904-39452077
TU5833	chr1	39452435	39452627	193	5.9	1	39452435-39452627
TU5834	chr1	39452680	39452877	198	4.5	1	39452680-39452877
TU5835	chr1	39453102	39453421	276	3.0	2	39453102-39453287	39453332-39453421
TU5836	chr1	39453482	39453666	180	2.2	2	39453482-39453571	39453577-39453666
TU5837	chr1	39467974	39468338	365	2.9	1	39467974-39468338
TU5838	chr1	39469431	39469607	177	3.6	1	39469431-39469607
TU5839	chr1	39469648	39469832	173	2.0	2	39469648-39469734	39469747-39469832
TU5840	chr1	39471086	39471258	173	2.1	1	39471086-39471258
TU5841	chr1	39483028	39483287	229	2.3	2	39483028-39483100	39483132-39483287
TU5842	chr1	39483527	39483696	170	2.1	1	39483527-39483696
TU5843	chr1	39486286	39486463	178	6.0	1	39486286-39486463
TU5868	chr1	39839643	39839821	179	2.3	1	39839643-39839821
TU5869	chr1	39922035	39922203	169	2.1	1	39922035-39922203
TU5870	chr1	39954875	39955064	180	2.5	2	39954875-39954964	39954975-39955064
TU5871	chr1	39974772	39974955	184	3.4	1	39974772-39974955
TU5872	chr1	39981055	39981233	179	2.0	1	39981055-39981233
TU5873	chr1	40008380	40008557	174	2.0	2	40008380-40008469	40008474-40008557
TU5874	chr1	40026962	40027130	169	2.1	1	40026962-40027130
TU5875	chr1	40028292	40028627	336	2.5	1	40028292-40028627
TU5876	chr1	40030274	40030532	259	3.4	1	40030274-40030532
TU5877	chr1	40030908	40031098	191	3.1	1	40030908-40031098
TU5878	chr1	40059164	40059329	166	2.6	1	40059164-40059329
TU5879	chr1	40070542	40070722	181	3.9	1	40070542-40070722
TU5880	chr1	40072968	40073152	183	2.9	2	40072968-40073060	40073063-40073152
TU5881	chr1	40106643	40106806	159	2.1	2	40106643-40106732	40106738-40106806
TU5882	chr1	40108109	40108303	195	4.6	1	40108109-40108303
TU5883	chr1	40110308	40110481	174	3.2	1	40110308-40110481
TU5884	chr1	40110613	40110915	241	2.2	3	40110613-40110702	40110704-40110793	40110855-40110915
TU5885	chr1	40111953	40112131	179	2.6	1	40111953-40112131
TU5886	chr1	40112146	40112323	178	2.8	1	40112146-40112323
TU5887	chr1	40112630	40113410	723	3.7	2	40112630-40113043	40113102-40113410
TU5888	chr1	40162532	40162686	155	2.5	1	40162532-40162686
TU5889	chr1	40244536	40244720	172	2.0	2	40244536-40244617	40244631-40244720
TU5890	chr1	40276366	40276559	194	3.4	1	40276366-40276559
TU5891	chr1	40302828	40303009	180	2.1	2	40302828-40302917	40302920-40303009
TU5892	chr1	40369745	40369918	162	2.0	2	40369745-40369816	40369829-40369918
TU5893	chr1	40381964	40382134	171	2.1	1	40381964-40382134
TU5894	chr1	40382607	40382769	163	2.4	1	40382607-40382769
TU5895	chr1	40383679	40383839	161	3.3	1	40383679-40383839
TU5896	chr1	40384013	40384177	159	2.1	2	40384013-40384102	40384109-40384177
TU5897	chr1	40397147	40397296	150	2.0	1	40397147-40397296
TU5898	chr1	40397437	40397608	159	2.0	2	40397437-40397505	40397519-40397608
TU5899	chr1	40409579	40409762	178	2.0	2	40409579-40409666	40409673-40409762
TU5900	chr1	40416074	40416251	178	3.3	1	40416074-40416251
TU5901	chr1	40425107	40425274	168	3.7	1	40425107-40425274
TU5902	chr1	40433911	40434065	155	2.1	1	40433911-40434065
TU5903	chr1	40479170	40479345	150	2.0	2	40479170-40479248	40479275-40479345
TU5904	chr1	40488226	40488406	181	2.6	1	40488226-40488406
TU5905	chr1	40515437	40515617	180	2.2	2	40515437-40515526	40515528-40515617
TU5906	chr1	40531648	40531808	153	2.1	2	40531648-40531710	40531719-40531808
TU5907	chr1	40532121	40532270	150	2.0	1	40532121-40532270
TU5908	chr1	40532555	40532724	170	2.8	1	40532555-40532724
TU5909	chr1	40539519	40539734	216	3.0	1	40539519-40539734
TU5910	chr1	40540796	40541116	318	2.6	2	40540796-40540981	40540985-40541116
TU5911	chr1	40541301	40541476	176	4.0	1	40541301-40541476
TU5912	chr1	40541961	40542132	172	2.8	1	40541961-40542132
TU5913	chr1	40543409	40543619	180	2.1	2	40543409-40543498	40543530-40543619
TU5914	chr1	40544384	40544575	192	4.3	1	40544384-40544575
TU5915	chr1	40544793	40545558	762	3.8	2	40544793-40545165	40545170-40545558
TU5916	chr1	40545721	40545947	227	5.9	1	40545721-40545947
TU5917	chr1	40546047	40546281	235	3.2	1	40546047-40546281
TU5918	chr1	40546644	40547003	347	2.8	2	40546644-40546900	40546914-40547003
TU5919	chr1	40547386	40547560	175	4.5	1	40547386-40547560
TU5920	chr1	40568065	40568241	167	2.2	2	40568065-40568129	40568140-40568241
TU5921	chr1	40572983	40573153	171	2.1	1	40572983-40573153
TU5922	chr1	40591724	40591894	171	2.1	1	40591724-40591894
TU5923	chr1	40592027	40592191	165	2.1	1	40592027-40592191
TU5924	chr1	40602552	40602731	180	2.1	1	40602552-40602731
TU5925	chr1	40602886	40603065	180	3.0	1	40602886-40603065
TU5926	chr1	40605407	40605583	177	2.9	1	40605407-40605583
TU5927	chr1	40606704	40606883	180	6.2	1	40606704-40606883
TU5928	chr1	40607056	40607234	179	2.5	1	40607056-40607234
TU5929	chr1	40607369	40607525	157	2.2	1	40607369-40607525
TU5930	chr1	40607930	40608106	177	4.1	1	40607930-40608106
TU5931	chr1	40615056	40615245	190	2.4	1	40615056-40615245
TU5932	chr1	40615795	40615968	174	2.0	1	40615795-40615968
TU5933	chr1	40617986	40618145	160	3.0	1	40617986-40618145
TU5934	chr1	40646724	40646902	179	2.4	1	40646724-40646902
TU5935	chr1	40651427	40651606	151	2.1	2	40651427-40651516	40651546-40651606
TU5936	chr1	40787876	40788054	179	2.0	1	40787876-40788054
TU5937	chr1	40789476	40789734	259	16.8	1	40789476-40789734
TU5938	chr1	40789892	40790100	209	3.8	1	40789892-40790100
TU5939	chr1	40793932	40794111	167	2.0	2	40793932-40794010	40794024-40794111
TU5940	chr1	40794132	40794427	296	7.5	1	40794132-40794427
TU5941	chr1	40794817	40794989	173	5.1	1	40794817-40794989
TU5942	chr1	40795240	40795416	170	2.0	2	40795240-40795329	40795337-40795416
TU5943	chr1	41050804	41050982	179	2.1	1	41050804-41050982
TU5961	chr1	41731088	41731269	180	3.2	2	41731088-41731177	41731180-41731269
TU5962	chr1	41731333	41731507	175	2.5	1	41731333-41731507
TU5963	chr1	41731818	41732032	210	2.7	2	41731818-41731907	41731913-41732032
TU5969	chr1	41815414	41815563	150	4.7	1	41815414-41815563
TU5970	chr1	41914942	41915129	188	3.6	1	41914942-41915129
TU5971	chr1	41930399	41930560	162	4.4	1	41930399-41930560
TU5972	chr1	41931791	41931962	172	2.9	1	41931791-41931962
TU5973	chr1	42013143	42013322	180	2.9	1	42013143-42013322
TU5974	chr1	42040913	42041093	176	2.0	2	42040913-42040998	42041004-42041093
TU5975	chr1	42073881	42074031	151	3.8	1	42073881-42074031
TU5976	chr1	42074698	42074889	192	7.3	1	42074698-42074889
TU5977	chr1	42074978	42075568	553	4.5	4	42074978-42075103	42075120-42075235	42075248-42075348	42075359-42075568
TU5978	chr1	42076593	42077421	829	9.6	1	42076593-42077421
TU5979	chr1	42081632	42081955	324	4.7	1	42081632-42081955
TU5980	chr1	42083854	42084029	176	2.3	1	42083854-42084029
TU5981	chr1	42084324	42084511	184	2.5	2	42084324-42084410	42084415-42084511
TU5982	chr1	42088939	42089113	175	3.5	1	42088939-42089113
TU5983	chr1	42092739	42092974	236	2.5	1	42092739-42092974
TU5984	chr1	42125617	42125777	161	2.1	1	42125617-42125777
TU5985	chr1	42126615	42126788	173	2.0	2	42126615-42126697	42126699-42126788
TU5986	chr1	42129979	42130156	178	2.7	1	42129979-42130156
TU5987	chr1	42131165	42131631	457	3.5	2	42131165-42131479	42131490-42131631
TU5988	chr1	42132031	42132207	177	2.1	1	42132031-42132207
TU5989	chr1	42150038	42150219	182	3.7	1	42150038-42150219
TU5990	chr1	42153865	42154028	164	3.2	1	42153865-42154028
TU5991	chr1	42154616	42154790	175	3.0	1	42154616-42154790
TU5992	chr1	42168506	42168670	165	2.1	1	42168506-42168670
TU5993	chr1	42214713	42214868	153	2.0	2	42214713-42214775	42214779-42214868
TU5994	chr1	42215733	42215913	180	2.0	2	42215733-42215822	42215824-42215913
TU5995	chr1	42216073	42216265	193	6.3	1	42216073-42216265
TU5996	chr1	42216516	42216972	451	2.7	2	42216516-42216876	42216883-42216972
TU5997	chr1	42222296	42222654	359	4.4	1	42222296-42222654
TU5998	chr1	42222890	42223061	172	3.1	1	42222890-42223061
TU5999	chr1	42223114	42223285	172	2.8	1	42223114-42223285
TU6000	chr1	42260256	42260422	167	2.9	1	42260256-42260422
TU6001	chr1	42269602	42269781	180	2.9	1	42269602-42269781
TU6002	chr1	42292651	42292824	174	2.0	1	42292651-42292824
TU6003	chr1	42293135	42293301	167	2.5	1	42293135-42293301
TU6004	chr1	42294024	42294196	173	2.1	1	42294024-42294196
TU6005	chr1	42302645	42302825	181	3.3	1	42302645-42302825
TU6006	chr1	42302878	42303105	228	4.7	1	42302878-42303105
TU6007	chr1	42303114	42303407	235	2.3	3	42303114-42303168	42303224-42303313	42303318-42303407
TU6008	chr1	42312592	42312761	170	3.6	1	42312592-42312761
TU6009	chr1	42396384	42396565	180	2.0	2	42396384-42396473	42396476-42396565
TU6010	chr1	42679528	42679705	178	2.5	1	42679528-42679705
TU6011	chr1	42732004	42732267	264	3.0	1	42732004-42732267
TU6012	chr1	42733400	42733571	172	2.2	1	42733400-42733571
TU6013	chr1	42734320	42734523	204	2.3	1	42734320-42734523
TU6014	chr1	42735932	42736500	569	157.8	1	42735932-42736500
TU6016	chr1	42738939	42739301	337	2.6	3	42738939-42739028	42739037-42739160	42739179-42739301
TU6017	chr1	42739384	42739560	175	2.6	2	42739384-42739447	42739450-42739560
TU6018	chr1	42740099	42740276	177	2.0	2	42740099-42740188	42740190-42740276
TU6019	chr1	42740486	42740957	385	3.4	3	42740486-42740531	42740588-42740836	42740868-42740957
TU6020	chr1	42741076	42741256	181	3.9	1	42741076-42741256
TU6021	chr1	42741657	42741823	153	2.0	2	42741657-42741746	42741761-42741823
TU6022	chr1	42743327	42743776	450	8.8	1	42743327-42743776
TU6023	chr1	42743934	42744122	189	5.0	1	42743934-42744122
TU6024	chr1	42744686	42744912	227	3.2	1	42744686-42744912
TU6025	chr1	42746512	42746701	190	2.6	1	42746512-42746701
TU6026	chr1	42821092	42821261	170	2.1	1	42821092-42821261
TU6027	chr1	42827946	42828429	484	4.1	1	42827946-42828429
TU6028	chr1	42831362	42831527	166	2.1	1	42831362-42831527
TU6029	chr1	42831571	42831754	184	2.9	1	42831571-42831754
TU6030	chr1	42831856	42832031	168	2.0	2	42831856-42831938	42831947-42832031
TU6031	chr1	42837774	42837944	171	2.6	1	42837774-42837944
TU6032	chr1	42856800	42856990	187	2.5	2	42856800-42856896	42856901-42856990
TU6033	chr1	42868419	42868583	165	2.4	1	42868419-42868583
TU6034	chr1	42875905	42876089	183	3.2	2	42875905-42875994	42875997-42876089
TU6035	chr1	42876192	42876363	172	4.2	1	42876192-42876363
TU6038	chr1	42896789	42897069	281	3.8	1	42896789-42897069
TU6039	chr1	42897113	42897291	179	2.7	1	42897113-42897291
TU6040	chr1	42897387	42897886	459	4.2	2	42897387-42897669	42897711-42897886
TU6041	chr1	42900805	42900975	171	2.1	1	42900805-42900975
TU6042	chr1	42908407	42908569	163	2.6	1	42908407-42908569
TU6043	chr1	42917866	42918157	292	7.5	1	42917866-42918157
TU6044	chr1	42918961	42919127	167	3.2	1	42918961-42919127
TU6045	chr1	42920307	42920506	180	2.1	2	42920307-42920396	42920417-42920506
TU6046	chr1	42921024	42921182	156	2.1	2	42921024-42921089	42921093-42921182
TU6047	chr1	42924476	42925929	161	2.5	2	42924476-42924574	42925868-42925929
TU6048	chr1	42941942	42942115	174	2.1	1	42941942-42942115
TU6049	chr1	42949056	42949261	206	3.2	1	42949056-42949261
TU6050	chr1	42949401	42949723	285	2.7	2	42949401-42949472	42949511-42949723
TU6051	chr1	42956762	42956951	190	6.6	1	42956762-42956951
TU6052	chr1	42958634	42958811	178	2.5	1	42958634-42958811
TU6053	chr1	42970133	42977649	208	2.7	2	42970133-42970222	42977532-42977649
TU6054	chr1	42980054	42980225	171	2.0	2	42980054-42980134	42980136-42980225
TU6055	chr1	42980927	42981092	166	2.1	1	42980927-42981092
TU6056	chr1	42984712	42984886	166	2.0	2	42984712-42984787	42984797-42984886
TU6057	chr1	42988454	42988631	177	2.4	2	42988454-42988544	42988546-42988631
TU6058	chr1	42989017	42989192	176	2.9	1	42989017-42989192
TU6059	chr1	42991602	42991770	169	3.1	1	42991602-42991770
TU6060	chr1	42995031	42995219	189	8.2	1	42995031-42995219
TU6061	chr1	42996443	42996617	175	2.5	1	42996443-42996617
TU6062	chr1	43004916	43005119	184	3.6	2	43004916-43005008	43005029-43005119
TU6063	chr1	43005126	43005619	401	3.1	3	43005126-43005282	43005330-43005374	43005421-43005619
TU6064	chr1	43009280	43009626	347	4.1	1	43009280-43009626
TU6065	chr1	43010269	43010524	256	4.1	1	43010269-43010524
TU6066	chr1	43010573	43010810	238	2.7	1	43010573-43010810
TU6067	chr1	43011196	43011393	198	2.8	1	43011196-43011393
TU6068	chr1	43011478	43013232	1752	10.2	2	43011478-43012638	43012642-43013232
TU6069	chr1	43013295	43013659	365	8.6	1	43013295-43013659
TU6076	chr1	43355793	43355979	180	2.0	2	43355793-43355882	43355890-43355979
TU6077	chr1	43359250	43359416	159	2.1	2	43359250-43359318	43359327-43359416
TU6078	chr1	43397001	43397297	297	3.3	1	43397001-43397297
TU6079	chr1	43397467	43397651	182	2.5	2	43397467-43397556	43397560-43397651
TU6080	chr1	43398178	43398417	240	2.9	1	43398178-43398417
TU6081	chr1	43400302	43400465	164	2.7	1	43400302-43400465
TU6082	chr1	43402413	43402576	155	2.1	2	43402413-43402502	43402512-43402576
TU6083	chr1	43407735	43407908	174	2.1	1	43407735-43407908
TU6084	chr1	43410106	43410282	177	4.5	1	43410106-43410282
TU6085	chr1	43411151	43411325	175	2.2	1	43411151-43411325
TU6086	chr1	43424421	43424593	173	2.1	1	43424421-43424593
TU6087	chr1	43430252	43430427	176	2.5	1	43430252-43430427
TU6088	chr1	43430483	43430924	442	2.8	1	43430483-43430924
TU6089	chr1	43431532	43431704	173	3.3	1	43431532-43431704
TU6090	chr1	43460097	43460272	176	3.1	1	43460097-43460272
TU6091	chr1	43460825	43461010	186	3.6	1	43460825-43461010
TU6092	chr1	43637134	43637321	188	5.1	1	43637134-43637321
TU6093	chr1	43638231	43638394	164	2.2	1	43638231-43638394
TU6094	chr1	43679757	43679936	180	3.0	1	43679757-43679936
TU6095	chr1	44135316	44135491	176	2.0	1	44135316-44135491
TU6180	chr1	44842825	44848637	268	3.1	3	44842825-44842917	44844415-44844539	44848588-44848637
TU6181	chr1	44854029	44854200	172	2.1	1	44854029-44854200
TU6182	chr1	44854522	44866451	307	5.7	3	44854522-44854580	44863986-44864150	44866369-44866451
TU6183	chr1	44858566	44858748	182	3.5	2	44858566-44858656	44858658-44858748
TU6184	chr1	44860853	44861022	170	2.1	1	44860853-44861022
TU6185	chr1	44873746	44873914	169	2.1	1	44873746-44873914
TU6186	chr1	44887994	44902578	880	4.7	6	44887994-44888192	44889312-44889459	44893625-44893726	44895081-44895271	44895980-44896126	44902486-44902578
TU6187	chr1	44900521	44900676	156	2.2	1	44900521-44900676
TU6188	chr1	44904877	44905038	162	2.1	1	44904877-44905038
TU6189	chr1	44905783	44905982	200	5.1	1	44905783-44905982
TU6190	chr1	44906447	44906610	161	2.1	2	44906447-44906517	44906521-44906610
TU6191	chr1	44906885	44909273	1189	7.6	5	44906885-44907003	44907013-44907318	44907360-44907658	44908371-44908550	44908989-44909273
TU6192	chr1	44908600	44908834	231	4.4	2	44908600-44908740	44908745-44908834
TU6193	chr1	44909318	44909495	178	2.0	1	44909318-44909495
TU6194	chr1	44971743	44980142	367	4.0	2	44971743-44971922	44979956-44980142
TU6195	chr1	44985083	44985261	177	2.0	2	44985083-44985169	44985172-44985261
TU6196	chr1	44988098	44994457	495	3.4	4	44988098-44988278	44992465-44992551	44994221-44994357	44994368-44994457
TU6197	chr1	44991018	44991203	186	3.8	1	44991018-44991203
TU6198	chr1	44991296	44991595	254	2.2	3	44991296-44991369	44991412-44991501	44991506-44991595
TU6199	chr1	44994564	44994822	259	2.7	1	44994564-44994822
TU6200	chr1	44994933	44995156	212	2.9	2	44994933-44995022	44995035-44995156
TU6201	chr1	44995316	44995549	234	3.8	1	44995316-44995549
TU6202	chr1	44995568	44995735	168	2.8	1	44995568-44995735
TU6203	chr1	44995968	44996145	178	2.8	1	44995968-44996145
TU6204	chr1	44996580	44996918	339	9.5	1	44996580-44996918
TU6205	chr1	44997034	44997258	225	8.8	1	44997034-44997258
TU6219	chr1	45013746	45013910	165	2.8	1	45013746-45013910
TU6220	chr1	45023621	45023798	178	2.2	1	45023621-45023798
TU6221	chr1	45024013	45024200	188	2.6	1	45024013-45024200
TU6222	chr1	45027884	45028056	173	3.0	1	45027884-45028056
TU6223	chr1	45028067	45028381	315	6.2	1	45028067-45028381
TU6224	chr1	45028408	45028962	555	4.7	1	45028408-45028962
TU6225	chr1	45029720	45029884	165	2.3	1	45029720-45029884
TU6226	chr1	45031552	45031723	172	2.0	1	45031552-45031723
TU6227	chr1	45032356	45032537	178	2.4	2	45032356-45032408	45032413-45032537
TU6228	chr1	45032897	45033075	179	3.5	1	45032897-45033075
TU6229	chr1	45033193	45033391	199	3.4	1	45033193-45033391
TU6230	chr1	45033414	45033590	177	3.8	1	45033414-45033590
TU6231	chr1	45033958	45034240	283	4.7	1	45033958-45034240
TU6232	chr1	45034268	45034435	168	2.2	1	45034268-45034435
TU6233	chr1	45050136	45050352	217	3.9	1	45050136-45050352
TU6234	chr1	45050599	45051112	499	3.0	2	45050599-45050870	45050886-45051112
TU6235	chr1	45054879	45055380	502	3.4	1	45054879-45055380
TU6236	chr1	45055458	45055678	221	4.4	1	45055458-45055678
TU6237	chr1	45056512	45056692	181	3.3	1	45056512-45056692
TU6238	chr1	45059886	45060068	176	2.0	2	45059886-45059973	45059981-45060068
TU6239	chr1	45060747	45061095	349	4.4	1	45060747-45061095
TU6240	chr1	45061141	45061299	159	6.3	1	45061141-45061299
TU6241	chr1	45061584	45061759	176	2.5	1	45061584-45061759
TU6242	chr1	45061804	45062336	507	8.9	3	45061804-45061933	45061939-45062032	45062054-45062336
TU6243	chr1	45067696	45068026	331	4.5	1	45067696-45068026
TU6244	chr1	45068147	45068484	338	9.3	1	45068147-45068484
TU6245	chr1	45068563	45068855	287	11.6	2	45068563-45068760	45068767-45068855
TU6246	chr1	45068941	45069969	1029	12.2	1	45068941-45069969
TU6247	chr1	45070038	45070226	182	2.9	2	45070038-45070127	45070135-45070226
TU6248	chr1	45071312	45071499	188	4.3	1	45071312-45071499
TU6249	chr1	45077327	45077492	166	2.5	1	45077327-45077492
TU6250	chr1	45078608	45078788	181	2.8	1	45078608-45078788
TU6251	chr1	45091230	45091407	169	2.0	2	45091230-45091311	45091321-45091407
TU6252	chr1	45091821	45091983	163	2.1	1	45091821-45091983
TU6253	chr1	45097445	45097623	179	2.7	1	45097445-45097623
TU6254	chr1	45097749	45097919	171	3.3	1	45097749-45097919
TU6255	chr1	45099158	45099326	169	2.5	1	45099158-45099326
TU6256	chr1	45099979	45100198	220	5.7	1	45099979-45100198
TU6257	chr1	45100246	45100448	203	4.9	1	45100246-45100448
TU6258	chr1	45100691	45100977	287	3.6	1	45100691-45100977
TU6259	chr1	45102641	45102803	163	2.1	1	45102641-45102803
TU6260	chr1	45105574	45105746	173	3.2	1	45105574-45105746
TU6261	chr1	45105775	45106008	234	6.4	1	45105775-45106008
TU6262	chr1	45106083	45106334	252	4.2	1	45106083-45106334
TU6263	chr1	45107497	45107666	161	2.1	2	45107497-45107586	45107596-45107666
TU6264	chr1	45108809	45110954	2146	9.6	1	45108809-45110954
TU6265	chr1	45114594	45114778	185	5.4	1	45114594-45114778
TU6266	chr1	45115108	45115288	165	2.0	2	45115108-45115196	45115213-45115288
TU6267	chr1	45125195	45125370	176	2.0	1	45125195-45125370
TU6268	chr1	45125621	45125795	175	3.6	1	45125621-45125795
TU6269	chr1	45132660	45132878	219	4.1	1	45132660-45132878
TU6270	chr1	45141867	45142094	220	2.7	2	45141867-45141996	45142005-45142094
TU6271	chr1	45142897	45143092	196	4.3	1	45142897-45143092
TU6272	chr1	45144083	45144259	177	3.2	1	45144083-45144259
TU6273	chr1	45146443	45146595	153	2.3	1	45146443-45146595
TU6274	chr1	45151213	45151389	175	2.0	2	45151213-45151302	45151305-45151389
TU6275	chr1	45154675	45154855	170	2.0	2	45154675-45154754	45154766-45154855
TU6276	chr1	45155122	45155299	178	2.3	1	45155122-45155299
TU6277	chr1	45155332	45155485	154	2.4	1	45155332-45155485
TU6278	chr1	45155825	45156010	186	3.1	1	45155825-45156010
TU6279	chr1	45156026	45156229	204	2.4	1	45156026-45156229
TU6280	chr1	45156317	45156756	430	4.7	2	45156317-45156398	45156409-45156756
TU6281	chr1	45157023	45157347	278	3.0	2	45157023-45157210	45157258-45157347
TU6282	chr1	45157434	45157666	233	2.4	1	45157434-45157666
TU6283	chr1	45158206	45158479	270	2.6	2	45158206-45158289	45158294-45158479
TU6284	chr1	45159004	45159170	164	2.1	2	45159004-45159077	45159081-45159170
TU6285	chr1	45159443	45159615	173	2.6	1	45159443-45159615
TU6286	chr1	45166342	45166497	156	2.1	1	45166342-45166497
TU6287	chr1	45168246	45168401	156	2.1	1	45168246-45168401
TU6288	chr1	45171929	45172103	175	2.1	1	45171929-45172103
TU6289	chr1	45173688	45173864	177	2.2	1	45173688-45173864
TU6290	chr1	45180779	45180931	151	2.1	2	45180779-45180839	45180842-45180931
TU6291	chr1	45183718	45183879	159	2.1	2	45183718-45183807	45183811-45183879
TU6292	chr1	45185216	45185386	171	2.1	1	45185216-45185386
TU6293	chr1	45186530	45186700	171	3.1	1	45186530-45186700
TU6294	chr1	45187089	45187299	211	5.5	1	45187089-45187299
TU6295	chr1	45188089	45188251	163	4.1	1	45188089-45188251
TU6296	chr1	45188621	45188816	196	5.9	1	45188621-45188816
TU6297	chr1	45209824	45210092	247	2.2	2	45209824-45209987	45210010-45210092
TU6298	chr1	45213345	45220817	164	2.4	2	45213345-45213434	45220744-45220817
TU6299	chr1	45217263	45217506	238	2.1	2	45217263-45217410	45217417-45217506
TU6300	chr1	45219134	45219325	180	2.7	2	45219134-45219223	45219236-45219325
TU6301	chr1	45220506	45220664	159	2.2	1	45220506-45220664
TU6302	chr1	45221042	45221218	177	2.0	1	45221042-45221218
TU6303	chr1	45221812	45222002	191	2.8	1	45221812-45222002
TU6304	chr1	45229275	45229456	173	2.0	2	45229275-45229359	45229369-45229456
TU6305	chr1	45232595	45232751	157	2.8	1	45232595-45232751
TU6306	chr1	45239206	45239388	183	3.8	1	45239206-45239388
TU6307	chr1	45239529	45239979	451	4.6	1	45239529-45239979
TU6308	chr1	45240455	45240708	254	6.4	1	45240455-45240708
TU6309	chr1	45242176	45242685	507	16.6	2	45242176-45242265	45242269-45242685
TU6310	chr1	45242824	45243010	187	2.7	1	45242824-45243010
TU6311	chr1	45243117	45243369	253	6.4	1	45243117-45243369
TU6316	chr1	45255392	45255576	185	3.7	1	45255392-45255576
TU6317	chr1	45255578	45255758	181	2.6	1	45255578-45255758
TU6318	chr1	45255843	45256025	183	7.5	1	45255843-45256025
TU6319	chr1	45256436	45256611	176	3.1	1	45256436-45256611
TU6320	chr1	45258590	45258770	181	3.3	1	45258590-45258770
TU6321	chr1	45259663	45259845	182	2.8	2	45259663-45259752	45259754-45259845
TU6322	chr1	45267312	45267597	278	3.8	2	45267312-45267505	45267514-45267597
TU6323	chr1	45267900	45268160	261	3.2	1	45267900-45268160
TU6324	chr1	45274985	45275245	212	5.9	2	45274985-45275112	45275162-45275245
TU6325	chr1	45275427	45275799	322	4.7	2	45275427-45275506	45275558-45275799
TU6326	chr1	45281148	45281405	258	4.6	1	45281148-45281405
TU6327	chr1	45282495	45282674	180	2.0	1	45282495-45282674
TU6328	chr1	45284696	45284905	208	2.7	2	45284696-45284813	45284816-45284905
TU6329	chr1	45285079	45285260	180	2.0	2	45285079-45285168	45285171-45285260
TU6330	chr1	45285643	45285810	168	2.1	1	45285643-45285810
TU6331	chr1	45287781	45287933	153	2.2	1	45287781-45287933
TU6332	chr1	45288442	45288630	189	2.7	1	45288442-45288630
TU6333	chr1	45288741	45290256	1516	12.0	1	45288741-45290256
TU6334	chr1	45290264	45291755	1492	9.9	1	45290264-45291755
TU6335	chr1	45291772	45293402	1631	10.4	1	45291772-45293402
TU6336	chr1	45293408	45294045	584	5.2	2	45293408-45293474	45293529-45294045
TU6337	chr1	45294369	45294542	174	2.9	1	45294369-45294542
TU6338	chr1	45295895	45296150	256	6.7	1	45295895-45296150
TU6339	chr1	45298705	45299008	294	3.3	2	45298705-45298908	45298919-45299008
TU6340	chr1	45299896	45300072	177	2.0	1	45299896-45300072
TU6341	chr1	45301141	45301294	154	2.2	1	45301141-45301294
TU6342	chr1	45302435	45302775	341	3.9	1	45302435-45302775
TU6343	chr1	45306852	45307372	487	2.9	2	45306852-45306941	45306976-45307372
TU6344	chr1	45307469	45309209	1741	11.8	1	45307469-45309209
TU6345	chr1	45310764	45310950	180	2.4	2	45310764-45310853	45310861-45310950
TU6346	chr1	45314960	45315150	191	5.0	1	45314960-45315150
TU6347	chr1	45315391	45315600	210	2.6	1	45315391-45315600
TU6348	chr1	45316351	45316603	253	3.5	1	45316351-45316603
TU6349	chr1	45316906	45317180	275	4.2	1	45316906-45317180
TU6350	chr1	45319073	45319250	178	2.6	1	45319073-45319250
TU6351	chr1	45319718	45328240	660	9.7	5	45319718-45319899	45320592-45320746	45323015-45323171	45327549-45327661	45328188-45328240
TU6352	chr1	45321251	45321434	172	2.0	2	45321251-45321332	45321345-45321434
TU6353	chr1	45322120	45322293	174	2.1	1	45322120-45322293
TU6354	chr1	45341287	45341919	613	6.0	2	45341287-45341631	45341652-45341919
TU6355	chr1	45347873	45348053	174	2.1	2	45347873-45347956	45347964-45348053
TU6356	chr1	45354498	45354692	195	11.9	1	45354498-45354692
TU6357	chr1	45355852	45356941	1090	20.3	1	45355852-45356941
TU6358	chr1	45446671	45446885	215	7.5	1	45446671-45446885
TU6359	chr1	45535210	45535387	178	2.2	1	45535210-45535387
TU6360	chr1	45763271	45763431	161	3.2	1	45763271-45763431
TU6361	chr1	45766280	45766460	180	2.0	2	45766280-45766369	45766371-45766460
TU6362	chr1	45772055	45772222	168	3.1	1	45772055-45772222
TU6363	chr1	45772329	45772502	174	2.1	1	45772329-45772502
TU6367	chr1	46032139	46032324	182	3.8	2	46032139-46032230	46032235-46032324
TU6368	chr1	46087468	46087639	172	2.1	1	46087468-46087639
TU6369	chr1	46088550	46088743	192	2.6	2	46088550-46088651	46088654-46088743
TU6370	chr1	46089169	46089486	275	3.3	2	46089169-46089353	46089397-46089486
TU6371	chr1	46089667	46089860	194	3.7	1	46089667-46089860
TU6372	chr1	46090583	46090752	170	2.6	1	46090583-46090752
TU6373	chr1	46090967	46091396	430	5.1	1	46090967-46091396
TU6374	chr1	46091727	46092024	240	2.8	2	46091727-46091786	46091845-46092024
TU6375	chr1	46092401	46092560	160	3.9	1	46092401-46092560
TU6376	chr1	46093227	46093482	256	5.6	1	46093227-46093482
TU6377	chr1	46094369	46094547	178	2.4	2	46094369-46094453	46094455-46094547
TU6378	chr1	46095936	46096092	157	2.4	1	46095936-46096092
TU6379	chr1	46096534	46096710	171	2.0	2	46096534-46096623	46096630-46096710
TU6380	chr1	46098423	46099236	814	20.5	1	46098423-46099236
TU6381	chr1	46099330	46099541	212	4.6	1	46099330-46099541
TU6383	chr1	46102517	46102718	202	4.6	1	46102517-46102718
TU6384	chr1	46102844	46103021	178	3.0	1	46102844-46103021
TU6385	chr1	46103342	46103612	255	2.3	3	46103342-46103431	46103438-46103533	46103544-46103612
TU6386	chr1	46104209	46104371	163	2.4	1	46104209-46104371
TU6387	chr1	46104621	46104886	261	2.7	2	46104621-46104710	46104716-46104886
TU6388	chr1	46105011	46105176	166	2.0	1	46105011-46105176
TU6389	chr1	46105260	46105446	187	4.4	1	46105260-46105446
TU6390	chr1	46106888	46107058	171	5.2	1	46106888-46107058
TU6391	chr1	46107165	46107371	207	3.9	1	46107165-46107371
TU6392	chr1	46109404	46109652	249	4.1	1	46109404-46109652
TU6463	chr1	46754535	46754721	180	2.1	2	46754535-46754624	46754632-46754721
TU6490	chr1	47224628	47229965	557	16.3	4	47224628-47224818	47227646-47227800	47229326-47229405	47229835-47229965
TU6492	chr1	47232847	47233065	219	3.4	1	47232847-47233065
TU6493	chr1	47233578	47233762	185	2.5	1	47233578-47233762
TU6494	chr1	47276974	47277126	153	3.1	1	47276974-47277126
TU6495	chr1	47279009	47279565	522	3.5	3	47279009-47279191	47279222-47279313	47279319-47279565
TU6496	chr1	47281948	47282129	182	2.7	1	47281948-47282129
TU6498	chr1	47291728	47291893	166	2.2	1	47291728-47291893
TU6499	chr1	47291980	47292302	323	2.5	1	47291980-47292302
TU6500	chr1	47293247	47293412	166	2.6	1	47293247-47293412
TU6501	chr1	47293543	47293707	165	2.7	1	47293543-47293707
TU6502	chr1	47294484	47294662	179	2.0	1	47294484-47294662
TU6503	chr1	47294682	47294840	159	2.4	1	47294682-47294840
TU6504	chr1	47295405	47295757	329	4.4	2	47295405-47295643	47295668-47295757
TU6505	chr1	47295855	47296008	154	2.6	1	47295855-47296008
TU6506	chr1	47296248	47296564	309	6.9	2	47296248-47296485	47296494-47296564
TU6507	chr1	47314684	47314846	163	2.2	1	47314684-47314846
TU6508	chr1	47343367	47343539	173	3.6	1	47343367-47343539
TU6509	chr1	47343785	47344032	248	4.0	1	47343785-47344032
TU6510	chr1	47344538	47344776	239	3.7	1	47344538-47344776
TU6511	chr1	47345709	47345901	193	2.6	1	47345709-47345901
TU6512	chr1	47345951	47346124	174	2.7	1	47345951-47346124
TU6513	chr1	47346242	47346518	277	4.5	1	47346242-47346518
TU6514	chr1	47347264	47347449	186	3.5	1	47347264-47347449
TU6515	chr1	47347524	47347945	422	17.6	1	47347524-47347945
TU6516	chr1	47348123	47349894	1772	65.9	1	47348123-47349894
TU6517	chr1	47349992	47351060	724	18.7	2	47349992-47350510	47350856-47351060
TU6518	chr1	47351669	47351835	167	2.1	1	47351669-47351835
TU6519	chr1	47353103	47353275	169	2.2	2	47353103-47353149	47353154-47353275
TU6520	chr1	47353350	47353534	185	2.9	1	47353350-47353534
TU6521	chr1	47357319	47357468	150	2.2	1	47357319-47357468
TU6522	chr1	47358412	47358593	182	8.3	1	47358412-47358593
TU6523	chr1	47358677	47358843	167	3.7	1	47358677-47358843
TU6524	chr1	47361441	47361793	270	10.6	2	47361441-47361563	47361647-47361793
TU6525	chr1	47364254	47364441	188	16.0	1	47364254-47364441
TU6526	chr1	47365495	47365664	164	2.1	2	47365495-47365584	47365591-47365664
TU6527	chr1	47366574	47366766	193	15.6	1	47366574-47366766
TU6528	chr1	47366785	47373115	586	5.2	2	47366785-47366887	47372633-47373115
TU6529	chr1	47370565	47370746	180	2.0	2	47370565-47370654	47370657-47370746
TU6530	chr1	47370859	47371034	176	4.1	1	47370859-47371034
TU6531	chr1	47373409	47379286	1030	5.1	4	47373409-47373958	47374012-47374075	47374136-47374393	47379129-47379286
TU6532	chr1	47383967	47384145	174	2.0	2	47383967-47384056	47384062-47384145
TU6533	chr1	47389582	47389750	169	2.1	1	47389582-47389750
TU6534	chr1	47391769	47391949	178	2.0	2	47391769-47391858	47391862-47391949
TU6535	chr1	47659172	47659348	177	2.0	1	47659172-47659348
TU6536	chr1	48481985	48482311	327	11.6	1	48481985-48482311
TU6537	chr1	49740789	49740962	174	3.1	1	49740789-49740962
TU6538	chr1	51377678	51377834	157	2.1	1	51377678-51377834
TU6539	chr1	51452773	51452934	162	2.2	1	51452773-51452934
TU6540	chr1	52345083	52345345	263	3.4	1	52345083-52345345
TU6541	chr1	52345605	52345992	356	2.4	2	52345605-52345671	52345704-52345992
TU6542	chr1	52346664	52347006	343	11.3	1	52346664-52347006
TU6543	chr1	52348452	52348614	163	2.2	1	52348452-52348614
TU6544	chr1	52349257	52349439	183	3.8	1	52349257-52349439
TU6545	chr1	52349738	52349917	178	2.5	2	52349738-52349861	52349864-52349917
TU6546	chr1	52357207	52357394	188	3.6	1	52357207-52357394
TU6547	chr1	52358692	52358875	184	2.6	1	52358692-52358875
TU6548	chr1	52359713	52359878	166	2.7	1	52359713-52359878
TU6549	chr1	52360233	52360587	349	4.1	2	52360233-52360285	52360292-52360587
TU6550	chr1	52360973	52361154	182	5.1	1	52360973-52361154
TU6551	chr1	52361185	52361746	562	6.8	1	52361185-52361746
TU6552	chr1	52361761	52363298	1538	8.3	1	52361761-52363298
TU6553	chr1	52363387	52363879	493	7.1	1	52363387-52363879
TU6554	chr1	52364089	52364418	330	4.9	1	52364089-52364418
TU6555	chr1	52366149	52366314	166	2.7	1	52366149-52366314
TU6556	chr1	52366349	52366522	174	2.6	1	52366349-52366522
TU6558	chr1	52370681	52375210	441	19.0	4	52370681-52370758	52372363-52372517	52374420-52374527	52375111-52375210
TU6559	chr1	52376079	52376246	168	2.1	1	52376079-52376246
TU6560	chr1	52384580	52384917	338	2.6	1	52384580-52384917
TU6561	chr1	52385828	52386016	189	4.2	1	52385828-52386016
TU6562	chr1	52388336	52388500	164	2.3	2	52388336-52388384	52388386-52388500
TU6563	chr1	52392539	52395690	241	11.8	2	52392539-52392663	52395575-52395690
TU6564	chr1	52394820	52395004	168	2.0	2	52394820-52394900	52394918-52395004
TU6565	chr1	52410829	52411011	183	3.4	1	52410829-52411011
TU6566	chr1	52415413	52415570	158	2.1	1	52415413-52415570
TU6567	chr1	52421643	52421817	175	2.0	1	52421643-52421817
TU6568	chr1	52422906	52423088	183	2.8	1	52422906-52423088
TU6569	chr1	52431988	52432164	177	3.5	1	52431988-52432164
TU6570	chr1	52432941	52433424	484	5.5	1	52432941-52433424
TU6571	chr1	52433583	52433757	175	2.8	1	52433583-52433757
TU6572	chr1	52433872	52434047	176	2.0	1	52433872-52434047
TU6573	chr1	52435427	52435758	331	3.2	2	52435427-52435505	52435507-52435758
TU6574	chr1	52447715	52447880	166	13.7	1	52447715-52447880
TU6575	chr1	52659858	52660136	279	65.2	1	52659858-52660136
TU6576	chr1	52660295	52660459	165	54.0	1	52660295-52660459
TU6577	chr1	52668158	52668321	164	2.1	1	52668158-52668321
TU6578	chr1	52670142	52670309	168	3.1	1	52670142-52670309
TU6579	chr1	52703623	52703797	175	2.1	1	52703623-52703797
TU6580	chr1	52705354	52705528	162	2.0	2	52705354-52705425	52705439-52705528
TU6581	chr1	52711988	52712176	180	3.0	2	52711988-52712077	52712087-52712176
TU6582	chr1	52811513	52811676	164	3.0	1	52811513-52811676
TU6583	chr1	52841622	52841782	161	2.2	1	52841622-52841782
TU6584	chr1	52870415	52870589	175	3.1	1	52870415-52870589
TU6585	chr1	52871007	52871189	179	2.5	2	52871007-52871095	52871100-52871189
TU6586	chr1	52871619	52871780	159	2.6	2	52871619-52871685	52871689-52871780
TU6587	chr1	52872786	52872962	177	4.1	1	52872786-52872962
TU6588	chr1	52873107	52873404	297	2.2	2	52873107-52873313	52873315-52873404
TU6589	chr1	52874681	52874859	179	4.5	1	52874681-52874859
TU6590	chr1	52874868	52875250	383	8.5	1	52874868-52875250
TU6591	chr1	52876784	52876974	183	3.7	2	52876784-52876873	52876882-52876974
TU6592	chr1	53050539	53050706	168	2.1	1	53050539-53050706
TU6593	chr1	53061038	53061202	165	3.6	1	53061038-53061202
TU6594	chr1	53061262	53061430	169	2.1	1	53061262-53061430
TU6595	chr1	53061730	53061882	151	2.2	2	53061730-53061820	53061823-53061882
TU6596	chr1	53063377	53063550	174	2.0	1	53063377-53063550
TU6597	chr1	53063803	53063970	168	2.9	1	53063803-53063970
TU6598	chr1	53071271	53071446	176	2.4	1	53071271-53071446
TU6599	chr1	53084564	53084735	172	2.0	1	53084564-53084735
TU6600	chr1	53089347	53089566	220	4.4	1	53089347-53089566
TU6601	chr1	53103906	53104068	163	2.1	1	53103906-53104068
TU6602	chr1	53104988	53105164	175	2.0	2	53104988-53105072	53105075-53105164
TU6603	chr1	53107723	53107872	150	2.2	1	53107723-53107872
TU6604	chr1	53110009	53110194	184	2.6	2	53110009-53110098	53110101-53110194
TU6605	chr1	53110362	53110557	196	2.9	1	53110362-53110557
TU6606	chr1	53111121	53111276	156	2.5	1	53111121-53111276
TU6607	chr1	53114339	53114507	169	2.1	1	53114339-53114507
TU6608	chr1	53117932	53122854	277	3.6	2	53117932-53118022	53122669-53122854
TU6609	chr1	53118621	53118802	182	2.5	1	53118621-53118802
TU6610	chr1	53119789	53119948	159	2.7	2	53119789-53119848	53119850-53119948
TU6611	chr1	53122263	53122426	150	2.9	2	53122263-53122322	53122337-53122426
TU6612	chr1	53123719	53124066	348	4.5	1	53123719-53124066
TU6613	chr1	53124548	53124726	179	4.8	1	53124548-53124726
TU6614	chr1	53124920	53125189	261	7.0	2	53124920-53124967	53124977-53125189
TU6615	chr1	53125524	53125701	176	2.4	2	53125524-53125603	53125606-53125701
TU6616	chr1	53126178	53126336	155	2.1	2	53126178-53126242	53126247-53126336
TU6617	chr1	53130528	53130798	271	2.6	1	53130528-53130798
TU6618	chr1	53135712	53135891	180	2.2	1	53135712-53135891
TU6619	chr1	53138255	53138439	185	3.9	1	53138255-53138439
TU6620	chr1	53138815	53138984	169	2.0	2	53138815-53138893	53138895-53138984
TU6621	chr1	53139023	53139202	180	2.8	1	53139023-53139202
TU6622	chr1	53139557	53140441	796	3.3	4	53139557-53139722	53139756-53139931	53139935-53140178	53140232-53140441
TU6623	chr1	53140788	53140972	185	2.8	1	53140788-53140972
TU6624	chr1	53155814	53156062	248	3.6	2	53155814-53155971	53155973-53156062
TU6625	chr1	53157117	53157293	176	2.0	2	53157117-53157206	53157208-53157293
TU6626	chr1	53159345	53159801	399	3.3	3	53159345-53159434	53159484-53159706	53159716-53159801
TU6627	chr1	53160133	53160972	782	3.5	3	53160133-53160372	53160392-53160706	53160746-53160972
TU6628	chr1	53161028	53161321	294	9.7	1	53161028-53161321
TU6629	chr1	53161366	53162300	788	3.5	4	53161366-53161592	53161594-53161755	53161810-53161858	53161951-53162300
TU6630	chr1	53162701	53162962	262	3.3	1	53162701-53162962
TU6631	chr1	53164737	53164916	180	3.8	1	53164737-53164916
TU6632	chr1	53168501	53168664	164	2.1	1	53168501-53168664
TU6633	chr1	53173892	53174048	157	2.2	1	53173892-53174048
TU6634	chr1	53175918	53176095	172	2.1	2	53175918-53175995	53176002-53176095
TU6635	chr1	53176555	53176719	164	2.1	2	53176555-53176644	53176646-53176719
TU6636	chr1	53177145	53177310	166	3.2	1	53177145-53177310
TU6637	chr1	53179002	53179176	175	4.4	1	53179002-53179176
TU6638	chr1	53179252	53179437	186	7.5	1	53179252-53179437
TU6639	chr1	53179611	53179893	283	6.3	1	53179611-53179893
TU6640	chr1	53179954	53180151	198	8.6	1	53179954-53180151
TU6641	chr1	53180484	53180647	164	2.2	1	53180484-53180647
TU6642	chr1	53181306	53181498	193	8.4	1	53181306-53181498
TU6643	chr1	53181634	53181848	215	4.1	1	53181634-53181848
TU6644	chr1	53181944	53182120	177	3.2	1	53181944-53182120
TU6645	chr1	53183313	53183497	184	2.9	2	53183313-53183402	53183404-53183497
TU6646	chr1	53186878	53187039	159	2.1	2	53186878-53186967	53186971-53187039
TU6647	chr1	53191931	53192110	180	4.9	1	53191931-53192110
TU6648	chr1	53192155	53192359	205	2.8	1	53192155-53192359
TU6650	chr1	53199043	53199236	194	3.9	1	53199043-53199236
TU6651	chr1	53203848	53204023	176	18.4	1	53203848-53204023
TU6652	chr1	53204035	53205469	1435	6.1	1	53204035-53205469
TU6653	chr1	53206041	53206384	333	3.5	2	53206041-53206130	53206142-53206384
TU6654	chr1	53206495	53206675	181	3.1	1	53206495-53206675
TU6655	chr1	53206855	53207118	254	3.0	3	53206855-53206944	53206949-53207062	53207069-53207118
TU6656	chr1	53207320	53207497	159	2.0	2	53207320-53207393	53207413-53207497
TU6657	chr1	53207827	53208018	192	3.4	1	53207827-53208018
TU6658	chr1	53214111	53214276	166	2.2	1	53214111-53214276
TU6659	chr1	53215206	53215505	275	2.5	3	53215206-53215296	53215312-53215405	53215416-53215505
TU6660	chr1	53216661	53216848	188	4.4	1	53216661-53216848
TU6661	chr1	53217472	53217720	249	3.2	1	53217472-53217720
TU6662	chr1	53217875	53218056	172	2.5	2	53217875-53217933	53217944-53218056
TU6663	chr1	53218885	53219061	177	3.8	1	53218885-53219061
TU6664	chr1	53219879	53220074	196	4.3	1	53219879-53220074
TU6665	chr1	53220177	53220574	398	3.6	1	53220177-53220574
TU6666	chr1	53220674	53220851	178	2.7	1	53220674-53220851
TU6667	chr1	53230070	53230279	210	3.7	1	53230070-53230279
TU6668	chr1	53236361	53236528	168	2.0	1	53236361-53236528
TU6669	chr1	53237532	53237699	168	2.1	1	53237532-53237699
TU6670	chr1	53239854	53240015	162	3.1	1	53239854-53240015
TU6671	chr1	53243465	53243643	179	3.5	1	53243465-53243643
TU6699	chr1	53354566	53354790	225	3.4	1	53354566-53354790
TU6700	chr1	53364862	53365027	166	2.2	1	53364862-53365027
TU6701	chr1	53749423	53753619	186	4.6	2	53749423-53749522	53753534-53753619
TU6702	chr1	53750578	53750811	234	4.6	1	53750578-53750811
TU6703	chr1	53756959	53763098	1888	12.3	5	53756959-53757027	53757149-53757278	53761396-53762362	53762371-53762464	53762471-53763098
TU6704	chr1	53759169	53759344	176	2.4	1	53759169-53759344
TU6705	chr1	53759539	53759919	381	4.7	1	53759539-53759919
TU6706	chr1	53759995	53760179	185	5.2	1	53759995-53760179
TU6707	chr1	53760885	53761065	163	2.0	2	53760885-53760960	53760979-53761065
TU6708	chr1	53763328	53763516	189	3.4	1	53763328-53763516
TU6709	chr1	53763850	53764040	191	3.8	1	53763850-53764040
TU6710	chr1	53764408	53764581	174	4.1	1	53764408-53764581
TU6711	chr1	53765418	53765789	372	4.4	1	53765418-53765789
TU6712	chr1	53765937	53766115	179	6.0	1	53765937-53766115
TU6713	chr1	53766462	53766666	205	12.5	1	53766462-53766666
TU6714	chr1	53766699	53768202	1497	12.0	2	53766699-53767824	53767832-53768202
TU6715	chr1	53780055	53780233	179	3.0	1	53780055-53780233
TU6716	chr1	53780560	53780861	302	3.1	1	53780560-53780861
TU6717	chr1	53781721	53781995	267	2.8	2	53781721-53781897	53781906-53781995
TU6718	chr1	53782777	53782936	159	2.0	2	53782777-53782866	53782868-53782936
TU6719	chr1	53786055	53786237	180	2.3	2	53786055-53786144	53786148-53786237
TU6720	chr1	53786897	53787102	206	3.5	1	53786897-53787102
TU6721	chr1	53787279	53787468	180	2.2	2	53787279-53787368	53787379-53787468
TU6722	chr1	53788786	53789003	218	2.4	1	53788786-53789003
TU6723	chr1	53789252	53789544	293	7.5	1	53789252-53789544
TU6724	chr1	53789785	53790110	326	2.6	1	53789785-53790110
TU6725	chr1	53791503	53791672	166	2.0	2	53791503-53791578	53791583-53791672
TU6726	chr1	53792824	53792987	164	2.1	1	53792824-53792987
TU6727	chr1	53793314	53793489	176	3.0	1	53793314-53793489
TU6728	chr1	53794483	53794649	167	2.7	1	53794483-53794649
TU6729	chr1	53797083	53797255	173	4.0	1	53797083-53797255
TU6730	chr1	53797483	53797730	248	3.8	1	53797483-53797730
TU6731	chr1	53798115	53798315	201	12.4	1	53798115-53798315
TU6732	chr1	53798398	53799839	1442	23.6	1	53798398-53799839
TU6733	chr1	53799939	53801217	1279	7.0	1	53799939-53801217
TU6734	chr1	53801260	53802461	1136	14.0	2	53801260-53802176	53802243-53802461
TU6736	chr1	53805325	53807231	1907	21.8	1	53805325-53807231
TU6737	chr1	53807356	53812110	1036	6.7	2	53807356-53807829	53811549-53812110
TU6738	chr1	53807929	53808644	716	6.5	1	53807929-53808644
TU6739	chr1	53808919	53809098	180	2.5	1	53808919-53809098
TU6740	chr1	53809109	53809510	402	3.4	1	53809109-53809510
TU6741	chr1	53810217	53810579	363	4.5	1	53810217-53810579
TU6742	chr1	53810646	53811075	425	3.3	2	53810646-53810735	53810741-53811075
TU6743	chr1	53811172	53811364	193	7.0	1	53811172-53811364
TU6744	chr1	53812243	53812627	385	4.1	1	53812243-53812627
TU6746	chr1	53814250	53814837	588	3.8	1	53814250-53814837
TU6747	chr1	53815121	53816375	1181	7.0	2	53815121-53815675	53815750-53816375
TU6748	chr1	53816460	53816644	185	4.0	1	53816460-53816644
TU6749	chr1	53816657	53817258	602	10.1	1	53816657-53817258
TU6750	chr1	53817352	53817543	192	4.8	1	53817352-53817543
TU6751	chr1	53818886	53819070	185	8.4	1	53818886-53819070
TU6754	chr1	53821231	53821425	195	2.4	1	53821231-53821425
TU6755	chr1	53821450	53821624	175	3.1	1	53821450-53821624
TU6756	chr1	53821753	53821969	217	4.0	1	53821753-53821969
TU6757	chr1	53822005	53822235	231	2.9	1	53822005-53822235
TU6758	chr1	53822893	53823051	159	2.8	1	53822893-53823051
TU6759	chr1	53823468	53823634	167	2.6	1	53823468-53823634
TU6760	chr1	53824547	53824870	324	4.3	1	53824547-53824870
TU6761	chr1	53825360	53825525	166	2.1	1	53825360-53825525
TU6762	chr1	53825573	53825764	192	4.1	1	53825573-53825764
TU6763	chr1	53825861	53826045	180	2.1	2	53825861-53825950	53825956-53826045
TU6765	chr1	53829537	53829710	174	2.0	1	53829537-53829710
TU6766	chr1	53832155	53832537	383	2.8	1	53832155-53832537
TU6767	chr1	53834029	53834637	609	4.4	1	53834029-53834637
TU6768	chr1	53834697	53835060	354	4.2	2	53834697-53834975	53834986-53835060
TU6769	chr1	53835107	53835281	175	2.9	1	53835107-53835281
TU6770	chr1	53835444	53835812	364	3.5	2	53835444-53835534	53835540-53835812
TU6771	chr1	53837499	53837663	165	2.1	1	53837499-53837663
TU6772	chr1	53838793	53839032	237	2.7	2	53838793-53838867	53838871-53839032
TU6773	chr1	53839442	53839796	355	4.1	1	53839442-53839796
TU6774	chr1	53840040	53840504	465	9.7	1	53840040-53840504
TU6775	chr1	53840558	53842635	2078	26.3	1	53840558-53842635
TU6776	chr1	53842682	53843146	465	8.1	1	53842682-53843146
TU6777	chr1	53843173	53843359	187	5.7	1	53843173-53843359
TU6778	chr1	53843370	53843717	348	9.1	1	53843370-53843717
TU6779	chr1	53843877	53844049	173	2.5	1	53843877-53844049
TU6780	chr1	53844372	53844530	159	2.1	1	53844372-53844530
TU6781	chr1	53844638	53844805	168	2.1	1	53844638-53844805
TU6782	chr1	53844880	53845368	489	5.7	1	53844880-53845368
TU6783	chr1	53845459	53845618	160	2.2	1	53845459-53845618
TU6784	chr1	53845624	53845834	211	12.7	1	53845624-53845834
TU6785	chr1	53845987	53846205	219	4.3	1	53845987-53846205
TU6786	chr1	53846252	53846414	162	2.3	2	53846252-53846349	53846351-53846414
TU6787	chr1	53846824	53847205	382	2.5	1	53846824-53847205
TU6788	chr1	53847231	53848054	788	4.2	3	53847231-53847320	53847355-53847447	53847450-53848054
TU6789	chr1	53848354	53849013	660	10.7	1	53848354-53849013
TU6790	chr1	53852072	53852274	190	3.1	2	53852072-53852171	53852185-53852274
TU6791	chr1	53856314	53856492	179	3.0	1	53856314-53856492
TU6792	chr1	53857144	53857297	154	2.2	1	53857144-53857297
TU6793	chr1	53857747	53858075	329	3.1	1	53857747-53858075
TU6794	chr1	53858393	53858577	185	2.6	1	53858393-53858577
TU6795	chr1	53859914	53860084	171	3.0	1	53859914-53860084
TU6796	chr1	53860301	53860593	293	8.2	1	53860301-53860593
TU6797	chr1	53860648	53861869	1181	9.8	2	53860648-53861728	53861770-53861869
TU6798	chr1	53862209	53862487	279	2.9	1	53862209-53862487
TU6799	chr1	53862534	53862880	347	5.7	1	53862534-53862880
TU6800	chr1	53863007	53863331	325	6.9	1	53863007-53863331
TU6801	chr1	53863833	53864127	295	3.4	1	53863833-53864127
TU6802	chr1	54288573	54288722	150	2.2	1	54288573-54288722
TU6803	chr1	54633148	54633418	247	2.6	2	54633148-54633200	54633225-54633418
TU6806	chr1	54693868	54694205	338	3.7	1	54693868-54694205
TU6807	chr1	54890761	54890936	176	3.7	1	54890761-54890936
TU6808	chr1	54891596	54891795	200	2.4	1	54891596-54891795
TU6809	chr1	54921765	54921937	173	2.4	1	54921765-54921937
TU6826	chr1	55610322	55610690	369	5.4	1	55610322-55610690
TU6827	chr1	55610715	55611411	656	4.0	3	55610715-55610767	55610808-55611135	55611137-55611411
TU6828	chr1	55611463	55611642	180	3.6	1	55611463-55611642
TU6829	chr1	55626269	55626572	304	10.0	1	55626269-55626572
TU6830	chr1	55626645	55626820	176	4.8	1	55626645-55626820
TU6831	chr1	55626889	55627738	850	11.7	1	55626889-55627738
TU6832	chr1	55627770	55627953	184	3.9	1	55627770-55627953
TU6833	chr1	55628574	55628740	167	2.1	1	55628574-55628740
TU6834	chr1	55629555	55629893	339	3.8	1	55629555-55629893
TU6835	chr1	55629987	55630646	660	6.1	1	55629987-55630646
TU6836	chr1	55632324	55632511	180	2.3	2	55632324-55632413	55632422-55632511
TU6837	chr1	55633161	55633543	383	3.4	1	55633161-55633543
TU6838	chr1	55633567	55633723	157	4.1	1	55633567-55633723
TU6839	chr1	55633757	55634335	579	6.7	1	55633757-55634335
TU6840	chr1	55634355	55634543	189	6.3	1	55634355-55634543
TU6841	chr1	55634748	55635352	605	4.6	1	55634748-55635352
TU6842	chr1	55636292	55636492	201	4.6	1	55636292-55636492
TU6843	chr1	55636784	55637385	567	4.9	3	55636784-55637004	55637038-55637131	55637134-55637385
TU6844	chr1	55637410	55637601	192	2.8	1	55637410-55637601
TU6845	chr1	55637803	55637960	158	2.2	1	55637803-55637960
TU6846	chr1	55638496	55638679	174	2.0	2	55638496-55638582	55638593-55638679
TU6847	chr1	55639450	55639770	321	2.7	1	55639450-55639770
TU6848	chr1	55640766	55641050	285	2.2	1	55640766-55641050
TU6849	chr1	55641568	55641727	160	2.1	1	55641568-55641727
TU6850	chr1	55642049	55642266	218	3.8	1	55642049-55642266
TU6851	chr1	55643159	55643309	151	2.5	1	55643159-55643309
TU6852	chr1	55643650	55643884	235	3.0	1	55643650-55643884
TU6853	chr1	55646719	55655452	215	7.9	2	55646719-55646856	55655376-55655452
TU6854	chr1	55647337	55647701	329	5.4	2	55647337-55647575	55647612-55647701
TU6855	chr1	55651152	55651397	246	3.6	1	55651152-55651397
TU6856	chr1	55652225	55652406	182	2.9	1	55652225-55652406
TU6857	chr1	55654513	55654688	173	2.0	2	55654513-55654602	55654606-55654688
TU6858	chr1	55657277	55657457	181	3.0	1	55657277-55657457
TU6860	chr1	55672717	55672888	172	2.7	1	55672717-55672888
TU6861	chr1	55673143	55673307	165	2.7	1	55673143-55673307
TU6862	chr1	55673702	55673867	166	3.2	1	55673702-55673867
TU6863	chr1	55677057	55677231	175	2.6	1	55677057-55677231
TU6864	chr1	55677246	55677493	248	3.9	1	55677246-55677493
TU6865	chr1	55677579	55677902	324	4.1	1	55677579-55677902
TU6866	chr1	55678756	55678935	180	2.9	1	55678756-55678935
TU6867	chr1	55680895	55681064	170	2.3	1	55680895-55681064
TU6868	chr1	55682196	55682497	302	10.6	1	55682196-55682497
TU6869	chr1	55683344	55683535	191	3.5	2	55683344-55683434	55683436-55683535
TU6870	chr1	55685318	55685632	315	3.7	1	55685318-55685632
TU6871	chr1	55685709	55685866	158	2.3	1	55685709-55685866
TU6872	chr1	55686253	55686450	198	3.3	1	55686253-55686450
TU6873	chr1	55687773	55688113	340	2.6	2	55687773-55688022	55688024-55688113
TU6874	chr1	55688429	55688598	170	2.1	1	55688429-55688598
TU6875	chr1	55688851	55689393	494	2.9	4	55688851-55688940	55688946-55689035	55689076-55689299	55689304-55689393
TU6876	chr1	55689474	55689853	375	6.8	2	55689474-55689579	55689585-55689853
TU6877	chr1	55690074	55691502	402	6.0	2	55690074-55690385	55691413-55691502
TU6878	chr1	55690979	55691201	223	3.7	1	55690979-55691201
TU6879	chr1	55691232	55691393	162	2.2	1	55691232-55691393
TU6880	chr1	55691508	55695717	261	4.0	2	55691508-55691684	55695634-55695717
TU6881	chr1	55700011	55700177	167	2.1	1	55700011-55700177
TU6882	chr1	55707455	55713478	303	2.4	2	55707455-55707703	55713425-55713478
TU6883	chr1	55710216	55710524	297	2.3	3	55710216-55710305	55710311-55710436	55710444-55710524
TU6884	chr1	55710631	55710806	176	2.8	1	55710631-55710806
TU6885	chr1	55712646	55712878	233	2.9	1	55712646-55712878
TU6886	chr1	55733222	55733409	180	3.0	2	55733222-55733311	55733320-55733409
TU6887	chr1	55733699	55733875	165	2.2	2	55733699-55733790	55733803-55733875
TU6888	chr1	55972618	55972781	161	2.0	2	55972618-55972700	55972704-55972781
TU6889	chr1	56179236	56181190	1955	12.9	1	56179236-56181190
TU6890	chr1	56181366	56183605	677	7.6	3	56181366-56181420	56181478-56182001	56183508-56183605
TU6891	chr1	56182336	56182525	190	4.2	1	56182336-56182525
TU6892	chr1	56183630	56183804	169	2.0	2	56183630-56183719	56183726-56183804
TU6893	chr1	56184448	56184616	169	4.2	1	56184448-56184616
TU6894	chr1	56184915	56185089	175	2.1	1	56184915-56185089
TU6895	chr1	56185200	56185382	183	2.5	1	56185200-56185382
TU6896	chr1	56186894	56187073	180	2.4	1	56186894-56187073
TU6897	chr1	56191908	56192089	180	3.4	2	56191908-56191997	56192000-56192089
TU6898	chr1	56193675	56202123	327	10.1	2	56193675-56193826	56201949-56202123
TU6899	chr1	56209312	56209466	155	2.6	1	56209312-56209466
TU6900	chr1	56370144	56370326	180	2.0	2	56370144-56370233	56370237-56370326
TU7022	chr1	58128063	58128297	233	8.1	2	58128063-58128205	58128208-58128297
TU7023	chr1	58254930	58255166	237	4.4	1	58254930-58255166
TU7046	chr1	58306905	58307080	176	3.8	1	58306905-58307080
TU7047	chr1	58307911	58308095	185	2.5	1	58307911-58308095
TU7048	chr1	58310456	58310627	165	2.0	2	58310456-58310530	58310538-58310627
TU7049	chr1	58314119	58314299	175	2.0	2	58314119-58314204	58314211-58314299
TU7050	chr1	58315546	58315722	168	2.0	2	58315546-58315623	58315633-58315722
TU7051	chr1	58315796	58315984	183	2.8	2	58315796-58315885	58315892-58315984
TU7052	chr1	58316208	58316379	172	2.6	1	58316208-58316379
TU7053	chr1	58317849	58318037	189	5.0	1	58317849-58318037
TU7054	chr1	58321386	58321543	158	2.3	1	58321386-58321543
TU7055	chr1	58323194	58323672	479	13.6	1	58323194-58323672
TU7056	chr1	58323785	58323960	176	3.0	1	58323785-58323960
TU7057	chr1	58324726	58324910	182	2.9	2	58324726-58324815	58324819-58324910
TU7058	chr1	58324982	58325154	173	2.0	1	58324982-58325154
TU7059	chr1	58325646	58326234	587	5.2	2	58325646-58325944	58325947-58326234
TU7060	chr1	58326755	58326932	178	2.8	1	58326755-58326932
TU7061	chr1	58328051	58328218	168	3.1	1	58328051-58328218
TU7062	chr1	58328830	58329008	172	2.0	2	58328830-58328911	58328919-58329008
TU7063	chr1	58330349	58330529	181	3.4	1	58330349-58330529
TU7064	chr1	58331940	58332104	165	4.3	1	58331940-58332104
TU7065	chr1	58335237	58335395	159	2.1	1	58335237-58335395
TU7066	chr1	58335631	58335788	155	2.1	2	58335631-58335695	58335699-58335788
TU7067	chr1	58336630	58336805	176	2.5	1	58336630-58336805
TU7068	chr1	58341040	58341215	176	3.0	1	58341040-58341215
TU7069	chr1	58341768	58341954	184	2.5	2	58341768-58341857	58341861-58341954
TU7070	chr1	58342109	58342283	175	2.9	1	58342109-58342283
TU7071	chr1	58343043	58343498	455	2.3	2	58343043-58343244	58343246-58343498
TU7072	chr1	58343572	58343806	235	4.3	1	58343572-58343806
TU7073	chr1	58343810	58344076	267	5.0	1	58343810-58344076
TU7074	chr1	58344121	58344345	225	3.6	1	58344121-58344345
TU7075	chr1	58344423	58344635	213	12.9	1	58344423-58344635
TU7076	chr1	58344667	58344894	228	5.0	1	58344667-58344894
TU7077	chr1	58345383	58346307	925	11.5	1	58345383-58346307
TU7078	chr1	58346312	58348570	2259	19.2	1	58346312-58348570
TU7079	chr1	58348612	58348790	172	2.0	2	58348612-58348701	58348709-58348790
TU7080	chr1	58348890	58349068	179	7.9	1	58348890-58349068
TU7081	chr1	58349435	58350036	602	7.6	1	58349435-58350036
TU7082	chr1	58350045	58350414	370	4.8	1	58350045-58350414
TU7083	chr1	58353528	58353703	176	3.0	1	58353528-58353703
TU7084	chr1	58355544	58355706	163	2.0	1	58355544-58355706
TU7085	chr1	58358969	58359127	159	2.2	1	58358969-58359127
TU7086	chr1	58391382	58400175	636	9.4	3	58391382-58391441	58397836-58397993	58399758-58400175
TU7087	chr1	58400178	58400392	215	3.1	1	58400178-58400392
TU7088	chr1	58473102	58473251	150	2.2	1	58473102-58473251
TU7089	chr1	58535764	58535947	174	2.0	2	58535764-58535852	58535863-58535947
TU7090	chr1	58564533	58564829	297	4.9	1	58564533-58564829
TU7091	chr1	58576282	58581576	223	7.8	3	58576282-58576340	58577471-58577570	58581513-58581576
TU7092	chr1	58584060	58584787	342	16.6	3	58584060-58584128	58584134-58584316	58584698-58584787
TU7093	chr1	58586977	58587134	152	2.1	2	58586977-58587066	58587073-58587134
TU7094	chr1	58599368	58599842	475	94.3	1	58599368-58599842
TU7095	chr1	58612184	58612572	204	18.3	2	58612184-58612325	58612511-58612572
TU7096	chr1	58619141	58619411	271	3.8	1	58619141-58619411
TU7097	chr1	58619517	58619970	454	3.2	1	58619517-58619970
TU7098	chr1	58620068	58620232	165	2.1	1	58620068-58620232
TU7099	chr1	58620468	58620688	221	5.2	1	58620468-58620688
TU7100	chr1	58622091	58622251	161	2.1	1	58622091-58622251
TU7101	chr1	58622742	58622936	195	4.8	1	58622742-58622936
TU7102	chr1	58623593	58623826	234	5.0	1	58623593-58623826
TU7103	chr1	58623902	58624103	202	5.2	1	58623902-58624103
TU7104	chr1	58624223	58624403	181	3.4	1	58624223-58624403
TU7105	chr1	58624818	58625223	406	5.1	1	58624818-58625223
TU7106	chr1	58625771	58626204	434	5.2	1	58625771-58626204
TU7107	chr1	58626444	58626743	268	2.8	2	58626444-58626533	58626566-58626743
TU7108	chr1	58626880	58627171	292	4.0	1	58626880-58627171
TU7109	chr1	58627279	58627647	369	7.3	1	58627279-58627647
TU7110	chr1	58627654	58627881	228	3.9	1	58627654-58627881
TU7111	chr1	58628162	58628581	420	6.6	1	58628162-58628581
TU7112	chr1	58628636	58629747	1112	7.2	1	58628636-58629747
TU7113	chr1	58630179	58630439	261	2.4	1	58630179-58630439
TU7114	chr1	58633592	58633767	176	2.5	1	58633592-58633767
TU7115	chr1	58635544	58635708	165	2.1	1	58635544-58635708
TU7121	chr1	58697554	58697728	175	2.0	1	58697554-58697728
TU7122	chr1	58697946	58698114	165	2.1	2	58697946-58698020	58698025-58698114
TU7123	chr1	58699205	58699373	169	2.5	1	58699205-58699373
TU7124	chr1	58700595	58700895	301	5.9	1	58700595-58700895
TU7125	chr1	58701136	58701312	177	3.4	1	58701136-58701312
TU7126	chr1	58701350	58701593	244	6.6	1	58701350-58701593
TU7127	chr1	58701767	58702058	292	2.7	1	58701767-58702058
TU7128	chr1	58703600	58703763	164	2.3	1	58703600-58703763
TU7130	chr1	58707896	58717234	668	6.0	5	58707896-58708016	58709306-58709441	58711780-58711941	58713443-58713554	58717098-58717234
TU7131	chr1	58710969	58711147	179	4.5	1	58710969-58711147
TU7132	chr1	58720143	58720313	169	2.0	2	58720143-58720221	58720224-58720313
TU7133	chr1	58724877	58725044	168	2.1	1	58724877-58725044
TU7134	chr1	58746516	58751049	310	24.5	2	58746516-58746618	58750843-58751049
TU7135	chr1	58747633	58747805	173	3.0	1	58747633-58747805
TU7136	chr1	58748126	58748298	173	2.1	1	58748126-58748298
TU7137	chr1	58748925	58749114	187	2.8	2	58748925-58749014	58749018-58749114
TU7138	chr1	58757716	58758800	180	4.1	2	58757716-58757808	58758714-58758800
TU7139	chr1	58757822	58758032	211	8.5	1	58757822-58758032
TU7140	chr1	58758463	58758645	183	4.1	1	58758463-58758645
TU7141	chr1	58759166	58760970	1802	21.9	2	58759166-58759652	58759656-58760970
TU7142	chr1	58761708	58761896	180	2.8	2	58761708-58761797	58761807-58761896
TU7143	chr1	58763594	58763845	252	3.5	1	58763594-58763845
TU7168	chr1	58798389	58799932	151	3.3	2	58798389-58798490	58799884-58799932
TU7169	chr1	58830424	58830605	182	3.1	1	58830424-58830605
TU7170	chr1	58845759	58845946	186	2.8	2	58845759-58845848	58845851-58845946
TU7171	chr1	58849190	58849386	187	2.1	2	58849190-58849279	58849290-58849386
TU7172	chr1	58855676	58855865	190	2.4	1	58855676-58855865
TU7173	chr1	58857039	58857203	165	2.1	1	58857039-58857203
TU7174	chr1	58858071	58858361	281	2.5	2	58858071-58858261	58858272-58858361
TU7175	chr1	58859019	58859661	642	3.6	2	58859019-58859112	58859114-58859661
TU7176	chr1	58860507	58860933	382	3.1	2	58860507-58860710	58860756-58860933
TU7177	chr1	58861322	58861575	254	3.3	1	58861322-58861575
TU7178	chr1	58861933	58862403	453	2.8	2	58861933-58862170	58862189-58862403
TU7179	chr1	58862714	58862914	201	3.9	1	58862714-58862914
TU7180	chr1	58876215	58876393	172	2.0	2	58876215-58876304	58876312-58876393
TU7181	chr1	58876540	58876710	171	2.6	1	58876540-58876710
TU7182	chr1	58897134	58897525	344	3.0	2	58897134-58897302	58897351-58897525
TU7183	chr1	58898080	58898342	263	2.7	1	58898080-58898342
TU7184	chr1	58908426	58908595	170	2.8	1	58908426-58908595
TU7185	chr1	58908808	58909024	213	2.5	2	58908808-58908897	58908902-58909024
TU7186	chr1	58910839	58911006	168	5.3	1	58910839-58911006
TU7187	chr1	58916985	58917155	171	2.1	1	58916985-58917155
TU7188	chr1	58921473	58921648	176	2.0	1	58921473-58921648
TU7189	chr1	58923875	58924039	165	2.2	1	58923875-58924039
TU7190	chr1	58926215	58926403	179	2.0	2	58926215-58926304	58926315-58926403
TU7191	chr1	58939212	58939403	192	3.1	1	58939212-58939403
TU7192	chr1	58955741	58955903	163	2.0	1	58955741-58955903
TU7193	chr1	58974837	58975005	169	2.6	1	58974837-58975005
TU7194	chr1	58975719	58975883	165	2.1	1	58975719-58975883
TU7195	chr1	58976133	58976533	299	2.2	3	58976133-58976209	58976263-58976311	58976361-58976533
TU7196	chr1	58978233	58978414	180	2.0	2	58978233-58978322	58978325-58978414
TU7197	chr1	58981028	58981213	181	2.9	2	58981028-58981117	58981123-58981213
TU7198	chr1	58994888	58995059	172	2.1	1	58994888-58995059
TU7199	chr1	59046751	59046910	156	2.1	2	59046751-59046840	59046845-59046910
TU7200	chr1	59061968	59062151	180	2.5	2	59061968-59062057	59062062-59062151
TU7201	chr1	59097248	59097418	171	2.1	1	59097248-59097418
TU7202	chr1	59099366	59099537	172	2.1	1	59099366-59099537
TU7204	chr1	59193547	59193864	310	4.0	2	59193547-59193766	59193775-59193864
TU7205	chr1	59194205	59194395	186	4.3	2	59194205-59194296	59194302-59194395
TU7206	chr1	59194518	59194685	168	2.1	1	59194518-59194685
TU7207	chr1	59195193	59195407	215	2.9	1	59195193-59195407
TU7208	chr1	59195857	59196088	232	4.3	1	59195857-59196088
TU7209	chr1	59196688	59196866	170	2.0	2	59196688-59196772	59196782-59196866
TU7211	chr1	59511457	59511940	484	21.4	1	59511457-59511940
TU7212	chr1	59512152	59512324	173	4.0	1	59512152-59512324
TU7213	chr1	59512392	59514409	448	14.2	2	59512392-59512632	59514203-59514409
TU7214	chr1	59513531	59514016	479	3.1	2	59513531-59513736	59513744-59514016
TU7215	chr1	59515302	59515474	169	2.0	2	59515302-59515391	59515396-59515474
TU7216	chr1	59651517	59651700	180	2.0	2	59651517-59651606	59651611-59651700
TU7217	chr1	59652480	59653285	806	19.6	1	59652480-59653285
TU7218	chr1	59653322	59653836	484	10.5	2	59653322-59653484	59653516-59653836
TU7219	chr1	59656323	59656491	169	3.1	1	59656323-59656491
TU7220	chr1	59656667	59656956	290	3.0	1	59656667-59656956
TU7221	chr1	59659416	59659617	202	3.4	1	59659416-59659617
TU7222	chr1	59665908	59666091	182	3.0	2	59665908-59665999	59666002-59666091
TU7223	chr1	59666947	59667133	180	2.3	2	59666947-59667036	59667044-59667133
TU7224	chr1	59671258	59671439	180	2.3	2	59671258-59671347	59671350-59671439
TU7225	chr1	59672243	59672406	164	2.6	1	59672243-59672406
TU7226	chr1	59673131	59673303	173	2.0	1	59673131-59673303
TU7227	chr1	59673847	59674106	260	3.3	1	59673847-59674106
TU7228	chr1	59674211	59674377	167	2.2	1	59674211-59674377
TU7229	chr1	59679454	59679622	169	2.1	1	59679454-59679622
TU7230	chr1	59679726	59679894	150	2.1	2	59679726-59679818	59679838-59679894
TU7231	chr1	59681506	59681670	165	2.1	1	59681506-59681670
TU7232	chr1	59682065	59682235	171	2.6	1	59682065-59682235
TU7233	chr1	59683066	59683455	389	2.7	2	59683066-59683155	59683157-59683455
TU7234	chr1	59688415	59688596	171	2.0	2	59688415-59688496	59688508-59688596
TU7235	chr1	59694676	59694908	233	4.4	1	59694676-59694908
TU7236	chr1	59720009	59720188	180	2.9	1	59720009-59720188
TU7237	chr1	59721163	59721329	167	3.1	1	59721163-59721329
TU7238	chr1	59728593	59728761	169	3.1	1	59728593-59728761
TU7239	chr1	59767432	59767619	181	2.6	2	59767432-59767522	59767530-59767619
TU7240	chr1	59771018	59771207	190	5.7	1	59771018-59771207
TU7242	chr1	59773660	59773824	165	2.4	1	59773660-59773824
TU7243	chr1	59774849	59775028	175	2.0	2	59774849-59774934	59774940-59775028
TU7244	chr1	59780237	59780629	393	7.0	1	59780237-59780629
TU7245	chr1	59780770	59780955	155	2.1	2	59780770-59780859	59780891-59780955
TU7246	chr1	59781524	59781694	171	2.5	1	59781524-59781694
TU7247	chr1	59792951	59793131	181	5.2	1	59792951-59793131
TU7248	chr1	59797074	59797226	153	2.4	1	59797074-59797226
TU7249	chr1	59797848	59798017	170	3.2	1	59797848-59798017
TU7250	chr1	59798202	59798392	191	2.3	1	59798202-59798392
TU7251	chr1	59798572	59798739	159	3.5	2	59798572-59798661	59798671-59798739
TU7252	chr1	59800218	59800389	172	3.1	1	59800218-59800389
TU7253	chr1	59820140	59820331	185	2.1	2	59820140-59820229	59820237-59820331
TU7255	chr1	59870452	59870823	372	6.1	1	59870452-59870823
TU7256	chr1	59874957	59875123	160	2.3	2	59874957-59875026	59875034-59875123
TU7257	chr1	59878666	59878840	175	2.1	1	59878666-59878840
TU7258	chr1	59880831	59881011	180	2.3	2	59880831-59880920	59880922-59881011
TU7259	chr1	59900996	59901156	161	2.1	1	59900996-59901156
TU7260	chr1	59901720	59902512	759	62.3	2	59901720-59901781	59901816-59902512
TU7261	chr1	59903152	59903478	327	55.8	1	59903152-59903478
TU7262	chr1	59903618	59903786	165	2.1	2	59903618-59903692	59903697-59903786
TU7263	chr1	59904783	59904954	172	4.1	1	59904783-59904954
TU7264	chr1	59906137	59906306	170	3.1	1	59906137-59906306
TU7265	chr1	59906600	59906769	168	2.6	2	59906600-59906660	59906663-59906769
TU7266	chr1	59906886	59907088	203	5.7	1	59906886-59907088
TU7267	chr1	59907252	59907546	295	4.3	1	59907252-59907546
TU7268	chr1	59909816	59909995	180	2.5	1	59909816-59909995
TU7269	chr1	59910315	59910476	158	2.1	2	59910315-59910404	59910409-59910476
TU7270	chr1	59910535	59910710	176	2.0	1	59910535-59910710
TU7271	chr1	59911248	59911529	282	4.8	1	59911248-59911529
TU7272	chr1	59912198	59912392	195	7.0	1	59912198-59912392
TU7273	chr1	59912491	59912662	172	2.6	1	59912491-59912662
TU7274	chr1	59913175	59913363	181	3.3	2	59913175-59913264	59913273-59913363
TU7275	chr1	59913458	59913942	485	4.2	1	59913458-59913942
TU7276	chr1	59914038	59914405	368	10.9	1	59914038-59914405
TU7277	chr1	59914702	59914868	167	2.3	1	59914702-59914868
TU7278	chr1	59914885	59915077	193	3.1	1	59914885-59915077
TU7279	chr1	59915208	59915390	172	2.0	2	59915208-59915293	59915305-59915390
TU7280	chr1	59918875	59919613	739	14.0	1	59918875-59919613
TU7281	chr1	59919695	59919863	169	4.1	1	59919695-59919863
TU7282	chr1	59919945	59920734	767	6.7	2	59919945-59920637	59920661-59920734
TU7283	chr1	59920833	59921197	365	16.1	1	59920833-59921197
TU7284	chr1	59921406	59921563	158	4.9	1	59921406-59921563
TU7285	chr1	59921566	59931192	799	16.2	2	59921566-59922322	59931151-59931192
TU7286	chr1	59922391	59922581	191	4.7	1	59922391-59922581
TU7287	chr1	59922623	59923106	484	9.3	1	59922623-59923106
TU7288	chr1	59923113	59923294	180	2.3	2	59923113-59923202	59923205-59923294
TU7289	chr1	59925309	59925960	652	6.8	1	59925309-59925960
TU7290	chr1	59926941	59936229	520	3.3	3	59926941-59927259	59927261-59927350	59936119-59936229
TU7291	chr1	59927368	59927549	182	2.4	1	59927368-59927549
TU7292	chr1	59927887	59928321	435	3.3	1	59927887-59928321
TU7293	chr1	59928358	59928907	532	3.4	2	59928358-59928616	59928635-59928907
TU7294	chr1	59928982	59929465	446	3.8	2	59928982-59929256	59929295-59929465
TU7295	chr1	59929673	59930012	340	3.6	1	59929673-59930012
TU7296	chr1	59930060	59930234	175	5.6	1	59930060-59930234
TU7297	chr1	59930878	59931143	266	3.2	1	59930878-59931143
TU7298	chr1	59931396	59931646	251	5.0	1	59931396-59931646
TU7299	chr1	59932591	59932751	161	2.2	1	59932591-59932751
TU7300	chr1	59933016	59933210	195	3.3	1	59933016-59933210
TU7301	chr1	59933562	59933907	341	4.4	2	59933562-59933652	59933658-59933907
TU7302	chr1	59934262	59934486	225	3.0	1	59934262-59934486
TU7303	chr1	59934627	59935046	420	3.6	1	59934627-59935046
TU7304	chr1	59937748	59937948	160	2.3	2	59937748-59937817	59937859-59937948
TU7305	chr1	59939802	59939984	180	2.1	2	59939802-59939891	59939895-59939984
TU7306	chr1	59940098	59940273	176	2.9	1	59940098-59940273
TU7307	chr1	59940952	59941133	182	4.5	1	59940952-59941133
TU7308	chr1	59941804	59941984	181	4.5	1	59941804-59941984
TU7309	chr1	59942111	59942285	175	2.8	1	59942111-59942285
TU7310	chr1	59943087	59943649	506	4.0	3	59943087-59943176	59943230-59943321	59943326-59943649
TU7311	chr1	59946904	59947193	279	4.3	2	59946904-59946957	59946969-59947193
TU7312	chr1	59947592	59947764	173	3.5	1	59947592-59947764
TU7313	chr1	59960397	59960692	285	3.1	2	59960397-59960591	59960603-59960692
TU7314	chr1	59973846	59974020	175	2.0	1	59973846-59974020
TU7315	chr1	59984346	59985221	641	5.7	3	59984346-59984417	59984649-59985127	59985132-59985221
TU7316	chr1	59985515	59985734	220	5.3	1	59985515-59985734
TU7317	chr1	59986241	59986451	211	7.8	1	59986241-59986451
TU7318	chr1	59987116	59987742	573	9.1	2	59987116-59987481	59987536-59987742
TU7319	chr1	59988278	59989246	969	10.4	1	59988278-59989246
TU7320	chr1	59989315	59989660	346	32.3	1	59989315-59989660
TU7405	chr1	61092987	61093174	188	3.1	1	61092987-61093174
TU7406	chr1	61093904	61094094	191	3.4	1	61093904-61094094
TU7407	chr1	61094955	61095340	386	3.4	1	61094955-61095340
TU7408	chr1	61095426	61095611	174	2.0	2	61095426-61095513	61095526-61095611
TU7409	chr1	61095985	61096254	267	2.5	2	61095985-61096067	61096071-61096254
TU7410	chr1	61096417	61096592	176	2.3	1	61096417-61096592
TU7411	chr1	61097241	61097814	519	3.2	3	61097241-61097330	61097333-61097426	61097480-61097814
TU7412	chr1	61098124	61098337	214	5.5	1	61098124-61098337
TU7413	chr1	61098743	61098989	247	3.3	1	61098743-61098989
TU7414	chr1	61099273	61099436	157	2.0	2	61099273-61099342	61099350-61099436
TU7415	chr1	61103357	61103539	179	2.0	2	61103357-61103446	61103451-61103539
TU7416	chr1	61114512	61114669	156	2.1	2	61114512-61114601	61114604-61114669
TU7417	chr1	61116430	61116597	168	3.9	1	61116430-61116597
TU7418	chr1	61116871	61117046	176	3.6	1	61116871-61117046
TU7419	chr1	61118023	61118198	176	3.0	1	61118023-61118198
TU7420	chr1	61122233	61122407	175	3.0	1	61122233-61122407
TU7421	chr1	61124408	61124734	322	2.9	2	61124408-61124497	61124503-61124734
TU7422	chr1	61125010	61125186	177	2.8	1	61125010-61125186
TU7423	chr1	61125197	61125367	164	2.2	2	61125197-61125286	61125294-61125367
TU7424	chr1	61126249	61126435	151	2.0	2	61126249-61126309	61126346-61126435
TU7425	chr1	61126783	61126953	171	2.7	1	61126783-61126953
TU7426	chr1	61128981	61129138	158	2.2	1	61128981-61129138
TU7427	chr1	61130273	61130443	171	3.1	1	61130273-61130443
TU7428	chr1	61130667	61130838	172	2.7	1	61130667-61130838
TU7429	chr1	61131998	61132166	169	2.1	1	61131998-61132166
TU7430	chr1	61132297	61132591	285	5.0	2	61132297-61132386	61132397-61132591
TU7431	chr1	61133579	61133739	161	2.5	1	61133579-61133739
TU7432	chr1	61134217	61134521	277	3.3	3	61134217-61134331	61134350-61134441	61134452-61134521
TU7433	chr1	61134648	61134831	180	2.0	2	61134648-61134737	61134742-61134831
TU7434	chr1	61137809	61137998	181	2.9	2	61137809-61137899	61137909-61137998
TU7435	chr1	61140947	61141128	180	2.0	2	61140947-61141036	61141039-61141128
TU7436	chr1	61143303	61143490	188	4.8	1	61143303-61143490
TU7437	chr1	61143692	61143958	267	6.7	1	61143692-61143958
TU7438	chr1	61144038	61144222	185	3.3	1	61144038-61144222
TU7442	chr1	61146381	61146633	224	3.1	2	61146381-61146470	61146500-61146633
TU7443	chr1	61147278	61147627	345	2.8	2	61147278-61147367	61147373-61147627
TU7444	chr1	61147825	61148040	216	3.6	1	61147825-61148040
TU7445	chr1	61148139	61148328	190	3.5	1	61148139-61148328
TU7446	chr1	61148495	61148745	251	4.3	1	61148495-61148745
TU7447	chr1	61148808	61148985	178	4.0	1	61148808-61148985
TU7448	chr1	61149104	61149410	307	3.6	1	61149104-61149410
TU7449	chr1	61149596	61149846	251	6.4	1	61149596-61149846
TU7450	chr1	61150324	61150620	294	4.2	2	61150324-61150413	61150417-61150620
TU7452	chr1	61152073	61152501	398	3.1	3	61152073-61152262	61152287-61152402	61152410-61152501
TU7453	chr1	61154456	61154635	171	2.0	2	61154456-61154545	61154555-61154635
TU7454	chr1	61157268	61157450	161	2.3	2	61157268-61157357	61157380-61157450
TU7455	chr1	61177180	61177350	171	2.8	1	61177180-61177350
TU7456	chr1	61186311	61186583	237	3.4	2	61186311-61186370	61186407-61186583
TU7457	chr1	61186674	61186859	186	3.1	1	61186674-61186859
TU7458	chr1	61187248	61187406	159	2.2	1	61187248-61187406
TU7459	chr1	61190463	61190638	176	3.3	1	61190463-61190638
TU7460	chr1	61191964	61192140	177	2.8	1	61191964-61192140
TU7461	chr1	61193194	61193626	425	3.3	2	61193194-61193283	61193292-61193626
TU7462	chr1	61195320	61195496	177	2.6	1	61195320-61195496
TU7463	chr1	61209716	61209899	180	4.4	2	61209716-61209805	61209810-61209899
TU7464	chr1	61209969	61210154	167	2.0	2	61209969-61210055	61210075-61210154
TU7465	chr1	61210399	61210565	167	5.1	1	61210399-61210565
TU7466	chr1	61210708	61210958	251	2.3	1	61210708-61210958
TU7467	chr1	61210964	61211135	172	3.3	1	61210964-61211135
TU7468	chr1	61211668	61211841	161	2.0	2	61211668-61211745	61211759-61211841
TU7469	chr1	61212088	61212271	180	2.7	2	61212088-61212177	61212182-61212271
TU7470	chr1	61212617	61212795	179	2.9	1	61212617-61212795
TU7471	chr1	61212889	61213068	180	4.3	1	61212889-61213068
TU7472	chr1	61214054	61214227	174	2.6	1	61214054-61214227
TU7473	chr1	61217002	61217182	175	2.5	2	61217002-61217104	61217111-61217182
TU7474	chr1	61217435	61217619	185	2.7	1	61217435-61217619
TU7475	chr1	61218516	61218691	176	3.1	1	61218516-61218691
TU7476	chr1	61219539	61219712	158	2.0	2	61219539-61219617	61219634-61219712
TU7477	chr1	61221500	61221656	157	2.1	1	61221500-61221656
TU7478	chr1	61223885	61224076	192	2.7	1	61223885-61224076
TU7479	chr1	61224177	61224369	180	2.2	2	61224177-61224266	61224280-61224369
TU7480	chr1	61225279	61225571	293	5.5	1	61225279-61225571
TU7481	chr1	61225969	61226139	164	2.2	2	61225969-61226040	61226048-61226139
TU7482	chr1	61231248	61231404	157	2.2	1	61231248-61231404
TU7483	chr1	61232168	61232320	153	2.3	1	61232168-61232320
TU7484	chr1	61233433	61233823	391	4.0	1	61233433-61233823
TU7485	chr1	61233879	61234508	630	3.6	1	61233879-61234508
TU7486	chr1	61234721	61235062	342	4.1	1	61234721-61235062
TU7487	chr1	61235147	61235308	162	3.1	1	61235147-61235308
TU7488	chr1	61235506	61235778	273	3.8	1	61235506-61235778
TU7489	chr1	61236189	61236356	168	3.1	1	61236189-61236356
TU7490	chr1	61237348	61237653	304	2.9	2	61237348-61237561	61237564-61237653
TU7491	chr1	61238856	61239023	168	3.6	1	61238856-61239023
TU7492	chr1	61240954	61241135	180	2.0	2	61240954-61241043	61241046-61241135
TU7493	chr1	61244512	61244779	268	3.9	1	61244512-61244779
TU7494	chr1	61245149	61245333	181	2.5	2	61245149-61245239	61245244-61245333
TU7495	chr1	61246075	61246251	177	2.2	1	61246075-61246251
TU7496	chr1	61246517	61246675	159	2.2	1	61246517-61246675
TU7497	chr1	61248683	61248853	171	2.1	1	61248683-61248853
TU7498	chr1	61249594	61249774	181	3.3	1	61249594-61249774
TU7499	chr1	61256724	61257051	328	5.8	1	61256724-61257051
TU7500	chr1	61257332	61257485	154	3.0	1	61257332-61257485
TU7502	chr1	61265030	61265183	154	2.3	1	61265030-61265183
TU7503	chr1	61266408	61266576	169	3.1	1	61266408-61266576
TU7504	chr1	61268119	61268418	300	4.7	1	61268119-61268418
TU7505	chr1	61268526	61268687	162	2.1	1	61268526-61268687
TU7506	chr1	61269012	61269193	182	9.7	1	61269012-61269193
TU7507	chr1	61269503	61270237	658	5.3	2	61269503-61269985	61270063-61270237
TU7508	chr1	61270275	61270468	194	3.2	1	61270275-61270468
TU7509	chr1	61274382	61274857	476	4.4	1	61274382-61274857
TU7510	chr1	61275239	61275454	216	5.0	1	61275239-61275454
TU7511	chr1	61275532	61275740	209	3.9	1	61275532-61275740
TU7512	chr1	61275921	61276093	173	3.1	1	61275921-61276093
TU7513	chr1	61280655	61281092	438	3.7	1	61280655-61281092
TU7514	chr1	61281226	61281469	244	3.6	1	61281226-61281469
TU7515	chr1	61282190	61282363	174	7.2	1	61282190-61282363
TU7516	chr1	61282575	61282776	202	12.0	1	61282575-61282776
TU7517	chr1	61282780	61283003	224	2.9	1	61282780-61283003
TU7518	chr1	61293714	61294006	239	3.2	2	61293714-61293803	61293858-61294006
TU7519	chr1	61294124	61294439	316	4.6	1	61294124-61294439
TU7520	chr1	61294527	61295003	475	5.0	2	61294527-61294705	61294708-61295003
TU7521	chr1	61295029	61295206	166	2.0	2	61295029-61295115	61295128-61295206
TU7522	chr1	61296904	61297245	342	3.0	1	61296904-61297245
TU7523	chr1	61297423	61298065	630	4.7	2	61297423-61297690	61297704-61298065
TU7524	chr1	61298372	61298669	298	4.0	1	61298372-61298669
TU7525	chr1	61299180	61299357	170	2.1	2	61299180-61299269	61299278-61299357
TU7526	chr1	61306352	61306523	172	2.5	1	61306352-61306523
TU7527	chr1	61310638	61310808	170	2.1	2	61310638-61310728	61310730-61310808
TU7528	chr1	61311251	61311440	180	2.2	2	61311251-61311340	61311351-61311440
TU7529	chr1	61311867	61312318	452	5.8	1	61311867-61312318
TU7530	chr1	61312387	61312552	166	2.3	1	61312387-61312552
TU7531	chr1	61312580	61312881	300	3.7	2	61312580-61312766	61312769-61312881
TU7532	chr1	61313277	61313467	191	4.1	1	61313277-61313467
TU7533	chr1	61313795	61313948	154	2.1	1	61313795-61313948
TU7534	chr1	61326089	61326345	247	5.0	2	61326089-61326149	61326160-61326345
TU7535	chr1	61327148	61327499	352	3.8	1	61327148-61327499
TU7536	chr1	61327619	61328293	675	7.2	1	61327619-61328293
TU7537	chr1	61328577	61329085	509	5.7	1	61328577-61329085
TU7538	chr1	61329226	61329403	178	2.3	1	61329226-61329403
TU7539	chr1	61332904	61333090	187	3.1	1	61332904-61333090
TU7540	chr1	61338235	61338403	169	3.2	1	61338235-61338403
TU7541	chr1	61338406	61338720	315	2.8	1	61338406-61338720
TU7542	chr1	61338880	61339164	285	4.3	1	61338880-61339164
TU7543	chr1	61339297	61339526	230	3.1	1	61339297-61339526
TU7544	chr1	61340185	61340357	173	2.1	1	61340185-61340357
TU7545	chr1	61341669	61341845	177	3.0	1	61341669-61341845
TU7546	chr1	61342984	61343170	187	2.4	1	61342984-61343170
TU7549	chr1	61344471	61344645	175	3.0	1	61344471-61344645
TU7550	chr1	61352465	61352643	169	2.2	2	61352465-61352557	61352568-61352643
TU7553	chr1	61356509	61356676	168	3.1	1	61356509-61356676
TU7554	chr1	61360128	61360355	228	3.5	1	61360128-61360355
TU7555	chr1	61362009	61362184	176	2.0	1	61362009-61362184
TU7556	chr1	61362695	61363005	311	4.1	1	61362695-61363005
TU7557	chr1	61363055	61363416	333	3.2	2	61363055-61363297	61363327-61363416
TU7558	chr1	61363994	61364164	164	2.0	2	61363994-61364067	61364075-61364164
TU7559	chr1	61367462	61367660	196	4.3	2	61367462-61367565	61367569-61367660
TU7560	chr1	61368045	61368218	174	2.0	1	61368045-61368218
TU7561	chr1	61374026	61374215	178	2.3	2	61374026-61374115	61374128-61374215
TU7562	chr1	61375421	61375848	428	2.9	1	61375421-61375848
TU7563	chr1	61380283	61380448	166	2.1	1	61380283-61380448
TU7564	chr1	61384470	61384640	171	3.0	1	61384470-61384640
TU7565	chr1	61437954	61438147	180	2.0	2	61437954-61438043	61438058-61438147
TU7566	chr1	61510290	61510440	150	2.1	2	61510290-61510349	61510351-61510440
TU7567	chr1	61562658	61562838	167	2.0	2	61562658-61562741	61562756-61562838
TU7568	chr1	61586282	61586451	170	2.0	1	61586282-61586451
TU7569	chr1	61590020	61590362	343	5.5	1	61590020-61590362
TU7570	chr1	61590386	61591387	1002	14.4	1	61590386-61591387
TU7571	chr1	61591823	61592192	370	15.9	1	61591823-61592192
TU7572	chr1	61592197	61592542	346	11.0	1	61592197-61592542
TU7573	chr1	61592576	61601073	854	14.0	4	61592576-61593139	61595256-61595375	61596069-61596129	61600965-61601073
TU7574	chr1	61601347	61601532	179	2.4	2	61601347-61601435	61601443-61601532
TU7575	chr1	61604167	61604337	171	2.1	1	61604167-61604337
TU7576	chr1	61606445	61606663	219	2.5	1	61606445-61606663
TU7577	chr1	61626300	61626477	178	2.3	1	61626300-61626477
TU7578	chr1	61628241	61628395	155	2.0	1	61628241-61628395
TU7579	chr1	61629314	61631609	223	4.1	2	61629314-61629446	61631520-61631609
TU7580	chr1	61629796	61629995	200	3.4	1	61629796-61629995
TU7581	chr1	61630061	61630331	271	2.5	1	61630061-61630331
TU7582	chr1	61636402	61636570	155	2.1	2	61636402-61636491	61636506-61636570
TU7583	chr1	61636737	61638237	183	4.7	2	61636737-61636873	61638192-61638237
TU7584	chr1	61636985	61637203	219	3.2	1	61636985-61637203
TU7585	chr1	61657364	61657543	180	2.0	1	61657364-61657543
TU7586	chr1	61814047	61814223	172	2.1	2	61814047-61814127	61814133-61814223
TU7587	chr1	62101346	62101510	164	2.0	2	62101346-62101435	62101437-62101510
TU7588	chr1	62126720	62126872	153	2.4	1	62126720-62126872
TU7589	chr1	62133643	62133829	186	2.9	2	62133643-62133738	62133740-62133829
TU7590	chr1	62200059	62200227	169	2.1	1	62200059-62200227
TU7591	chr1	62220209	62220374	166	2.2	1	62220209-62220374
TU7592	chr1	62240181	62240357	177	2.8	1	62240181-62240357
TU7593	chr1	62240800	62241065	266	3.5	1	62240800-62241065
TU7594	chr1	62241169	62241509	341	3.8	1	62241169-62241509
TU7595	chr1	62324551	62324710	160	2.4	1	62324551-62324710
TU7596	chr1	62327981	62328163	180	2.3	2	62327981-62328070	62328074-62328163
TU7597	chr1	62328202	62328379	178	3.0	1	62328202-62328379
TU7598	chr1	62370967	62371134	166	2.0	2	62370967-62371042	62371045-62371134
TU7599	chr1	62372542	62372695	154	2.2	1	62372542-62372695
TU7600	chr1	63588468	63591289	151	2.0	2	63588468-63588557	63591229-63591289
TU7601	chr1	64002470	64003379	910	9.1	1	64002470-64003379
TU7602	chr1	64003557	64003740	180	2.1	2	64003557-64003646	64003651-64003740
TU7603	chr1	64004048	64004228	181	21.6	1	64004048-64004228
TU7604	chr1	64004687	64004956	270	4.2	1	64004687-64004956
TU7605	chr1	64005095	64005267	173	2.8	1	64005095-64005267
TU7606	chr1	64005573	64005894	322	8.9	1	64005573-64005894
TU7607	chr1	64007426	64008917	192	4.9	2	64007426-64007535	64008836-64008917
TU7608	chr1	64008920	64020245	480	3.1	4	64008920-64009009	64017203-64017346	64018451-64018634	64020184-64020245
TU7609	chr1	64021172	64026844	226	2.8	3	64021172-64021260	64022109-64022209	64026809-64026844
TU7610	chr1	64025995	64026177	173	2.5	2	64025995-64026084	64026095-64026177
TU7611	chr1	64032337	64032524	188	3.5	1	64032337-64032524
TU7612	chr1	64033171	64033355	180	2.0	2	64033171-64033260	64033266-64033355
TU7613	chr1	64060463	64060651	180	2.1	2	64060463-64060552	64060562-64060651
TU7614	chr1	64073052	64073223	172	2.1	1	64073052-64073223
TU7615	chr1	64073391	64073580	188	2.3	2	64073391-64073488	64073491-64073580
TU7616	chr1	64073911	64074108	197	3.9	2	64073911-64074017	64074019-64074108
TU7617	chr1	64074271	64074650	380	5.0	1	64074271-64074650
TU7618	chr1	64093224	64093392	163	2.0	2	64093224-64093313	64093320-64093392
TU7619	chr1	64106469	64106733	265	6.4	1	64106469-64106733
TU7620	chr1	64107562	64107815	254	12.0	1	64107562-64107815
TU7621	chr1	64108087	64108320	234	4.9	1	64108087-64108320
TU7622	chr1	64108325	64108517	193	3.0	1	64108325-64108517
TU7623	chr1	64109177	64109330	154	2.9	1	64109177-64109330
TU7624	chr1	64109520	64109742	213	4.5	2	64109520-64109597	64109608-64109742
TU7625	chr1	64109946	64110322	377	4.3	1	64109946-64110322
TU7626	chr1	64110386	64110575	180	2.6	2	64110386-64110475	64110486-64110575
TU7627	chr1	64112760	64112976	217	3.3	1	64112760-64112976
TU7628	chr1	64113948	64114101	154	4.7	1	64113948-64114101
TU7629	chr1	64119521	64119705	185	2.8	1	64119521-64119705
TU7630	chr1	64145700	64145868	169	3.5	1	64145700-64145868
TU7631	chr1	64171067	64171244	178	2.1	1	64171067-64171244
TU7632	chr1	64171311	64171478	168	2.7	1	64171311-64171478
TU7633	chr1	64171488	64180427	1052	17.8	3	64171488-64172140	64175706-64175772	64180096-64180427
TU7634	chr1	64179138	64179296	155	2.1	2	64179138-64179227	64179232-64179296
TU7638	chr1	65991156	65991324	169	2.8	1	65991156-65991324
TU7639	chr1	65991936	65992123	188	9.2	1	65991936-65992123
TU7640	chr1	65995367	65995684	318	2.8	1	65995367-65995684
TU7641	chr1	65996818	65996995	178	2.3	1	65996818-65996995
TU7642	chr1	65997455	65997633	179	2.4	1	65997455-65997633
TU7643	chr1	66015449	66015626	160	2.0	2	66015449-66015518	66015537-66015626
TU7644	chr1	66015649	66015873	225	3.1	1	66015649-66015873
TU7645	chr1	66026471	66026656	177	2.0	2	66026471-66026559	66026569-66026656
TU7646	chr1	66029258	66029487	230	3.5	1	66029258-66029487
TU7647	chr1	66033470	66033848	379	3.9	1	66033470-66033848
TU7648	chr1	66034055	66034512	336	3.7	4	66034055-66034150	66034155-66034245	66034329-66034387	66034423-66034512
TU7649	chr1	66035648	66036002	355	14.7	1	66035648-66036002
TU7650	chr1	66036676	66036994	319	5.1	1	66036676-66036994
TU7651	chr1	66037060	66037385	326	16.7	1	66037060-66037385
TU7652	chr1	66037687	66038281	595	24.7	1	66037687-66038281
TU7653	chr1	66042862	66043015	154	2.1	1	66042862-66043015
TU7654	chr1	66654947	66655132	180	2.0	2	66654947-66655036	66655043-66655132
TU7655	chr1	66735730	66735899	170	2.1	1	66735730-66735899
TU7660	chr1	66937618	66937795	177	2.0	2	66937618-66937707	66937709-66937795
TU7661	chr1	66946528	66946679	152	2.1	1	66946528-66946679
TU7663	chr1	66948335	66948706	364	4.4	2	66948335-66948424	66948433-66948706
TU7664	chr1	66948802	66948977	176	5.7	1	66948802-66948977
TU7665	chr1	66949006	66949239	234	5.8	1	66949006-66949239
TU7666	chr1	66949584	66949778	195	6.1	1	66949584-66949778
TU7667	chr1	66949943	66950152	210	5.3	1	66949943-66950152
TU7668	chr1	66951117	66951296	180	4.0	1	66951117-66951296
TU7669	chr1	66952055	66952230	176	5.1	1	66952055-66952230
TU7670	chr1	66954944	66955129	186	5.5	1	66954944-66955129
TU7671	chr1	66955153	66955325	173	2.1	1	66955153-66955325
TU7672	chr1	66955848	66956030	178	2.1	2	66955848-66955937	66955943-66956030
TU7673	chr1	66956929	66957189	261	5.9	1	66956929-66957189
TU7674	chr1	66957434	66959530	683	17.4	3	66957434-66957566	66958349-66958532	66959165-66959530
TU7675	chr1	66959662	66960126	465	12.3	1	66959662-66960126
TU7676	chr1	66960261	66960582	322	11.1	1	66960261-66960582
TU7677	chr1	66960753	66961065	313	21.7	1	66960753-66961065
TU7678	chr1	66961546	66961740	195	3.2	1	66961546-66961740
TU7679	chr1	66962472	66962650	176	2.2	2	66962472-66962592	66962596-66962650
TU7680	chr1	66962761	66963255	477	3.4	3	66962761-66962850	66962868-66963033	66963035-66963255
TU7689	chr1	67013702	67014064	363	21.0	1	67013702-67014064
TU7690	chr1	67014077	67014378	302	3.3	1	67014077-67014378
TU7691	chr1	67014397	67015488	1083	7.9	2	67014397-67014796	67014806-67015488
TU7692	chr1	67015490	67015943	453	4.8	2	67015490-67015584	67015586-67015943
TU7693	chr1	67172771	67173021	251	3.5	1	67172771-67173021
TU7694	chr1	67173190	67173350	161	2.1	1	67173190-67173350
TU7695	chr1	67175141	67175307	167	3.3	1	67175141-67175307
TU7696	chr1	67177319	67177483	159	2.1	2	67177319-67177408	67177415-67177483
TU7697	chr1	67201114	67201290	177	3.0	1	67201114-67201290
TU7698	chr1	67207920	67208078	157	2.1	2	67207920-67208009	67208012-67208078
TU7699	chr1	67229641	67229820	180	6.6	1	67229641-67229820
TU7700	chr1	67230523	67230692	163	2.0	2	67230523-67230612	67230620-67230692
TU7701	chr1	67295903	67296081	179	2.5	1	67295903-67296081
TU7702	chr1	67296385	67296543	159	2.0	1	67296385-67296543
TU7703	chr1	67296764	67297016	253	2.7	1	67296764-67297016
TU7704	chr1	67299071	67299650	580	11.6	1	67299071-67299650
TU7705	chr1	67301239	67301405	163	2.4	2	67301239-67301349	67301354-67301405
TU7706	chr1	67305372	67305578	207	31.2	1	67305372-67305578
TU7708	chr1	67406191	67406365	167	2.0	2	67406191-67406267	67406276-67406365
TU7709	chr1	67409039	67409223	185	2.7	1	67409039-67409223
TU7710	chr1	67487047	67487233	181	2.9	2	67487047-67487136	67487143-67487233
TU7711	chr1	67568290	67571537	199	2.4	2	67568290-67568433	67571483-67571537
TU7712	chr1	67572385	67572553	169	2.1	1	67572385-67572553
TU7713	chr1	67573223	67573423	201	2.9	1	67573223-67573423
TU7748	chr1	69262762	69262934	173	2.7	1	69262762-69262934
TU7825	chr1	69701133	69701302	170	2.9	1	69701133-69701302
TU7826	chr1	69701394	69701684	291	5.6	1	69701394-69701684
TU7827	chr1	69701790	69701969	180	2.1	1	69701790-69701969
TU7828	chr1	69702297	69702654	358	3.8	1	69702297-69702654
TU7829	chr1	69703002	69703297	296	4.3	1	69703002-69703297
TU7830	chr1	69704074	69704236	163	4.3	1	69704074-69704236
TU7831	chr1	69704794	69704965	172	2.6	1	69704794-69704965
TU7832	chr1	69705011	69705249	239	4.4	1	69705011-69705249
TU7833	chr1	69705374	69705741	368	3.2	1	69705374-69705741
TU7834	chr1	69705854	69706302	449	4.2	1	69705854-69706302
TU7835	chr1	69706711	69706889	179	3.2	1	69706711-69706889
TU7836	chr1	69707119	69707381	263	2.5	1	69707119-69707381
TU7903	chr1	70748850	70758479	1956	31.5	5	70748850-70749865	70749900-70750306	70752973-70753179	70756355-70756485	70758285-70758479
TU7904	chr1	70751542	70751742	201	3.3	1	70751542-70751742
TU7905	chr1	70752099	70752279	180	2.5	2	70752099-70752188	70752190-70752279
TU7906	chr1	70752503	70752742	240	3.3	1	70752503-70752742
TU7907	chr1	70759843	70760091	249	2.9	1	70759843-70760091
TU7908	chr1	70765665	70765850	180	2.7	2	70765665-70765754	70765761-70765850
TU7909	chr1	70772527	70772705	179	3.2	1	70772527-70772705
TU7910	chr1	70772759	70772932	174	2.5	1	70772759-70772932
TU7911	chr1	70780350	70780552	203	23.0	1	70780350-70780552
TU7912	chr1	70787594	70787763	170	2.5	1	70787594-70787763
TU7913	chr1	70789045	70789341	297	3.2	1	70789045-70789341
TU7914	chr1	70789377	70789713	326	4.6	2	70789377-70789612	70789624-70789713
TU7915	chr1	70790036	70790475	379	2.3	2	70790036-70790244	70790306-70790475
TU7916	chr1	70790552	70790724	173	5.2	1	70790552-70790724
TU7917	chr1	70791339	70791500	162	2.2	1	70791339-70791500
TU7918	chr1	70800509	70800682	174	2.4	1	70800509-70800682
TU7920	chr1	70801994	70802163	161	2.6	2	70801994-70802064	70802074-70802163
TU7921	chr1	70805722	70805889	168	2.0	1	70805722-70805889
TU7922	chr1	70809680	70810129	255	12.0	2	70809680-70809817	70810013-70810129
TU7923	chr1	70814197	70814358	162	2.0	1	70814197-70814358
TU7924	chr1	70816035	70816216	180	2.3	2	70816035-70816124	70816127-70816216
TU7925	chr1	70829426	70829603	178	6.6	1	70829426-70829603
TU7926	chr1	70833679	70833958	280	2.9	1	70833679-70833958
TU7927	chr1	70836786	70837229	393	2.4	2	70836786-70836839	70836891-70837229
TU7928	chr1	70842559	70842902	194	4.1	2	70842559-70842648	70842799-70842902
TU7929	chr1	70846329	70854331	558	8.0	4	70846329-70846545	70850025-70850190	70851542-70851631	70854247-70854331
TU7930	chr1	70848340	70848515	176	2.3	1	70848340-70848515
TU7931	chr1	70848658	70848811	154	2.1	1	70848658-70848811
TU7932	chr1	70851363	70851530	168	2.7	1	70851363-70851530
TU7933	chr1	70855766	70855953	180	2.1	2	70855766-70855855	70855864-70855953
TU7935	chr1	70859731	70859880	150	6.4	1	70859731-70859880
TU7936	chr1	70870569	70870755	187	3.8	1	70870569-70870755
TU7937	chr1	70873462	70873679	218	4.1	1	70873462-70873679
TU7938	chr1	70874510	70874675	166	2.1	1	70874510-70874675
TU7939	chr1	70890244	70890420	173	2.0	2	70890244-70890333	70890338-70890420
TU7941	chr1	70898556	70898730	175	2.3	1	70898556-70898730
TU7942	chr1	70904460	70904635	176	2.4	1	70904460-70904635
TU7943	chr1	70905172	70905406	235	3.0	1	70905172-70905406
TU7944	chr1	70905915	70906099	183	2.9	2	70905915-70906007	70906010-70906099
TU7945	chr1	70906906	70907085	180	3.1	1	70906906-70907085
TU7946	chr1	70909299	70909478	180	3.8	1	70909299-70909478
TU7947	chr1	70909520	70909703	184	2.6	1	70909520-70909703
TU7948	chr1	70920516	70920686	171	2.8	1	70920516-70920686
TU7949	chr1	70928686	70928861	171	2.0	2	70928686-70928766	70928772-70928861
TU7950	chr1	70949836	70950011	176	2.9	1	70949836-70950011
TU7951	chr1	70957823	70957991	169	3.1	1	70957823-70957991
TU7952	chr1	70958849	70959051	189	2.3	2	70958849-70958938	70958953-70959051
TU7953	chr1	70978887	70979041	155	2.2	1	70978887-70979041
TU7954	chr1	70979660	70979810	150	2.1	2	70979660-70979719	70979721-70979810
TU7955	chr1	70980122	70980419	298	9.2	1	70980122-70980419
TU7956	chr1	70980695	70981082	360	3.3	3	70980695-70980902	70980923-70981012	70981021-70981082
TU7957	chr1	70982724	70982920	197	6.5	1	70982724-70982920
TU7958	chr1	70983478	70983632	155	2.2	1	70983478-70983632
TU7959	chr1	70984172	70984354	183	2.3	1	70984172-70984354
TU7960	chr1	70984826	70984990	165	3.7	1	70984826-70984990
TU7961	chr1	70985162	70985342	180	2.0	2	70985162-70985251	70985253-70985342
TU7962	chr1	70988346	70995259	360	7.8	3	70988346-70988438	70989174-70989383	70995203-70995259
TU7963	chr1	70991111	70991334	224	2.8	1	70991111-70991334
TU7964	chr1	70992279	70992452	174	3.5	1	70992279-70992452
TU7965	chr1	70993082	70993442	342	3.8	2	70993082-70993338	70993358-70993442
TU7966	chr1	70996630	70996795	166	2.8	1	70996630-70996795
TU7967	chr1	71002330	71002505	176	2.9	1	71002330-71002505
TU7968	chr1	71003562	71003720	159	2.1	1	71003562-71003720
TU7969	chr1	71009780	71009938	153	2.1	2	71009780-71009869	71009876-71009938
TU7970	chr1	71024962	71025273	244	2.9	2	71024962-71025137	71025206-71025273
TU7971	chr1	71797628	71797796	169	2.1	1	71797628-71797796
TU7972	chr1	71887822	71888001	180	2.0	1	71887822-71888001
TU7973	chr1	71958649	71958842	194	2.8	1	71958649-71958842
TU7974	chr1	71964836	71965020	185	4.1	1	71964836-71965020
TU7975	chr1	71965258	71965443	186	5.5	1	71965258-71965443
TU7976	chr1	72084417	72084600	181	2.7	2	72084417-72084507	72084511-72084600
TU7977	chr1	72084949	72085127	179	2.5	1	72084949-72085127
TU7978	chr1	72085693	72085861	169	2.1	1	72085693-72085861
TU7979	chr1	72414609	72414794	186	2.9	1	72414609-72414794
TU7993	chr1	74716564	74717332	174	3.9	2	74716564-74716655	74717251-74717332
TU8007	chr1	74924214	74924782	568	6.4	2	74924214-74924414	74924416-74924782
TU8008	chr1	74926161	74926339	179	5.0	1	74926161-74926339
TU8009	chr1	74928173	74928332	160	2.2	1	74928173-74928332
TU8084	chr1	75173085	75173255	171	2.1	1	75173085-75173255
TU8085	chr1	75362536	75362693	158	2.3	1	75362536-75362693
TU8086	chr1	75513978	75514157	180	2.1	1	75513978-75514157
TU8087	chr1	75571531	75571714	180	3.0	2	75571531-75571620	75571625-75571714
TU8088	chr1	75593080	75593269	190	4.4	1	75593080-75593269
TU8089	chr1	75681501	75681671	171	2.1	1	75681501-75681671
TU8090	chr1	75711743	75711909	167	2.1	1	75711743-75711909
TU8091	chr1	75742223	75742405	183	3.5	1	75742223-75742405
TU8092	chr1	75743487	75743641	154	2.1	2	75743487-75743550	75743552-75743641
TU8093	chr1	75747356	75753034	243	5.1	2	75747356-75747431	75752868-75753034
TU8094	chr1	75753345	75753520	176	2.0	1	75753345-75753520
TU8095	chr1	75754420	75755377	658	5.7	3	75754420-75754503	75754802-75755093	75755096-75755377
TU8096	chr1	75754511	75754691	181	2.8	1	75754511-75754691
TU8097	chr1	75755394	75755597	204	7.0	1	75755394-75755597
TU8098	chr1	75756016	75756524	509	5.2	1	75756016-75756524
TU8099	chr1	75756530	75757198	669	8.4	1	75756530-75757198
TU8100	chr1	75757310	75757765	456	10.9	1	75757310-75757765
TU8101	chr1	75760704	75760889	185	2.5	2	75760704-75760784	75760786-75760889
TU8102	chr1	75814618	75814783	166	2.4	1	75814618-75814783
TU8103	chr1	75824580	75824774	195	3.6	1	75824580-75824774
TU8104	chr1	75825545	75825719	175	4.1	1	75825545-75825719
TU8105	chr1	75825832	75826640	809	19.1	1	75825832-75826640
TU8114	chr1	75852277	75852436	160	2.2	1	75852277-75852436
TU8115	chr1	75855776	75855966	180	2.0	2	75855776-75855865	75855877-75855966
TU8116	chr1	75897463	75897641	179	9.0	1	75897463-75897641
TU8117	chr1	75901216	75901392	177	2.7	1	75901216-75901392
TU8118	chr1	75901865	75902035	171	2.1	1	75901865-75902035
TU8119	chr1	75902448	75902620	173	2.3	1	75902448-75902620
TU8120	chr1	75903070	75903339	270	4.8	1	75903070-75903339
TU8121	chr1	75903408	75903576	169	2.8	1	75903408-75903576
TU8122	chr1	75909783	75909970	180	2.9	2	75909783-75909872	75909881-75909970
TU8123	chr1	75910575	75910749	175	2.1	1	75910575-75910749
TU8124	chr1	75916832	75917002	171	2.1	1	75916832-75917002
TU8125	chr1	75920474	75920661	188	2.8	1	75920474-75920661
TU8126	chr1	75956591	75956774	176	2.0	2	75956591-75956678	75956687-75956774
TU8127	chr1	75973038	75973248	211	3.2	1	75973038-75973248
TU8128	chr1	75973332	75973516	185	2.8	1	75973332-75973516
TU8129	chr1	75977997	75978163	166	2.1	2	75977997-75978086	75978088-75978163
TU8130	chr1	75982120	75982294	175	2.4	1	75982120-75982294
TU8131	chr1	75986385	75986555	166	2.1	2	75986385-75986474	75986480-75986555
TU8132	chr1	75986565	75986761	197	3.9	1	75986565-75986761
TU8133	chr1	75988146	75988335	190	3.2	1	75988146-75988335
TU8134	chr1	75989112	75989295	172	2.2	2	75989112-75989201	75989214-75989295
TU8135	chr1	76003513	76003672	160	2.1	1	76003513-76003672
TU8136	chr1	76004041	76004192	152	2.2	1	76004041-76004192
TU8137	chr1	76012997	76013200	204	3.6	1	76012997-76013200
TU8138	chr1	76015037	76015186	150	2.1	1	76015037-76015186
TU8139	chr1	76020002	76020171	170	3.0	1	76020002-76020171
TU8140	chr1	76021000	76021366	359	3.5	2	76021000-76021261	76021270-76021366
TU8141	chr1	76021438	76021906	433	3.1	3	76021438-76021690	76021726-76021815	76021817-76021906
TU8142	chr1	76022192	76022362	171	2.3	1	76022192-76022362
TU8143	chr1	76022390	76022564	175	2.2	1	76022390-76022564
TU8144	chr1	76023775	76024008	234	2.8	1	76023775-76024008
TU8145	chr1	76024326	76024505	180	3.5	1	76024326-76024505
TU8146	chr1	76024545	76024891	303	3.6	2	76024545-76024779	76024824-76024891
TU8147	chr1	76026341	76026613	273	9.6	1	76026341-76026613
TU8148	chr1	76026683	76027148	466	7.0	1	76026683-76027148
TU8149	chr1	76030870	76031077	208	3.4	1	76030870-76031077
TU8150	chr1	76036041	76036213	173	2.5	1	76036041-76036213
TU8151	chr1	76036299	76039766	284	8.2	2	76036299-76036442	76039627-76039766
TU8152	chr1	76038510	76038683	174	2.0	1	76038510-76038683
TU8153	chr1	76040532	76040740	209	4.1	1	76040532-76040740
TU8154	chr1	76042098	76042412	306	2.5	2	76042098-76042157	76042167-76042412
TU8155	chr1	76042927	76043180	254	2.6	1	76042927-76043180
TU8156	chr1	76044744	76044930	184	2.9	2	76044744-76044833	76044837-76044930
TU8157	chr1	76046046	76047077	1032	13.8	1	76046046-76047077
TU8158	chr1	76047085	76047272	188	14.5	1	76047085-76047272
TU8159	chr1	76047505	76047815	278	5.3	2	76047505-76047736	76047770-76047815
TU8160	chr1	76048157	76048456	300	6.0	1	76048157-76048456
TU8161	chr1	76053740	76053951	212	4.0	1	76053740-76053951
TU8162	chr1	76054263	76054438	176	3.3	1	76054263-76054438
TU8163	chr1	76054572	76055107	534	4.2	2	76054572-76054636	76054639-76055107
TU8164	chr1	76062180	76062348	157	2.5	2	76062180-76062241	76062254-76062348
TU8165	chr1	76096724	76096894	171	2.7	1	76096724-76096894
TU8166	chr1	76100984	76101156	173	3.0	1	76100984-76101156
TU8167	chr1	76103636	76103793	158	2.6	1	76103636-76103793
TU8168	chr1	76103914	76104113	200	7.5	1	76103914-76104113
TU8169	chr1	76104670	76104850	181	3.9	1	76104670-76104850
TU8170	chr1	76105847	76106227	270	2.4	3	76105847-76106006	76106052-76106098	76106165-76106227
TU8171	chr1	76106685	76106851	167	2.5	1	76106685-76106851
TU8172	chr1	76117879	76118052	174	2.8	1	76117879-76118052
TU8173	chr1	76130127	76131221	1095	6.1	1	76130127-76131221
TU8174	chr1	76131237	76131741	486	3.0	2	76131237-76131434	76131454-76131741
TU8175	chr1	76131815	76132364	506	4.2	2	76131815-76132140	76132185-76132364
TU8176	chr1	76132890	76133133	244	6.2	1	76132890-76133133
TU8177	chr1	76134524	76139913	718	11.0	6	76134524-76134590	76134600-76134719	76138045-76138204	76139399-76139530	76139622-76139770	76139824-76139913
TU8178	chr1	76135147	76135339	193	3.2	1	76135147-76135339
TU8179	chr1	76140601	76140798	198	3.0	1	76140601-76140798
TU8180	chr1	76142940	76143115	176	3.0	1	76142940-76143115
TU8181	chr1	76143597	76143779	174	2.0	2	76143597-76143680	76143690-76143779
TU8182	chr1	76145347	76145559	213	7.2	1	76145347-76145559
TU8183	chr1	76145562	76145891	330	2.5	1	76145562-76145891
TU8184	chr1	76145907	76146250	344	7.6	1	76145907-76146250
TU8185	chr1	76146311	76146560	250	7.5	1	76146311-76146560
TU8186	chr1	76146627	76147070	431	3.3	2	76146627-76146742	76146756-76147070
TU8187	chr1	76147293	76147469	165	2.0	2	76147293-76147382	76147395-76147469
TU8188	chr1	76147734	76147884	151	2.1	1	76147734-76147884
TU8189	chr1	76147927	76148102	176	3.1	1	76147927-76148102
TU8190	chr1	76149019	76152100	414	5.7	3	76149019-76149131	76150220-76150411	76151992-76152100
TU8191	chr1	76151257	76151431	175	2.1	1	76151257-76151431
TU8192	chr1	76151482	76151657	161	2.0	2	76151482-76151564	76151580-76151657
TU8193	chr1	76157198	76157864	339	7.0	2	76157198-76157381	76157710-76157864
TU8194	chr1	76158047	76158302	256	4.5	1	76158047-76158302
TU8195	chr1	76158408	76158587	180	3.0	1	76158408-76158587
TU8196	chr1	76159342	76159538	197	6.3	1	76159342-76159538
TU8197	chr1	76159544	76159747	204	2.9	1	76159544-76159747
TU8198	chr1	76163796	76164062	267	2.7	1	76163796-76164062
TU8232	chr1	76247532	76247877	335	2.8	2	76247532-76247682	76247694-76247877
TU8233	chr1	76248057	76248209	153	2.4	1	76248057-76248209
TU8234	chr1	76248837	76249012	176	3.4	1	76248837-76249012
TU8235	chr1	76251010	76251171	162	2.1	1	76251010-76251171
TU8236	chr1	76252990	76253176	187	2.7	1	76252990-76253176
TU8237	chr1	76512626	76512802	167	2.0	2	76512626-76512711	76512722-76512802
TU8295	chr1	76862089	76862381	284	5.0	2	76862089-76862289	76862299-76862381
TU8296	chr1	76870447	76870624	178	5.5	1	76870447-76870624
TU8297	chr1	76898602	76898768	167	2.2	1	76898602-76898768
TU8298	chr1	76899705	76899879	175	3.3	1	76899705-76899879
TU8299	chr1	76918744	76918908	165	2.6	1	76918744-76918908
TU8300	chr1	76998832	76998992	161	2.1	1	76998832-76998992
TU8301	chr1	77000201	77000600	400	3.2	1	77000201-77000600
TU8302	chr1	77000935	77001120	180	2.4	2	77000935-77001024	77001031-77001120
TU8303	chr1	77001155	77001416	248	2.4	2	77001155-77001318	77001333-77001416
TU8304	chr1	77001895	77002338	414	3.8	2	77001895-77002057	77002088-77002338
TU8305	chr1	77002583	77002838	256	3.6	1	77002583-77002838
TU8306	chr1	77003135	77003322	188	8.1	1	77003135-77003322
TU8307	chr1	77003444	77003684	241	5.1	1	77003444-77003684
TU8308	chr1	77003823	77004232	410	7.9	1	77003823-77004232
TU8309	chr1	77004384	77004586	203	2.4	1	77004384-77004586
TU8310	chr1	77008005	77008192	188	2.2	1	77008005-77008192
TU8311	chr1	77008281	77008544	264	3.5	1	77008281-77008544
TU8312	chr1	77008617	77008800	180	2.2	2	77008617-77008706	77008711-77008800
TU8313	chr1	77009429	77009616	188	2.8	1	77009429-77009616
TU8314	chr1	77011726	77011917	170	2.0	2	77011726-77011811	77011834-77011917
TU8315	chr1	77012195	77012371	166	2.0	2	77012195-77012270	77012282-77012371
TU8316	chr1	77041420	77041607	176	2.4	2	77041420-77041509	77041522-77041607
TU8317	chr1	77068177	77068355	179	3.0	1	77068177-77068355
TU8318	chr1	77069173	77069344	167	2.0	2	77069173-77069262	77069268-77069344
TU8319	chr1	77069590	77069762	173	2.1	1	77069590-77069762
TU8320	chr1	77082113	77082295	173	2.0	2	77082113-77082197	77082208-77082295
TU8321	chr1	77083631	77083794	164	2.1	1	77083631-77083794
TU8322	chr1	77084856	77085066	211	4.1	1	77084856-77085066
TU8323	chr1	77085886	77086068	183	3.2	1	77085886-77086068
TU8324	chr1	77088555	77088780	226	3.7	1	77088555-77088780
TU8325	chr1	77089099	77089268	164	2.1	2	77089099-77089188	77089195-77089268
TU8326	chr1	77089321	77089761	369	3.2	2	77089321-77089496	77089569-77089761
TU8327	chr1	77090750	77091078	329	4.7	1	77090750-77091078
TU8328	chr1	77091321	77091483	152	2.1	2	77091321-77091382	77091394-77091483
TU8329	chr1	77095749	77096010	262	7.5	1	77095749-77096010
TU8330	chr1	77103822	77103996	175	2.2	1	77103822-77103996
TU8331	chr1	77113542	77113718	177	2.0	1	77113542-77113718
TU8332	chr1	77115919	77116096	174	2.0	2	77115919-77116008	77116013-77116096
TU8333	chr1	77127199	77127361	160	2.1	2	77127199-77127288	77127292-77127361
TU8334	chr1	77130108	77130286	179	3.0	1	77130108-77130286
TU8335	chr1	77144317	77144490	174	2.4	1	77144317-77144490
TU8336	chr1	77145994	77146168	175	2.1	1	77145994-77146168
TU8337	chr1	77146495	77146663	169	2.1	1	77146495-77146663
TU8338	chr1	77150241	77152949	255	2.9	2	77150241-77150331	77152786-77152949
TU8339	chr1	77152064	77152244	181	2.9	1	77152064-77152244
TU8340	chr1	77153193	77153435	243	2.5	1	77153193-77153435
TU8341	chr1	77167416	77167575	160	2.2	1	77167416-77167575
TU8342	chr1	77168601	77168834	234	2.5	1	77168601-77168834
TU8343	chr1	77169543	77169745	203	3.3	1	77169543-77169745
TU8344	chr1	77177959	77178184	226	6.8	1	77177959-77178184
TU8345	chr1	77186939	77187115	177	2.3	1	77186939-77187115
TU8346	chr1	77187459	77187974	452	5.0	2	77187459-77187570	77187635-77187974
TU8347	chr1	77187987	77188260	231	2.3	3	77187987-77188037	77188080-77188169	77188171-77188260
TU8348	chr1	77190532	77190709	173	2.0	2	77190532-77190614	77190620-77190709
TU8349	chr1	77198787	77198962	176	2.2	1	77198787-77198962
TU8350	chr1	77199008	77199318	290	2.6	2	77199008-77199204	77199226-77199318
TU8351	chr1	77199767	77199957	191	2.6	1	77199767-77199957
TU8352	chr1	77200173	77200354	182	3.9	1	77200173-77200354
TU8353	chr1	77201482	77201893	356	3.2	3	77201482-77201552	77201572-77201661	77201699-77201893
TU8354	chr1	77211092	77211259	168	3.1	1	77211092-77211259
TU8355	chr1	77215975	77216258	284	4.6	1	77215975-77216258
TU8356	chr1	77216944	77217207	262	5.7	2	77216944-77217028	77217031-77217207
TU8357	chr1	77217936	77218111	171	2.0	2	77217936-77218016	77218022-77218111
TU8358	chr1	77227721	77227899	169	2.0	2	77227721-77227803	77227814-77227899
TU8359	chr1	77240862	77241028	167	2.1	1	77240862-77241028
TU8360	chr1	77242858	77243020	163	2.1	1	77242858-77243020
TU8361	chr1	77244875	77245128	250	2.9	2	77244875-77245034	77245039-77245128
TU8362	chr1	77245566	77245736	171	3.2	1	77245566-77245736
TU8363	chr1	77250689	77250866	176	2.0	2	77250689-77250778	77250781-77250866
TU8364	chr1	77252037	77252230	194	3.3	1	77252037-77252230
TU8365	chr1	77253137	77253461	317	2.7	2	77253137-77253363	77253372-77253461
TU8366	chr1	77254194	77254421	228	2.3	1	77254194-77254421
TU8367	chr1	77264998	77265171	172	3.0	2	77264998-77265087	77265090-77265171
TU8368	chr1	77271424	77271600	177	2.4	1	77271424-77271600
TU8369	chr1	77276989	77277158	169	2.1	2	77276989-77277067	77277069-77277158
TU8370	chr1	77286260	77286452	180	3.0	2	77286260-77286349	77286363-77286452
TU8371	chr1	77286457	77287013	557	4.8	1	77286457-77287013
TU8372	chr1	77287021	77287393	346	3.2	2	77287021-77287276	77287304-77287393
TU8374	chr1	77291339	77291567	229	8.2	1	77291339-77291567
TU8375	chr1	77291922	77292093	172	3.1	1	77291922-77292093
TU8376	chr1	77292680	77292846	162	2.1	2	77292680-77292751	77292757-77292846
TU8377	chr1	77301548	77301712	165	2.7	1	77301548-77301712
TU8378	chr1	77303217	77303391	173	2.0	2	77303217-77303299	77303302-77303391
TU8379	chr1	77306538	77306709	172	2.1	1	77306538-77306709
TU8380	chr1	77306911	77307335	425	8.1	1	77306911-77307335
TU8381	chr1	77307531	77308181	651	14.3	1	77307531-77308181
TU8382	chr1	77322317	77322496	180	2.0	1	77322317-77322496
TU8383	chr1	77339782	77339952	157	2.0	2	77339782-77339860	77339875-77339952
TU8384	chr1	77341939	77342089	151	2.1	1	77341939-77342089
TU8453	chr1	77779950	77780133	180	2.0	2	77779950-77780039	77780044-77780133
TU8454	chr1	77837056	77837230	175	2.2	1	77837056-77837230
TU8460	chr1	77896042	77896221	180	4.9	1	77896042-77896221
TU8461	chr1	77899600	77899768	169	3.1	1	77899600-77899768
TU8462	chr1	77907554	77907724	171	2.4	1	77907554-77907724
TU8463	chr1	77910065	77910275	211	2.9	1	77910065-77910275
TU8464	chr1	77910490	77910676	187	4.6	1	77910490-77910676
TU8465	chr1	77910857	77911415	559	9.8	1	77910857-77911415
TU8466	chr1	77911441	77912008	568	10.2	1	77911441-77912008
TU8467	chr1	77912139	77912319	181	5.6	1	77912139-77912319
TU8468	chr1	77912413	77912791	379	6.3	1	77912413-77912791
TU8469	chr1	77913044	77913402	359	4.7	1	77913044-77913402
TU8470	chr1	77913509	77913838	330	5.7	1	77913509-77913838
TU8471	chr1	77915667	77915833	167	2.1	1	77915667-77915833
TU8472	chr1	77918145	77918325	172	2.0	2	77918145-77918234	77918244-77918325
TU8473	chr1	77918527	77918689	161	2.1	2	77918527-77918631	77918634-77918689
TU8474	chr1	77920001	77920268	209	2.0	2	77920001-77920143	77920203-77920268
TU8475	chr1	77921347	77921526	172	2.0	2	77921347-77921433	77921442-77921526
TU8476	chr1	77923339	77923529	191	4.1	1	77923339-77923529
TU8477	chr1	77923577	77923764	183	2.9	2	77923577-77923669	77923675-77923764
TU8478	chr1	77925212	77925374	163	2.1	1	77925212-77925374
TU8533	chr1	78186847	78187078	232	4.1	1	78186847-78187078
TU8654	chr1	78353313	78353960	648	60.8	1	78353313-78353960
TU8655	chr1	78383686	78383847	161	2.0	2	78383686-78383756	78383758-78383847
TU8656	chr1	78524019	78524217	199	10.1	1	78524019-78524217
TU8661	chr1	78543681	78543881	199	2.9	2	78543681-78543789	78543792-78543881
TU8662	chr1	78545073	78545257	185	5.5	1	78545073-78545257
TU8663	chr1	78545742	78545928	183	3.2	2	78545742-78545834	78545839-78545928
TU8664	chr1	78546250	78546526	253	2.5	2	78546250-78546330	78546355-78546526
TU8665	chr1	78547333	78547513	175	2.3	2	78547333-78547417	78547424-78547513
TU8666	chr1	78547536	78547847	312	3.8	1	78547536-78547847
TU8667	chr1	78547882	78548227	342	2.4	2	78547882-78548132	78548137-78548227
TU8668	chr1	78548880	78549061	182	3.1	1	78548880-78549061
TU8669	chr1	78568043	78568202	160	2.3	1	78568043-78568202
TU8670	chr1	78579714	78579884	171	2.1	1	78579714-78579884
TU8671	chr1	78593694	78593856	163	2.0	1	78593694-78593856
TU8672	chr1	78594772	78594944	173	2.3	1	78594772-78594944
TU8673	chr1	78625270	78625453	184	2.9	1	78625270-78625453
TU8674	chr1	78626169	78626369	201	4.0	1	78626169-78626369
TU8677	chr1	78638569	78638728	160	2.1	1	78638569-78638728
TU8678	chr1	78640804	78640988	180	2.5	2	78640804-78640893	78640899-78640988
TU8679	chr1	78641039	78641216	178	2.2	1	78641039-78641216
TU8680	chr1	78641604	78641780	177	2.0	1	78641604-78641780
TU8681	chr1	78643493	78643668	176	2.5	1	78643493-78643668
TU8682	chr1	78648713	78648880	168	3.2	1	78648713-78648880
TU8683	chr1	78649263	78649745	480	3.8	2	78649263-78649553	78649557-78649745
TU8684	chr1	78650010	78650457	448	6.9	1	78650010-78650457
TU8685	chr1	78650646	78650865	217	4.3	2	78650646-78650749	78650753-78650865
TU8686	chr1	78653718	78653888	171	3.9	1	78653718-78653888
TU8687	chr1	78654951	78655112	162	2.1	1	78654951-78655112
TU8688	chr1	78662751	78663274	524	3.3	1	78662751-78663274
TU8689	chr1	78663299	78663494	196	3.0	1	78663299-78663494
TU8690	chr1	78663515	78664202	688	11.1	1	78663515-78664202
TU8691	chr1	78664226	78664604	379	11.6	1	78664226-78664604
TU8692	chr1	78664628	78665764	1092	3.9	2	78664628-78665037	78665083-78665764
TU8693	chr1	78665803	78665972	170	3.1	1	78665803-78665972
TU8694	chr1	78666096	78666283	187	2.6	2	78666096-78666185	78666187-78666283
TU8695	chr1	78667473	78667645	171	2.2	2	78667473-78667570	78667573-78667645
TU8696	chr1	78673405	78673701	266	2.2	2	78673405-78673494	78673526-78673701
TU8697	chr1	78674476	78674647	169	2.1	2	78674476-78674580	78674584-78674647
TU8698	chr1	78675214	78675400	187	4.0	1	78675214-78675400
TU8699	chr1	78678242	78679353	333	13.7	2	78678242-78678448	78679228-78679353
TU8700	chr1	78678530	78678716	187	4.0	1	78678530-78678716
TU8701	chr1	78681238	78690938	2435	24.6	7	78681238-78681465	78683596-78683751	78685306-78685405	78687793-78688079	78689221-78689759	78689763-78690382	78690434-78690938
TU8702	chr1	78682284	78682542	259	6.3	1	78682284-78682542
TU8703	chr1	78682784	78683050	267	8.9	1	78682784-78683050
TU8704	chr1	78683787	78683951	165	2.7	1	78683787-78683951
TU8705	chr1	78685837	78686014	178	3.5	1	78685837-78686014
TU8706	chr1	78686022	78686201	180	3.7	1	78686022-78686201
TU8707	chr1	78686994	78687153	160	2.2	1	78686994-78687153
TU8708	chr1	78687165	78687315	151	2.3	1	78687165-78687315
TU8709	chr1	78687390	78687749	357	2.4	2	78687390-78687558	78687562-78687749
TU8710	chr1	78688146	78688315	170	2.1	1	78688146-78688315
TU8711	chr1	78688514	78688761	248	3.4	1	78688514-78688761
TU8712	chr1	78692412	78692635	224	2.7	1	78692412-78692635
TU8713	chr1	78692846	78693137	292	3.0	1	78692846-78693137
TU8714	chr1	78693267	78693441	170	2.2	2	78693267-78693342	78693348-78693441
TU8715	chr1	78693608	78693829	222	6.3	1	78693608-78693829
TU8716	chr1	78693904	78694263	360	3.4	1	78693904-78694263
TU8717	chr1	78694470	78694631	162	2.7	1	78694470-78694631
TU8718	chr1	78695159	78695628	427	4.5	2	78695159-78695331	78695375-78695628
TU8719	chr1	78695861	78696139	279	4.6	1	78695861-78696139
TU8720	chr1	78696582	78696789	208	2.4	1	78696582-78696789
TU8721	chr1	78696924	78697234	255	2.9	2	78696924-78696991	78697048-78697234
TU8722	chr1	78697488	78697663	176	3.3	1	78697488-78697663
TU8723	chr1	78697774	78698070	297	3.8	1	78697774-78698070
TU8724	chr1	78698371	78698540	170	2.9	1	78698371-78698540
TU8725	chr1	78698612	78698841	230	4.6	1	78698612-78698841
TU8726	chr1	78699456	78699668	213	3.3	1	78699456-78699668
TU8727	chr1	78700098	78700326	229	3.0	1	78700098-78700326
TU8728	chr1	78700803	78700974	172	3.0	1	78700803-78700974
TU8729	chr1	78701327	78701492	166	4.3	1	78701327-78701492
TU8730	chr1	78701762	78701930	169	2.8	1	78701762-78701930
TU8731	chr1	78702970	78703234	264	2.9	2	78702970-78703059	78703061-78703234
TU8732	chr1	78717139	78719508	2370	17.1	1	78717139-78719508
TU8733	chr1	78719513	78720444	932	11.6	1	78719513-78720444
TU8734	chr1	78720474	78720640	167	5.1	1	78720474-78720640
TU8735	chr1	78720929	78721393	465	3.6	1	78720929-78721393
TU8736	chr1	78721462	78721703	242	3.8	1	78721462-78721703
TU8737	chr1	78723400	78723575	175	2.5	2	78723400-78723489	78723491-78723575
TU8738	chr1	78723696	78723865	167	2.0	2	78723696-78723772	78723776-78723865
TU8739	chr1	78724331	78724516	180	2.1	2	78724331-78724420	78724427-78724516
TU8740	chr1	78726419	78726790	305	4.2	2	78726419-78726676	78726744-78726790
TU8741	chr1	78726988	78727220	233	4.6	1	78726988-78727220
TU8742	chr1	78728698	78728852	155	2.1	1	78728698-78728852
TU8743	chr1	78729680	78729857	171	2.0	2	78729680-78729769	78729777-78729857
TU8744	chr1	78731931	78732184	250	2.2	2	78731931-78732020	78732025-78732184
TU8745	chr1	78732266	78732505	240	5.7	1	78732266-78732505
TU8746	chr1	78732617	78732797	180	2.0	2	78732617-78732706	78732708-78732797
TU8747	chr1	78734428	78734599	172	2.1	1	78734428-78734599
TU8749	chr1	78784564	78784736	156	2.4	2	78784564-78784657	78784675-78784736
TU8750	chr1	78812965	78813211	247	6.0	1	78812965-78813211
TU8751	chr1	78813790	78814324	535	16.3	1	78813790-78814324
TU8752	chr1	78826517	78832287	334	2.7	3	78826517-78826590	78828318-78828487	78832198-78832287
TU8753	chr1	78842800	78845317	491	4.4	2	78842800-78842889	78844917-78845317
TU8754	chr1	78917034	78917204	163	2.1	2	78917034-78917124	78917133-78917204
TU8756	chr1	78920252	78920429	165	2.0	2	78920252-78920341	78920355-78920429
TU8757	chr1	78920912	78921077	166	3.1	1	78920912-78921077
TU8758	chr1	78921737	78921918	172	2.0	2	78921737-78921825	78921836-78921918
TU8759	chr1	78923190	78924117	897	3.6	3	78923190-78923925	78923934-78924026	78924050-78924117
TU8760	chr1	78924230	78924464	235	5.2	1	78924230-78924464
TU8761	chr1	78924743	78924945	203	2.7	1	78924743-78924945
TU8762	chr1	78924951	78925200	205	2.7	2	78924951-78924997	78925043-78925200
TU8763	chr1	78925988	78926367	378	3.7	2	78925988-78926171	78926174-78926367
TU8764	chr1	78932190	78932348	159	2.1	1	78932190-78932348
TU8765	chr1	78932685	78932947	263	2.9	1	78932685-78932947
TU8766	chr1	78933024	78933367	344	2.3	1	78933024-78933367
TU8767	chr1	78933957	78934132	176	2.2	1	78933957-78934132
TU8768	chr1	78935290	78935456	167	2.6	1	78935290-78935456
TU8769	chr1	78936011	78936351	341	2.5	1	78936011-78936351
TU8770	chr1	78936471	78936648	178	2.6	1	78936471-78936648
TU8771	chr1	78969122	78969302	181	4.2	1	78969122-78969302
TU8838	chr1	79226680	79227659	924	14.4	2	79226680-79226988	79227045-79227659
TU8839	chr1	79227741	79227910	170	3.3	1	79227741-79227910
TU8840	chr1	79228055	79228594	540	8.6	1	79228055-79228594
TU8841	chr1	79229026	79229204	178	2.0	2	79229026-79229115	79229117-79229204
TU8842	chr1	79230023	79230199	173	2.1	2	79230023-79230091	79230096-79230199
TU8843	chr1	79230397	79230589	193	3.1	1	79230397-79230589
TU8844	chr1	79233400	79233561	158	2.1	2	79233400-79233489	79233494-79233561
TU8845	chr1	79238441	79238621	181	3.9	1	79238441-79238621
TU8846	chr1	79249855	79250061	207	4.0	1	79249855-79250061
TU8847	chr1	79250190	79250641	448	5.7	2	79250190-79250279	79250284-79250641
TU8848	chr1	79250931	79251112	180	3.1	2	79250931-79251020	79251023-79251112
TU8849	chr1	79251161	79251571	408	4.7	2	79251161-79251476	79251480-79251571
TU8850	chr1	79251609	79251944	336	4.5	1	79251609-79251944
TU8851	chr1	79252022	79252202	181	2.5	1	79252022-79252202
TU8852	chr1	79252246	79252424	179	2.8	1	79252246-79252424
TU8853	chr1	79256302	79256473	172	2.1	1	79256302-79256473
TU8854	chr1	79256651	79256902	252	3.1	1	79256651-79256902
TU8855	chr1	79256906	79257101	196	5.4	1	79256906-79257101
TU8856	chr1	79257785	79258201	361	3.1	2	79257785-79257963	79258020-79258201
TU8857	chr1	79258658	79258929	272	3.6	1	79258658-79258929
TU8858	chr1	79262735	79262979	241	2.9	2	79262735-79262824	79262829-79262979
TU8859	chr1	79263515	79263678	164	2.1	1	79263515-79263678
TU8860	chr1	79264792	79265013	222	2.9	1	79264792-79265013
TU8861	chr1	79265963	79266155	193	2.5	1	79265963-79266155
TU8862	chr1	79269431	79269607	177	3.0	1	79269431-79269607
TU8863	chr1	79280223	79280504	282	2.5	1	79280223-79280504
TU8864	chr1	79281112	79281279	168	3.0	1	79281112-79281279
TU8865	chr1	79282200	79282438	239	3.8	1	79282200-79282438
TU8866	chr1	79283081	79283257	177	8.1	1	79283081-79283257
TU8867	chr1	79283451	79283616	160	2.0	2	79283451-79283520	79283527-79283616
TU8868	chr1	79283802	79284085	274	3.3	2	79283802-79283986	79283997-79284085
TU8869	chr1	79285434	79285591	158	2.2	1	79285434-79285591
TU8870	chr1	79288031	79288197	164	2.1	2	79288031-79288120	79288124-79288197
TU8871	chr1	79305725	79305897	152	2.0	2	79305725-79305786	79305808-79305897
TU8872	chr1	79306854	79307015	162	2.1	1	79306854-79307015
TU8873	chr1	79318992	79319163	172	2.2	1	79318992-79319163
TU8874	chr1	79329197	79329369	173	2.1	1	79329197-79329369
TU8875	chr1	79330068	79330250	183	2.6	1	79330068-79330250
TU8876	chr1	79330329	79330526	195	3.6	2	79330329-79330422	79330426-79330526
TU8877	chr1	79330609	79331003	395	6.1	1	79330609-79331003
TU8878	chr1	79331066	79331239	174	2.9	1	79331066-79331239
TU8879	chr1	79331419	79331592	174	3.3	1	79331419-79331592
TU8882	chr1	79339352	79339563	212	6.4	1	79339352-79339563
TU8883	chr1	79339636	79339859	224	4.2	1	79339636-79339859
TU8884	chr1	79339877	79340063	180	2.2	2	79339877-79339966	79339974-79340063
TU8885	chr1	79340680	79340851	172	2.5	1	79340680-79340851
TU8886	chr1	79341188	79341372	175	2.3	2	79341188-79341277	79341288-79341372
TU8887	chr1	79341561	79341745	180	2.3	2	79341561-79341650	79341656-79341745
TU8888	chr1	79343113	79343302	190	2.7	1	79343113-79343302
TU8892	chr1	79346357	79346551	195	5.0	1	79346357-79346551
TU8893	chr1	79347535	79347699	165	2.3	1	79347535-79347699
TU8894	chr1	79348414	79348610	197	3.0	1	79348414-79348610
TU8895	chr1	79353280	79353452	173	6.2	1	79353280-79353452
TU8896	chr1	79356369	79356551	173	2.0	2	79356369-79356451	79356462-79356551
TU8897	chr1	79357700	79357881	180	2.4	2	79357700-79357789	79357792-79357881
TU8898	chr1	79357926	79358287	359	4.1	2	79357926-79358016	79358020-79358287
TU8899	chr1	79358586	79358801	216	3.6	1	79358586-79358801
TU8900	chr1	79360357	79360538	182	4.1	1	79360357-79360538
TU8901	chr1	79360669	79360844	176	2.1	1	79360669-79360844
TU8902	chr1	79360858	79361272	415	7.1	1	79360858-79361272
TU8903	chr1	79361330	79361569	240	17.9	1	79361330-79361569
TU8904	chr1	79361778	79361950	173	2.8	1	79361778-79361950
TU8905	chr1	79361969	79362134	154	2.2	2	79361969-79362058	79362071-79362134
TU8906	chr1	79363305	79363472	168	2.1	1	79363305-79363472
TU8907	chr1	79363794	79364032	235	2.8	2	79363794-79363883	79363888-79364032
TU8908	chr1	79365664	79365850	187	2.7	1	79365664-79365850
TU8909	chr1	79366393	79366700	308	4.9	1	79366393-79366700
TU8910	chr1	79368436	79368598	163	2.1	1	79368436-79368598
TU8923	chr1	79494477	79494651	175	2.9	1	79494477-79494651
TU9096	chr1	80285006	80285270	259	2.6	2	80285006-80285174	80285181-80285270
TU9097	chr1	80318541	80318732	192	11.2	1	80318541-80318732
TU9098	chr1	80321774	80321952	179	5.2	1	80321774-80321952
TU9100	chr1	80334043	80334219	176	2.0	2	80334043-80334128	80334130-80334219
TU9101	chr1	80337440	80337619	180	2.0	1	80337440-80337619
TU9107	chr1	80441866	80442042	177	2.1	1	80441866-80442042
TU9108	chr1	80442136	80442842	707	4.5	1	80442136-80442842
TU9109	chr1	80445635	80446326	181	3.2	2	80445635-80445724	80446236-80446326
TU9110	chr1	80447377	80455169	154	2.0	2	80447377-80447466	80455106-80455169
TU9111	chr1	80447917	80448095	179	2.3	1	80447917-80448095
TU9112	chr1	80449979	80450161	183	3.8	1	80449979-80450161
TU9113	chr1	80450290	80450485	196	3.3	1	80450290-80450485
TU9114	chr1	80452311	80452479	162	2.0	2	80452311-80452400	80452408-80452479
TU9115	chr1	80452507	80452753	247	3.6	1	80452507-80452753
TU9116	chr1	80453247	80453411	165	2.7	1	80453247-80453411
TU9117	chr1	80454455	80454637	183	4.3	1	80454455-80454637
TU9118	chr1	80456994	80457303	310	4.1	1	80456994-80457303
TU9119	chr1	80469099	80469519	308	2.8	3	80469099-80469198	80469309-80469434	80469438-80469519
TU9120	chr1	80470459	80471275	212	5.1	2	80470459-80470601	80471207-80471275
TU9121	chr1	80472515	80473185	427	5.1	3	80472515-80472689	80472740-80472909	80473104-80473185
TU9122	chr1	80473536	80474202	272	3.9	3	80473536-80473571	80473577-80473671	80474062-80474202
TU9123	chr1	80473875	80474045	171	2.1	1	80473875-80474045
TU9124	chr1	80474929	80475214	166	2.0	2	80474929-80475004	80475125-80475214
TU9125	chr1	80475600	80476144	252	10.0	2	80475600-80475679	80475973-80476144
TU9126	chr1	80476393	80476842	190	7.9	2	80476393-80476475	80476736-80476842
TU9127	chr1	80477475	80478011	152	2.0	2	80477475-80477538	80477924-80478011
TU9130	chr1	80487457	80487621	165	3.1	1	80487457-80487621
TU9131	chr1	80489534	80489718	180	3.0	2	80489534-80489623	80489629-80489718
TU9132	chr1	80491611	80492119	509	5.9	1	80491611-80492119
TU9133	chr1	80492201	80495160	2942	13.5	2	80492201-80494744	80494763-80495160
TU9134	chr1	80495205	80495936	732	13.3	1	80495205-80495936
TU9135	chr1	80495944	80496153	210	2.7	1	80495944-80496153
TU9136	chr1	80496195	80496440	246	6.5	1	80496195-80496440
TU9137	chr1	80496744	80497294	537	7.1	2	80496744-80497199	80497214-80497294
TU9138	chr1	80497299	80497488	190	6.3	1	80497299-80497488
TU9139	chr1	80498372	80498827	456	5.4	1	80498372-80498827
TU9140	chr1	80498987	80499326	340	3.1	1	80498987-80499326
TU9141	chr1	80499472	80499652	181	2.4	1	80499472-80499652
TU9142	chr1	80500322	80500487	166	2.1	1	80500322-80500487
TU9143	chr1	80501152	80501475	324	3.2	1	80501152-80501475
TU9144	chr1	80502237	80502505	269	3.6	1	80502237-80502505
TU9145	chr1	80502811	80502975	165	2.3	1	80502811-80502975
TU9146	chr1	80503524	80513148	328	3.8	2	80503524-80503722	80513020-80513148
TU9147	chr1	80503739	80503963	219	3.0	2	80503739-80503833	80503840-80503963
TU9148	chr1	80504130	80504319	190	4.9	1	80504130-80504319
TU9149	chr1	80505051	80505238	188	4.6	1	80505051-80505238
TU9150	chr1	80505283	80505635	343	2.5	2	80505283-80505567	80505578-80505635
TU9151	chr1	80510525	80510950	426	7.6	1	80510525-80510950
TU9152	chr1	80511048	80511262	215	4.9	1	80511048-80511262
TU9153	chr1	80511471	80511648	178	3.4	1	80511471-80511648
TU9154	chr1	80511723	80511953	231	2.9	1	80511723-80511953
TU9156	chr1	80514228	80514413	180	2.7	2	80514228-80514317	80514324-80514413
TU9157	chr1	80516747	80516957	211	3.8	1	80516747-80516957
TU9158	chr1	80517031	80517221	183	3.1	2	80517031-80517123	80517132-80517221
TU9159	chr1	80517343	80518831	1388	5.9	4	80517343-80517432	80517486-80518117	80518129-80518704	80518742-80518831
TU9160	chr1	80518900	80519057	158	2.1	1	80518900-80519057
TU9161	chr1	80519063	80520151	1082	4.6	2	80519063-80520054	80520062-80520151
TU9162	chr1	80520476	80520647	172	4.8	1	80520476-80520647
TU9163	chr1	80521213	80521701	483	4.8	2	80521213-80521516	80521523-80521701
TU9164	chr1	80522028	80522490	463	5.0	1	80522028-80522490
TU9165	chr1	80523251	80523430	180	3.0	1	80523251-80523430
TU9166	chr1	80523875	80524063	189	3.4	1	80523875-80524063
TU9167	chr1	80524335	80524508	174	7.1	1	80524335-80524508
TU9168	chr1	80524656	80525013	357	3.2	2	80524656-80524710	80524712-80525013
TU9169	chr1	80525271	80525450	180	3.1	1	80525271-80525450
TU9170	chr1	80525640	80525903	264	8.2	1	80525640-80525903
TU9171	chr1	80525987	80526329	323	2.4	2	80525987-80526057	80526078-80526329
TU9172	chr1	80526427	80526607	181	2.9	1	80526427-80526607
TU9181	chr1	80553666	80553841	176	2.2	1	80553666-80553841
TU9182	chr1	80554212	80554399	188	2.4	1	80554212-80554399
TU9183	chr1	80556554	80556726	173	3.1	1	80556554-80556726
TU9187	chr1	80618775	80618938	159	2.5	2	80618775-80618839	80618845-80618938
TU9584	chr1	81544136	81544311	176	2.0	1	81544136-81544311
TU9614	chr1	81702066	81703801	289	2.6	2	81702066-81702151	81703599-81703801
TU9616	chr1	81714119	81714286	168	3.7	1	81714119-81714286
TU9617	chr1	81714549	81715460	863	4.5	3	81714549-81715140	81715164-81715231	81715258-81715460
TU9618	chr1	81715758	81715931	174	2.9	1	81715758-81715931
TU9619	chr1	81716148	81716338	191	3.7	1	81716148-81716338
TU9620	chr1	81716443	81716639	197	5.0	1	81716443-81716639
TU9621	chr1	81719391	81720626	1236	7.8	1	81719391-81720626
TU9622	chr1	81720741	81720994	254	3.4	1	81720741-81720994
TU9623	chr1	81722968	81723143	176	5.0	1	81722968-81723143
TU9624	chr1	81724360	81724605	246	5.5	1	81724360-81724605
TU9625	chr1	81725135	81725328	194	3.4	1	81725135-81725328
TU9626	chr1	81727128	81727299	172	3.0	1	81727128-81727299
TU9627	chr1	81730854	81731031	178	3.2	1	81730854-81731031
TU9628	chr1	81731089	81731265	177	3.4	1	81731089-81731265
TU9629	chr1	81731962	81732361	377	2.6	3	81731962-81732178	81732189-81732278	81732292-81732361
TU9630	chr1	81738743	81746651	935	23.7	6	81738743-81738943	81739966-81740079	81743632-81743806	81744891-81745022	81745909-81746073	81746504-81746651
TU9631	chr1	81741468	81741636	169	2.1	1	81741468-81741636
TU9632	chr1	81742101	81742493	393	3.4	1	81742101-81742493
TU9634	chr1	81752992	81753155	160	2.4	2	81752992-81753089	81753094-81753155
TU9635	chr1	81757489	81757673	185	4.6	1	81757489-81757673
TU9637	chr1	81760854	81761027	159	2.0	2	81760854-81760943	81760959-81761027
TU9638	chr1	81763973	81764207	233	2.9	2	81763973-81764046	81764049-81764207
TU9639	chr1	81765174	81765457	277	2.5	2	81765174-81765263	81765271-81765457
TU9640	chr1	81765502	81765733	232	2.9	1	81765502-81765733
TU9641	chr1	81765846	81766086	241	3.2	1	81765846-81766086
TU9642	chr1	81766174	81766358	185	3.3	1	81766174-81766358
TU9643	chr1	81766642	81766820	179	3.8	1	81766642-81766820
TU9644	chr1	81767060	81767386	327	2.7	1	81767060-81767386
TU9645	chr1	81768335	81768740	406	5.1	1	81768335-81768740
TU9646	chr1	81768894	81769056	163	2.4	1	81768894-81769056
TU9647	chr1	81771420	81771599	180	2.2	1	81771420-81771599
TU9648	chr1	81772721	81773070	350	5.1	1	81772721-81773070
TU9650	chr1	81775399	81775631	233	5.9	1	81775399-81775631
TU9651	chr1	81775791	81776015	225	3.1	1	81775791-81776015
TU9652	chr1	81776321	81776522	180	2.5	2	81776321-81776410	81776433-81776522
TU9653	chr1	81776527	81776708	182	2.6	1	81776527-81776708
TU9654	chr1	81776714	81777075	362	8.7	1	81776714-81777075
TU9655	chr1	81777136	81777305	170	2.3	1	81777136-81777305
TU9656	chr1	81778063	81778236	174	3.1	1	81778063-81778236
TU9657	chr1	81782258	81782427	170	2.1	1	81782258-81782427
TU9658	chr1	81789983	81794450	363	8.7	4	81789983-81790139	81790159-81790231	81792314-81792400	81794405-81794450
TU9659	chr1	81790896	81791072	177	2.4	1	81790896-81791072
TU9660	chr1	81799695	81799865	171	4.0	1	81799695-81799865
TU9661	chr1	81803416	81803583	159	2.0	2	81803416-81803484	81803494-81803583
TU9662	chr1	81804953	81805135	183	2.9	1	81804953-81805135
TU9664	chr1	81973196	81973386	191	31.0	1	81973196-81973386
TU9665	chr1	82058711	82058889	162	2.0	2	82058711-82058798	82058816-82058889
TU9666	chr1	82081115	82081284	170	2.1	1	82081115-82081284
TU9667	chr1	82084054	82089738	153	2.0	2	82084054-82084138	82089671-82089738
TU9668	chr1	82090169	82090343	175	3.5	1	82090169-82090343
TU9669	chr1	82192023	82192346	324	3.5	1	82192023-82192346
TU9670	chr1	82192367	82192810	444	14.3	1	82192367-82192810
TU9671	chr1	82193678	82196378	390	5.4	4	82193678-82193739	82193742-82193841	82193889-82194038	82196301-82196378
TU9672	chr1	82199626	82199797	172	2.1	1	82199626-82199797
TU9673	chr1	82202027	82202246	220	4.9	1	82202027-82202246
TU9674	chr1	82203526	82206660	419	8.5	2	82203526-82203577	82206294-82206660
TU9675	chr1	82206698	82206872	175	3.2	1	82206698-82206872
TU9677	chr1	83268600	83268751	152	2.2	1	83268600-83268751
TU9678	chr1	83348054	83348231	169	2.0	2	83348054-83348135	83348145-83348231
TU9679	chr1	83349374	83349538	165	2.8	1	83349374-83349538
TU9680	chr1	83355831	83355996	166	2.1	1	83355831-83355996
TU9681	chr1	83357885	83358140	256	4.6	1	83357885-83358140
TU9682	chr1	83387000	83387157	158	3.0	1	83387000-83387157
TU9683	chr1	83415199	83415374	176	17.4	1	83415199-83415374
TU9684	chr1	83482861	83483028	166	2.0	2	83482861-83482950	83482953-83483028
TU9685	chr1	83483736	83483911	176	2.0	1	83483736-83483911
TU9686	chr1	83484956	83485133	177	2.0	2	83484956-83485042	83485044-83485133
TU9687	chr1	83511956	83512117	153	2.0	2	83511956-83512018	83512028-83512117
TU9688	chr1	83518652	83518809	158	3.0	1	83518652-83518809
TU9689	chr1	83520174	83520366	180	2.6	2	83520174-83520263	83520277-83520366
TU9690	chr1	83521996	83522173	178	2.1	1	83521996-83522173
TU9692	chr1	83524161	83524324	163	2.1	2	83524161-83524250	83524252-83524324
TU9693	chr1	83524967	83525150	176	2.5	2	83524967-83525052	83525061-83525150
TU9694	chr1	83526137	83527873	1737	147.2	1	83526137-83527873
TU9695	chr1	83527896	83529155	1260	104.9	1	83527896-83529155
TU9696	chr1	83529868	83530036	159	2.3	2	83529868-83529957	83529968-83530036
TU9697	chr1	83597818	83598013	196	5.6	1	83597818-83598013
TU9698	chr1	83602183	83602342	159	2.1	2	83602183-83602272	83602274-83602342
TU9699	chr1	83602994	83603252	259	6.2	1	83602994-83603252
TU9700	chr1	83603398	83603658	261	5.6	1	83603398-83603658
TU9701	chr1	83604031	83625867	2536	52.2	14	83604031-83604271	83604935-83604994	83607853-83608493	83608880-83609156	83610167-83610281	83610517-83610664	83615215-83615354	83615411-83615504	83615646-83615897	83618508-83618652	83621534-83621648	83622142-83622216	83624538-83624658	83625756-83625867
TU9702	chr1	83605108	83605880	773	7.5	1	83605108-83605880
TU9703	chr1	83606957	83607218	262	4.8	1	83606957-83607218
TU9704	chr1	83607297	83607459	163	3.7	1	83607297-83607459
TU9705	chr1	83607537	83607732	196	6.4	1	83607537-83607732
TU9706	chr1	83608579	83608752	174	3.0	1	83608579-83608752
TU9707	chr1	83609954	83610124	161	2.1	2	83609954-83610024	83610035-83610124
TU9708	chr1	83610987	83611142	151	2.0	2	83610987-83611076	83611082-83611142
TU9709	chr1	83612024	83612196	173	2.1	1	83612024-83612196
TU9710	chr1	83614748	83614923	176	2.4	1	83614748-83614923
TU9711	chr1	83616738	83616951	214	3.4	1	83616738-83616951
TU9712	chr1	83620205	83620573	367	5.6	2	83620205-83620479	83620482-83620573
TU9713	chr1	83620751	83620910	160	2.9	1	83620751-83620910
TU9714	chr1	83621061	83621502	442	8.9	1	83621061-83621502
TU9715	chr1	83621652	83621928	277	3.3	1	83621652-83621928
TU9716	chr1	83622510	83622739	230	4.4	1	83622510-83622739
TU9717	chr1	83628575	83629012	438	5.3	1	83628575-83629012
TU9718	chr1	83629024	83629422	399	7.0	1	83629024-83629422
TU9719	chr1	83629508	83629733	226	9.9	1	83629508-83629733
TU9720	chr1	83629967	83630249	283	4.4	1	83629967-83630249
TU9721	chr1	83631613	83631816	204	4.9	1	83631613-83631816
TU9722	chr1	83632395	83632591	197	4.2	1	83632395-83632591
TU9723	chr1	83632930	83633109	180	2.6	1	83632930-83633109
TU9724	chr1	83633319	83633483	165	2.7	1	83633319-83633483
TU9725	chr1	83637476	83637780	305	10.1	1	83637476-83637780
TU9726	chr1	83638814	83638965	152	2.2	1	83638814-83638965
TU9727	chr1	83639072	83639228	157	3.0	1	83639072-83639228
TU9728	chr1	83657237	83657456	220	3.8	1	83657237-83657456
TU9729	chr1	83663766	83663936	171	3.1	1	83663766-83663936
TU9730	chr1	83664065	83664283	199	2.4	2	83664065-83664141	83664162-83664283
TU9731	chr1	83665141	83665409	250	2.7	2	83665141-83665315	83665335-83665409
TU9732	chr1	83673459	83673626	158	2.0	2	83673459-83673526	83673537-83673626
TU9733	chr1	83674121	83674301	165	2.0	2	83674121-83674205	83674222-83674301
TU9734	chr1	83691733	83691893	159	2.1	2	83691733-83691822	83691825-83691893
TU9735	chr1	83692720	83693132	413	5.8	1	83692720-83693132
TU9736	chr1	83693345	83693532	188	8.3	1	83693345-83693532
TU9737	chr1	83693572	83694088	499	4.2	2	83693572-83693903	83693922-83694088
TU9738	chr1	83694228	83698267	153	2.2	2	83694228-83694290	83698178-83698267
TU9739	chr1	83702509	83702686	175	2.0	2	83702509-83702593	83702597-83702686
TU9740	chr1	83702983	83703148	160	2.0	2	83702983-83703072	83703079-83703148
TU9741	chr1	83710889	83711042	154	2.0	1	83710889-83711042
TU9742	chr1	83711185	83711363	175	2.0	2	83711185-83711274	83711279-83711363
TU9743	chr1	83713778	83713961	180	2.3	2	83713778-83713867	83713872-83713961
TU9744	chr1	83714937	83715107	171	2.1	1	83714937-83715107
TU9745	chr1	83716114	83716294	166	2.0	2	83716114-83716203	83716219-83716294
TU9746	chr1	83720386	83720565	172	2.0	2	83720386-83720471	83720480-83720565
TU9748	chr1	83724718	83724902	185	2.6	1	83724718-83724902
TU9749	chr1	83726289	83726792	497	3.5	2	83726289-83726448	83726456-83726792
TU9750	chr1	83727253	83727417	165	2.1	1	83727253-83727417
TU9751	chr1	83727780	83728079	260	2.8	2	83727780-83727986	83728027-83728079
TU9752	chr1	83730152	83730330	175	2.0	2	83730152-83730239	83730244-83730330
TU9753	chr1	83732816	83732992	177	2.1	1	83732816-83732992
TU9754	chr1	83735986	83736154	169	2.1	1	83735986-83736154
TU9755	chr1	83736488	83736641	154	2.5	1	83736488-83736641
TU9756	chr1	83739794	83739955	156	2.1	2	83739794-83739859	83739866-83739955
TU9757	chr1	83744346	83744768	423	4.1	1	83744346-83744768
TU9758	chr1	83748949	83749152	204	4.3	1	83748949-83749152
TU9759	chr1	83749328	83749518	191	3.5	1	83749328-83749518
TU9760	chr1	83751123	83751284	162	3.1	1	83751123-83751284
TU9761	chr1	83751325	83751494	155	2.1	2	83751325-83751414	83751430-83751494
TU9762	chr1	83762766	83763083	265	2.2	3	83762766-83762855	83762861-83762989	83763038-83763083
TU9763	chr1	83764346	83764517	172	2.3	1	83764346-83764517
TU9764	chr1	83765229	83765385	157	2.0	1	83765229-83765385
TU9765	chr1	83765840	83766006	167	2.1	1	83765840-83766006
TU9766	chr1	83767200	83767390	191	3.9	1	83767200-83767390
TU9767	chr1	83768477	83768644	168	2.9	1	83768477-83768644
TU9768	chr1	83770026	83770187	162	2.8	1	83770026-83770187
TU9769	chr1	83771120	83771297	178	4.1	1	83771120-83771297
TU9770	chr1	83771426	83771607	180	3.0	2	83771426-83771515	83771518-83771607
TU9771	chr1	83775065	83775253	180	2.0	2	83775065-83775154	83775164-83775253
TU9772	chr1	83784130	83784295	166	3.3	1	83784130-83784295
TU9773	chr1	83785080	83785594	515	4.5	1	83785080-83785594
TU9774	chr1	83785682	83785927	246	7.4	1	83785682-83785927
TU9775	chr1	83786005	83786260	256	3.6	1	83786005-83786260
TU9776	chr1	83786291	83786753	463	7.0	1	83786291-83786753
TU9777	chr1	83786871	83787050	180	3.0	1	83786871-83787050
TU9778	chr1	83787177	83787336	160	2.1	1	83787177-83787336
TU9779	chr1	83787379	83788033	655	4.9	1	83787379-83788033
TU9780	chr1	83788308	83788462	155	2.2	1	83788308-83788462
TU9781	chr1	83788494	83788650	152	2.0	2	83788494-83788555	83788561-83788650
TU9782	chr1	83791715	83791892	178	2.6	1	83791715-83791892
TU9783	chr1	83793663	83793844	182	7.3	1	83793663-83793844
TU9784	chr1	83793946	83794278	333	4.2	1	83793946-83794278
TU9785	chr1	83794706	83795017	312	4.4	1	83794706-83795017
TU9786	chr1	83795168	83795739	534	2.9	3	83795168-83795413	83795448-83795645	83795650-83795739
TU9787	chr1	83795937	83796117	181	3.2	1	83795937-83796117
TU9788	chr1	83796439	83796636	198	3.2	1	83796439-83796636
TU9789	chr1	83799073	83799238	166	2.5	1	83799073-83799238
TU9790	chr1	83803334	83803512	172	2.0	2	83803334-83803423	83803431-83803512
TU9791	chr1	83806223	83806372	150	2.1	1	83806223-83806372
TU9792	chr1	83827254	83827442	180	2.0	2	83827254-83827343	83827353-83827442
TU9793	chr1	83832965	83833189	225	6.2	1	83832965-83833189
TU9794	chr1	83833391	83833558	168	2.1	1	83833391-83833558
TU9795	chr1	83834919	83835095	177	4.1	1	83834919-83835095
TU9796	chr1	83835603	83835774	172	2.1	1	83835603-83835774
TU9797	chr1	83837767	83837966	200	8.5	1	83837767-83837966
TU9798	chr1	83839115	83839282	168	3.1	1	83839115-83839282
TU9799	chr1	83852843	83853009	167	3.6	1	83852843-83853009
TU9800	chr1	83853208	83853560	353	3.5	1	83853208-83853560
TU9801	chr1	83854801	83854968	168	3.1	1	83854801-83854968
TU9802	chr1	83856075	83856253	179	2.9	1	83856075-83856253
TU9803	chr1	83865836	83866012	177	2.9	1	83865836-83866012
TU9804	chr1	83866689	83866844	154	2.1	2	83866689-83866778	83866781-83866844
TU9805	chr1	83867407	83867789	383	3.2	1	83867407-83867789
TU9806	chr1	83868334	83868506	173	2.1	1	83868334-83868506
TU9807	chr1	83874237	83874387	151	2.1	1	83874237-83874387
TU9808	chr1	83874990	83875178	189	4.2	1	83874990-83875178
TU9809	chr1	83875546	83875712	167	3.0	1	83875546-83875712
TU9810	chr1	83882347	83882506	155	2.1	2	83882347-83882411	83882417-83882506
TU9811	chr1	83893614	83893784	171	3.1	1	83893614-83893784
TU9812	chr1	83894066	83894243	178	3.3	1	83894066-83894243
TU9813	chr1	83894853	83895047	195	3.0	1	83894853-83895047
TU9814	chr1	83898769	83898946	178	4.3	1	83898769-83898946
TU9815	chr1	83899371	83899676	304	2.6	2	83899371-83899584	83899587-83899676
TU9816	chr1	83900851	83901022	172	3.9	1	83900851-83901022
TU9817	chr1	83915816	83916097	280	2.9	2	83915816-83915905	83915908-83916097
TU9818	chr1	83919600	83919775	176	2.0	1	83919600-83919775
TU9819	chr1	83919831	83919999	166	2.1	2	83919831-83919920	83919924-83919999
TU9820	chr1	83933348	83933519	172	3.1	1	83933348-83933519
TU9821	chr1	83934755	83934925	162	2.1	2	83934755-83934844	83934854-83934925
TU9822	chr1	83947052	83947230	174	2.0	2	83947052-83947137	83947143-83947230
TU9823	chr1	83947468	83947696	229	4.4	1	83947468-83947696
TU9824	chr1	83948027	83948208	182	3.1	1	83948027-83948208
TU9825	chr1	83948356	83948555	200	3.9	1	83948356-83948555
TU9826	chr1	83958097	83958268	172	2.6	1	83958097-83958268
TU9827	chr1	83960754	83960930	177	3.0	1	83960754-83960930
TU9828	chr1	83960953	83961106	154	2.8	1	83960953-83961106
TU9829	chr1	83961323	83961507	185	2.8	1	83961323-83961507
TU9830	chr1	83962158	83962347	190	2.4	1	83962158-83962347
TU9831	chr1	83971660	83971823	164	2.1	1	83971660-83971823
TU9832	chr1	83975399	83975872	472	5.7	2	83975399-83975593	83975596-83975872
TU9833	chr1	83980974	83981187	203	3.1	2	83980974-83981048	83981060-83981187
TU9835	chr1	84141584	84141759	176	2.0	1	84141584-84141759
TU9836	chr1	85582954	85583259	256	11.2	2	85582954-85583006	85583057-85583259
TU9837	chr1	85583311	85583708	398	8.1	1	85583311-85583708
TU9838	chr1	85584001	85584302	302	5.3	1	85584001-85584302
TU9839	chr1	85584677	85584854	178	3.3	1	85584677-85584854
TU9840	chr1	85606973	85607147	175	2.0	1	85606973-85607147
TU9841	chr1	85607870	85608064	180	2.0	2	85607870-85607959	85607975-85608064
TU9842	chr1	85630885	85631137	253	2.6	1	85630885-85631137
TU9843	chr1	85673208	85673373	166	2.9	1	85673208-85673373
TU9844	chr1	85690116	85690383	260	2.2	2	85690116-85690285	85690294-85690383
TU9845	chr1	85696527	85696697	161	2.0	2	85696527-85696616	85696627-85696697
TU9846	chr1	85722723	85730154	249	3.2	2	85722723-85722914	85730098-85730154
TU9847	chr1	85746679	85746858	172	2.0	2	85746679-85746765	85746774-85746858
TU9848	chr1	85755851	85756030	176	2.0	2	85755851-85755936	85755941-85756030
TU9849	chr1	85758457	85758609	153	2.6	1	85758457-85758609
TU9850	chr1	85770192	85770365	174	2.0	1	85770192-85770365
TU9851	chr1	85778418	85778579	162	2.1	1	85778418-85778579
TU9852	chr1	85778766	85778933	168	3.1	1	85778766-85778933
TU9853	chr1	85781677	85781865	189	4.0	1	85781677-85781865
TU9854	chr1	85782766	85782952	180	2.2	2	85782766-85782855	85782863-85782952
TU9855	chr1	85786366	85786556	191	4.4	1	85786366-85786556
TU9856	chr1	85797123	85797304	182	2.8	1	85797123-85797304
TU9857	chr1	85800060	85800389	285	2.5	2	85800060-85800286	85800332-85800389
TU9858	chr1	85802327	85802500	174	3.4	1	85802327-85802500
TU9859	chr1	85802962	85803136	174	2.0	2	85802962-85803045	85803047-85803136
TU9860	chr1	85803268	85803488	221	6.1	1	85803268-85803488
TU9861	chr1	85803527	85804095	522	3.7	2	85803527-85803901	85803949-85804095
TU9862	chr1	85804176	85804341	166	4.0	1	85804176-85804341
TU9863	chr1	85804487	85804673	187	5.1	1	85804487-85804673
TU9864	chr1	85804742	85804911	170	4.1	1	85804742-85804911
TU9865	chr1	85805071	85805553	483	3.5	1	85805071-85805553
TU9866	chr1	85809057	85809462	406	4.7	1	85809057-85809462
TU9867	chr1	85809951	85810133	180	2.5	2	85809951-85810040	85810044-85810133
TU9868	chr1	85812667	85812842	176	2.8	1	85812667-85812842
TU9869	chr1	85813524	85813750	227	3.4	1	85813524-85813750
TU9870	chr1	85814036	85814211	172	2.0	2	85814036-85814117	85814122-85814211
TU9871	chr1	85816069	85816240	158	2.0	2	85816069-85816148	85816163-85816240
TU9872	chr1	85817502	85817682	181	3.6	1	85817502-85817682
TU9873	chr1	85818064	85818251	188	3.3	1	85818064-85818251
TU9874	chr1	85818316	85818571	256	2.7	1	85818316-85818571
TU9875	chr1	85818770	85818985	214	2.7	2	85818770-85818893	85818896-85818985
TU9876	chr1	85819379	85819556	178	4.4	1	85819379-85819556
TU9877	chr1	85820806	85821110	287	2.5	2	85820806-85820915	85820934-85821110
TU9879	chr1	85823961	85824140	180	2.0	1	85823961-85824140
TU9880	chr1	85824973	85825150	178	5.0	1	85824973-85825150
TU9881	chr1	85825374	85825676	275	5.3	2	85825374-85825590	85825619-85825676
TU9882	chr1	85826230	85826523	290	3.0	2	85826230-85826429	85826434-85826523
TU9883	chr1	85831613	85834084	259	4.3	3	85831613-85831660	85831662-85831774	85833987-85834084
TU9884	chr1	85840540	85840702	163	2.2	1	85840540-85840702
TU9885	chr1	85844222	85857092	762	7.4	4	85844222-85844375	85845319-85845607	85849950-85850110	85856935-85857092
TU9886	chr1	85867441	85867624	184	3.8	1	85867441-85867624
TU9891	chr1	86073641	86073813	166	2.7	2	86073641-86073752	86073760-86073813
TU9892	chr1	86075513	86075686	174	2.1	1	86075513-86075686
TU9893	chr1	86077795	86083136	417	6.5	2	86077795-86077969	86082895-86083136
TU9894	chr1	86111712	86111881	170	2.1	1	86111712-86111881
TU9895	chr1	86116572	86116748	177	3.6	1	86116572-86116748
TU9896	chr1	86117330	86117510	180	3.0	2	86117330-86117419	86117421-86117510
TU9897	chr1	86119410	86119616	188	2.4	2	86119410-86119499	86119519-86119616
TU9898	chr1	86119769	86119954	177	2.3	2	86119769-86119855	86119865-86119954
TU9899	chr1	86136927	86137108	180	2.4	2	86136927-86137016	86137019-86137108
TU9900	chr1	86138110	86138288	179	2.2	1	86138110-86138288
TU9901	chr1	86152690	86152858	169	2.1	1	86152690-86152858
TU9902	chr1	86154301	86154481	180	2.3	2	86154301-86154390	86154392-86154481
TU9903	chr1	86155524	86155836	311	2.3	2	86155524-86155759	86155762-86155836
TU9904	chr1	86156336	86156584	249	3.9	1	86156336-86156584
TU9905	chr1	86157322	86157485	158	2.1	2	86157322-86157389	86157396-86157485
TU9906	chr1	86157942	86158113	172	5.2	1	86157942-86158113
TU9907	chr1	86159401	86159723	323	5.7	1	86159401-86159723
TU9908	chr1	86160287	86160696	405	2.3	2	86160287-86160643	86160649-86160696
TU9909	chr1	86161003	86161244	242	3.5	1	86161003-86161244
TU9910	chr1	86163667	86163941	275	2.7	1	86163667-86163941
TU9911	chr1	86167922	86168372	436	8.1	2	86167922-86168263	86168279-86168372
TU9912	chr1	86168894	86169053	160	2.1	1	86168894-86169053
TU9913	chr1	86170097	86170290	194	2.9	1	86170097-86170290
TU9914	chr1	86170377	86170556	180	2.1	1	86170377-86170556
TU9915	chr1	86176696	86182119	820	4.8	3	86176696-86176793	86176916-86177229	86181712-86182119
TU9916	chr1	86182129	86182304	176	3.8	1	86182129-86182304
TU9917	chr1	86182430	86182667	238	8.2	1	86182430-86182667
TU9918	chr1	86182738	86183271	534	8.0	1	86182738-86183271
TU9919	chr1	86183635	86183843	200	3.0	2	86183635-86183708	86183718-86183843
TU9920	chr1	86184118	86184623	504	3.3	2	86184118-86184207	86184210-86184623
TU9921	chr1	86184869	86185208	340	5.2	1	86184869-86185208
TU9922	chr1	86185308	86185694	387	6.9	1	86185308-86185694
TU9923	chr1	86186013	86186438	426	14.5	1	86186013-86186438
TU9924	chr1	86186518	86186878	361	20.2	1	86186518-86186878
TU9925	chr1	86224242	86224422	180	2.0	2	86224242-86224331	86224333-86224422
TU9926	chr1	86226265	86226440	176	2.0	1	86226265-86226440
TU9927	chr1	86227233	86227585	314	2.7	2	86227233-86227485	86227525-86227585
TU9928	chr1	86227769	86227956	188	4.1	1	86227769-86227956
TU9929	chr1	86228553	86228743	184	3.4	2	86228553-86228646	86228654-86228743
TU9930	chr1	86228895	86229050	156	2.2	1	86228895-86229050
TU9931	chr1	86240029	86243581	172	2.0	2	86240029-86240115	86243497-86243581
TU9932	chr1	86249342	86249521	180	2.6	1	86249342-86249521
TU9935	chr1	86264117	86264379	253	6.5	2	86264117-86264170	86264181-86264379
TU9945	chr1	86284181	86284357	177	2.3	1	86284181-86284357
TU9946	chr1	86787667	86789518	1840	8.7	3	86787667-86787942	86787947-86789011	86789020-86789518
TU9947	chr1	86789788	86789974	187	14.5	1	86789788-86789974
TU10101	chr1	89343018	89343195	178	2.8	1	89343018-89343195
TU10107	chr1	89392087	89392253	167	2.9	1	89392087-89392253
TU10108	chr1	89401793	89401956	163	2.0	2	89401793-89401865	89401867-89401956
TU10110	chr1	89525931	89526103	165	2.0	2	89525931-89526005	89526014-89526103
TU10112	chr1	89970462	89970642	180	2.0	2	89970462-89970551	89970553-89970642
TU10115	chr1	90696744	90696914	171	2.6	1	90696744-90696914
TU10116	chr1	90698485	90698740	256	3.9	1	90698485-90698740
TU10117	chr1	90739107	90739280	174	3.3	1	90739107-90739280
TU10118	chr1	90766472	90766643	172	2.1	1	90766472-90766643
TU10119	chr1	90767587	90767762	176	3.0	1	90767587-90767762
TU10120	chr1	90774219	90774397	167	2.0	2	90774219-90774305	90774318-90774397
TU10142	chr1	91385153	91385350	198	3.3	1	91385153-91385350
TU10143	chr1	91385514	91386874	1361	22.5	1	91385514-91386874
TU10148	chr1	91393674	91393846	163	2.0	2	91393674-91393746	91393757-91393846
TU10149	chr1	91396358	91396539	173	2.1	2	91396358-91396440	91396450-91396539
TU10150	chr1	91403559	91403737	179	2.6	1	91403559-91403737
TU10151	chr1	91403970	91404310	299	2.7	3	91403970-91404059	91404064-91404153	91404192-91404310
TU10152	chr1	91426577	91426751	175	3.9	1	91426577-91426751
TU10153	chr1	91430586	91430764	179	2.8	1	91430586-91430764
TU10154	chr1	91433029	91433259	228	2.8	2	91433029-91433118	91433122-91433259
TU10155	chr1	91441461	91441627	167	2.1	1	91441461-91441627
TU10158	chr1	91443636	91443799	164	2.1	1	91443636-91443799
TU10159	chr1	91445299	91445506	156	2.4	2	91445299-91445357	91445410-91445506
TU10160	chr1	91445755	91445956	202	2.6	1	91445755-91445956
TU10161	chr1	91446192	91446364	173	2.1	1	91446192-91446364
TU10162	chr1	91446390	91446564	163	2.0	2	91446390-91446462	91446475-91446564
TU10163	chr1	91446815	91447175	316	2.6	2	91446815-91446883	91446929-91447175
TU10164	chr1	91448004	91448179	176	3.0	1	91448004-91448179
TU10165	chr1	91448518	91448675	158	2.1	1	91448518-91448675
TU10166	chr1	91449100	91449262	160	2.1	2	91449100-91449169	91449173-91449262
TU10167	chr1	91465340	91465542	203	12.1	1	91465340-91465542
TU10168	chr1	91469004	91469170	167	3.2	1	91469004-91469170
TU10169	chr1	91470493	91470659	167	2.6	1	91470493-91470659
TU10170	chr1	91472808	91472981	174	2.5	1	91472808-91472981
TU10171	chr1	91473317	91473494	178	5.0	1	91473317-91473494
TU10172	chr1	91521046	91521217	172	2.1	1	91521046-91521217
TU10173	chr1	91572330	91572480	151	2.1	1	91572330-91572480
TU10174	chr1	91579218	91579389	172	2.1	1	91579218-91579389
TU10175	chr1	91580390	91580547	158	2.3	1	91580390-91580547
TU10176	chr1	91580945	91581123	179	2.0	1	91580945-91581123
TU10177	chr1	91581961	91582129	169	2.0	1	91581961-91582129
TU10178	chr1	91584704	91584889	186	6.3	1	91584704-91584889
TU10179	chr1	91584995	91585170	176	2.3	1	91584995-91585170
TU10180	chr1	91586624	91586908	285	2.7	1	91586624-91586908
TU10181	chr1	91588899	91589060	162	3.1	1	91588899-91589060
TU10182	chr1	91589497	91589729	233	3.8	1	91589497-91589729
TU10183	chr1	91625297	91625480	180	2.0	2	91625297-91625386	91625391-91625480
TU10184	chr1	91630329	91630493	165	2.2	1	91630329-91630493
TU10185	chr1	91632063	91632366	304	3.0	1	91632063-91632366
TU10186	chr1	91632595	91632777	181	4.2	2	91632595-91632685	91632688-91632777
TU10187	chr1	91634008	91634186	179	2.5	1	91634008-91634186
TU10188	chr1	91634590	91634764	175	2.8	1	91634590-91634764
TU10189	chr1	91639687	91639873	180	2.4	2	91639687-91639776	91639784-91639873
TU10190	chr1	91665761	91665932	172	2.1	1	91665761-91665932
TU10191	chr1	91671873	91672053	181	4.5	1	91671873-91672053
TU10192	chr1	91683937	91684094	158	2.1	1	91683937-91684094
TU10193	chr1	91684378	91684549	171	2.0	2	91684378-91684467	91684469-91684549
TU10194	chr1	91684669	91684852	184	3.3	1	91684669-91684852
TU10195	chr1	91686712	91687005	265	2.1	2	91686712-91686801	91686831-91687005
TU10196	chr1	91687317	91687535	219	4.1	1	91687317-91687535
TU10197	chr1	91687933	91688102	170	3.2	1	91687933-91688102
TU10198	chr1	91690005	91690180	176	2.0	1	91690005-91690180
TU10199	chr1	91690474	91690640	167	3.0	1	91690474-91690640
TU10200	chr1	91691555	91691721	167	2.1	1	91691555-91691721
TU10201	chr1	91704621	91704804	184	2.6	1	91704621-91704804
TU10202	chr1	91720502	91720789	288	4.0	1	91720502-91720789
TU10203	chr1	91720817	91721001	180	2.9	2	91720817-91720906	91720912-91721001
TU10204	chr1	91721511	91721707	197	2.1	1	91721511-91721707
TU10205	chr1	91722709	91722885	177	2.9	1	91722709-91722885
TU10206	chr1	91723771	91723988	218	2.6	1	91723771-91723988
TU10207	chr1	91727787	91728132	346	2.7	1	91727787-91728132
TU10208	chr1	91730246	91730397	152	2.1	1	91730246-91730397
TU10209	chr1	91732739	91732899	153	2.1	2	91732739-91732828	91732837-91732899
TU10210	chr1	91763885	91764055	171	2.1	1	91763885-91764055
TU10211	chr1	91764830	91764999	170	2.2	1	91764830-91764999
TU10212	chr1	91765853	91766028	176	3.1	1	91765853-91766028
TU10213	chr1	91768567	91768741	175	2.1	1	91768567-91768741
TU10214	chr1	91770843	91771015	173	2.1	1	91770843-91771015
TU10215	chr1	91778605	91778764	160	2.1	1	91778605-91778764
TU10216	chr1	91782080	91782258	179	4.0	1	91782080-91782258
TU10217	chr1	91783892	91784062	171	3.4	1	91783892-91784062
TU10218	chr1	91784979	91785167	189	2.6	1	91784979-91785167
TU10219	chr1	91786773	91786940	168	3.1	1	91786773-91786940
TU10220	chr1	91788215	91788403	180	2.0	2	91788215-91788304	91788314-91788403
TU10221	chr1	91817396	91817565	170	2.1	1	91817396-91817565
TU10222	chr1	91821864	91822022	156	2.1	2	91821864-91821929	91821933-91822022
TU10223	chr1	91822142	91822319	178	2.4	1	91822142-91822319
TU10224	chr1	91823150	91823345	190	2.7	2	91823150-91823240	91823247-91823345
TU10225	chr1	91828546	91828730	181	2.5	2	91828546-91828636	91828641-91828730
TU10226	chr1	91829115	91829283	167	2.1	2	91829115-91829191	91829194-91829283
TU10227	chr1	91830709	91830936	223	2.5	2	91830709-91830880	91830886-91830936
TU10228	chr1	91831239	91831410	172	2.9	1	91831239-91831410
TU10229	chr1	91831507	91831666	157	2.1	2	91831507-91831573	91831577-91831666
TU10230	chr1	91841126	91841292	167	2.9	1	91841126-91841292
TU10231	chr1	91841635	91841854	220	5.2	1	91841635-91841854
TU10232	chr1	91842238	91842489	252	3.0	1	91842238-91842489
TU10233	chr1	91842718	91842892	167	2.0	2	91842718-91842794	91842803-91842892
TU10234	chr1	91843196	91843379	184	2.1	1	91843196-91843379
TU10239	chr1	91859965	91860145	180	2.3	2	91859965-91860054	91860056-91860145
TU10240	chr1	91860803	91860982	178	2.0	2	91860803-91860890	91860893-91860982
TU10241	chr1	91862347	91862533	186	2.5	2	91862347-91862436	91862438-91862533
TU10242	chr1	91865147	91865322	176	2.4	1	91865147-91865322
TU10243	chr1	91867368	91867527	160	2.1	1	91867368-91867527
TU10244	chr1	91915027	91915232	206	4.7	1	91915027-91915232
TU10359	chr1	92440958	92441131	174	2.1	1	92440958-92441131
TU10360	chr1	92441862	92442025	164	3.1	1	92441862-92442025
TU10361	chr1	92550545	92550724	180	3.3	1	92550545-92550724
TU10521	chr1	95437417	95437579	163	2.2	1	95437417-95437579
TU10522	chr1	95487265	95487514	250	3.4	1	95487265-95487514
TU10523	chr1	95494378	95494553	170	2.1	2	95494378-95494478	95494485-95494553
TU10524	chr1	95494916	95495093	178	2.2	1	95494916-95495093
TU10525	chr1	95496354	95496663	310	12.0	1	95496354-95496663
TU10526	chr1	95496746	95496963	218	5.0	1	95496746-95496963
TU10527	chr1	95506577	95506923	287	4.2	3	95506577-95506622	95506668-95506749	95506765-95506923
TU10528	chr1	95508941	95509219	279	4.7	1	95508941-95509219
TU10529	chr1	95509306	95509482	177	2.8	1	95509306-95509482
TU10530	chr1	95509595	95509744	150	2.1	1	95509595-95509744
TU10531	chr1	95521486	95521678	193	13.5	1	95521486-95521678
TU10532	chr1	95521823	95522032	210	3.6	1	95521823-95522032
TU10533	chr1	95534728	95534905	173	2.0	2	95534728-95534817	95534823-95534905
TU10534	chr1	95548550	95548707	158	2.1	1	95548550-95548707
TU10535	chr1	95552431	95552633	203	3.4	1	95552431-95552633
TU10536	chr1	95561880	95562072	193	5.1	1	95561880-95562072
TU10537	chr1	95562093	95562285	185	2.7	2	95562093-95562182	95562191-95562285
TU10538	chr1	95562490	95562672	183	3.8	1	95562490-95562672
TU10539	chr1	95569963	95570191	229	11.4	1	95569963-95570191
TU10540	chr1	95570776	95570956	180	3.0	2	95570776-95570865	95570867-95570956
TU10541	chr1	95575901	95576080	180	3.3	1	95575901-95576080
TU10542	chr1	95576324	95576490	167	2.1	1	95576324-95576490
TU10543	chr1	95576652	95576844	193	4.3	1	95576652-95576844
TU10544	chr1	95576883	95577060	178	2.2	1	95576883-95577060
TU10545	chr1	95580245	95580403	159	3.4	1	95580245-95580403
TU10546	chr1	95589519	95589678	157	2.2	2	95589519-95589609	95589613-95589678
TU10547	chr1	95591168	95591351	184	3.9	1	95591168-95591351
TU10548	chr1	95600830	95601011	182	4.0	1	95600830-95601011
TU10549	chr1	95601083	95601483	401	7.7	1	95601083-95601483
TU10550	chr1	95601862	95602153	292	7.7	1	95601862-95602153
TU10551	chr1	95602217	95602380	160	2.5	2	95602217-95602314	95602319-95602380
TU10552	chr1	95603946	95604199	254	2.7	1	95603946-95604199
TU10553	chr1	95605209	95605484	276	3.5	1	95605209-95605484
TU10554	chr1	95605727	95605899	173	4.7	1	95605727-95605899
TU10555	chr1	95608563	95608774	212	2.9	1	95608563-95608774
TU10556	chr1	95609460	95609901	416	3.5	3	95609460-95609681	95609705-95609808	95609812-95609901
TU10557	chr1	95610223	95610402	180	5.0	1	95610223-95610402
TU10558	chr1	95611100	95611280	181	3.3	1	95611100-95611280
TU10559	chr1	95612239	95612406	168	2.7	1	95612239-95612406
TU10560	chr1	95619256	95619507	252	8.5	1	95619256-95619507
TU10561	chr1	95620167	95620502	336	3.2	1	95620167-95620502
TU10562	chr1	95620905	95621086	181	2.9	2	95620905-95620994	95620996-95621086
TU10634	chr1	95792159	95792350	192	5.9	1	95792159-95792350
TU10635	chr1	95792623	95792817	195	3.6	1	95792623-95792817
TU10636	chr1	95795919	95796781	191	29.5	2	95795919-95796038	95796711-95796781
TU10637	chr1	95796790	95799751	184	14.1	2	95796790-95796906	95799685-95799751
TU10638	chr1	95800089	95800488	400	18.4	1	95800089-95800488
TU10639	chr1	95800673	95800965	293	9.1	1	95800673-95800965
TU10640	chr1	95802869	95803029	161	3.2	1	95802869-95803029
TU10641	chr1	95806453	95806644	192	3.4	1	95806453-95806644
TU10642	chr1	95806715	95806890	176	3.6	1	95806715-95806890
TU10643	chr1	95811839	95818498	474	42.0	4	95811839-95811941	95813562-95813658	95816928-95817018	95818316-95818498
TU10644	chr1	95814160	95814450	291	3.7	1	95814160-95814450
TU10645	chr1	95859737	95859913	177	3.4	1	95859737-95859913
TU10646	chr1	95862313	95862490	178	3.0	1	95862313-95862490
TU10647	chr1	95863131	95863498	363	4.9	2	95863131-95863288	95863294-95863498
TU10648	chr1	95864024	95864206	180	2.0	2	95864024-95864113	95864117-95864206
TU10649	chr1	95864707	95864903	197	4.5	1	95864707-95864903
TU10650	chr1	95866062	95866432	371	5.2	1	95866062-95866432
TU10651	chr1	95866655	95866835	181	4.0	1	95866655-95866835
TU10652	chr1	95866925	95867446	522	6.4	1	95866925-95867446
TU10653	chr1	95867656	95868574	860	14.0	2	95867656-95868198	95868258-95868574
TU10654	chr1	95868628	95868810	178	2.0	2	95868628-95868717	95868723-95868810
TU10655	chr1	95868855	95869436	582	5.6	1	95868855-95869436
TU10656	chr1	95869620	95869780	161	2.4	1	95869620-95869780
TU10657	chr1	95869943	95870262	283	4.7	2	95869943-95870000	95870038-95870262
TU10658	chr1	95876196	95876366	159	2.2	2	95876196-95876246	95876259-95876366
TU10659	chr1	95876434	95876660	227	5.4	1	95876434-95876660
TU10660	chr1	95876776	95881057	793	4.9	4	95876776-95876981	95877214-95877371	95878530-95878717	95880817-95881057
TU10661	chr1	95878255	95878425	169	2.0	2	95878255-95878333	95878336-95878425
TU10662	chr1	95881449	95881612	164	2.1	1	95881449-95881612
TU10663	chr1	95881990	95882300	311	3.9	1	95881990-95882300
TU10664	chr1	95882622	95882822	201	5.2	1	95882622-95882822
TU10665	chr1	95883283	95883870	540	3.9	3	95883283-95883556	95883589-95883678	95883695-95883870
TU10666	chr1	95885176	95901349	1182	4.3	6	95885176-95885344	95888599-95888876	95888892-95888981	95889000-95889089	95890974-95891239	95901061-95901349
TU10667	chr1	95886173	95886348	176	2.9	1	95886173-95886348
TU10668	chr1	95886996	95887180	185	2.6	1	95886996-95887180
TU10669	chr1	95887318	95887498	181	2.8	1	95887318-95887498
TU10670	chr1	95897446	95897612	167	2.1	1	95897446-95897612
TU10671	chr1	95900016	95900192	177	2.3	1	95900016-95900192
TU10672	chr1	95900732	95900897	166	2.6	1	95900732-95900897
TU10673	chr1	95901424	95901649	226	3.3	1	95901424-95901649
TU10674	chr1	95901894	95902178	285	14.3	1	95901894-95902178
TU10675	chr1	95902334	95902717	369	3.5	2	95902334-95902637	95902653-95902717
TU10676	chr1	95903122	95903293	172	2.8	1	95903122-95903293
TU10677	chr1	95903390	95903553	164	2.1	1	95903390-95903553
TU10678	chr1	95903688	95903863	176	2.0	1	95903688-95903863
TU10679	chr1	95904001	95904379	379	4.9	1	95904001-95904379
TU10680	chr1	95905142	95905475	326	2.9	2	95905142-95905334	95905343-95905475
TU10681	chr1	95905655	95906013	359	3.8	1	95905655-95906013
TU10682	chr1	95906815	95907012	192	2.8	2	95906815-95906906	95906913-95907012
TU10684	chr1	95908666	95908847	182	3.2	1	95908666-95908847
TU10685	chr1	95909468	95909641	174	2.4	1	95909468-95909641
TU10686	chr1	95910898	95911056	159	2.2	1	95910898-95911056
TU10689	chr1	95927723	95927898	173	2.4	2	95927723-95927815	95927819-95927898
TU10690	chr1	95928207	95928389	179	2.0	2	95928207-95928295	95928300-95928389
TU10691	chr1	95932797	95932975	179	2.4	1	95932797-95932975
TU10692	chr1	95933472	95933637	166	2.1	1	95933472-95933637
TU10693	chr1	95934235	95934729	446	4.9	3	95934235-95934465	95934505-95934629	95934640-95934729
TU10694	chr1	95937026	95939425	297	6.7	2	95937026-95937232	95939336-95939425
TU10695	chr1	95937561	95937735	171	2.0	2	95937561-95937650	95937655-95937735
TU10696	chr1	95937986	95938605	620	5.3	1	95937986-95938605
TU10697	chr1	95938637	95939059	423	3.7	1	95938637-95939059
TU10698	chr1	95940418	95940586	164	2.3	2	95940418-95940491	95940497-95940586
TU10699	chr1	95940594	95941177	579	3.9	2	95940594-95940688	95940694-95941177
TU10700	chr1	95941185	95941533	346	3.4	2	95941185-95941431	95941435-95941533
TU10701	chr1	95941639	95942203	565	9.2	1	95941639-95942203
TU10702	chr1	95942209	95942730	522	4.5	1	95942209-95942730
TU10703	chr1	95943799	95945119	268	30.5	2	95943799-95943918	95944972-95945119
TU10704	chr1	95947395	95948620	309	5.4	3	95947395-95947465	95947651-95947780	95948513-95948620
TU10705	chr1	95950280	95969618	1703	21.7	12	95950280-95950369	95952892-95953022	95953183-95953389	95956446-95956614	95958164-95958207	95958299-95958444	95961110-95961338	95961375-95961625	95961907-95962018	95966164-95966319	95967890-95967967	95969529-95969618
TU10706	chr1	95950530	95950701	172	2.1	1	95950530-95950701
TU10707	chr1	95959900	95960260	329	4.8	3	95959900-95959962	95959992-95960083	95960087-95960260
TU10708	chr1	95960580	95960767	188	3.5	1	95960580-95960767
TU10709	chr1	95960908	95961072	165	3.8	1	95960908-95961072
TU10710	chr1	95968377	95968548	172	3.8	1	95968377-95968548
TU10711	chr1	95974716	95974871	156	2.2	1	95974716-95974871
TU10712	chr1	95975602	95975803	202	7.2	1	95975602-95975803
TU10713	chr1	95976095	95976269	175	2.3	1	95976095-95976269
TU10714	chr1	95976323	95976840	518	7.8	1	95976323-95976840
TU10715	chr1	95977205	95977383	176	2.1	2	95977205-95977273	95977277-95977383
TU10716	chr1	95977406	95977585	180	2.7	1	95977406-95977585
TU10717	chr1	95981611	95981871	261	3.5	1	95981611-95981871
TU10718	chr1	95981894	95982063	170	2.7	1	95981894-95982063
TU10720	chr1	95983380	95983566	187	3.5	1	95983380-95983566
TU10721	chr1	95984225	95984400	176	2.1	1	95984225-95984400
TU10722	chr1	95987775	95988222	416	3.9	2	95987775-95987972	95988005-95988222
TU10723	chr1	96008002	96008186	180	2.0	2	96008002-96008091	96008097-96008186
TU10724	chr1	96865664	96865826	163	2.1	1	96865664-96865826
TU10725	chr1	97271650	97272159	510	25.4	1	97271650-97272159
TU10726	chr1	97272464	97272771	308	8.2	1	97272464-97272771
TU10727	chr1	97272983	97273464	482	7.9	1	97272983-97273464
TU10728	chr1	97273539	97274093	555	11.9	1	97273539-97274093
TU10729	chr1	97274528	97274847	320	5.6	1	97274528-97274847
TU10730	chr1	97276002	97276478	477	5.2	1	97276002-97276478
TU10731	chr1	97279335	97279517	180	2.2	2	97279335-97279424	97279428-97279517
TU10732	chr1	97279807	97283634	198	3.7	2	97279807-97279901	97283532-97283634
TU10733	chr1	97288572	97293651	664	5.0	4	97288572-97288728	97289887-97290060	97292208-97292377	97293489-97293651
TU10734	chr1	97315074	97316311	252	2.6	2	97315074-97315151	97316138-97316311
TU10735	chr1	97344619	97347897	176	2.4	2	97344619-97344718	97347822-97347897
TU10736	chr1	97348541	97352459	399	5.3	3	97348541-97348619	97349385-97349610	97352366-97352459
TU10737	chr1	97355714	97355876	163	2.1	1	97355714-97355876
TU10738	chr1	97358315	97358527	213	2.6	1	97358315-97358527
TU10739	chr1	97386887	97393264	271	2.6	2	97386887-97386976	97393084-97393264
TU10740	chr1	97403467	97403624	155	2.0	2	97403467-97403531	97403535-97403624
TU10741	chr1	97405790	97405952	155	2.1	2	97405790-97405854	97405863-97405952
TU10742	chr1	97413780	97413950	171	2.1	1	97413780-97413950
TU10743	chr1	97421152	97421342	168	2.1	2	97421152-97421241	97421265-97421342
TU10744	chr1	97430224	97430381	157	2.0	2	97430224-97430290	97430292-97430381
TU10745	chr1	97432661	97432850	190	2.6	1	97432661-97432850
TU10746	chr1	97432934	97433184	251	6.6	1	97432934-97433184
TU10747	chr1	97433232	97433465	234	4.6	1	97433232-97433465
TU10748	chr1	97433509	97433685	177	2.1	1	97433509-97433685
TU10749	chr1	97435169	97435345	177	2.6	1	97435169-97435345
TU10750	chr1	97455078	97455250	173	2.1	1	97455078-97455250
TU10751	chr1	97465276	97465609	329	2.4	2	97465276-97465514	97465520-97465609
TU10752	chr1	97476403	97485396	400	6.5	2	97476403-97476604	97485199-97485396
TU10753	chr1	97478304	97478476	173	2.6	1	97478304-97478476
TU10754	chr1	97488940	97489104	157	2.1	2	97488940-97489006	97489015-97489104
TU10755	chr1	97490561	97490718	156	2.0	2	97490561-97490626	97490629-97490718
TU10756	chr1	97496860	97497037	173	2.6	2	97496860-97496942	97496948-97497037
TU10757	chr1	97497404	97497561	158	2.2	1	97497404-97497561
TU10758	chr1	97503692	97503879	175	2.4	2	97503692-97503781	97503795-97503879
TU10759	chr1	97506019	97508092	245	4.1	2	97506019-97506108	97507938-97508092
TU10760	chr1	97511588	97511778	191	3.3	1	97511588-97511778
TU10761	chr1	97528858	97529039	182	3.7	1	97528858-97529039
TU10762	chr1	97530852	97540328	1058	30.5	4	97530852-97531353	97534795-97534995	97539968-97540057	97540064-97540328
TU10763	chr1	97533924	97534211	259	2.3	3	97533924-97534002	97534006-97534095	97534122-97534211
TU10764	chr1	97535725	97535937	213	15.2	1	97535725-97535937
TU10765	chr1	97535948	97536116	166	2.1	2	97535948-97536037	97536041-97536116
TU10766	chr1	97536274	97536499	226	4.7	1	97536274-97536499
TU10767	chr1	97536524	97536906	383	3.8	1	97536524-97536906
TU10768	chr1	97537081	97537493	413	3.2	1	97537081-97537493
TU10769	chr1	97538408	97538594	182	3.3	2	97538408-97538498	97538504-97538594
TU10770	chr1	97538794	97538962	169	3.8	1	97538794-97538962
TU10771	chr1	97541679	97543805	673	15.5	4	97541679-97541886	97542728-97542922	97543446-97543639	97543730-97543805
TU10772	chr1	97545362	97545516	155	2.1	1	97545362-97545516
TU10773	chr1	97545891	97551078	381	5.5	2	97545891-97546181	97550989-97551078
TU10774	chr1	97546720	97546897	178	3.2	1	97546720-97546897
TU10775	chr1	97546915	97547399	483	6.3	2	97546915-97547005	97547008-97547399
TU10776	chr1	97547482	97547640	159	2.1	1	97547482-97547640
TU10777	chr1	97547707	97548016	270	3.7	2	97547707-97547902	97547943-97548016
TU10778	chr1	97549150	97549316	159	2.0	2	97549150-97549218	97549227-97549316
TU10779	chr1	97549465	97549635	171	2.6	1	97549465-97549635
TU10780	chr1	97550620	97550780	161	2.5	1	97550620-97550780
TU10781	chr1	97555726	97556029	298	3.9	2	97555726-97555774	97555781-97556029
TU10782	chr1	97567038	97567312	273	3.2	2	97567038-97567258	97567261-97567312
TU10783	chr1	97568554	97568900	347	1085.4	1	97568554-97568900
TU10785	chr1	97571432	97571607	176	3.5	1	97571432-97571607
TU10786	chr1	97606531	97606708	178	9.0	1	97606531-97606708
TU10787	chr1	97606767	97611380	288	9.1	2	97606767-97606957	97611284-97611380
TU10788	chr1	97610347	97610516	166	2.0	2	97610347-97610436	97610441-97610516
TU10789	chr1	97610799	97611053	255	2.6	1	97610799-97611053
TU10790	chr1	97614166	97614328	163	2.1	1	97614166-97614328
TU10791	chr1	97617765	97619348	1584	2609.6	2	97617765-97618016	97618017-97619348
TU10792	chr1	97619437	97619614	178	2.5	1	97619437-97619614
TU10793	chr1	97620415	97620686	268	2.7	2	97620415-97620592	97620597-97620686
TU10794	chr1	97623118	97623297	180	2.2	1	97623118-97623297
TU10795	chr1	97625139	97625312	174	2.7	1	97625139-97625312
TU10796	chr1	97625386	97625690	301	5.8	2	97625386-97625638	97625643-97625690
TU10797	chr1	97633404	97633632	229	11.1	1	97633404-97633632
TU10804	chr1	97690002	97690627	626	18.4	1	97690002-97690627
TU10805	chr1	97807700	97807888	157	2.6	2	97807700-97807796	97807829-97807888
TU10806	chr1	97933544	97933738	195	4.6	1	97933544-97933738
TU10807	chr1	98015024	98015666	643	14.1	1	98015024-98015666
TU10808	chr1	98016063	98016538	476	6.0	1	98016063-98016538
TU10809	chr1	98017105	98017503	394	3.3	2	98017105-98017194	98017200-98017503
TU10810	chr1	98018158	98018310	153	3.3	1	98018158-98018310
TU10813	chr1	98021915	98022081	167	2.1	1	98021915-98022081
TU10814	chr1	98024636	98024966	327	2.7	2	98024636-98024725	98024730-98024966
TU10815	chr1	98025935	98026561	585	3.7	2	98025935-98026318	98026361-98026561
TU10816	chr1	98026855	98027058	204	3.7	1	98026855-98027058
TU10817	chr1	98027254	98027444	180	2.8	2	98027254-98027343	98027355-98027444
TU10818	chr1	98027460	98027635	176	5.1	1	98027460-98027635
TU10819	chr1	98028755	98028926	166	2.0	2	98028755-98028830	98028837-98028926
TU10820	chr1	98033255	98033429	175	2.5	1	98033255-98033429
TU10821	chr1	98034142	98034299	158	2.2	1	98034142-98034299
TU10822	chr1	98035793	98036013	221	5.0	1	98035793-98036013
TU10823	chr1	98036353	98036629	277	3.2	1	98036353-98036629
TU10824	chr1	98037627	98038609	979	4.0	2	98037627-98037838	98037843-98038609
TU10825	chr1	98039469	98039639	171	2.1	1	98039469-98039639
TU10826	chr1	98039690	98040281	584	4.0	2	98039690-98040038	98040047-98040281
TU10827	chr1	98044490	98044654	154	2.1	2	98044490-98044579	98044591-98044654
TU10828	chr1	98045267	98045571	277	2.5	2	98045267-98045441	98045470-98045571
TU10829	chr1	98055517	98055744	228	2.4	1	98055517-98055744
TU10830	chr1	98056177	98056340	162	2.0	2	98056177-98056248	98056251-98056340
TU10831	chr1	98056455	98056635	180	2.4	2	98056455-98056544	98056546-98056635
TU10832	chr1	98057617	98057890	267	2.5	2	98057617-98057693	98057701-98057890
TU10833	chr1	98100271	98100459	189	3.0	1	98100271-98100459
TU10834	chr1	98100547	98100807	261	5.8	1	98100547-98100807
TU10835	chr1	98100842	98101630	787	4.5	2	98100842-98101166	98101169-98101630
TU10836	chr1	98101869	98102048	180	2.7	1	98101869-98102048
TU10837	chr1	98102720	98102939	167	2.3	2	98102720-98102796	98102850-98102939
TU10841	chr1	98105913	98106149	237	4.9	1	98105913-98106149
TU10842	chr1	98106506	98106689	184	3.7	1	98106506-98106689
TU10843	chr1	98107445	98107747	303	3.0	1	98107445-98107747
TU10844	chr1	98108853	98109021	169	4.2	1	98108853-98109021
TU10845	chr1	98109136	98109326	191	2.5	1	98109136-98109326
TU10846	chr1	98109488	98109721	234	8.8	1	98109488-98109721
TU10847	chr1	98109783	98110553	771	7.7	1	98109783-98110553
TU10848	chr1	98110715	98111770	1056	10.7	1	98110715-98111770
TU10849	chr1	98111975	98112795	821	16.5	1	98111975-98112795
TU10850	chr1	98113213	98113492	280	5.4	1	98113213-98113492
TU10851	chr1	98113512	98114083	562	5.7	3	98113512-98113577	98113580-98113696	98113705-98114083
TU10852	chr1	98114434	98114778	301	6.6	2	98114434-98114655	98114700-98114778
TU10853	chr1	98114958	98115177	220	4.8	1	98114958-98115177
TU10854	chr1	98115275	98115444	170	2.3	1	98115275-98115444
TU10855	chr1	98116681	98116842	162	2.1	1	98116681-98116842
TU10856	chr1	98116893	98117048	156	3.1	1	98116893-98117048
TU10857	chr1	98118106	98118389	259	2.1	2	98118106-98118274	98118300-98118389
TU10858	chr1	98119183	98119359	177	2.0	1	98119183-98119359
TU10859	chr1	98121676	98121839	164	2.1	1	98121676-98121839
TU10860	chr1	98122408	98122726	232	3.6	2	98122408-98122459	98122547-98122726
TU10861	chr1	98122784	98122963	171	2.0	2	98122784-98122869	98122879-98122963
TU10862	chr1	98123056	98123595	540	10.2	1	98123056-98123595
TU10863	chr1	98123718	98124021	304	6.8	1	98123718-98124021
TU10864	chr1	98124229	98124545	308	5.1	2	98124229-98124444	98124454-98124545
TU10865	chr1	98124813	98124971	159	2.3	1	98124813-98124971
TU10866	chr1	98125962	98126250	289	3.5	1	98125962-98126250
TU10867	chr1	98133363	98133718	354	2.5	2	98133363-98133452	98133455-98133718
TU10868	chr1	98136044	98136780	726	3.4	3	98136044-98136557	98136561-98136682	98136691-98136780
TU10869	chr1	98137517	98137742	226	8.6	1	98137517-98137742
TU10870	chr1	98138151	98139386	1224	8.1	2	98138151-98138245	98138258-98139386
TU10871	chr1	98139916	98140287	366	4.5	2	98139916-98140186	98140193-98140287
TU10872	chr1	98140782	98140967	186	6.1	1	98140782-98140967
TU10873	chr1	98141598	98141773	176	4.2	1	98141598-98141773
TU10874	chr1	98142394	98142577	184	2.9	1	98142394-98142577
TU10875	chr1	98147549	98147812	264	3.7	1	98147549-98147812
TU10876	chr1	98149689	98149868	176	2.6	2	98149689-98149762	98149767-98149868
TU10877	chr1	98169294	98169451	158	2.2	1	98169294-98169451
TU10878	chr1	98175340	98175541	202	2.9	1	98175340-98175541
TU10879	chr1	98176289	98176462	163	2.0	2	98176289-98176378	98176390-98176462
TU10880	chr1	98180314	98180501	188	6.3	1	98180314-98180501
TU10881	chr1	98180536	98180746	211	5.5	1	98180536-98180746
TU10882	chr1	98180939	98181221	283	3.0	1	98180939-98181221
TU10883	chr1	98196211	98196600	390	4.3	1	98196211-98196600
TU10884	chr1	98196994	98197589	596	4.7	1	98196994-98197589
TU10885	chr1	98197884	98198387	504	3.9	1	98197884-98198387
TU10886	chr1	98198892	98199072	181	2.5	1	98198892-98199072
TU10887	chr1	98199486	98199661	176	3.5	1	98199486-98199661
TU10888	chr1	98200131	98200608	442	3.7	2	98200131-98200220	98200257-98200608
TU10889	chr1	98208511	98208832	322	2.9	1	98208511-98208832
TU10890	chr1	98212989	98213509	521	6.7	1	98212989-98213509
TU10891	chr1	98213649	98213932	284	3.7	1	98213649-98213932
TU10892	chr1	98214065	98214243	179	2.6	1	98214065-98214243
TU10893	chr1	98214493	98214655	161	2.1	2	98214493-98214563	98214566-98214655
TU10894	chr1	98216908	98217079	172	2.1	1	98216908-98217079
TU10895	chr1	98217373	98217569	197	4.6	1	98217373-98217569
TU10896	chr1	98218150	98218323	174	4.8	1	98218150-98218323
TU10897	chr1	98221104	98221316	213	4.2	1	98221104-98221316
TU10898	chr1	98221502	98221688	187	3.0	1	98221502-98221688
TU10899	chr1	98221690	98221880	180	2.5	2	98221690-98221779	98221791-98221880
TU10900	chr1	98240089	98240260	172	3.1	1	98240089-98240260
TU10901	chr1	98259949	98260307	352	2.1	2	98259949-98260038	98260046-98260307
TU10902	chr1	98260649	98260824	176	4.4	1	98260649-98260824
TU10903	chr1	98260831	98260997	167	2.1	1	98260831-98260997
TU10906	chr1	98262100	98262315	216	3.7	1	98262100-98262315
TU10907	chr1	98262877	98263054	178	2.0	1	98262877-98263054
TU10908	chr1	98264117	98264280	164	2.1	1	98264117-98264280
TU10909	chr1	98264573	98264723	151	2.2	1	98264573-98264723
TU10910	chr1	98265348	98265594	247	4.2	1	98265348-98265594
TU10911	chr1	98265853	98266658	806	7.8	1	98265853-98266658
TU10912	chr1	98280065	98280441	360	3.4	2	98280065-98280360	98280378-98280441
TU10914	chr1	98285376	98285694	319	3.7	1	98285376-98285694
TU10915	chr1	98285973	98286132	160	2.9	1	98285973-98286132
TU10916	chr1	98288481	98288639	159	2.2	1	98288481-98288639
TU10917	chr1	98295535	98295706	167	2.0	2	98295535-98295624	98295630-98295706
TU10918	chr1	98296573	98296747	175	2.9	1	98296573-98296747
TU10919	chr1	98296792	98296967	176	2.9	1	98296792-98296967
TU10920	chr1	98302598	98302752	155	2.1	1	98302598-98302752
TU10921	chr1	98343569	98343722	154	2.1	1	98343569-98343722
TU10922	chr1	98348096	98348747	570	3.6	5	98348096-98348185	98348187-98348411	98348438-98348527	98348530-98348619	98348673-98348747
TU10923	chr1	98348817	98349089	273	3.1	1	98348817-98349089
TU10924	chr1	98349362	98349530	169	2.4	1	98349362-98349530
TU10925	chr1	98349538	98349750	213	3.4	1	98349538-98349750
TU10926	chr1	98349918	98350357	390	2.4	3	98349918-98350000	98350016-98350101	98350137-98350357
TU10927	chr1	98357797	98357971	175	3.8	1	98357797-98357971
TU10928	chr1	98358072	98358265	194	4.9	1	98358072-98358265
TU10929	chr1	98358873	98359040	168	2.8	1	98358873-98359040
TU10930	chr1	98364088	98364416	269	2.2	3	98364088-98364177	98364225-98364314	98364328-98364416
TU10931	chr1	98366706	98366879	174	3.0	1	98366706-98366879
TU10932	chr1	98367382	98367546	165	2.2	1	98367382-98367546
TU10933	chr1	98367801	98368133	333	3.1	1	98367801-98368133
TU10934	chr1	98368207	98368429	223	5.3	1	98368207-98368429
TU10935	chr1	98368590	98368756	167	3.9	1	98368590-98368756
TU10936	chr1	98368992	98369260	215	2.4	2	98368992-98369152	98369207-98369260
TU10937	chr1	98369265	98369442	178	2.6	1	98369265-98369442
TU10938	chr1	98369552	98370009	458	5.3	1	98369552-98370009
TU10939	chr1	98370016	98370211	196	2.7	1	98370016-98370211
TU10940	chr1	98370336	98371007	672	5.3	1	98370336-98371007
TU10941	chr1	98371126	98371317	192	5.6	1	98371126-98371317
TU10942	chr1	98372783	98372946	164	2.8	1	98372783-98372946
TU10943	chr1	98373617	98373800	184	4.2	1	98373617-98373800
TU10944	chr1	98377244	98377409	166	2.2	1	98377244-98377409
TU10945	chr1	98379244	98379420	177	2.0	1	98379244-98379420
TU10946	chr1	98381459	98381627	161	2.1	2	98381459-98381548	98381557-98381627
TU10947	chr1	98382298	98382480	177	2.0	2	98382298-98382384	98382391-98382480
TU10948	chr1	98383480	98383792	313	4.3	1	98383480-98383792
TU10949	chr1	98384067	98384298	232	9.7	1	98384067-98384298
TU10950	chr1	98384385	98384621	237	3.0	1	98384385-98384621
TU10951	chr1	98384744	98384969	183	2.3	2	98384744-98384801	98384845-98384969
TU10952	chr1	98385135	98385600	466	8.9	1	98385135-98385600
TU10953	chr1	98385753	98385934	182	5.3	1	98385753-98385934
TU10954	chr1	98386108	98387165	1007	9.6	2	98386108-98386274	98386326-98387165
TU10955	chr1	98388329	98388507	179	2.9	1	98388329-98388507
TU10956	chr1	98390765	98390990	226	3.0	1	98390765-98390990
TU10957	chr1	98392172	98392401	230	3.1	1	98392172-98392401
TU10958	chr1	98392597	98392876	280	7.1	1	98392597-98392876
TU10959	chr1	98392911	98393120	210	4.8	1	98392911-98393120
TU10960	chr1	98393186	98393357	172	2.1	1	98393186-98393357
TU10961	chr1	98393513	98393683	165	2.0	2	98393513-98393587	98393594-98393683
TU10962	chr1	98395380	98395537	158	2.4	1	98395380-98395537
TU10963	chr1	98399544	98399734	187	3.4	2	98399544-98399637	98399642-98399734
TU10964	chr1	98402634	98402817	177	2.0	2	98402634-98402722	98402730-98402817
TU10965	chr1	98405203	98405365	163	3.2	1	98405203-98405365
TU10966	chr1	98405810	98405987	178	2.3	1	98405810-98405987
TU10967	chr1	98406798	98406964	167	3.7	1	98406798-98406964
TU10968	chr1	98414773	98414965	193	3.0	1	98414773-98414965
TU10969	chr1	98415084	98415266	183	2.8	1	98415084-98415266
TU10970	chr1	98427399	98427790	354	2.7	2	98427399-98427479	98427518-98427790
TU10971	chr1	98429283	98429454	172	4.0	1	98429283-98429454
TU10972	chr1	98429610	98429787	178	4.0	1	98429610-98429787
TU10973	chr1	98430492	98430960	465	3.6	2	98430492-98430863	98430868-98430960
TU10974	chr1	98430974	98431140	167	2.3	1	98430974-98431140
TU10975	chr1	98431303	98431484	182	2.9	1	98431303-98431484
TU10976	chr1	98431679	98431987	300	3.3	3	98431679-98431768	98431772-98431890	98431897-98431987
TU10977	chr1	98431989	98432161	172	2.0	2	98431989-98432070	98432072-98432161
TU10978	chr1	98432418	98432670	253	5.1	1	98432418-98432670
TU10979	chr1	98432790	98432973	184	6.8	1	98432790-98432973
TU10980	chr1	98433584	98433743	157	2.1	2	98433584-98433650	98433654-98433743
TU10981	chr1	98437629	98437795	165	2.1	2	98437629-98437703	98437706-98437795
TU10982	chr1	98438975	98439170	180	2.2	2	98438975-98439064	98439081-98439170
TU10983	chr1	98439244	98439482	239	6.9	1	98439244-98439482
TU10984	chr1	98440336	98440564	229	3.1	1	98440336-98440564
TU10985	chr1	98444987	98445165	179	4.9	1	98444987-98445165
TU10986	chr1	98445299	98445483	180	2.2	2	98445299-98445388	98445394-98445483
TU10987	chr1	98445680	98445888	209	3.7	1	98445680-98445888
TU10988	chr1	98450246	98450431	180	2.0	2	98450246-98450335	98450342-98450431
TU10989	chr1	98451291	98451672	343	2.9	2	98451291-98451376	98451416-98451672
TU10990	chr1	98452789	98453115	327	4.3	1	98452789-98453115
TU10991	chr1	98453388	98453738	351	5.5	1	98453388-98453738
TU10992	chr1	98453863	98455287	1418	6.3	4	98453863-98453952	98453956-98454510	98454514-98454621	98454623-98455287
TU10993	chr1	98455293	98456343	1051	12.9	1	98455293-98456343
TU10994	chr1	98456547	98456737	191	5.8	1	98456547-98456737
TU10995	chr1	98473874	98474032	159	2.3	1	98473874-98474032
TU10996	chr1	98496228	98496404	177	3.1	1	98496228-98496404
TU10997	chr1	98582507	98582671	152	2.1	2	98582507-98582568	98582582-98582671
TU11009	chr1	99294350	99294511	162	2.2	1	99294350-99294511
TU11010	chr1	99425848	99426007	160	2.6	1	99425848-99426007
TU11011	chr1	99445476	99445655	180	6.5	1	99445476-99445655
TU11012	chr1	99510296	99510472	177	2.8	1	99510296-99510472
TU11013	chr1	99513057	99513464	407	2.2	2	99513057-99513138	99513140-99513464
TU11014	chr1	99516362	99516536	175	3.1	1	99516362-99516536
TU11015	chr1	99517073	99517258	180	2.8	2	99517073-99517162	99517169-99517258
TU11016	chr1	99517924	99518115	192	2.9	1	99517924-99518115
TU11017	chr1	99519355	99519553	199	3.0	1	99519355-99519553
TU11018	chr1	99519562	99519886	325	5.3	1	99519562-99519886
TU11019	chr1	99520639	99520813	175	3.3	1	99520639-99520813
TU11020	chr1	99718636	99718812	177	3.1	1	99718636-99718812
TU11042	chr1	99745848	99746014	167	2.3	1	99745848-99746014
TU11043	chr1	99746738	99746906	169	2.1	1	99746738-99746906
TU11044	chr1	99747565	99747739	175	2.0	1	99747565-99747739
TU11046	chr1	99751074	99751254	181	4.6	1	99751074-99751254
TU11047	chr1	99752654	99752850	197	4.2	1	99752654-99752850
TU11048	chr1	99753990	99754147	158	2.5	1	99753990-99754147
TU11049	chr1	99754722	99754987	266	6.5	1	99754722-99754987
TU11050	chr1	99754993	99755694	702	7.8	1	99754993-99755694
TU11051	chr1	99756349	99756610	262	2.7	1	99756349-99756610
TU11053	chr1	99792859	99793044	186	3.7	1	99792859-99793044
TU11054	chr1	99793593	99793909	303	3.4	2	99793593-99793684	99793699-99793909
TU11055	chr1	99795308	99795485	178	3.7	1	99795308-99795485
TU11056	chr1	99795569	99795790	222	6.4	1	99795569-99795790
TU11057	chr1	99795811	99795983	163	2.0	2	99795811-99795883	99795894-99795983
TU11058	chr1	99796427	99796623	187	3.9	2	99796427-99796522	99796533-99796623
TU11059	chr1	99797007	99797230	224	10.3	1	99797007-99797230
TU11060	chr1	99797401	99797557	157	2.1	1	99797401-99797557
TU11063	chr1	99803856	99804034	168	2.0	2	99803856-99803937	99803949-99804034
TU11064	chr1	99804932	99805107	176	2.0	1	99804932-99805107
TU11065	chr1	99805204	99805406	203	3.0	1	99805204-99805406
TU11066	chr1	99807303	99807452	150	2.6	1	99807303-99807452
TU11067	chr1	99807899	99808063	165	2.2	1	99807899-99808063
TU11068	chr1	99808670	99808861	185	2.2	2	99808670-99808759	99808767-99808861
TU11069	chr1	99814347	99814568	207	2.3	2	99814347-99814436	99814452-99814568
TU11070	chr1	99815658	99815868	211	3.1	1	99815658-99815868
TU11071	chr1	99817248	99817413	166	2.7	1	99817248-99817413
TU11072	chr1	99817618	99817980	363	4.4	1	99817618-99817980
TU11073	chr1	99819835	99820112	268	4.0	2	99819835-99819922	99819933-99820112
TU11074	chr1	99820730	99820914	184	2.9	2	99820730-99820819	99820821-99820914
TU11075	chr1	99821586	99821749	151	2.1	2	99821586-99821646	99821660-99821749
TU11076	chr1	99823311	99823482	169	2.0	2	99823311-99823389	99823393-99823482
TU11094	chr1	99872214	99872403	190	8.6	1	99872214-99872403
TU11095	chr1	99872414	99872589	176	3.8	1	99872414-99872589
TU11096	chr1	99872690	99875310	2620	12.6	2	99872690-99873673	99873675-99875310
TU11097	chr1	99875351	99875556	206	12.4	1	99875351-99875556
TU11098	chr1	99877804	99878055	252	3.6	1	99877804-99878055
TU11099	chr1	99878173	99878354	180	2.2	2	99878173-99878262	99878265-99878354
TU11100	chr1	99879435	99879610	176	2.3	1	99879435-99879610
TU11101	chr1	99879799	99880009	211	5.3	1	99879799-99880009
TU11102	chr1	99880011	99880702	627	4.2	3	99880011-99880083	99880105-99880194	99880239-99880702
TU11103	chr1	99880871	99881244	374	3.9	1	99880871-99881244
TU11104	chr1	99881779	99881943	165	3.8	1	99881779-99881943
TU11105	chr1	99882796	99882967	172	2.9	1	99882796-99882967
TU11106	chr1	99883880	99884119	233	2.6	2	99883880-99883955	99883963-99884119
TU11107	chr1	99884881	99885057	177	2.0	1	99884881-99885057
TU11108	chr1	99887470	99887661	192	3.7	1	99887470-99887661
TU11109	chr1	99888016	99888273	258	3.2	1	99888016-99888273
TU11110	chr1	99972762	99972929	164	2.0	2	99972762-99972851	99972856-99972929
TU11111	chr1	99976293	99976463	171	2.7	1	99976293-99976463
TU11112	chr1	99977464	99977733	270	2.8	1	99977464-99977733
TU11113	chr1	99982444	99982612	169	2.1	1	99982444-99982612
TU11138	chr1	100451852	100452023	172	2.1	1	100451852-100452023
TU11139	chr1	100506309	100506460	152	2.3	1	100506309-100506460
TU11140	chr1	100510411	100510575	165	2.2	1	100510411-100510575
TU11141	chr1	100510655	100510815	161	2.2	1	100510655-100510815
TU11142	chr1	100510845	100511009	165	2.2	1	100510845-100511009
TU11143	chr1	100513715	100513864	150	2.3	1	100513715-100513864
TU11144	chr1	100513947	100514122	176	2.0	1	100513947-100514122
TU11145	chr1	100515369	100515535	167	3.3	1	100515369-100515535
TU11146	chr1	100517039	100517222	183	2.9	2	100517039-100517128	100517130-100517222
TU11147	chr1	100517265	100517421	157	2.2	1	100517265-100517421
TU11148	chr1	100527210	100527374	165	3.1	1	100527210-100527374
TU11149	chr1	100527524	100527691	168	2.6	1	100527524-100527691
TU11150	chr1	100530728	100530888	161	2.2	1	100530728-100530888
TU11151	chr1	100531435	100531628	194	3.4	1	100531435-100531628
TU11152	chr1	100532247	100532555	309	3.3	1	100532247-100532555
TU11153	chr1	100536713	100536883	171	2.5	1	100536713-100536883
TU11154	chr1	100537183	100537365	180	2.0	2	100537183-100537272	100537276-100537365
TU11155	chr1	100540136	100540312	177	2.4	1	100540136-100540312
TU11156	chr1	100542190	100542349	157	2.1	2	100542190-100542256	100542260-100542349
TU11157	chr1	100544806	100544962	157	2.7	1	100544806-100544962
TU11158	chr1	100547699	100547864	166	2.1	1	100547699-100547864
TU11159	chr1	100551887	100552042	156	2.1	1	100551887-100552042
TU11160	chr1	100577537	100577710	173	2.3	2	100577537-100577619	100577621-100577710
TU11191	chr1	100699970	100700145	176	2.7	1	100699970-100700145
TU11192	chr1	100700994	100701184	191	3.5	1	100700994-100701184
TU11193	chr1	100702679	100702837	159	2.0	1	100702679-100702837
TU11194	chr1	100719387	100719577	151	2.1	2	100719387-100719447	100719488-100719577
TU11195	chr1	100726981	100727152	172	2.7	1	100726981-100727152
TU11196	chr1	100728737	100728919	171	2.0	2	100728737-100728818	100728831-100728919
TU11197	chr1	100736068	100736284	152	2.4	2	100736068-100736129	100736195-100736284
TU11198	chr1	100742540	100742712	173	2.0	1	100742540-100742712
TU11199	chr1	100743883	100744119	237	2.6	1	100743883-100744119
TU11200	chr1	100744507	100744823	306	3.9	2	100744507-100744596	100744608-100744823
TU11201	chr1	100757033	100757240	208	3.8	1	100757033-100757240
TU11202	chr1	100757685	100757863	179	3.0	1	100757685-100757863
TU11203	chr1	100760100	100760315	206	2.6	2	100760100-100760189	100760200-100760315
TU11204	chr1	100761451	100761612	162	2.1	1	100761451-100761612
TU11205	chr1	100762998	100763301	304	4.0	1	100762998-100763301
TU11206	chr1	100763619	100763886	268	5.3	1	100763619-100763886
TU11207	chr1	100764755	100764914	160	2.2	1	100764755-100764914
TU11208	chr1	100765788	100766078	240	2.6	3	100765788-100765864	100765882-100765979	100766014-100766078
TU11209	chr1	100767805	100768162	357	2.6	2	100767805-100767894	100767896-100768162
TU11210	chr1	100769129	100769311	167	2.0	2	100769129-100769206	100769223-100769311
TU11211	chr1	100769681	100769867	187	2.4	1	100769681-100769867
TU11212	chr1	100770781	100770975	185	2.5	2	100770781-100770875	100770886-100770975
TU11213	chr1	100771641	100771825	180	2.5	2	100771641-100771730	100771736-100771825
TU11214	chr1	100773008	100773171	164	2.0	1	100773008-100773171
TU11215	chr1	100773207	100773375	169	2.6	1	100773207-100773375
TU11216	chr1	100774632	100774845	214	4.3	1	100774632-100774845
TU11217	chr1	100775228	100775525	290	2.7	2	100775228-100775427	100775436-100775525
TU11218	chr1	100775619	100775780	162	2.7	1	100775619-100775780
TU11219	chr1	100776515	100776706	188	3.0	2	100776515-100776612	100776617-100776706
TU11220	chr1	100776761	100776940	180	3.0	1	100776761-100776940
TU11221	chr1	100779296	100779464	169	2.6	1	100779296-100779464
TU11222	chr1	100794374	100794550	177	2.0	1	100794374-100794550
TU11223	chr1	100795314	100795490	176	2.4	2	100795314-100795398	100795400-100795490
TU11224	chr1	100805275	100805612	338	7.4	1	100805275-100805612
TU11225	chr1	100805713	100805895	183	5.1	1	100805713-100805895
TU11226	chr1	100808860	100809042	180	2.0	2	100808860-100808949	100808953-100809042
TU11227	chr1	100812628	100812838	211	5.0	1	100812628-100812838
TU11228	chr1	100813597	100813773	170	2.0	2	100813597-100813681	100813689-100813773
TU11229	chr1	100813948	100814713	766	4.0	1	100813948-100814713
TU11230	chr1	100814809	100815065	257	5.1	1	100814809-100815065
TU11231	chr1	100815115	100815292	175	2.0	2	100815115-100815241	100815245-100815292
TU11232	chr1	100815477	100816107	627	4.3	2	100815477-100815820	100815825-100816107
TU11233	chr1	100816174	100816364	173	2.4	2	100816174-100816256	100816275-100816364
TU11234	chr1	100816826	100817016	180	2.6	2	100816826-100816915	100816927-100817016
TU11235	chr1	100818735	100818915	180	2.4	2	100818735-100818824	100818826-100818915
TU11236	chr1	100821905	100822146	242	2.7	1	100821905-100822146
TU11237	chr1	100828812	100828982	171	2.6	1	100828812-100828982
TU11238	chr1	100829055	100829310	256	2.9	1	100829055-100829310
TU11239	chr1	100829834	100830008	175	3.0	1	100829834-100830008
TU11240	chr1	100839831	100839998	168	3.4	1	100839831-100839998
TU11241	chr1	100841140	100841492	353	2.4	1	100841140-100841492
TU11242	chr1	100841612	100841831	207	2.5	2	100841612-100841728	100841742-100841831
TU11243	chr1	100843218	100843374	157	2.1	1	100843218-100843374
TU11244	chr1	100856981	100857164	180	2.0	2	100856981-100857070	100857075-100857164
TU11245	chr1	100863779	100864040	249	2.5	2	100863779-100863937	100863951-100864040
TU11248	chr1	100886962	100887131	155	2.0	2	100886962-100887026	100887042-100887131
TU11251	chr1	100911838	100912005	168	2.1	1	100911838-100912005
TU11252	chr1	100912104	100912275	172	2.1	1	100912104-100912275
TU11253	chr1	100913642	100914013	372	6.2	1	100913642-100914013
TU11254	chr1	100914159	100914486	328	7.9	1	100914159-100914486
TU11255	chr1	100914554	100915619	1066	22.5	1	100914554-100915619
TU11256	chr1	100915835	100916012	178	4.4	1	100915835-100916012
TU11257	chr1	101079163	101079397	235	3.0	1	101079163-101079397
TU11258	chr1	101079485	101079672	188	3.5	1	101079485-101079672
TU11259	chr1	101081779	101081956	178	2.8	1	101081779-101081956
TU11260	chr1	101082153	101082372	220	8.9	1	101082153-101082372
TU11261	chr1	101082544	101082910	367	6.0	1	101082544-101082910
TU11262	chr1	101083068	101084203	1076	4.6	3	101083068-101083265	101083268-101083621	101083680-101084203
TU11263	chr1	101084685	101084943	259	3.2	1	101084685-101084943
TU11264	chr1	101085245	101085564	320	3.4	1	101085245-101085564
TU11267	chr1	101087610	101087981	323	5.6	2	101087610-101087886	101087936-101087981
TU11268	chr1	101088083	101088273	191	5.6	1	101088083-101088273
TU11269	chr1	101088491	101088752	262	8.3	1	101088491-101088752
TU11270	chr1	101088826	101089099	274	5.4	1	101088826-101089099
[truncated: 7,966,770 more chars]
