# Supplementary material for: A global view of porcine transcriptome in three tissues from a full-sib pair with extreme phenotypes in growth and fat deposition by paired-end RNA sequencing
Source: BMC Genomics. 2011 Sep 10;12:448. doi: 10.1186/1471-2164-12-448 (PMC3188532; doi:10.1186/1471-2164-12-448)
Supplement: Additional file 3 — Table S2. Novel transcript units identified in each sample. [file 1471-2164-12-448-S3.ZIP › Table S2-2. Novel transcript Units discovered in 2270AF.txt]

Novel TU ID	Chromosome	Start	End	Length (bp)	Reads Number per bp	Exon Number	Exons coordinates
TU1	chr1	32555	32720	166	2.5	1	32555-32720
TU2	chr1	39396	39577	178	2.7	2	39396-39488	39493-39577
TU3	chr1	40043	40206	154	2.1	2	40043-40132	40143-40206
TU4	chr1	61952	62130	179	3.0	1	61952-62130
TU5	chr1	62319	62491	173	2.7	1	62319-62491
TU6	chr1	62652	62838	180	2.2	2	62652-62741	62749-62838
TU7	chr1	251761	251937	177	2.0	1	251761-251937
TU8	chr1	370344	370496	153	2.1	1	370344-370496
TU9	chr1	370537	370715	179	2.5	1	370537-370715
TU10	chr1	371150	371314	165	2.1	1	371150-371314
TU11	chr1	371669	371884	216	3.8	1	371669-371884
TU12	chr1	376466	388275	1162	8.7	8	376466-376555	377195-377267	378289-378427	378516-378668	379153-379252	380798-380953	383583-383739	387982-388275
TU13	chr1	383950	384491	542	9.1	1	383950-384491
TU17	chr1	393395	393561	163	2.0	2	393395-393484	393489-393561
TU18	chr1	425089	425269	180	2.9	2	425089-425178	425180-425269
TU19	chr1	508499	508654	156	2.2	1	508499-508654
TU20	chr1	533034	533220	187	2.7	1	533034-533220
TU21	chr1	535808	536123	316	5.0	1	535808-536123
TU22	chr1	537748	540530	1433	19.2	3	537748-538802	540152-540340	540342-540530
TU23	chr1	540797	540997	201	3.4	1	540797-540997
TU24	chr1	541087	541726	358	10.9	2	541087-541316	541599-541726
TU25	chr1	542499	542713	215	2.7	1	542499-542713
TU26	chr1	543163	543458	296	3.1	1	543163-543458
TU27	chr1	543774	552216	609	5.9	3	543774-543863	550324-550498	551873-552216
TU28	chr1	544007	544180	174	2.4	1	544007-544180
TU29	chr1	544337	544511	175	2.1	1	544337-544511
TU30	chr1	545336	545629	287	2.5	2	545336-545425	545433-545629
TU31	chr1	545675	545846	172	2.6	1	545675-545846
TU32	chr1	548227	548396	170	2.7	1	548227-548396
TU33	chr1	548704	548889	159	2.1	2	548704-548772	548800-548889
TU34	chr1	548968	549135	168	2.6	1	548968-549135
TU35	chr1	551105	551262	158	3.4	1	551105-551262
TU36	chr1	551579	551740	162	2.8	1	551579-551740
TU37	chr1	552615	552836	222	10.7	1	552615-552836
TU38	chr1	552974	553258	285	9.4	1	552974-553258
TU39	chr1	553884	554948	305	3.2	3	553884-553973	554001-554105	554839-554948
TU40	chr1	554388	554559	172	3.1	1	554388-554559
TU41	chr1	555177	555523	347	3.8	1	555177-555523
TU42	chr1	555545	555937	393	3.3	1	555545-555937
TU43	chr1	556015	560582	1570	8.8	6	556015-556105	556108-556389	556745-556837	558554-558879	558921-559224	560109-560582
TU44	chr1	556443	556625	175	2.1	2	556443-556532	556541-556625
TU45	chr1	557395	558318	910	5.0	2	557395-558214	558229-558318
TU46	chr1	559748	560081	334	3.2	1	559748-560081
TU47	chr1	560589	560977	389	7.6	1	560589-560977
TU48	chr1	708539	708717	179	7.0	1	708539-708717
TU49	chr1	726128	726299	171	2.6	2	726128-726183	726185-726299
TU50	chr1	929418	931986	644	5.3	2	929418-929507	931433-931986
TU51	chr1	935066	935249	184	2.7	1	935066-935249
TU52	chr1	935384	935565	180	2.0	2	935384-935473	935476-935565
TU53	chr1	935663	935838	176	3.0	1	935663-935838
TU54	chr1	937164	939341	474	5.2	4	937164-937243	937854-937946	938832-938999	939209-939341
TU55	chr1	940066	940794	261	4.6	2	940066-940230	940699-940794
TU56	chr1	941525	949663	1745	16.5	9	941525-941750	943124-943273	943961-944120	945412-945535	945974-946215	947323-947618	948057-948366	948786-948882	949524-949663
TU57	chr1	944385	944576	190	2.5	2	944385-944474	944477-944576
TU58	chr1	944675	944885	211	3.0	1	944675-944885
TU59	chr1	945099	945402	304	3.8	1	945099-945402
TU60	chr1	945655	945827	168	2.0	2	945655-945744	945750-945827
TU61	chr1	948896	949061	166	2.1	1	948896-949061
TU62	chr1	1008284	1008443	160	2.2	1	1008284-1008443
TU63	chr1	1026235	1026395	161	3.0	1	1026235-1026395
TU65	chr1	1571658	1572456	171	2.9	2	1571658-1571747	1572376-1572456
TU66	chr1	1797170	1797335	166	4.9	1	1797170-1797335
TU67	chr1	2042343	2042504	154	2.1	2	2042343-2042406	2042415-2042504
TU68	chr1	2050499	2050679	174	2.0	2	2050499-2050583	2050591-2050679
TU69	chr1	2057347	2057528	182	3.2	1	2057347-2057528
TU70	chr1	2079575	2079738	150	3.1	2	2079575-2079664	2079679-2079738
TU71	chr1	2081289	2081463	175	2.2	1	2081289-2081463
TU72	chr1	2086373	2086546	174	2.0	1	2086373-2086546
TU73	chr1	2086656	2086837	180	2.4	2	2086656-2086745	2086748-2086837
TU74	chr1	2089840	2090001	154	2.0	2	2089840-2089929	2089938-2090001
TU75	chr1	2090342	2090505	155	2.0	2	2090342-2090431	2090441-2090505
TU76	chr1	2090708	2091998	354	34.5	2	2090708-2090858	2091796-2091998
TU77	chr1	2091306	2091476	171	3.3	1	2091306-2091476
TU78	chr1	2092538	2093145	608	14.1	1	2092538-2093145
TU79	chr1	2093205	2093365	161	2.6	1	2093205-2093365
TU80	chr1	2093496	2101218	1241	15.6	2	2093496-2093955	2100438-2101218
TU81	chr1	2094074	2094452	376	3.1	2	2094074-2094218	2094222-2094452
TU82	chr1	2094486	2094665	180	3.3	1	2094486-2094665
TU83	chr1	2094825	2095385	480	3.3	3	2094825-2094877	2094936-2095141	2095165-2095385
TU84	chr1	2095460	2095939	480	4.2	1	2095460-2095939
TU85	chr1	2096209	2096785	577	4.1	1	2096209-2096785
TU86	chr1	2096862	2097102	241	9.2	1	2096862-2097102
TU87	chr1	2097243	2097428	186	3.8	1	2097243-2097428
TU88	chr1	2097476	2098610	1132	9.0	2	2097476-2098558	2098562-2098610
TU89	chr1	2098778	2099026	249	8.1	1	2098778-2099026
TU90	chr1	2099080	2099406	327	3.2	1	2099080-2099406
TU91	chr1	2099557	2100036	480	6.0	1	2099557-2100036
TU92	chr1	2100040	2100272	233	6.1	1	2100040-2100272
TU93	chr1	2101473	2102030	558	6.5	1	2101473-2102030
TU94	chr1	2102043	2102592	550	6.2	1	2102043-2102592
TU95	chr1	2102657	2103116	460	11.3	1	2102657-2103116
TU96	chr1	2103180	2103874	652	6.4	2	2103180-2103587	2103631-2103874
TU97	chr1	2104021	2108453	2434	93.9	3	2104021-2104269	2105514-2105928	2106684-2108453
TU98	chr1	2104289	2104665	377	6.8	1	2104289-2104665
TU99	chr1	2104686	2105059	374	5.2	1	2104686-2105059
TU100	chr1	2105138	2105374	237	9.3	1	2105138-2105374
TU101	chr1	2106153	2106388	236	3.0	1	2106153-2106388
TU102	chr1	2132052	2139498	847	18.7	5	2132052-2132171	2135615-2135816	2137326-2137471	2138790-2139061	2139392-2139498
TU103	chr1	2132871	2133055	185	2.9	1	2132871-2133055
TU104	chr1	2134459	2134637	179	2.8	1	2134459-2134637
TU105	chr1	2134834	2134999	166	2.1	1	2134834-2134999
TU106	chr1	2140009	2143263	416	19.2	2	2140009-2140225	2143065-2143263
TU107	chr1	2141697	2141869	161	2.5	2	2141697-2141786	2141799-2141869
TU108	chr1	2142632	2142827	196	5.0	1	2142632-2142827
TU109	chr1	2143268	2143465	181	2.4	2	2143268-2143358	2143376-2143465
TU110	chr1	2143591	2144035	443	2.5	2	2143591-2143943	2143946-2144035
TU111	chr1	2144469	2144751	259	5.3	2	2144469-2144671	2144696-2144751
TU112	chr1	2144961	2145293	333	4.2	1	2144961-2145293
TU113	chr1	2145840	2146005	166	3.5	1	2145840-2146005
TU114	chr1	2147168	2147347	180	2.2	1	2147168-2147347
TU115	chr1	2162419	2162587	169	2.0	1	2162419-2162587
TU116	chr1	2163894	2164216	323	7.3	1	2163894-2164216
TU117	chr1	2164287	2165769	1020	6.0	3	2164287-2164423	2164459-2165127	2165556-2165769
TU118	chr1	2165207	2165546	333	4.2	2	2165207-2165303	2165311-2165546
TU119	chr1	2169963	2170765	803	5.6	1	2169963-2170765
TU120	chr1	2170776	2171256	480	3.6	2	2170776-2171077	2171079-2171256
TU121	chr1	2172303	2172658	347	4.1	2	2172303-2172591	2172601-2172658
TU122	chr1	2173356	2173532	177	3.5	1	2173356-2173532
TU123	chr1	2173739	2173911	173	2.6	1	2173739-2173911
TU124	chr1	2174201	2174379	179	3.3	1	2174201-2174379
TU125	chr1	2175735	2176306	571	8.5	2	2175735-2175828	2175830-2176306
TU126	chr1	2176634	2176883	250	5.3	1	2176634-2176883
TU127	chr1	2177222	2177394	173	4.7	1	2177222-2177394
TU128	chr1	2177602	2177994	385	3.7	2	2177602-2177682	2177691-2177994
TU129	chr1	2178082	2178296	215	5.8	1	2178082-2178296
TU130	chr1	2178477	2178664	188	5.6	1	2178477-2178664
TU131	chr1	2179384	2179639	256	3.4	1	2179384-2179639
TU132	chr1	2179836	2180006	171	2.9	1	2179836-2180006
TU133	chr1	2181236	2181524	289	4.1	1	2181236-2181524
TU134	chr1	2181831	2182004	174	3.8	1	2181831-2182004
TU135	chr1	2182918	2183092	175	4.1	1	2182918-2183092
TU136	chr1	2183175	2183348	174	2.7	1	2183175-2183348
TU137	chr1	2183576	2183757	182	8.4	1	2183576-2183757
TU138	chr1	2183861	2184241	381	5.2	1	2183861-2184241
TU139	chr1	2184284	2184688	390	3.6	2	2184284-2184458	2184474-2184688
TU140	chr1	2184754	2185055	302	6.1	1	2184754-2185055
TU141	chr1	2185193	2185931	629	4.9	3	2185193-2185238	2185295-2185785	2185840-2185931
TU142	chr1	2186800	2186977	178	4.2	1	2186800-2186977
TU143	chr1	2240602	2240763	162	26.7	1	2240602-2240763
TU144	chr1	2242078	2242241	164	2.2	1	2242078-2242241
TU145	chr1	2245227	2245409	183	3.6	1	2245227-2245409
TU146	chr1	2248521	2248700	180	3.5	1	2248521-2248700
TU147	chr1	2248719	2248931	213	5.6	1	2248719-2248931
TU148	chr1	2249840	2250014	175	3.3	1	2249840-2250014
TU149	chr1	2250314	2250491	178	3.9	1	2250314-2250491
TU150	chr1	2251610	2251785	176	3.6	1	2251610-2251785
TU151	chr1	2251921	2252096	164	2.7	2	2251921-2251971	2251984-2252096
TU152	chr1	2252578	2252765	188	4.4	1	2252578-2252765
TU153	chr1	2252820	2253055	236	6.5	1	2252820-2253055
TU154	chr1	2253098	2253270	173	2.3	1	2253098-2253270
TU155	chr1	2253463	2253716	254	3.8	1	2253463-2253716
TU156	chr1	2253754	2253930	177	4.1	1	2253754-2253930
TU157	chr1	2253939	2254122	184	2.8	1	2253939-2254122
TU158	chr1	2254467	2254641	175	2.6	1	2254467-2254641
TU159	chr1	2254922	2255194	273	2.8	1	2254922-2255194
TU160	chr1	2255519	2255732	214	3.1	1	2255519-2255732
TU161	chr1	2256490	2256652	163	3.8	1	2256490-2256652
TU162	chr1	2257435	2257621	177	2.5	2	2257435-2257524	2257535-2257621
TU163	chr1	2258030	2258209	178	2.4	2	2258030-2258119	2258122-2258209
TU164	chr1	2259818	2259991	174	3.1	1	2259818-2259991
TU165	chr1	2260160	2260336	172	2.0	2	2260160-2260241	2260247-2260336
TU166	chr1	2260441	2260620	164	2.0	2	2260441-2260530	2260547-2260620
TU167	chr1	2260718	2260883	162	2.1	2	2260718-2260789	2260794-2260883
TU168	chr1	2261476	2261742	257	3.7	2	2261476-2261540	2261551-2261742
TU169	chr1	2262275	2262517	243	2.8	1	2262275-2262517
TU170	chr1	2262703	2262982	280	3.5	1	2262703-2262982
TU172	chr1	2266459	2266631	172	2.0	2	2266459-2266548	2266550-2266631
TU173	chr1	2275690	2275948	211	2.4	2	2275690-2275742	2275791-2275948
TU174	chr1	2278212	2287301	1173	64.2	6	2278212-2278411	2282360-2282563	2283785-2284109	2284141-2284343	2284369-2284441	2287134-2287301
TU175	chr1	2290773	2290937	165	2.1	1	2290773-2290937
TU176	chr1	2300519	2300866	150	2.5	2	2300519-2300615	2300814-2300866
TU177	chr1	2303565	2303727	163	2.1	1	2303565-2303727
TU178	chr1	2304432	2304599	168	2.7	1	2304432-2304599
TU179	chr1	2316648	2316865	218	10.4	1	2316648-2316865
TU180	chr1	2317081	2317387	252	2.9	2	2317081-2317270	2317326-2317387
TU181	chr1	2318528	2318709	182	3.1	1	2318528-2318709
TU182	chr1	2319318	2319522	201	2.8	2	2319318-2319428	2319433-2319522
TU183	chr1	2321444	2321623	179	2.0	2	2321444-2321533	2321535-2321623
TU184	chr1	2321706	2322039	334	5.9	1	2321706-2322039
TU185	chr1	2362912	2363104	193	3.1	1	2362912-2363104
TU186	chr1	2363992	2364502	446	2.8	4	2363992-2364075	2364095-2364184	2364213-2364302	2364321-2364502
TU187	chr1	2369513	2369702	183	2.5	2	2369513-2369605	2369613-2369702
TU188	chr1	2369968	2370140	167	2.0	2	2369968-2370044	2370051-2370140
TU189	chr1	2375742	2375922	169	2.0	2	2375742-2375828	2375841-2375922
TU190	chr1	2376419	2376612	194	3.3	1	2376419-2376612
TU191	chr1	2376687	2376878	192	3.8	1	2376687-2376878
TU192	chr1	2377018	2377286	269	2.9	1	2377018-2377286
TU193	chr1	2378973	2379161	189	2.6	1	2378973-2379161
TU194	chr1	2411642	2411799	158	2.1	1	2411642-2411799
TU195	chr1	2413710	2413876	167	2.1	1	2413710-2413876
TU196	chr1	2442200	2442370	171	4.2	1	2442200-2442370
TU197	chr1	2442488	2442655	168	2.8	1	2442488-2442655
TU198	chr1	2442754	2442921	168	4.0	1	2442754-2442921
TU199	chr1	2452054	2452288	235	2.5	1	2452054-2452288
TU200	chr1	2456118	2457951	259	5.3	2	2456118-2456286	2457862-2457951
TU209	chr1	2647095	2647285	191	6.9	1	2647095-2647285
TU210	chr1	2648359	2648765	407	7.9	1	2648359-2648765
TU211	chr1	2648775	2648967	193	5.6	1	2648775-2648967
TU212	chr1	2661198	2661475	278	5.3	1	2661198-2661475
TU213	chr1	2661624	2661903	280	8.2	1	2661624-2661903
TU214	chr1	2662009	2662433	408	9.5	2	2662009-2662148	2662166-2662433
TU215	chr1	2662597	2662771	175	4.4	1	2662597-2662771
TU216	chr1	2662790	2662966	177	4.0	1	2662790-2662966
TU217	chr1	2663247	2665580	868	5.5	4	2663247-2663598	2664186-2664244	2664283-2664505	2665347-2665580
TU218	chr1	2664904	2665077	174	4.1	1	2664904-2665077
TU219	chr1	2665593	2665810	218	4.1	1	2665593-2665810
TU220	chr1	2665861	2666269	409	8.7	1	2665861-2666269
TU221	chr1	2666324	2666553	230	3.7	1	2666324-2666553
TU222	chr1	2666556	2666843	288	6.0	1	2666556-2666843
TU223	chr1	2667078	2667250	173	2.2	1	2667078-2667250
TU224	chr1	2668854	2669042	189	3.6	1	2668854-2669042
TU225	chr1	2669574	2669992	400	2.9	2	2669574-2669800	2669820-2669992
TU226	chr1	2670031	2670465	435	2.4	1	2670031-2670465
TU227	chr1	2670738	2670910	173	2.4	1	2670738-2670910
TU228	chr1	2671726	2671943	218	2.6	1	2671726-2671943
TU229	chr1	2672217	2672604	381	3.9	2	2672217-2672316	2672324-2672604
TU230	chr1	2672776	2673115	337	2.2	2	2672776-2672852	2672856-2673115
TU231	chr1	2674610	2674771	162	2.4	1	2674610-2674771
TU232	chr1	2676060	2676237	168	2.0	2	2676060-2676137	2676148-2676237
TU233	chr1	2677590	2677819	230	3.3	1	2677590-2677819
TU234	chr1	2698459	2699399	617	353.4	2	2698459-2698936	2699261-2699399
TU235	chr1	2699030	2699181	152	4.5	1	2699030-2699181
TU236	chr1	2699565	2699845	281	13.9	1	2699565-2699845
TU237	chr1	2700044	2700220	177	20.9	1	2700044-2700220
TU238	chr1	2700342	2701047	706	11.1	1	2700342-2701047
TU239	chr1	2701198	2702335	1138	11.3	1	2701198-2702335
TU240	chr1	2702355	2702652	298	11.6	1	2702355-2702652
TU241	chr1	2702755	2703401	647	7.7	1	2702755-2703401
TU242	chr1	2703489	2704090	602	4.1	1	2703489-2704090
TU243	chr1	2704230	2705046	817	7.8	1	2704230-2705046
TU244	chr1	2705324	2705614	291	3.2	1	2705324-2705614
TU245	chr1	2705718	2705993	276	10.3	1	2705718-2705993
TU246	chr1	2706120	2706434	315	4.4	1	2706120-2706434
TU247	chr1	2706668	2706840	173	2.6	1	2706668-2706840
TU248	chr1	2707299	2707613	315	6.8	1	2707299-2707613
TU249	chr1	2708334	2709057	724	4.3	1	2708334-2709057
TU250	chr1	2709147	2709344	198	4.0	1	2709147-2709344
TU251	chr1	2728973	2729154	182	10.8	1	2728973-2729154
TU252	chr1	2729267	2729495	229	5.7	1	2729267-2729495
TU253	chr1	2729511	2729765	255	9.5	1	2729511-2729765
TU254	chr1	2730067	2730971	896	6.7	3	2730067-2730578	2730581-2730909	2730917-2730971
TU255	chr1	2731365	2731596	232	5.8	1	2731365-2731596
TU256	chr1	2731657	2731850	194	3.7	1	2731657-2731850
TU257	chr1	2744763	2759767	377	2.5	5	2744763-2744831	2745503-2745562	2753456-2753538	2755056-2755164	2759712-2759767
TU258	chr1	2762342	2762516	175	2.1	1	2762342-2762516
TU259	chr1	2911720	2911897	178	2.5	1	2911720-2911897
TU260	chr1	2926343	2926502	159	2.0	2	2926343-2926411	2926413-2926502
TU316	chr1	3469303	3469471	168	3.0	2	3469303-3469399	3469401-3469471
TU317	chr1	3472540	3472948	409	3.0	1	3472540-3472948
TU319	chr1	3474158	3474323	166	3.2	1	3474158-3474323
TU320	chr1	3476358	3476523	166	2.1	1	3476358-3476523
TU321	chr1	3488302	3488484	175	2.0	2	3488302-3488388	3488397-3488484
TU322	chr1	3488783	3488938	156	2.3	1	3488783-3488938
TU327	chr1	3493695	3493876	173	2.0	2	3493695-3493777	3493787-3493876
TU328	chr1	3495258	3495411	151	2.0	2	3495258-3495347	3495351-3495411
TU329	chr1	3518753	3518928	176	2.3	1	3518753-3518928
TU330	chr1	3612038	3612204	167	3.2	1	3612038-3612204
TU331	chr1	3620442	3620624	183	2.6	1	3620442-3620624
TU332	chr1	3621196	3621377	180	2.0	2	3621196-3621285	3621288-3621377
TU333	chr1	3626797	3626971	175	3.6	1	3626797-3626971
TU334	chr1	3634325	3634494	170	2.1	1	3634325-3634494
TU335	chr1	3645938	3646123	186	2.9	1	3645938-3646123
TU336	chr1	3646401	3646572	172	2.0	1	3646401-3646572
TU337	chr1	3689299	3689462	160	2.0	2	3689299-3689368	3689373-3689462
TU338	chr1	3690711	3690897	180	2.5	2	3690711-3690802	3690810-3690897
TU339	chr1	3691702	3691866	158	2.0	2	3691702-3691791	3691799-3691866
TU340	chr1	3711448	3711617	170	2.2	1	3711448-3711617
TU341	chr1	3758347	3758523	171	2.0	2	3758347-3758427	3758434-3758523
TU342	chr1	3819403	3819578	176	2.6	1	3819403-3819578
TU343	chr1	3819590	3820178	589	4.7	1	3819590-3820178
TU344	chr1	3820408	3820744	337	3.1	1	3820408-3820744
TU345	chr1	3820800	3821022	223	2.5	1	3820800-3821022
TU346	chr1	3821878	3822060	179	2.0	2	3821878-3821966	3821971-3822060
TU349	chr1	3834983	3835162	163	2.1	2	3834983-3835077	3835095-3835162
TU350	chr1	3845118	3845305	188	2.8	1	3845118-3845305
TU351	chr1	3854299	3854495	197	3.9	1	3854299-3854495
TU352	chr1	3854566	3854819	254	2.9	1	3854566-3854819
TU353	chr1	3860130	3860409	245	2.3	2	3860130-3860290	3860326-3860409
TU354	chr1	3861730	3861886	157	2.2	1	3861730-3861886
TU355	chr1	3862011	3862210	200	3.7	1	3862011-3862210
TU356	chr1	3862926	3863287	362	10.6	1	3862926-3863287
TU381	chr1	4070274	4070452	179	2.4	1	4070274-4070452
TU382	chr1	4071271	4071434	164	2.2	1	4071271-4071434
TU383	chr1	4092969	4096021	179	5.8	2	4092969-4093037	4095912-4096021
TU384	chr1	4094853	4095011	155	2.1	2	4094853-4094942	4094947-4095011
TU385	chr1	4097046	4097220	175	2.0	1	4097046-4097220
TU386	chr1	4102463	4102639	177	3.4	1	4102463-4102639
TU387	chr1	4102653	4102825	173	2.4	1	4102653-4102825
TU388	chr1	4103083	4103305	223	4.0	1	4103083-4103305
TU389	chr1	4103962	4104139	178	2.3	1	4103962-4104139
TU390	chr1	4104350	4104628	279	3.8	1	4104350-4104628
TU391	chr1	4105491	4105663	173	3.0	1	4105491-4105663
TU392	chr1	4108341	4108522	180	2.0	2	4108341-4108430	4108433-4108522
TU393	chr1	4143723	4153034	302	3.7	2	4143723-4143932	4152943-4153034
TU394	chr1	4150992	4151161	167	2.0	2	4150992-4151081	4151085-4151161
TU395	chr1	4152676	4152851	176	2.0	1	4152676-4152851
TU396	chr1	4154470	4154876	397	3.6	2	4154470-4154541	4154552-4154876
TU397	chr1	4156727	4156905	179	4.0	1	4156727-4156905
TU398	chr1	4157251	4157421	158	2.0	2	4157251-4157329	4157343-4157421
TU399	chr1	4171908	4172058	150	2.1	2	4171908-4171967	4171969-4172058
TU400	chr1	4172332	4172504	151	2.0	2	4172332-4172410	4172433-4172504
TU401	chr1	4173737	4173907	171	2.1	1	4173737-4173907
TU402	chr1	4174504	4177843	497	6.2	2	4174504-4174561	4177405-4177843
TU403	chr1	4176641	4176812	172	3.0	1	4176641-4176812
TU404	chr1	4177846	4178026	181	2.5	1	4177846-4178026
TU405	chr1	4178071	4179035	950	6.6	2	4178071-4178608	4178624-4179035
TU406	chr1	4179254	4179433	180	4.0	1	4179254-4179433
TU407	chr1	4180407	4180596	176	2.1	2	4180407-4180496	4180511-4180596
TU408	chr1	4180666	4180838	173	4.6	1	4180666-4180838
TU409	chr1	4180937	4181192	256	2.8	1	4180937-4181192
TU410	chr1	4181711	4182392	682	7.6	1	4181711-4182392
TU411	chr1	4182832	4183007	176	2.8	1	4182832-4183007
TU412	chr1	4185604	4185781	178	2.6	1	4185604-4185781
TU413	chr1	4187137	4187312	176	2.0	1	4187137-4187312
TU414	chr1	4187501	4187672	172	2.1	1	4187501-4187672
TU415	chr1	4195690	4195854	165	2.1	1	4195690-4195854
TU417	chr1	4300950	4301104	155	3.8	1	4300950-4301104
TU418	chr1	5582382	5582563	182	4.8	1	5582382-5582563
TU419	chr1	5582581	5582742	162	2.7	1	5582581-5582742
TU420	chr1	5584806	5585393	588	26.5	1	5584806-5585393
TU421	chr1	5585739	5586746	961	8.5	3	5585739-5586538	5586541-5586646	5586692-5586746
TU422	chr1	5586812	5587112	301	10.9	1	5586812-5587112
TU423	chr1	5587290	5587932	643	5.6	1	5587290-5587932
TU424	chr1	5588026	5588273	248	83.7	1	5588026-5588273
TU425	chr1	5588301	5588920	620	26.7	1	5588301-5588920
TU426	chr1	5588982	5589224	243	53.4	1	5588982-5589224
TU427	chr1	5589239	5589661	423	64.2	1	5589239-5589661
TU428	chr1	5589725	5589931	207	5.2	1	5589725-5589931
TU429	chr1	5589962	5590305	344	20.5	1	5589962-5590305
TU431	chr1	5591283	5591569	287	12.7	1	5591283-5591569
TU432	chr1	5591729	5592292	564	17.2	1	5591729-5592292
TU433	chr1	5592429	5593091	663	9.9	1	5592429-5593091
TU434	chr1	5593283	5593831	549	12.2	1	5593283-5593831
TU435	chr1	5593862	5594058	197	10.9	1	5593862-5594058
TU436	chr1	5594195	5594435	212	3.0	2	5594195-5594358	5594388-5594435
TU486	chr1	5698429	5698864	436	4.5	1	5698429-5698864
TU487	chr1	5699092	5699264	173	3.4	1	5699092-5699264
TU488	chr1	5699464	5699648	185	4.7	1	5699464-5699648
TU489	chr1	5699880	5700055	176	2.7	1	5699880-5700055
TU490	chr1	5700058	5700238	181	3.2	1	5700058-5700238
TU491	chr1	5700699	5700956	258	3.1	1	5700699-5700956
TU492	chr1	5703588	5703761	174	3.0	1	5703588-5703761
TU493	chr1	5704449	5704666	218	2.3	1	5704449-5704666
TU494	chr1	5706175	5706517	343	3.8	1	5706175-5706517
TU495	chr1	5706642	5706976	335	4.7	1	5706642-5706976
TU496	chr1	5707201	5707436	236	8.0	1	5707201-5707436
TU497	chr1	5707495	5707696	202	10.3	1	5707495-5707696
TU498	chr1	5707860	5708129	270	3.6	1	5707860-5708129
TU499	chr1	5708322	5708548	227	2.7	1	5708322-5708548
TU500	chr1	5708977	5709198	222	3.2	1	5708977-5709198
TU501	chr1	5709449	5709630	182	3.8	1	5709449-5709630
TU502	chr1	5709761	5710032	272	3.1	1	5709761-5710032
TU503	chr1	5710149	5710308	160	2.2	1	5710149-5710308
TU504	chr1	5723778	5723952	175	2.0	1	5723778-5723952
TU505	chr1	5724780	5724956	177	3.9	1	5724780-5724956
TU506	chr1	5724958	5725116	159	2.4	1	5724958-5725116
TU507	chr1	5725369	5725548	180	3.9	1	5725369-5725548
TU508	chr1	5725706	5725997	292	4.8	1	5725706-5725997
TU509	chr1	5726396	5727017	614	9.9	2	5726396-5726933	5726942-5727017
TU510	chr1	5727053	5727237	185	10.7	1	5727053-5727237
TU511	chr1	5727253	5727549	283	13.7	2	5727253-5727304	5727319-5727549
TU512	chr1	5727777	5727937	161	3.8	1	5727777-5727937
TU513	chr1	5728101	5728591	491	5.1	1	5728101-5728591
TU514	chr1	5728728	5729104	377	5.1	1	5728728-5729104
TU515	chr1	5729272	5729456	185	3.9	1	5729272-5729456
TU516	chr1	5730989	5731198	210	2.8	1	5730989-5731198
TU517	chr1	5734008	5734516	501	12.2	2	5734008-5734119	5734128-5734516
TU518	chr1	5734716	5735238	523	10.3	1	5734716-5735238
TU519	chr1	5738758	5738933	176	2.0	1	5738758-5738933
TU520	chr1	5739346	5739527	182	3.0	1	5739346-5739527
TU521	chr1	5740227	5740413	183	2.9	2	5740227-5740319	5740324-5740413
TU522	chr1	5743814	5743978	165	2.7	1	5743814-5743978
TU523	chr1	5745688	5745995	298	3.1	2	5745688-5745761	5745772-5745995
TU524	chr1	5746300	5746467	168	2.1	1	5746300-5746467
TU525	chr1	5749293	5749503	211	2.9	1	5749293-5749503
TU526	chr1	5750174	5750376	202	2.4	2	5750174-5750285	5750287-5750376
TU527	chr1	5753173	5753329	157	2.2	1	5753173-5753329
TU528	chr1	5754880	5755044	160	2.0	2	5754880-5754949	5754955-5755044
TU530	chr1	5755917	5756190	274	2.9	1	5755917-5756190
TU531	chr1	5769379	5769545	167	2.1	1	5769379-5769545
TU532	chr1	5773241	5773405	155	2.1	2	5773241-5773305	5773316-5773405
TU533	chr1	5774159	5774318	153	2.1	2	5774159-5774221	5774229-5774318
TU534	chr1	5774650	5774808	159	2.1	1	5774650-5774808
TU543	chr1	6299388	6299584	197	2.9	1	6299388-6299584
TU544	chr1	6299861	6300167	307	2.9	1	6299861-6300167
TU545	chr1	6300404	6300586	183	3.9	1	6300404-6300586
TU546	chr1	6312930	6313177	248	2.7	1	6312930-6313177
TU547	chr1	6315156	6315307	152	2.1	1	6315156-6315307
TU548	chr1	6330324	6330605	282	2.8	1	6330324-6330605
TU549	chr1	6410499	6410661	163	2.1	1	6410499-6410661
TU550	chr1	6413267	6413446	180	2.3	1	6413267-6413446
TU551	chr1	6413905	6414083	179	3.0	1	6413905-6414083
TU552	chr1	6414504	6414735	232	3.1	1	6414504-6414735
TU553	chr1	6417114	6417286	173	2.1	1	6417114-6417286
TU554	chr1	6418627	6418823	197	3.9	1	6418627-6418823
TU555	chr1	6429963	6430145	180	2.4	2	6429963-6430052	6430056-6430145
TU556	chr1	6454852	6455091	240	2.6	1	6454852-6455091
TU557	chr1	6461004	6461185	182	2.9	1	6461004-6461185
TU558	chr1	6470456	6470631	176	2.5	1	6470456-6470631
TU559	chr1	6484741	6484897	157	2.1	1	6484741-6484897
TU560	chr1	6492947	6493117	171	2.1	1	6492947-6493117
TU561	chr1	6500155	6500320	164	2.1	2	6500155-6500244	6500247-6500320
TU562	chr1	6500954	6501114	157	2.1	2	6500954-6501020	6501025-6501114
TU563	chr1	6501231	6501538	305	2.4	2	6501231-6501320	6501324-6501538
TU564	chr1	6503111	6503318	208	6.6	1	6503111-6503318
TU565	chr1	6503341	6503530	190	3.7	1	6503341-6503530
TU566	chr1	6504715	6504879	160	2.1	2	6504715-6504804	6504810-6504879
TU567	chr1	6521164	6521319	156	2.1	1	6521164-6521319
TU568	chr1	6522503	6522675	173	3.5	1	6522503-6522675
TU569	chr1	6523418	6523764	347	2.8	1	6523418-6523764
TU570	chr1	6524967	6525152	186	3.1	1	6524967-6525152
TU571	chr1	6525273	6525431	159	2.4	1	6525273-6525431
TU572	chr1	6525800	6525973	172	2.3	2	6525800-6525889	6525892-6525973
TU573	chr1	6526246	6526422	177	4.4	1	6526246-6526422
TU574	chr1	6526862	6527026	165	3.0	1	6526862-6527026
TU575	chr1	6528428	6528596	169	2.1	1	6528428-6528596
TU576	chr1	6533181	6533352	172	2.1	1	6533181-6533352
TU577	chr1	6535908	6536157	250	2.5	1	6535908-6536157
TU578	chr1	6538916	6539088	168	2.0	2	6538916-6538993	6538999-6539088
TU579	chr1	6543135	6543319	185	3.0	1	6543135-6543319
TU580	chr1	6549135	6549308	174	2.1	1	6549135-6549308
TU581	chr1	6557128	6557300	173	2.1	1	6557128-6557300
TU582	chr1	6559181	6559470	232	2.6	2	6559181-6559360	6559419-6559470
TU583	chr1	6559618	6559804	187	5.8	1	6559618-6559804
TU584	chr1	6597792	6597968	177	2.5	1	6597792-6597968
TU585	chr1	6602980	6603152	171	2.0	2	6602980-6603060	6603063-6603152
TU586	chr1	6657507	6657693	187	3.2	1	6657507-6657693
TU587	chr1	6675318	6675488	171	3.1	1	6675318-6675488
TU588	chr1	6676484	6676678	193	2.3	2	6676484-6676573	6676576-6676678
TU589	chr1	6685096	6685264	169	2.1	1	6685096-6685264
TU590	chr1	6768206	6768427	222	2.6	1	6768206-6768427
TU591	chr1	6786331	6786508	178	3.8	1	6786331-6786508
TU592	chr1	6837286	6837466	180	2.0	2	6837286-6837375	6837377-6837466
TU593	chr1	6903947	6904116	170	2.1	1	6903947-6904116
TU594	chr1	6904277	6904461	185	2.4	1	6904277-6904461
TU595	chr1	6906006	6906175	170	2.3	1	6906006-6906175
TU596	chr1	6906251	6906619	369	4.8	1	6906251-6906619
TU597	chr1	6996884	6997075	192	2.7	1	6996884-6997075
TU598	chr1	7020007	7020178	172	2.3	1	7020007-7020178
TU599	chr1	7020341	7020515	175	2.8	1	7020341-7020515
TU600	chr1	7021896	7022084	180	2.3	2	7021896-7021985	7021995-7022084
TU601	chr1	7022390	7022697	231	2.2	3	7022390-7022446	7022519-7022622	7022628-7022697
TU602	chr1	7090820	7091090	263	2.9	2	7090820-7090880	7090889-7091090
TU603	chr1	7092406	7092578	173	2.0	1	7092406-7092578
TU604	chr1	7093039	7093210	172	2.1	1	7093039-7093210
TU605	chr1	7093313	7093500	188	6.1	1	7093313-7093500
TU606	chr1	7093623	7093777	155	2.2	1	7093623-7093777
TU607	chr1	7094626	7094854	229	4.2	1	7094626-7094854
TU608	chr1	7094930	7095137	208	4.0	1	7094930-7095137
TU609	chr1	7111787	7111960	174	2.8	1	7111787-7111960
TU610	chr1	7131793	7131977	180	2.0	2	7131793-7131882	7131888-7131977
TU611	chr1	7137912	7138086	175	2.4	1	7137912-7138086
TU612	chr1	7157361	7157533	173	2.1	1	7157361-7157533
TU613	chr1	7162543	7162713	171	2.1	1	7162543-7162713
TU614	chr1	7185493	7185737	245	3.3	1	7185493-7185737
TU615	chr1	7186805	7186979	175	2.7	1	7186805-7186979
TU616	chr1	7188599	7188756	158	2.1	1	7188599-7188756
TU617	chr1	7223258	7223416	157	2.1	2	7223258-7223347	7223350-7223416
TU618	chr1	7223843	7224007	162	2.6	2	7223843-7223913	7223917-7224007
TU619	chr1	7224451	7224629	178	2.0	2	7224451-7224538	7224540-7224629
TU620	chr1	7232120	7232443	322	2.2	2	7232120-7232209	7232212-7232443
TU621	chr1	7233088	7233271	180	2.1	2	7233088-7233177	7233182-7233271
TU622	chr1	7261132	7261309	178	2.0	1	7261132-7261309
TU623	chr1	7295650	7295811	151	2.0	2	7295650-7295739	7295751-7295811
TU624	chr1	7298850	7299019	170	2.1	1	7298850-7299019
TU625	chr1	7320645	7320819	172	2.0	2	7320645-7320734	7320738-7320819
TU626	chr1	7321758	7321937	179	2.3	2	7321758-7321848	7321850-7321937
TU627	chr1	7322489	7322668	170	2.0	2	7322489-7322575	7322586-7322668
TU628	chr1	7323005	7323184	180	2.2	1	7323005-7323184
TU629	chr1	7323487	7323674	188	3.8	1	7323487-7323674
TU630	chr1	7332904	7333072	165	2.4	2	7332904-7332975	7332980-7333072
TU631	chr1	7333463	7333614	152	2.4	1	7333463-7333614
TU632	chr1	7333912	7334084	161	2.0	2	7333912-7333982	7333995-7334084
TU633	chr1	7334157	7334423	267	2.8	1	7334157-7334423
TU634	chr1	7334460	7334638	179	2.4	1	7334460-7334638
TU635	chr1	7338752	7338923	172	2.8	1	7338752-7338923
TU636	chr1	7338969	7339168	200	3.2	1	7338969-7339168
TU637	chr1	7339293	7339469	177	3.0	1	7339293-7339469
TU638	chr1	7340803	7340959	157	2.1	1	7340803-7340959
TU639	chr1	7343215	7343375	161	2.2	1	7343215-7343375
TU640	chr1	7350756	7350943	180	2.0	2	7350756-7350845	7350854-7350943
TU641	chr1	7365980	7366141	162	2.1	1	7365980-7366141
TU642	chr1	7381129	7381308	180	3.0	1	7381129-7381308
TU643	chr1	7392966	7393131	154	2.1	2	7392966-7393029	7393042-7393131
TU644	chr1	7395192	7395361	162	2.1	2	7395192-7395263	7395272-7395361
TU645	chr1	7406397	7406585	166	2.2	2	7406397-7406486	7406510-7406585
TU646	chr1	7408704	7408874	165	2.0	2	7408704-7408778	7408785-7408874
TU647	chr1	7409529	7409818	277	2.9	2	7409529-7409618	7409632-7409818
TU648	chr1	7410509	7410678	170	2.5	1	7410509-7410678
TU649	chr1	7436982	7437160	179	2.0	1	7436982-7437160
TU650	chr1	7483241	7483393	150	2.2	2	7483241-7483330	7483334-7483393
TU651	chr1	7501143	7501308	166	2.2	1	7501143-7501308
TU652	chr1	7514153	7514595	443	3.7	1	7514153-7514595
TU653	chr1	7514666	7515014	349	3.4	1	7514666-7515014
TU654	chr1	7515094	7515266	173	2.1	1	7515094-7515266
TU655	chr1	7515591	7515954	364	2.6	1	7515591-7515954
TU656	chr1	7515967	7516309	343	4.4	1	7515967-7516309
TU657	chr1	7599008	7599249	242	4.3	1	7599008-7599249
TU658	chr1	7621286	7621456	169	2.0	2	7621286-7621375	7621378-7621456
TU659	chr1	7624394	7624580	187	2.9	1	7624394-7624580
TU660	chr1	7624649	7624841	180	2.9	2	7624649-7624738	7624752-7624841
TU661	chr1	7630079	7630252	169	2.0	2	7630079-7630157	7630163-7630252
TU662	chr1	7664392	7667367	221	3.0	2	7664392-7664523	7667279-7667367
TU663	chr1	7667607	7667782	176	2.2	1	7667607-7667782
TU664	chr1	7667989	7668144	151	2.0	2	7667989-7668078	7668084-7668144
TU665	chr1	7670203	7670388	157	2.0	2	7670203-7670269	7670299-7670388
TU666	chr1	7670650	7670957	308	2.9	1	7670650-7670957
TU667	chr1	7671746	7674330	279	3.7	2	7671746-7671934	7674241-7674330
TU668	chr1	7672414	7672605	192	3.6	1	7672414-7672605
TU669	chr1	7674532	7674718	186	3.8	2	7674532-7674625	7674627-7674718
TU670	chr1	7677904	7678078	175	2.4	1	7677904-7678078
TU671	chr1	7678717	7678899	182	3.0	2	7678717-7678806	7678808-7678899
TU672	chr1	7682067	7682241	175	3.0	1	7682067-7682241
TU673	chr1	7682729	7682949	221	19.3	1	7682729-7682949
TU674	chr1	7684393	7684567	170	2.0	2	7684393-7684472	7684478-7684567
TU675	chr1	7684586	7684747	162	2.2	1	7684586-7684747
TU676	chr1	7685533	7685978	446	4.5	1	7685533-7685978
TU677	chr1	7686044	7686212	169	2.7	1	7686044-7686212
TU678	chr1	7686400	7686586	180	2.2	2	7686400-7686489	7686497-7686586
TU679	chr1	7686751	7686914	164	3.2	1	7686751-7686914
TU680	chr1	7687021	7687185	165	2.0	1	7687021-7687185
TU681	chr1	7689233	7690398	1115	6.4	3	7689233-7689507	7689516-7689608	7689652-7690398
TU682	chr1	7691572	7691762	180	2.2	2	7691572-7691661	7691673-7691762
TU683	chr1	7693401	7693754	354	9.9	1	7693401-7693754
TU684	chr1	7694121	7694286	166	4.3	1	7694121-7694286
TU685	chr1	7694931	7695406	476	4.1	1	7694931-7695406
TU686	chr1	7706711	7707392	200	7.5	2	7706711-7706837	7707320-7707392
TU687	chr1	7726871	7727040	170	3.0	1	7726871-7727040
TU688	chr1	7740630	7742669	173	3.0	2	7740630-7740719	7742587-7742669
TU689	chr1	7953019	7953191	173	6.7	1	7953019-7953191
TU690	chr1	7964137	7964309	173	2.6	1	7964137-7964309
TU691	chr1	7968066	7968239	174	2.2	1	7968066-7968239
TU692	chr1	7968262	7968449	188	2.7	1	7968262-7968449
TU693	chr1	7969066	7969399	332	2.3	2	7969066-7969307	7969310-7969399
TU694	chr1	7977346	7977629	284	3.7	1	7977346-7977629
TU695	chr1	7978723	7979056	288	2.5	2	7978723-7978784	7978831-7979056
TU696	chr1	8001526	8001765	240	3.8	1	8001526-8001765
TU697	chr1	8016245	8016415	171	3.0	1	8016245-8016415
TU698	chr1	8025626	8025780	151	2.1	2	8025626-8025694	8025699-8025780
TU699	chr1	8028712	8028892	181	2.8	1	8028712-8028892
TU700	chr1	8034419	8034690	272	7.9	1	8034419-8034690
TU701	chr1	8035945	8039136	511	6.7	3	8035945-8036224	8038412-8038562	8039057-8039136
TU702	chr1	8037409	8037588	180	2.7	1	8037409-8037588
TU703	chr1	8039394	8039870	475	4.3	2	8039394-8039474	8039477-8039870
TU704	chr1	8041815	8042018	204	4.0	1	8041815-8042018
TU705	chr1	8042819	8042970	152	2.2	1	8042819-8042970
TU706	chr1	8043055	8043223	169	2.7	1	8043055-8043223
TU707	chr1	8128431	8128635	205	3.1	1	8128431-8128635
TU708	chr1	8129195	8129384	183	2.6	2	8129195-8129283	8129291-8129384
TU709	chr1	8138091	8138266	176	2.6	1	8138091-8138266
TU749	chr1	8730565	8730886	264	2.5	3	8730565-8730647	8730658-8730747	8730796-8730886
TU750	chr1	8733969	8734192	224	4.6	1	8733969-8734192
TU751	chr1	8734286	8734570	285	3.7	1	8734286-8734570
TU752	chr1	8734686	8735156	464	3.0	2	8734686-8735059	8735067-8735156
TU753	chr1	8737521	8737700	180	2.0	1	8737521-8737700
TU754	chr1	8738730	8738899	161	2.0	2	8738730-8738800	8738810-8738899
TU755	chr1	8748225	8748460	236	51.4	1	8748225-8748460
TU778	chr1	8776278	8776507	230	3.2	1	8776278-8776507
TU779	chr1	8776661	8777895	1235	8.7	1	8776661-8777895
TU780	chr1	8778014	8778490	477	5.4	1	8778014-8778490
TU781	chr1	8778591	8778780	190	5.1	1	8778591-8778780
TU782	chr1	8778801	8779150	350	4.2	1	8778801-8779150
TU783	chr1	8779242	8779600	359	4.9	1	8779242-8779600
TU784	chr1	8779682	8779861	173	2.5	2	8779682-8779761	8779769-8779861
TU785	chr1	8780006	8780281	276	4.6	1	8780006-8780281
TU786	chr1	8780480	8780752	273	5.3	1	8780480-8780752
TU787	chr1	8781037	8781858	802	7.0	2	8781037-8781457	8781478-8781858
TU788	chr1	8781861	8782250	389	3.6	2	8781861-8782130	8782132-8782250
TU789	chr1	8782273	8782455	183	5.7	1	8782273-8782455
TU790	chr1	8782658	8782855	195	2.5	2	8782658-8782729	8782733-8782855
TU791	chr1	8783265	8783525	261	4.9	1	8783265-8783525
TU792	chr1	8783881	8784053	173	2.2	1	8783881-8784053
TU793	chr1	8784253	8784774	522	5.8	1	8784253-8784774
TU794	chr1	8784805	8785684	880	8.5	1	8784805-8785684
TU795	chr1	8786243	8786418	176	3.0	1	8786243-8786418
TU796	chr1	8787648	8787841	194	3.5	1	8787648-8787841
TU797	chr1	8790473	8790650	175	2.0	2	8790473-8790557	8790561-8790650
TU800	chr1	8814691	8815840	1150	59.7	1	8814691-8815840
TU801	chr1	8816657	8816877	221	5.6	1	8816657-8816877
TU944	chr1	9758495	9758671	177	2.2	1	9758495-9758671
TU945	chr1	9758821	9759999	1144	3.5	3	9758821-9758910	9758926-9759015	9759036-9759999
TU946	chr1	9760124	9760553	389	2.4	3	9760124-9760217	9760226-9760300	9760334-9760553
TU947	chr1	9761171	9761405	235	3.1	1	9761171-9761405
TU948	chr1	9762102	9762726	625	3.7	1	9762102-9762726
TU949	chr1	9767470	9767702	231	2.5	2	9767470-9767519	9767522-9767702
TU950	chr1	9769844	9770033	190	6.0	1	9769844-9770033
TU951	chr1	9774506	9774686	180	2.0	2	9774506-9774595	9774597-9774686
TU952	chr1	9819084	9819259	174	2.6	2	9819084-9819174	9819177-9819259
TU953	chr1	9834907	9835203	297	5.4	1	9834907-9835203
TU954	chr1	9842480	9842660	181	5.7	1	9842480-9842660
TU955	chr1	9849732	9849897	166	2.0	1	9849732-9849897
TU956	chr1	9850267	9850482	216	2.9	1	9850267-9850482
TU957	chr1	9850962	9851145	184	3.6	1	9850962-9851145
TU958	chr1	9851241	9851500	260	3.2	1	9851241-9851500
TU959	chr1	9851616	9851791	176	3.4	1	9851616-9851791
TU960	chr1	9875597	9875764	168	2.4	1	9875597-9875764
TU961	chr1	9876427	9876603	166	2.0	2	9876427-9876502	9876514-9876603
TU962	chr1	9877398	9877574	177	3.0	1	9877398-9877574
TU963	chr1	9877666	9877900	235	3.0	1	9877666-9877900
TU964	chr1	9878055	9878212	151	2.6	2	9878055-9878113	9878121-9878212
TU965	chr1	9892124	9892279	151	2.2	2	9892124-9892213	9892219-9892279
TU966	chr1	9894670	9894976	307	4.7	1	9894670-9894976
TU967	chr1	9895603	9895777	175	2.2	1	9895603-9895777
TU968	chr1	9899232	9899404	173	2.1	1	9899232-9899404
TU969	chr1	9905186	9905361	176	2.0	1	9905186-9905361
TU970	chr1	9912601	9912776	176	3.0	1	9912601-9912776
TU971	chr1	9924253	9924466	214	5.8	1	9924253-9924466
TU972	chr1	9925422	9925736	268	2.8	2	9925422-9925599	9925647-9925736
TU973	chr1	10018634	10018828	180	3.0	2	10018634-10018723	10018739-10018828
TU974	chr1	10036081	10036250	158	2.0	2	10036081-10036170	10036183-10036250
TU987	chr1	10067705	10067883	179	2.0	1	10067705-10067883
TU988	chr1	10095532	10095861	324	2.5	2	10095532-10095765	10095772-10095861
TU989	chr1	10097603	10097769	167	2.3	1	10097603-10097769
TU990	chr1	10101193	10101355	163	4.3	1	10101193-10101355
TU991	chr1	10102195	10102394	200	3.5	1	10102195-10102394
TU992	chr1	10103521	10103688	168	2.9	1	10103521-10103688
TU993	chr1	10105297	10105461	165	2.6	1	10105297-10105461
TU994	chr1	10105486	10105667	180	2.1	2	10105486-10105575	10105578-10105667
TU995	chr1	10107380	10107549	170	2.2	1	10107380-10107549
TU996	chr1	10108461	10108633	173	2.1	1	10108461-10108633
TU997	chr1	10112981	10113153	173	2.1	1	10112981-10113153
TU998	chr1	10115035	10115212	178	2.8	1	10115035-10115212
TU999	chr1	10312221	10312392	167	2.0	2	10312221-10312297	10312303-10312392
TU1000	chr1	10312533	10314107	1575	6.4	1	10312533-10314107
TU1001	chr1	10314348	10314568	221	2.4	1	10314348-10314568
TU1002	chr1	10315728	10316139	409	2.9	2	10315728-10316057	10316061-10316139
TU1003	chr1	10318806	10318968	163	2.1	1	10318806-10318968
TU1004	chr1	10319014	10319196	176	2.0	2	10319014-10319101	10319109-10319196
TU1005	chr1	10321327	10325619	304	18.0	3	10321327-10321460	10322801-10322875	10325525-10325619
TU1006	chr1	10326634	10326812	179	2.9	1	10326634-10326812
TU1007	chr1	10328225	10328400	176	2.4	1	10328225-10328400
TU1008	chr1	10328529	10328706	174	2.0	2	10328529-10328612	10328617-10328706
TU1009	chr1	10328924	10329091	168	2.1	1	10328924-10329091
TU1010	chr1	10329163	10329424	262	3.2	1	10329163-10329424
TU1011	chr1	10329726	10330116	391	4.5	1	10329726-10330116
TU1012	chr1	10331294	10331495	202	3.0	1	10331294-10331495
TU1013	chr1	10332334	10332514	181	2.4	1	10332334-10332514
TU1014	chr1	10339957	10340157	201	2.5	1	10339957-10340157
TU1015	chr1	10341456	10341743	288	3.1	1	10341456-10341743
TU1016	chr1	10344142	10344323	180	2.1	2	10344142-10344231	10344234-10344323
TU1017	chr1	10348683	10348862	180	2.8	1	10348683-10348862
TU1018	chr1	10349904	10350125	222	5.7	1	10349904-10350125
TU1019	chr1	10350420	10351217	775	4.3	2	10350420-10351111	10351135-10351217
TU1020	chr1	10351876	10352051	176	3.2	1	10351876-10352051
TU1021	chr1	10352766	10352928	163	2.1	1	10352766-10352928
TU1022	chr1	10361948	10362109	162	2.1	1	10361948-10362109
TU1023	chr1	10367731	10367927	197	4.0	1	10367731-10367927
TU1024	chr1	10478871	10479103	233	4.7	1	10478871-10479103
TU1025	chr1	10479249	10479950	702	4.3	1	10479249-10479950
TU1026	chr1	10480017	10480194	174	2.0	2	10480017-10480106	10480111-10480194
TU1027	chr1	10480443	10481061	618	6.1	2	10480443-10480971	10480973-10481061
TU1028	chr1	10481158	10481344	155	2.4	2	10481158-10481222	10481255-10481344
TU1029	chr1	10481457	10481779	307	2.7	2	10481457-10481682	10481699-10481779
TU1030	chr1	10481948	10483182	1235	30.2	1	10481948-10483182
TU1031	chr1	10484026	10484324	299	4.8	1	10484026-10484324
TU1032	chr1	10484368	10484634	267	2.4	1	10484368-10484634
TU1033	chr1	10484734	10484916	183	3.8	1	10484734-10484916
TU1034	chr1	10485171	10485345	175	2.6	1	10485171-10485345
TU1035	chr1	10485840	10486410	571	3.0	1	10485840-10486410
TU1036	chr1	10486681	10486850	170	2.9	1	10486681-10486850
TU1037	chr1	10487864	10488113	250	3.1	1	10487864-10488113
TU1038	chr1	10490476	10490653	178	2.8	1	10490476-10490653
TU1039	chr1	10494697	10494876	180	2.6	1	10494697-10494876
TU1040	chr1	10504383	10504637	253	3.9	2	10504383-10504545	10504548-10504637
TU1041	chr1	10504927	10505151	225	3.2	1	10504927-10505151
TU1042	chr1	10508677	10508867	191	2.8	1	10508677-10508867
TU1043	chr1	10521320	10521492	173	3.1	1	10521320-10521492
TU1044	chr1	10521703	10521879	177	2.2	1	10521703-10521879
TU1045	chr1	10523044	10523198	155	2.1	1	10523044-10523198
TU1046	chr1	10523352	10523786	306	3.7	3	10523352-10523397	10523446-10523658	10523740-10523786
TU1047	chr1	10524022	10524345	324	6.8	1	10524022-10524345
TU1048	chr1	10524410	10524582	160	2.0	2	10524410-10524499	10524513-10524582
TU1049	chr1	10525120	10525384	247	2.4	2	10525120-10525196	10525215-10525384
TU1050	chr1	10541583	10541764	182	3.9	1	10541583-10541764
TU1051	chr1	10545643	10545836	183	2.3	2	10545643-10545735	10545747-10545836
TU1052	chr1	10546271	10546469	199	3.0	1	10546271-10546469
TU1053	chr1	10547077	10547264	188	5.2	1	10547077-10547264
TU1054	chr1	10547518	10547744	227	6.3	1	10547518-10547744
TU1055	chr1	10547793	10547987	195	3.2	1	10547793-10547987
TU1056	chr1	10548799	10548950	152	2.2	1	10548799-10548950
TU1057	chr1	10550302	10550498	197	2.7	1	10550302-10550498
TU1058	chr1	10554210	10554370	161	7.5	1	10554210-10554370
TU1059	chr1	10563519	10563702	184	2.8	1	10563519-10563702
TU1060	chr1	10564101	10564271	171	4.4	1	10564101-10564271
TU1061	chr1	10564733	10565015	283	6.4	1	10564733-10565015
TU1062	chr1	10565949	10566114	156	2.1	2	10565949-10566038	10566049-10566114
TU1063	chr1	10571370	10571573	204	2.8	1	10571370-10571573
TU1064	chr1	10584834	10584991	158	2.2	1	10584834-10584991
TU1065	chr1	10587089	10587266	178	2.4	1	10587089-10587266
TU1066	chr1	10587303	10587505	203	4.4	1	10587303-10587505
TU1067	chr1	10587708	10587904	197	3.9	1	10587708-10587904
TU1068	chr1	10588322	10588709	388	3.1	1	10588322-10588709
TU1090	chr1	10673062	10673354	293	3.5	1	10673062-10673354
TU1091	chr1	10676083	10676233	151	2.9	1	10676083-10676233
TU1092	chr1	10676963	10677126	152	2.1	2	10676963-10677024	10677037-10677126
TU1093	chr1	10678131	10678314	184	4.7	1	10678131-10678314
TU1094	chr1	10678951	10679308	358	3.4	1	10678951-10679308
TU1095	chr1	10679591	10680376	746	6.1	2	10679591-10679895	10679936-10680376
TU1096	chr1	10680494	10681039	525	6.5	2	10680494-10680588	10680610-10681039
TU1097	chr1	10681380	10681848	453	4.3	2	10681380-10681525	10681542-10681848
TU1098	chr1	10681976	10682148	162	2.0	2	10681976-10682047	10682059-10682148
TU1099	chr1	10682259	10696223	664	9.9	4	10682259-10682407	10688888-10689025	10689738-10689899	10696009-10696223
TU1100	chr1	10682935	10683117	183	3.5	1	10682935-10683117
TU1101	chr1	10683227	10683412	159	2.0	2	10683227-10683296	10683324-10683412
TU1102	chr1	10683626	10684132	507	3.1	1	10683626-10684132
TU1103	chr1	10684476	10684629	154	2.6	1	10684476-10684629
TU1104	chr1	10685084	10685245	162	3.6	1	10685084-10685245
TU1105	chr1	10685549	10685830	282	4.5	1	10685549-10685830
TU1106	chr1	10685885	10686308	424	6.0	1	10685885-10686308
TU1107	chr1	10686733	10687450	718	9.1	1	10686733-10687450
TU1108	chr1	10687509	10688344	836	7.0	1	10687509-10688344
TU1109	chr1	10688408	10688700	293	8.0	1	10688408-10688700
TU1110	chr1	10691275	10691443	169	2.9	1	10691275-10691443
TU1111	chr1	10692291	10692453	163	2.1	1	10692291-10692453
TU1112	chr1	10693187	10693481	278	3.2	3	10693187-10693276	10693285-10693380	10693390-10693481
TU1113	chr1	10694001	10694275	252	2.3	3	10694001-10694072	10694074-10694163	10694186-10694275
TU1114	chr1	10694335	10694502	168	5.2	1	10694335-10694502
TU1115	chr1	10695330	10695670	321	3.0	2	10695330-10695419	10695440-10695670
TU1116	chr1	10699517	10715321	772	12.9	5	10699517-10699730	10705830-10705998	10706249-10706425	10711782-10711935	10715264-10715321
TU1117	chr1	10699890	10700172	283	2.3	1	10699890-10700172
TU1118	chr1	10700524	10700695	172	2.1	1	10700524-10700695
TU1119	chr1	10702332	10702497	166	2.2	1	10702332-10702497
TU1120	chr1	10703272	10703441	168	2.0	2	10703272-10703349	10703352-10703441
TU1121	chr1	10706723	10706886	164	2.1	1	10706723-10706886
TU1122	chr1	10712256	10712439	183	3.5	2	10712256-10712345	10712347-10712439
TU1123	chr1	10716695	10724148	2997	23.7	3	10716695-10717483	10719406-10719537	10722073-10724148
TU1124	chr1	10719102	10719381	280	3.1	1	10719102-10719381
TU1125	chr1	10719557	10719734	170	2.3	2	10719557-10719634	10719643-10719734
TU1126	chr1	10721676	10721843	168	2.4	1	10721676-10721843
TU1127	chr1	10724209	10724793	585	29.2	1	10724209-10724793
TU1128	chr1	10724964	10726325	1362	15.2	1	10724964-10726325
TU1129	chr1	10726384	10726788	405	9.8	1	10726384-10726788
TU1130	chr1	10727117	10727373	257	5.6	1	10727117-10727373
TU1131	chr1	10746593	10746766	173	2.0	2	10746593-10746682	10746684-10746766
TU1132	chr1	10747591	10747757	163	2.1	2	10747591-10747663	10747668-10747757
TU1133	chr1	10748628	10759021	816	5.0	4	10748628-10749021	10749064-10749376	10758841-10758887	10758960-10759021
TU1134	chr1	10753872	10754153	282	4.5	1	10753872-10754153
TU1135	chr1	10754941	10755188	248	4.3	1	10754941-10755188
TU1136	chr1	10755533	10755698	166	3.2	1	10755533-10755698
TU1137	chr1	10756754	10757068	309	2.2	2	10756754-10756972	10756979-10757068
TU1138	chr1	10757333	10757512	180	4.2	1	10757333-10757512
TU1139	chr1	10757682	10757852	171	3.1	1	10757682-10757852
TU1140	chr1	10757884	10758327	415	6.6	2	10757884-10758083	10758113-10758327
TU1141	chr1	10758400	10758687	288	4.7	1	10758400-10758687
TU1142	chr1	10759515	10759724	210	3.8	1	10759515-10759724
TU1143	chr1	10762564	10762741	177	2.0	2	10762564-10762653	10762655-10762741
TU1147	chr1	10791617	10791836	220	5.7	1	10791617-10791836
TU1148	chr1	10791980	10792164	180	2.2	2	10791980-10792069	10792075-10792164
TU1149	chr1	10792237	10792642	375	6.5	2	10792237-10792551	10792583-10792642
TU1150	chr1	10793023	10793771	747	9.5	2	10793023-10793362	10793365-10793771
TU1151	chr1	10793807	10794509	703	7.5	1	10793807-10794509
TU1152	chr1	10794544	10795033	474	11.4	2	10794544-10794795	10794812-10795033
TU1153	chr1	10795054	10795242	189	14.0	1	10795054-10795242
TU1154	chr1	10795345	10795736	392	4.4	1	10795345-10795736
TU1155	chr1	10796178	10796415	238	4.2	1	10796178-10796415
TU1156	chr1	10796792	10796961	170	2.6	1	10796792-10796961
TU1157	chr1	10797073	10797236	164	2.2	1	10797073-10797236
TU1158	chr1	10797440	10797620	181	2.8	1	10797440-10797620
TU1159	chr1	10799563	10800081	496	5.3	2	10799563-10799749	10799773-10800081
TU1162	chr1	10803173	10803363	191	3.3	1	10803173-10803363
TU1163	chr1	10803715	10804311	563	3.5	2	10803715-10803919	10803954-10804311
TU1164	chr1	10807180	10807358	179	2.7	1	10807180-10807358
TU1165	chr1	10818307	10818465	159	2.2	1	10818307-10818465
TU1166	chr1	10819166	10819324	159	2.8	1	10819166-10819324
TU1167	chr1	10820590	10820758	165	2.1	2	10820590-10820679	10820684-10820758
TU1168	chr1	10830852	10831030	179	3.4	1	10830852-10831030
TU1169	chr1	10831948	10832389	376	4.0	2	10831948-10832006	10832073-10832389
TU1170	chr1	10832517	10832907	391	5.0	1	10832517-10832907
TU1171	chr1	10833045	10833293	249	5.5	1	10833045-10833293
TU1172	chr1	10833369	10833577	209	6.1	1	10833369-10833577
TU1173	chr1	10837008	10837162	155	2.1	1	10837008-10837162
TU1174	chr1	10837742	10837920	179	3.4	1	10837742-10837920
TU1175	chr1	10838683	10838872	180	2.2	2	10838683-10838772	10838783-10838872
TU1176	chr1	10845242	10845404	163	3.4	1	10845242-10845404
TU1177	chr1	10847860	10848030	171	2.2	1	10847860-10848030
TU1178	chr1	10852125	10852390	208	2.5	2	10852125-10852253	10852312-10852390
TU1179	chr1	10854805	10854993	189	4.0	1	10854805-10854993
TU1180	chr1	10855016	10855386	371	3.2	1	10855016-10855386
TU1181	chr1	10855825	10856004	178	2.9	2	10855825-10855939	10855942-10856004
TU1182	chr1	10856610	10856778	169	3.4	1	10856610-10856778
TU1183	chr1	10883904	10884077	174	2.9	1	10883904-10884077
TU1184	chr1	10888944	10889116	173	2.1	1	10888944-10889116
TU1185	chr1	10889687	10889867	181	2.7	1	10889687-10889867
TU1186	chr1	10956742	10956990	249	3.2	1	10956742-10956990
TU1187	chr1	10957583	10957761	178	2.2	2	10957583-10957674	10957676-10957761
TU1188	chr1	10957846	10958019	174	2.8	1	10957846-10958019
TU1189	chr1	10958084	10958375	292	2.3	1	10958084-10958375
TU1190	chr1	10960562	10960737	176	4.0	1	10960562-10960737
TU1191	chr1	10979140	10979310	171	3.5	1	10979140-10979310
TU1200	chr1	11058247	11058417	169	2.0	2	11058247-11058325	11058328-11058417
TU1201	chr1	11061356	11061631	276	2.8	1	11061356-11061631
TU1202	chr1	11061751	11062039	289	3.6	1	11061751-11062039
TU1203	chr1	11062439	11062621	183	7.9	1	11062439-11062621
TU1204	chr1	11062624	11062800	177	4.2	1	11062624-11062800
TU1205	chr1	11064127	11064308	175	2.5	2	11064127-11064191	11064199-11064308
TU1206	chr1	11064492	11064684	193	4.0	1	11064492-11064684
TU1207	chr1	11065741	11065926	186	2.9	1	11065741-11065926
TU1208	chr1	11066161	11066785	625	5.1	1	11066161-11066785
TU1209	chr1	11066847	11067161	315	17.4	1	11066847-11067161
TU1210	chr1	11067230	11067534	305	5.6	1	11067230-11067534
TU1211	chr1	11072890	11073204	314	3.4	2	11072890-11073113	11073115-11073204
TU1212	chr1	11073454	11073623	170	2.1	1	11073454-11073623
TU1213	chr1	11073891	11074063	173	3.0	1	11073891-11074063
TU1214	chr1	11074227	11074410	180	2.2	2	11074227-11074316	11074321-11074410
TU1215	chr1	11075179	11075350	172	3.0	1	11075179-11075350
TU1218	chr1	12002444	12002607	164	2.1	1	12002444-12002607
TU1219	chr1	12020445	12020602	158	2.4	1	12020445-12020602
TU1220	chr1	12020639	12020904	260	3.0	2	12020639-12020716	12020723-12020904
TU1221	chr1	12039143	12039309	162	2.2	2	12039143-12039257	12039263-12039309
TU1222	chr1	12039937	12040119	183	3.1	1	12039937-12040119
TU1223	chr1	12040130	12040355	226	2.5	1	12040130-12040355
TU1224	chr1	12041540	12041705	165	2.0	2	12041540-12041614	12041616-12041705
TU1225	chr1	12041764	12042042	279	4.7	1	12041764-12042042
TU1226	chr1	12042331	12042501	171	3.1	1	12042331-12042501
TU1229	chr1	12086611	12086779	169	2.6	1	12086611-12086779
TU1230	chr1	12096778	12096949	172	2.6	1	12096778-12096949
TU1231	chr1	12103408	12103593	186	3.2	1	12103408-12103593
TU1232	chr1	12103792	12103959	164	2.1	2	12103792-12103881	12103886-12103959
TU1233	chr1	12105654	12105804	151	2.0	1	12105654-12105804
TU1234	chr1	12112366	12112652	287	2.6	1	12112366-12112652
TU1235	chr1	12113503	12113679	177	2.0	1	12113503-12113679
TU1236	chr1	12113856	12114083	228	3.4	1	12113856-12114083
TU1237	chr1	12115147	12115324	178	2.9	1	12115147-12115324
TU1238	chr1	12115777	12115959	183	2.8	1	12115777-12115959
TU1239	chr1	12116620	12116785	166	3.9	1	12116620-12116785
TU1240	chr1	12117374	12117538	165	2.1	1	12117374-12117538
TU1241	chr1	12119793	12119970	178	3.6	1	12119793-12119970
TU1242	chr1	12123299	12123677	379	3.8	1	12123299-12123677
TU1243	chr1	12124201	12124462	262	4.7	1	12124201-12124462
TU1244	chr1	12125480	12125648	169	3.1	1	12125480-12125648
TU1245	chr1	12126576	12126798	223	3.4	1	12126576-12126798
TU1246	chr1	12127493	12127659	167	3.1	1	12127493-12127659
TU1247	chr1	12127935	12128153	219	3.6	1	12127935-12128153
TU1248	chr1	12128158	12128369	212	7.8	1	12128158-12128369
TU1249	chr1	12128830	12129048	219	3.2	1	12128830-12129048
TU1250	chr1	12129447	12129778	332	10.3	1	12129447-12129778
TU1251	chr1	12129826	12130282	457	5.1	1	12129826-12130282
TU1252	chr1	12130329	12130593	252	2.4	3	12130329-12130418	12130429-12130518	12130522-12130593
TU1253	chr1	12131197	12131526	330	2.4	1	12131197-12131526
TU1254	chr1	12131675	12131857	183	2.8	1	12131675-12131857
TU1255	chr1	12132199	12132831	600	6.4	2	12132199-12132415	12132449-12132831
TU1256	chr1	12133183	12133356	174	3.6	1	12133183-12133356
TU1257	chr1	12133506	12133844	339	6.4	1	12133506-12133844
TU1258	chr1	12133979	12134246	268	6.4	1	12133979-12134246
TU1259	chr1	12134428	12134830	403	2.3	1	12134428-12134830
TU1260	chr1	12135112	12135399	288	3.9	1	12135112-12135399
TU1261	chr1	12135929	12136110	180	2.3	2	12135929-12136018	12136021-12136110
TU1262	chr1	12136280	12136443	164	2.2	1	12136280-12136443
TU1263	chr1	12136523	12136736	180	2.5	2	12136523-12136612	12136647-12136736
TU1264	chr1	12136762	12137030	269	3.9	1	12136762-12137030
TU1265	chr1	12137070	12137261	187	3.4	2	12137070-12137167	12137173-12137261
TU1266	chr1	12137326	12137704	346	4.3	2	12137326-12137606	12137640-12137704
TU1267	chr1	12137774	12137985	212	4.1	1	12137774-12137985
TU1268	chr1	12138105	12138826	722	8.5	1	12138105-12138826
TU1269	chr1	12138918	12139114	197	5.5	1	12138918-12139114
TU1274	chr1	12141675	12142011	337	3.5	1	12141675-12142011
TU1275	chr1	12142291	12142525	235	3.4	1	12142291-12142525
TU1276	chr1	12142657	12142931	248	2.7	2	12142657-12142747	12142775-12142931
TU1277	chr1	12143827	12144035	209	6.9	1	12143827-12144035
TU1278	chr1	12144537	12144709	173	2.7	1	12144537-12144709
TU1279	chr1	12145060	12145244	185	6.8	1	12145060-12145244
TU1280	chr1	12145712	12146291	576	3.1	2	12145712-12146195	12146200-12146291
TU1281	chr1	12146489	12147106	618	5.8	1	12146489-12147106
TU1282	chr1	12147205	12147390	186	6.7	1	12147205-12147390
TU1283	chr1	12147451	12148251	801	7.4	1	12147451-12148251
TU1284	chr1	12189725	12189900	176	3.0	1	12189725-12189900
TU1285	chr1	12216470	12216691	205	2.3	2	12216470-12216594	12216612-12216691
TU1286	chr1	12233834	12234004	171	3.0	1	12233834-12234004
TU1287	chr1	12235194	12235376	183	2.9	1	12235194-12235376
TU1288	chr1	12282387	12282563	177	2.0	1	12282387-12282563
TU1289	chr1	12294811	12294968	158	2.3	1	12294811-12294968
TU1290	chr1	12317987	12318138	152	2.3	1	12317987-12318138
TU1291	chr1	12319140	12319329	190	2.6	1	12319140-12319329
TU1292	chr1	12320123	12320297	175	2.1	1	12320123-12320297
TU1293	chr1	12342950	12343160	211	4.3	1	12342950-12343160
TU1294	chr1	12343428	12343581	154	2.3	1	12343428-12343581
TU1295	chr1	12343779	12343947	169	2.1	1	12343779-12343947
TU1296	chr1	12344637	12344821	185	3.3	1	12344637-12344821
TU1297	chr1	12390029	12390199	171	3.1	1	12390029-12390199
TU1298	chr1	12397601	12397767	167	3.1	1	12397601-12397767
TU1299	chr1	12403860	12404021	155	2.0	2	12403860-12403949	12403957-12404021
TU1300	chr1	12405744	12405911	168	2.1	1	12405744-12405911
TU1301	chr1	12406562	12406731	170	2.7	1	12406562-12406731
TU1302	chr1	12408119	12410629	569	2.9	3	12408119-12408295	12410189-12410411	12410461-12410629
TU1303	chr1	12410861	12411206	329	2.4	2	12410861-12410937	12410955-12411206
TU1304	chr1	12411419	12411585	159	2.5	2	12411419-12411527	12411536-12411585
TU1305	chr1	12412839	12413004	161	2.1	2	12412839-12412928	12412934-12413004
TU1306	chr1	12413361	12413546	186	2.5	1	12413361-12413546
TU1307	chr1	12414237	12414670	390	2.9	2	12414237-12414413	12414458-12414670
TU1308	chr1	12415320	12418219	1914	9.0	4	12415320-12415401	12415404-12415638	12416597-12416954	12416981-12418219
TU1309	chr1	12416267	12416505	239	3.8	1	12416267-12416505
TU1341	chr1	12654804	12654982	177	2.5	2	12654804-12654890	12654893-12654982
TU1342	chr1	12841599	12841989	391	5.1	1	12841599-12841989
TU1343	chr1	12841995	12842167	173	4.1	1	12841995-12842167
TU1344	chr1	12842389	12842562	174	3.0	1	12842389-12842562
TU1345	chr1	12842859	12843028	170	3.4	1	12842859-12843028
TU1346	chr1	12843895	12844059	165	3.2	1	12843895-12844059
TU1347	chr1	12844171	12844321	151	2.3	1	12844171-12844321
TU1348	chr1	12846165	12846330	163	2.2	2	12846165-12846265	12846269-12846330
TU1349	chr1	12853252	12853421	170	4.0	1	12853252-12853421
TU1350	chr1	12853974	12854190	217	3.4	1	12853974-12854190
TU1351	chr1	12855671	12856035	362	5.7	2	12855671-12855756	12855760-12856035
TU1352	chr1	12976866	12977027	162	2.1	1	12976866-12977027
TU1353	chr1	12979064	12979383	320	2.7	1	12979064-12979383
TU1354	chr1	12979554	12979730	175	2.0	2	12979554-12979643	12979646-12979730
TU1355	chr1	12980557	12980726	170	2.1	1	12980557-12980726
TU1356	chr1	12983052	12984971	287	9.8	2	12983052-12983214	12984848-12984971
TU1357	chr1	12986367	12989485	297	4.7	2	12986367-12986523	12989346-12989485
TU1358	chr1	12990751	12992989	172	2.9	2	12990751-12990831	12992899-12992989
TU1359	chr1	12992136	12992300	165	3.1	1	12992136-12992300
TU1360	chr1	12993596	12993769	174	3.9	1	12993596-12993769
TU1361	chr1	12996489	12996656	168	3.1	1	12996489-12996656
TU1362	chr1	12999079	12999256	178	15.5	1	12999079-12999256
TU1363	chr1	13001504	13004456	177	3.9	2	13001504-13001596	13004373-13004456
TU1364	chr1	13005753	13009750	586	12.9	4	13005753-13005866	13007638-13007727	13007732-13007895	13009533-13009750
TU1365	chr1	13008752	13009033	282	4.1	1	13008752-13009033
TU1366	chr1	13009170	13009345	176	2.7	1	13009170-13009345
TU1367	chr1	13011629	13017578	2599	23.4	4	13011629-13011698	13014053-13014113	13014117-13014455	13015450-13017578
TU1368	chr1	13013857	13014020	164	3.2	1	13013857-13014020
TU1369	chr1	13017599	13017757	159	2.1	1	13017599-13017757
TU1370	chr1	13017825	13018070	246	2.7	1	13017825-13018070
TU1371	chr1	13018110	13018295	185	2.3	2	13018110-13018199	13018201-13018295
TU1372	chr1	13018996	13019169	174	3.1	1	13018996-13019169
TU1373	chr1	13020743	13020924	182	3.3	1	13020743-13020924
TU1379	chr1	13024477	13024978	502	5.9	1	13024477-13024978
TU1380	chr1	13025196	13025400	205	15.2	1	13025196-13025400
TU1381	chr1	13027539	13027700	162	2.2	1	13027539-13027700
TU1382	chr1	13027704	13027881	167	2.0	2	13027704-13027793	13027805-13027881
TU1383	chr1	13028998	13029253	256	3.5	1	13028998-13029253
TU1384	chr1	13029793	13029950	158	2.7	1	13029793-13029950
TU1385	chr1	13030155	13030472	318	3.4	1	13030155-13030472
TU1386	chr1	13030687	13030922	236	11.5	1	13030687-13030922
TU1387	chr1	13031004	13031181	178	2.7	1	13031004-13031181
TU1388	chr1	13031336	13031774	403	4.6	2	13031336-13031618	13031655-13031774
TU1389	chr1	13031912	13032083	172	2.2	1	13031912-13032083
TU1390	chr1	13032155	13032492	338	2.7	1	13032155-13032492
TU1391	chr1	13033779	13034014	236	3.4	1	13033779-13034014
TU1392	chr1	13039355	13039534	180	3.9	1	13039355-13039534
TU1393	chr1	13040451	13040625	175	2.1	1	13040451-13040625
TU1394	chr1	13040908	13041080	173	2.3	1	13040908-13041080
TU1395	chr1	13041619	13041849	231	2.9	1	13041619-13041849
TU1396	chr1	13083725	13083891	154	2.1	2	13083725-13083814	13083828-13083891
TU1397	chr1	13085910	13086062	153	2.1	1	13085910-13086062
TU1398	chr1	13086326	13086520	195	5.2	1	13086326-13086520
TU1399	chr1	13087225	13087396	172	2.0	1	13087225-13087396
TU1400	chr1	13089292	13089455	164	2.1	1	13089292-13089455
TU1401	chr1	13091410	13091584	175	2.4	1	13091410-13091584
TU1402	chr1	13091882	13092053	172	2.6	1	13091882-13092053
TU1403	chr1	13094369	13095635	1267	21.1	1	13094369-13095635
TU1404	chr1	13096017	13096171	155	2.3	1	13096017-13096171
TU1405	chr1	13096233	13096541	309	4.0	1	13096233-13096541
TU1406	chr1	13096651	13096820	170	2.1	1	13096651-13096820
TU1407	chr1	13098127	13098312	180	2.1	2	13098127-13098216	13098223-13098312
TU1409	chr1	13099247	13099427	181	4.9	1	13099247-13099427
TU1410	chr1	13099528	13099695	168	3.0	1	13099528-13099695
TU1411	chr1	13099772	13099950	179	5.3	1	13099772-13099950
TU1414	chr1	13101228	13101626	399	3.5	1	13101228-13101626
TU1415	chr1	13101694	13101861	168	2.1	1	13101694-13101861
TU1416	chr1	13103601	13103766	166	3.0	1	13103601-13103766
TU1417	chr1	13103850	13104161	312	3.2	1	13103850-13104161
TU1418	chr1	13104851	13105116	266	3.3	1	13104851-13105116
TU1419	chr1	13107917	13108069	153	2.1	1	13107917-13108069
TU1420	chr1	13108260	13108438	179	3.0	1	13108260-13108438
TU1421	chr1	13109634	13109993	360	4.4	1	13109634-13109993
TU1422	chr1	13110301	13110542	228	2.3	2	13110301-13110389	13110404-13110542
TU1423	chr1	13111068	13111260	193	3.1	1	13111068-13111260
TU1424	chr1	13111764	13111917	153	2.0	2	13111764-13111826	13111828-13111917
TU1425	chr1	13112342	13112501	160	2.2	1	13112342-13112501
TU1426	chr1	13112849	13113040	162	2.0	2	13112849-13112938	13112969-13113040
TU1427	chr1	13115944	13116124	180	2.2	2	13115944-13116033	13116035-13116124
TU1428	chr1	13116491	13116665	173	2.2	2	13116491-13116550	13116553-13116665
TU1429	chr1	13117042	13117194	153	2.2	1	13117042-13117194
TU1430	chr1	13117279	13117456	178	3.9	1	13117279-13117456
TU1431	chr1	13117597	13117750	154	2.1	1	13117597-13117750
TU1435	chr1	13120212	13120404	193	4.4	1	13120212-13120404
TU1436	chr1	13120923	13121073	151	2.3	1	13120923-13121073
TU1437	chr1	13122657	13122837	180	2.0	2	13122657-13122746	13122748-13122837
TU1438	chr1	13126747	13126909	163	2.2	1	13126747-13126909
TU1439	chr1	13129969	13138164	515	6.8	3	13129969-13130182	13137829-13137891	13137927-13138164
TU1440	chr1	13135071	13135236	166	2.1	1	13135071-13135236
TU1441	chr1	13136290	13136465	176	2.0	1	13136290-13136465
TU1442	chr1	13138536	13138698	152	2.1	2	13138536-13138597	13138609-13138698
TU1443	chr1	13139395	13139716	315	4.5	2	13139395-13139513	13139521-13139716
TU1444	chr1	13140360	13140565	206	5.9	1	13140360-13140565
TU1445	chr1	13140612	13140855	244	4.6	1	13140612-13140855
TU1446	chr1	13140865	13141264	399	3.2	2	13140865-13141194	13141196-13141264
TU1447	chr1	13141383	13141570	188	4.7	1	13141383-13141570
TU1448	chr1	13141679	13142267	589	5.0	1	13141679-13142267
TU1449	chr1	13142572	13142742	171	2.7	1	13142572-13142742
TU1450	chr1	13171957	13172138	182	3.4	1	13171957-13172138
TU1451	chr1	13172257	13172436	180	3.3	1	13172257-13172436
TU1452	chr1	13172739	13173087	348	3.0	2	13172739-13172925	13172927-13173087
TU1453	chr1	13173412	13173575	164	3.3	1	13173412-13173575
TU1454	chr1	13175746	13175905	160	3.2	1	13175746-13175905
TU1455	chr1	13196517	13196730	213	3.1	2	13196517-13196561	13196563-13196730
TU1456	chr1	13198107	13198287	181	4.8	1	13198107-13198287
TU1457	chr1	13198881	13199210	325	3.9	2	13198881-13198970	13198976-13199210
TU1458	chr1	13199218	13199498	273	3.7	2	13199218-13199396	13199405-13199498
TU1459	chr1	13199867	13200829	938	5.7	2	13199867-13200126	13200152-13200829
TU1460	chr1	13200858	13201934	1030	9.4	2	13200858-13201089	13201137-13201934
TU1461	chr1	13202053	13202221	169	2.1	1	13202053-13202221
TU1462	chr1	13202425	13202610	186	8.1	1	13202425-13202610
TU1463	chr1	13202702	13203040	338	3.9	2	13202702-13202792	13202794-13203040
TU1464	chr1	13203303	13203784	482	5.7	1	13203303-13203784
TU1465	chr1	13204427	13204908	482	4.6	1	13204427-13204908
TU1466	chr1	13205203	13205385	183	3.3	1	13205203-13205385
TU1467	chr1	13206672	13206852	181	2.3	1	13206672-13206852
TU1468	chr1	13206944	13207136	191	3.0	2	13206944-13207044	13207047-13207136
TU1469	chr1	13207661	13207854	192	2.7	2	13207661-13207750	13207753-13207854
TU1470	chr1	13209013	13209199	180	2.1	2	13209013-13209102	13209110-13209199
TU1471	chr1	13209561	13209955	310	3.7	3	13209561-13209745	13209778-13209853	13209907-13209955
TU1472	chr1	13210099	13210263	165	2.1	1	13210099-13210263
TU1473	chr1	13210344	13210533	190	2.4	1	13210344-13210533
TU1474	chr1	13210548	13210728	181	3.1	1	13210548-13210728
TU1475	chr1	13210932	13211451	459	3.3	2	13210932-13211021	13211083-13211451
TU1476	chr1	13211638	13211952	315	2.6	1	13211638-13211952
TU1477	chr1	13214124	13214301	174	2.2	2	13214124-13214182	13214187-13214301
TU1478	chr1	13214542	13214716	175	2.1	1	13214542-13214716
TU1479	chr1	13215709	13215893	185	3.5	1	13215709-13215893
TU1480	chr1	13216897	13217074	178	2.5	1	13216897-13217074
TU1481	chr1	13218897	13219091	195	6.4	1	13218897-13219091
TU1482	chr1	13244114	13244298	184	3.9	2	13244114-13244206	13244208-13244298
TU1483	chr1	13259702	13260041	330	3.2	2	13259702-13259785	13259796-13260041
TU1484	chr1	13304410	13304588	179	2.4	1	13304410-13304588
TU1485	chr1	13305551	13305902	352	4.9	1	13305551-13305902
TU1486	chr1	13306410	13306591	180	2.5	2	13306410-13306499	13306502-13306591
TU1487	chr1	13306668	13306999	332	5.7	1	13306668-13306999
TU1488	chr1	13307116	13307411	296	4.5	1	13307116-13307411
TU1489	chr1	13307839	13308263	425	4.4	1	13307839-13308263
TU1490	chr1	13313720	13313893	160	2.0	2	13313720-13313789	13313804-13313893
TU1491	chr1	13323193	13323360	168	2.2	1	13323193-13323360
TU1492	chr1	13325364	13325532	169	2.1	1	13325364-13325532
TU1493	chr1	13364790	13364967	178	2.6	1	13364790-13364967
TU1494	chr1	13365154	13365304	151	2.7	1	13365154-13365304
TU1495	chr1	13404320	13404502	183	3.7	1	13404320-13404502
TU1496	chr1	13503743	13503894	152	30.6	1	13503743-13503894
TU1497	chr1	14302874	14303051	178	2.7	1	14302874-14303051
TU1498	chr1	14304385	14304567	183	3.3	1	14304385-14304567
TU1499	chr1	14308956	14309107	152	2.3	1	14308956-14309107
TU1500	chr1	14312325	14312487	163	3.9	1	14312325-14312487
TU1512	chr1	14327983	14328163	181	2.5	1	14327983-14328163
TU1513	chr1	14328769	14328929	161	2.9	1	14328769-14328929
TU1514	chr1	14333262	14333435	174	2.5	1	14333262-14333435
TU1515	chr1	14333572	14333780	209	8.9	1	14333572-14333780
TU1516	chr1	14339890	14344609	1246	7.4	4	14339890-14340236	14342305-14342437	14343294-14343546	14344097-14344609
TU1517	chr1	14340761	14340946	180	2.0	2	14340761-14340850	14340857-14340946
TU1518	chr1	14341896	14342156	261	3.7	1	14341896-14342156
TU1519	chr1	14342853	14343018	166	2.2	1	14342853-14343018
TU1520	chr1	14589133	14589429	297	3.1	1	14589133-14589429
TU1521	chr1	14589779	14589965	187	4.2	1	14589779-14589965
TU1522	chr1	14640554	14640939	386	16.5	1	14640554-14640939
TU1523	chr1	14641316	14642018	703	9.4	1	14641316-14642018
TU1524	chr1	14642094	14642830	737	11.0	1	14642094-14642830
TU1525	chr1	14645553	14645718	166	2.4	1	14645553-14645718
TU1527	chr1	14924438	14924591	154	2.1	1	14924438-14924591
TU1528	chr1	14924739	14924889	151	2.1	1	14924739-14924889
TU1529	chr1	14931526	14931698	173	2.5	1	14931526-14931698
TU1530	chr1	14931889	14932049	161	2.1	1	14931889-14932049
TU1531	chr1	14932543	14932819	277	3.7	1	14932543-14932819
TU1532	chr1	14943554	14943735	165	2.0	2	14943554-14943631	14943649-14943735
TU1533	chr1	14952998	14953177	180	3.0	1	14952998-14953177
TU1534	chr1	14953800	14953995	196	3.1	1	14953800-14953995
TU1535	chr1	14958783	14958939	156	2.1	2	14958783-14958848	14958850-14958939
TU1536	chr1	14963751	14963913	163	2.2	1	14963751-14963913
TU1537	chr1	14997450	14997623	174	3.2	1	14997450-14997623
TU1538	chr1	15001120	15001274	154	2.1	2	15001120-15001183	15001185-15001274
TU1539	chr1	15001405	15001895	349	2.3	4	15001405-15001485	15001538-15001595	15001671-15001760	15001776-15001895
TU1540	chr1	15002150	15002315	166	2.2	1	15002150-15002315
TU1541	chr1	15002877	15003063	187	3.0	1	15002877-15003063
TU1542	chr1	15008569	15008867	299	3.3	1	15008569-15008867
TU1543	chr1	15008983	15009245	263	2.7	1	15008983-15009245
TU1544	chr1	15010648	15010826	179	10.5	1	15010648-15010826
TU1545	chr1	15011149	15011367	219	4.2	1	15011149-15011367
TU1546	chr1	15014917	15015079	163	2.2	1	15014917-15015079
TU1547	chr1	15016392	15016554	163	2.6	1	15016392-15016554
TU1548	chr1	15019931	15020160	230	2.5	1	15019931-15020160
TU1549	chr1	15038568	15038736	169	2.1	1	15038568-15038736
TU1550	chr1	15044267	15045976	181	3.0	2	15044267-15044356	15045886-15045976
TU1551	chr1	15045982	15049297	180	2.3	2	15045982-15046071	15049208-15049297
TU1552	chr1	15053309	15053965	274	3.8	2	15053309-15053398	15053782-15053965
TU1553	chr1	15056427	15056576	150	4.8	1	15056427-15056576
TU1554	chr1	15067585	15071150	339	4.7	3	15067585-15067674	15070480-15070568	15070991-15071150
TU1555	chr1	15069578	15069768	191	3.6	1	15069578-15069768
TU1556	chr1	15070123	15070298	176	4.3	1	15070123-15070298
TU1557	chr1	15073990	15085219	869	3.9	7	15073990-15074054	15076323-15076482	15076901-15077047	15079635-15079724	15082916-15083005	15083011-15083144	15085037-15085219
TU1558	chr1	15092856	15093007	152	2.2	1	15092856-15093007
TU1560	chr1	15097370	15097550	180	2.2	2	15097370-15097459	15097461-15097550
TU1561	chr1	15098244	15098414	171	2.4	1	15098244-15098414
TU1562	chr1	15098534	15098712	179	3.4	1	15098534-15098712
TU1563	chr1	15099236	15099396	161	2.8	1	15099236-15099396
TU1564	chr1	15100285	15100460	176	2.9	1	15100285-15100460
TU1565	chr1	15118083	15118239	157	2.2	1	15118083-15118239
TU1566	chr1	15118440	15133877	635	4.7	4	15118440-15118594	15127827-15128004	15128939-15129078	15133716-15133877
TU1567	chr1	15120725	15120908	180	2.2	2	15120725-15120814	15120819-15120908
TU1568	chr1	15120975	15121151	177	2.2	1	15120975-15121151
TU1569	chr1	15122486	15122733	248	2.3	1	15122486-15122733
TU1570	chr1	15123008	15123357	323	4.1	2	15123008-15123233	15123261-15123357
TU1571	chr1	15123373	15123549	177	3.3	1	15123373-15123549
TU1572	chr1	15123782	15123934	153	2.7	1	15123782-15123934
TU1573	chr1	15124090	15124651	515	4.1	2	15124090-15124266	15124314-15124651
TU1574	chr1	15129886	15130064	178	2.2	2	15129886-15129975	15129977-15130064
TU1575	chr1	15136098	15137020	200	4.4	2	15136098-15136153	15136877-15137020
TU1576	chr1	15138735	15140622	163	4.4	2	15138735-15138807	15140533-15140622
TU1577	chr1	15179587	15179747	161	2.1	1	15179587-15179747
TU1578	chr1	15182378	15183939	1562	27.9	1	15182378-15183939
TU1610	chr1	15519184	15519366	182	2.4	2	15519184-15519273	15519275-15519366
TU1611	chr1	15523159	15523339	181	5.7	1	15523159-15523339
TU1612	chr1	15523386	15523562	177	2.0	1	15523386-15523562
TU1613	chr1	15523698	15523893	196	3.3	1	15523698-15523893
TU1614	chr1	15524072	15524469	398	4.8	1	15524072-15524469
TU1615	chr1	15591274	15591428	155	2.1	1	15591274-15591428
TU1616	chr1	15591598	15591765	168	2.1	1	15591598-15591765
TU1617	chr1	15621451	15621626	176	3.4	1	15621451-15621626
TU1618	chr1	15622357	15622534	178	2.3	1	15622357-15622534
TU1619	chr1	15624337	15624510	174	2.8	1	15624337-15624510
TU1620	chr1	15637722	15637912	188	2.9	2	15637722-15637786	15637790-15637912
TU1621	chr1	15639207	15639399	193	4.0	1	15639207-15639399
TU1622	chr1	15644262	15644442	181	3.8	1	15644262-15644442
TU1624	chr1	15647056	15647229	174	3.9	1	15647056-15647229
TU1625	chr1	15647955	15648217	263	2.9	1	15647955-15648217
TU1626	chr1	15648754	15648944	191	3.0	1	15648754-15648944
TU1627	chr1	15648966	15649255	290	6.6	1	15648966-15649255
TU1628	chr1	15653603	15653783	180	2.0	2	15653603-15653692	15653694-15653783
TU1629	chr1	15653958	15654124	167	2.1	1	15653958-15654124
TU1630	chr1	15659380	15659546	167	2.1	1	15659380-15659546
TU1631	chr1	15660291	15660808	442	4.0	2	15660291-15660556	15660633-15660808
TU1632	chr1	15660897	15661303	405	2.6	2	15660897-15661220	15661223-15661303
TU1633	chr1	15661461	15661632	170	2.0	2	15661461-15661550	15661553-15661632
TU1634	chr1	15661644	15661799	156	2.2	1	15661644-15661799
TU1635	chr1	15663123	15663370	248	3.8	1	15663123-15663370
TU1636	chr1	15663835	15664119	285	2.7	1	15663835-15664119
TU1637	chr1	15670636	15670787	152	2.2	1	15670636-15670787
TU1638	chr1	15670908	15671262	312	2.6	2	15670908-15671093	15671137-15671262
TU1639	chr1	15672136	15672318	183	3.8	1	15672136-15672318
TU1640	chr1	15672715	15672943	229	7.9	1	15672715-15672943
TU1641	chr1	15673734	15673891	158	2.1	1	15673734-15673891
TU1642	chr1	15675804	15677323	353	2.7	2	15675804-15675993	15677161-15677323
TU1643	chr1	15676378	15676963	529	2.7	4	15676378-15676603	15676610-15676752	15676758-15676847	15676894-15676963
TU1644	chr1	15680561	15680727	167	2.4	1	15680561-15680727
TU1645	chr1	15680821	15680985	165	2.1	1	15680821-15680985
TU1646	chr1	15687532	15687698	167	2.0	1	15687532-15687698
TU1647	chr1	15687789	15687957	169	4.6	1	15687789-15687957
TU1648	chr1	15704468	15704971	393	2.7	4	15704468-15704691	15704726-15704783	15704820-15704880	15704922-15704971
TU1649	chr1	15705646	15705825	180	4.0	1	15705646-15705825
TU1650	chr1	15728389	15728570	180	2.7	2	15728389-15728478	15728481-15728570
TU1651	chr1	15733088	15733251	162	2.0	2	15733088-15733177	15733180-15733251
TU1652	chr1	15737582	15737748	167	2.1	1	15737582-15737748
TU1653	chr1	15751020	15751198	179	2.5	1	15751020-15751198
TU1654	chr1	15788664	15788935	272	3.1	1	15788664-15788935
TU1655	chr1	15789181	15789665	485	5.6	1	15789181-15789665
TU1656	chr1	15789727	15789938	212	4.9	1	15789727-15789938
TU1657	chr1	15790147	15790325	179	3.8	1	15790147-15790325
TU1658	chr1	15790581	15791082	486	3.6	2	15790581-15790778	15790795-15791082
TU1659	chr1	15793383	15793622	240	4.5	1	15793383-15793622
TU1732	chr1	15979365	15979541	177	3.2	1	15979365-15979541
TU1733	chr1	15981030	15981201	158	2.5	2	15981030-15981120	15981135-15981201
TU1734	chr1	15981607	15981804	198	5.1	1	15981607-15981804
TU1735	chr1	15984853	15985041	178	2.5	2	15984853-15984942	15984954-15985041
TU1736	chr1	15985434	15985592	159	2.6	1	15985434-15985592
TU1737	chr1	15989716	15989895	180	3.4	1	15989716-15989895
TU1738	chr1	15990777	15990944	168	2.1	1	15990777-15990944
TU1739	chr1	15991021	15991196	176	3.2	1	15991021-15991196
TU1740	chr1	15993764	15993935	172	3.4	1	15993764-15993935
TU1741	chr1	15996406	15996647	242	2.2	1	15996406-15996647
TU1742	chr1	15996880	15997059	175	2.0	2	15996880-15996967	15996973-15997059
TU1743	chr1	15997629	15997898	269	2.2	2	15997629-15997718	15997720-15997898
TU1744	chr1	15998173	15998468	296	3.9	1	15998173-15998468
TU1745	chr1	15999665	15999864	200	3.9	1	15999665-15999864
TU1746	chr1	16000601	16000761	160	2.1	2	16000601-16000670	16000672-16000761
TU1747	chr1	16008850	16009437	588	13.5	1	16008850-16009437
TU1748	chr1	16009454	16010328	875	7.3	1	16009454-16010328
TU1749	chr1	16010368	16010926	559	10.5	1	16010368-16010926
TU1750	chr1	16010962	16011617	656	17.5	1	16010962-16011617
TU1751	chr1	16011858	16012026	168	2.0	2	16011858-16011935	16011937-16012026
TU1752	chr1	16019067	16019402	336	10.9	1	16019067-16019402
TU1753	chr1	16019479	16019669	191	7.0	1	16019479-16019669
TU1754	chr1	16019740	16020130	391	4.0	1	16019740-16020130
TU1755	chr1	16020387	16020896	510	7.0	1	16020387-16020896
TU1756	chr1	16020919	16021276	358	29.1	1	16020919-16021276
TU1757	chr1	16021322	16025509	3002	17.4	4	16021322-16021888	16023060-16023406	16023420-16025268	16025271-16025509
TU1758	chr1	16025598	16026090	493	14.6	1	16025598-16026090
TU1759	chr1	16026554	16027188	635	8.9	1	16026554-16027188
TU1760	chr1	16027259	16027960	702	5.8	1	16027259-16027960
TU1761	chr1	16029627	16029800	166	2.0	2	16029627-16029716	16029725-16029800
TU1762	chr1	16046000	16046154	155	2.7	1	16046000-16046154
TU1763	chr1	16050623	16050786	161	2.0	2	16050623-16050693	16050697-16050786
TU1764	chr1	16051463	16051643	181	3.1	1	16051463-16051643
TU1765	chr1	16075608	16075810	163	3.4	2	16075608-16075733	16075774-16075810
TU1766	chr1	16079616	16079768	153	2.1	1	16079616-16079768
TU1767	chr1	16088522	16088698	152	2.0	2	16088522-16088613	16088639-16088698
TU1768	chr1	16089872	16090116	245	3.0	1	16089872-16090116
TU1769	chr1	16090248	16090413	166	2.1	1	16090248-16090413
TU1770	chr1	16090792	16090971	180	2.5	1	16090792-16090971
TU1771	chr1	16092741	16093012	251	2.5	2	16092741-16092900	16092922-16093012
TU1772	chr1	16093493	16093660	168	2.3	1	16093493-16093660
TU1773	chr1	16096283	16096444	160	2.1	2	16096283-16096372	16096375-16096444
TU1793	chr1	16348765	16348941	177	2.0	1	16348765-16348941
TU1794	chr1	16360166	16360336	171	2.1	1	16360166-16360336
TU1795	chr1	16377393	16377556	154	2.0	2	16377393-16377482	16377493-16377556
TU1796	chr1	16379160	16379328	169	2.1	1	16379160-16379328
TU1797	chr1	16379371	16379540	166	2.0	2	16379371-16379460	16379465-16379540
TU1798	chr1	16381168	16381394	227	4.7	1	16381168-16381394
TU1799	chr1	16381702	16381941	240	2.8	1	16381702-16381941
TU1800	chr1	16383707	16383878	172	4.0	1	16383707-16383878
TU1801	chr1	16384853	16385031	179	2.7	1	16384853-16385031
TU1802	chr1	16385989	16386165	177	2.5	1	16385989-16386165
TU1803	chr1	16387544	16387848	305	2.7	1	16387544-16387848
TU1804	chr1	16388801	16388973	173	3.9	1	16388801-16388973
TU1805	chr1	16405747	16405910	164	2.1	1	16405747-16405910
TU1806	chr1	16413157	16413401	245	2.3	1	16413157-16413401
TU1807	chr1	16417868	16418045	178	3.1	1	16417868-16418045
TU1808	chr1	16419658	16419826	169	3.1	1	16419658-16419826
TU1809	chr1	16420411	16420590	180	3.0	1	16420411-16420590
TU1810	chr1	16420914	16421087	174	2.5	1	16420914-16421087
TU1811	chr1	16421869	16422038	165	2.3	2	16421869-16421988	16421994-16422038
TU1812	chr1	16422661	16422840	175	2.4	2	16422661-16422755	16422761-16422840
TU1813	chr1	16423827	16424004	178	2.0	1	16423827-16424004
TU1814	chr1	16443025	16443206	182	3.7	1	16443025-16443206
TU1815	chr1	16444449	16444607	158	2.1	2	16444449-16444516	16444518-16444607
TU1816	chr1	16447083	16447250	168	2.1	1	16447083-16447250
TU1817	chr1	16449664	16450106	441	2.8	2	16449664-16449856	16449859-16450106
TU1818	chr1	16450688	16450866	179	2.1	1	16450688-16450866
TU1819	chr1	16451080	16451371	292	2.7	1	16451080-16451371
TU1820	chr1	16451861	16452023	159	2.1	2	16451861-16451950	16451955-16452023
TU1821	chr1	16452236	16452397	162	2.6	1	16452236-16452397
TU1822	chr1	16452506	16452761	224	3.2	2	16452506-16452639	16452672-16452761
TU1823	chr1	16452780	16453102	319	3.8	2	16452780-16453049	16453054-16453102
TU1824	chr1	16453583	16453761	179	3.7	1	16453583-16453761
TU1825	chr1	16456293	16456472	180	2.5	1	16456293-16456472
TU1826	chr1	16457259	16457426	168	2.1	1	16457259-16457426
TU1827	chr1	16457939	16458109	171	2.1	1	16457939-16458109
TU1828	chr1	16458393	16458577	169	2.5	2	16458393-16458482	16458499-16458577
TU1829	chr1	16459065	16459230	166	2.5	1	16459065-16459230
TU1830	chr1	16459524	16459792	265	3.3	2	16459524-16459613	16459618-16459792
TU1831	chr1	16459837	16460024	188	3.8	1	16459837-16460024
TU1832	chr1	16463034	16463205	172	2.1	1	16463034-16463205
TU1835	chr1	16604858	16605031	174	2.1	1	16604858-16605031
TU1836	chr1	16927114	16927929	237	3.6	2	16927114-16927165	16927745-16927929
TU1837	chr1	16929176	16929826	246	3.2	2	16929176-16929328	16929734-16929826
TU1838	chr1	16929928	16930099	172	2.3	1	16929928-16930099
TU1839	chr1	16930245	16930441	197	3.0	1	16930245-16930441
TU1840	chr1	16930705	16931349	645	3.9	1	16930705-16931349
TU1841	chr1	16931461	16931959	499	3.2	1	16931461-16931959
TU1842	chr1	16932054	16932305	252	3.5	1	16932054-16932305
TU1843	chr1	16932356	16932571	216	4.6	1	16932356-16932571
TU1844	chr1	16932600	16932813	214	3.6	1	16932600-16932813
TU1845	chr1	16932913	16933093	180	2.1	2	16932913-16933002	16933004-16933093
TU1846	chr1	16942621	16942793	173	2.1	1	16942621-16942793
TU1847	chr1	16986873	16987044	172	2.1	1	16986873-16987044
TU1848	chr1	16992268	16992454	180	2.2	2	16992268-16992357	16992365-16992454
TU1849	chr1	16993565	16993981	415	5.0	2	16993565-16993805	16993808-16993981
TU1850	chr1	16994015	16994265	251	3.6	1	16994015-16994265
TU1851	chr1	16994607	16994827	221	2.4	1	16994607-16994827
TU1852	chr1	17013191	17013882	676	5.0	2	17013191-17013472	17013489-17013882
TU1853	chr1	17013891	17014183	275	2.9	2	17013891-17014046	17014065-17014183
TU1854	chr1	17014381	17015063	683	4.6	1	17014381-17015063
TU1855	chr1	17015740	17015925	180	2.3	2	17015740-17015829	17015836-17015925
TU1856	chr1	17016233	17016402	170	3.9	1	17016233-17016402
TU1857	chr1	17016808	17016993	186	4.4	1	17016808-17016993
TU1858	chr1	17017166	17017319	154	2.2	1	17017166-17017319
TU1859	chr1	17021016	17021217	202	3.9	1	17021016-17021217
TU1860	chr1	17097636	17097811	176	2.7	1	17097636-17097811
TU1861	chr1	17103554	17103729	176	3.1	1	17103554-17103729
TU1863	chr1	17132296	17132457	162	2.1	1	17132296-17132457
TU1864	chr1	17135952	17137707	297	5.5	2	17135952-17136041	17137501-17137707
TU1865	chr1	17144010	17144171	162	2.5	1	17144010-17144171
TU1866	chr1	17144407	17144568	162	2.1	1	17144407-17144568
TU1867	chr1	17145679	17145828	150	2.3	1	17145679-17145828
TU1868	chr1	17146409	17146579	169	2.0	2	17146409-17146487	17146490-17146579
TU1869	chr1	17147503	17147670	168	3.1	1	17147503-17147670
TU1870	chr1	17149110	17149281	172	2.1	1	17149110-17149281
TU2006	chr1	17485916	17487810	1895	51.3	1	17485916-17487810
TU2008	chr1	17489353	17489515	163	3.1	1	17489353-17489515
TU2009	chr1	17493218	17493688	262	10.2	2	17493218-17493316	17493526-17493688
TU2010	chr1	17508281	17508513	227	2.6	2	17508281-17508370	17508377-17508513
TU2011	chr1	17509419	17509596	173	2.6	2	17509419-17509512	17509518-17509596
TU2012	chr1	17509705	17509865	161	3.3	1	17509705-17509865
TU2013	chr1	17510113	17510268	156	2.3	1	17510113-17510268
TU2014	chr1	17510338	17510510	173	2.5	1	17510338-17510510
TU2015	chr1	17510681	17510981	301	4.3	1	17510681-17510981
TU2016	chr1	17511322	17512276	955	40.3	1	17511322-17512276
TU2017	chr1	17512341	17518708	756	18.6	2	17512341-17512937	17518550-17518708
TU2018	chr1	17516171	17516333	163	2.1	1	17516171-17516333
TU2019	chr1	17517112	17517516	351	3.5	2	17517112-17517159	17517214-17517516
TU2020	chr1	17520416	17520595	180	2.9	1	17520416-17520595
TU2021	chr1	17520753	17521279	500	3.5	2	17520753-17520926	17520954-17521279
TU2022	chr1	17521405	17521590	186	3.5	1	17521405-17521590
TU2023	chr1	17527664	17527844	181	2.4	1	17527664-17527844
TU2024	chr1	17527853	17528029	177	2.3	1	17527853-17528029
TU2025	chr1	17528694	17528868	175	2.9	1	17528694-17528868
TU2026	chr1	17529143	17529422	261	2.3	3	17529143-17529232	17529250-17529327	17529330-17529422
TU2027	chr1	17529709	17529869	161	3.2	1	17529709-17529869
TU2028	chr1	17534130	17534293	164	2.2	1	17534130-17534293
TU2029	chr1	17537835	17538209	375	5.7	1	17537835-17538209
TU2030	chr1	17538300	17538498	197	2.2	2	17538300-17538406	17538409-17538498
TU2031	chr1	17538764	17538962	199	7.2	1	17538764-17538962
TU2032	chr1	17539029	17539208	180	3.9	1	17539029-17539208
TU2033	chr1	17539566	17539745	180	4.0	1	17539566-17539745
TU2034	chr1	17556114	17556276	163	3.5	1	17556114-17556276
TU2035	chr1	17557206	17557382	166	2.0	2	17557206-17557295	17557307-17557382
TU2036	chr1	17762131	17762307	177	4.0	1	17762131-17762307
TU2050	chr1	17781278	17781659	382	4.3	1	17781278-17781659
TU2051	chr1	17781839	17782266	428	3.4	1	17781839-17782266
TU2052	chr1	17783003	17783171	169	2.5	1	17783003-17783171
TU2053	chr1	17783592	17783879	288	2.5	1	17783592-17783879
TU2054	chr1	17785224	17785395	172	2.0	1	17785224-17785395
TU2055	chr1	17797463	17797697	235	3.0	1	17797463-17797697
TU2056	chr1	17806951	17807134	184	4.1	1	17806951-17807134
TU2057	chr1	17807337	17807524	184	5.0	2	17807337-17807428	17807433-17807524
TU2058	chr1	17807907	17808261	352	2.5	3	17807907-17808091	17808093-17808184	17808187-17808261
TU2059	chr1	17808566	17808980	374	3.1	2	17808566-17808758	17808800-17808980
TU2060	chr1	17809133	17809405	217	2.1	2	17809133-17809300	17809357-17809405
TU2061	chr1	17809882	17810064	183	4.2	1	17809882-17810064
TU2062	chr1	17810316	17810471	156	2.1	1	17810316-17810471
TU2063	chr1	17812595	17812747	153	3.6	1	17812595-17812747
TU2064	chr1	17815580	17815751	172	2.1	1	17815580-17815751
TU2065	chr1	17816960	17817128	169	2.1	1	17816960-17817128
TU2066	chr1	17821101	17821273	173	3.1	1	17821101-17821273
TU2067	chr1	17823076	17823292	217	4.1	1	17823076-17823292
TU2068	chr1	17823729	17824135	388	2.8	3	17823729-17823818	17823834-17823949	17823954-17824135
TU2069	chr1	17824282	17824685	404	3.3	1	17824282-17824685
TU2070	chr1	17824797	17824999	203	7.0	1	17824797-17824999
TU2071	chr1	17825188	17825357	170	3.0	1	17825188-17825357
TU2072	chr1	17825561	17825734	173	2.0	2	17825561-17825650	17825652-17825734
TU2073	chr1	17826248	17826421	174	3.8	1	17826248-17826421
TU2074	chr1	17826575	17827119	529	4.3	2	17826575-17826916	17826933-17827119
TU2075	chr1	17827438	17827615	178	2.7	1	17827438-17827615
TU2076	chr1	17827650	17827827	178	3.3	1	17827650-17827827
TU2077	chr1	17828293	17828484	192	3.0	1	17828293-17828484
TU2078	chr1	17828492	17828761	270	3.8	1	17828492-17828761
TU2079	chr1	17829462	17829629	164	2.1	2	17829462-17829551	17829556-17829629
TU2080	chr1	17836042	17836211	170	2.4	1	17836042-17836211
TU2081	chr1	17837589	17837764	176	2.4	1	17837589-17837764
TU2082	chr1	17837927	17838128	202	4.2	1	17837927-17838128
TU2083	chr1	17838738	17838911	174	4.0	1	17838738-17838911
TU2084	chr1	17838915	17839167	253	4.5	1	17838915-17839167
TU2085	chr1	17839274	17839766	493	8.6	1	17839274-17839766
TU2086	chr1	17839825	17840029	205	3.8	1	17839825-17840029
TU2087	chr1	17840392	17840578	187	5.0	1	17840392-17840578
TU2088	chr1	17841009	17841595	558	2.7	2	17841009-17841368	17841398-17841595
TU2089	chr1	17844877	17845134	258	3.0	1	17844877-17845134
TU2090	chr1	17845575	17845954	344	3.0	2	17845575-17845634	17845671-17845954
TU2091	chr1	17846348	17846763	405	2.5	2	17846348-17846432	17846444-17846763
TU2092	chr1	17847170	17847400	231	7.5	1	17847170-17847400
TU2093	chr1	17849220	17849401	182	2.9	1	17849220-17849401
TU2094	chr1	17853490	17853670	178	2.0	2	17853490-17853579	17853583-17853670
TU2095	chr1	17864816	17864997	180	2.0	2	17864816-17864905	17864908-17864997
TU2097	chr1	17867967	17868131	165	2.3	1	17867967-17868131
TU2098	chr1	17868950	17869129	180	3.9	1	17868950-17869129
TU2099	chr1	17869162	17870117	906	4.2	3	17869162-17869341	17869380-17869578	17869591-17870117
TU2103	chr1	17871766	17872049	275	3.6	2	17871766-17871856	17871866-17872049
TU2104	chr1	17872148	17872310	163	2.8	1	17872148-17872310
TU2108	chr1	17884663	17884871	209	2.5	1	17884663-17884871
TU2111	chr1	17906657	17906813	157	2.1	1	17906657-17906813
TU2112	chr1	17913777	17913950	174	2.0	1	17913777-17913950
TU2113	chr1	17914510	17914698	180	2.2	2	17914510-17914599	17914609-17914698
TU2114	chr1	17915136	17915305	170	3.1	1	17915136-17915305
TU2115	chr1	17915478	17915694	217	2.6	1	17915478-17915694
TU2116	chr1	17916212	17916370	159	3.2	1	17916212-17916370
TU2117	chr1	17917497	17917832	286	2.7	2	17917497-17917692	17917743-17917832
TU2118	chr1	17920574	17920729	156	2.1	1	17920574-17920729
TU2119	chr1	17925557	17925730	165	2.0	2	17925557-17925638	17925648-17925730
TU2120	chr1	17934311	17934487	152	2.0	2	17934311-17934396	17934422-17934487
TU2121	chr1	17934641	17934865	225	2.6	1	17934641-17934865
TU2122	chr1	17938302	17938465	164	2.1	1	17938302-17938465
TU2123	chr1	17945473	17945660	180	2.0	2	17945473-17945562	17945571-17945660
TU2124	chr1	17948403	17948564	162	2.1	1	17948403-17948564
TU2125	chr1	17955890	17956060	171	2.1	1	17955890-17956060
TU2126	chr1	17958420	17958847	428	2.9	1	17958420-17958847
TU2127	chr1	17961131	17961340	210	4.0	1	17961131-17961340
TU2128	chr1	17961551	17961733	183	4.9	1	17961551-17961733
TU2129	chr1	17961871	17962043	173	2.7	1	17961871-17962043
TU2130	chr1	17962281	17962450	170	2.3	1	17962281-17962450
TU2131	chr1	17962752	17962919	168	3.7	1	17962752-17962919
TU2132	chr1	17968483	17968656	174	2.1	1	17968483-17968656
TU2133	chr1	17968956	17969146	191	4.6	1	17968956-17969146
TU2134	chr1	17969799	17969951	153	2.2	1	17969799-17969951
TU2135	chr1	17969978	17970141	164	2.1	1	17969978-17970141
TU2136	chr1	17970197	17970348	152	2.2	1	17970197-17970348
TU2137	chr1	17970593	17970889	297	3.6	1	17970593-17970889
TU2138	chr1	17971418	17972058	641	5.2	1	17971418-17972058
TU2139	chr1	17972130	17972282	153	4.6	1	17972130-17972282
TU2140	chr1	17972851	17973375	519	4.8	2	17972851-17973279	17973286-17973375
TU2141	chr1	17974603	17974872	270	3.3	1	17974603-17974872
TU2142	chr1	17981050	17981260	211	2.7	1	17981050-17981260
TU2143	chr1	17983544	17983721	178	2.5	1	17983544-17983721
TU2144	chr1	17985688	17986012	325	2.8	1	17985688-17986012
TU2145	chr1	17986773	17986941	169	2.6	1	17986773-17986941
TU2146	chr1	17987064	17987339	276	5.5	1	17987064-17987339
TU2147	chr1	17987744	17987992	249	2.8	1	17987744-17987992
TU2148	chr1	17988611	17988822	212	3.0	1	17988611-17988822
TU2149	chr1	17989400	17989658	259	3.6	1	17989400-17989658
TU2150	chr1	17989822	17990001	180	3.4	1	17989822-17990001
TU2151	chr1	17990235	17990402	163	2.0	2	17990235-17990324	17990330-17990402
TU2152	chr1	17996393	17996563	171	2.1	1	17996393-17996563
TU2153	chr1	18000487	18000659	173	2.7	1	18000487-18000659
TU2154	chr1	18009652	18009840	189	3.7	1	18009652-18009840
TU2155	chr1	18015203	18015385	183	2.5	1	18015203-18015385
TU2156	chr1	18017397	18017572	176	2.4	1	18017397-18017572
TU2157	chr1	18022992	18023151	160	2.2	1	18022992-18023151
TU2158	chr1	18025296	18025462	167	2.1	1	18025296-18025462
TU2159	chr1	18049790	18049953	161	2.1	2	18049790-18049860	18049864-18049953
TU2160	chr1	18207194	18207358	165	2.2	1	18207194-18207358
TU2161	chr1	18210079	18210903	809	17.3	2	18210079-18210338	18210355-18210903
TU2162	chr1	18211028	18212306	1276	21.9	2	18211028-18211875	18211879-18212306
TU2163	chr1	18212429	18212657	229	6.6	1	18212429-18212657
TU2164	chr1	18212688	18217485	1346	12.3	3	18212688-18213712	18215533-18215716	18217349-18217485
TU2165	chr1	18217633	18217836	204	4.8	1	18217633-18217836
TU2166	chr1	18217989	18225771	599	9.8	3	18217989-18218299	18218302-18218497	18225680-18225771
TU2167	chr1	18218975	18219166	165	2.4	2	18218975-18219049	18219077-18219166
TU2168	chr1	18230185	18231263	281	3.9	2	18230185-18230251	18231050-18231263
TU2169	chr1	18232040	18237762	372	3.3	3	18232040-18232178	18233849-18233938	18237620-18237762
TU2170	chr1	18241060	18241238	179	3.0	1	18241060-18241238
TU2171	chr1	18243935	18244098	164	2.1	1	18243935-18244098
TU2172	chr1	18244945	18245126	180	2.1	2	18244945-18245034	18245037-18245126
TU2173	chr1	18245274	18245538	265	3.1	1	18245274-18245538
TU2174	chr1	18253016	18253172	157	3.2	1	18253016-18253172
TU2175	chr1	18254970	18255151	180	3.2	2	18254970-18255059	18255062-18255151
TU2176	chr1	18257904	18258233	323	2.5	3	18257904-18257995	18258000-18258147	18258151-18258233
TU2177	chr1	18258520	18258678	159	2.9	1	18258520-18258678
TU2178	chr1	18258700	18259418	653	3.9	3	18258700-18258875	18258902-18259150	18259191-18259418
TU2179	chr1	18262519	18262690	172	2.4	1	18262519-18262690
TU2180	chr1	18272725	18272903	179	2.0	1	18272725-18272903
TU2181	chr1	18274828	18274999	172	2.2	1	18274828-18274999
TU2182	chr1	18285450	18285624	175	5.1	1	18285450-18285624
TU2183	chr1	18287845	18288024	180	3.0	1	18287845-18288024
TU2184	chr1	18288301	18288479	179	2.5	1	18288301-18288479
TU2185	chr1	18288653	18288812	160	2.1	1	18288653-18288812
TU2186	chr1	18291984	18292147	164	2.1	1	18291984-18292147
TU2187	chr1	18294449	18294615	167	2.5	1	18294449-18294615
TU2188	chr1	18296559	18296856	258	2.5	2	18296559-18296648	18296689-18296856
TU2189	chr1	18313148	18313335	188	2.7	1	18313148-18313335
TU2190	chr1	18347085	18347244	152	2.2	2	18347085-18347146	18347155-18347244
TU2191	chr1	18374323	18374486	164	2.2	1	18374323-18374486
TU2192	chr1	18376710	18376878	169	2.1	1	18376710-18376878
TU2193	chr1	18456902	18457069	168	4.2	1	18456902-18457069
TU2194	chr1	18472938	18473261	247	2.1	3	18472938-18473004	18473076-18473165	18473172-18473261
TU2195	chr1	18491643	18491818	176	4.0	1	18491643-18491818
TU2196	chr1	18509009	18509207	199	3.0	1	18509009-18509207
TU2197	chr1	18510114	18510299	155	2.5	2	18510114-18510203	18510235-18510299
TU2198	chr1	18512594	18512833	240	3.0	1	18512594-18512833
TU2199	chr1	18513391	18513602	212	5.3	1	18513391-18513602
TU2200	chr1	18517089	18517259	171	3.4	1	18517089-18517259
TU2201	chr1	18518586	18518762	177	3.0	1	18518586-18518762
TU2202	chr1	18520056	18520231	176	2.7	1	18520056-18520231
TU2203	chr1	18520678	18520852	175	3.0	1	18520678-18520852
TU2204	chr1	18521837	18522011	175	2.1	1	18521837-18522011
TU2205	chr1	18522386	18522563	178	3.2	1	18522386-18522563
TU2206	chr1	18522565	18522742	178	2.1	1	18522565-18522742
TU2207	chr1	18525453	18525616	155	2.1	2	18525453-18525542	18525552-18525616
TU2208	chr1	18528306	18528480	175	2.9	1	18528306-18528480
TU2209	chr1	18530795	18530984	190	2.5	1	18530795-18530984
TU2210	chr1	18533030	18533247	218	2.9	1	18533030-18533247
TU2211	chr1	18547235	18547413	179	2.5	1	18547235-18547413
TU2212	chr1	18551153	18551324	172	2.1	1	18551153-18551324
TU2213	chr1	18552747	18552929	183	2.8	1	18552747-18552929
TU2214	chr1	18554319	18554556	238	3.5	1	18554319-18554556
TU2215	chr1	18556316	18556539	217	2.8	2	18556316-18556455	18556463-18556539
TU2216	chr1	18556668	18556844	177	2.5	1	18556668-18556844
TU2217	chr1	18557947	18558124	178	2.9	1	18557947-18558124
TU2218	chr1	18559028	18559197	170	2.1	1	18559028-18559197
TU2219	chr1	18559720	18559914	195	4.2	1	18559720-18559914
TU2220	chr1	18560081	18560241	161	2.1	1	18560081-18560241
TU2221	chr1	18560351	18560636	286	4.1	1	18560351-18560636
TU2222	chr1	18561139	18561401	263	2.7	1	18561139-18561401
TU2223	chr1	18572757	18572920	164	3.6	1	18572757-18572920
TU2224	chr1	18575365	18575535	171	2.1	1	18575365-18575535
TU2225	chr1	18580212	18580378	167	3.0	1	18580212-18580378
TU2226	chr1	18587203	18587523	282	2.2	3	18587203-18587292	18587296-18587422	18587459-18587523
TU2227	chr1	18588461	18588643	183	3.0	1	18588461-18588643
TU2228	chr1	18589735	18589917	183	3.4	1	18589735-18589917
TU2229	chr1	18590839	18591021	183	2.6	1	18590839-18591021
TU2230	chr1	18602914	18603075	162	3.1	1	18602914-18603075
TU2231	chr1	18603252	18603415	164	2.2	1	18603252-18603415
TU2232	chr1	18604131	18604304	174	4.0	1	18604131-18604304
TU2233	chr1	18604724	18605076	353	2.5	1	18604724-18605076
TU2234	chr1	18605423	18605579	157	2.3	1	18605423-18605579
TU2235	chr1	18608492	18608679	188	3.5	1	18608492-18608679
TU2236	chr1	18608693	18608920	228	4.0	1	18608693-18608920
TU2237	chr1	18609697	18610078	382	6.1	1	18609697-18610078
TU2238	chr1	18610773	18610950	178	2.0	1	18610773-18610950
TU2239	chr1	18611128	18611309	182	4.1	1	18611128-18611309
TU2240	chr1	18611490	18611661	172	3.3	1	18611490-18611661
TU2241	chr1	18611945	18612298	354	3.0	1	18611945-18612298
TU2242	chr1	18612600	18612902	284	3.5	2	18612600-18612694	18612714-18612902
TU2243	chr1	18612938	18613185	248	3.9	1	18612938-18613185
TU2244	chr1	18613607	18613800	194	3.4	1	18613607-18613800
TU2245	chr1	18614572	18614743	172	3.7	1	18614572-18614743
TU2246	chr1	18615230	18615408	179	4.7	1	18615230-18615408
TU2247	chr1	18615487	18615663	169	2.0	2	18615487-18615571	18615580-18615663
TU2248	chr1	18618311	18618472	162	2.2	1	18618311-18618472
TU2249	chr1	18625600	18625772	173	2.1	1	18625600-18625772
TU2250	chr1	18626328	18626677	310	3.5	2	18626328-18626417	18626458-18626677
TU2251	chr1	18633875	18634059	185	3.9	1	18633875-18634059
TU2252	chr1	18634568	18634798	231	5.6	1	18634568-18634798
TU2354	chr1	19145335	19145498	162	2.0	2	19145335-19145424	19145427-19145498
TU2355	chr1	19147615	19147787	170	2.0	2	19147615-19147704	19147708-19147787
TU2356	chr1	19149885	19150060	176	2.4	1	19149885-19150060
TU2357	chr1	19151056	19151217	162	2.1	1	19151056-19151217
TU2358	chr1	19155124	19155391	268	3.7	1	19155124-19155391
TU2359	chr1	19157666	19157849	184	3.8	1	19157666-19157849
TU2360	chr1	19210332	19210525	194	3.9	1	19210332-19210525
TU2361	chr1	19211678	19212014	333	3.4	2	19211678-19211824	19211829-19212014
TU2362	chr1	19212456	19212648	193	13.5	1	19212456-19212648
TU2363	chr1	19212903	19213069	167	3.4	1	19212903-19213069
TU2364	chr1	19213380	19213599	220	4.1	1	19213380-19213599
TU2365	chr1	19213607	19213981	375	4.7	1	19213607-19213981
TU2366	chr1	19214266	19214546	272	2.6	2	19214266-19214355	19214365-19214546
TU2367	chr1	19214645	19217100	566	7.0	2	19214645-19215020	19216911-19217100
TU2368	chr1	19218647	19218824	177	2.0	2	19218647-19218733	19218735-19218824
TU2369	chr1	19219001	19219201	201	3.5	1	19219001-19219201
TU2370	chr1	19219384	19219575	192	4.4	1	19219384-19219575
TU2371	chr1	19219797	19219971	175	2.6	1	19219797-19219971
TU2372	chr1	19220427	19220599	173	3.4	1	19220427-19220599
TU2373	chr1	19221085	19221239	155	2.5	1	19221085-19221239
TU2374	chr1	19228036	19228199	164	2.1	1	19228036-19228199
TU2375	chr1	19231955	19232539	270	4.2	2	19231955-19232044	19232360-19232539
TU2376	chr1	19232559	19235983	373	4.9	3	19232559-19232648	19232655-19232723	19235770-19235983
TU2377	chr1	19234535	19234714	180	3.0	1	19234535-19234714
TU2378	chr1	19242470	19242635	166	2.1	1	19242470-19242635
TU2379	chr1	19243838	19244031	194	3.9	1	19243838-19244031
TU2380	chr1	19244176	19244365	190	3.3	1	19244176-19244365
TU2381	chr1	19244572	19244976	392	4.5	3	19244572-19244643	19244646-19244888	19244900-19244976
TU2382	chr1	19245467	19245621	155	2.9	1	19245467-19245621
TU2383	chr1	19245845	19246003	157	2.1	2	19245845-19245911	19245914-19246003
TU2384	chr1	19248690	19248879	190	3.1	1	19248690-19248879
TU2385	chr1	19254457	19254612	156	2.1	1	19254457-19254612
TU2386	chr1	19255475	19255635	161	2.1	1	19255475-19255635
TU2387	chr1	19256434	19257129	696	3.4	1	19256434-19257129
TU2388	chr1	19257728	19257893	162	2.1	2	19257728-19257817	19257822-19257893
TU2389	chr1	19263708	19263866	159	2.1	1	19263708-19263866
TU2390	chr1	19275521	19276693	281	5.5	2	19275521-19275691	19276584-19276693
TU2391	chr1	19281382	19281553	172	2.0	1	19281382-19281553
TU2392	chr1	19282507	19282873	306	2.5	3	19282507-19282557	19282562-19282765	19282823-19282873
TU2393	chr1	19283112	19283282	170	2.3	2	19283112-19283206	19283208-19283282
TU2394	chr1	19283361	19283551	191	3.5	1	19283361-19283551
TU2395	chr1	19283852	19284019	168	2.1	1	19283852-19284019
TU2396	chr1	19289375	19289551	177	2.5	1	19289375-19289551
TU2397	chr1	19305862	19306046	185	3.0	1	19305862-19306046
TU2398	chr1	19307000	19307268	223	2.4	2	19307000-19307045	19307092-19307268
TU2399	chr1	19307712	19307885	174	2.9	1	19307712-19307885
TU2400	chr1	19308590	19308761	172	3.1	1	19308590-19308761
TU2401	chr1	19315191	19315453	263	3.3	1	19315191-19315453
TU2402	chr1	19315507	19315811	305	5.1	1	19315507-19315811
TU2403	chr1	19315849	19316023	175	3.5	1	19315849-19316023
TU2404	chr1	19316154	19316497	344	3.3	1	19316154-19316497
TU2405	chr1	19316563	19316789	227	5.4	1	19316563-19316789
TU2406	chr1	19317160	19317623	457	3.0	2	19317160-19317360	19317368-19317623
TU2407	chr1	19318381	19318559	179	2.0	1	19318381-19318559
TU2408	chr1	19318677	19318862	180	4.0	2	19318677-19318766	19318773-19318862
TU2409	chr1	19340406	19340698	208	2.0	3	19340406-19340475	19340523-19340570	19340609-19340698
TU2410	chr1	19340996	19341166	169	2.0	2	19340996-19341085	19341088-19341166
TU2411	chr1	19366954	19367185	232	29.9	1	19366954-19367185
TU2412	chr1	19377961	19378133	173	2.1	1	19377961-19378133
TU2413	chr1	19430625	19430793	169	2.1	1	19430625-19430793
TU2414	chr1	19431172	19431360	189	3.2	1	19431172-19431360
TU2415	chr1	19435447	19435606	160	2.2	1	19435447-19435606
TU2416	chr1	19443628	19443792	165	2.9	1	19443628-19443792
TU2425	chr1	19721514	19721691	178	2.8	1	19721514-19721691
TU2426	chr1	19732586	19732776	191	3.9	1	19732586-19732776
TU2427	chr1	19830552	19830720	167	2.1	2	19830552-19830641	19830644-19830720
TU2428	chr1	19830882	19831059	178	3.0	1	19830882-19831059
TU2429	chr1	19848950	19849113	160	2.1	2	19848950-19849039	19849044-19849113
TU2433	chr1	20010360	20010593	234	2.8	1	20010360-20010593
TU2434	chr1	20010615	20010854	240	4.8	1	20010615-20010854
TU2435	chr1	20011209	20011961	726	3.2	4	20011209-20011298	20011319-20011533	20011538-20011850	20011854-20011961
TU2436	chr1	20012169	20012365	197	5.2	1	20012169-20012365
TU2437	chr1	20012425	20012732	308	4.7	1	20012425-20012732
TU2438	chr1	20012754	20013315	511	2.6	3	20012754-20013083	20013107-20013197	20013226-20013315
TU2439	chr1	20013916	20014089	174	4.7	1	20013916-20014089
TU2440	chr1	20014277	20014447	171	2.7	1	20014277-20014447
TU2441	chr1	20014678	20014861	184	3.2	1	20014678-20014861
TU2442	chr1	20016143	20016304	162	2.1	1	20016143-20016304
TU2443	chr1	20017220	20017369	150	2.1	1	20017220-20017369
TU2444	chr1	20017829	20017992	164	2.1	1	20017829-20017992
TU2445	chr1	20018300	20018477	178	3.0	1	20018300-20018477
TU2446	chr1	20022772	20022931	158	2.1	2	20022772-20022861	20022864-20022931
TU2447	chr1	20034087	20034295	209	4.2	1	20034087-20034295
TU2448	chr1	20034701	20034947	247	4.4	1	20034701-20034947
TU2449	chr1	20035275	20035451	177	2.8	1	20035275-20035451
TU2450	chr1	20036346	20036530	180	2.4	2	20036346-20036435	20036441-20036530
TU2451	chr1	20037346	20037646	301	6.6	1	20037346-20037646
TU2452	chr1	20037847	20038008	162	2.2	1	20037847-20038008
TU2453	chr1	20038252	20038537	284	2.7	2	20038252-20038445	20038448-20038537
TU2454	chr1	20038608	20039010	383	2.9	2	20038608-20038848	20038869-20039010
TU2455	chr1	20039773	20039947	175	2.8	1	20039773-20039947
TU2456	chr1	20041134	20041307	174	2.6	1	20041134-20041307
TU2457	chr1	20044263	20044428	164	2.1	2	20044263-20044336	20044339-20044428
TU2458	chr1	20044499	20044671	173	2.6	1	20044499-20044671
TU2459	chr1	20050635	20050865	231	3.4	1	20050635-20050865
TU2460	chr1	20097848	20098012	165	2.2	1	20097848-20098012
TU2461	chr1	20101810	20101962	153	2.4	1	20101810-20101962
TU2462	chr1	20107055	20107231	177	2.9	1	20107055-20107231
TU2463	chr1	20142992	20143173	177	2.3	2	20142992-20143078	20143084-20143173
TU2464	chr1	20170957	20171138	180	2.5	2	20170957-20171046	20171049-20171138
TU2469	chr1	20539936	20541954	418	3.5	2	20539936-20540196	20541798-20541954
TU2470	chr1	20546749	20547117	244	5.5	2	20546749-20546915	20547041-20547117
TU2471	chr1	20547122	20547287	166	2.1	1	20547122-20547287
TU2472	chr1	20548195	20548348	154	2.7	1	20548195-20548348
TU2473	chr1	20548695	20548847	153	2.0	1	20548695-20548847
TU2474	chr1	20550162	20550487	326	2.2	1	20550162-20550487
TU2531	chr1	20941419	20941617	194	2.1	2	20941419-20941522	20941528-20941617
TU2532	chr1	21058252	21058415	164	2.1	1	21058252-21058415
TU2533	chr1	21071187	21071365	179	5.0	1	21071187-21071365
TU2534	chr1	21079966	21080133	168	2.1	1	21079966-21080133
TU2535	chr1	21082136	21082401	263	2.6	2	21082136-21082346	21082350-21082401
TU2536	chr1	21115021	21115610	590	3.7	1	21115021-21115610
TU2537	chr1	21129020	21129199	180	2.4	1	21129020-21129199
TU2538	chr1	21130187	21130498	312	4.1	1	21130187-21130498
TU2539	chr1	21130745	21130920	170	2.5	2	21130745-21130835	21130842-21130920
TU2540	chr1	21170760	21170928	169	3.1	1	21170760-21170928
TU2541	chr1	21171190	21171496	298	3.8	2	21171190-21171397	21171407-21171496
TU2586	chr1	21619024	21619193	170	2.5	1	21619024-21619193
TU2587	chr1	21620222	21620405	176	2.0	2	21620222-21620309	21620318-21620405
TU2588	chr1	21623889	21624065	166	2.0	2	21623889-21623974	21623986-21624065
TU2589	chr1	21624456	21624628	173	2.2	1	21624456-21624628
TU2590	chr1	21625071	21625332	262	3.2	1	21625071-21625332
TU2591	chr1	21626336	21626520	185	4.2	1	21626336-21626520
TU2592	chr1	21626876	21627063	188	3.3	1	21626876-21627063
TU2593	chr1	21627553	21627716	164	2.1	1	21627553-21627716
TU2594	chr1	21628497	21628651	153	2.1	2	21628497-21628559	21628562-21628651
TU2595	chr1	21630055	21630220	166	12.3	1	21630055-21630220
TU2596	chr1	21633410	21633562	153	2.2	1	21633410-21633562
TU2597	chr1	21634961	21635146	181	2.6	2	21634961-21635050	21635056-21635146
TU2598	chr1	21638268	21638433	166	3.4	1	21638268-21638433
TU2599	chr1	21638608	21639106	499	5.8	1	21638608-21639106
TU2600	chr1	21639142	21639411	270	4.5	1	21639142-21639411
TU2601	chr1	21639491	21639736	246	3.6	1	21639491-21639736
TU2602	chr1	21639807	21639977	171	3.0	1	21639807-21639977
TU2603	chr1	21640044	21640421	378	5.4	1	21640044-21640421
TU2604	chr1	21640539	21640718	180	4.0	1	21640539-21640718
TU2605	chr1	21641350	21641520	171	2.9	1	21641350-21641520
TU2606	chr1	21641816	21641979	160	2.1	2	21641816-21641885	21641890-21641979
TU2607	chr1	21643291	21643468	178	2.6	1	21643291-21643468
TU2608	chr1	21645194	21645421	228	2.9	1	21645194-21645421
TU2609	chr1	21646395	21646707	313	3.2	1	21646395-21646707
TU2610	chr1	21648227	21648393	167	2.8	1	21648227-21648393
TU2611	chr1	21649762	21649923	162	2.1	1	21649762-21649923
TU2612	chr1	21650138	21650419	282	2.4	1	21650138-21650419
TU2613	chr1	21650485	21650662	178	3.7	1	21650485-21650662
TU2614	chr1	21650760	21651072	313	4.0	1	21650760-21651072
TU2615	chr1	21651134	21651301	168	3.1	1	21651134-21651301
TU2616	chr1	21651706	21652034	329	2.6	1	21651706-21652034
TU2617	chr1	21652844	21652995	152	2.2	1	21652844-21652995
TU2618	chr1	21653659	21653823	154	2.4	2	21653659-21653721	21653733-21653823
TU2619	chr1	21655891	21656061	171	2.1	1	21655891-21656061
TU2620	chr1	21657302	21657565	264	2.7	1	21657302-21657565
TU2621	chr1	21658305	21658497	193	4.0	1	21658305-21658497
TU2622	chr1	21660970	21661167	198	2.7	1	21660970-21661167
TU2623	chr1	21663207	21663445	239	6.8	1	21663207-21663445
TU2624	chr1	21683450	21683614	165	3.1	1	21683450-21683614
TU2625	chr1	21685337	21685765	377	3.8	3	21685337-21685433	21685436-21685528	21685579-21685765
TU2626	chr1	21689624	21689814	191	2.4	1	21689624-21689814
TU2627	chr1	21690118	21690274	154	2.2	2	21690118-21690208	21690212-21690274
TU2628	chr1	21711045	21711273	229	4.6	1	21711045-21711273
TU2629	chr1	21711912	21712454	543	3.8	1	21711912-21712454
TU2630	chr1	21712708	21714020	1313	7.2	1	21712708-21714020
TU2631	chr1	21714231	21714870	636	3.9	2	21714231-21714422	21714427-21714870
TU2632	chr1	21714890	21715093	204	8.5	1	21714890-21715093
TU2633	chr1	21715314	21715504	191	5.9	1	21715314-21715504
TU2634	chr1	21715874	21716034	161	2.4	1	21715874-21716034
TU2635	chr1	21716879	21717050	172	3.1	1	21716879-21717050
TU2636	chr1	21717475	21717651	177	2.6	1	21717475-21717651
TU2637	chr1	21717690	21717940	251	3.0	1	21717690-21717940
TU2638	chr1	21718503	21718675	173	5.2	1	21718503-21718675
TU2639	chr1	21719571	21719775	205	4.6	1	21719571-21719775
TU2640	chr1	21721385	21721679	295	3.0	1	21721385-21721679
TU2641	chr1	21727970	21728142	173	3.1	1	21727970-21728142
TU2642	chr1	21728318	21728721	404	3.2	1	21728318-21728721
TU2643	chr1	21728920	21729074	155	2.2	1	21728920-21729074
TU2644	chr1	21729865	21730048	184	3.6	1	21729865-21730048
TU2645	chr1	21730460	21730635	176	3.0	1	21730460-21730635
TU2646	chr1	21744082	21744257	176	2.0	1	21744082-21744257
TU2647	chr1	21754422	21754596	175	3.0	1	21754422-21754596
TU2648	chr1	21755247	21755713	458	3.4	2	21755247-21755336	21755346-21755713
TU2649	chr1	21763070	21771216	520	6.4	4	21763070-21763159	21764494-21764682	21768947-21769006	21771036-21771216
TU2650	chr1	21763620	21763783	164	2.1	1	21763620-21763783
TU2651	chr1	21766201	21766389	180	2.4	2	21766201-21766290	21766300-21766389
TU2652	chr1	21766494	21766673	180	3.0	1	21766494-21766673
TU2653	chr1	21770633	21770782	150	2.1	1	21770633-21770782
TU2654	chr1	21773446	21773599	154	2.2	1	21773446-21773599
TU2655	chr1	21774311	21774481	171	2.6	1	21774311-21774481
TU2840	chr1	22518516	22518708	193	3.5	1	22518516-22518708
TU2841	chr1	22527580	22527735	156	2.2	1	22527580-22527735
TU2842	chr1	22528236	22529283	1048	41.4	1	22528236-22529283
TU2843	chr1	22529305	22529677	373	21.2	1	22529305-22529677
TU2844	chr1	22529844	22530486	643	12.8	1	22529844-22530486
TU2845	chr1	22532279	22532458	180	3.0	1	22532279-22532458
TU2846	chr1	22539165	22539489	319	2.8	2	22539165-22539393	22539400-22539489
TU2847	chr1	22539719	22539912	186	2.3	2	22539719-22539814	22539823-22539912
TU2848	chr1	22540623	22540805	183	3.7	1	22540623-22540805
TU2849	chr1	22543444	22543631	188	3.0	1	22543444-22543631
TU2850	chr1	22544937	22545121	185	2.7	1	22544937-22545121
TU2851	chr1	22545128	22545289	162	2.2	1	22545128-22545289
TU2852	chr1	22545967	22546191	225	3.6	1	22545967-22546191
TU2853	chr1	22547737	22547917	181	3.0	1	22547737-22547917
TU2854	chr1	22549353	22549518	166	2.1	1	22549353-22549518
TU2855	chr1	22550476	22550681	206	11.7	1	22550476-22550681
TU2856	chr1	22551901	22552070	170	2.1	1	22551901-22552070
TU2857	chr1	22553758	22553915	158	2.1	1	22553758-22553915
TU2858	chr1	22570080	22572437	935	7.4	3	22570080-22570247	22571670-22571729	22571731-22572437
TU2859	chr1	22570504	22570686	180	2.4	2	22570504-22570593	22570597-22570686
TU2860	chr1	22571080	22571249	170	3.3	1	22571080-22571249
TU2861	chr1	22571254	22571426	173	2.9	1	22571254-22571426
TU2862	chr1	22571441	22571612	172	3.1	1	22571441-22571612
TU2863	chr1	22572538	22572770	233	3.2	1	22572538-22572770
TU2864	chr1	22574158	22574335	172	2.0	2	22574158-22574247	22574254-22574335
TU2865	chr1	22574363	22574619	257	4.0	1	22574363-22574619
TU2866	chr1	22575367	22575566	200	6.3	1	22575367-22575566
TU2867	chr1	22575658	22575825	165	2.1	2	22575658-22575747	22575751-22575825
TU2868	chr1	22575895	22576076	178	2.0	2	22575895-22575984	22575989-22576076
TU2869	chr1	22576078	22576491	414	5.8	1	22576078-22576491
TU2870	chr1	22577159	22577333	175	2.9	1	22577159-22577333
TU2871	chr1	22577525	22577994	430	4.1	2	22577525-22577672	22577713-22577994
TU2872	chr1	22578500	22578706	207	3.1	1	22578500-22578706
TU2873	chr1	22579033	22579404	372	5.3	1	22579033-22579404
TU2874	chr1	22579506	22579726	221	7.7	1	22579506-22579726
TU2875	chr1	22580060	22580282	223	5.1	1	22580060-22580282
TU2876	chr1	22581160	22581456	285	2.7	2	22581160-22581239	22581252-22581456
TU2877	chr1	22585911	22586091	181	2.8	1	22585911-22586091
TU2878	chr1	22586810	22586967	158	3.3	1	22586810-22586967
TU2879	chr1	22588167	22588340	174	3.1	1	22588167-22588340
TU2880	chr1	22591331	22591502	172	2.0	1	22591331-22591502
TU2881	chr1	22595898	22596078	181	3.6	1	22595898-22596078
TU2882	chr1	22607712	22618255	692	13.9	3	22607712-22607809	22613738-22613811	22617736-22618255
TU2883	chr1	22611797	22611974	178	2.8	1	22611797-22611974
TU2884	chr1	22613426	22613595	170	2.1	1	22613426-22613595
TU2885	chr1	22615894	22616071	178	4.8	1	22615894-22616071
TU2886	chr1	22616234	22616444	211	2.8	1	22616234-22616444
TU2887	chr1	22619582	22619795	214	2.8	1	22619582-22619795
TU2888	chr1	22624471	22631879	488	12.2	3	22624471-22624623	22626504-22626661	22631703-22631879
TU2889	chr1	22627062	22627279	218	3.9	1	22627062-22627279
TU2890	chr1	22630684	22630976	293	3.1	1	22630684-22630976
TU2891	chr1	22637026	22639971	311	14.0	2	22637026-22637087	22639723-22639971
TU2892	chr1	22637878	22638029	152	2.3	1	22637878-22638029
TU2893	chr1	22641143	22641502	325	3.2	2	22641143-22641232	22641268-22641502
TU2894	chr1	22644971	22645146	176	4.3	1	22644971-22645146
TU2895	chr1	22645301	22647820	2520	17.0	1	22645301-22647820
TU2896	chr1	22658601	22658787	154	2.1	2	22658601-22658664	22658698-22658787
TU2899	chr1	22728504	22728672	169	3.1	1	22728504-22728672
TU2900	chr1	22731958	22732140	183	3.5	1	22731958-22732140
TU2901	chr1	22752088	22752258	171	3.7	1	22752088-22752258
TU2902	chr1	22752824	22752977	153	2.0	2	22752824-22752913	22752915-22752977
TU2904	chr1	22756785	22756960	176	3.6	1	22756785-22756960
TU2905	chr1	22757114	22757291	178	2.6	1	22757114-22757291
TU2906	chr1	22769887	22770077	191	3.4	1	22769887-22770077
TU2907	chr1	22773023	22773197	175	2.1	1	22773023-22773197
TU2908	chr1	22811314	22830785	1519	22.5	7	22811314-22811484	22817125-22817314	22820798-22821139	22822970-22823267	22823428-22823623	22829261-22829370	22830574-22830785
TU2909	chr1	22816250	22816428	162	2.1	2	22816250-22816318	22816336-22816428
TU2910	chr1	22818899	22819073	175	2.0	1	22818899-22819073
TU2911	chr1	22822262	22822597	273	2.8	2	22822262-22822351	22822415-22822597
TU2912	chr1	22825260	22825437	178	2.9	1	22825260-22825437
TU2913	chr1	22829876	22830035	153	2.1	2	22829876-22829965	22829973-22830035
TU2914	chr1	22830898	22831782	885	36.7	1	22830898-22831782
TU2915	chr1	22831986	22832166	180	2.0	2	22831986-22832075	22832077-22832166
TU2916	chr1	22834238	22834516	279	3.0	1	22834238-22834516
TU2917	chr1	22834684	22834845	162	4.3	1	22834684-22834845
TU2940	chr1	22892642	22893005	364	6.5	1	22892642-22893005
TU2941	chr1	22893124	22893465	342	3.5	1	22893124-22893465
TU2942	chr1	22893918	22894105	188	3.1	1	22893918-22894105
TU2943	chr1	22894113	22894728	616	4.2	1	22894113-22894728
TU2944	chr1	22895580	22895761	182	3.1	1	22895580-22895761
TU2945	chr1	22899093	22899276	174	2.0	2	22899093-22899176	22899187-22899276
TU2946	chr1	22907981	22908162	180	2.4	2	22907981-22908070	22908073-22908162
TU2947	chr1	22922937	22923110	173	2.1	2	22922937-22923026	22923028-22923110
TU2948	chr1	22925166	22925336	171	3.1	1	22925166-22925336
TU2949	chr1	22932969	22933155	180	2.2	2	22932969-22933058	22933066-22933155
TU2950	chr1	22943723	22943898	176	4.1	1	22943723-22943898
TU2951	chr1	22946131	22946308	167	2.0	2	22946131-22946217	22946229-22946308
TU2952	chr1	22975519	22975688	170	3.9	1	22975519-22975688
TU2953	chr1	22977646	22977810	165	2.2	1	22977646-22977810
TU2954	chr1	22980206	22980377	167	2.0	2	22980206-22980282	22980288-22980377
TU3074	chr1	23330287	23330439	153	2.2	1	23330287-23330439
TU3075	chr1	23373268	23374438	150	2.6	2	23373268-23373357	23374379-23374438
TU3076	chr1	23375437	23375732	284	2.2	3	23375437-23375526	23375537-23375640	23375643-23375732
TU3077	chr1	23376590	23376768	179	2.9	1	23376590-23376768
TU3078	chr1	23380256	23380425	164	2.1	2	23380256-23380329	23380336-23380425
TU3079	chr1	23381594	23381756	163	4.0	1	23381594-23381756
TU3080	chr1	23384766	23384963	198	3.2	1	23384766-23384963
TU3081	chr1	23385065	23385241	177	2.3	1	23385065-23385241
TU3082	chr1	23387118	23387274	157	2.2	1	23387118-23387274
TU3083	chr1	23387536	23387714	179	2.5	1	23387536-23387714
TU3084	chr1	23388462	23388643	180	2.1	2	23388462-23388551	23388554-23388643
TU3085	chr1	23389356	23389537	173	2.3	2	23389356-23389438	23389448-23389537
TU3086	chr1	23390268	23390722	455	8.7	1	23390268-23390722
TU3087	chr1	23391938	23392106	169	2.6	1	23391938-23392106
TU3088	chr1	23392992	23393301	306	2.6	2	23392992-23393081	23393086-23393301
TU3089	chr1	23393522	23393732	211	4.0	1	23393522-23393732
TU3090	chr1	23401167	23401327	159	2.1	2	23401167-23401256	23401259-23401327
TU3091	chr1	23403300	23404015	676	6.3	2	23403300-23403561	23403602-23404015
TU3092	chr1	23404279	23404581	303	4.4	1	23404279-23404581
TU3093	chr1	23405114	23406023	871	5.8	2	23405114-23405894	23405934-23406023
TU3094	chr1	23406027	23406710	684	8.0	1	23406027-23406710
TU3095	chr1	23406848	23407080	233	6.4	1	23406848-23407080
TU3096	chr1	23407212	23407884	669	11.5	2	23407212-23407301	23407306-23407884
TU3098	chr1	23409786	23410422	637	9.9	1	23409786-23410422
TU3099	chr1	23410480	23410775	296	3.8	1	23410480-23410775
TU3100	chr1	23410805	23410991	187	5.7	1	23410805-23410991
TU3101	chr1	23411089	23411690	552	4.1	3	23411089-23411446	23411488-23411591	23411601-23411690
TU3102	chr1	23412081	23412423	320	3.3	2	23412081-23412140	23412164-23412423
TU3103	chr1	23412604	23412766	163	3.1	1	23412604-23412766
TU3104	chr1	23421759	23421926	168	2.3	1	23421759-23421926
TU3105	chr1	23424528	23424702	175	4.1	1	23424528-23424702
TU3106	chr1	23425670	23425832	163	2.2	1	23425670-23425832
TU3107	chr1	23426926	23427301	376	5.2	1	23426926-23427301
TU3108	chr1	23427871	23428046	176	2.9	1	23427871-23428046
TU3109	chr1	23428264	23428439	175	2.0	2	23428264-23428348	23428350-23428439
TU3110	chr1	23429525	23429710	178	2.4	2	23429525-23429612	23429621-23429710
TU3111	chr1	23432066	23432241	176	2.9	1	23432066-23432241
TU3112	chr1	23440393	23440573	176	2.0	2	23440393-23440479	23440485-23440573
TU3113	chr1	23442495	23442661	167	3.0	1	23442495-23442661
TU3114	chr1	23443814	23443989	176	2.2	1	23443814-23443989
TU3115	chr1	23444855	23445116	262	3.3	1	23444855-23445116
TU3116	chr1	23445699	23446084	374	3.4	2	23445699-23445788	23445801-23446084
TU3117	chr1	23446384	23446785	402	8.3	1	23446384-23446785
TU3118	chr1	23446850	23447033	184	6.0	1	23446850-23447033
TU3119	chr1	23447284	23447455	172	2.1	1	23447284-23447455
TU3120	chr1	23452272	23452561	289	2.9	2	23452272-23452470	23452472-23452561
TU3121	chr1	23453704	23453883	180	2.8	1	23453704-23453883
TU3122	chr1	23454251	23454425	175	2.5	1	23454251-23454425
TU3123	chr1	23454671	23454854	182	4.4	2	23454671-23454760	23454763-23454854
TU3124	chr1	23455345	23456099	755	6.6	1	23455345-23456099
TU3125	chr1	23456106	23456311	206	3.1	1	23456106-23456311
TU3126	chr1	23456314	23456779	442	5.7	2	23456314-23456520	23456545-23456779
TU3127	chr1	23456788	23457097	310	5.1	1	23456788-23457097
TU3128	chr1	23457106	23457949	843	7.0	2	23457106-23457486	23457488-23457949
TU3129	chr1	23457961	23458202	242	4.3	1	23457961-23458202
TU3130	chr1	23458349	23458548	200	8.3	1	23458349-23458548
TU3131	chr1	23458596	23458802	207	8.2	1	23458596-23458802
TU3132	chr1	23458828	23459132	305	5.2	1	23458828-23459132
TU3133	chr1	23459137	23459698	562	5.9	1	23459137-23459698
TU3134	chr1	23459737	23459923	187	2.8	1	23459737-23459923
TU3135	chr1	23460129	23460314	186	8.7	1	23460129-23460314
TU3136	chr1	23461884	23462074	180	2.3	2	23461884-23461973	23461985-23462074
TU3137	chr1	23462494	23462669	176	3.1	1	23462494-23462669
TU3138	chr1	23463445	23463601	157	2.2	1	23463445-23463601
TU3139	chr1	23463892	23464065	174	2.9	1	23463892-23464065
TU3140	chr1	23468863	23469033	171	2.1	1	23468863-23469033
TU3141	chr1	23469637	23469802	166	2.2	1	23469637-23469802
TU3142	chr1	23472737	23472895	159	2.3	1	23472737-23472895
TU3143	chr1	23473062	23473416	355	3.0	1	23473062-23473416
TU3145	chr1	23474628	23474879	252	3.0	1	23474628-23474879
TU3146	chr1	23479937	23480154	218	3.3	1	23479937-23480154
TU3147	chr1	23480207	23480381	175	2.7	1	23480207-23480381
TU3148	chr1	23480635	23480847	213	3.5	1	23480635-23480847
TU3151	chr1	23483177	23483444	268	5.9	1	23483177-23483444
TU3152	chr1	23484099	23484316	218	2.7	1	23484099-23484316
TU3153	chr1	23486163	23486332	170	2.1	1	23486163-23486332
TU3154	chr1	23492942	23493117	176	2.0	1	23492942-23493117
TU3155	chr1	23494146	23494320	172	2.0	2	23494146-23494227	23494231-23494320
TU3156	chr1	23495125	23495288	164	2.1	1	23495125-23495288
TU3157	chr1	23530456	23530627	172	3.1	1	23530456-23530627
TU3158	chr1	23531678	23531869	192	2.9	1	23531678-23531869
TU3159	chr1	23532774	23532950	177	2.4	1	23532774-23532950
TU3160	chr1	23533668	23534184	517	6.0	1	23533668-23534184
TU3161	chr1	23534230	23534774	545	4.0	1	23534230-23534774
TU3162	chr1	23534909	23535159	251	2.8	1	23534909-23535159
TU3163	chr1	23535386	23535549	164	2.6	1	23535386-23535549
TU3164	chr1	23535776	23535963	183	3.9	2	23535776-23535867	23535873-23535963
TU3165	chr1	23536345	23536527	183	3.7	1	23536345-23536527
TU3166	chr1	23536826	23537114	272	2.3	2	23536826-23537007	23537025-23537114
TU3167	chr1	23537278	23537742	465	7.6	1	23537278-23537742
TU3168	chr1	23537796	23537967	172	2.6	1	23537796-23537967
TU3169	chr1	23538038	23538638	601	7.4	1	23538038-23538638
TU3170	chr1	23538678	23538865	188	3.7	1	23538678-23538865
TU3171	chr1	23538950	23539123	174	2.6	1	23538950-23539123
TU3172	chr1	23539164	23539389	226	4.7	1	23539164-23539389
TU3173	chr1	23539476	23539885	410	6.9	1	23539476-23539885
TU3174	chr1	23556442	23556665	224	8.8	1	23556442-23556665
TU3175	chr1	23557070	23557703	634	5.5	1	23557070-23557703
TU3176	chr1	23557903	23558430	528	7.1	1	23557903-23558430
TU3177	chr1	23558670	23559164	481	3.4	3	23558670-23558741	23558753-23559115	23559119-23559164
TU3178	chr1	23559938	23560116	179	2.2	1	23559938-23560116
TU3179	chr1	23571211	23571360	150	2.6	1	23571211-23571360
TU3180	chr1	23573647	23573944	298	4.9	1	23573647-23573944
TU3181	chr1	23574049	23574557	509	4.2	1	23574049-23574557
TU3182	chr1	23574640	23575733	1094	4.6	1	23574640-23575733
TU3183	chr1	23575749	23575928	180	3.0	1	23575749-23575928
TU3184	chr1	23576033	23576849	742	4.6	4	23576033-23576235	23576263-23576352	23576354-23576466	23576514-23576849
TU3185	chr1	23577027	23583819	2112	10.3	3	23577027-23578799	23579910-23580070	23583642-23583819
TU3186	chr1	23581148	23581322	175	4.1	1	23581148-23581322
TU3187	chr1	23581488	23581737	250	3.5	1	23581488-23581737
TU3188	chr1	23581973	23582148	176	3.0	1	23581973-23582148
TU3189	chr1	23582291	23582523	233	4.2	1	23582291-23582523
TU3190	chr1	23582710	23582991	282	5.6	1	23582710-23582991
TU3191	chr1	23583199	23583381	183	3.4	1	23583199-23583381
TU3192	chr1	23584094	23584280	180	2.0	2	23584094-23584183	23584191-23584280
TU3193	chr1	23585011	23585170	160	2.2	1	23585011-23585170
TU3194	chr1	23585372	23585665	294	4.1	1	23585372-23585665
TU3195	chr1	23585983	23586333	338	3.2	2	23585983-23586072	23586086-23586333
TU3197	chr1	23592333	23592725	387	3.1	2	23592333-23592422	23592429-23592725
TU3199	chr1	23601365	23601545	180	2.3	2	23601365-23601454	23601456-23601545
TU3202	chr1	23885535	23885915	381	3.5	1	23885535-23885915
TU3203	chr1	23886867	23887110	244	2.9	1	23886867-23887110
TU3204	chr1	23888766	23891669	339	7.6	2	23888766-23889051	23891617-23891669
TU3205	chr1	23890572	23890795	224	2.8	1	23890572-23890795
TU3206	chr1	23892018	23892189	172	2.8	1	23892018-23892189
TU3207	chr1	23892625	23892830	206	3.3	1	23892625-23892830
TU3208	chr1	23893155	23899688	468	6.2	3	23893155-23893391	23894377-23894507	23899589-23899688
TU3209	chr1	23894748	23894912	165	2.4	1	23894748-23894912
TU3210	chr1	23895064	23895331	265	3.4	2	23895064-23895247	23895251-23895331
TU3211	chr1	23895597	23895810	214	4.5	1	23895597-23895810
TU3212	chr1	23896424	23896609	180	2.3	2	23896424-23896513	23896520-23896609
TU3213	chr1	23897282	23897471	190	5.0	1	23897282-23897471
TU3214	chr1	23898282	23898507	226	2.7	1	23898282-23898507
TU3215	chr1	23903856	23910253	688	6.7	5	23903856-23903965	23905992-23906136	23907833-23907995	23909376-23909584	23910193-23910253
TU3216	chr1	23911465	23912285	203	6.5	2	23911465-23911519	23912138-23912285
TU3217	chr1	23917565	23917739	175	2.1	1	23917565-23917739
TU3218	chr1	23917834	23918004	171	4.1	1	23917834-23918004
TU3219	chr1	23918096	23918296	201	3.5	1	23918096-23918296
TU3220	chr1	23918569	23918750	182	5.2	1	23918569-23918750
TU3221	chr1	23919950	23920379	413	2.7	3	23919950-23920118	23920127-23920191	23920201-23920379
TU3222	chr1	23920535	23920704	170	3.1	1	23920535-23920704
TU3223	chr1	23924005	23924169	165	2.2	1	23924005-23924169
TU3224	chr1	23925392	23925650	259	3.4	1	23925392-23925650
TU3226	chr1	23930980	23931141	162	2.1	1	23930980-23931141
TU3227	chr1	23933632	23933810	179	3.0	1	23933632-23933810
TU3228	chr1	23936048	23936231	184	2.5	1	23936048-23936231
TU3229	chr1	23939381	23939583	202	2.7	2	23939381-23939492	23939494-23939583
TU3231	chr1	24048586	24048917	253	2.7	3	24048586-24048695	24048732-24048822	24048866-24048917
TU3232	chr1	24050421	24050716	296	2.6	1	24050421-24050716
TU3233	chr1	24050728	24050909	180	2.3	2	24050728-24050817	24050820-24050909
TU3249	chr1	24082384	24082543	160	2.1	1	24082384-24082543
TU3250	chr1	24082589	24082755	167	2.1	1	24082589-24082755
TU3251	chr1	24082880	24083073	194	4.9	1	24082880-24083073
TU3252	chr1	24083098	24083438	341	4.8	1	24083098-24083438
TU3257	chr1	24085205	24085490	270	2.7	2	24085205-24085283	24085300-24085490
TU3258	chr1	24085739	24086024	284	4.0	2	24085739-24085976	24085979-24086024
TU3259	chr1	24086287	24086497	211	4.3	1	24086287-24086497
TU3260	chr1	24086590	24086770	181	3.4	1	24086590-24086770
TU3261	chr1	24086923	24087182	260	3.9	1	24086923-24087182
TU3262	chr1	24087347	24087519	173	2.4	1	24087347-24087519
TU3263	chr1	24088023	24088263	241	3.1	1	24088023-24088263
TU3264	chr1	24088447	24088631	185	4.1	1	24088447-24088631
TU3265	chr1	24088926	24089109	184	2.8	1	24088926-24089109
TU3266	chr1	24101037	24101210	162	2.0	2	24101037-24101108	24101121-24101210
TU3267	chr1	24108672	24108851	179	2.0	2	24108672-24108761	24108763-24108851
TU3268	chr1	24111051	24111257	207	3.1	1	24111051-24111257
TU3269	chr1	24112196	24112385	190	4.4	1	24112196-24112385
TU3270	chr1	24131657	24132677	1021	13.2	1	24131657-24132677
TU3271	chr1	24132821	24133764	944	7.3	1	24132821-24133764
TU3272	chr1	24134152	24134882	731	6.0	1	24134152-24134882
TU3273	chr1	24134934	24136072	1139	21.7	1	24134934-24136072
TU3274	chr1	24138121	24138388	268	4.4	1	24138121-24138388
TU3275	chr1	25372990	25373289	291	2.3	2	25372990-25373210	25373220-25373289
TU3276	chr1	25385592	25385755	161	2.0	2	25385592-25385681	25385685-25385755
TU3277	chr1	25529867	25530038	170	2.0	2	25529867-25529946	25529949-25530038
TU3278	chr1	25692687	25692859	173	3.1	1	25692687-25692859
TU3279	chr1	25706940	25707110	171	2.1	1	25706940-25707110
TU3280	chr1	25710968	25711136	169	3.5	1	25710968-25711136
TU3281	chr1	25712686	25712958	272	2.6	2	25712686-25712775	25712777-25712958
TU3282	chr1	25713653	25713944	292	2.9	1	25713653-25713944
TU3283	chr1	25715272	25715452	180	2.1	2	25715272-25715361	25715363-25715452
TU3284	chr1	25716769	25716948	180	2.7	1	25716769-25716948
TU3285	chr1	25717954	25718196	243	2.9	1	25717954-25718196
TU3286	chr1	25718712	25718879	168	2.5	1	25718712-25718879
TU3287	chr1	25720039	25720224	180	3.0	2	25720039-25720128	25720135-25720224
TU3288	chr1	25733424	25733592	169	3.6	1	25733424-25733592
TU3299	chr1	26560969	26561184	216	3.2	1	26560969-26561184
TU3300	chr1	26585684	26585855	172	3.0	1	26585684-26585855
TU3301	chr1	26590564	26590807	242	3.5	2	26590564-26590728	26590731-26590807
TU3302	chr1	26593196	26593396	201	4.1	1	26593196-26593396
TU3303	chr1	26593933	26594192	260	4.5	1	26593933-26594192
TU3304	chr1	26594501	26594665	165	2.1	1	26594501-26594665
TU3305	chr1	26594937	26595229	293	3.9	1	26594937-26595229
TU3306	chr1	26602690	26602848	159	2.4	1	26602690-26602848
TU3307	chr1	26602873	26603184	299	2.7	2	26602873-26603063	26603077-26603184
TU3308	chr1	26603540	26603808	269	2.6	1	26603540-26603808
TU3309	chr1	26603824	26604160	337	4.0	1	26603824-26604160
TU3310	chr1	26612427	26612595	169	3.5	1	26612427-26612595
TU3311	chr1	26640287	26640620	333	2.6	2	26640287-26640529	26640531-26640620
TU3312	chr1	26642189	26642362	174	3.6	1	26642189-26642362
TU3313	chr1	26669268	26669442	175	2.8	1	26669268-26669442
TU3314	chr1	26673938	26674106	169	3.1	1	26673938-26674106
TU3315	chr1	26674996	26675341	280	2.4	3	26674996-26675040	26675090-26675172	26675190-26675341
TU3316	chr1	26676128	26688027	3014	11.8	6	26676128-26677126	26682248-26682338	26682344-26682439	26682472-26682749	26682754-26683088	26686813-26688027
TU3317	chr1	26677577	26677741	165	3.1	1	26677577-26677741
TU3318	chr1	26678073	26678364	292	3.7	1	26678073-26678364
TU3319	chr1	26678963	26679120	158	2.1	1	26678963-26679120
TU3320	chr1	26679340	26679649	188	2.0	3	26679340-26679429	26679469-26679520	26679604-26679649
TU3321	chr1	26679823	26679998	176	4.0	1	26679823-26679998
TU3322	chr1	26680604	26680974	335	5.9	2	26680604-26680731	26680768-26680974
TU3323	chr1	26681274	26682050	692	5.9	3	26681274-26681533	26681559-26681610	26681671-26682050
TU3324	chr1	26683189	26683551	363	4.4	1	26683189-26683551
TU3325	chr1	26683577	26683876	300	8.1	1	26683577-26683876
TU3326	chr1	26684093	26684286	194	6.2	1	26684093-26684286
TU3327	chr1	26684428	26684829	402	5.1	1	26684428-26684829
TU3328	chr1	26684891	26685188	298	8.4	1	26684891-26685188
TU3329	chr1	26685315	26685493	179	2.2	1	26685315-26685493
TU3330	chr1	26685719	26686037	319	3.5	1	26685719-26686037
TU3331	chr1	26686042	26686462	320	3.0	3	26686042-26686099	26686152-26686205	26686255-26686462
TU3332	chr1	26686530	26686727	198	3.0	1	26686530-26686727
TU3333	chr1	26688070	26689243	1171	13.9	3	26688070-26688326	26688328-26688803	26688806-26689243
TU3334	chr1	26689583	26689981	399	33.2	1	26689583-26689981
TU3335	chr1	26692666	26692945	215	2.3	2	26692666-26692712	26692778-26692945
TU3336	chr1	26693691	26693881	191	3.2	1	26693691-26693881
TU3337	chr1	26694037	26694218	182	2.5	1	26694037-26694218
TU3338	chr1	26694458	26694632	175	3.5	1	26694458-26694632
TU3339	chr1	26695746	26695910	160	2.1	2	26695746-26695815	26695821-26695910
TU3340	chr1	26717183	26717516	329	2.4	2	26717183-26717421	26717427-26717516
TU3407	chr1	27054925	27055226	275	3.0	2	27054925-27055135	27055163-27055226
TU3408	chr1	27055232	27055507	276	4.3	1	27055232-27055507
TU3409	chr1	27056529	27056706	178	2.7	1	27056529-27056706
TU3410	chr1	27059352	27059569	218	3.3	1	27059352-27059569
TU3411	chr1	27063262	27063443	161	2.0	2	27063262-27063343	27063365-27063443
TU3412	chr1	27067810	27067978	169	2.1	1	27067810-27067978
TU3413	chr1	27072552	27072709	158	2.2	1	27072552-27072709
TU3414	chr1	27073528	27073806	279	3.0	1	27073528-27073806
TU3415	chr1	27073986	27074153	168	3.3	1	27073986-27074153
TU3416	chr1	27074258	27074605	348	6.1	1	27074258-27074605
TU3417	chr1	27074654	27075456	752	7.4	2	27074654-27075016	27075068-27075456
TU3418	chr1	27075758	27075924	167	3.0	1	27075758-27075924
TU3419	chr1	27076363	27076627	263	2.5	2	27076363-27076457	27076460-27076627
TU3420	chr1	27077842	27077994	153	2.6	1	27077842-27077994
TU3421	chr1	27078111	27078277	167	2.3	1	27078111-27078277
TU3422	chr1	27086958	27087139	182	2.8	1	27086958-27087139
TU3423	chr1	27087421	27087596	176	2.3	1	27087421-27087596
TU3424	chr1	27087715	27087890	176	2.0	1	27087715-27087890
TU3425	chr1	27095132	27095301	170	2.0	1	27095132-27095301
TU3426	chr1	27113906	27114071	166	4.2	1	27113906-27114071
TU3427	chr1	27114279	27114456	178	5.7	1	27114279-27114456
TU3430	chr1	27116859	27117127	269	9.7	1	27116859-27117127
TU3431	chr1	27117199	27117446	248	7.6	1	27117199-27117446
TU3432	chr1	27117463	27118452	990	8.3	1	27117463-27118452
TU3433	chr1	27118608	27118795	188	7.0	1	27118608-27118795
TU3434	chr1	27118863	27119554	642	4.1	3	27118863-27119203	27119208-27119304	27119351-27119554
TU3435	chr1	27119625	27119912	288	8.7	1	27119625-27119912
TU3436	chr1	27119939	27120116	178	4.6	1	27119939-27120116
TU3437	chr1	27120411	27120716	306	4.0	1	27120411-27120716
TU3438	chr1	27121370	27121698	329	4.0	1	27121370-27121698
TU3439	chr1	27121806	27121973	162	2.1	2	27121806-27121895	27121902-27121973
TU3440	chr1	27123107	27123291	185	3.1	1	27123107-27123291
TU3441	chr1	27123432	27123642	211	3.7	1	27123432-27123642
TU3442	chr1	27123705	27123920	216	4.2	1	27123705-27123920
TU3443	chr1	27124284	27124576	293	3.3	1	27124284-27124576
TU3444	chr1	27125436	27125761	319	2.9	3	27125436-27125583	27125587-27125678	27125683-27125761
TU3445	chr1	27126586	27126980	361	2.6	2	27126586-27126885	27126920-27126980
TU3446	chr1	27127149	27127462	314	2.7	1	27127149-27127462
TU3447	chr1	27127761	27127937	177	3.0	1	27127761-27127937
TU3448	chr1	27128088	27128280	151	2.1	2	27128088-27128177	27128220-27128280
TU3449	chr1	27128885	27129136	252	5.2	1	27128885-27129136
TU3450	chr1	27133148	27133317	170	2.1	1	27133148-27133317
TU3451	chr1	27139635	27139804	170	2.1	1	27139635-27139804
TU3452	chr1	27141244	27141414	171	2.4	1	27141244-27141414
TU3453	chr1	27143099	27143255	157	2.1	1	27143099-27143255
TU3454	chr1	27147145	27147367	223	3.9	1	27147145-27147367
TU3455	chr1	27149959	27150133	175	2.0	1	27149959-27150133
TU3456	chr1	27155456	27155617	162	2.2	1	27155456-27155617
TU3457	chr1	27157153	27157320	168	2.1	1	27157153-27157320
TU3458	chr1	27179565	27179728	164	2.4	1	27179565-27179728
TU3459	chr1	27183106	27183275	170	2.3	1	27183106-27183275
TU3460	chr1	27183572	27183858	271	2.5	3	27183572-27183642	27183648-27183762	27183774-27183858
TU3461	chr1	27185492	27185652	161	2.5	1	27185492-27185652
TU3462	chr1	27187689	27187882	182	3.6	2	27187689-27187778	27187791-27187882
TU3463	chr1	27188125	27188542	383	3.6	3	27188125-27188214	27188231-27188316	27188336-27188542
TU3464	chr1	27188667	27189274	608	4.0	1	27188667-27189274
TU3465	chr1	27189735	27189993	259	3.7	1	27189735-27189993
TU3466	chr1	27191159	27191329	171	3.1	1	27191159-27191329
TU3468	chr1	27192946	27193178	224	2.9	2	27192946-27193116	27193126-27193178
TU3469	chr1	27195075	27195255	181	2.6	1	27195075-27195255
TU3470	chr1	27195800	27196810	990	4.7	3	27195800-27195994	27196008-27196274	27196283-27196810
TU3471	chr1	27196812	27197019	208	3.4	1	27196812-27197019
TU3472	chr1	27197326	27197611	282	3.5	2	27197326-27197415	27197420-27197611
TU3473	chr1	27197782	27198276	495	5.4	1	27197782-27198276
TU3474	chr1	27198749	27198931	182	3.1	2	27198749-27198840	27198842-27198931
TU3475	chr1	27199654	27199897	244	3.8	1	27199654-27199897
TU3476	chr1	27200644	27200823	180	5.7	1	27200644-27200823
TU3477	chr1	27201154	27201319	166	2.0	1	27201154-27201319
TU3478	chr1	27201470	27201649	180	3.0	1	27201470-27201649
TU3479	chr1	27202934	27203215	278	2.5	2	27202934-27203137	27203142-27203215
TU3480	chr1	27205979	27206163	169	2.6	2	27205979-27206057	27206074-27206163
TU3481	chr1	27206648	27206826	179	4.1	1	27206648-27206826
TU3482	chr1	27206985	27207225	241	4.8	1	27206985-27207225
TU3483	chr1	27207556	27207714	159	2.1	1	27207556-27207714
TU3484	chr1	27207735	27208087	353	4.5	1	27207735-27208087
TU3485	chr1	27208243	27208426	184	8.2	1	27208243-27208426
TU3486	chr1	27208776	27208943	168	3.2	1	27208776-27208943
TU3487	chr1	27208966	27209140	175	5.0	1	27208966-27209140
TU3488	chr1	27209291	27209562	226	2.3	2	27209291-27209353	27209400-27209562
TU3489	chr1	27212235	27212398	164	2.8	1	27212235-27212398
TU3490	chr1	27213677	27213859	183	4.6	1	27213677-27213859
TU3491	chr1	27214873	27215104	232	3.5	1	27214873-27215104
TU3492	chr1	27215228	27215531	304	3.3	1	27215228-27215531
TU3493	chr1	27217994	27218157	164	2.6	1	27217994-27218157
TU3494	chr1	27240330	27240479	150	2.6	1	27240330-27240479
TU3495	chr1	27242182	27242337	156	2.1	1	27242182-27242337
TU3496	chr1	27245029	27249403	166	3.8	2	27245029-27245080	27249290-27249403
TU3497	chr1	27247757	27247911	155	2.1	1	27247757-27247911
TU3498	chr1	27256540	27256702	159	2.1	2	27256540-27256608	27256613-27256702
TU3499	chr1	27257292	27257486	195	2.5	1	27257292-27257486
TU3500	chr1	27264620	27264790	171	2.0	1	27264620-27264790
TU3501	chr1	27275411	27275811	399	3.9	2	27275411-27275719	27275722-27275811
TU3502	chr1	27276212	27276513	292	2.8	2	27276212-27276301	27276312-27276513
TU3503	chr1	27276763	27276933	171	2.8	1	27276763-27276933
TU3504	chr1	27277031	27277210	180	3.7	1	27277031-27277210
TU3505	chr1	27285092	27285257	166	2.2	1	27285092-27285257
TU3506	chr1	27289394	27293839	377	4.0	2	27289394-27289588	27293658-27293839
TU3507	chr1	27291561	27291718	158	2.1	1	27291561-27291718
TU3508	chr1	27292311	27292476	166	2.2	1	27292311-27292476
TU3509	chr1	27293383	27293559	165	2.0	2	27293383-27293457	27293470-27293559
TU3510	chr1	27294587	27294761	175	2.1	1	27294587-27294761
TU3511	chr1	27294838	27295006	169	3.2	1	27294838-27295006
TU3512	chr1	27295929	27296408	480	3.2	1	27295929-27296408
TU3513	chr1	27296815	27296993	166	2.1	2	27296815-27296907	27296921-27296993
TU3514	chr1	27297079	27297274	196	4.0	1	27297079-27297274
TU3515	chr1	27297503	27297714	212	6.5	1	27297503-27297714
TU3516	chr1	27297790	27298170	381	4.5	1	27297790-27298170
TU3517	chr1	27299340	27299625	258	2.9	2	27299340-27299525	27299554-27299625
TU3518	chr1	27300008	27300419	405	4.7	2	27300008-27300077	27300085-27300419
TU3519	chr1	27300485	27300919	435	5.1	1	27300485-27300919
TU3520	chr1	27300965	27301181	217	4.5	1	27300965-27301181
TU3521	chr1	27301202	27310397	3796	8.6	4	27301202-27302704	27302745-27304726	27305196-27305320	27310212-27310397
TU3522	chr1	27305928	27306088	161	4.2	1	27305928-27306088
TU3523	chr1	27307113	27307291	179	2.5	1	27307113-27307291
TU3524	chr1	27307612	27307777	160	2.1	2	27307612-27307681	27307688-27307777
TU3525	chr1	27308962	27309132	171	2.8	1	27308962-27309132
TU3526	chr1	27310479	27311114	636	10.9	1	27310479-27311114
TU3527	chr1	27311164	27311612	449	7.4	1	27311164-27311612
TU3528	chr1	27311653	27312082	430	11.7	1	27311653-27312082
TU3529	chr1	27312261	27312419	159	2.8	1	27312261-27312419
TU3530	chr1	27312428	27312842	415	8.2	1	27312428-27312842
TU3531	chr1	27312940	27313113	174	4.1	1	27312940-27313113
TU3608	chr1	28475916	28476094	179	2.0	1	28475916-28476094
TU3622	chr1	28513891	28514067	177	2.0	1	28513891-28514067
TU3623	chr1	28514287	28514657	371	7.2	1	28514287-28514657
TU3624	chr1	28515211	28515519	309	8.0	1	28515211-28515519
TU3625	chr1	28522659	28526991	601	3.3	4	28522659-28522784	28525859-28526175	28526832-28526899	28526902-28526991
TU3626	chr1	28522870	28523223	354	2.9	1	28522870-28523223
TU3627	chr1	28523344	28523662	319	2.2	1	28523344-28523662
TU3628	chr1	28526553	28526737	181	3.0	2	28526553-28526643	28526648-28526737
TU3629	chr1	28528680	28528830	151	6.5	1	28528680-28528830
TU3630	chr1	28531466	28531645	180	2.0	1	28531466-28531645
TU3631	chr1	28548523	28548710	180	2.2	2	28548523-28548612	28548621-28548710
TU3632	chr1	28549142	28549317	176	2.9	1	28549142-28549317
TU3633	chr1	28549522	28549700	179	3.9	1	28549522-28549700
TU3634	chr1	28549766	28549945	180	3.0	1	28549766-28549945
TU3635	chr1	28552759	28552982	224	3.4	1	28552759-28552982
TU3845	chr1	29514238	29514409	172	2.0	1	29514238-29514409
TU3846	chr1	29514429	29514683	255	8.0	1	29514429-29514683
TU3847	chr1	29515003	29515246	244	4.3	1	29515003-29515246
TU3848	chr1	29515536	29515752	217	4.3	1	29515536-29515752
TU3849	chr1	29516457	29516632	176	3.8	1	29516457-29516632
TU3850	chr1	29517770	29518053	237	2.9	2	29517770-29517814	29517862-29518053
TU3851	chr1	29518417	29518606	190	4.0	1	29518417-29518606
TU3852	chr1	29521539	29521784	246	4.1	1	29521539-29521784
TU3853	chr1	29523077	29523297	221	3.0	1	29523077-29523297
TU3854	chr1	29523383	29523609	227	5.0	1	29523383-29523609
TU3855	chr1	29523745	29523922	165	2.0	2	29523745-29523829	29523843-29523922
TU3856	chr1	29523934	29524117	184	4.0	1	29523934-29524117
TU3857	chr1	29526591	29528002	1352	6.4	2	29526591-29527281	29527342-29528002
TU3858	chr1	29528095	29528426	332	4.1	1	29528095-29528426
TU3859	chr1	29528888	29529066	179	4.8	1	29528888-29529066
TU3860	chr1	29529167	29529344	178	2.6	1	29529167-29529344
TU3861	chr1	29529582	29529807	226	6.8	1	29529582-29529807
TU3862	chr1	29531460	29531622	163	2.2	1	29531460-29531622
TU3863	chr1	29534470	29534644	175	2.0	1	29534470-29534644
TU3864	chr1	29535070	29535220	151	3.0	1	29535070-29535220
TU3865	chr1	29535834	29535998	165	3.1	1	29535834-29535998
TU3866	chr1	29545143	29545318	176	2.4	1	29545143-29545318
TU3868	chr1	29565873	29566048	176	3.0	1	29565873-29566048
TU3869	chr1	29570086	29570252	167	2.1	1	29570086-29570252
TU3870	chr1	29570337	29570515	179	2.5	1	29570337-29570515
TU3871	chr1	29570849	29571026	178	2.8	1	29570849-29571026
TU3872	chr1	29571644	29571919	276	3.8	1	29571644-29571919
TU3873	chr1	29572074	29572346	273	5.3	1	29572074-29572346
TU3874	chr1	29572463	29572667	202	2.8	2	29572463-29572587	29572591-29572667
TU3875	chr1	29572875	29573163	255	2.4	2	29572875-29573071	29573106-29573163
TU3876	chr1	29573922	29574095	174	2.7	1	29573922-29574095
TU3877	chr1	29575981	29576151	171	5.3	1	29575981-29576151
TU3878	chr1	29576214	29576719	506	4.1	1	29576214-29576719
TU3879	chr1	29576865	29577038	174	3.0	1	29576865-29577038
TU3880	chr1	29577513	29577886	327	2.6	2	29577513-29577780	29577828-29577886
TU3881	chr1	29579210	29579383	174	3.1	1	29579210-29579383
TU3882	chr1	29579831	29580034	204	3.1	1	29579831-29580034
TU3883	chr1	29589490	29589663	174	2.4	1	29589490-29589663
TU3884	chr1	29589692	29590091	392	4.6	2	29589692-29589893	29589902-29590091
TU3885	chr1	29598832	29599060	229	3.1	1	29598832-29599060
TU3886	chr1	29599134	29599385	252	3.2	1	29599134-29599385
TU3887	chr1	29599874	29600062	180	2.1	2	29599874-29599963	29599973-29600062
TU3888	chr1	29601474	29601625	152	2.2	1	29601474-29601625
TU3889	chr1	29604060	29604270	211	3.6	1	29604060-29604270
TU3890	chr1	29604326	29604509	183	4.1	2	29604326-29604417	29604419-29604509
TU3891	chr1	29605330	29605505	176	3.7	1	29605330-29605505
TU3892	chr1	29606342	29606504	156	2.3	2	29606342-29606431	29606439-29606504
TU3893	chr1	29608308	29608469	162	3.1	1	29608308-29608469
TU3894	chr1	29610781	29611023	243	3.3	1	29610781-29611023
TU3895	chr1	29611236	29611430	195	7.8	1	29611236-29611430
TU3896	chr1	29611560	29611766	207	8.5	1	29611560-29611766
TU3897	chr1	29613575	29613742	168	2.1	1	29613575-29613742
TU3898	chr1	29613959	29614116	158	2.1	1	29613959-29614116
TU3899	chr1	29615400	29615591	180	2.0	2	29615400-29615489	29615502-29615591
TU3900	chr1	29630259	29630425	167	2.2	1	29630259-29630425
TU3901	chr1	29652188	29652368	181	2.6	1	29652188-29652368
TU3902	chr1	29652386	29652605	220	2.7	1	29652386-29652605
TU3903	chr1	29654110	29654274	165	2.2	1	29654110-29654274
TU3904	chr1	29656326	29656620	295	3.0	1	29656326-29656620
TU3905	chr1	29656831	29657007	177	3.0	1	29656831-29657007
TU3906	chr1	29657125	29657300	176	2.0	1	29657125-29657300
TU3907	chr1	29657551	29657715	153	2.1	2	29657551-29657640	29657653-29657715
TU3908	chr1	29663766	29663935	170	2.1	1	29663766-29663935
TU3909	chr1	29665607	29665798	192	3.0	1	29665607-29665798
TU3911	chr1	29667874	29668049	175	2.2	2	29667874-29667951	29667953-29668049
TU3912	chr1	29668100	29668281	182	3.4	1	29668100-29668281
TU3913	chr1	29668476	29668637	162	3.2	1	29668476-29668637
TU3914	chr1	29668841	29669111	271	2.8	1	29668841-29669111
TU3915	chr1	29672302	29672471	166	2.1	2	29672302-29672391	29672396-29672471
TU3917	chr1	29675715	29676085	366	6.1	2	29675715-29675809	29675815-29676085
TU3918	chr1	29677004	29677174	171	3.1	1	29677004-29677174
TU3919	chr1	29678075	29678405	331	3.3	1	29678075-29678405
TU3920	chr1	29678623	29678834	212	3.4	1	29678623-29678834
TU3921	chr1	29678991	29679332	342	5.9	1	29678991-29679332
TU3922	chr1	29679827	29680004	178	2.4	1	29679827-29680004
TU3923	chr1	29680756	29681042	285	2.5	2	29680756-29680845	29680848-29681042
TU3936	chr1	30010244	30010415	166	2.0	2	30010244-30010319	30010326-30010415
TU3937	chr1	30017646	30019176	325	6.4	2	30017646-30017800	30019007-30019176
TU3938	chr1	30026167	30030053	455	6.0	3	30026167-30026337	30028123-30028270	30029918-30030053
TU3939	chr1	30039257	30039489	233	4.6	1	30039257-30039489
TU3940	chr1	30061078	30061260	183	6.7	1	30061078-30061260
TU3941	chr1	30094103	30094273	168	2.0	2	30094103-30094180	30094184-30094273
TU3942	chr1	30125153	30125325	173	3.0	1	30125153-30125325
TU3943	chr1	30129406	30129568	163	2.1	1	30129406-30129568
TU3944	chr1	30139704	30139888	185	4.3	1	30139704-30139888
TU3945	chr1	30140248	30140409	162	2.6	1	30140248-30140409
TU3946	chr1	30143328	30143488	161	2.2	1	30143328-30143488
TU3947	chr1	30144043	30144197	155	2.2	1	30144043-30144197
TU3948	chr1	30148242	30148402	161	2.2	1	30148242-30148402
TU3949	chr1	30148573	30148757	185	4.0	1	30148573-30148757
TU3950	chr1	30148762	30148945	182	4.1	2	30148762-30148852	30148855-30148945
TU3951	chr1	30149957	30150120	164	2.1	1	30149957-30150120
TU3952	chr1	30151001	30151167	167	2.8	1	30151001-30151167
TU3953	chr1	30159836	30160010	164	2.0	2	30159836-30159919	30159931-30160010
TU3954	chr1	30160112	30160290	179	2.0	1	30160112-30160290
TU3955	chr1	30160911	30161078	168	3.0	1	30160911-30161078
TU3956	chr1	30161656	30161839	180	2.3	2	30161656-30161745	30161750-30161839
TU3957	chr1	30162931	30163088	158	2.4	1	30162931-30163088
TU3958	chr1	30163740	30163904	165	3.3	1	30163740-30163904
TU3959	chr1	30164593	30164896	292	3.0	3	30164593-30164682	30164691-30164802	30164807-30164896
TU3960	chr1	30164984	30165156	173	2.1	1	30164984-30165156
TU3961	chr1	30174314	30174477	164	3.1	1	30174314-30174477
TU3962	chr1	30250313	30253091	352	2.5	4	30250313-30250393	30251095-30251184	30252910-30253000	30253002-30253091
TU3963	chr1	30255937	30257332	171	5.5	2	30255937-30256043	30257269-30257332
TU3964	chr1	30257476	30258520	175	4.9	2	30257476-30257588	30258459-30258520
TU3965	chr1	30307668	30307827	157	2.1	2	30307668-30307734	30307738-30307827
TU3966	chr1	30323287	30328739	482	2.6	5	30323287-30323376	30324236-30324355	30324455-30324559	30325787-30325905	30328692-30328739
TU3967	chr1	30327632	30327781	150	2.0	1	30327632-30327781
TU3968	chr1	30411173	30411333	161	3.1	1	30411173-30411333
TU3969	chr1	30518108	30521633	213	6.4	2	30518108-30518252	30521566-30521633
TU3970	chr1	30520815	30520983	169	2.5	1	30520815-30520983
TU3971	chr1	30531668	30531825	158	3.6	1	30531668-30531825
TU3972	chr1	30564571	30564774	204	2.6	1	30564571-30564774
TU3973	chr1	30573276	30573512	237	55.4	1	30573276-30573512
TU3974	chr1	30574011	30577696	263	7.1	2	30574011-30574183	30577607-30577696
TU3975	chr1	30577270	30577437	168	2.6	1	30577270-30577437
TU3976	chr1	30583218	30589161	331	9.7	2	30583218-30583340	30588954-30589161
TU3977	chr1	30585671	30585831	161	3.6	1	30585671-30585831
TU3978	chr1	30586890	30587068	179	2.8	1	30586890-30587068
TU3979	chr1	30587958	30588145	188	2.5	1	30587958-30588145
TU3980	chr1	30592569	30592743	175	3.8	1	30592569-30592743
TU3981	chr1	30593318	30593493	176	3.8	1	30593318-30593493
TU3982	chr1	30594425	30594606	182	3.4	1	30594425-30594606
TU3983	chr1	30595367	30595668	302	3.7	1	30595367-30595668
TU3984	chr1	30597351	30598026	246	7.6	2	30597351-30597495	30597926-30598026
TU3985	chr1	30601425	30601593	169	2.8	1	30601425-30601593
TU3986	chr1	30601811	30607493	1007	26.1	5	30601811-30601976	30604010-30604161	30606693-30606878	30606921-30606980	30607051-30607493
TU3987	chr1	30602284	30602452	167	2.9	2	30602284-30602351	30602354-30602452
TU3988	chr1	30602934	30603190	257	3.3	1	30602934-30603190
TU3989	chr1	30603597	30603769	173	2.9	1	30603597-30603769
TU3990	chr1	30604885	30605084	200	3.5	1	30604885-30605084
TU3991	chr1	30605348	30605570	223	2.8	1	30605348-30605570
TU3992	chr1	30605865	30606318	442	4.0	2	30605865-30606089	30606102-30606318
TU3993	chr1	30607530	30607736	207	11.7	1	30607530-30607736
TU3994	chr1	30655828	30656186	359	5.4	1	30655828-30656186
TU3995	chr1	30656301	30656971	671	6.8	1	30656301-30656971
TU3996	chr1	30656990	30657360	371	5.3	1	30656990-30657360
TU3997	chr1	30657742	30657914	173	2.8	1	30657742-30657914
TU4003	chr1	30681463	30681638	176	2.0	1	30681463-30681638
TU4004	chr1	30682219	30682402	184	5.8	1	30682219-30682402
TU4005	chr1	30682490	30682795	306	5.2	1	30682490-30682795
TU4006	chr1	30695841	30696054	214	2.7	1	30695841-30696054
TU4007	chr1	30699129	30699309	180	2.0	2	30699129-30699218	30699220-30699309
TU4008	chr1	30702230	30702393	164	2.9	1	30702230-30702393
TU4011	chr1	30957807	30957983	177	2.6	1	30957807-30957983
TU4012	chr1	30960463	30960612	150	2.2	1	30960463-30960612
TU4013	chr1	30963822	30963996	174	2.0	2	30963822-30963911	30963913-30963996
TU4014	chr1	30965260	30965430	171	2.0	1	30965260-30965430
TU4015	chr1	30965845	30966161	313	3.3	2	30965845-30966067	30966072-30966161
TU4041	chr1	32404200	32404405	206	2.8	1	32404200-32404405
TU4042	chr1	32405285	32405467	166	4.0	2	32405285-32405342	32405360-32405467
TU4043	chr1	32405663	32405957	291	3.8	2	32405663-32405906	32405911-32405957
TU4047	chr1	32413154	32413408	255	6.9	1	32413154-32413408
TU4048	chr1	32415161	32415391	231	2.9	1	32415161-32415391
TU4049	chr1	32417277	32417441	165	2.4	1	32417277-32417441
TU4050	chr1	32417454	32417990	537	4.2	1	32417454-32417990
TU4051	chr1	32418069	32418242	174	2.1	1	32418069-32418242
TU4052	chr1	32418303	32418490	184	2.3	2	32418303-32418396	32418401-32418490
TU4053	chr1	32418848	32419015	168	2.7	1	32418848-32419015
TU4054	chr1	32419285	32419449	154	2.1	2	32419285-32419348	32419360-32419449
TU4055	chr1	32419540	32419897	358	5.1	1	32419540-32419897
TU4056	chr1	32420176	32420537	362	2.6	1	32420176-32420537
TU4057	chr1	32421447	32421969	514	5.4	2	32421447-32421884	32421894-32421969
TU4058	chr1	32422384	32422575	192	3.7	1	32422384-32422575
TU4059	chr1	32422621	32423395	774	4.9	2	32422621-32422819	32422821-32423395
TU4060	chr1	32423481	32423791	311	3.9	1	32423481-32423791
TU4061	chr1	32424097	32425740	319	4.1	2	32424097-32424359	32425685-32425740
TU4062	chr1	32424534	32424768	235	9.7	1	32424534-32424768
TU4063	chr1	32426345	32426562	218	4.5	1	32426345-32426562
TU4064	chr1	32427096	32427278	180	2.0	2	32427096-32427185	32427189-32427278
TU4065	chr1	32428108	32428280	173	2.7	1	32428108-32428280
TU4066	chr1	32429113	32429308	196	3.0	1	32429113-32429308
TU4067	chr1	32430326	32430641	316	3.5	1	32430326-32430641
TU4068	chr1	32430729	32430998	266	2.8	2	32430729-32430904	32430909-32430998
TU4069	chr1	32432217	32433787	296	2.5	2	32432217-32432270	32433546-32433787
TU4070	chr1	32432330	32432504	175	2.1	1	32432330-32432504
TU4071	chr1	32435542	32437106	379	8.9	3	32435542-32435699	32436355-32436474	32437006-32437106
TU4072	chr1	32438841	32439038	198	2.6	1	32438841-32439038
TU4073	chr1	32439392	32439576	180	2.4	2	32439392-32439481	32439487-32439576
TU4074	chr1	32439636	32442209	242	3.5	3	32439636-32439747	32441351-32441425	32442155-32442209
TU4075	chr1	32440723	32440873	151	2.1	1	32440723-32440873
TU4076	chr1	32442892	32443075	184	7.6	1	32442892-32443075
TU4077	chr1	32443109	32443345	237	4.6	1	32443109-32443345
TU4078	chr1	32443418	32443594	177	4.4	1	32443418-32443594
TU4079	chr1	32443710	32443884	175	6.1	1	32443710-32443884
TU4080	chr1	32443941	32444347	407	7.1	1	32443941-32444347
TU4081	chr1	32444370	32445241	872	9.5	1	32444370-32445241
TU4084	chr1	32446427	32447020	594	16.2	1	32446427-32447020
TU4118	chr1	32730911	32731097	187	3.1	1	32730911-32731097
TU4119	chr1	32731280	32731457	178	3.4	1	32731280-32731457
TU4120	chr1	32733934	32734086	153	2.1	1	32733934-32734086
TU4121	chr1	32738051	32738214	164	2.2	1	32738051-32738214
TU4122	chr1	32738310	32738480	170	2.0	2	32738310-32738389	32738391-32738480
TU4123	chr1	32741264	32741427	164	2.6	1	32741264-32741427
TU4124	chr1	32744655	32744815	161	2.2	1	32744655-32744815
TU4138	chr1	32860107	32860704	540	9.6	2	32860107-32860166	32860225-32860704
TU4139	chr1	32860979	32861448	470	7.8	1	32860979-32861448
TU4140	chr1	32901516	32901673	158	2.7	1	32901516-32901673
TU4141	chr1	32935530	32935690	161	2.2	1	32935530-32935690
TU4142	chr1	32942112	32942366	255	2.6	1	32942112-32942366
TU4143	chr1	32975860	32976045	183	2.5	2	32975860-32975949	32975953-32976045
TU4145	chr1	33009664	33009842	179	2.0	1	33009664-33009842
TU4146	chr1	33022064	33022247	184	7.3	1	33022064-33022247
TU4147	chr1	33026020	33026196	158	2.0	2	33026020-33026093	33026113-33026196
TU4148	chr1	33026815	33026985	167	2.6	2	33026815-33026918	33026923-33026985
TU4149	chr1	33068074	33068241	168	3.1	1	33068074-33068241
TU4150	chr1	33069100	33069286	187	5.8	1	33069100-33069286
TU4151	chr1	33069373	33069553	181	5.4	1	33069373-33069553
TU4152	chr1	33069619	33069809	191	6.0	1	33069619-33069809
TU4153	chr1	33069887	33070116	230	3.6	1	33069887-33070116
TU4154	chr1	33096112	33096271	160	2.1	1	33096112-33096271
TU4156	chr1	33159523	33159679	157	2.2	1	33159523-33159679
TU4157	chr1	33199954	33200131	171	2.0	2	33199954-33200034	33200042-33200131
TU4158	chr1	33202944	33203191	248	2.5	1	33202944-33203191
TU4159	chr1	33203742	33203977	236	2.6	1	33203742-33203977
TU4160	chr1	33205622	33205999	378	3.3	1	33205622-33205999
TU4178	chr1	33301154	33304838	1652	14.9	5	33301154-33302038	33303872-33304130	33304181-33304227	33304276-33304612	33304715-33304838
TU4179	chr1	33305537	33306682	294	13.8	2	33305537-33305751	33306604-33306682
TU4180	chr1	33306940	33307100	161	2.1	1	33306940-33307100
TU4181	chr1	33308615	33313236	1444	9.3	5	33308615-33309020	33310568-33310964	33311328-33311548	33312726-33312905	33312997-33313236
TU4182	chr1	33309266	33309425	160	3.3	1	33309266-33309425
TU4183	chr1	33309491	33309728	238	3.7	1	33309491-33309728
TU4184	chr1	33309806	33310085	229	2.5	2	33309806-33309861	33309913-33310085
TU4185	chr1	33310251	33310493	243	2.6	1	33310251-33310493
TU4186	chr1	33313701	33324852	1862	7.3	10	33313701-33313818	33315589-33315723	33316439-33316617	33317514-33317787	33317848-33318059	33320367-33320612	33321543-33321692	33322803-33323115	33324591-33324758	33324786-33324852
TU4187	chr1	33318419	33318729	311	4.2	1	33318419-33318729
TU4188	chr1	33318802	33318984	183	3.7	1	33318802-33318984
TU4189	chr1	33319098	33319280	178	2.2	2	33319098-33319185	33319191-33319280
TU4190	chr1	33323878	33324504	627	4.0	1	33323878-33324504
TU4191	chr1	33324912	33330737	249	2.7	3	33324912-33324992	33325028-33325105	33330648-33330737
TU4192	chr1	33329941	33330094	152	2.1	2	33329941-33330024	33330027-33330094
TU4193	chr1	33331232	33331411	179	2.0	2	33331232-33331320	33331322-33331411
TU4195	chr1	33638650	33638817	168	3.0	1	33638650-33638817
TU4196	chr1	33644124	33644284	161	2.2	1	33644124-33644284
TU4197	chr1	33647053	33647298	246	7.8	1	33647053-33647298
TU4205	chr1	33681639	33681807	169	3.1	1	33681639-33681807
TU4206	chr1	33684932	33685088	157	2.7	1	33684932-33685088
TU4207	chr1	33687638	33687796	156	2.0	2	33687638-33687703	33687707-33687796
TU4208	chr1	33688893	33689292	400	3.5	1	33688893-33689292
TU4210	chr1	33720923	33723351	697	14.7	2	33720923-33721405	33723138-33723351
TU4227	chr1	33819130	33819281	152	2.1	1	33819130-33819281
TU4228	chr1	33821112	33821277	159	2.1	2	33821112-33821180	33821188-33821277
TU4229	chr1	33821540	33821810	260	2.5	2	33821540-33821710	33821722-33821810
TU4230	chr1	33823186	33823362	171	2.0	2	33823186-33823275	33823282-33823362
TU4231	chr1	33823432	33823610	179	4.0	1	33823432-33823610
TU4232	chr1	33825540	33825724	185	3.1	1	33825540-33825724
TU4233	chr1	33826287	33826458	172	2.5	1	33826287-33826458
TU4234	chr1	33826705	33826883	179	3.7	1	33826705-33826883
TU4235	chr1	33827415	33827625	211	3.9	1	33827415-33827625
TU4236	chr1	33828177	33828333	157	2.7	1	33828177-33828333
TU4237	chr1	33828601	33828887	284	3.4	2	33828601-33828794	33828798-33828887
TU4238	chr1	33829040	33829190	151	2.3	1	33829040-33829190
TU4239	chr1	33829439	33829679	241	3.7	1	33829439-33829679
TU4240	chr1	33829698	33830042	345	4.7	1	33829698-33830042
TU4241	chr1	33830101	33831370	1247	58.8	2	33830101-33830667	33830691-33831370
TU4242	chr1	34395368	34395540	173	2.2	1	34395368-34395540
TU4243	chr1	34399242	34399425	184	5.2	1	34399242-34399425
TU4244	chr1	34403173	34403344	158	2.1	2	34403173-34403262	34403277-34403344
TU4254	chr1	34864563	34864771	209	3.1	1	34864563-34864771
TU4255	chr1	34865011	34865375	363	38.1	2	34865011-34865197	34865200-34865375
TU4256	chr1	34869468	34869652	180	2.2	2	34869468-34869557	34869563-34869652
TU4257	chr1	34871975	34872133	159	2.0	1	34871975-34872133
TU4258	chr1	34880480	34880659	180	5.3	1	34880480-34880659
TU4259	chr1	34882189	34882360	172	2.7	1	34882189-34882360
TU4260	chr1	34882555	34882727	169	2.8	2	34882555-34882615	34882620-34882727
TU4261	chr1	34896317	34896586	270	3.3	1	34896317-34896586
TU4262	chr1	34897270	34897502	233	5.1	1	34897270-34897502
TU4263	chr1	34897967	34898132	165	2.0	2	34897967-34898056	34898058-34898132
TU4264	chr1	34898374	34898542	169	2.6	1	34898374-34898542
TU4265	chr1	34898611	34898789	171	2.0	2	34898611-34898700	34898709-34898789
TU4266	chr1	34899633	34900040	358	3.2	2	34899633-34899816	34899867-34900040
TU4267	chr1	34901728	34901902	175	4.6	1	34901728-34901902
TU4268	chr1	34903363	34903531	169	3.2	1	34903363-34903531
TU4269	chr1	34904008	34904188	170	2.0	2	34904008-34904087	34904099-34904188
TU4270	chr1	34904988	34905154	167	2.4	1	34904988-34905154
TU4271	chr1	34905774	34905951	178	2.5	1	34905774-34905951
TU4272	chr1	34912210	34912388	179	3.7	1	34912210-34912388
TU4273	chr1	34913210	34913380	171	5.2	1	34913210-34913380
TU4274	chr1	34913762	34913938	177	3.0	1	34913762-34913938
TU4275	chr1	34914751	34914914	164	2.5	1	34914751-34914914
TU4276	chr1	34916827	34917012	186	3.9	1	34916827-34917012
TU4277	chr1	34918234	34918420	187	3.4	1	34918234-34918420
TU4278	chr1	34920465	34920635	171	3.9	1	34920465-34920635
TU4279	chr1	34920702	34920862	161	2.1	1	34920702-34920862
TU4280	chr1	34923459	34923635	159	2.0	2	34923459-34923533	34923552-34923635
TU4281	chr1	34924760	34924929	170	2.7	1	34924760-34924929
TU4282	chr1	34925139	34925411	273	11.5	1	34925139-34925411
TU4283	chr1	34925423	34925602	180	3.6	1	34925423-34925602
TU4284	chr1	34931728	34931889	162	2.1	1	34931728-34931889
TU4285	chr1	34933758	34933919	162	2.1	1	34933758-34933919
TU4289	chr1	34945490	34945672	183	4.2	1	34945490-34945672
TU4290	chr1	34946649	34946829	181	6.8	1	34946649-34946829
TU4291	chr1	34947687	34948101	415	3.4	1	34947687-34948101
TU4292	chr1	34950000	34950175	176	3.2	1	34950000-34950175
TU4293	chr1	34951004	34951155	152	2.1	1	34951004-34951155
TU4298	chr1	34959771	34959958	188	3.4	1	34959771-34959958
TU4299	chr1	34960123	34960524	341	4.5	2	34960123-34960373	34960435-34960524
TU4300	chr1	34977083	34977256	174	2.8	1	34977083-34977256
TU4301	chr1	34977676	34977852	177	7.0	1	34977676-34977852
TU4302	chr1	34978074	34978237	164	2.1	1	34978074-34978237
TU4303	chr1	34980060	34980230	171	2.1	1	34980060-34980230
TU4304	chr1	34982674	34982858	173	2.0	2	34982674-34982761	34982774-34982858
TU4305	chr1	34991321	34991502	182	3.4	1	34991321-34991502
TU4306	chr1	34995220	34995406	182	2.5	2	34995220-34995311	34995317-34995406
TU4307	chr1	34996201	34997610	272	2.9	2	34996201-34996382	34997521-34997610
TU4308	chr1	34996743	35002854	209	3.2	2	34996743-34996831	35002735-35002854
TU4309	chr1	34997725	34998015	289	3.1	2	34997725-34997816	34997819-34998015
TU4310	chr1	34998207	34998386	180	2.7	1	34998207-34998386
TU4311	chr1	34998545	34998728	180	2.0	2	34998545-34998634	34998639-34998728
TU4312	chr1	34999491	34999699	209	2.4	1	34999491-34999699
TU4313	chr1	35000042	35000390	349	5.6	1	35000042-35000390
TU4314	chr1	35000632	35000903	272	4.5	1	35000632-35000903
TU4315	chr1	35001024	35001196	173	2.3	1	35001024-35001196
TU4316	chr1	35001224	35001558	255	4.3	2	35001224-35001421	35001502-35001558
TU4317	chr1	35027679	35027864	180	2.4	2	35027679-35027768	35027775-35027864
TU4318	chr1	35053505	35061997	252	2.8	2	35053505-35053591	35061833-35061997
TU4319	chr1	35063046	35063274	185	2.2	2	35063046-35063105	35063150-35063274
TU4320	chr1	35063377	35063542	166	2.1	1	35063377-35063542
TU4321	chr1	35063594	35063769	176	4.6	1	35063594-35063769
TU4322	chr1	35063897	35064054	158	2.2	1	35063897-35064054
TU4323	chr1	35064852	35065181	330	3.9	1	35064852-35065181
TU4324	chr1	35068797	35069547	751	49.5	1	35068797-35069547
TU4325	chr1	35069677	35071509	381	30.5	2	35069677-35069992	35071445-35071509
TU4326	chr1	35070212	35070374	163	2.1	1	35070212-35070374
TU4327	chr1	35070621	35070787	167	2.8	1	35070621-35070787
TU4328	chr1	35074127	35074324	198	4.5	1	35074127-35074324
TU4329	chr1	35074400	35074577	164	2.0	2	35074400-35074489	35074504-35074577
TU4330	chr1	35075219	35075373	155	2.2	1	35075219-35075373
TU4331	chr1	35075583	35075814	232	4.8	1	35075583-35075814
TU4332	chr1	35076471	35076636	166	2.8	1	35076471-35076636
TU4333	chr1	35079752	35079926	173	2.0	2	35079752-35079841	35079844-35079926
TU4334	chr1	35080727	35080901	175	2.1	1	35080727-35080901
TU4346	chr1	35159554	35159734	178	2.0	2	35159554-35159643	35159647-35159734
TU4347	chr1	35160984	35161160	173	2.5	2	35160984-35161064	35161069-35161160
TU4348	chr1	35161317	35161483	166	2.0	2	35161317-35161392	35161394-35161483
TU4349	chr1	35163432	35164453	987	5.3	2	35163432-35163863	35163899-35164453
TU4350	chr1	35166211	35166397	187	2.7	1	35166211-35166397
TU4351	chr1	35167723	35167910	188	3.3	1	35167723-35167910
TU4352	chr1	35168002	35168204	203	8.2	1	35168002-35168204
TU4353	chr1	35169162	35169356	195	3.6	1	35169162-35169356
TU4354	chr1	35187089	35187252	164	2.6	1	35187089-35187252
TU4355	chr1	35188237	35188413	177	2.2	1	35188237-35188413
TU4356	chr1	35188494	35188697	162	2.4	2	35188494-35188565	35188608-35188697
TU4357	chr1	35190907	35202080	1168	30.9	7	35190907-35191061	35192833-35193083	35194975-35195108	35197010-35197167	35199064-35199223	35201173-35201366	35201965-35202080
TU4358	chr1	35195226	35195378	153	2.2	1	35195226-35195378
TU4359	chr1	35213836	35240280	1357	20.4	8	35213836-35214008	35214521-35214698	35220629-35220780	35223847-35224028	35226986-35227200	35231889-35232030	35239293-35239440	35240114-35240280
TU4360	chr1	35218611	35218800	190	3.1	1	35218611-35218800
TU4361	chr1	35218819	35218982	164	2.8	1	35218819-35218982
TU4362	chr1	35221361	35221523	163	2.1	1	35221361-35221523
TU4363	chr1	35228387	35228568	182	4.6	1	35228387-35228568
TU4364	chr1	35229028	35229204	174	2.2	2	35229028-35229117	35229121-35229204
TU4365	chr1	35231433	35231603	171	2.9	1	35231433-35231603
TU4366	chr1	35233689	35233852	164	2.2	1	35233689-35233852
TU4367	chr1	35276105	35276273	169	2.1	1	35276105-35276273
TU4368	chr1	35277796	35278126	331	3.1	1	35277796-35278126
TU4369	chr1	35278534	35278877	344	3.6	1	35278534-35278877
TU4370	chr1	35279293	35279728	436	3.3	1	35279293-35279728
TU4371	chr1	35279746	35279983	238	2.3	1	35279746-35279983
TU4372	chr1	35280301	35280501	201	2.6	1	35280301-35280501
TU4373	chr1	35284824	35302464	979	11.2	6	35284824-35284909	35288286-35288440	35290315-35290448	35291443-35291581	35297425-35297681	35302257-35302464
TU4374	chr1	35286642	35286821	180	2.9	1	35286642-35286821
TU4375	chr1	35292528	35292707	180	2.8	1	35292528-35292707
TU4376	chr1	35294034	35294220	187	3.8	1	35294034-35294220
TU4377	chr1	35294575	35294747	172	2.0	2	35294575-35294664	35294666-35294747
TU4378	chr1	35295718	35300983	545	10.0	3	35295718-35295805	35295864-35295899	35300563-35300983
TU4379	chr1	35296082	35296271	184	3.6	2	35296082-35296174	35296181-35296271
TU4380	chr1	35296450	35296617	168	2.8	1	35296450-35296617
TU4381	chr1	35297788	35298407	620	5.1	1	35297788-35298407
TU4382	chr1	35298741	35300178	1438	12.7	1	35298741-35300178
TU4383	chr1	35301036	35301652	617	6.1	1	35301036-35301652
TU4384	chr1	35301831	35302008	178	4.2	1	35301831-35302008
TU4385	chr1	35302011	35302192	182	4.3	1	35302011-35302192
TU4386	chr1	35303151	35303334	175	2.1	2	35303151-35303235	35303245-35303334
TU4387	chr1	35361784	35361952	158	2.0	2	35361784-35361851	35361863-35361952
TU4388	chr1	35367594	35397360	549	3.7	6	35367594-35367638	35374974-35375063	35385051-35385141	35393133-35393254	35397028-35397138	35397271-35397360
TU4389	chr1	35368255	35368410	156	2.7	1	35368255-35368410
TU4390	chr1	35370783	35371059	277	2.4	1	35370783-35371059
TU4391	chr1	35372360	35372710	351	3.2	1	35372360-35372710
TU4392	chr1	35372814	35372991	178	5.8	1	35372814-35372991
TU4393	chr1	35374140	35374301	162	2.2	1	35374140-35374301
TU4394	chr1	35379885	35380053	169	2.1	1	35379885-35380053
TU4395	chr1	35393397	35393578	174	2.0	2	35393397-35393483	35393492-35393578
TU4396	chr1	35395888	35396087	200	3.4	1	35395888-35396087
TU4397	chr1	35397863	35398736	175	3.1	2	35397863-35397953	35398653-35398736
TU4398	chr1	35430706	35430856	151	2.2	1	35430706-35430856
TU4399	chr1	35432902	35433073	171	2.0	2	35432902-35432991	35432993-35433073
TU4402	chr1	35439035	35439213	179	2.2	1	35439035-35439213
TU4403	chr1	35494747	35494929	183	3.3	1	35494747-35494929
TU4404	chr1	35499617	35500017	272	2.2	4	35499617-35499668	35499671-35499784	35499850-35499894	35499957-35500017
TU4405	chr1	35509757	35510007	213	2.2	2	35509757-35509916	35509955-35510007
TU4406	chr1	35510011	35510202	192	3.4	1	35510011-35510202
TU4407	chr1	35510685	35510859	175	2.1	1	35510685-35510859
TU4408	chr1	35511304	35511487	180	2.4	2	35511304-35511393	35511398-35511487
TU4409	chr1	35513720	35513978	259	3.1	1	35513720-35513978
TU4410	chr1	35514475	35514643	169	3.1	1	35514475-35514643
TU4411	chr1	35514867	35515292	426	5.4	1	35514867-35515292
TU4413	chr1	35534016	35534198	174	2.5	2	35534016-35534105	35534115-35534198
TU4414	chr1	35541171	35541515	345	6.8	1	35541171-35541515
TU4415	chr1	35541602	35542032	431	8.1	1	35541602-35542032
TU4416	chr1	35542229	35542528	300	8.3	1	35542229-35542528
TU4417	chr1	35542540	35543033	494	2.9	1	35542540-35543033
TU4418	chr1	35543158	35543339	182	6.2	1	35543158-35543339
TU4419	chr1	35543415	35544700	1286	7.3	1	35543415-35544700
TU4420	chr1	35544933	35545156	222	3.8	2	35544933-35545026	35545029-35545156
TU4421	chr1	35546051	35546227	177	2.7	1	35546051-35546227
TU4422	chr1	35547693	35547857	165	2.1	1	35547693-35547857
TU4423	chr1	35549450	35552288	167	3.4	2	35549450-35549553	35552226-35552288
TU4424	chr1	35551485	35551668	184	4.7	1	35551485-35551668
TU4425	chr1	35563465	35563663	197	2.7	2	35563465-35563571	35563574-35563663
TU4426	chr1	35573617	35574467	151	2.0	2	35573617-35573704	35574405-35574467
TU4427	chr1	35586142	35586314	173	6.2	1	35586142-35586314
TU4428	chr1	35611035	35611279	244	2.9	2	35611035-35611201	35611203-35611279
TU4429	chr1	35611915	35612286	372	2.8	1	35611915-35612286
TU4430	chr1	35614932	35615110	179	3.4	1	35614932-35615110
TU4431	chr1	35615172	35615374	203	3.6	1	35615172-35615374
TU4432	chr1	35617130	35617316	187	3.4	1	35617130-35617316
TU4433	chr1	35620953	35621125	173	4.0	1	35620953-35621125
TU4434	chr1	35621621	35621804	184	3.8	1	35621621-35621804
TU4435	chr1	35621992	35622257	266	3.0	1	35621992-35622257
TU4436	chr1	35622587	35622755	169	3.7	1	35622587-35622755
TU4437	chr1	35622803	35622973	171	4.5	1	35622803-35622973
TU4438	chr1	35623264	35623427	164	3.8	1	35623264-35623427
TU4439	chr1	35623510	35623679	170	4.0	1	35623510-35623679
TU4440	chr1	35625204	35625381	178	2.9	1	35625204-35625381
TU4441	chr1	35626002	35626162	161	2.2	1	35626002-35626162
TU4442	chr1	35630636	35630806	171	3.0	1	35630636-35630806
TU4443	chr1	35636598	35636781	184	4.2	1	35636598-35636781
TU4444	chr1	35636919	35637100	182	4.5	1	35636919-35637100
TU4445	chr1	35638963	35639185	223	4.8	1	35638963-35639185
TU4446	chr1	35643753	35644033	275	3.4	2	35643753-35643961	35643968-35644033
TU4447	chr1	35644081	35644258	178	4.0	1	35644081-35644258
TU4448	chr1	35657644	35657799	156	2.2	1	35657644-35657799
TU4449	chr1	35659335	35659509	175	2.5	1	35659335-35659509
TU4450	chr1	36164146	36164313	166	2.0	2	36164146-36164235	36164238-36164313
TU4451	chr1	36165724	36165898	175	2.0	1	36165724-36165898
TU4452	chr1	36166650	36166827	174	2.0	2	36166650-36166739	36166744-36166827
TU4453	chr1	36182985	36183289	270	2.9	2	36182985-36183074	36183110-36183289
TU4454	chr1	36184632	36184804	173	3.0	1	36184632-36184804
TU4455	chr1	36186578	36186737	160	2.1	1	36186578-36186737
TU4456	chr1	36187634	36187877	244	8.7	1	36187634-36187877
TU4457	chr1	36208637	36208826	190	9.5	1	36208637-36208826
TU4458	chr1	36212620	36212772	153	5.8	1	36212620-36212772
TU4459	chr1	36212816	36213032	217	4.0	1	36212816-36213032
TU4460	chr1	36213480	36213741	262	8.9	1	36213480-36213741
TU4461	chr1	36213930	36214104	175	2.3	1	36213930-36214104
TU4462	chr1	36214201	36214455	255	5.3	1	36214201-36214455
TU4463	chr1	36214785	36214977	193	3.7	1	36214785-36214977
TU4464	chr1	36215134	36215532	399	20.5	1	36215134-36215532
TU4465	chr1	36221598	36221772	175	2.1	1	36221598-36221772
TU4466	chr1	36222383	36222561	179	2.6	1	36222383-36222561
TU4467	chr1	36223965	36224265	301	5.9	1	36223965-36224265
TU4468	chr1	36224674	36224841	168	4.2	1	36224674-36224841
TU4469	chr1	36225419	36225678	260	5.5	1	36225419-36225678
TU4470	chr1	36225757	36225954	198	4.5	1	36225757-36225954
TU4471	chr1	36226056	36226217	162	3.1	1	36226056-36226217
TU4472	chr1	36226272	36227095	802	8.0	2	36226272-36226338	36226361-36227095
TU4473	chr1	36227174	36227355	182	3.2	1	36227174-36227355
TU4474	chr1	36228015	36229629	1607	7.0	3	36228015-36228078	36228083-36229151	36229156-36229629
TU4475	chr1	36229868	36230090	223	6.2	1	36229868-36230090
TU4476	chr1	36230687	36231024	338	3.8	1	36230687-36231024
TU4477	chr1	36231469	36231651	183	6.9	1	36231469-36231651
TU4478	chr1	36232819	36233007	189	7.1	1	36232819-36233007
TU4479	chr1	36233439	36233636	198	3.0	1	36233439-36233636
TU4480	chr1	36236114	36236282	169	2.1	1	36236114-36236282
TU4481	chr1	36239142	36239369	228	2.5	1	36239142-36239369
TU4482	chr1	36242109	36242285	177	3.3	1	36242109-36242285
TU4483	chr1	36242410	36242696	287	3.1	1	36242410-36242696
TU4484	chr1	36242754	36242982	229	2.8	1	36242754-36242982
TU4485	chr1	36243175	36243370	196	2.9	1	36243175-36243370
TU4486	chr1	36244463	36244764	268	2.3	3	36244463-36244556	36244572-36244655	36244675-36244764
TU4487	chr1	36245935	36246163	229	3.5	1	36245935-36246163
TU4488	chr1	36246330	36246540	211	4.2	1	36246330-36246540
TU4489	chr1	36250271	36250447	177	2.6	1	36250271-36250447
TU4490	chr1	36251507	36251844	281	2.9	2	36251507-36251694	36251752-36251844
TU4491	chr1	36252062	36252247	186	2.6	1	36252062-36252247
TU4492	chr1	36255659	36256053	395	3.8	1	36255659-36256053
TU4493	chr1	36266084	36266253	170	2.1	1	36266084-36266253
TU4494	chr1	36273874	36274227	354	4.8	1	36273874-36274227
TU4495	chr1	36277201	36277377	177	3.5	1	36277201-36277377
TU4496	chr1	36277674	36278304	629	3.4	2	36277674-36278226	36278229-36278304
TU4497	chr1	36278396	36278648	253	3.3	1	36278396-36278648
TU4498	chr1	36278954	36279255	240	2.2	3	36278954-36279020	36279071-36279160	36279173-36279255
TU4499	chr1	36279669	36279843	175	4.8	1	36279669-36279843
TU4500	chr1	36280054	36280258	205	4.1	1	36280054-36280258
TU4501	chr1	36280530	36281561	1032	6.8	1	36280530-36281561
TU4502	chr1	36281646	36282150	502	9.6	2	36281646-36281766	36281770-36282150
TU4503	chr1	36282213	36282509	297	6.0	1	36282213-36282509
TU4504	chr1	36283168	36283492	325	7.5	1	36283168-36283492
TU4505	chr1	36283712	36284200	483	4.5	2	36283712-36283897	36283904-36284200
TU4506	chr1	36284220	36284738	519	4.9	1	36284220-36284738
TU4509	chr1	36287154	36287332	171	2.0	2	36287154-36287238	36287247-36287332
TU4510	chr1	36287609	36287825	217	3.7	1	36287609-36287825
TU4511	chr1	36288155	36288333	179	2.6	1	36288155-36288333
TU4512	chr1	36288790	36288957	168	2.2	1	36288790-36288957
TU4513	chr1	36289129	36289305	177	2.6	1	36289129-36289305
TU4514	chr1	36290130	36290297	163	2.1	2	36290130-36290202	36290208-36290297
TU4515	chr1	36291087	36291277	191	3.6	1	36291087-36291277
TU4516	chr1	36291945	36292143	199	3.0	1	36291945-36292143
TU4517	chr1	36292375	36292547	173	3.1	1	36292375-36292547
TU4518	chr1	36292565	36292725	161	3.0	1	36292565-36292725
TU4522	chr1	36295396	36295663	264	4.9	2	36295396-36295446	36295451-36295663
TU4523	chr1	36295741	36296298	558	7.3	1	36295741-36296298
TU4524	chr1	36296407	36296749	343	3.5	1	36296407-36296749
TU4525	chr1	36296790	36296983	194	6.1	1	36296790-36296983
TU4526	chr1	36297060	36297519	449	4.1	2	36297060-36297418	36297430-36297519
TU4527	chr1	36297641	36297860	220	9.1	1	36297641-36297860
TU4528	chr1	36298170	36298336	167	6.5	1	36298170-36298336
TU4529	chr1	36298367	36299162	796	6.3	1	36298367-36299162
TU4530	chr1	36299454	36299721	228	2.4	2	36299454-36299507	36299548-36299721
TU4531	chr1	36302476	36302638	154	2.1	2	36302476-36302539	36302549-36302638
TU4532	chr1	36303140	36303315	175	2.0	2	36303140-36303224	36303226-36303315
TU4533	chr1	36306958	36307147	190	3.9	1	36306958-36307147
TU4534	chr1	36307278	36307592	315	4.4	1	36307278-36307592
TU4535	chr1	36307733	36307978	246	3.3	1	36307733-36307978
TU4536	chr1	36312906	36313081	171	2.0	2	36312906-36312986	36312992-36313081
TU4537	chr1	36329561	36329732	172	2.1	1	36329561-36329732
TU4538	chr1	36332052	36332795	743	6.8	2	36332052-36332334	36332336-36332795
TU4539	chr1	36332799	36332979	180	2.2	2	36332799-36332888	36332890-36332979
TU4540	chr1	36333160	36333378	219	4.0	1	36333160-36333378
TU4541	chr1	36333470	36333655	186	3.5	1	36333470-36333655
TU4542	chr1	36334175	36334351	177	6.8	1	36334175-36334351
TU4543	chr1	36334487	36334934	444	3.7	2	36334487-36334699	36334704-36334934
TU4544	chr1	36336279	36336497	219	3.2	1	36336279-36336497
TU4545	chr1	36336519	36336706	188	3.6	1	36336519-36336706
TU4546	chr1	36336828	36337173	346	4.9	1	36336828-36337173
TU4547	chr1	36337351	36337909	510	4.5	2	36337351-36337527	36337577-36337909
TU4548	chr1	36338114	36338295	182	4.4	1	36338114-36338295
TU4549	chr1	36338459	36338773	315	3.9	1	36338459-36338773
TU4550	chr1	36340097	36340290	194	3.5	1	36340097-36340290
TU4551	chr1	36340931	36341089	157	2.1	2	36340931-36341020	36341023-36341089
TU4552	chr1	36341256	36341444	189	5.2	1	36341256-36341444
TU4553	chr1	36348858	36349034	177	2.1	1	36348858-36349034
TU4554	chr1	36351316	36351489	174	3.0	1	36351316-36351489
TU4555	chr1	36351524	36351703	180	4.4	1	36351524-36351703
TU4556	chr1	36351735	36351971	237	3.9	1	36351735-36351971
TU4557	chr1	36359117	36359282	165	2.1	2	36359117-36359191	36359193-36359282
TU4558	chr1	36359765	36359931	166	2.0	2	36359765-36359854	36359856-36359931
TU4559	chr1	36370589	36370764	176	2.7	1	36370589-36370764
TU4560	chr1	36370927	36371088	161	2.1	2	36370927-36370997	36370999-36371088
TU4561	chr1	36375810	36375972	163	2.1	1	36375810-36375972
TU4562	chr1	36377193	36377363	171	2.3	1	36377193-36377363
TU4563	chr1	36377581	36377743	163	2.7	1	36377581-36377743
TU4564	chr1	36381206	36381548	343	3.0	1	36381206-36381548
TU4565	chr1	36382889	36383062	167	2.2	2	36382889-36382960	36382968-36383062
TU4566	chr1	36397222	36397389	168	2.8	1	36397222-36397389
TU4567	chr1	36404863	36405291	429	10.0	1	36404863-36405291
TU4568	chr1	36405351	36405882	532	8.8	1	36405351-36405882
TU4569	chr1	36415533	36415695	162	2.0	2	36415533-36415604	36415606-36415695
TU4570	chr1	36416187	36416351	163	2.1	2	36416187-36416276	36416279-36416351
TU4571	chr1	36416494	36416673	177	2.0	2	36416494-36416581	36416585-36416673
TU4572	chr1	36417991	36418632	622	4.3	2	36417991-36418323	36418344-36418632
TU4573	chr1	36418720	36419073	354	2.6	1	36418720-36419073
TU4574	chr1	36419122	36419373	236	2.1	2	36419122-36419298	36419315-36419373
TU4575	chr1	36422866	36423041	176	2.9	1	36422866-36423041
TU4576	chr1	36428446	36428736	247	2.3	2	36428446-36428608	36428653-36428736
TU4577	chr1	36433151	36433333	183	3.0	1	36433151-36433333
TU4578	chr1	36433772	36433985	214	2.9	1	36433772-36433985
TU4579	chr1	36435155	36436499	1344	14.9	2	36435155-36435850	36435852-36436499
TU4580	chr1	36436630	36437601	972	13.0	1	36436630-36437601
TU4581	chr1	36437642	36437892	251	9.3	1	36437642-36437892
TU4582	chr1	36438128	36438414	287	8.4	1	36438128-36438414
TU4583	chr1	36438703	36439219	455	5.1	2	36438703-36438922	36438985-36439219
TU4584	chr1	36439664	36440160	494	4.2	2	36439664-36439941	36439945-36440160
TU4585	chr1	36440603	36440784	180	2.2	2	36440603-36440692	36440695-36440784
TU4586	chr1	36452846	36453787	942	4.7	1	36452846-36453787
TU4587	chr1	36453884	36454096	213	7.4	1	36453884-36454096
TU4588	chr1	36454292	36454884	593	5.7	1	36454292-36454884
TU4589	chr1	36455423	36455611	177	2.1	2	36455423-36455512	36455525-36455611
TU4590	chr1	36456651	36456820	170	2.1	1	36456651-36456820
TU4591	chr1	36457032	36457277	246	9.8	1	36457032-36457277
TU4592	chr1	36457408	36457676	269	2.7	1	36457408-36457676
TU4593	chr1	36459550	36459726	177	2.9	1	36459550-36459726
TU4594	chr1	36462230	36462418	189	4.4	1	36462230-36462418
TU4595	chr1	36468155	36468568	292	2.2	4	36468155-36468202	36468269-36468330	36468383-36468472	36468477-36468568
TU4596	chr1	36469216	36469392	177	4.0	1	36469216-36469392
TU4597	chr1	36469501	36469754	254	3.2	1	36469501-36469754
TU4598	chr1	36469876	36470220	345	3.7	1	36469876-36470220
TU4599	chr1	36470282	36470581	300	6.8	1	36470282-36470581
TU4600	chr1	36470700	36471252	553	6.4	1	36470700-36471252
TU4601	chr1	36471516	36472028	513	8.9	1	36471516-36472028
TU4602	chr1	36472202	36472383	182	4.9	1	36472202-36472383
TU4603	chr1	36473100	36473406	307	3.7	1	36473100-36473406
TU4604	chr1	36473420	36473985	566	3.6	1	36473420-36473985
TU4605	chr1	36474054	36474259	199	2.2	2	36474054-36474162	36474170-36474259
TU4606	chr1	36475020	36475180	161	2.2	1	36475020-36475180
TU4607	chr1	36481092	36481260	169	3.3	1	36481092-36481260
TU4608	chr1	36482090	36484942	418	6.3	2	36482090-36482142	36484578-36484942
TU4609	chr1	36483130	36483307	178	4.0	1	36483130-36483307
TU4610	chr1	36484310	36484496	187	6.2	1	36484310-36484496
TU4611	chr1	36486908	36487077	170	2.1	1	36486908-36487077
TU4612	chr1	36487888	36488199	312	4.8	1	36487888-36488199
TU4613	chr1	36488255	36488585	331	7.5	1	36488255-36488585
TU4614	chr1	36489706	36489968	263	2.5	1	36489706-36489968
TU4615	chr1	36497762	36497950	189	6.1	1	36497762-36497950
TU4616	chr1	36498319	36498489	171	3.8	1	36498319-36498489
TU4617	chr1	36502594	36502957	363	3.3	2	36502594-36502679	36502681-36502957
TU4618	chr1	36503282	36503459	176	2.4	2	36503282-36503375	36503378-36503459
TU4619	chr1	36506142	36506324	183	33.1	1	36506142-36506324
TU4620	chr1	36507572	36507790	219	5.7	1	36507572-36507790
TU4621	chr1	36513809	36513982	163	2.7	2	36513809-36513913	36513925-36513982
TU4622	chr1	36524975	36525124	150	2.3	1	36524975-36525124
TU4623	chr1	36525577	36525749	173	2.7	1	36525577-36525749
TU4624	chr1	36536282	36536727	446	7.5	1	36536282-36536727
TU4625	chr1	36537134	36537342	209	2.9	1	36537134-36537342
TU4626	chr1	36538407	36538562	156	2.3	1	36538407-36538562
TU4743	chr1	36745532	36745747	216	4.8	1	36745532-36745747
TU4744	chr1	36746598	36746773	176	7.9	1	36746598-36746773
TU4745	chr1	36747064	36761887	1874	53.5	10	36747064-36747281	36749350-36749492	36750475-36750629	36751485-36751664	36754548-36754682	36754820-36754948	36757692-36757855	36758380-36758579	36761327-36761785	36761797-36761887
TU4746	chr1	36747637	36747991	355	4.7	1	36747637-36747991
TU4747	chr1	36748130	36748301	172	3.1	1	36748130-36748301
TU4748	chr1	36748777	36748952	176	4.1	1	36748777-36748952
TU4749	chr1	36752480	36752634	155	2.2	1	36752480-36752634
TU4750	chr1	36759233	36759388	155	2.0	2	36759233-36759297	36759299-36759388
TU4751	chr1	36762133	36762825	693	42.2	1	36762133-36762825
TU4752	chr1	36771355	36771526	172	2.5	1	36771355-36771526
TU4753	chr1	36955017	36955192	176	2.1	1	36955017-36955192
TU4754	chr1	36957465	36957661	197	2.6	1	36957465-36957661
TU4755	chr1	36974477	36974648	172	2.1	1	36974477-36974648
TU4756	chr1	37066249	37066418	170	2.1	1	37066249-37066418
TU4757	chr1	37118013	37118196	184	4.9	1	37118013-37118196
TU4853	chr1	38550904	38558953	200	3.2	2	38550904-38551009	38558860-38558953
TU4854	chr1	38559105	38560606	205	8.2	2	38559105-38559177	38560475-38560606
TU4855	chr1	38563460	38572393	214	4.7	2	38563460-38563513	38572234-38572393
TU4856	chr1	38567942	38568120	179	2.7	1	38567942-38568120
TU4857	chr1	38570349	38570525	177	2.7	1	38570349-38570525
TU4858	chr1	38576785	38576949	154	2.0	2	38576785-38576848	38576860-38576949
TU4859	chr1	38577022	38577269	248	5.8	1	38577022-38577269
TU4860	chr1	38578401	38578570	170	3.3	1	38578401-38578570
TU4861	chr1	38579350	38579533	184	3.7	1	38579350-38579533
TU4862	chr1	38579693	38580213	521	3.5	1	38579693-38580213
TU4863	chr1	38580219	38580452	234	4.7	1	38580219-38580452
TU4864	chr1	38581770	38581932	162	2.1	2	38581770-38581859	38581861-38581932
TU4865	chr1	38583714	38583900	187	3.4	1	38583714-38583900
TU4866	chr1	38584614	38584796	183	3.7	1	38584614-38584796
TU4867	chr1	38585454	38585632	177	2.5	2	38585454-38585540	38585543-38585632
TU4868	chr1	38586123	38586308	186	3.5	1	38586123-38586308
TU4869	chr1	38586425	38586741	317	2.6	1	38586425-38586741
TU4870	chr1	38587219	38587397	179	2.8	1	38587219-38587397
TU4871	chr1	38592700	38592856	157	2.9	1	38592700-38592856
TU4872	chr1	38593179	38593363	180	2.4	2	38593179-38593268	38593274-38593363
TU4873	chr1	38594567	38595840	1274	15.7	1	38594567-38595840
TU4883	chr1	38615792	38616070	279	3.3	1	38615792-38616070
TU4884	chr1	38622146	38622320	175	2.1	1	38622146-38622320
TU4885	chr1	38622732	38622899	168	2.1	1	38622732-38622899
TU4886	chr1	38628752	38630067	1316	33.8	1	38628752-38630067
TU4887	chr1	38630226	38630572	347	8.3	1	38630226-38630572
TU4888	chr1	38630747	38631183	437	5.9	1	38630747-38631183
TU4889	chr1	38631441	38631621	180	2.2	2	38631441-38631530	38631532-38631621
TU4890	chr1	38631836	38632068	233	3.7	1	38631836-38632068
TU4891	chr1	38632113	38638676	392	5.5	3	38632113-38632289	38637190-38637345	38638618-38638676
TU4892	chr1	38634503	38634674	172	3.6	1	38634503-38634674
TU4893	chr1	38635266	38635455	182	2.5	2	38635266-38635355	38635364-38635455
TU4894	chr1	38640034	38640209	176	2.5	1	38640034-38640209
TU4895	chr1	38640984	38641136	153	2.5	1	38640984-38641136
TU4896	chr1	38644007	38644165	159	2.8	1	38644007-38644165
TU4897	chr1	38647637	38647831	180	2.5	2	38647637-38647726	38647742-38647831
TU4898	chr1	38648070	38648236	167	2.2	1	38648070-38648236
TU4899	chr1	38652961	38653142	181	2.8	2	38652961-38653051	38653053-38653142
TU4900	chr1	38653732	38653906	175	2.3	1	38653732-38653906
TU4901	chr1	38655880	38656046	167	2.1	1	38655880-38656046
TU4902	chr1	38659986	38660402	417	4.3	1	38659986-38660402
TU4903	chr1	38660409	38660590	182	3.7	1	38660409-38660590
TU4904	chr1	38661476	38661754	279	2.8	1	38661476-38661754
TU4905	chr1	38662062	38662232	171	2.8	1	38662062-38662232
TU4906	chr1	38664909	38665174	255	2.5	2	38664909-38664998	38665010-38665174
TU4907	chr1	38665522	38665860	339	3.2	1	38665522-38665860
TU4908	chr1	38665926	38666103	178	7.8	1	38665926-38666103
TU4909	chr1	38666263	38666762	500	8.6	1	38666263-38666762
TU4910	chr1	38666946	38667491	530	6.6	2	38666946-38667163	38667180-38667491
TU4911	chr1	38668058	38668445	388	5.4	1	38668058-38668445
TU4912	chr1	38668655	38668859	205	10.9	1	38668655-38668859
TU4913	chr1	38668863	38669213	351	4.0	1	38668863-38669213
TU4914	chr1	38669518	38670548	1031	8.1	1	38669518-38670548
TU4915	chr1	38670601	38670802	202	13.7	1	38670601-38670802
TU4916	chr1	38670886	38671599	714	7.6	1	38670886-38671599
TU4917	chr1	38671809	38671985	177	2.2	1	38671809-38671985
TU4918	chr1	38674575	38674774	200	4.1	1	38674575-38674774
TU4919	chr1	38676600	38677314	715	14.2	1	38676600-38677314
TU4920	chr1	38677339	38677628	290	7.4	1	38677339-38677628
TU4921	chr1	38680826	38681004	179	2.3	1	38680826-38681004
TU4922	chr1	38681043	38683710	396	6.2	3	38681043-38681229	38682938-38683056	38683621-38683710
TU4924	chr1	38695673	38695863	180	2.2	2	38695673-38695762	38695774-38695863
TU4925	chr1	38696136	38696331	196	3.3	1	38696136-38696331
TU4926	chr1	38696628	38696805	178	2.9	1	38696628-38696805
TU4927	chr1	38697041	38697299	259	3.4	1	38697041-38697299
TU4928	chr1	38698193	38699315	1098	8.9	2	38698193-38699235	38699261-38699315
TU4929	chr1	38699463	38699742	280	10.3	1	38699463-38699742
TU4930	chr1	38700267	38700527	260	7.4	2	38700267-38700462	38700464-38700527
TU4931	chr1	38700835	38701012	178	5.7	1	38700835-38701012
TU4932	chr1	38701030	38701194	165	2.2	1	38701030-38701194
TU4933	chr1	38701242	38701572	331	2.6	1	38701242-38701572
TU4934	chr1	38702147	38702350	204	3.9	1	38702147-38702350
TU4935	chr1	38702837	38703021	185	3.1	1	38702837-38703021
TU4936	chr1	38703266	38703474	209	3.3	1	38703266-38703474
TU4937	chr1	38704505	38704846	329	2.5	2	38704505-38704559	38704573-38704846
TU4938	chr1	38705304	38705599	296	23.8	1	38705304-38705599
TU4939	chr1	38708303	38708487	185	3.4	1	38708303-38708487
TU4940	chr1	38708618	38708792	175	2.6	1	38708618-38708792
TU4941	chr1	38709418	38709580	163	2.1	1	38709418-38709580
TU4942	chr1	38711714	38711875	162	3.0	1	38711714-38711875
TU4943	chr1	38712404	38712626	223	4.6	1	38712404-38712626
TU4944	chr1	38712984	38713169	186	6.8	1	38712984-38713169
TU4945	chr1	38713791	38713962	172	3.2	1	38713791-38713962
TU4946	chr1	38715153	38715306	154	2.4	1	38715153-38715306
TU4947	chr1	38718327	38718493	167	2.1	1	38718327-38718493
TU4948	chr1	38719918	38720095	168	2.1	2	38719918-38720007	38720018-38720095
TU4949	chr1	38720220	38720370	151	2.2	1	38720220-38720370
TU4950	chr1	38720647	38720832	186	2.9	1	38720647-38720832
TU4951	chr1	38720836	38721092	252	2.8	2	38720836-38720996	38721002-38721092
TU4952	chr1	38721928	38722109	182	2.5	1	38721928-38722109
TU4953	chr1	38722602	38722865	264	2.7	1	38722602-38722865
TU4954	chr1	38725398	38725555	156	2.1	2	38725398-38725487	38725490-38725555
TU4955	chr1	38727413	38727592	180	3.4	1	38727413-38727592
TU4956	chr1	38728363	38728549	187	3.3	1	38728363-38728549
TU4957	chr1	38730303	38730553	251	2.5	1	38730303-38730553
TU4958	chr1	38730677	38730852	176	5.6	1	38730677-38730852
TU4959	chr1	38731282	38731468	180	2.4	2	38731282-38731371	38731379-38731468
TU4960	chr1	38731580	38731879	300	3.0	1	38731580-38731879
TU4961	chr1	38732633	38732850	218	6.6	1	38732633-38732850
TU4962	chr1	38733618	38733785	168	3.0	1	38733618-38733785
TU4964	chr1	38737206	38737506	301	3.3	1	38737206-38737506
TU4965	chr1	38739557	38739727	171	2.1	1	38739557-38739727
TU4966	chr1	38747052	38747226	175	3.0	1	38747052-38747226
TU4967	chr1	38748514	38748678	165	2.1	1	38748514-38748678
TU4968	chr1	38750647	38750819	173	3.0	1	38750647-38750819
TU4969	chr1	38752552	38752719	168	2.3	1	38752552-38752719
TU4970	chr1	38764072	38764491	343	2.7	3	38764072-38764161	38764181-38764254	38764313-38764491
TU4971	chr1	38770015	38770258	244	2.5	1	38770015-38770258
TU4972	chr1	38776869	38777119	251	5.8	1	38776869-38777119
TU4973	chr1	38783738	38784040	303	4.3	1	38783738-38784040
TU4974	chr1	38784346	38784507	162	2.1	1	38784346-38784507
TU4979	chr1	38812152	38812332	180	2.0	2	38812152-38812241	38812243-38812332
TU4980	chr1	38813811	38814036	226	4.3	1	38813811-38814036
TU5002	chr1	39299257	39299427	171	2.6	1	39299257-39299427
TU5003	chr1	39300381	39300559	179	2.0	1	39300381-39300559
TU5004	chr1	39303043	39303551	509	32.5	1	39303043-39303551
TU5005	chr1	39303555	39308820	835	5.1	2	39303555-39304326	39308758-39308820
TU5006	chr1	39367179	39367366	152	2.3	2	39367179-39367268	39367305-39367366
TU5007	chr1	39367639	39367814	176	7.0	1	39367639-39367814
TU5008	chr1	39374813	39374989	177	3.4	1	39374813-39374989
TU5009	chr1	39384492	39384662	171	3.1	1	39384492-39384662
TU5010	chr1	39384809	39384977	169	2.6	1	39384809-39384977
TU5011	chr1	39385101	39385281	181	5.5	1	39385101-39385281
TU5012	chr1	39393353	39394318	966	13.5	1	39393353-39394318
TU5013	chr1	39394533	39394690	158	2.6	1	39394533-39394690
TU5014	chr1	39395543	39395878	336	3.4	1	39395543-39395878
TU5015	chr1	39396630	39397200	571	3.6	1	39396630-39397200
TU5016	chr1	39397296	39397535	235	3.6	2	39397296-39397341	39397347-39397535
TU5017	chr1	39400126	39400294	169	2.1	1	39400126-39400294
TU5018	chr1	39401592	39401767	176	2.6	1	39401592-39401767
TU5019	chr1	39402100	39402283	184	2.9	1	39402100-39402283
TU5020	chr1	39402340	39402495	156	2.2	1	39402340-39402495
TU5021	chr1	39407132	39407472	341	4.3	1	39407132-39407472
TU5022	chr1	39436468	39436691	224	4.2	1	39436468-39436691
TU5023	chr1	39449046	39449211	166	2.9	1	39449046-39449211
TU5024	chr1	39449845	39450011	167	2.7	1	39449845-39450011
TU5025	chr1	39450243	39450410	168	2.1	1	39450243-39450410
TU5026	chr1	39450689	39451247	524	4.0	3	39450689-39450871	39450893-39451048	39451063-39451247
TU5027	chr1	39451463	39451812	325	2.7	2	39451463-39451729	39451755-39451812
TU5028	chr1	39452436	39452602	167	7.1	1	39452436-39452602
TU5029	chr1	39452787	39452960	174	3.4	1	39452787-39452960
TU5030	chr1	39453092	39453287	196	7.5	1	39453092-39453287
TU5031	chr1	39453513	39453675	158	2.6	2	39453513-39453571	39453577-39453675
TU5032	chr1	39467393	39467574	180	2.5	2	39467393-39467482	39467485-39467574
TU5033	chr1	39467854	39468035	182	2.5	1	39467854-39468035
TU5034	chr1	39468794	39468950	157	2.9	1	39468794-39468950
TU5035	chr1	39470608	39470818	211	3.7	1	39470608-39470818
TU5036	chr1	39483135	39483426	273	2.7	2	39483135-39483224	39483244-39483426
TU5037	chr1	39484250	39484418	169	2.1	1	39484250-39484418
TU5038	chr1	39484530	39484705	176	2.0	1	39484530-39484705
TU5039	chr1	39486154	39486452	227	2.7	2	39486154-39486208	39486281-39486452
TU5040	chr1	39488521	39488679	158	2.1	2	39488521-39488588	39488590-39488679
TU5041	chr1	39493409	39493566	158	2.2	1	39493409-39493566
TU5042	chr1	39498163	39498324	162	2.1	1	39498163-39498324
TU5043	chr1	39503045	39503215	171	2.6	1	39503045-39503215
TU5044	chr1	39505369	39505548	176	2.0	2	39505369-39505455	39505460-39505548
TU5088	chr1	39829275	39829490	216	4.6	1	39829275-39829490
TU5089	chr1	39836819	39836976	156	2.1	2	39836819-39836884	39836887-39836976
TU5090	chr1	39840747	39840906	160	2.1	1	39840747-39840906
TU5091	chr1	39859425	39859598	174	4.5	1	39859425-39859598
TU5092	chr1	39863923	39864091	155	2.1	2	39863923-39864012	39864027-39864091
TU5093	chr1	39877259	39877434	176	2.0	1	39877259-39877434
TU5094	chr1	39878437	39878637	201	3.3	1	39878437-39878637
TU5095	chr1	39880075	39880247	173	2.3	1	39880075-39880247
TU5096	chr1	39894159	39894319	161	2.2	1	39894159-39894319
TU5097	chr1	39902216	39902392	177	2.6	1	39902216-39902392
TU5098	chr1	39947209	39947415	207	4.1	1	39947209-39947415
TU5099	chr1	39953332	39953513	180	2.0	2	39953332-39953421	39953424-39953513
TU5100	chr1	39958077	39958237	158	2.0	2	39958077-39958166	39958170-39958237
TU5101	chr1	40028089	40028251	162	2.1	2	40028089-40028178	40028180-40028251
TU5102	chr1	40029521	40029694	169	2.0	2	40029521-40029610	40029616-40029694
TU5103	chr1	40039422	40039575	154	2.1	1	40039422-40039575
TU5104	chr1	40056398	40056559	162	2.1	1	40056398-40056559
TU5105	chr1	40072980	40073142	163	2.1	1	40072980-40073142
TU5106	chr1	40092263	40092422	160	2.2	1	40092263-40092422
TU5107	chr1	40107802	40107964	163	3.6	1	40107802-40107964
TU5108	chr1	40108107	40108282	176	3.2	1	40108107-40108282
TU5109	chr1	40109756	40109919	158	2.1	2	40109756-40109845	40109852-40109919
TU5110	chr1	40110488	40110701	214	3.0	1	40110488-40110701
TU5111	chr1	40110810	40110979	170	2.5	1	40110810-40110979
TU5112	chr1	40111073	40111686	614	3.5	1	40111073-40111686
TU5113	chr1	40112219	40112410	192	6.5	1	40112219-40112410
TU5114	chr1	40112632	40112990	359	8.4	1	40112632-40112990
TU5115	chr1	40113357	40113598	242	3.0	1	40113357-40113598
TU5116	chr1	40163906	40164068	162	2.1	2	40163906-40163995	40163997-40164068
TU5117	chr1	40244555	40244774	220	2.4	1	40244555-40244774
TU5118	chr1	40252582	40252744	163	2.1	1	40252582-40252744
TU5119	chr1	40276386	40276611	226	4.0	1	40276386-40276611
TU5120	chr1	40276944	40277133	175	2.0	2	40276944-40277033	40277049-40277133
TU5121	chr1	40277317	40277492	176	3.4	1	40277317-40277492
TU5122	chr1	40278369	40278536	168	2.4	1	40278369-40278536
TU5123	chr1	40295857	40296028	172	2.1	1	40295857-40296028
TU5124	chr1	40368990	40369153	162	2.1	2	40368990-40369079	40369082-40369153
TU5125	chr1	40369503	40369677	175	2.8	1	40369503-40369677
TU5126	chr1	40371375	40371541	165	2.0	2	40371375-40371449	40371452-40371541
TU5127	chr1	40372987	40373160	174	2.1	1	40372987-40373160
TU5128	chr1	40382255	40382436	182	3.9	1	40382255-40382436
TU5129	chr1	40382497	40382652	156	3.3	1	40382497-40382652
TU5130	chr1	40383106	40383295	180	2.9	2	40383106-40383195	40383206-40383295
TU5131	chr1	40388160	40388329	163	2.0	2	40388160-40388232	40388240-40388329
TU5132	chr1	40397870	40398043	174	5.4	1	40397870-40398043
TU5133	chr1	40413413	40413591	171	2.0	2	40413413-40413497	40413506-40413591
TU5134	chr1	40421615	40421788	174	2.0	1	40421615-40421788
TU5135	chr1	40423197	40423366	170	2.5	1	40423197-40423366
TU5136	chr1	40423373	40423562	177	2.5	2	40423373-40423462	40423476-40423562
TU5137	chr1	40423652	40423817	166	2.8	1	40423652-40423817
TU5138	chr1	40424138	40424312	168	2.0	2	40424138-40424227	40424235-40424312
TU5139	chr1	40530571	40530742	172	2.2	1	40530571-40530742
TU5140	chr1	40531805	40531966	162	2.7	1	40531805-40531966
TU5141	chr1	40532159	40532325	167	3.2	1	40532159-40532325
TU5142	chr1	40532352	40532686	335	2.3	1	40532352-40532686
TU5143	chr1	40533182	40533358	177	2.1	1	40533182-40533358
TU5144	chr1	40534036	40534215	180	2.9	1	40534036-40534215
TU5145	chr1	40539505	40539734	230	3.7	1	40539505-40539734
TU5146	chr1	40539783	40540041	258	3.4	2	40539783-40539950	40539952-40540041
TU5147	chr1	40540649	40540825	176	2.0	2	40540649-40540734	40540736-40540825
TU5148	chr1	40540893	40541208	316	4.0	1	40540893-40541208
TU5149	chr1	40541301	40541485	185	3.4	1	40541301-40541485
TU5150	chr1	40542681	40542871	191	3.0	1	40542681-40542871
TU5151	chr1	40543643	40543916	274	2.9	1	40543643-40543916
TU5152	chr1	40544793	40544975	183	8.7	1	40544793-40544975
TU5153	chr1	40545054	40545415	362	4.0	1	40545054-40545415
TU5154	chr1	40545566	40546220	652	7.1	2	40545566-40546028	40546032-40546220
TU5155	chr1	40546647	40546848	202	2.9	1	40546647-40546848
TU5156	chr1	40547921	40548083	163	2.4	1	40547921-40548083
TU5157	chr1	40586846	40587026	181	2.8	1	40586846-40587026
TU5158	chr1	40590269	40590497	229	2.6	1	40590269-40590497
TU5159	chr1	40602402	40602571	159	2.1	2	40602402-40602470	40602482-40602571
TU5160	chr1	40602883	40603050	168	2.5	1	40602883-40603050
TU5161	chr1	40603970	40604209	240	3.4	1	40603970-40604209
TU5162	chr1	40605393	40605583	187	3.7	2	40605393-40605489	40605494-40605583
TU5163	chr1	40605725	40606084	360	3.9	1	40605725-40606084
TU5164	chr1	40607250	40607540	291	3.3	1	40607250-40607540
TU5165	chr1	40608636	40608816	180	2.0	2	40608636-40608725	40608727-40608816
TU5166	chr1	40609974	40610145	171	2.0	2	40609974-40610054	40610056-40610145
TU5167	chr1	40615072	40615244	173	2.6	1	40615072-40615244
TU5168	chr1	40615800	40615994	195	2.8	1	40615800-40615994
TU5169	chr1	40616864	40617035	172	3.3	1	40616864-40617035
TU5170	chr1	40617811	40618010	200	4.0	1	40617811-40618010
TU5171	chr1	40618761	40618954	165	2.1	2	40618761-40618850	40618880-40618954
TU5172	chr1	40640042	40640202	161	2.2	1	40640042-40640202
TU5173	chr1	40647182	40647353	165	2.0	2	40647182-40647271	40647279-40647353
TU5174	chr1	40650260	40650451	192	2.5	1	40650260-40650451
TU5175	chr1	40651818	40652070	249	2.8	2	40651818-40651907	40651912-40652070
TU5176	chr1	40652473	40652653	180	2.0	2	40652473-40652562	40652564-40652653
TU5177	chr1	40655278	40655444	167	2.1	1	40655278-40655444
TU5178	chr1	40770807	40770977	171	2.1	1	40770807-40770977
TU5179	chr1	40789464	40789734	271	10.5	1	40789464-40789734
TU5180	chr1	40789893	40790215	323	4.4	1	40789893-40790215
TU5181	chr1	40792557	40792784	228	4.3	1	40792557-40792784
TU5182	chr1	40793647	40793926	278	2.5	2	40793647-40793834	40793837-40793926
TU5183	chr1	40794031	40794421	391	5.9	1	40794031-40794421
TU5184	chr1	40794815	40794990	176	4.1	1	40794815-40794990
TU5185	chr1	40800069	40800250	169	2.0	2	40800069-40800149	40800163-40800250
TU5186	chr1	41050885	41051073	180	2.1	2	41050885-41050974	41050984-41051073
TU5187	chr1	41052257	41052412	156	2.0	1	41052257-41052412
TU5200	chr1	41720117	41720299	183	2.9	1	41720117-41720299
TU5202	chr1	41731711	41731880	153	2.2	2	41731711-41731788	41731806-41731880
TU5207	chr1	41815398	41815563	166	3.8	1	41815398-41815563
TU5208	chr1	41866132	41866307	176	2.0	1	41866132-41866307
TU5209	chr1	41931817	41931992	174	2.4	2	41931817-41931885	41931888-41931992
TU5210	chr1	42012972	42013141	170	3.0	1	42012972-42013141
TU5211	chr1	42073658	42073834	177	3.0	1	42073658-42073834
TU5212	chr1	42073886	42074061	176	2.9	1	42073886-42074061
TU5213	chr1	42074877	42075072	196	8.3	1	42074877-42075072
TU5214	chr1	42075315	42075563	249	10.5	1	42075315-42075563
TU5215	chr1	42076627	42077510	884	8.3	1	42076627-42077510
TU5216	chr1	42081485	42081660	176	3.0	1	42081485-42081660
TU5217	chr1	42081722	42081930	209	3.3	1	42081722-42081930
TU5218	chr1	42083218	42083394	164	2.0	2	42083218-42083307	42083321-42083394
TU5219	chr1	42083621	42083801	181	3.3	1	42083621-42083801
TU5220	chr1	42089892	42090068	177	4.1	1	42089892-42090068
TU5221	chr1	42155306	42155459	154	2.3	1	42155306-42155459
TU5222	chr1	42214710	42214882	173	2.1	1	42214710-42214882
TU5223	chr1	42215744	42215901	158	2.4	1	42215744-42215901
TU5224	chr1	42216368	42216536	169	2.6	1	42216368-42216536
TU5225	chr1	42302956	42303129	174	2.3	1	42302956-42303129
TU5226	chr1	42307594	42307748	155	2.1	1	42307594-42307748
TU5227	chr1	42735971	42736521	551	62.6	1	42735971-42736521
TU5229	chr1	42739178	42739349	172	2.1	1	42739178-42739349
TU5230	chr1	42739464	42739619	153	2.0	2	42739464-42739553	42739557-42739619
TU5231	chr1	42740097	42740265	169	2.3	1	42740097-42740265
TU5232	chr1	42740711	42740971	255	2.6	2	42740711-42740800	42740807-42740971
TU5233	chr1	42741997	42742158	151	2.1	2	42741997-42742086	42742098-42742158
TU5234	chr1	42743302	42743507	206	3.0	1	42743302-42743507
TU5235	chr1	42804930	42805356	267	4.5	2	42804930-42805033	42805194-42805356
TU5236	chr1	42808555	42808734	180	4.4	1	42808555-42808734
TU5237	chr1	42808882	42809149	268	3.8	1	42808882-42809149
TU5238	chr1	42809284	42809622	339	2.8	1	42809284-42809622
TU5239	chr1	42809707	42809873	167	2.2	1	42809707-42809873
TU5240	chr1	42811554	42811735	182	3.1	1	42811554-42811735
TU5241	chr1	42823180	42830610	200	7.4	2	42823180-42823284	42830516-42830610
TU5242	chr1	42823860	42824030	171	2.1	1	42823860-42824030
TU5243	chr1	42825861	42826031	171	2.1	1	42825861-42826031
TU5244	chr1	42827137	42827298	162	2.3	1	42827137-42827298
TU5245	chr1	42827872	42828232	361	6.2	1	42827872-42828232
TU5246	chr1	42828291	42828492	202	3.1	1	42828291-42828492
TU5247	chr1	42828587	42828827	241	3.8	1	42828587-42828827
TU5248	chr1	42829970	42830190	221	4.3	1	42829970-42830190
TU5249	chr1	42831325	42831528	204	6.6	1	42831325-42831528
TU5250	chr1	42831574	42831798	225	6.7	1	42831574-42831798
TU5251	chr1	42831889	42832106	218	3.6	1	42831889-42832106
TU5252	chr1	42838434	42838615	180	2.2	2	42838434-42838523	42838526-42838615
TU5253	chr1	42857231	42857388	158	2.2	1	42857231-42857388
TU5254	chr1	42875905	42876089	183	3.1	2	42875905-42875994	42875997-42876089
TU5256	chr1	42879569	42879736	168	2.1	1	42879569-42879736
TU5257	chr1	42881382	42881559	178	2.8	1	42881382-42881559
TU5258	chr1	42883626	42883793	161	2.1	2	42883626-42883696	42883704-42883793
TU5259	chr1	42884043	42884202	160	2.1	1	42884043-42884202
TU5261	chr1	42896693	42896965	273	5.0	1	42896693-42896965
TU5262	chr1	42896980	42897310	331	3.7	1	42896980-42897310
TU5263	chr1	42897422	42897605	171	4.7	2	42897422-42897501	42897515-42897605
TU5264	chr1	42898110	42898385	276	6.0	1	42898110-42898385
TU5265	chr1	42898760	42898950	191	2.6	1	42898760-42898950
TU5266	chr1	42900790	42900948	159	2.4	1	42900790-42900948
TU5267	chr1	42913488	42913676	180	2.3	2	42913488-42913577	42913587-42913676
TU5268	chr1	42913730	42913939	210	3.0	1	42913730-42913939
TU5269	chr1	42914821	42914995	175	2.2	1	42914821-42914995
TU5270	chr1	42916028	42916192	165	3.2	1	42916028-42916192
TU5271	chr1	42917757	42918157	401	5.2	1	42917757-42918157
TU5272	chr1	42918951	42919125	175	4.1	1	42918951-42919125
TU5273	chr1	42919528	42919693	166	3.2	1	42919528-42919693
TU5274	chr1	42924415	42924570	156	3.2	1	42924415-42924570
TU5275	chr1	42927050	42927222	173	2.0	1	42927050-42927222
TU5276	chr1	42946872	42954496	169	4.2	2	42946872-42946970	42954427-42954496
TU5277	chr1	42947507	42947679	173	2.1	1	42947507-42947679
TU5278	chr1	42949027	42949724	698	5.9	1	42949027-42949724
TU5279	chr1	42950596	42950970	375	4.3	1	42950596-42950970
TU5280	chr1	42951023	42951324	302	3.0	1	42951023-42951324
TU5281	chr1	42952115	42952290	176	2.5	1	42952115-42952290
TU5282	chr1	42955233	42955461	229	3.8	1	42955233-42955461
TU5283	chr1	42956780	42957092	313	3.6	1	42956780-42957092
TU5284	chr1	42957236	42957566	331	2.5	1	42957236-42957566
TU5285	chr1	42957846	42958001	156	3.8	1	42957846-42958001
TU5286	chr1	42958069	42958246	178	2.6	1	42958069-42958246
TU5287	chr1	42958560	42958823	264	4.4	1	42958560-42958823
TU5288	chr1	42960931	42961094	151	2.1	2	42960931-42960991	42961005-42961094
TU5289	chr1	42961326	42961507	182	4.4	1	42961326-42961507
TU5290	chr1	42964952	42965127	161	2.0	2	42964952-42965041	42965057-42965127
TU5291	chr1	42968667	42977646	314	7.0	3	42968667-42968731	42970146-42970258	42977511-42977646
TU5292	chr1	42987955	42988132	178	3.4	1	42987955-42988132
TU5293	chr1	42989849	42990013	165	3.1	1	42989849-42990013
TU5294	chr1	42994672	42994848	177	3.0	1	42994672-42994848
TU5295	chr1	42995031	42995221	191	15.4	1	42995031-42995221
TU5296	chr1	42996995	42997184	190	2.3	1	42996995-42997184
TU5297	chr1	42997399	42997572	174	2.0	1	42997399-42997572
TU5298	chr1	42998063	42998241	179	2.0	1	42998063-42998241
TU5299	chr1	43001900	43002063	164	2.1	1	43001900-43002063
TU5300	chr1	43004766	43005687	857	4.5	3	43004766-43005004	43005029-43005385	43005427-43005687
TU5301	chr1	43009011	43009286	276	8.5	1	43009011-43009286
TU5302	chr1	43009307	43009621	315	5.4	1	43009307-43009621
TU5303	chr1	43010205	43010524	320	7.9	1	43010205-43010524
TU5304	chr1	43010566	43010751	186	2.3	1	43010566-43010751
TU5305	chr1	43011188	43014052	2864	16.2	2	43011188-43011459	43011461-43014052
TU5308	chr1	43359243	43359411	169	2.5	1	43359243-43359411
TU5309	chr1	43362790	43362966	177	2.1	1	43362790-43362966
TU5310	chr1	43381888	43382053	155	2.1	2	43381888-43381977	43381989-43382053
TU5311	chr1	43395490	43395658	160	2.1	2	43395490-43395559	43395569-43395658
TU5312	chr1	43395995	43396325	331	3.2	1	43395995-43396325
TU5313	chr1	43396346	43396566	221	4.0	1	43396346-43396566
TU5314	chr1	43398196	43398361	166	2.6	1	43398196-43398361
TU5315	chr1	43398795	43398961	167	3.0	1	43398795-43398961
TU5316	chr1	43399102	43399261	160	3.0	1	43399102-43399261
TU5317	chr1	43400048	43400242	195	3.4	1	43400048-43400242
TU5318	chr1	43401957	43402142	180	2.1	2	43401957-43402046	43402053-43402142
TU5319	chr1	43402667	43402828	162	2.1	1	43402667-43402828
TU5320	chr1	43410858	43411130	264	2.5	2	43410858-43411031	43411041-43411130
TU5321	chr1	43428971	43429128	158	2.3	1	43428971-43429128
TU5322	chr1	43429532	43429705	174	2.0	1	43429532-43429705
TU5323	chr1	43430430	43430690	261	3.7	1	43430430-43430690
TU5324	chr1	43430953	43431253	301	3.2	1	43430953-43431253
TU5325	chr1	43431693	43431896	204	3.2	1	43431693-43431896
TU5326	chr1	43460100	43460266	167	2.1	1	43460100-43460266
TU5327	chr1	43460822	43461107	268	2.3	2	43460822-43460999	43461018-43461107
TU5328	chr1	43462934	43463090	157	2.1	1	43462934-43463090
TU5329	chr1	43467065	43467235	169	2.0	2	43467065-43467154	43467157-43467235
TU5330	chr1	43500031	43500205	175	2.0	1	43500031-43500205
TU5331	chr1	43520684	43520856	173	3.9	1	43520684-43520856
TU5332	chr1	43520969	43521153	180	2.4	2	43520969-43521058	43521064-43521153
TU5333	chr1	43522055	43522232	178	4.0	1	43522055-43522232
TU5334	chr1	43538048	43538228	181	3.9	1	43538048-43538228
TU5335	chr1	43590641	43590895	223	4.0	2	43590641-43590688	43590721-43590895
TU5336	chr1	43605958	43606357	400	3.5	1	43605958-43606357
TU5337	chr1	43606690	43606863	174	2.1	1	43606690-43606863
TU5338	chr1	43636226	43636386	161	2.2	1	43636226-43636386
TU5339	chr1	43784571	43784751	181	3.0	1	43784571-43784751
TU5340	chr1	44041605	44041761	157	2.2	1	44041605-44041761
TU5341	chr1	44135330	44135493	164	2.2	1	44135330-44135493
TU5415	chr1	44842828	44854526	496	3.6	4	44842828-44842917	44844406-44844540	44848588-44848788	44854457-44854526
TU5416	chr1	44864065	44866458	163	2.0	2	44864065-44864137	44866369-44866458
TU5417	chr1	44893657	44902577	498	6.5	4	44893657-44893721	44895081-44895271	44895978-44896126	44902485-44902577
TU5418	chr1	44906428	44906611	184	3.2	1	44906428-44906611
TU5419	chr1	44906857	44907294	438	3.5	1	44906857-44907294
TU5420	chr1	44907360	44909272	551	6.8	2	44907360-44907651	44909014-44909272
TU5421	chr1	44908393	44908549	153	2.6	2	44908393-44908454	44908459-44908549
TU5422	chr1	44915470	44915665	196	3.6	1	44915470-44915665
TU5423	chr1	44917885	44918076	192	2.6	1	44917885-44918076
TU5424	chr1	44919197	44919421	225	3.2	1	44919197-44919421
TU5425	chr1	44922172	44922349	178	2.2	1	44922172-44922349
TU5426	chr1	44971639	44980158	484	3.7	2	44971639-44971913	44979950-44980158
TU5427	chr1	44980172	44994332	581	4.3	5	44980172-44980261	44982093-44982174	44988078-44988278	44992449-44992558	44994235-44994332
TU5428	chr1	44983852	44984015	164	2.2	1	44983852-44984015
TU5429	chr1	44989499	44989695	197	2.5	1	44989499-44989695
TU5430	chr1	44990403	44990635	233	3.4	1	44990403-44990635
TU5431	chr1	44993244	44993420	177	2.6	1	44993244-44993420
TU5432	chr1	44994965	44995146	182	3.6	1	44994965-44995146
TU5433	chr1	44995417	44995732	316	3.1	1	44995417-44995732
TU5434	chr1	44996580	44997230	651	5.8	1	44996580-44997230
TU5450	chr1	45024371	45024565	195	3.5	1	45024371-45024565
TU5451	chr1	45025191	45025367	177	2.2	1	45025191-45025367
TU5452	chr1	45026890	45027061	154	2.0	2	45026890-45026966	45026985-45027061
TU5453	chr1	45027232	45027492	261	3.4	1	45027232-45027492
TU5454	chr1	45027789	45028063	275	4.2	1	45027789-45028063
TU5455	chr1	45028168	45028393	226	6.4	1	45028168-45028393
TU5456	chr1	45028602	45028760	159	3.6	1	45028602-45028760
TU5457	chr1	45028876	45029047	172	2.7	1	45028876-45029047
TU5458	chr1	45032884	45033075	192	5.3	1	45032884-45033075
TU5459	chr1	45033432	45033627	196	3.6	1	45033432-45033627
TU5460	chr1	45034007	45034254	248	3.4	1	45034007-45034254
TU5461	chr1	45034261	45034491	231	4.5	1	45034261-45034491
TU5462	chr1	45034571	45034736	166	2.2	1	45034571-45034736
TU5463	chr1	45034770	45034932	154	2.1	2	45034770-45034833	45034843-45034932
TU5464	chr1	45041520	45041699	180	2.0	1	45041520-45041699
TU5465	chr1	45050180	45050353	174	2.6	1	45050180-45050353
TU5466	chr1	45050760	45051076	306	3.4	2	45050760-45050934	45050946-45051076
TU5467	chr1	45052847	45054129	389	2.9	2	45052847-45052902	45053797-45054129
TU5468	chr1	45053236	45053419	184	2.3	1	45053236-45053419
TU5469	chr1	45053591	45053784	194	4.4	1	45053591-45053784
TU5470	chr1	45054784	45055080	297	3.0	1	45054784-45055080
TU5471	chr1	45055093	45056141	189	2.6	2	45055093-45055141	45056002-45056141
TU5472	chr1	45055482	45055679	198	3.4	1	45055482-45055679
TU5473	chr1	45057277	45057461	183	3.3	2	45057277-45057366	45057369-45057461
TU5474	chr1	45060221	45060383	163	2.1	1	45060221-45060383
TU5475	chr1	45060748	45061258	511	7.4	1	45060748-45061258
TU5476	chr1	45061590	45061765	176	4.1	1	45061590-45061765
TU5477	chr1	45061772	45062341	568	9.0	2	45061772-45062064	45062067-45062341
TU5478	chr1	45067428	45067600	173	2.5	1	45067428-45067600
TU5479	chr1	45067696	45068058	363	2.8	1	45067696-45068058
TU5480	chr1	45068226	45068484	259	8.1	1	45068226-45068484
TU5481	chr1	45068563	45068906	344	8.7	1	45068563-45068906
TU5482	chr1	45068950	45069777	828	15.6	1	45068950-45069777
TU5483	chr1	45069784	45069964	181	3.0	1	45069784-45069964
TU5484	chr1	45070177	45070357	180	2.0	2	45070177-45070266	45070268-45070357
TU5485	chr1	45073919	45074103	180	2.8	2	45073919-45074008	45074014-45074103
TU5486	chr1	45083816	45083979	164	2.8	1	45083816-45083979
TU5487	chr1	45090177	45090348	172	2.4	1	45090177-45090348
TU5488	chr1	45097489	45097657	169	2.7	1	45097489-45097657
TU5489	chr1	45099575	45099747	173	3.6	1	45099575-45099747
TU5490	chr1	45099976	45100194	219	8.6	1	45099976-45100194
TU5491	chr1	45100273	45100435	163	2.1	1	45100273-45100435
TU5492	chr1	45105771	45105940	170	3.2	1	45105771-45105940
TU5493	chr1	45106088	45106255	168	2.1	1	45106088-45106255
TU5494	chr1	45108809	45109101	236	2.3	2	45108809-45108875	45108933-45109101
TU5495	chr1	45109274	45109618	345	3.1	1	45109274-45109618
TU5496	chr1	45109623	45109804	182	2.3	1	45109623-45109804
TU5497	chr1	45109858	45110302	445	3.4	1	45109858-45110302
TU5498	chr1	45110334	45110601	268	3.5	1	45110334-45110601
TU5499	chr1	45110701	45110937	237	3.8	1	45110701-45110937
TU5500	chr1	45114593	45114779	182	2.9	2	45114593-45114684	45114690-45114779
TU5501	chr1	45139356	45139519	164	2.1	1	45139356-45139519
TU5502	chr1	45143567	45143737	156	2.1	2	45143567-45143656	45143672-45143737
TU5503	chr1	45144011	45144275	265	2.2	1	45144011-45144275
TU5504	chr1	45146419	45146595	177	2.0	1	45146419-45146595
TU5505	chr1	45155894	45156145	252	3.1	1	45155894-45156145
TU5506	chr1	45156482	45156766	285	4.2	1	45156482-45156766
TU5507	chr1	45156846	45157190	342	3.4	2	45156846-45157136	45157140-45157190
TU5508	chr1	45167104	45167270	167	3.1	1	45167104-45167270
TU5509	chr1	45186346	45186499	154	2.2	1	45186346-45186499
TU5510	chr1	45186633	45186802	170	2.5	1	45186633-45186802
TU5511	chr1	45187095	45187278	184	4.7	1	45187095-45187278
TU5512	chr1	45187989	45188266	278	4.8	1	45187989-45188266
TU5513	chr1	45188590	45188763	171	2.5	2	45188590-45188667	45188671-45188763
TU5514	chr1	45195140	45195315	164	2.3	2	45195140-45195250	45195263-45195315
TU5515	chr1	45196827	45197003	177	3.0	1	45196827-45197003
TU5516	chr1	45206532	45206683	152	2.2	1	45206532-45206683
TU5517	chr1	45224002	45224178	177	2.2	1	45224002-45224178
TU5518	chr1	45228046	45228215	170	2.1	1	45228046-45228215
TU5519	chr1	45228689	45228848	150	2.1	2	45228689-45228748	45228759-45228848
TU5520	chr1	45239710	45239878	163	2.1	2	45239710-45239782	45239789-45239878
TU5521	chr1	45242459	45242653	195	4.6	1	45242459-45242653
TU5524	chr1	45255843	45256018	176	2.5	1	45255843-45256018
TU5525	chr1	45256827	45256989	163	2.1	1	45256827-45256989
TU5526	chr1	45282496	45282678	178	2.0	2	45282496-45282585	45282591-45282678
TU5527	chr1	45282853	45283027	175	3.7	1	45282853-45283027
TU5528	chr1	45283352	45283537	179	2.3	2	45283352-45283440	45283448-45283537
TU5529	chr1	45284712	45284898	187	5.7	1	45284712-45284898
TU5530	chr1	45285602	45285788	187	2.7	1	45285602-45285788
TU5531	chr1	45285927	45286112	182	2.6	2	45285927-45286018	45286023-45286112
TU5532	chr1	45288457	45288708	243	2.8	2	45288457-45288530	45288540-45288708
TU5533	chr1	45288711	45288892	182	3.4	1	45288711-45288892
TU5534	chr1	45289018	45292454	3437	8.2	1	45289018-45292454
TU5535	chr1	45292525	45292836	312	3.9	1	45292525-45292836
TU5536	chr1	45292868	45293404	537	5.8	1	45292868-45293404
TU5537	chr1	45293623	45294041	415	3.2	2	45293623-45293948	45293953-45294041
TU5538	chr1	45294149	45294308	160	2.1	1	45294149-45294308
TU5539	chr1	45294356	45294568	213	5.1	1	45294356-45294568
TU5540	chr1	45295858	45296149	292	4.6	1	45295858-45296149
TU5541	chr1	45304717	45304902	173	2.0	2	45304717-45304801	45304815-45304902
TU5542	chr1	45306083	45306305	223	2.4	1	45306083-45306305
TU5543	chr1	45306744	45306908	165	2.8	1	45306744-45306908
TU5544	chr1	45307046	45307247	202	2.4	1	45307046-45307247
TU5545	chr1	45307401	45308268	836	5.5	2	45307401-45307469	45307502-45308268
TU5546	chr1	45308374	45309165	792	5.9	1	45308374-45309165
TU5547	chr1	45310253	45310425	173	2.5	1	45310253-45310425
TU5548	chr1	45319730	45319899	170	9.8	1	45319730-45319899
TU5549	chr1	45327550	45328240	167	5.5	2	45327550-45327663	45328188-45328240
TU5550	chr1	45341354	45341523	170	2.8	1	45341354-45341523
TU5551	chr1	45354495	45354692	198	4.4	1	45354495-45354692
TU5552	chr1	45355856	45356930	1070	9.4	2	45355856-45356835	45356841-45356930
TU5553	chr1	45660939	45661088	150	2.7	1	45660939-45661088
TU5554	chr1	46083904	46084078	173	2.0	2	46083904-46083986	46083989-46084078
TU5555	chr1	46088467	46088647	181	2.6	1	46088467-46088647
TU5556	chr1	46089034	46089491	411	4.6	2	46089034-46089123	46089171-46089491
TU5557	chr1	46090144	46090418	274	2.9	2	46090144-46090326	46090328-46090418
TU5558	chr1	46090784	46091355	572	6.9	1	46090784-46091355
TU5559	chr1	46092399	46092580	182	3.9	1	46092399-46092580
TU5560	chr1	46093296	46093478	183	8.9	1	46093296-46093478
TU5561	chr1	46094482	46094663	182	3.4	1	46094482-46094663
TU5562	chr1	46096823	46097099	277	3.1	1	46096823-46097099
TU5563	chr1	46098423	46099285	863	25.5	1	46098423-46099285
TU5565	chr1	46101613	46101788	176	2.7	1	46101613-46101788
TU5566	chr1	46102502	46102795	294	10.4	1	46102502-46102795
TU5567	chr1	46103207	46103622	416	4.3	1	46103207-46103622
TU5568	chr1	46104116	46104292	177	3.1	1	46104116-46104292
TU5569	chr1	46104685	46105186	502	5.4	1	46104685-46105186
TU5570	chr1	46105242	46105433	192	6.5	1	46105242-46105433
TU5571	chr1	46107206	46107521	310	2.8	2	46107206-46107283	46107290-46107521
TU5572	chr1	46108964	46109132	169	2.1	1	46108964-46109132
TU5573	chr1	46109474	46109662	189	4.6	1	46109474-46109662
TU5582	chr1	46128371	46128540	170	2.1	1	46128371-46128540
TU5643	chr1	46666956	46667123	168	3.7	1	46666956-46667123
TU5668	chr1	47216500	47216675	176	3.1	1	47216500-47216675
TU5669	chr1	47221786	47221964	179	2.2	1	47221786-47221964
TU5670	chr1	47222498	47222682	180	2.0	2	47222498-47222587	47222593-47222682
TU5671	chr1	47224671	47227825	330	49.0	2	47224671-47224818	47227644-47227825
TU5672	chr1	47229327	47229965	210	13.2	2	47229327-47229405	47229835-47229965
TU5674	chr1	47232907	47233215	309	2.7	1	47232907-47233215
TU5675	chr1	47233579	47233750	172	3.9	1	47233579-47233750
TU5676	chr1	47235521	47235692	172	2.2	1	47235521-47235692
TU5677	chr1	47273598	47273787	180	2.5	2	47273598-47273687	47273698-47273787
TU5678	chr1	47277207	47277407	201	5.0	1	47277207-47277407
TU5679	chr1	47291664	47291951	288	3.1	1	47291664-47291951
TU5680	chr1	47293533	47293764	232	3.1	1	47293533-47293764
TU5681	chr1	47295168	47295335	168	2.0	1	47295168-47295335
TU5682	chr1	47295408	47295830	410	5.0	2	47295408-47295657	47295671-47295830
TU5683	chr1	47296278	47296460	183	2.8	1	47296278-47296460
TU5684	chr1	47297143	47297312	170	2.1	1	47297143-47297312
TU5685	chr1	47343706	47343952	247	2.6	1	47343706-47343952
TU5686	chr1	47344123	47344298	176	2.1	1	47344123-47344298
TU5687	chr1	47344549	47344777	229	4.2	1	47344549-47344777
TU5688	chr1	47345351	47345521	163	2.1	2	47345351-47345440	47345449-47345521
TU5689	chr1	47345683	47345885	203	5.6	1	47345683-47345885
TU5690	chr1	47345944	47346126	183	5.0	1	47345944-47346126
TU5691	chr1	47346241	47346500	260	7.3	1	47346241-47346500
TU5692	chr1	47346739	47346920	182	3.9	1	47346739-47346920
TU5693	chr1	47347002	47347190	180	2.2	2	47347002-47347091	47347101-47347190
TU5694	chr1	47347593	47350564	2809	42.7	2	47347593-47347940	47348104-47350564
TU5695	chr1	47350851	47351098	248	18.4	1	47350851-47351098
TU5696	chr1	47353500	47353656	157	2.2	1	47353500-47353656
TU5697	chr1	47356680	47358607	403	7.7	3	47356680-47356791	47357760-47357855	47358413-47358607
TU5698	chr1	47359041	47359218	178	2.8	1	47359041-47359218
TU5699	chr1	47361431	47373163	1317	9.3	5	47361431-47361564	47361650-47361794	47364256-47364445	47366575-47366891	47372633-47373163
TU5700	chr1	47363693	47363873	180	3.0	2	47363693-47363782	47363784-47363873
TU5701	chr1	47370861	47371033	173	2.1	1	47370861-47371033
TU5702	chr1	47372466	47372627	162	3.7	1	47372466-47372627
TU5703	chr1	47373237	47379277	1303	9.4	3	47373237-47374187	47374194-47374393	47379126-47379277
TU5704	chr1	47391491	47391903	378	4.1	2	47391491-47391695	47391731-47391903
TU5705	chr1	47392151	47392311	161	2.8	1	47392151-47392311
TU5706	chr1	47403244	47403431	188	3.5	1	47403244-47403431
TU5707	chr1	48481993	48482303	311	4.8	1	48481993-48482303
TU5708	chr1	51452769	51452930	162	2.1	1	51452769-51452930
TU5709	chr1	52345072	52345260	189	2.9	1	52345072-52345260
TU5710	chr1	52346468	52346635	168	2.1	1	52346468-52346635
TU5711	chr1	52346669	52347006	338	13.8	1	52346669-52347006
TU5712	chr1	52348427	52348589	163	2.7	1	52348427-52348589
TU5713	chr1	52348930	52349132	203	2.8	1	52348930-52349132
TU5714	chr1	52349255	52349439	182	3.5	2	52349255-52349361	52349365-52349439
TU5715	chr1	52349736	52349950	215	3.1	1	52349736-52349950
TU5716	chr1	52358011	52358201	191	2.9	1	52358011-52358201
TU5717	chr1	52358616	52358787	172	3.0	1	52358616-52358787
TU5718	chr1	52358801	52358983	180	2.4	2	52358801-52358890	52358894-52358983
TU5719	chr1	52359594	52359813	215	3.5	2	52359594-52359685	52359691-52359813
TU5720	chr1	52359908	52360128	221	3.3	1	52359908-52360128
TU5721	chr1	52360269	52360683	415	4.5	1	52360269-52360683
TU5722	chr1	52360712	52360891	180	2.5	1	52360712-52360891
TU5723	chr1	52360971	52361992	1022	7.3	1	52360971-52361992
TU5724	chr1	52362129	52362379	251	5.9	1	52362129-52362379
TU5725	chr1	52362422	52363311	850	9.2	2	52362422-52362613	52362654-52363311
TU5726	chr1	52363437	52363880	444	4.9	1	52363437-52363880
TU5727	chr1	52363997	52364608	599	3.9	3	52363997-52364109	52364120-52364541	52364545-52364608
TU5728	chr1	52364766	52364918	153	2.1	1	52364766-52364918
TU5729	chr1	52365185	52365519	334	3.2	2	52365185-52365428	52365430-52365519
TU5732	chr1	52370683	52375210	442	22.5	4	52370683-52370758	52372363-52372516	52374417-52374527	52375110-52375210
TU5733	chr1	52385104	52385268	165	2.7	1	52385104-52385268
TU5734	chr1	52386204	52386377	174	2.2	1	52386204-52386377
TU5735	chr1	52392512	52395693	275	9.9	2	52392512-52392663	52395571-52395693
TU5736	chr1	52402105	52402269	165	2.1	1	52402105-52402269
TU5737	chr1	52422337	52422516	169	2.0	2	52422337-52422416	52422428-52422516
TU5738	chr1	52430592	52430776	185	3.8	1	52430592-52430776
TU5739	chr1	52431449	52431599	151	2.1	1	52431449-52431599
TU5740	chr1	52431748	52432099	350	2.6	3	52431748-52431883	52431885-52431992	52431994-52432099
TU5741	chr1	52432571	52432742	172	3.4	1	52432571-52432742
TU5742	chr1	52432990	52433168	179	4.6	1	52432990-52433168
TU5743	chr1	52433251	52433691	402	2.8	2	52433251-52433430	52433470-52433691
TU5744	chr1	52447715	52447865	151	15.6	1	52447715-52447865
TU5745	chr1	52487554	52487720	167	2.2	1	52487554-52487720
TU5746	chr1	52659858	52660139	282	84.8	1	52659858-52660139
TU5747	chr1	52660291	52660458	168	50.7	1	52660291-52660458
TU5748	chr1	52668466	52668643	169	2.0	2	52668466-52668544	52668554-52668643
TU5749	chr1	52873055	52873227	173	2.1	1	52873055-52873227
TU5750	chr1	52874682	52874860	179	2.7	1	52874682-52874860
TU5751	chr1	52874863	52875526	637	4.7	2	52874863-52875320	52875348-52875526
TU5752	chr1	52896863	52897024	162	4.2	1	52896863-52897024
TU5753	chr1	53048572	53050267	164	2.6	2	53048572-53048661	53050194-53050267
TU5754	chr1	53050532	53050708	177	5.0	1	53050532-53050708
TU5755	chr1	53058258	53058429	158	2.0	2	53058258-53058325	53058340-53058429
TU5756	chr1	53061303	53061530	228	2.7	1	53061303-53061530
TU5757	chr1	53063781	53063998	218	3.1	1	53063781-53063998
TU5758	chr1	53068946	53069117	172	2.1	1	53068946-53069117
TU5759	chr1	53072327	53072487	161	2.1	1	53072327-53072487
TU5760	chr1	53108464	53108646	180	2.0	2	53108464-53108553	53108557-53108646
TU5761	chr1	53114339	53114507	169	2.0	1	53114339-53114507
TU5762	chr1	53115417	53115592	176	2.0	1	53115417-53115592
TU5763	chr1	53117925	53122841	286	6.4	2	53117925-53118025	53122657-53122841
TU5764	chr1	53119805	53120025	221	3.0	1	53119805-53120025
TU5765	chr1	53123612	53123964	353	3.8	1	53123612-53123964
TU5766	chr1	53124343	53125206	770	7.5	3	53124343-53124739	53124801-53124849	53124883-53125206
TU5767	chr1	53126155	53126334	180	3.2	1	53126155-53126334
TU5768	chr1	53126492	53126747	256	3.1	1	53126492-53126747
TU5769	chr1	53127023	53127193	171	2.1	1	53127023-53127193
TU5770	chr1	53127289	53127458	170	2.8	1	53127289-53127458
TU5771	chr1	53130558	53130739	179	2.5	2	53130558-53130607	53130611-53130739
TU5772	chr1	53136719	53136908	190	3.6	1	53136719-53136908
TU5773	chr1	53138043	53138404	355	3.8	2	53138043-53138307	53138315-53138404
TU5774	chr1	53138672	53139015	344	2.7	1	53138672-53139015
TU5775	chr1	53139351	53139532	182	2.8	1	53139351-53139532
TU5776	chr1	53139844	53140026	183	4.3	1	53139844-53140026
TU5777	chr1	53140234	53140855	622	3.9	1	53140234-53140855
TU5778	chr1	53140911	53141086	176	2.8	1	53140911-53141086
TU5779	chr1	53141277	53141466	190	3.1	1	53141277-53141466
TU5780	chr1	53141597	53141766	170	2.1	1	53141597-53141766
TU5781	chr1	53147603	53147783	180	3.0	2	53147603-53147692	53147694-53147783
TU5782	chr1	53156258	53156421	158	2.1	2	53156258-53156325	53156332-53156421
TU5783	chr1	53158678	53159671	314	5.1	2	53158678-53158763	53159444-53159671
TU5784	chr1	53159244	53159418	175	4.3	1	53159244-53159418
TU5785	chr1	53160138	53162970	1309	8.1	2	53160138-53161339	53162864-53162970
TU5786	chr1	53161476	53161801	326	3.9	1	53161476-53161801
TU5787	chr1	53161951	53162373	423	3.8	1	53161951-53162373
TU5788	chr1	53164189	53164351	163	2.5	1	53164189-53164351
TU5789	chr1	53175869	53176133	265	3.4	1	53175869-53176133
TU5790	chr1	53176137	53176308	172	2.8	1	53176137-53176308
TU5791	chr1	53176572	53176746	175	5.1	1	53176572-53176746
TU5793	chr1	53179253	53179429	177	4.4	1	53179253-53179429
TU5794	chr1	53179488	53179794	298	3.9	3	53179488-53179582	53179589-53179700	53179704-53179794
TU5795	chr1	53179821	53180669	777	4.9	3	53179821-53179911	53179956-53180151	53180180-53180669
TU5796	chr1	53181306	53181485	180	4.5	1	53181306-53181485
TU5797	chr1	53181551	53181846	296	6.3	1	53181551-53181846
TU5798	chr1	53185666	53185823	158	2.3	1	53185666-53185823
TU5799	chr1	53186552	53187059	397	2.6	4	53186552-53186727	53186770-53186815	53186871-53186960	53186975-53187059
TU5800	chr1	53187408	53187571	157	2.1	2	53187408-53187497	53187505-53187571
TU5801	chr1	53191936	53192197	262	2.2	1	53191936-53192197
TU5803	chr1	53204095	53205416	1322	8.3	1	53204095-53205416
TU5804	chr1	53205585	53205770	173	4.0	2	53205585-53205664	53205678-53205770
TU5805	chr1	53205972	53206507	536	4.8	1	53205972-53206507
TU5806	chr1	53206991	53207159	169	2.2	1	53206991-53207159
TU5807	chr1	53207320	53207498	179	3.9	1	53207320-53207498
TU5808	chr1	53207849	53208020	172	2.7	1	53207849-53208020
TU5809	chr1	53216556	53216916	361	3.8	1	53216556-53216916
TU5810	chr1	53217244	53217405	162	2.2	1	53217244-53217405
TU5811	chr1	53217880	53218100	221	3.2	1	53217880-53218100
TU5812	chr1	53218839	53219019	181	3.1	1	53218839-53219019
TU5813	chr1	53219636	53219789	154	2.4	1	53219636-53219789
TU5814	chr1	53220171	53220600	426	3.3	2	53220171-53220384	53220389-53220600
TU5815	chr1	53230074	53230258	185	4.2	1	53230074-53230258
TU5816	chr1	53240753	53240927	175	2.6	1	53240753-53240927
TU5817	chr1	53245993	53246166	174	3.1	1	53245993-53246166
TU5837	chr1	53353783	53354036	204	3.2	2	53353783-53353931	53353982-53354036
TU5838	chr1	53355836	53355994	159	3.2	1	53355836-53355994
TU5839	chr1	53619675	53619841	155	2.1	2	53619675-53619739	53619752-53619841
TU5840	chr1	53749442	53753623	181	3.0	2	53749442-53749531	53753533-53753623
TU5841	chr1	53750583	53750823	241	3.3	1	53750583-53750823
TU5842	chr1	53750930	53751109	180	2.7	1	53750930-53751109
TU5843	chr1	53751344	53751530	187	2.6	1	53751344-53751530
TU5844	chr1	53756959	53762276	1079	14.9	3	53756959-53757027	53757137-53757278	53761409-53762276
TU5845	chr1	53759556	53759919	349	3.1	3	53759556-53759628	53759632-53759724	53759737-53759919
TU5846	chr1	53759995	53760180	186	6.0	1	53759995-53760180
TU5847	chr1	53761240	53761402	156	2.1	2	53761240-53761305	53761313-53761402
TU5848	chr1	53762279	53762461	183	6.2	1	53762279-53762461
TU5849	chr1	53762493	53763128	636	9.8	1	53762493-53763128
TU5850	chr1	53763323	53763514	192	6.0	1	53763323-53763514
TU5851	chr1	53763766	53764275	510	6.4	1	53763766-53764275
TU5852	chr1	53764401	53764583	183	6.5	1	53764401-53764583
TU5853	chr1	53764811	53764965	155	2.2	1	53764811-53764965
TU5854	chr1	53765176	53765356	181	2.9	1	53765176-53765356
TU5855	chr1	53765397	53765799	403	8.0	1	53765397-53765799
TU5856	chr1	53765853	53766119	267	8.3	1	53765853-53766119
TU5857	chr1	53766461	53768224	1764	14.8	1	53766461-53768224
TU5858	chr1	53778266	53778434	169	3.0	1	53778266-53778434
TU5859	chr1	53780101	53780430	330	4.4	1	53780101-53780430
TU5860	chr1	53780578	53780823	246	3.6	1	53780578-53780823
TU5861	chr1	53780892	53781081	190	4.6	1	53780892-53781081
TU5862	chr1	53781644	53781899	256	2.6	1	53781644-53781899
TU5863	chr1	53782220	53782392	173	2.1	1	53782220-53782392
TU5864	chr1	53782469	53782744	276	3.5	1	53782469-53782744
TU5865	chr1	53782947	53783129	183	2.8	1	53782947-53783129
TU5866	chr1	53784330	53784505	176	2.4	1	53784330-53784505
TU5867	chr1	53785053	53785345	267	2.9	3	53785053-53785146	53785148-53785266	53785292-53785345
TU5868	chr1	53785609	53785770	162	2.8	1	53785609-53785770
TU5869	chr1	53786740	53787072	333	2.9	1	53786740-53787072
TU5870	chr1	53787279	53787475	197	4.4	1	53787279-53787475
TU5871	chr1	53788387	53788581	195	6.3	1	53788387-53788581
TU5872	chr1	53788598	53788777	180	3.1	1	53788598-53788777
TU5873	chr1	53788786	53789151	366	6.7	1	53788786-53789151
TU5874	chr1	53789242	53789604	363	11.7	1	53789242-53789604
TU5875	chr1	53789783	53790272	490	5.9	1	53789783-53790272
TU5876	chr1	53790423	53790720	298	4.3	1	53790423-53790720
TU5877	chr1	53790892	53791186	290	3.8	2	53790892-53790957	53790963-53791186
TU5878	chr1	53791430	53791608	179	2.2	1	53791430-53791608
TU5879	chr1	53791727	53791927	201	4.3	1	53791727-53791927
TU5880	chr1	53791952	53792506	555	4.7	1	53791952-53792506
TU5881	chr1	53792767	53793066	300	2.7	1	53792767-53793066
TU5882	chr1	53793313	53793654	337	6.4	2	53793313-53793402	53793408-53793654
TU5883	chr1	53793962	53794132	171	2.7	1	53793962-53794132
TU5884	chr1	53794536	53794697	162	2.1	1	53794536-53794697
TU5885	chr1	53794836	53795634	799	5.0	1	53794836-53795634
TU5886	chr1	53796055	53796363	309	6.4	1	53796055-53796363
TU5887	chr1	53796549	53797060	512	3.4	1	53796549-53797060
TU5888	chr1	53797062	53797384	323	9.7	1	53797062-53797384
TU5889	chr1	53797482	53797834	353	7.8	1	53797482-53797834
TU5890	chr1	53798115	53798349	235	44.8	1	53798115-53798349
TU5892	chr1	53805318	53807233	1916	59.8	1	53805318-53807233
TU5893	chr1	53807355	53809509	2155	20.3	1	53807355-53809509
TU5894	chr1	53809542	53809873	332	2.9	1	53809542-53809873
TU5895	chr1	53810355	53811406	974	7.5	5	53810355-53810484	53810494-53810584	53810624-53810735	53810737-53810829	53810859-53811406
TU5896	chr1	53811491	53812828	1317	10.4	2	53811491-53812176	53812198-53812828
TU5899	chr1	53814082	53814625	544	8.8	1	53814082-53814625
TU5900	chr1	53814630	53816453	1824	15.7	1	53814630-53816453
TU5901	chr1	53816459	53817585	1127	20.8	1	53816459-53817585
TU5902	chr1	53818367	53819073	707	12.1	1	53818367-53819073
TU5905	chr1	53820835	53820987	153	2.9	1	53820835-53820987
TU5906	chr1	53821198	53822418	1183	6.4	3	53821198-53821387	53821424-53821967	53821970-53822418
TU5907	chr1	53822492	53822668	177	5.2	1	53822492-53822668
TU5908	chr1	53822822	53823011	190	7.7	1	53822822-53823011
TU5909	chr1	53823466	53823824	359	7.9	1	53823466-53823824
TU5910	chr1	53823852	53824181	330	3.9	1	53823852-53824181
TU5911	chr1	53824361	53826082	1722	10.4	1	53824361-53826082
TU5913	chr1	53827529	53827864	334	7.3	2	53827529-53827605	53827608-53827864
TU5914	chr1	53827880	53828519	602	7.3	2	53827880-53828287	53828326-53828519
TU5915	chr1	53829891	53830066	175	2.5	2	53829891-53829980	53829982-53830066
TU5916	chr1	53830302	53830527	225	2.8	2	53830302-53830450	53830452-53830527
TU5917	chr1	53830645	53830869	225	5.0	1	53830645-53830869
TU5918	chr1	53831487	53832134	593	3.0	3	53831487-53831935	53831938-53832027	53832081-53832134
TU5919	chr1	53832252	53832588	300	3.3	2	53832252-53832324	53832362-53832588
TU5920	chr1	53832909	53833080	172	3.8	1	53832909-53833080
TU5921	chr1	53833837	53834661	825	10.5	1	53833837-53834661
TU5922	chr1	53834696	53835453	758	10.0	1	53834696-53835453
TU5923	chr1	53835588	53836009	422	5.3	1	53835588-53836009
TU5924	chr1	53836698	53836887	190	6.0	1	53836698-53836887
TU5925	chr1	53836985	53837198	214	3.2	1	53836985-53837198
TU5926	chr1	53837496	53837672	177	5.3	1	53837496-53837672
TU5927	chr1	53838376	53838732	357	5.1	1	53838376-53838732
TU5928	chr1	53838814	53839105	292	9.2	1	53838814-53839105
TU5929	chr1	53839187	53839371	185	3.0	1	53839187-53839371
TU5930	chr1	53839440	53839790	351	11.4	1	53839440-53839790
TU5931	chr1	53840042	53842676	2635	59.7	1	53840042-53842676
TU5932	chr1	53842682	53844052	1371	19.0	1	53842682-53844052
TU5933	chr1	53844331	53844547	217	19.5	1	53844331-53844547
TU5934	chr1	53844571	53845362	792	11.1	1	53844571-53845362
TU5935	chr1	53845426	53846439	1014	11.8	1	53845426-53846439
TU5936	chr1	53846540	53846742	191	3.3	2	53846540-53846644	53846657-53846742
TU5937	chr1	53846822	53848127	1306	14.3	1	53846822-53848127
TU5938	chr1	53848350	53848843	494	46.1	1	53848350-53848843
TU5939	chr1	53850159	53850341	178	2.0	2	53850159-53850247	53850253-53850341
TU5940	chr1	53851335	53851636	263	2.2	2	53851335-53851419	53851459-53851636
TU5941	chr1	53852716	53852869	154	2.5	1	53852716-53852869
TU5942	chr1	53853894	53854078	185	2.6	1	53853894-53854078
TU5943	chr1	53854662	53854837	167	2.4	2	53854662-53854738	53854748-53854837
TU5944	chr1	53855586	53856010	425	4.0	1	53855586-53856010
TU5945	chr1	53856241	53856449	209	5.0	1	53856241-53856449
TU5946	chr1	53857061	53857314	254	5.1	1	53857061-53857314
TU5947	chr1	53857349	53857540	192	8.3	1	53857349-53857540
TU5948	chr1	53857546	53857864	316	2.8	2	53857546-53857642	53857646-53857864
TU5949	chr1	53857908	53858087	180	5.1	1	53857908-53858087
TU5950	chr1	53858336	53858566	231	6.2	1	53858336-53858566
TU5951	chr1	53859881	53861872	1992	23.8	1	53859881-53861872
TU5952	chr1	53862201	53862882	682	13.8	1	53862201-53862882
TU5953	chr1	53862895	53864221	1324	9.3	2	53862895-53862984	53862988-53864221
TU5954	chr1	53865215	53865393	178	2.0	2	53865215-53865304	53865306-53865393
TU5955	chr1	54239539	54239700	162	2.5	1	54239539-54239700
TU5956	chr1	54240209	54240384	176	3.1	1	54240209-54240384
TU5957	chr1	54240752	54240931	171	2.0	2	54240752-54240834	54240844-54240931
TU5958	chr1	54264608	54264762	155	2.1	1	54264608-54264762
TU5959	chr1	54269714	54270023	305	2.5	2	54269714-54269846	54269852-54270023
TU5960	chr1	54299059	54299236	175	2.0	2	54299059-54299143	54299147-54299236
TU5961	chr1	54305498	54305671	174	2.5	1	54305498-54305671
TU5962	chr1	54305674	54305889	214	2.3	2	54305674-54305797	54305800-54305889
TU5963	chr1	54352554	54352730	177	2.7	1	54352554-54352730
TU5964	chr1	54355040	54355192	153	2.1	1	54355040-54355192
TU5965	chr1	54376938	54377100	163	2.2	1	54376938-54377100
TU5966	chr1	54416761	54416923	163	2.2	1	54416761-54416923
TU5967	chr1	54428347	54428496	150	2.0	1	54428347-54428496
TU5968	chr1	54458258	54458441	180	2.0	2	54458258-54458347	54458352-54458441
TU5969	chr1	54477173	54477352	180	2.0	1	54477173-54477352
TU5970	chr1	54530488	54530656	157	2.0	2	54530488-54530554	54530567-54530656
TU5971	chr1	54532617	54532778	162	2.2	1	54532617-54532778
TU5972	chr1	54532936	54533104	169	3.0	1	54532936-54533104
TU5973	chr1	54541962	54542129	168	2.1	1	54541962-54542129
TU5974	chr1	54633548	54633699	152	2.1	1	54633548-54633699
TU5976	chr1	54693870	54694229	360	5.1	1	54693870-54694229
TU5977	chr1	54891054	54891231	178	2.3	1	54891054-54891231
TU5978	chr1	54909355	54909669	258	2.1	2	54909355-54909444	54909502-54909669
TU5979	chr1	54921969	54922288	320	3.6	1	54921969-54922288
TU6017	chr1	55536316	55536596	281	3.1	1	55536316-55536596
TU6018	chr1	55541561	55541871	311	2.6	1	55541561-55541871
TU6028	chr1	55610321	55611876	1552	15.5	2	55610321-55611782	55611787-55611876
TU6029	chr1	55626271	55626551	281	4.7	1	55626271-55626551
TU6030	chr1	55626557	55630766	2560	11.6	3	55626557-55626638	55626643-55627882	55629529-55630766
TU6031	chr1	55628157	55628331	165	2.0	2	55628157-55628246	55628257-55628331
TU6032	chr1	55628573	55628934	362	5.4	1	55628573-55628934
TU6033	chr1	55632364	55632527	164	2.8	1	55632364-55632527
TU6034	chr1	55632864	55633043	180	2.9	1	55632864-55633043
TU6035	chr1	55633171	55633400	230	4.6	1	55633171-55633400
TU6036	chr1	55633417	55633723	307	5.0	1	55633417-55633723
TU6037	chr1	55633779	55635353	1547	7.6	3	55633779-55633938	55633953-55634710	55634725-55635353
TU6038	chr1	55635543	55635726	184	2.6	1	55635543-55635726
TU6039	chr1	55636196	55636759	555	5.4	2	55636196-55636660	55636670-55636759
TU6040	chr1	55636929	55637821	893	6.6	1	55636929-55637821
TU6041	chr1	55639042	55639332	291	2.3	1	55639042-55639332
TU6042	chr1	55639418	55640189	717	4.4	3	55639418-55639684	55639686-55640045	55640100-55640189
TU6043	chr1	55640461	55640726	266	6.7	1	55640461-55640726
TU6044	chr1	55640939	55641101	158	2.4	2	55640939-55640991	55640997-55641101
TU6045	chr1	55641744	55641944	201	5.2	1	55641744-55641944
TU6046	chr1	55642000	55642258	259	4.0	1	55642000-55642258
TU6047	chr1	55642468	55642671	204	2.3	1	55642468-55642671
TU6048	chr1	55643648	55643809	162	6.0	1	55643648-55643809
TU6049	chr1	55644096	55644260	165	2.8	1	55644096-55644260
TU6050	chr1	55644308	55644482	175	3.1	1	55644308-55644482
TU6051	chr1	55644566	55644749	184	2.6	1	55644566-55644749
TU6053	chr1	55647321	55647685	365	3.6	1	55647321-55647685
TU6054	chr1	55648094	55648257	164	2.2	1	55648094-55648257
TU6055	chr1	55649204	55649395	174	2.0	2	55649204-55649290	55649309-55649395
TU6056	chr1	55650129	55650329	201	3.9	1	55650129-55650329
TU6057	chr1	55650420	55650673	254	2.5	1	55650420-55650673
TU6058	chr1	55656516	55656755	240	3.7	1	55656516-55656755
TU6059	chr1	55657277	55657464	188	3.8	1	55657277-55657464
TU6060	chr1	55658553	55658715	163	2.9	1	55658553-55658715
TU6061	chr1	55664380	55664691	311	2.9	2	55664380-55664600	55664602-55664691
TU6062	chr1	55665019	55665440	408	2.8	2	55665019-55665290	55665305-55665440
TU6063	chr1	55665822	55665990	169	2.1	1	55665822-55665990
TU6064	chr1	55667340	55667534	195	2.8	1	55667340-55667534
TU6065	chr1	55672710	55672898	188	2.6	2	55672710-55672807	55672809-55672898
TU6066	chr1	55673700	55673872	173	2.1	1	55673700-55673872
TU6067	chr1	55674049	55674235	180	2.0	2	55674049-55674138	55674146-55674235
TU6068	chr1	55675052	55675284	233	3.0	1	55675052-55675284
TU6069	chr1	55675960	55676137	173	2.0	2	55675960-55676049	55676055-55676137
TU6070	chr1	55677246	55677774	529	7.0	1	55677246-55677774
TU6071	chr1	55682204	55682496	293	7.8	1	55682204-55682496
TU6072	chr1	55683166	55683321	156	3.3	1	55683166-55683321
TU6073	chr1	55683377	55683676	300	2.9	1	55683377-55683676
TU6074	chr1	55684643	55684821	179	3.9	1	55684643-55684821
TU6075	chr1	55685382	55685900	519	4.8	1	55685382-55685900
TU6076	chr1	55686107	55686385	279	3.9	1	55686107-55686385
TU6077	chr1	55686445	55686625	181	3.7	1	55686445-55686625
TU6078	chr1	55687630	55688026	397	5.2	1	55687630-55688026
TU6079	chr1	55688901	55689543	643	5.7	1	55688901-55689543
TU6080	chr1	55689627	55689840	214	8.6	1	55689627-55689840
TU6081	chr1	55696418	55713478	457	5.6	4	55696418-55696578	55703107-55703228	55707610-55707729	55713425-55713478
TU6082	chr1	55697029	55697183	153	2.0	2	55697029-55697118	55697121-55697183
TU6083	chr1	55708795	55708972	178	3.1	1	55708795-55708972
TU6084	chr1	55709363	55709547	185	3.1	1	55709363-55709547
TU6085	chr1	55712316	55712486	171	2.1	1	55712316-55712486
TU6086	chr1	55715480	55716089	301	3.9	2	55715480-55715637	55715947-55716089
TU6087	chr1	55733223	55733409	178	2.0	2	55733223-55733311	55733321-55733409
TU6088	chr1	55733544	55733897	354	3.2	1	55733544-55733897
TU6089	chr1	56179236	56181966	2684	8.5	2	56179236-56181190	56181238-56181966
TU6090	chr1	56182386	56182565	180	2.8	1	56182386-56182565
TU6091	chr1	56182610	56182813	204	3.3	1	56182610-56182813
TU6092	chr1	56183519	56183750	225	2.8	2	56183519-56183608	56183616-56183750
TU6093	chr1	56184230	56184397	162	2.0	2	56184230-56184301	56184308-56184397
TU6094	chr1	56184448	56184620	173	2.1	1	56184448-56184620
TU6095	chr1	56185734	56185906	172	2.0	2	56185734-56185815	56185817-56185906
TU6096	chr1	56201950	56205233	247	9.6	2	56201950-56202123	56205161-56205233
TU6097	chr1	56208928	56209098	170	2.0	2	56208928-56209017	56209019-56209098
TU6193	chr1	58128066	58128278	213	3.6	1	58128066-58128278
TU6216	chr1	58307232	58307403	172	3.1	1	58307232-58307403
TU6217	chr1	58307910	58308087	169	2.0	2	58307910-58307994	58308004-58308087
TU6218	chr1	58310881	58311044	164	2.0	1	58310881-58311044
TU6219	chr1	58311074	58311224	151	2.2	1	58311074-58311224
TU6220	chr1	58316476	58316654	178	2.0	2	58316476-58316565	58316567-58316654
TU6221	chr1	58317576	58317753	178	2.6	1	58317576-58317753
TU6222	chr1	58321554	58321726	173	2.0	1	58321554-58321726
TU6223	chr1	58322137	58322306	169	2.3	2	58322137-58322194	58322196-58322306
TU6224	chr1	58323212	58323707	496	10.0	1	58323212-58323707
TU6225	chr1	58324931	58325097	167	2.9	1	58324931-58325097
TU6226	chr1	58325644	58325832	189	3.6	1	58325644-58325832
TU6227	chr1	58325868	58326218	351	3.5	1	58325868-58326218
TU6228	chr1	58326261	58326423	163	2.6	1	58326261-58326423
TU6229	chr1	58326713	58326876	164	2.6	1	58326713-58326876
TU6230	chr1	58328025	58328192	168	3.6	1	58328025-58328192
TU6231	chr1	58330262	58330529	268	3.5	1	58330262-58330529
TU6232	chr1	58330716	58330871	156	3.3	1	58330716-58330871
TU6233	chr1	58335402	58335576	175	3.1	1	58335402-58335576
TU6234	chr1	58335664	58335841	167	2.0	2	58335664-58335740	58335752-58335841
TU6235	chr1	58336630	58336806	177	2.3	1	58336630-58336806
TU6236	chr1	58341035	58341213	179	5.6	1	58341035-58341213
TU6237	chr1	58341674	58341857	184	2.7	1	58341674-58341857
TU6238	chr1	58342109	58342283	175	2.5	1	58342109-58342283
TU6239	chr1	58342446	58342746	301	3.7	1	58342446-58342746
TU6240	chr1	58342773	58343000	228	3.7	1	58342773-58343000
TU6241	chr1	58343024	58343540	517	6.2	1	58343024-58343540
TU6242	chr1	58343584	58345038	1455	8.8	1	58343584-58345038
TU6243	chr1	58345360	58348554	3194	16.2	2	58345360-58346459	58346461-58348554
TU6244	chr1	58348890	58349086	197	11.4	1	58348890-58349086
TU6245	chr1	58349480	58350414	935	7.1	1	58349480-58350414
TU6246	chr1	58355507	58355734	228	2.5	1	58355507-58355734
TU6247	chr1	58356132	58356292	161	2.1	1	58356132-58356292
TU6248	chr1	58397833	58400169	602	14.1	2	58397833-58397993	58399729-58400169
TU6249	chr1	58400861	58401020	160	2.8	1	58400861-58401020
TU6250	chr1	58409330	58409488	159	2.2	1	58409330-58409488
TU6251	chr1	58469220	58469401	182	3.2	1	58469220-58469401
TU6252	chr1	58574640	58581576	416	5.9	4	58574640-58574805	58576261-58576350	58577471-58577566	58581513-58581576
TU6253	chr1	58582767	58583451	153	2.2	2	58582767-58582829	58583362-58583451
TU6254	chr1	58584060	58584786	346	14.1	3	58584060-58584128	58584129-58584316	58584698-58584786
TU6255	chr1	58599368	58599839	472	58.2	1	58599368-58599839
TU6256	chr1	58612184	58612564	196	14.2	2	58612184-58612325	58612511-58612564
TU6257	chr1	58619638	58619831	194	2.3	1	58619638-58619831
TU6258	chr1	58620475	58620778	296	3.1	2	58620475-58620564	58620573-58620778
TU6259	chr1	58621840	58622013	160	2.0	2	58621840-58621908	58621923-58622013
TU6260	chr1	58622082	58622253	172	2.6	1	58622082-58622253
TU6261	chr1	58622853	58623013	161	2.3	1	58622853-58623013
TU6262	chr1	58623589	58623832	244	4.5	1	58623589-58623832
TU6263	chr1	58625035	58625382	348	3.8	1	58625035-58625382
TU6264	chr1	58625732	58626238	507	7.5	1	58625732-58626238
TU6265	chr1	58626444	58626767	324	3.9	1	58626444-58626767
TU6266	chr1	58626931	58627133	203	5.2	1	58626931-58627133
TU6267	chr1	58627338	58627633	296	4.4	1	58627338-58627633
TU6268	chr1	58628157	58628364	208	13.7	1	58628157-58628364
TU6269	chr1	58628637	58628837	201	8.1	1	58628637-58628837
TU6270	chr1	58628870	58629145	276	3.4	1	58628870-58629145
TU6271	chr1	58629281	58629727	447	8.1	1	58629281-58629727
TU6277	chr1	58697096	58697270	175	5.1	1	58697096-58697270
TU6278	chr1	58697941	58698172	232	5.2	1	58697941-58698172
TU6279	chr1	58698817	58698988	172	2.8	1	58698817-58698988
TU6280	chr1	58699096	58699385	290	3.4	1	58699096-58699385
TU6281	chr1	58699765	58700003	239	3.5	1	58699765-58700003
TU6282	chr1	58700582	58700894	313	7.6	1	58700582-58700894
TU6283	chr1	58701103	58701316	214	6.9	1	58701103-58701316
TU6284	chr1	58701353	58701534	182	6.6	1	58701353-58701534
TU6285	chr1	58701887	58702060	171	2.0	2	58701887-58701967	58701971-58702060
TU6286	chr1	58703601	58703765	165	2.8	1	58703601-58703765
TU6288	chr1	58710621	58710786	166	2.1	1	58710621-58710786
TU6289	chr1	58710874	58711110	237	2.4	1	58710874-58711110
TU6290	chr1	58724301	58724464	164	2.7	1	58724301-58724464
TU6291	chr1	58727686	58727858	173	2.1	1	58727686-58727858
TU6292	chr1	58745802	58751042	355	12.1	3	58745802-58745935	58746522-58746612	58750913-58751042
TU6293	chr1	58747293	58747454	162	2.3	1	58747293-58747454
TU6294	chr1	58749395	58749571	177	3.5	1	58749395-58749571
TU6295	chr1	58757700	58758797	195	4.7	2	58757700-58757813	58758717-58758797
TU6296	chr1	58757853	58758037	185	5.2	1	58757853-58758037
TU6297	chr1	58758261	58758417	157	2.3	1	58758261-58758417
TU6298	chr1	58759021	58759617	566	30.4	2	58759021-58759110	58759142-58759617
TU6299	chr1	58759698	58759868	171	2.8	1	58759698-58759868
TU6300	chr1	58759991	58761246	1256	6.8	1	58759991-58761246
TU6301	chr1	58762330	58762823	494	4.0	1	58762330-58762823
TU6302	chr1	58763269	58763499	231	4.8	1	58763269-58763499
TU6322	chr1	58859245	58859416	172	2.5	1	58859245-58859416
TU6323	chr1	58897064	58897235	172	2.1	1	58897064-58897235
TU6324	chr1	59193551	59193723	173	3.1	1	59193551-59193723
TU6325	chr1	59194933	59195105	173	2.2	1	59194933-59195105
TU6327	chr1	59511457	59513148	1224	13.7	2	59511457-59511923	59512392-59513148
TU6328	chr1	59512023	59512313	291	6.1	1	59512023-59512313
TU6329	chr1	59513529	59513741	213	3.6	1	59513529-59513741
TU6330	chr1	59513753	59514147	388	3.0	2	59513753-59513931	59513939-59514147
TU6331	chr1	59514177	59514336	160	5.4	1	59514177-59514336
TU6332	chr1	59514645	59514842	198	3.2	1	59514645-59514842
TU6333	chr1	59515238	59515485	248	3.0	1	59515238-59515485
TU6334	chr1	59648600	59648776	177	2.3	1	59648600-59648776
TU6335	chr1	59649325	59649509	180	2.0	2	59649325-59649414	59649420-59649509
TU6336	chr1	59651961	59652122	162	2.2	1	59651961-59652122
TU6337	chr1	59652479	59653284	806	25.7	1	59652479-59653284
TU6338	chr1	59653354	59653848	483	9.5	2	59653354-59653494	59653507-59653848
TU6339	chr1	59655980	59656151	172	3.4	1	59655980-59656151
TU6340	chr1	59656639	59656806	168	2.4	1	59656639-59656806
TU6341	chr1	59666907	59667066	160	2.3	1	59666907-59667066
TU6342	chr1	59667831	59668001	171	3.2	1	59667831-59668001
TU6343	chr1	59668474	59668642	159	2.1	2	59668474-59668563	59668574-59668642
TU6344	chr1	59669677	59669843	167	2.7	1	59669677-59669843
TU6345	chr1	59671018	59671201	184	3.9	1	59671018-59671201
TU6346	chr1	59672053	59672283	231	4.4	1	59672053-59672283
TU6347	chr1	59673850	59674213	364	3.6	1	59673850-59674213
TU6348	chr1	59678248	59678406	156	2.1	2	59678248-59678337	59678341-59678406
TU6349	chr1	59681506	59681661	156	2.3	1	59681506-59681661
TU6350	chr1	59683286	59683491	206	4.2	1	59683286-59683491
TU6351	chr1	59684505	59684668	164	3.2	1	59684505-59684668
TU6352	chr1	59693856	59694039	184	2.7	1	59693856-59694039
TU6353	chr1	59771024	59771205	182	4.9	1	59771024-59771205
TU6354	chr1	59771740	59771903	160	2.1	2	59771740-59771809	59771814-59771903
TU6356	chr1	59780313	59780630	318	5.6	1	59780313-59780630
TU6357	chr1	59780966	59781302	334	3.9	2	59780966-59781211	59781215-59781302
TU6358	chr1	59781448	59781639	178	2.1	2	59781448-59781537	59781552-59781639
TU6359	chr1	59781819	59781984	166	2.1	1	59781819-59781984
TU6360	chr1	59786138	59786311	174	5.8	1	59786138-59786311
TU6361	chr1	59786379	59786559	181	2.7	1	59786379-59786559
TU6362	chr1	59792922	59793145	224	8.5	1	59792922-59793145
TU6363	chr1	59793588	59793741	154	2.2	1	59793588-59793741
TU6364	chr1	59797864	59798024	161	2.7	1	59797864-59798024
TU6365	chr1	59798438	59798625	179	3.5	2	59798438-59798571	59798581-59798625
TU6366	chr1	59798751	59798924	174	2.8	1	59798751-59798924
TU6367	chr1	59800104	59800379	251	2.1	2	59800104-59800193	59800219-59800379
TU6369	chr1	59834412	59834579	168	3.7	1	59834412-59834579
TU6370	chr1	59834693	59834883	184	2.4	2	59834693-59834786	59834794-59834883
TU6372	chr1	59870345	59870798	454	5.7	1	59870345-59870798
TU6373	chr1	59871040	59871318	279	6.2	1	59871040-59871318
TU6374	chr1	59874958	59875119	162	2.7	1	59874958-59875119
TU6375	chr1	59880853	59881011	158	2.1	2	59880853-59880920	59880922-59881011
TU6376	chr1	59900621	59900829	209	2.7	1	59900621-59900829
TU6377	chr1	59901862	59902526	665	61.1	1	59901862-59902526
TU6378	chr1	59903144	59903482	339	41.7	1	59903144-59903482
TU6379	chr1	59903882	59904120	239	2.5	1	59903882-59904120
TU6380	chr1	59905067	59905392	326	2.5	1	59905067-59905392
TU6381	chr1	59905782	59906121	340	2.9	1	59905782-59906121
TU6382	chr1	59906140	59906363	224	3.0	1	59906140-59906363
TU6383	chr1	59906687	59906960	274	4.8	1	59906687-59906960
TU6384	chr1	59907274	59907512	237	3.2	2	59907274-59907463	59907466-59907512
TU6385	chr1	59909910	59910079	170	2.2	1	59909910-59910079
TU6386	chr1	59911268	59911444	177	3.8	1	59911268-59911444
TU6387	chr1	59912068	59912342	258	3.0	2	59912068-59912157	59912175-59912342
TU6388	chr1	59912998	59913360	363	4.8	1	59912998-59913360
TU6389	chr1	59913630	59913940	308	4.6	2	59913630-59913845	59913849-59913940
TU6390	chr1	59914202	59914404	203	6.2	1	59914202-59914404
TU6391	chr1	59914691	59915391	698	3.6	2	59914691-59915298	59915302-59915391
TU6392	chr1	59915844	59916027	184	2.5	1	59915844-59916027
TU6393	chr1	59916268	59916450	165	2.4	2	59916268-59916357	59916376-59916450
TU6394	chr1	59916480	59916746	267	4.6	1	59916480-59916746
TU6395	chr1	59916872	59917057	186	3.6	1	59916872-59917057
TU6396	chr1	59918462	59918624	163	2.0	1	59918462-59918624
TU6397	chr1	59918862	59919615	754	12.3	1	59918862-59919615
TU6398	chr1	59919943	59920451	509	4.8	1	59919943-59920451
TU6399	chr1	59920546	59920719	174	3.8	1	59920546-59920719
TU6400	chr1	59920833	59921197	365	8.1	1	59920833-59921197
TU6401	chr1	59921402	59921561	160	3.9	1	59921402-59921561
TU6402	chr1	59921568	59922309	742	8.3	1	59921568-59922309
TU6403	chr1	59922552	59922908	357	5.1	1	59922552-59922908
TU6404	chr1	59922916	59923101	186	8.0	1	59922916-59923101
TU6405	chr1	59923943	59924100	155	2.1	2	59923943-59924007	59924011-59924100
TU6406	chr1	59925364	59926802	884	5.1	3	59925364-59925931	59926162-59926351	59926677-59926802
TU6407	chr1	59926878	59936238	449	5.3	3	59926878-59927057	59927092-59927240	59936119-59936238
TU6408	chr1	59927797	59928213	414	5.6	2	59927797-59928133	59928137-59928213
TU6409	chr1	59928848	59929493	646	3.7	1	59928848-59929493
TU6410	chr1	59930002	59930178	177	2.9	1	59930002-59930178
TU6411	chr1	59930367	59930703	337	3.0	1	59930367-59930703
TU6412	chr1	59930778	59931089	309	2.9	2	59930778-59931001	59931005-59931089
TU6413	chr1	59933021	59933195	175	3.1	1	59933021-59933195
TU6414	chr1	59934067	59934260	194	2.4	1	59934067-59934260
TU6415	chr1	59934629	59934811	183	2.9	1	59934629-59934811
TU6416	chr1	59937911	59938081	171	2.8	1	59937911-59938081
TU6417	chr1	59939766	59939942	173	2.0	2	59939766-59939848	59939853-59939942
TU6418	chr1	59940092	59940274	183	2.9	1	59940092-59940274
TU6419	chr1	59940561	59940726	166	2.2	1	59940561-59940726
TU6420	chr1	59941805	59942065	258	4.5	2	59941805-59941972	59941976-59942065
TU6421	chr1	59942175	59942415	241	4.1	1	59942175-59942415
TU6422	chr1	59942771	59943018	248	3.2	1	59942771-59943018
TU6423	chr1	59943345	59943594	250	3.9	1	59943345-59943594
TU6424	chr1	59944232	59944400	169	2.3	1	59944232-59944400
TU6425	chr1	59946001	59946161	156	2.1	2	59946001-59946066	59946072-59946161
TU6426	chr1	59947695	59947855	161	3.3	1	59947695-59947855
TU6427	chr1	59947898	59948048	151	2.3	1	59947898-59948048
TU6428	chr1	59959201	59959462	243	3.1	2	59959201-59959278	59959298-59959462
TU6429	chr1	59959619	59959870	251	2.5	2	59959619-59959765	59959767-59959870
TU6430	chr1	59960390	59960567	168	2.0	2	59960390-59960470	59960481-59960567
TU6431	chr1	59966548	59968128	214	4.7	2	59966548-59966686	59968054-59968128
TU6432	chr1	59984345	59985066	491	8.4	2	59984345-59984417	59984649-59985066
TU6433	chr1	59985167	59985324	158	2.1	1	59985167-59985324
TU6434	chr1	59985452	59985787	336	17.9	1	59985452-59985787
TU6435	chr1	59986238	59986452	215	12.5	1	59986238-59986452
TU6436	chr1	59986903	59987063	161	2.8	1	59986903-59987063
TU6437	chr1	59987116	59987780	634	9.9	2	59987116-59987515	59987547-59987780
TU6438	chr1	59988285	59989220	936	11.5	1	59988285-59989220
TU6439	chr1	59989315	59989663	349	30.6	1	59989315-59989663
TU6440	chr1	59990701	59990879	165	2.0	2	59990701-59990778	59990793-59990879
TU6529	chr1	61093474	61093643	170	3.1	1	61093474-61093643
TU6530	chr1	61094165	61094361	197	4.4	1	61094165-61094361
TU6531	chr1	61095012	61095256	245	2.5	1	61095012-61095256
TU6532	chr1	61095366	61095938	565	4.5	2	61095366-61095840	61095849-61095938
TU6533	chr1	61096015	61096244	230	5.1	1	61096015-61096244
TU6534	chr1	61096949	61097302	354	3.4	1	61096949-61097302
TU6535	chr1	61097532	61097717	186	2.8	1	61097532-61097717
TU6536	chr1	61098742	61098915	174	4.0	1	61098742-61098915
TU6537	chr1	61101852	61102015	164	2.1	1	61101852-61102015
TU6538	chr1	61115526	61115705	177	2.0	2	61115526-61115615	61115619-61115705
TU6539	chr1	61116050	61116211	162	2.5	1	61116050-61116211
TU6540	chr1	61117399	61117614	197	2.3	2	61117399-61117470	61117490-61117614
TU6541	chr1	61118027	61118375	349	4.1	1	61118027-61118375
TU6542	chr1	61119391	61119568	178	2.8	1	61119391-61119568
TU6543	chr1	61119639	61120025	261	2.1	3	61119639-61119695	61119784-61119836	61119875-61120025
TU6544	chr1	61121479	61121651	173	2.3	1	61121479-61121651
TU6545	chr1	61124670	61124853	184	3.2	1	61124670-61124853
TU6546	chr1	61125431	61125584	154	2.9	1	61125431-61125584
TU6547	chr1	61128878	61129056	179	3.4	1	61128878-61129056
TU6548	chr1	61132005	61132170	166	3.2	1	61132005-61132170
TU6549	chr1	61132406	61132579	174	2.3	1	61132406-61132579
TU6550	chr1	61133157	61133324	168	2.1	1	61133157-61133324
TU6551	chr1	61134415	61134591	177	3.2	1	61134415-61134591
TU6552	chr1	61140697	61140854	158	2.9	1	61140697-61140854
TU6554	chr1	61143411	61143808	343	2.8	3	61143411-61143500	61143519-61143596	61143634-61143808
TU6555	chr1	61144530	61144726	197	6.0	1	61144530-61144726
TU6558	chr1	61148124	61148408	280	3.0	2	61148124-61148319	61148325-61148408
TU6559	chr1	61148524	61148717	180	2.1	2	61148524-61148613	61148628-61148717
TU6560	chr1	61148809	61148992	184	8.6	1	61148809-61148992
TU6561	chr1	61149126	61149411	238	3.6	2	61149126-61149166	61149215-61149411
TU6562	chr1	61149622	61149848	227	3.2	1	61149622-61149848
TU6563	chr1	61150463	61150894	400	3.6	2	61150463-61150681	61150714-61150894
TU6566	chr1	61152072	61152258	187	3.9	1	61152072-61152258
TU6567	chr1	61152443	61152629	187	2.8	1	61152443-61152629
TU6568	chr1	61152804	61152985	182	2.7	1	61152804-61152985
TU6569	chr1	61153072	61153263	180	2.4	2	61153072-61153161	61153174-61153263
TU6570	chr1	61153877	61154043	161	2.1	2	61153877-61153966	61153973-61154043
TU6571	chr1	61187243	61187413	171	2.2	1	61187243-61187413
TU6572	chr1	61191158	61191337	180	2.6	1	61191158-61191337
TU6573	chr1	61191649	61191884	236	3.7	1	61191649-61191884
TU6574	chr1	61193326	61193571	246	3.5	1	61193326-61193571
TU6575	chr1	61195143	61195316	174	3.1	1	61195143-61195316
TU6576	chr1	61197316	61197536	221	2.6	1	61197316-61197536
TU6577	chr1	61201654	61201815	162	2.5	1	61201654-61201815
TU6578	chr1	61202164	61202339	176	2.2	1	61202164-61202339
TU6579	chr1	61202384	61202550	167	2.1	1	61202384-61202550
TU6580	chr1	61205020	61205282	235	2.0	3	61205020-61205099	61205120-61205209	61205218-61205282
TU6581	chr1	61210395	61210567	173	2.4	1	61210395-61210567
TU6582	chr1	61212592	61212775	179	2.5	2	61212592-61212662	61212668-61212775
TU6583	chr1	61213795	61213963	169	2.0	1	61213795-61213963
TU6584	chr1	61214018	61214249	232	4.0	1	61214018-61214249
TU6585	chr1	61217724	61217965	242	3.0	1	61217724-61217965
TU6586	chr1	61219661	61219836	176	2.0	1	61219661-61219836
TU6587	chr1	61223897	61224056	160	2.2	1	61223897-61224056
TU6588	chr1	61225205	61225762	551	4.2	2	61225205-61225556	61225564-61225762
TU6589	chr1	61231239	61231415	167	2.0	2	61231239-61231315	61231326-61231415
TU6590	chr1	61232855	61233071	217	2.5	1	61232855-61233071
TU6591	chr1	61233096	61233448	353	3.4	1	61233096-61233448
TU6592	chr1	61233954	61234119	166	2.6	1	61233954-61234119
TU6593	chr1	61234356	61234525	170	2.2	1	61234356-61234525
TU6594	chr1	61234831	61235059	229	2.6	1	61234831-61235059
TU6595	chr1	61235147	61235363	217	4.0	1	61235147-61235363
TU6596	chr1	61235642	61235802	159	2.0	2	61235642-61235710	61235713-61235802
TU6597	chr1	61236026	61236352	285	3.0	2	61236026-61236149	61236192-61236352
TU6598	chr1	61236776	61236929	154	2.2	1	61236776-61236929
TU6599	chr1	61246075	61246237	163	2.3	1	61246075-61246237
TU6600	chr1	61246554	61246730	177	2.4	1	61246554-61246730
TU6601	chr1	61248935	61249104	170	2.1	1	61248935-61249104
TU6602	chr1	61253303	61253484	180	2.4	2	61253303-61253392	61253395-61253484
TU6603	chr1	61259283	61259462	177	2.0	2	61259283-61259372	61259376-61259462
TU6605	chr1	61265113	61265283	171	2.1	1	61265113-61265283
TU6606	chr1	61268144	61268484	332	3.9	2	61268144-61268233	61268243-61268484
TU6607	chr1	61269012	61269190	179	7.3	1	61269012-61269190
TU6608	chr1	61269603	61270238	636	5.3	1	61269603-61270238
TU6609	chr1	61270272	61270471	200	4.3	1	61270272-61270471
TU6610	chr1	61271240	61271401	162	2.9	1	61271240-61271401
TU6611	chr1	61271544	61271736	188	2.8	2	61271544-61271641	61271647-61271736
TU6612	chr1	61272847	61273086	240	2.8	1	61272847-61273086
TU6613	chr1	61274439	61274688	250	3.9	1	61274439-61274688
TU6614	chr1	61275918	61276093	176	3.1	1	61275918-61276093
TU6615	chr1	61280255	61280497	243	2.9	1	61280255-61280497
TU6616	chr1	61280553	61280776	224	3.4	1	61280553-61280776
TU6617	chr1	61280849	61281117	269	2.9	1	61280849-61281117
TU6618	chr1	61281226	61281396	171	3.1	1	61281226-61281396
TU6619	chr1	61282169	61282373	205	4.7	1	61282169-61282373
TU6620	chr1	61282585	61282878	294	3.8	1	61282585-61282878
TU6621	chr1	61283306	61283475	170	3.9	1	61283306-61283475
TU6622	chr1	61293351	61293619	269	3.8	1	61293351-61293619
TU6623	chr1	61293671	61294084	346	2.5	2	61293671-61293848	61293917-61294084
TU6624	chr1	61294167	61294349	183	3.5	1	61294167-61294349
TU6625	chr1	61294732	61294905	163	2.0	2	61294732-61294804	61294816-61294905
TU6626	chr1	61295020	61295319	300	4.1	1	61295020-61295319
TU6627	chr1	61296938	61297227	290	2.7	1	61296938-61297227
TU6628	chr1	61297669	61297978	303	3.2	2	61297669-61297880	61297888-61297978
TU6629	chr1	61298134	61298345	212	4.7	1	61298134-61298345
TU6630	chr1	61298368	61298658	288	3.6	2	61298368-61298461	61298465-61298658
TU6631	chr1	61305124	61305305	180	2.1	2	61305124-61305213	61305216-61305305
TU6632	chr1	61310445	61310816	344	2.9	3	61310445-61310534	61310538-61310612	61310638-61310816
TU6633	chr1	61311040	61311360	284	2.3	2	61311040-61311105	61311143-61311360
TU6634	chr1	61311697	61311847	151	2.1	1	61311697-61311847
TU6635	chr1	61311939	61312275	337	4.9	1	61311939-61312275
TU6636	chr1	61312674	61312874	201	4.9	1	61312674-61312874
TU6637	chr1	61313971	61314125	155	2.5	1	61313971-61314125
TU6638	chr1	61322373	61322540	168	3.0	1	61322373-61322540
TU6639	chr1	61324959	61325133	175	3.0	1	61324959-61325133
TU6640	chr1	61326681	61326855	175	2.9	1	61326681-61326855
TU6641	chr1	61327116	61327294	179	2.6	1	61327116-61327294
TU6642	chr1	61327315	61327499	185	6.1	1	61327315-61327499
TU6643	chr1	61327615	61328099	485	5.7	1	61327615-61328099
TU6644	chr1	61328113	61328304	192	7.1	1	61328113-61328304
TU6645	chr1	61328577	61329164	588	4.6	1	61328577-61329164
TU6646	chr1	61329991	61330172	170	2.1	2	61329991-61330070	61330083-61330172
TU6647	chr1	61331762	61331962	201	3.4	1	61331762-61331962
TU6648	chr1	61337195	61337362	168	3.8	1	61337195-61337362
TU6649	chr1	61337480	61337678	199	3.7	1	61337480-61337678
TU6650	chr1	61337857	61338023	167	4.3	1	61337857-61338023
TU6651	chr1	61338105	61338390	276	4.2	2	61338105-61338194	61338205-61338390
TU6652	chr1	61338600	61338863	228	2.6	2	61338600-61338720	61338757-61338863
TU6653	chr1	61338904	61339211	308	3.3	1	61338904-61339211
TU6654	chr1	61340021	61340355	335	3.3	1	61340021-61340355
TU6655	chr1	61341672	61341945	270	2.5	2	61341672-61341761	61341766-61341945
TU6656	chr1	61343453	61343701	247	2.4	2	61343453-61343561	61343564-61343701
TU6658	chr1	61349523	61349680	158	2.2	1	61349523-61349680
TU6659	chr1	61352344	61352526	183	2.6	1	61352344-61352526
TU6660	chr1	61360225	61360408	180	2.0	2	61360225-61360314	61360319-61360408
TU6661	chr1	61362697	61362880	184	3.7	1	61362697-61362880
TU6662	chr1	61363077	61363398	322	3.0	1	61363077-61363398
TU6663	chr1	61372328	61372503	176	2.1	1	61372328-61372503
TU6664	chr1	61372629	61372889	261	3.4	1	61372629-61372889
TU6665	chr1	61373987	61374213	227	3.8	1	61373987-61374213
TU6666	chr1	61375087	61375265	179	2.0	1	61375087-61375265
TU6667	chr1	61375455	61375632	178	2.6	1	61375455-61375632
TU6668	chr1	61440398	61440563	166	3.0	1	61440398-61440563
TU6669	chr1	61486912	61487085	174	2.1	1	61486912-61487085
TU6670	chr1	61491552	61491727	176	2.0	1	61491552-61491727
TU6671	chr1	61590073	61590365	293	3.1	1	61590073-61590365
TU6672	chr1	61590491	61591358	868	16.0	1	61590491-61591358
TU6673	chr1	61591817	61592193	377	15.8	1	61591817-61592193
TU6674	chr1	61592196	61596151	1151	16.4	3	61592196-61593137	61595252-61595377	61596069-61596151
TU6675	chr1	61593960	61594170	211	2.6	1	61593960-61594170
TU6676	chr1	61594301	61594477	177	2.0	1	61594301-61594477
TU6677	chr1	61604167	61604340	174	3.1	1	61604167-61604340
TU6678	chr1	61609967	61610136	170	3.0	1	61609967-61610136
TU6679	chr1	61614020	61614196	177	4.1	1	61614020-61614196
TU6680	chr1	61618855	61619019	165	2.1	1	61618855-61619019
TU6681	chr1	61625064	61625229	166	2.1	1	61625064-61625229
TU6682	chr1	61625716	61625965	250	2.8	1	61625716-61625965
TU6683	chr1	61626188	61626383	193	2.2	2	61626188-61626277	61626281-61626383
TU6684	chr1	61626396	61626561	166	2.3	1	61626396-61626561
TU6685	chr1	61627635	61631591	389	6.9	3	61627635-61627709	61629236-61629449	61631492-61631591
TU6686	chr1	61629797	61630024	228	3.5	1	61629797-61630024
TU6687	chr1	61636747	61638237	173	10.0	2	61636747-61636873	61638192-61638237
TU6688	chr1	61637029	61637193	157	2.1	2	61637029-61637118	61637127-61637193
TU6689	chr1	61637467	61637654	188	3.6	1	61637467-61637654
TU6690	chr1	61639420	61639591	172	3.0	1	61639420-61639591
TU6691	chr1	61960309	61960469	161	2.2	1	61960309-61960469
TU6692	chr1	62020302	62020463	162	2.2	1	62020302-62020463
TU6693	chr1	62077581	62077846	262	2.3	2	62077581-62077752	62077757-62077846
TU6694	chr1	62099428	62099586	158	2.1	2	62099428-62099495	62099497-62099586
TU6695	chr1	62102751	62102906	156	2.1	1	62102751-62102906
TU6696	chr1	62123411	62123583	173	3.0	1	62123411-62123583
TU6697	chr1	62124073	62124243	171	2.4	1	62124073-62124243
TU6698	chr1	62125850	62126137	288	4.0	1	62125850-62126137
TU6699	chr1	62126553	62126725	171	2.1	2	62126553-62126605	62126608-62126725
TU6700	chr1	62126791	62126961	171	2.3	1	62126791-62126961
TU6701	chr1	62127298	62127479	182	2.6	1	62127298-62127479
TU6702	chr1	62132964	62133268	304	2.3	2	62132964-62133138	62133140-62133268
TU6703	chr1	62133661	62133857	192	2.4	2	62133661-62133736	62133742-62133857
TU6704	chr1	62133885	62134073	189	4.0	1	62133885-62134073
TU6705	chr1	62134342	62134513	172	2.4	1	62134342-62134513
TU6706	chr1	62164462	62164632	171	3.1	1	62164462-62164632
TU6707	chr1	62204399	62204577	179	2.0	1	62204399-62204577
TU6708	chr1	62206360	62206525	166	2.5	1	62206360-62206525
TU6709	chr1	62208197	62208363	167	2.8	1	62208197-62208363
TU6710	chr1	62210867	62211058	180	2.4	2	62210867-62210956	62210969-62211058
TU6711	chr1	62224277	62224445	169	2.4	1	62224277-62224445
TU6712	chr1	62237568	62237743	176	3.8	1	62237568-62237743
TU6713	chr1	62238534	62238898	365	5.2	1	62238534-62238898
TU6714	chr1	62239129	62239309	157	2.1	2	62239129-62239218	62239243-62239309
TU6715	chr1	62239961	62240476	516	5.3	1	62239961-62240476
TU6716	chr1	62240520	62241850	1290	5.4	2	62240520-62240638	62240680-62241850
TU6717	chr1	62242383	62242539	157	2.3	1	62242383-62242539
TU6718	chr1	62243249	62243404	156	3.0	1	62243249-62243404
TU6719	chr1	62245278	62245461	176	2.5	2	62245278-62245367	62245376-62245461
TU6720	chr1	62245616	62245787	172	2.9	1	62245616-62245787
TU6721	chr1	62246238	62246538	301	4.0	1	62246238-62246538
TU6722	chr1	62246847	62247027	181	4.7	1	62246847-62247027
TU6723	chr1	62247748	62247907	152	2.1	2	62247748-62247837	62247846-62247907
TU6724	chr1	62249099	62249261	163	2.1	1	62249099-62249261
TU6725	chr1	62289627	62289927	301	2.9	1	62289627-62289927
TU6726	chr1	62295173	62295341	169	2.1	1	62295173-62295341
TU6727	chr1	62296153	62296323	171	2.0	1	62296153-62296323
TU6728	chr1	62296649	62296819	171	3.1	1	62296649-62296819
TU6729	chr1	62297631	62297822	192	3.9	1	62297631-62297822
TU6730	chr1	62310453	62310610	158	2.2	1	62310453-62310610
TU6731	chr1	62311989	62312185	197	4.0	1	62311989-62312185
TU6732	chr1	62316775	62316978	201	2.1	2	62316775-62316885	62316889-62316978
TU6733	chr1	62317374	62317538	165	2.8	1	62317374-62317538
TU6734	chr1	62317694	62317853	160	2.1	1	62317694-62317853
TU6735	chr1	62318184	62318405	222	5.0	1	62318184-62318405
TU6736	chr1	62319906	62320187	282	2.5	1	62319906-62320187
TU6737	chr1	62320707	62320865	159	2.0	1	62320707-62320865
TU6738	chr1	62322512	62322678	167	2.6	1	62322512-62322678
TU6739	chr1	62322836	62323002	167	3.0	1	62322836-62323002
TU6740	chr1	62327058	62327223	166	2.3	1	62327058-62327223
TU6741	chr1	62327450	62327733	282	3.2	2	62327450-62327642	62327645-62327733
TU6742	chr1	62328325	62328497	170	2.2	2	62328325-62328436	62328440-62328497
TU6743	chr1	62345894	62346056	163	2.9	1	62345894-62346056
TU6744	chr1	62357105	62357282	178	2.8	1	62357105-62357282
TU6745	chr1	62368533	62368710	173	2.4	2	62368533-62368614	62368620-62368710
TU6746	chr1	62369749	62369926	178	3.2	1	62369749-62369926
TU6747	chr1	62370972	62371259	288	2.8	1	62370972-62371259
TU6748	chr1	62371372	62371551	180	3.1	1	62371372-62371551
TU6749	chr1	62372297	62372454	155	2.1	2	62372297-62372361	62372365-62372454
TU6750	chr1	62375930	62376094	165	2.3	1	62375930-62376094
TU6751	chr1	62377776	62377948	173	3.7	1	62377776-62377948
TU6752	chr1	62379335	62379499	165	2.0	1	62379335-62379499
TU6753	chr1	62438749	62438909	161	2.2	1	62438749-62438909
TU6754	chr1	62441859	62442028	170	4.1	1	62441859-62442028
TU6755	chr1	62442063	62442222	160	2.1	1	62442063-62442222
TU6756	chr1	62443294	62443621	319	2.4	3	62443294-62443390	62443393-62443551	62443559-62443621
TU6757	chr1	62445843	62446019	177	2.1	1	62445843-62446019
TU6758	chr1	62460290	62460447	158	2.1	1	62460290-62460447
TU6759	chr1	62497122	62497285	164	2.8	1	62497122-62497285
TU6760	chr1	62552159	62552315	157	2.1	1	62552159-62552315
TU6761	chr1	63424245	63424426	180	2.0	2	63424245-63424334	63424337-63424426
TU6762	chr1	64002453	64003812	1360	45.2	1	64002453-64003812
TU6763	chr1	64003980	64005440	1461	42.4	1	64003980-64005440
TU6764	chr1	64005570	64022369	1950	31.5	8	64005570-64005964	64007367-64007547	64008832-64009173	64017059-64017354	64018419-64018637	64020184-64020247	64021072-64021260	64022106-64022369
TU6765	chr1	64007610	64007900	291	5.1	1	64007610-64007900
TU6766	chr1	64010698	64010864	167	2.7	1	64010698-64010864
TU6767	chr1	64011063	64011232	170	2.1	1	64011063-64011232
TU6768	chr1	64012108	64012280	173	2.3	1	64012108-64012280
TU6769	chr1	64012346	64012515	167	2.0	2	64012346-64012422	64012426-64012515
TU6770	chr1	64014388	64014546	153	2.1	2	64014388-64014477	64014484-64014546
TU6771	chr1	64020574	64020759	186	4.8	1	64020574-64020759
TU6772	chr1	64022391	64022563	173	3.0	1	64022391-64022563
TU6773	chr1	64022785	64022957	173	3.1	1	64022785-64022957
TU6774	chr1	64023764	64023922	159	3.6	1	64023764-64023922
TU6775	chr1	64025995	64030373	229	9.3	2	64025995-64026183	64030334-64030373
TU6776	chr1	64026407	64026582	176	3.4	1	64026407-64026582
TU6777	chr1	64026753	64037030	658	14.8	4	64026753-64026844	64027476-64027570	64033480-64033816	64036897-64037030
TU6778	chr1	64028990	64029155	166	2.8	1	64028990-64029155
TU6779	chr1	64029794	64030012	219	3.1	1	64029794-64030012
TU6780	chr1	64030424	64030598	175	2.0	1	64030424-64030598
TU6781	chr1	64032004	64032578	575	10.7	1	64032004-64032578
TU6782	chr1	64032639	64032938	300	5.4	1	64032639-64032938
TU6783	chr1	64033114	64033454	334	5.2	2	64033114-64033355	64033363-64033454
TU6784	chr1	64033859	64034036	178	2.8	1	64033859-64034036
TU6785	chr1	64041084	64041251	168	2.0	1	64041084-64041251
TU6786	chr1	64044275	64044442	168	2.5	1	64044275-64044442
TU6787	chr1	64044696	64044881	186	5.8	1	64044696-64044881
TU6788	chr1	64047852	64048096	245	3.5	1	64047852-64048096
TU6789	chr1	64060142	64060341	200	4.2	1	64060142-64060341
TU6790	chr1	64060611	64060778	168	2.3	1	64060611-64060778
TU6791	chr1	64069817	64070296	480	4.2	1	64069817-64070296
TU6792	chr1	64071088	64071540	453	3.0	1	64071088-64071540
TU6793	chr1	64071576	64071742	167	3.2	1	64071576-64071742
TU6794	chr1	64072444	64072876	433	6.6	1	64072444-64072876
TU6795	chr1	64073039	64073869	831	7.9	1	64073039-64073869
TU6796	chr1	64073905	64074651	747	16.0	1	64073905-64074651
TU6797	chr1	64074690	64074988	299	11.2	1	64074690-64074988
TU6798	chr1	64075206	64075512	307	7.3	1	64075206-64075512
TU6799	chr1	64076702	64076873	172	3.4	1	64076702-64076873
TU6800	chr1	64077314	64077490	177	2.6	1	64077314-64077490
TU6801	chr1	64083357	64083543	187	2.7	1	64083357-64083543
TU6802	chr1	64083667	64083845	179	2.8	1	64083667-64083845
TU6803	chr1	64086242	64086514	272	4.5	2	64086242-64086423	64086425-64086514
TU6804	chr1	64086855	64087024	169	2.0	2	64086855-64086933	64086935-64087024
TU6805	chr1	64088054	64088221	168	3.1	1	64088054-64088221
TU6806	chr1	64088830	64089010	181	4.5	1	64088830-64089010
TU6807	chr1	64090237	64090551	282	4.1	2	64090237-64090452	64090486-64090551
TU6808	chr1	64091152	64091313	162	2.2	1	64091152-64091313
TU6809	chr1	64091773	64091931	159	2.5	1	64091773-64091931
TU6810	chr1	64093188	64093704	517	6.3	1	64093188-64093704
TU6811	chr1	64095724	64095891	168	2.7	1	64095724-64095891
TU6812	chr1	64099321	64099509	189	4.8	1	64099321-64099509
TU6813	chr1	64101284	64101474	186	2.6	2	64101284-64101373	64101379-64101474
TU6814	chr1	64102148	64102387	240	2.2	1	64102148-64102387
TU6815	chr1	64103209	64103382	174	2.1	1	64103209-64103382
TU6816	chr1	64103681	64103851	171	2.1	1	64103681-64103851
TU6817	chr1	64104135	64104301	167	3.2	1	64104135-64104301
TU6818	chr1	64104322	64104568	247	3.1	1	64104322-64104568
TU6819	chr1	64104743	64105535	752	9.5	2	64104743-64104834	64104876-64105535
TU6820	chr1	64105676	64106180	505	8.3	1	64105676-64106180
TU6821	chr1	64106469	64107063	595	21.4	1	64106469-64107063
TU6822	chr1	64107097	64107392	287	4.0	2	64107097-64107310	64107320-64107392
TU6823	chr1	64107562	64109362	1801	18.9	1	64107562-64109362
TU6824	chr1	64109511	64109756	246	30.7	1	64109511-64109756
TU6825	chr1	64109796	64110605	810	23.5	1	64109796-64110605
TU6826	chr1	64110730	64111014	285	8.3	1	64110730-64111014
TU6827	chr1	64111029	64112034	1006	7.8	1	64111029-64112034
TU6828	chr1	64112259	64112442	184	4.1	1	64112259-64112442
TU6829	chr1	64112636	64114101	703	40.0	2	64112636-64113100	64113864-64114101
TU6830	chr1	64114674	64114847	174	2.1	1	64114674-64114847
TU6831	chr1	64116970	64117261	292	4.6	1	64116970-64117261
TU6832	chr1	64117435	64117595	161	3.5	1	64117435-64117595
TU6833	chr1	64117916	64118093	178	2.8	1	64117916-64118093
TU6834	chr1	64118603	64118767	165	4.2	1	64118603-64118767
TU6835	chr1	64119036	64119473	438	9.2	1	64119036-64119473
TU6836	chr1	64119514	64120038	525	8.3	1	64119514-64120038
TU6837	chr1	64120321	64120498	178	3.0	1	64120321-64120498
TU6838	chr1	64120541	64120717	177	3.0	1	64120541-64120717
TU6839	chr1	64120775	64120956	182	3.7	1	64120775-64120956
TU6840	chr1	64121438	64121733	233	4.5	2	64121438-64121625	64121689-64121733
TU6841	chr1	64123022	64123190	164	2.1	2	64123022-64123113	64123119-64123190
TU6842	chr1	64124371	64124558	188	3.0	1	64124371-64124558
TU6843	chr1	64124703	64125081	379	5.5	1	64124703-64125081
TU6844	chr1	64125566	64125866	254	2.6	3	64125566-64125655	64125702-64125807	64125809-64125866
TU6845	chr1	64126163	64126483	321	5.6	1	64126163-64126483
TU6846	chr1	64129188	64129358	171	2.1	1	64129188-64129358
TU6847	chr1	64130429	64130608	172	2.2	2	64130429-64130480	64130489-64130608
TU6848	chr1	64131194	64131561	293	3.6	2	64131194-64131241	64131317-64131561
TU6849	chr1	64132062	64132249	151	2.0	2	64132062-64132151	64132189-64132249
TU6850	chr1	64133549	64133726	178	2.9	1	64133549-64133726
TU6851	chr1	64133881	64134091	211	5.0	1	64133881-64134091
TU6852	chr1	64134324	64134556	233	4.1	1	64134324-64134556
TU6853	chr1	64134705	64134871	167	3.1	1	64134705-64134871
TU6854	chr1	64135954	64136136	183	4.9	1	64135954-64136136
TU6856	chr1	64138116	64138379	262	3.1	2	64138116-64138210	64138213-64138379
TU6857	chr1	64138689	64138901	213	2.3	1	64138689-64138901
TU6858	chr1	64139097	64139398	302	5.9	1	64139097-64139398
TU6859	chr1	64145080	64145432	312	8.1	2	64145080-64145152	64145194-64145432
TU6860	chr1	64145685	64146928	1244	12.0	1	64145685-64146928
TU6861	chr1	64147253	64147432	180	3.8	1	64147253-64147432
TU6862	chr1	64148314	64148537	224	3.8	1	64148314-64148537
TU6863	chr1	64150367	64150516	150	2.2	1	64150367-64150516
TU6864	chr1	64165073	64165238	166	2.2	1	64165073-64165238
TU6865	chr1	64169543	64169728	181	2.9	2	64169543-64169633	64169639-64169728
TU6866	chr1	64170101	64170269	169	2.2	1	64170101-64170269
TU6867	chr1	64170325	64170496	166	2.0	2	64170325-64170414	64170421-64170496
TU6868	chr1	64170664	64170974	302	2.2	2	64170664-64170753	64170763-64170974
TU6869	chr1	64171038	64180407	1544	72.5	3	64171038-64172150	64175706-64175772	64180044-64180407
TU6870	chr1	64178597	64178775	179	3.5	1	64178597-64178775
TU6871	chr1	64179136	64179321	182	4.4	2	64179136-64179226	64179231-64179321
TU6876	chr1	65991215	65991397	183	5.6	1	65991215-65991397
TU6877	chr1	65991644	65991808	165	2.9	1	65991644-65991808
TU6878	chr1	65991918	65992119	202	5.7	1	65991918-65992119
TU6879	chr1	65994603	65994772	163	2.0	2	65994603-65994692	65994700-65994772
TU6880	chr1	65995365	65995758	394	3.2	1	65995365-65995758
TU6881	chr1	66021922	66022088	167	2.1	1	66021922-66022088
TU6882	chr1	66029057	66029503	396	2.9	4	66029057-66029146	66029162-66029255	66029262-66029351	66029382-66029503
TU6883	chr1	66033357	66033945	589	5.6	1	66033357-66033945
TU6884	chr1	66034067	66034372	306	8.7	1	66034067-66034372
TU6885	chr1	66035383	66035554	171	2.2	2	66035383-66035463	66035465-66035554
TU6886	chr1	66035620	66036002	383	13.2	1	66035620-66036002
TU6887	chr1	66036654	66037010	357	6.0	1	66036654-66037010
TU6888	chr1	66037109	66037380	272	13.8	1	66037109-66037380
TU6889	chr1	66037700	66038281	582	18.1	1	66037700-66038281
TU6890	chr1	66043490	66043665	176	2.8	1	66043490-66043665
TU6891	chr1	66722145	66722312	168	2.2	1	66722145-66722312
TU6892	chr1	66736839	66737003	165	2.1	1	66736839-66737003
TU6893	chr1	66752600	66752792	193	4.1	1	66752600-66752792
TU6894	chr1	66770712	66770871	160	2.2	1	66770712-66770871
TU6895	chr1	66782717	66782901	184	2.5	2	66782717-66782806	66782808-66782901
TU6896	chr1	66783686	66783877	186	3.0	2	66783686-66783777	66783784-66783877
TU6897	chr1	66816271	66816440	170	2.1	1	66816271-66816440
TU6898	chr1	66850069	66850225	155	2.0	2	66850069-66850158	66850161-66850225
TU6899	chr1	66863821	66863990	170	4.1	1	66863821-66863990
TU6900	chr1	66866995	66867173	166	2.0	2	66866995-66867082	66867096-66867173
TU6901	chr1	66867501	66867731	231	2.4	1	66867501-66867731
TU6904	chr1	66936281	66936436	155	2.1	2	66936281-66936345	66936347-66936436
TU6905	chr1	66948485	66948658	174	4.2	1	66948485-66948658
TU6906	chr1	66949016	66949274	259	3.1	1	66949016-66949274
TU6907	chr1	66949563	66949777	215	5.1	1	66949563-66949777
TU6908	chr1	66951919	66952228	310	2.4	1	66951919-66952228
TU6910	chr1	66953854	66954036	183	2.8	1	66953854-66954036
TU6911	chr1	66954853	66955119	267	3.0	1	66954853-66955119
TU6912	chr1	66955174	66955391	205	2.4	2	66955174-66955222	66955236-66955391
TU6913	chr1	66955622	66955785	164	2.3	1	66955622-66955785
TU6914	chr1	66955803	66955993	191	2.9	1	66955803-66955993
TU6915	chr1	66956356	66956547	192	3.0	1	66956356-66956547
TU6916	chr1	66956856	66957109	254	3.6	1	66956856-66957109
TU6917	chr1	66957125	66957310	171	2.3	2	66957125-66957214	66957230-66957310
TU6918	chr1	66957433	66959584	901	18.7	3	66957433-66957728	66958349-66958533	66959165-66959584
TU6919	chr1	66958815	66959081	267	4.6	1	66958815-66959081
TU6920	chr1	66959665	66960094	430	13.8	1	66959665-66960094
TU6921	chr1	66960161	66960577	417	10.4	1	66960161-66960577
TU6922	chr1	66960723	66961063	341	20.9	1	66960723-66961063
TU6923	chr1	66961511	66961689	176	2.6	2	66961511-66961624	66961628-66961689
TU6924	chr1	66962751	66962920	170	2.1	1	66962751-66962920
TU6925	chr1	66963078	66963258	181	5.3	1	66963078-66963258
TU6927	chr1	66964950	66965230	270	2.2	3	66964950-66965039	66965045-66965134	66965141-66965230
TU6928	chr1	66965397	66965559	163	2.8	1	66965397-66965559
TU6932	chr1	67013253	67013434	182	4.0	1	67013253-67013434
TU6933	chr1	67013690	67014038	349	9.4	1	67013690-67014038
TU6934	chr1	67014613	67014766	154	3.1	1	67014613-67014766
TU6935	chr1	67014897	67015081	185	4.0	1	67014897-67015081
TU6936	chr1	67015258	67015925	659	3.2	3	67015258-67015584	67015588-67015829	67015836-67015925
TU6937	chr1	67172991	67173168	170	2.2	2	67172991-67173080	67173089-67173168
TU6938	chr1	67177202	67177371	163	2.0	2	67177202-67177291	67177299-67177371
TU6939	chr1	67178762	67178929	168	3.2	1	67178762-67178929
TU6940	chr1	67219273	67219459	187	2.8	1	67219273-67219459
TU6941	chr1	67288984	67289139	154	2.1	2	67288984-67289047	67289050-67289139
TU6942	chr1	67295397	67295564	168	2.7	1	67295397-67295564
TU6943	chr1	67295902	67296276	375	4.5	1	67295902-67296276
TU6944	chr1	67296278	67296478	201	3.6	1	67296278-67296478
TU6945	chr1	67296610	67297061	452	4.7	1	67296610-67297061
TU6946	chr1	67299057	67305580	883	21.5	3	67299057-67299650	67304746-67304825	67305372-67305580
TU6947	chr1	67300984	67301156	173	3.0	1	67300984-67301156
TU6948	chr1	67321543	67321708	166	3.2	1	67321543-67321708
TU6949	chr1	67405762	67405926	165	2.2	1	67405762-67405926
TU6950	chr1	67406157	67406343	187	2.7	1	67406157-67406343
TU6951	chr1	67419733	67419891	155	2.1	2	67419733-67419797	67419802-67419891
TU6952	chr1	67434345	67434526	180	2.0	2	67434345-67434434	67434437-67434526
TU6955	chr1	67530375	67530541	167	2.7	1	67530375-67530541
TU7052	chr1	69701325	69701582	258	3.0	1	69701325-69701582
TU7053	chr1	69701954	69702133	180	3.0	1	69701954-69702133
TU7054	chr1	69702253	69702608	356	4.6	1	69702253-69702608
TU7055	chr1	69702968	69703167	200	3.0	1	69702968-69703167
TU7056	chr1	69704072	69704236	165	2.1	1	69704072-69704236
TU7057	chr1	69704784	69704971	188	5.7	1	69704784-69704971
TU7058	chr1	69705381	69706201	801	3.4	3	69705381-69705463	69705480-69706131	69706136-69706201
TU7059	chr1	69706753	69706949	197	4.7	1	69706753-69706949
TU7060	chr1	69707055	69707411	357	4.3	1	69707055-69707411
TU7061	chr1	69707702	69707926	225	5.3	1	69707702-69707926
TU7147	chr1	70748270	70748446	170	2.0	2	70748270-70748359	70748367-70748446
TU7148	chr1	70749010	70758424	2187	21.2	7	70749010-70749430	70749463-70749810	70749900-70750389	70752499-70752922	70752973-70753191	70756344-70756493	70758290-70758424
TU7149	chr1	70750643	70750813	171	3.0	1	70750643-70750813
TU7150	chr1	70751558	70751713	156	3.2	1	70751558-70751713
TU7151	chr1	70752095	70752259	165	2.3	1	70752095-70752259
TU7152	chr1	70755669	70755828	160	2.1	1	70755669-70755828
TU7153	chr1	70759227	70759402	176	2.5	1	70759227-70759402
TU7154	chr1	70764828	70764996	165	2.0	2	70764828-70764917	70764922-70764996
TU7155	chr1	70772527	70772696	170	3.1	1	70772527-70772696
TU7156	chr1	70772758	70772934	177	5.1	1	70772758-70772934
TU7157	chr1	70773640	70774015	346	2.7	2	70773640-70773716	70773747-70774015
TU7158	chr1	70780326	70780552	227	18.2	1	70780326-70780552
TU7159	chr1	70787654	70787811	158	2.2	1	70787654-70787811
TU7160	chr1	70789010	70789366	357	4.2	1	70789010-70789366
TU7161	chr1	70789813	70790207	395	6.1	1	70789813-70790207
TU7162	chr1	70790294	70790460	167	2.1	1	70790294-70790460
TU7163	chr1	70791376	70791530	155	2.3	1	70791376-70791530
TU7164	chr1	70791548	70791718	171	2.4	1	70791548-70791718
TU7165	chr1	70791986	70792366	381	3.1	1	70791986-70792366
TU7167	chr1	70809732	70810128	187	10.1	2	70809732-70809817	70810028-70810128
TU7168	chr1	70813698	70813853	156	2.1	1	70813698-70813853
TU7169	chr1	70819886	70820059	171	2.0	2	70819886-70819975	70819979-70820059
TU7170	chr1	70829429	70829678	250	2.9	1	70829429-70829678
TU7171	chr1	70835294	70835466	173	2.7	1	70835294-70835466
TU7172	chr1	70836891	70837064	174	2.7	1	70836891-70837064
TU7173	chr1	70846366	70854322	766	5.9	4	70846366-70846545	70850020-70850190	70851444-70851772	70854237-70854322
TU7174	chr1	70850455	70850727	236	2.1	2	70850455-70850600	70850638-70850727
TU7175	chr1	70852632	70852808	177	2.4	1	70852632-70852808
TU7177	chr1	70861005	70861203	199	3.3	1	70861005-70861203
TU7178	chr1	70872140	70872313	174	2.8	1	70872140-70872313
TU7180	chr1	70898075	70898257	183	2.6	1	70898075-70898257
TU7181	chr1	70898427	70898651	225	3.3	1	70898427-70898651
TU7182	chr1	70904147	70904329	183	2.7	1	70904147-70904329
TU7183	chr1	70907405	70907574	170	3.0	1	70907405-70907574
TU7184	chr1	70926021	70926192	172	2.0	1	70926021-70926192
TU7185	chr1	70928213	70928385	172	2.0	2	70928213-70928294	70928296-70928385
TU7186	chr1	70933678	70933846	169	2.1	1	70933678-70933846
TU7187	chr1	70949818	70950013	196	4.6	1	70949818-70950013
TU7188	chr1	70958851	70959014	161	3.0	2	70958851-70958918	70958922-70959014
TU7189	chr1	70969398	70969568	171	2.1	1	70969398-70969568
TU7190	chr1	70980121	70980411	291	4.7	1	70980121-70980411
TU7191	chr1	70980738	70980946	209	3.0	1	70980738-70980946
TU7192	chr1	70981381	70981556	176	2.3	1	70981381-70981556
TU7193	chr1	70982724	70982898	175	4.0	1	70982724-70982898
TU7194	chr1	70983470	70983642	173	3.8	1	70983470-70983642
TU7195	chr1	70984829	70985008	177	2.0	2	70984829-70984916	70984920-70985008
TU7196	chr1	70988338	70995249	360	4.4	3	70988338-70988403	70989203-70989449	70995203-70995249
TU7197	chr1	70991162	70991341	180	2.0	1	70991162-70991341
TU7198	chr1	71024787	71025341	539	3.4	2	71024787-71025145	71025162-71025341
TU7199	chr1	71027119	71027301	182	2.9	2	71027119-71027210	71027212-71027301
TU7200	chr1	71742112	71742287	176	2.0	1	71742112-71742287
TU7201	chr1	72085188	72085355	168	3.0	1	72085188-72085355
TU7202	chr1	72366604	72366772	169	2.1	1	72366604-72366772
TU7203	chr1	73811829	73811988	160	2.7	1	73811829-73811988
TU7213	chr1	74716559	74717334	174	2.9	2	74716559-74716648	74717251-74717334
TU7231	chr1	74924005	74924316	311	3.1	2	74924005-74924211	74924213-74924316
TU7232	chr1	74924340	74924804	465	11.5	1	74924340-74924804
TU7233	chr1	74926165	74926342	178	2.5	1	74926165-74926342
TU7234	chr1	74930143	74930323	180	2.0	2	74930143-74930232	74930234-74930323
TU7235	chr1	74994757	74994926	170	2.0	1	74994757-74994926
TU7312	chr1	75170942	75171122	180	2.4	2	75170942-75171031	75171033-75171122
TU7313	chr1	75415024	75415176	153	2.2	1	75415024-75415176
TU7314	chr1	75559403	75559578	172	2.3	2	75559403-75559492	75559497-75559578
TU7315	chr1	75734362	75753671	1495	6.2	5	75734362-75734451	75736070-75736321	75743178-75743288	75747169-75747420	75752882-75753671
TU7316	chr1	75742173	75742470	298	2.5	1	75742173-75742470
TU7317	chr1	75745111	75745285	175	2.8	1	75745111-75745285
TU7318	chr1	75745388	75745678	286	2.8	2	75745388-75745581	75745587-75745678
TU7319	chr1	75746549	75746715	167	2.1	1	75746549-75746715
TU7320	chr1	75751807	75751977	171	2.5	1	75751807-75751977
TU7321	chr1	75753742	75755034	686	7.0	3	75753742-75753988	75754282-75754503	75754818-75755034
TU7322	chr1	75754509	75754693	185	3.6	1	75754509-75754693
TU7323	chr1	75755038	75755190	153	2.3	1	75755038-75755190
TU7324	chr1	75755194	75755759	566	11.8	1	75755194-75755759
TU7325	chr1	75755939	75757792	1851	10.2	2	75755939-75756525	75756529-75757792
TU7326	chr1	75825834	75826640	805	14.4	2	75825834-75826098	75826101-75826640
TU7334	chr1	75889311	75897579	248	16.0	2	75889311-75889423	75897445-75897579
TU7335	chr1	75902175	75902324	150	2.1	1	75902175-75902324
TU7336	chr1	75902355	75902538	180	2.1	2	75902355-75902444	75902449-75902538
TU7337	chr1	75903145	75903364	220	4.6	1	75903145-75903364
TU7338	chr1	75904688	75905795	186	2.7	2	75904688-75904783	75905706-75905795
TU7339	chr1	75904845	75905014	161	2.1	2	75904845-75904915	75904925-75905014
TU7340	chr1	75906760	75906931	172	2.0	1	75906760-75906931
TU7341	chr1	75908493	75908662	170	3.0	1	75908493-75908662
TU7342	chr1	75920828	75921002	175	2.1	1	75920828-75921002
TU7343	chr1	75921333	75921495	163	3.5	1	75921333-75921495
TU7344	chr1	75922304	75922464	161	3.0	1	75922304-75922464
TU7345	chr1	75953694	75953867	173	2.0	2	75953694-75953776	75953778-75953867
TU7346	chr1	75955841	75955997	157	2.1	1	75955841-75955997
TU7347	chr1	75956752	75957175	424	3.4	1	75956752-75957175
TU7348	chr1	75971795	75971954	160	2.1	1	75971795-75971954
TU7349	chr1	75973038	75973213	176	2.5	1	75973038-75973213
TU7350	chr1	75973257	75973507	251	3.0	1	75973257-75973507
TU7351	chr1	75976950	75977103	151	2.0	2	75976950-75977010	75977014-75977103
TU7352	chr1	75982109	75982283	175	2.0	1	75982109-75982283
TU7353	chr1	75982766	75982935	170	3.0	1	75982766-75982935
TU7354	chr1	75985597	75985772	176	3.0	1	75985597-75985772
TU7355	chr1	75990288	75990458	171	2.1	1	75990288-75990458
TU7356	chr1	75994010	75994197	188	2.5	1	75994010-75994197
TU7357	chr1	75994492	75994748	255	2.3	2	75994492-75994656	75994659-75994748
TU7358	chr1	75995696	75995881	186	2.6	1	75995696-75995881
TU7360	chr1	76003244	76003425	182	3.6	1	76003244-76003425
TU7361	chr1	76012687	76012871	160	2.5	2	76012687-76012776	76012802-76012871
TU7362	chr1	76012990	76013152	163	2.7	1	76012990-76013152
TU7363	chr1	76013839	76014012	174	2.0	1	76013839-76014012
TU7364	chr1	76019914	76020118	203	3.1	2	76019914-76020019	76020022-76020118
TU7365	chr1	76021001	76021380	380	5.2	1	76021001-76021380
TU7366	chr1	76021403	76021899	497	2.8	1	76021403-76021899
TU7367	chr1	76023770	76023943	174	4.0	1	76023770-76023943
TU7368	chr1	76024545	76024905	349	2.5	2	76024545-76024803	76024816-76024905
TU7369	chr1	76026340	76026605	266	5.4	1	76026340-76026605
TU7370	chr1	76026730	76027073	344	8.0	1	76026730-76027073
TU7371	chr1	76029058	76029217	160	2.2	1	76029058-76029217
TU7372	chr1	76036034	76036218	185	2.5	1	76036034-76036218
TU7373	chr1	76036299	76042189	607	7.0	3	76036299-76036450	76039627-76039777	76041886-76042189
TU7374	chr1	76036628	76036977	350	2.6	1	76036628-76036977
TU7375	chr1	76037468	76037687	220	4.1	1	76037468-76037687
TU7376	chr1	76040548	76040726	179	3.1	1	76040548-76040726
TU7377	chr1	76042911	76043152	242	5.8	1	76042911-76043152
TU7378	chr1	76043802	76043977	176	2.6	1	76043802-76043977
TU7379	chr1	76046048	76047685	1638	13.1	1	76046048-76047685
TU7380	chr1	76048218	76048482	265	8.1	1	76048218-76048482
TU7381	chr1	76053804	76053993	190	6.0	1	76053804-76053993
TU7382	chr1	76054255	76054418	160	2.0	2	76054255-76054344	76054349-76054418
TU7383	chr1	76054515	76055005	491	5.3	1	76054515-76055005
TU7384	chr1	76059571	76059755	185	2.6	1	76059571-76059755
TU7385	chr1	76091872	76092051	179	2.3	2	76091872-76091939	76091941-76092051
TU7386	chr1	76099779	76100075	297	2.6	1	76099779-76100075
TU7387	chr1	76100985	76101155	171	4.1	1	76100985-76101155
TU7388	chr1	76103170	76103347	178	2.9	1	76103170-76103347
TU7389	chr1	76103553	76103844	292	3.1	1	76103553-76103844
TU7390	chr1	76103895	76104114	220	6.0	1	76103895-76104114
TU7391	chr1	76104636	76104823	188	5.9	1	76104636-76104823
TU7392	chr1	76105142	76105483	342	3.6	1	76105142-76105483
TU7393	chr1	76105662	76105841	180	2.8	1	76105662-76105841
TU7394	chr1	76105900	76106256	357	3.5	1	76105900-76106256
TU7395	chr1	76106277	76106450	172	2.0	2	76106277-76106366	76106369-76106450
TU7398	chr1	76107916	76108272	351	3.0	2	76107916-76108005	76108012-76108272
TU7399	chr1	76130134	76132154	2020	6.4	2	76130134-76131434	76131436-76132154
TU7400	chr1	76132289	76132713	425	6.9	1	76132289-76132713
TU7401	chr1	76132799	76133073	275	4.9	1	76132799-76133073
TU7402	chr1	76133389	76133620	230	2.7	2	76133389-76133522	76133525-76133620
TU7403	chr1	76134109	76134363	255	2.6	1	76134109-76134363
TU7404	chr1	76134453	76149126	1137	11.7	6	76134453-76134719	76138045-76138204	76139401-76139530	76139620-76139907	76145350-76145520	76149006-76149126
TU7405	chr1	76136713	76136872	160	2.2	1	76136713-76136872
TU7406	chr1	76140421	76140674	232	2.7	2	76140421-76140490	76140513-76140674
TU7407	chr1	76142952	76143113	162	2.6	1	76142952-76143113
TU7408	chr1	76144914	76145098	182	2.9	2	76144914-76145005	76145009-76145098
TU7409	chr1	76145672	76146253	582	6.7	1	76145672-76146253
TU7410	chr1	76146328	76146541	214	5.1	1	76146328-76146541
TU7411	chr1	76146651	76146847	180	2.6	2	76146651-76146740	76146758-76146847
TU7412	chr1	76147277	76147468	192	2.8	1	76147277-76147468
TU7413	chr1	76147586	76147807	222	2.9	1	76147586-76147807
TU7414	chr1	76147879	76148103	225	2.5	1	76147879-76148103
TU7415	chr1	76150168	76155621	599	9.0	4	76150168-76150411	76150478-76150523	76151991-76152122	76155445-76155621
TU7416	chr1	76151315	76151478	164	2.0	1	76151315-76151478
TU7417	chr1	76154636	76154813	178	2.3	1	76154636-76154813
TU7418	chr1	76156608	76156941	330	2.3	2	76156608-76156820	76156825-76156941
TU7419	chr1	76157079	76157318	240	5.6	1	76157079-76157318
TU7420	chr1	76157370	76157524	155	2.1	1	76157370-76157524
TU7421	chr1	76157706	76157863	158	10.8	1	76157706-76157863
TU7422	chr1	76158094	76158249	155	2.1	2	76158094-76158183	76158185-76158249
TU7423	chr1	76158410	76158588	179	2.5	1	76158410-76158588
TU7424	chr1	76159353	76159540	188	5.3	1	76159353-76159540
TU7425	chr1	76160822	76160984	163	2.2	1	76160822-76160984
TU7426	chr1	76161794	76161953	160	2.1	1	76161794-76161953
TU7427	chr1	76162603	76162793	187	2.2	2	76162603-76162692	76162697-76162793
TU7428	chr1	76164238	76165761	1524	26.5	1	76164238-76165761
TU7480	chr1	76247643	76247881	239	7.4	1	76247643-76247881
TU7481	chr1	76248009	76248469	461	7.3	1	76248009-76248469
TU7482	chr1	76249514	76249811	298	5.1	1	76249514-76249811
TU7483	chr1	76251055	76251237	183	2.6	1	76251055-76251237
TU7484	chr1	76251353	76251522	169	2.1	2	76251353-76251442	76251444-76251522
TU7485	chr1	76251753	76252013	261	3.8	1	76251753-76252013
TU7486	chr1	76252461	76252690	230	3.4	1	76252461-76252690
TU7487	chr1	76252942	76253179	238	3.7	1	76252942-76253179
TU7489	chr1	76254789	76254968	180	2.0	1	76254789-76254968
TU7490	chr1	76349160	76349336	177	3.7	1	76349160-76349336
TU7491	chr1	76362720	76362888	169	3.1	1	76362720-76362888
TU7560	chr1	76857997	76858166	170	2.8	1	76857997-76858166
TU7561	chr1	76862098	76862282	185	4.6	1	76862098-76862282
TU7562	chr1	76868096	76868265	170	3.9	1	76868096-76868265
TU7563	chr1	76868714	76868888	175	3.1	1	76868714-76868888
TU7564	chr1	76871827	76871989	163	2.1	1	76871827-76871989
TU7565	chr1	76918983	76919155	173	2.1	1	76918983-76919155
TU7566	chr1	76981659	76981836	178	2.0	1	76981659-76981836
TU7567	chr1	76982671	76982840	170	2.6	1	76982671-76982840
TU7568	chr1	76999778	76999957	172	2.0	2	76999778-76999859	76999868-76999957
TU7569	chr1	77000157	77000326	170	2.8	1	77000157-77000326
TU7570	chr1	77001133	77001302	170	3.2	1	77001133-77001302
TU7571	chr1	77001406	77001574	167	2.1	2	77001406-77001482	77001485-77001574
TU7572	chr1	77001866	77002036	171	3.0	1	77001866-77002036
TU7573	chr1	77002160	77002340	181	3.3	1	77002160-77002340
TU7574	chr1	77002572	77002755	184	3.3	1	77002572-77002755
TU7575	chr1	77003005	77003452	445	5.2	2	77003005-77003068	77003072-77003452
TU7576	chr1	77003483	77004235	656	6.5	3	77003483-77003673	77003729-77003794	77003837-77004235
TU7577	chr1	77004458	77004632	175	2.1	1	77004458-77004632
TU7578	chr1	77012439	77012605	167	2.2	1	77012439-77012605
TU7579	chr1	77069227	77069402	176	2.3	1	77069227-77069402
TU7580	chr1	77074771	77074971	201	3.3	1	77074771-77074971
TU7581	chr1	77075067	77075236	169	2.1	2	77075067-77075156	77075158-77075236
TU7582	chr1	77084875	77085041	158	3.0	2	77084875-77084984	77084994-77085041
TU7583	chr1	77087602	77087934	319	2.2	2	77087602-77087691	77087706-77087934
TU7584	chr1	77088574	77088800	227	4.2	1	77088574-77088800
TU7585	chr1	77089211	77089385	167	2.6	2	77089211-77089311	77089320-77089385
TU7586	chr1	77089582	77089749	168	3.4	1	77089582-77089749
TU7587	chr1	77090121	77090300	180	3.0	1	77090121-77090300
TU7588	chr1	77090338	77090589	252	3.9	1	77090338-77090589
TU7589	chr1	77091717	77091912	196	5.5	1	77091717-77091912
TU7590	chr1	77095534	77095697	164	6.7	1	77095534-77095697
TU7591	chr1	77095700	77096090	391	6.0	1	77095700-77096090
TU7592	chr1	77099299	77099482	180	2.0	2	77099299-77099388	77099393-77099482
TU7593	chr1	77109997	77110155	157	2.1	2	77109997-77110086	77110089-77110155
TU7594	chr1	77116679	77116843	165	2.5	1	77116679-77116843
TU7595	chr1	77125075	77125297	223	2.4	1	77125075-77125297
TU7596	chr1	77147623	77147783	159	2.1	2	77147623-77147712	77147715-77147783
TU7597	chr1	77152800	77152968	169	3.2	1	77152800-77152968
TU7598	chr1	77171008	77171175	168	2.4	1	77171008-77171175
TU7599	chr1	77172104	77172259	156	2.1	1	77172104-77172259
TU7600	chr1	77172631	77172810	180	2.9	1	77172631-77172810
TU7601	chr1	77187090	77187245	156	2.1	1	77187090-77187245
TU7602	chr1	77187640	77187819	180	5.3	1	77187640-77187819
TU7603	chr1	77187860	77188038	179	2.2	1	77187860-77188038
TU7604	chr1	77188044	77188212	169	2.1	1	77188044-77188212
TU7605	chr1	77188734	77188883	150	2.2	1	77188734-77188883
TU7606	chr1	77196099	77196276	173	2.0	2	77196099-77196181	77196187-77196276
TU7607	chr1	77201482	77201658	167	2.0	2	77201482-77201558	77201569-77201658
TU7608	chr1	77201719	77201895	167	2.3	2	77201719-77201788	77201799-77201895
TU7609	chr1	77206066	77206234	163	2.0	2	77206066-77206138	77206145-77206234
TU7610	chr1	77211140	77211294	151	2.0	2	77211140-77211229	77211234-77211294
TU7611	chr1	77215618	77215775	158	3.8	1	77215618-77215775
TU7612	chr1	77216958	77217239	282	3.2	1	77216958-77217239
TU7613	chr1	77228372	77228549	170	2.5	2	77228372-77228465	77228474-77228549
TU7614	chr1	77242074	77242240	167	2.1	1	77242074-77242240
TU7615	chr1	77244978	77245139	158	2.1	2	77244978-77245045	77245050-77245139
TU7616	chr1	77245418	77245736	312	3.0	2	77245418-77245507	77245515-77245736
TU7617	chr1	77253156	77253313	158	2.4	1	77253156-77253313
TU7618	chr1	77266284	77266472	189	2.2	1	77266284-77266472
TU7619	chr1	77286336	77286640	305	3.6	1	77286336-77286640
TU7620	chr1	77286794	77286966	173	2.0	1	77286794-77286966
TU7621	chr1	77287082	77287287	206	3.3	1	77287082-77287287
TU7623	chr1	77306895	77307326	432	12.0	1	77306895-77307326
TU7624	chr1	77307533	77308089	557	8.0	1	77307533-77308089
TU7625	chr1	77308345	77308527	183	4.1	1	77308345-77308527
TU7626	chr1	77339188	77339530	343	3.9	1	77339188-77339530
TU7627	chr1	77339781	77339966	183	4.0	2	77339781-77339870	77339874-77339966
TU7628	chr1	77340146	77340398	253	2.6	1	77340146-77340398
TU7629	chr1	77341137	77341311	170	2.1	2	77341137-77341248	77341254-77341311
TU7630	chr1	77343560	77343731	172	2.3	1	77343560-77343731
TU7631	chr1	77345988	77346143	156	2.3	1	77345988-77346143
TU7632	chr1	77347144	77347445	292	2.2	2	77347144-77347314	77347325-77347445
TU7633	chr1	77348019	77348211	193	2.7	1	77348019-77348211
TU7634	chr1	77348535	77348861	327	3.0	1	77348535-77348861
TU7635	chr1	77349189	77349372	153	3.3	2	77349189-77349290	77349322-77349372
TU7637	chr1	77350142	77350501	335	3.1	2	77350142-77350300	77350326-77350501
TU7638	chr1	77350599	77350772	174	2.6	1	77350599-77350772
TU7639	chr1	77351217	77351459	243	5.3	1	77351217-77351459
TU7734	chr1	77838428	77838601	170	2.0	2	77838428-77838507	77838512-77838601
TU7743	chr1	77896885	77897055	166	2.4	2	77896885-77896975	77896981-77897055
TU7744	chr1	77901747	77901929	183	3.7	1	77901747-77901929
TU7745	chr1	77902109	77902274	154	2.1	2	77902109-77902198	77902211-77902274
TU7746	chr1	77909832	77910296	465	5.0	1	77909832-77910296
TU7747	chr1	77910455	77912814	2360	10.2	1	77910455-77912814
TU7748	chr1	77912877	77913314	438	5.6	1	77912877-77913314
TU7749	chr1	77913429	77913842	414	8.0	1	77913429-77913842
TU7750	chr1	77913972	77914181	200	2.6	2	77913972-77914061	77914072-77914181
TU7751	chr1	77914928	77915119	192	8.2	1	77914928-77915119
TU7752	chr1	77915590	77915763	174	2.5	1	77915590-77915763
TU7753	chr1	77918325	77918496	172	3.1	1	77918325-77918496
TU7754	chr1	77918542	77918723	180	2.5	2	77918542-77918631	77918634-77918723
TU7755	chr1	77921451	77921680	219	2.2	2	77921451-77921579	77921591-77921680
TU7756	chr1	77923052	77923244	193	2.7	1	77923052-77923244
TU7757	chr1	77923268	77923448	181	2.9	1	77923268-77923448
TU7758	chr1	77923581	77923862	273	2.7	2	77923581-77923670	77923680-77923862
TU7759	chr1	77924113	77924386	274	3.1	1	77924113-77924386
TU7760	chr1	77924782	77924935	154	2.1	1	77924782-77924935
TU7761	chr1	77927106	77927279	174	2.1	1	77927106-77927279
TU7828	chr1	78183212	78183872	661	8.6	1	78183212-78183872
TU7829	chr1	78184128	78184306	177	2.5	2	78184128-78184214	78184217-78184306
TU7830	chr1	78191256	78191410	155	2.1	1	78191256-78191410
TU7928	chr1	78371529	78371688	160	2.8	1	78371529-78371688
TU7931	chr1	78548887	78549057	171	2.0	1	78548887-78549057
TU7932	chr1	78625904	78626078	175	3.1	1	78625904-78626078
TU7933	chr1	78626173	78626342	170	2.5	1	78626173-78626342
TU7935	chr1	78633247	78633420	172	2.0	2	78633247-78633328	78633331-78633420
TU7936	chr1	78636489	78636672	176	2.0	2	78636489-78636574	78636583-78636672
TU7937	chr1	78645781	78645948	168	2.7	1	78645781-78645948
TU7938	chr1	78648668	78648825	158	2.9	1	78648668-78648825
TU7939	chr1	78648869	78649040	169	2.1	2	78648869-78648958	78648962-78649040
TU7940	chr1	78649379	78649740	362	3.6	1	78649379-78649740
TU7941	chr1	78650010	78650184	175	3.8	1	78650010-78650184
TU7942	chr1	78650224	78650475	244	2.4	2	78650224-78650411	78650420-78650475
TU7943	chr1	78650536	78650710	175	2.5	1	78650536-78650710
TU7944	chr1	78653375	78653548	174	2.0	1	78653375-78653548
TU7945	chr1	78653718	78653990	273	2.4	1	78653718-78653990
TU7946	chr1	78657124	78657286	162	2.0	2	78657124-78657195	78657197-78657286
TU7947	chr1	78657686	78657841	152	2.1	2	78657686-78657775	78657780-78657841
TU7948	chr1	78660531	78660708	178	2.0	1	78660531-78660708
TU7949	chr1	78662854	78663271	409	2.9	2	78662854-78663215	78663225-78663271
TU7950	chr1	78663317	78663495	179	3.7	1	78663317-78663495
TU7951	chr1	78663516	78664599	1084	5.5	1	78663516-78664599
TU7952	chr1	78664829	78665060	232	4.4	1	78664829-78665060
TU7953	chr1	78665086	78665249	164	2.8	1	78665086-78665249
TU7954	chr1	78665315	78665484	170	3.3	1	78665315-78665484
TU7955	chr1	78665536	78665705	170	2.3	1	78665536-78665705
TU7956	chr1	78672171	78672350	180	4.0	1	78672171-78672350
TU7957	chr1	78674046	78674220	175	2.0	1	78674046-78674220
TU7958	chr1	78675226	78675395	170	2.4	1	78675226-78675395
TU7959	chr1	78676697	78677022	326	2.7	1	78676697-78677022
TU7960	chr1	78678244	78679304	283	10.7	2	78678244-78678449	78679228-78679304
TU7961	chr1	78681252	78687950	643	7.8	4	78681252-78681465	78683597-78683749	78685306-78685423	78687793-78687950
TU7962	chr1	78682313	78682634	322	2.7	1	78682313-78682634
TU7963	chr1	78682795	78683048	254	4.2	1	78682795-78683048
TU7964	chr1	78683838	78684028	191	3.5	1	78683838-78684028
TU7965	chr1	78685837	78686079	242	4.3	2	78685837-78686031	78686033-78686079
TU7966	chr1	78686434	78686609	176	3.3	1	78686434-78686609
TU7967	chr1	78687354	78687521	168	2.4	1	78687354-78687521
TU7968	chr1	78687579	78687752	174	3.7	1	78687579-78687752
TU7969	chr1	78689249	78690365	1083	8.7	3	78689249-78689677	78689688-78689759	78689784-78690365
TU7970	chr1	78690572	78690937	366	32.7	1	78690572-78690937
TU7971	chr1	78691500	78691681	180	2.7	2	78691500-78691589	78691592-78691681
TU7972	chr1	78692890	78693160	271	4.3	1	78692890-78693160
TU7973	chr1	78693654	78694083	428	4.7	2	78693654-78693758	78693761-78694083
TU7974	chr1	78695376	78695638	263	3.1	1	78695376-78695638
TU7975	chr1	78695705	78696109	405	2.9	1	78695705-78696109
TU7976	chr1	78696477	78696665	189	3.8	1	78696477-78696665
TU7977	chr1	78696732	78696989	252	2.2	2	78696732-78696893	78696900-78696989
TU7978	chr1	78697064	78697325	262	3.6	1	78697064-78697325
TU7979	chr1	78697677	78697840	164	3.3	1	78697677-78697840
TU7980	chr1	78697935	78698138	199	2.9	2	78697935-78698042	78698048-78698138
TU7981	chr1	78698343	78698763	421	5.4	1	78698343-78698763
TU7982	chr1	78701060	78701356	297	3.9	1	78701060-78701356
TU7983	chr1	78701811	78701991	181	3.1	1	78701811-78701991
TU7984	chr1	78702546	78702749	204	3.7	1	78702546-78702749
TU7985	chr1	78702968	78703184	217	4.8	1	78702968-78703184
TU7986	chr1	78717165	78718896	1732	12.4	1	78717165-78718896
TU7987	chr1	78718914	78720161	1246	11.8	2	78718914-78720065	78720068-78720161
TU7988	chr1	78720189	78720524	334	4.5	2	78720189-78720432	78720435-78720524
TU7989	chr1	78720936	78721753	818	4.6	1	78720936-78721753
TU7990	chr1	78723370	78723537	168	2.8	1	78723370-78723537
TU7991	chr1	78724369	78724554	178	2.1	2	78724369-78724458	78724467-78724554
TU7992	chr1	78726001	78726323	283	2.2	3	78726001-78726090	78726093-78726181	78726220-78726323
TU7993	chr1	78726986	78727177	192	3.4	1	78726986-78727177
TU7994	chr1	78732045	78732249	205	4.1	1	78732045-78732249
TU7995	chr1	78732266	78732590	325	3.9	1	78732266-78732590
TU7996	chr1	78734108	78734276	169	2.1	1	78734108-78734276
TU7998	chr1	78811052	78811232	180	2.0	2	78811052-78811141	78811143-78811232
TU7999	chr1	78812971	78813239	269	4.8	1	78812971-78813239
TU8000	chr1	78813759	78814323	565	7.9	1	78813759-78814323
TU8001	chr1	78826515	78828474	248	5.3	2	78826515-78826590	78828303-78828474
TU8002	chr1	78829375	78829552	151	2.0	2	78829375-78829448	78829476-78829552
TU8003	chr1	78841596	78841776	181	2.9	1	78841596-78841776
TU8004	chr1	78842834	78845218	265	3.2	3	78842834-78842879	78844943-78845093	78845151-78845218
TU8005	chr1	78851485	78851644	160	2.2	1	78851485-78851644
TU8006	chr1	78860857	78861017	161	3.4	1	78860857-78861017
TU8007	chr1	78919545	78919717	173	2.1	1	78919545-78919717
TU8008	chr1	78920609	78920781	161	2.0	2	78920609-78920698	78920711-78920781
TU8009	chr1	78921904	78922077	174	2.1	1	78921904-78922077
TU8010	chr1	78923539	78923724	186	2.5	1	78923539-78923724
TU8011	chr1	78923836	78924012	169	2.0	2	78923836-78923925	78923934-78924012
TU8012	chr1	78924863	78925028	166	2.6	1	78924863-78925028
TU8013	chr1	78925777	78925968	180	2.5	2	78925777-78925866	78925879-78925968
TU8014	chr1	78926079	78926361	283	3.1	1	78926079-78926361
TU8015	chr1	78928573	78928757	179	2.1	2	78928573-78928662	78928669-78928757
TU8016	chr1	78930854	78931026	173	2.7	1	78930854-78931026
TU8017	chr1	78931888	78932069	180	2.3	2	78931888-78931977	78931980-78932069
TU8018	chr1	78932549	78932739	191	3.5	1	78932549-78932739
TU8019	chr1	78933293	78933464	172	2.1	1	78933293-78933464
TU8020	chr1	78935118	78935292	175	2.9	1	78935118-78935292
TU8078	chr1	79226672	79226869	198	9.4	1	79226672-79226869
TU8079	chr1	79227059	79227651	593	14.5	1	79227059-79227651
TU8080	chr1	79227987	79228326	340	6.8	1	79227987-79228326
TU8081	chr1	79229443	79229748	306	2.3	1	79229443-79229748
TU8082	chr1	79229988	79230160	173	3.0	1	79229988-79230160
TU8083	chr1	79230188	79230350	152	2.0	2	79230188-79230277	79230289-79230350
TU8084	chr1	79231609	79231808	200	2.7	1	79231609-79231808
TU8085	chr1	79232488	79232640	153	2.3	1	79232488-79232640
TU8086	chr1	79249723	79250145	419	5.6	2	79249723-79249813	79249818-79250145
TU8087	chr1	79250445	79250822	378	5.7	1	79250445-79250822
TU8088	chr1	79250929	79251851	923	5.6	1	79250929-79251851
TU8089	chr1	79252157	79252423	267	2.4	1	79252157-79252423
TU8090	chr1	79252911	79253087	177	2.7	1	79252911-79253087
TU8091	chr1	79257790	79257942	153	3.4	1	79257790-79257942
TU8092	chr1	79257992	79258173	182	2.6	1	79257992-79258173
TU8093	chr1	79258250	79258405	151	2.1	2	79258250-79258310	79258316-79258405
TU8094	chr1	79260151	79260510	358	3.0	2	79260151-79260421	79260424-79260510
TU8095	chr1	79269047	79269217	171	5.2	1	79269047-79269217
TU8096	chr1	79269429	79269607	179	4.0	1	79269429-79269607
TU8097	chr1	79280351	79280536	178	2.0	2	79280351-79280438	79280447-79280536
TU8098	chr1	79305235	79305399	165	2.1	1	79305235-79305399
TU8099	chr1	79329277	79329440	164	2.1	1	79329277-79329440
TU8100	chr1	79330378	79330572	195	4.0	1	79330378-79330572
TU8101	chr1	79330611	79330999	375	3.6	3	79330611-79330801	79330803-79330910	79330924-79330999
TU8102	chr1	79334875	79335086	212	3.1	1	79334875-79335086
TU8104	chr1	79335709	79336029	304	2.3	2	79335709-79335934	79335952-79336029
TU8105	chr1	79338948	79339119	172	2.0	1	79338948-79339119
TU8106	chr1	79339646	79339851	206	3.2	1	79339646-79339851
TU8107	chr1	79340902	79341064	163	2.8	1	79340902-79341064
TU8108	chr1	79341417	79341648	232	2.6	1	79341417-79341648
TU8109	chr1	79344065	79344232	168	3.1	1	79344065-79344232
TU8111	chr1	79352821	79352993	172	2.0	2	79352821-79352910	79352912-79352993
TU8112	chr1	79357828	79358006	179	2.5	1	79357828-79358006
TU8113	chr1	79358111	79358287	175	2.0	2	79358111-79358195	79358198-79358287
TU8114	chr1	79360863	79361257	395	4.1	1	79360863-79361257
TU8115	chr1	79361339	79361548	210	7.8	1	79361339-79361548
TU8116	chr1	79363898	79364078	167	2.0	2	79363898-79363974	79363989-79364078
TU8233	chr1	80318553	80318771	219	5.7	1	80318553-80318771
TU8234	chr1	80321772	80321952	181	3.3	1	80321772-80321952
TU8239	chr1	80447266	80447418	153	3.0	1	80447266-80447418
TU8240	chr1	80447883	80448056	174	2.9	1	80447883-80448056
TU8241	chr1	80450368	80450551	184	3.9	1	80450368-80450551
TU8242	chr1	80450617	80450777	161	2.1	1	80450617-80450777
TU8243	chr1	80451559	80451721	163	2.1	1	80451559-80451721
TU8244	chr1	80452322	80452480	155	2.1	2	80452322-80452386	80452391-80452480
TU8245	chr1	80452972	80453122	151	2.1	1	80452972-80453122
TU8246	chr1	80453252	80453462	211	3.1	1	80453252-80453462
TU8247	chr1	80455003	80455174	172	4.1	1	80455003-80455174
TU8248	chr1	80455543	80455735	186	2.2	2	80455543-80455632	80455640-80455735
TU8249	chr1	80457009	80457262	254	7.4	1	80457009-80457262
TU8250	chr1	80467237	80468980	220	4.2	2	80467237-80467396	80468921-80468980
TU8251	chr1	80470457	80474204	1283	5.2	8	80470457-80470601	80471207-80471314	80472000-80472255	80472498-80472600	80472730-80472914	80473104-80473191	80473522-80473671	80473957-80474204
TU8252	chr1	80474929	80475214	175	2.0	2	80474929-80475015	80475127-80475214
TU8253	chr1	80475601	80476066	153	2.0	2	80475601-80475676	80475990-80476066
TU8254	chr1	80476399	80476834	168	3.7	2	80476399-80476475	80476744-80476834
TU8256	chr1	80490370	80490543	174	3.1	1	80490370-80490543
TU8257	chr1	80492903	80493077	175	3.1	1	80492903-80493077
TU8258	chr1	80493189	80493390	202	2.9	1	80493189-80493390
TU8259	chr1	80493764	80494057	294	5.0	1	80493764-80494057
TU8260	chr1	80494418	80494611	194	3.6	1	80494418-80494611
TU8261	chr1	80494799	80494977	179	2.0	1	80494799-80494977
TU8262	chr1	80495010	80495167	158	2.2	1	80495010-80495167
TU8263	chr1	80495310	80495504	195	3.1	1	80495310-80495504
TU8264	chr1	80495619	80495938	320	5.4	1	80495619-80495938
TU8265	chr1	80496014	80496200	180	2.9	2	80496014-80496103	80496111-80496200
TU8266	chr1	80517250	80517422	173	2.6	1	80517250-80517422
TU8267	chr1	80518678	80518846	169	3.0	1	80518678-80518846
TU8275	chr1	80548705	80548889	185	5.1	1	80548705-80548889
TU8276	chr1	80553160	80553338	179	3.0	1	80553160-80553338
TU8277	chr1	80554098	80554264	163	2.1	2	80554098-80554187	80554192-80554264
TU8278	chr1	80555359	80555528	169	2.2	2	80555359-80555452	80555454-80555528
TU8609	chr1	81659443	81659644	202	9.8	1	81659443-81659644
TU8621	chr1	81713424	81713649	226	2.6	1	81713424-81713649
TU8622	chr1	81714119	81714385	267	4.0	1	81714119-81714385
TU8623	chr1	81714671	81714994	324	2.2	1	81714671-81714994
TU8624	chr1	81715256	81715530	234	3.1	2	81715256-81715436	81715478-81715530
TU8626	chr1	81719434	81719813	380	7.2	1	81719434-81719813
TU8627	chr1	81719817	81720103	287	3.2	1	81719817-81720103
TU8628	chr1	81720105	81720453	349	4.9	1	81720105-81720453
TU8629	chr1	81720637	81720799	163	2.0	1	81720637-81720799
TU8630	chr1	81720824	81721006	180	2.9	2	81720824-81720913	81720917-81721006
TU8631	chr1	81721037	81721203	167	2.6	1	81721037-81721203
TU8632	chr1	81721621	81722089	439	2.5	4	81721621-81721698	81721704-81721793	81721817-81721906	81721909-81722089
TU8633	chr1	81722276	81722533	258	7.1	1	81722276-81722533
TU8634	chr1	81727127	81727300	172	2.4	2	81727127-81727217	81727220-81727300
TU8635	chr1	81727527	81727693	166	2.6	2	81727527-81727628	81727630-81727693
TU8636	chr1	81728407	81728571	165	2.1	1	81728407-81728571
TU8637	chr1	81734423	81734586	164	3.2	1	81734423-81734586
TU8638	chr1	81738743	81746649	878	21.3	6	81738743-81738889	81739946-81740077	81743632-81743806	81744891-81745002	81745909-81746073	81746503-81746649
TU8640	chr1	81753207	81753371	152	2.0	2	81753207-81753296	81753310-81753371
TU8643	chr1	81760770	81760989	220	2.9	1	81760770-81760989
TU8644	chr1	81764272	81764718	403	2.9	2	81764272-81764617	81764662-81764718
TU8645	chr1	81765174	81765371	198	3.7	1	81765174-81765371
TU8646	chr1	81765485	81765650	166	3.1	1	81765485-81765650
TU8647	chr1	81765687	81765855	169	2.2	1	81765687-81765855
TU8648	chr1	81765913	81766074	162	2.1	1	81765913-81766074
TU8649	chr1	81767077	81767236	160	2.0	1	81767077-81767236
TU8650	chr1	81767649	81767829	177	2.0	2	81767649-81767737	81767742-81767829
TU8651	chr1	81767860	81768133	243	3.1	2	81767860-81768035	81768067-81768133
TU8652	chr1	81768363	81768534	172	3.1	1	81768363-81768534
TU8653	chr1	81768593	81768941	349	4.1	1	81768593-81768941
TU8654	chr1	81769031	81769222	192	2.6	1	81769031-81769222
TU8655	chr1	81769314	81769486	169	2.0	2	81769314-81769403	81769408-81769486
TU8656	chr1	81772720	81772883	164	3.6	1	81772720-81772883
TU8658	chr1	81775407	81775631	225	6.2	1	81775407-81775631
TU8659	chr1	81775745	81775933	189	5.9	1	81775745-81775933
TU8660	chr1	81776030	81776195	165	2.5	2	81776030-81776138	81776140-81776195
TU8661	chr1	81776716	81777066	351	6.9	1	81776716-81777066
TU8662	chr1	81784526	81784705	180	3.3	1	81784526-81784705
TU8663	chr1	81787616	81792356	307	7.1	3	81787616-81787705	81789981-81790146	81792306-81792356
TU8664	chr1	81790789	81790948	160	2.2	1	81790789-81790948
TU8665	chr1	81799688	81799874	187	3.2	1	81799688-81799874
TU8666	chr1	81820917	81821072	156	2.3	1	81820917-81821072
TU8667	chr1	81973197	81973383	187	14.4	1	81973197-81973383
TU8668	chr1	82030514	82030799	265	2.3	2	82030514-82030719	82030741-82030799
TU8669	chr1	82058714	82058869	150	2.0	2	82058714-82058800	82058807-82058869
TU8670	chr1	82090160	82090342	178	2.0	2	82090160-82090249	82090255-82090342
TU8671	chr1	82192023	82193001	979	5.3	1	82192023-82193001
TU8672	chr1	82193309	82193497	189	5.3	1	82193309-82193497
TU8673	chr1	82193654	82193811	154	2.1	2	82193654-82193717	82193722-82193811
TU8674	chr1	82193920	82196378	197	9.4	2	82193920-82194038	82196301-82196378
TU8675	chr1	82199598	82199766	169	2.1	1	82199598-82199766
TU8676	chr1	82203518	82206428	195	7.9	2	82203518-82203577	82206294-82206428
TU8680	chr1	83348574	83348746	173	2.9	1	83348574-83348746
TU8681	chr1	83357951	83358135	185	2.5	1	83357951-83358135
TU8682	chr1	83443814	83443988	175	2.1	1	83443814-83443988
TU8683	chr1	83458704	83458872	169	2.1	1	83458704-83458872
TU8684	chr1	83489964	83490132	169	2.3	1	83489964-83490132
TU8685	chr1	83495898	83496078	169	2.0	2	83495898-83495979	83495992-83496078
TU8687	chr1	83525079	83525244	166	2.2	1	83525079-83525244
TU8688	chr1	83526139	83529176	3018	83.2	2	83526139-83527902	83527923-83529176
TU8689	chr1	83597814	83597995	182	3.5	1	83597814-83597995
TU8690	chr1	83602183	83602363	181	2.7	1	83602183-83602363
TU8691	chr1	83603110	83603409	294	2.4	2	83603110-83603339	83603346-83603409
TU8692	chr1	83603491	83603680	190	2.5	1	83603491-83603680
TU8693	chr1	83604029	83625853	1778	53.6	13	83604029-83604271	83604935-83604994	83607891-83608049	83608933-83609154	83610167-83610283	83610484-83610664	83615217-83615354	83615411-83615504	83618509-83618652	83621534-83621656	83622142-83622216	83624538-83624658	83625753-83625853
TU8694	chr1	83605108	83605870	763	5.4	1	83605108-83605870
TU8695	chr1	83606054	83606215	162	2.2	1	83606054-83606215
TU8696	chr1	83606897	83607121	216	2.3	2	83606897-83606986	83606996-83607121
TU8697	chr1	83607297	83607466	170	3.1	1	83607297-83607466
TU8698	chr1	83607537	83607707	171	2.5	1	83607537-83607707
TU8699	chr1	83608050	83608384	293	4.2	2	83608050-83608126	83608169-83608384
TU8700	chr1	83608576	83608749	174	3.1	1	83608576-83608749
TU8701	chr1	83609935	83610109	175	2.4	1	83609935-83610109
TU8702	chr1	83610961	83611139	179	2.0	1	83610961-83611139
TU8703	chr1	83613746	83613929	184	2.2	1	83613746-83613929
TU8704	chr1	83614035	83614220	186	3.7	1	83614035-83614220
TU8705	chr1	83615654	83615869	216	5.7	1	83615654-83615869
TU8706	chr1	83619620	83619807	185	2.4	2	83619620-83619709	83619713-83619807
TU8707	chr1	83620215	83620568	350	3.7	2	83620215-83620317	83620322-83620568
TU8708	chr1	83621061	83621516	456	5.9	1	83621061-83621516
TU8709	chr1	83628174	83628506	316	2.3	2	83628174-83628253	83628271-83628506
TU8710	chr1	83628573	83628860	288	6.4	1	83628573-83628860
TU8711	chr1	83629025	83629422	398	4.6	1	83629025-83629422
TU8712	chr1	83629509	83629703	195	5.3	1	83629509-83629703
TU8713	chr1	83630020	83630330	311	6.8	1	83630020-83630330
TU8714	chr1	83630491	83630654	164	2.1	1	83630491-83630654
TU8715	chr1	83631515	83631937	376	3.5	2	83631515-83631825	83631873-83631937
TU8716	chr1	83632143	83632337	195	3.4	1	83632143-83632337
TU8717	chr1	83632395	83632675	281	4.4	1	83632395-83632675
TU8718	chr1	83633923	83634095	173	2.7	1	83633923-83634095
TU8719	chr1	83637426	83637693	259	7.9	2	83637426-83637484	83637494-83637693
TU8720	chr1	83638700	83638900	201	3.0	1	83638700-83638900
TU8721	chr1	83658056	83658232	177	2.0	1	83658056-83658232
TU8722	chr1	83691761	83691910	150	2.0	1	83691761-83691910
TU8723	chr1	83693362	83693545	184	3.7	1	83693362-83693545
TU8724	chr1	83694134	83694290	157	2.0	1	83694134-83694290
TU8725	chr1	83770764	83770930	167	2.1	1	83770764-83770930
TU8726	chr1	83774888	83775074	180	2.0	2	83774888-83774977	83774985-83775074
TU8727	chr1	83785421	83785594	173	2.3	2	83785421-83785528	83785530-83785594
TU8728	chr1	83785712	83785893	182	2.7	1	83785712-83785893
TU8729	chr1	83786061	83786229	169	3.1	1	83786061-83786229
TU8730	chr1	83790646	83790845	180	2.4	2	83790646-83790735	83790756-83790845
TU8731	chr1	83793289	83793462	174	2.5	1	83793289-83793462
TU8732	chr1	83793762	83793933	172	2.2	1	83793762-83793933
TU8733	chr1	83794715	83794884	170	2.0	1	83794715-83794884
TU8734	chr1	83797153	83797328	176	3.0	1	83797153-83797328
TU8735	chr1	83800536	83800712	174	2.0	2	83800536-83800625	83800629-83800712
TU8736	chr1	83828996	83829148	153	2.0	1	83828996-83829148
TU8737	chr1	83833393	83833563	171	2.1	1	83833393-83833563
TU8738	chr1	83836025	83836190	166	2.5	1	83836025-83836190
TU8739	chr1	83837729	83837932	204	3.4	1	83837729-83837932
TU8740	chr1	85583057	85583280	224	5.5	1	85583057-85583280
TU8741	chr1	85583339	85583694	356	7.0	1	85583339-85583694
TU8742	chr1	85583984	85584258	275	3.8	1	85583984-85584258
TU8743	chr1	85584682	85585033	352	2.7	1	85584682-85585033
TU8744	chr1	85676810	85676983	168	2.4	2	85676810-85676884	85676891-85676983
TU8745	chr1	85696525	85696713	189	5.7	1	85696525-85696713
TU8746	chr1	85722745	85730152	231	3.4	2	85722745-85722920	85730098-85730152
TU8747	chr1	85742607	85742780	174	2.5	1	85742607-85742780
TU8748	chr1	85747959	85748121	163	2.2	1	85747959-85748121
TU8749	chr1	85770706	85770877	172	3.1	1	85770706-85770877
TU8750	chr1	85797135	85797304	170	2.1	1	85797135-85797304
TU8751	chr1	85801173	85801343	171	2.1	1	85801173-85801343
TU8752	chr1	85803533	85803759	227	3.0	1	85803533-85803759
TU8753	chr1	85803865	85804673	723	4.8	3	85803865-85804104	85804145-85804395	85804442-85804673
TU8754	chr1	85805049	85805252	204	5.0	1	85805049-85805252
TU8755	chr1	85805282	85805538	257	2.7	1	85805282-85805538
TU8756	chr1	85805816	85805996	181	2.8	1	85805816-85805996
TU8757	chr1	85807532	85807712	180	2.2	2	85807532-85807621	85807623-85807712
TU8758	chr1	85809055	85809493	439	3.0	1	85809055-85809493
TU8759	chr1	85809554	85809731	178	2.0	1	85809554-85809731
TU8760	chr1	85815789	85815944	156	2.3	1	85815789-85815944
TU8761	chr1	85817414	85817682	269	5.1	1	85817414-85817682
TU8762	chr1	85817975	85818130	156	2.2	1	85817975-85818130
TU8763	chr1	85818357	85818572	216	2.5	1	85818357-85818572
TU8764	chr1	85819405	85819670	222	2.1	2	85819405-85819560	85819605-85819670
TU8765	chr1	85820024	85820202	179	2.9	1	85820024-85820202
TU8766	chr1	85820345	85820652	308	3.3	1	85820345-85820652
TU8767	chr1	85820957	85821113	157	2.2	1	85820957-85821113
TU8768	chr1	85821196	85821373	178	5.3	1	85821196-85821373
TU8769	chr1	85822802	85823103	302	2.3	1	85822802-85823103
TU8770	chr1	85824249	85824498	250	2.7	1	85824249-85824498
TU8771	chr1	85824876	85825077	202	3.4	1	85824876-85825077
TU8772	chr1	85825622	85825785	164	3.8	1	85825622-85825785
TU8773	chr1	85825888	85826063	176	2.4	1	85825888-85826063
TU8774	chr1	85831677	85834085	213	7.6	2	85831677-85831789	85833986-85834085
TU8775	chr1	85835131	85835326	196	2.6	1	85835131-85835326
TU8776	chr1	85840645	85840813	169	2.1	1	85840645-85840813
TU8777	chr1	85844233	85857091	718	17.3	5	85844233-85844377	85844385-85844474	85845452-85845607	85849941-85850110	85856935-85857091
TU8778	chr1	85851030	85851192	163	2.1	1	85851030-85851192
TU8779	chr1	85858038	85858205	168	2.1	1	85858038-85858205
TU8780	chr1	85883983	85884408	426	41.0	1	85883983-85884408
TU8784	chr1	86077794	86083128	410	3.7	2	86077794-86077969	86082895-86083128
TU8785	chr1	86152217	86152381	165	2.1	1	86152217-86152381
TU8786	chr1	86154301	86154465	165	2.6	1	86154301-86154465
TU8787	chr1	86157566	86157786	221	3.4	1	86157566-86157786
TU8788	chr1	86167922	86168353	432	2.8	1	86167922-86168353
TU8789	chr1	86176956	86181798	361	3.1	3	86176956-86177045	86177049-86177229	86181709-86181798
TU8790	chr1	86181813	86182311	484	3.2	2	86181813-86182114	86182130-86182311
TU8791	chr1	86182426	86182638	213	4.9	1	86182426-86182638
TU8792	chr1	86182743	86183263	519	4.3	2	86182743-86183189	86183192-86183263
TU8793	chr1	86183619	86183830	180	2.5	2	86183619-86183708	86183741-86183830
TU8794	chr1	86184343	86184519	161	2.4	2	86184343-86184411	86184428-86184519
TU8795	chr1	86184539	86184721	183	4.5	1	86184539-86184721
TU8796	chr1	86184894	86185072	179	3.4	1	86184894-86185072
TU8797	chr1	86185407	86185673	267	3.2	1	86185407-86185673
TU8798	chr1	86186020	86186224	205	7.8	1	86186020-86186224
TU8799	chr1	86186249	86186435	187	4.6	1	86186249-86186435
TU8800	chr1	86186654	86187022	369	4.9	1	86186654-86187022
TU8801	chr1	86227786	86227943	158	2.1	1	86227786-86227943
TU8803	chr1	86264197	86264374	178	4.0	1	86264197-86264374
TU8804	chr1	86264392	86264561	170	4.1	1	86264392-86264561
TU8816	chr1	86787704	86787871	168	2.2	1	86787704-86787871
TU8817	chr1	86787952	86788129	178	3.0	1	86787952-86788129
TU8818	chr1	86788193	86788373	181	4.4	1	86788193-86788373
TU8819	chr1	86788696	86788959	264	2.6	1	86788696-86788959
TU8820	chr1	86789090	86789403	314	6.3	1	86789090-86789403
TU8821	chr1	86789794	86789969	176	5.1	1	86789794-86789969
TU8924	chr1	89339996	89340147	152	2.4	1	89339996-89340147
TU8925	chr1	89347721	89347892	172	3.1	1	89347721-89347892
TU8931	chr1	89357021	89357206	186	3.6	1	89357021-89357206
TU8932	chr1	89362158	89362308	151	2.1	1	89362158-89362308
TU8933	chr1	89372001	89372166	166	2.8	1	89372001-89372166
TU8934	chr1	89390607	89390768	161	2.1	2	89390607-89390677	89390679-89390768
TU8935	chr1	89391649	89391818	170	3.2	1	89391649-89391818
TU8936	chr1	89431963	89432144	182	3.3	1	89431963-89432144
TU8937	chr1	89455595	89455762	164	2.0	2	89455595-89455668	89455673-89455762
TU8938	chr1	89465348	89465525	173	2.0	2	89465348-89465430	89465436-89465525
TU8939	chr1	89469105	89469274	170	2.1	1	89469105-89469274
TU8940	chr1	89472958	89473227	269	2.4	2	89472958-89473136	89473138-89473227
TU8941	chr1	89476144	89476318	175	2.5	1	89476144-89476318
TU8942	chr1	89476359	89476541	183	3.7	1	89476359-89476541
TU8943	chr1	89543318	89543481	164	2.1	1	89543318-89543481
TU8944	chr1	89665255	89665411	157	2.2	1	89665255-89665411
TU8946	chr1	90432312	90432494	183	3.3	1	90432312-90432494
TU8947	chr1	90696551	90696719	167	2.4	2	90696551-90696627	90696630-90696719
TU8948	chr1	90697577	90697749	173	3.1	1	90697577-90697749
TU8949	chr1	90700373	90700561	189	3.0	1	90700373-90700561
TU8950	chr1	90707723	90707894	172	2.1	1	90707723-90707894
TU8951	chr1	90766764	90766939	173	2.0	2	90766764-90766846	90766850-90766939
TU8952	chr1	90767203	90767392	190	3.9	1	90767203-90767392
TU8953	chr1	90767438	90767762	325	3.0	1	90767438-90767762
TU8976	chr1	91385156	91385325	170	3.1	1	91385156-91385325
TU8977	chr1	91385591	91386876	1286	12.4	1	91385591-91386876
TU8980	chr1	91406077	91406252	176	2.0	1	91406077-91406252
TU8981	chr1	91430649	91430829	180	2.0	2	91430649-91430738	91430740-91430829
TU8982	chr1	91435749	91435907	159	2.1	1	91435749-91435907
TU8983	chr1	91465355	91465533	179	9.9	1	91465355-91465533
TU8984	chr1	91473295	91473494	200	4.5	1	91473295-91473494
TU8985	chr1	91520039	91520200	162	2.2	1	91520039-91520200
TU8986	chr1	91521210	91521382	173	4.1	1	91521210-91521382
TU8987	chr1	91578657	91578939	272	2.6	3	91578657-91578746	91578755-91578846	91578850-91578939
TU8988	chr1	91581850	91582030	172	2.0	2	91581850-91581939	91581949-91582030
TU8989	chr1	91584229	91584401	173	2.6	1	91584229-91584401
TU8990	chr1	91584700	91584890	191	3.1	1	91584700-91584890
TU8991	chr1	91587778	91587951	174	2.5	1	91587778-91587951
TU8992	chr1	91632191	91632357	167	2.3	1	91632191-91632357
TU8993	chr1	91634113	91634411	299	3.2	1	91634113-91634411
TU8994	chr1	91635901	91636083	180	2.3	2	91635901-91635990	91635994-91636083
TU8995	chr1	91638348	91638631	284	3.8	1	91638348-91638631
TU8996	chr1	91640826	91640988	163	2.1	1	91640826-91640988
TU8997	chr1	91642242	91642406	165	2.2	1	91642242-91642406
TU8998	chr1	91679782	91679961	177	2.3	2	91679782-91679868	91679872-91679961
TU8999	chr1	91680979	91681132	154	2.3	1	91680979-91681132
TU9000	chr1	91681877	91682036	160	2.2	1	91681877-91682036
TU9001	chr1	91683328	91683547	220	2.6	1	91683328-91683547
TU9002	chr1	91684308	91684471	164	2.5	1	91684308-91684471
TU9003	chr1	91684595	91684760	166	2.3	1	91684595-91684760
TU9004	chr1	91686774	91686936	163	2.1	1	91686774-91686936
TU9005	chr1	91687347	91687508	162	2.4	1	91687347-91687508
TU9006	chr1	91688680	91688844	163	2.3	2	91688680-91688774	91688777-91688844
TU9007	chr1	91690465	91690634	170	5.7	1	91690465-91690634
TU9008	chr1	91690885	91691063	171	2.0	2	91690885-91690974	91690983-91691063
TU9009	chr1	91692434	91692600	167	2.8	1	91692434-91692600
TU9010	chr1	91719386	91719562	177	2.5	1	91719386-91719562
TU9011	chr1	91720655	91720806	152	2.2	1	91720655-91720806
TU9012	chr1	91721445	91721665	221	2.9	1	91721445-91721665
TU9013	chr1	91722399	91722641	243	3.2	1	91722399-91722641
TU9014	chr1	91723866	91724029	164	2.4	1	91723866-91724029
TU9015	chr1	91724830	91724991	162	2.2	1	91724830-91724991
TU9016	chr1	91729831	91730109	267	2.6	2	91729831-91729920	91729933-91730109
TU9017	chr1	91730243	91730406	162	2.1	2	91730243-91730332	91730335-91730406
TU9018	chr1	91730853	91731103	251	2.7	1	91730853-91731103
TU9019	chr1	91762160	91762335	176	2.0	1	91762160-91762335
TU9020	chr1	91763555	91763719	165	2.1	1	91763555-91763719
TU9021	chr1	91765726	91765892	167	2.1	1	91765726-91765892
TU9022	chr1	91771609	91771771	163	2.2	1	91771609-91771771
TU9023	chr1	91772882	91773158	277	2.2	1	91772882-91773158
TU9024	chr1	91823110	91823273	164	2.7	1	91823110-91823273
TU9025	chr1	91823423	91823706	270	2.3	2	91823423-91823602	91823617-91823706
TU9026	chr1	91829758	91829929	172	4.4	1	91829758-91829929
TU9027	chr1	91830143	91830326	180	2.6	2	91830143-91830232	91830237-91830326
TU9028	chr1	91834833	91834999	167	2.1	1	91834833-91834999
TU9029	chr1	91840991	91841290	300	2.8	1	91840991-91841290
TU9030	chr1	91841693	91842183	438	2.7	3	91841693-91841870	91841918-91842087	91842094-91842183
TU9035	chr1	91858598	91858768	171	2.4	1	91858598-91858768
TU9036	chr1	91860314	91860495	182	3.6	1	91860314-91860495
TU9037	chr1	91860681	91860937	257	2.9	1	91860681-91860937
TU9038	chr1	91861823	91862053	231	2.5	1	91861823-91862053
TU9039	chr1	91864225	91864408	178	2.5	2	91864225-91864312	91864319-91864408
TU9040	chr1	91865811	91865975	165	2.1	1	91865811-91865975
TU9041	chr1	91878057	91878224	168	2.1	1	91878057-91878224
TU9042	chr1	91913689	91913840	152	2.6	1	91913689-91913840
TU9043	chr1	91949249	91949426	178	2.9	1	91949249-91949426
TU9044	chr1	91956840	91957005	161	2.1	2	91956840-91956910	91956916-91957005
TU9272	chr1	95426327	95426493	164	2.1	2	95426327-95426400	95426404-95426493
TU9273	chr1	95437786	95437963	178	2.9	1	95437786-95437963
TU9274	chr1	95494152	95494405	254	2.5	1	95494152-95494405
TU9275	chr1	95494912	95495484	567	4.1	2	95494912-95495001	95495008-95495484
TU9276	chr1	95495640	95495818	179	2.1	1	95495640-95495818
TU9277	chr1	95496230	95496901	672	5.1	1	95496230-95496901
TU9278	chr1	95510455	95510609	155	2.7	1	95510455-95510609
TU9279	chr1	95521486	95522004	519	5.3	1	95521486-95522004
TU9280	chr1	95560047	95560221	175	2.1	1	95560047-95560221
TU9281	chr1	95561987	95562279	293	2.9	1	95561987-95562279
TU9282	chr1	95562526	95562696	163	2.0	2	95562526-95562598	95562607-95562696
TU9283	chr1	95569976	95570153	178	4.5	1	95569976-95570153
TU9284	chr1	95570347	95570534	188	3.5	1	95570347-95570534
TU9285	chr1	95573725	95573949	225	2.8	1	95573725-95573949
TU9286	chr1	95575016	95575198	180	3.0	2	95575016-95575105	95575109-95575198
TU9287	chr1	95575908	95576124	217	2.8	1	95575908-95576124
TU9288	chr1	95576652	95576927	276	3.8	1	95576652-95576927
TU9289	chr1	95577528	95577713	164	2.0	2	95577528-95577601	95577624-95577713
TU9290	chr1	95577717	95577990	227	2.0	3	95577717-95577786	95577814-95577893	95577914-95577990
TU9291	chr1	95578446	95578612	167	2.7	1	95578446-95578612
TU9292	chr1	95582601	95582784	180	2.0	2	95582601-95582690	95582695-95582784
TU9293	chr1	95591651	95591824	174	2.1	1	95591651-95591824
TU9294	chr1	95600838	95601015	178	3.1	1	95600838-95601015
TU9295	chr1	95601276	95601460	185	4.8	1	95601276-95601460
TU9296	chr1	95601861	95602104	244	3.8	1	95601861-95602104
TU9297	chr1	95602621	95602782	162	2.1	1	95602621-95602782
TU9298	chr1	95603228	95603406	179	3.4	1	95603228-95603406
TU9299	chr1	95603854	95604047	194	3.4	1	95603854-95604047
TU9300	chr1	95606125	95606293	169	2.4	1	95606125-95606293
TU9301	chr1	95607389	95607565	177	2.7	1	95607389-95607565
TU9302	chr1	95610221	95610409	188	3.3	2	95610221-95610317	95610319-95610409
TU9303	chr1	95612054	95612459	378	2.5	2	95612054-95612118	95612147-95612459
TU9304	chr1	95613498	95613680	183	2.6	1	95613498-95613680
TU9305	chr1	95619260	95619508	249	9.0	1	95619260-95619508
TU9367	chr1	95790194	95794833	230	6.4	2	95790194-95790351	95794762-95794833
TU9368	chr1	95795902	95799751	409	19.4	3	95795902-95796046	95796711-95796907	95799685-95799751
TU9369	chr1	95798576	95798748	168	2.0	2	95798576-95798653	95798659-95798748
TU9370	chr1	95800079	95800487	409	16.7	1	95800079-95800487
TU9371	chr1	95800672	95800963	292	7.2	1	95800672-95800963
TU9372	chr1	95811832	95817018	295	38.0	3	95811832-95811941	95813564-95813658	95816929-95817018
TU9373	chr1	95814778	95814951	174	2.8	1	95814778-95814951
TU9374	chr1	95818316	95818496	181	34.0	1	95818316-95818496
TU9375	chr1	95860191	95860361	171	4.2	1	95860191-95860361
TU9376	chr1	95862908	95873815	355	3.2	3	95862908-95863005	95870820-95870938	95873678-95873815
TU9377	chr1	95866634	95866825	192	3.6	1	95866634-95866825
TU9378	chr1	95867040	95867399	360	3.1	1	95867040-95867399
TU9379	chr1	95867749	95867933	185	8.2	1	95867749-95867933
TU9380	chr1	95868362	95868526	165	2.6	1	95868362-95868526
TU9381	chr1	95876483	95876656	174	2.5	1	95876483-95876656
TU9382	chr1	95876875	95877261	186	2.6	2	95876875-95877009	95877211-95877261
TU9383	chr1	95877290	95881056	497	6.5	3	95877290-95877371	95878543-95878717	95880817-95881056
TU9384	chr1	95881944	95882165	222	3.1	1	95881944-95882165
TU9385	chr1	95882369	95882540	172	2.7	1	95882369-95882540
TU9386	chr1	95883283	95883555	273	6.4	1	95883283-95883555
TU9387	chr1	95883832	95885313	331	5.2	2	95883832-95883887	95885039-95885313
TU9388	chr1	95888599	95901327	808	6.9	3	95888599-95888862	95890974-95891250	95901061-95901327
TU9389	chr1	95890723	95890879	157	2.1	1	95890723-95890879
TU9390	chr1	95901459	95901649	191	4.1	1	95901459-95901649
TU9391	chr1	95901924	95902181	258	11.8	1	95901924-95902181
TU9392	chr1	95902467	95902634	168	3.3	1	95902467-95902634
TU9393	chr1	95903696	95904016	321	2.2	1	95903696-95904016
TU9394	chr1	95904936	95905143	208	4.0	1	95904936-95905143
TU9400	chr1	95918050	95918221	172	2.9	1	95918050-95918221
TU9401	chr1	95932021	95936743	388	9.5	3	95932021-95932162	95935895-95936044	95936648-95936743
TU9402	chr1	95934236	95934572	337	3.1	1	95934236-95934572
TU9403	chr1	95937079	95942096	1016	5.4	5	95937079-95937246	95937250-95937339	95939327-95939444	95940854-95941034	95941638-95942096
TU9404	chr1	95938029	95938237	209	2.9	1	95938029-95938237
TU9405	chr1	95938632	95938865	234	5.1	1	95938632-95938865
TU9406	chr1	95938886	95939059	174	3.6	1	95938886-95939059
TU9407	chr1	95940162	95940372	202	3.1	2	95940162-95940251	95940261-95940372
TU9408	chr1	95940445	95940627	183	2.4	1	95940445-95940627
TU9409	chr1	95941186	95941348	163	3.2	1	95941186-95941348
TU9410	chr1	95942361	95942574	214	7.1	1	95942361-95942574
TU9411	chr1	95943800	95948626	542	10.0	5	95943800-95943918	95944972-95945119	95947382-95947479	95947667-95947768	95948552-95948626
TU9412	chr1	95950251	95967966	1271	18.9	10	95950251-95950340	95952893-95953023	95953183-95953330	95956446-95956614	95958164-95958207	95958300-95958442	95961457-95961683	95961907-95961996	95966164-95966315	95967890-95967966
TU9413	chr1	95960123	95960299	177	4.5	1	95960123-95960299
TU9414	chr1	95974705	95974877	173	4.0	1	95974705-95974877
TU9415	chr1	95975495	95975798	299	3.7	2	95975495-95975584	95975590-95975798
TU9416	chr1	95975966	95976138	173	3.4	1	95975966-95976138
TU9417	chr1	95976372	95976627	256	4.1	1	95976372-95976627
TU9418	chr1	95976685	95976855	171	3.5	1	95976685-95976855
TU9419	chr1	95977362	95977535	174	2.2	1	95977362-95977535
TU9420	chr1	95978528	95978694	167	2.1	1	95978528-95978694
TU9421	chr1	95979171	95979350	180	2.0	1	95979171-95979350
TU9422	chr1	95981655	95982117	455	2.6	2	95981655-95981883	95981892-95982117
TU9424	chr1	95987895	95988186	238	2.4	3	95987895-95987958	95987963-95988085	95988136-95988186
TU9425	chr1	96865668	96865835	168	2.1	1	96865668-96865835
TU9426	chr1	97262627	97262798	165	2.0	2	97262627-97262716	97262724-97262798
TU9427	chr1	97271654	97272180	527	13.0	1	97271654-97272180
TU9428	chr1	97272473	97272772	300	8.7	1	97272473-97272772
TU9429	chr1	97273098	97273431	334	7.3	1	97273098-97273431
TU9430	chr1	97273545	97274040	496	7.1	1	97273545-97274040
TU9431	chr1	97274157	97274324	168	3.2	1	97274157-97274324
TU9432	chr1	97274562	97274897	336	3.0	1	97274562-97274897
TU9433	chr1	97274925	97275084	160	3.4	1	97274925-97275084
TU9434	chr1	97275400	97275575	175	2.6	2	97275400-97275473	97275475-97275575
TU9435	chr1	97275620	97276181	479	3.1	3	97275620-97275779	97275808-97275947	97276003-97276181
TU9436	chr1	97276239	97278686	470	5.2	2	97276239-97276645	97278624-97278686
TU9437	chr1	97279814	97283634	186	4.3	2	97279814-97279901	97283537-97283634
TU9438	chr1	97288582	97289987	268	4.1	2	97288582-97288728	97289867-97289987
TU9439	chr1	97292208	97293718	400	4.7	2	97292208-97292377	97293489-97293718
TU9440	chr1	97310803	97310989	171	2.0	2	97310803-97310885	97310902-97310989
TU9441	chr1	97311342	97316322	482	3.9	4	97311342-97311500	97315008-97315151	97316119-97316223	97316249-97316322
TU9442	chr1	97323348	97323518	169	2.1	2	97323348-97323437	97323440-97323518
TU9443	chr1	97349394	97354067	480	3.6	4	97349394-97349610	97352378-97352467	97353452-97353541	97353985-97354067
TU9444	chr1	97358669	97358842	166	2.0	2	97358669-97358744	97358753-97358842
TU9445	chr1	97358962	97359128	159	2.5	2	97358962-97359030	97359039-97359128
TU9446	chr1	97432660	97432827	168	2.4	1	97432660-97432827
TU9447	chr1	97432975	97433197	223	4.7	1	97432975-97433197
TU9448	chr1	97433230	97433613	384	8.2	1	97433230-97433613
TU9449	chr1	97435335	97435506	172	3.9	1	97435335-97435506
TU9450	chr1	97442628	97442794	167	2.1	1	97442628-97442794
TU9451	chr1	97447121	97447299	179	2.0	1	97447121-97447299
TU9452	chr1	97454509	97454765	257	2.4	1	97454509-97454765
TU9453	chr1	97464652	97464832	180	2.4	2	97464652-97464741	97464743-97464832
TU9454	chr1	97465282	97465443	162	2.6	1	97465282-97465443
TU9455	chr1	97476407	97485395	356	5.9	2	97476407-97476597	97485231-97485395
TU9456	chr1	97478022	97478297	276	3.1	1	97478022-97478297
TU9457	chr1	97490571	97490738	168	5.9	1	97490571-97490738
TU9458	chr1	97491902	97492075	174	2.1	1	97491902-97492075
TU9459	chr1	97492168	97492350	179	2.3	2	97492168-97492257	97492262-97492350
TU9460	chr1	97492503	97492675	173	3.9	1	97492503-97492675
TU9461	chr1	97493417	97501494	398	4.9	2	97493417-97493526	97501207-97501494
TU9462	chr1	97496781	97497066	286	2.9	1	97496781-97497066
TU9463	chr1	97497389	97497563	161	2.0	2	97497389-97497459	97497474-97497563
TU9464	chr1	97500821	97501003	183	3.4	1	97500821-97501003
TU9465	chr1	97501663	97502024	362	2.9	1	97501663-97502024
TU9466	chr1	97502080	97502289	210	3.7	1	97502080-97502289
TU9467	chr1	97502667	97502836	170	3.1	1	97502667-97502836
TU9468	chr1	97503015	97503329	315	2.9	1	97503015-97503329
TU9469	chr1	97503347	97503528	180	2.5	2	97503347-97503436	97503439-97503528
TU9470	chr1	97503594	97504029	436	3.7	1	97503594-97504029
TU9471	chr1	97506017	97508092	372	8.1	3	97506017-97506178	97507849-97507903	97507938-97508092
TU9472	chr1	97506642	97506980	328	2.9	2	97506642-97506698	97506710-97506980
TU9473	chr1	97511895	97512129	235	3.3	1	97511895-97512129
TU9474	chr1	97512536	97512705	170	3.2	1	97512536-97512705
TU9475	chr1	97512877	97513050	174	2.3	1	97512877-97513050
TU9476	chr1	97514640	97514846	207	3.7	1	97514640-97514846
TU9477	chr1	97516468	97516658	191	3.7	1	97516468-97516658
TU9478	chr1	97516836	97517041	206	6.4	1	97516836-97517041
TU9479	chr1	97528910	97529078	169	2.9	1	97528910-97529078
TU9480	chr1	97529993	97530167	175	2.1	1	97529993-97530167
TU9481	chr1	97530863	97541267	1190	21.1	4	97530863-97531388	97534795-97535130	97540047-97540270	97541164-97541267
TU9482	chr1	97531452	97531633	182	3.8	1	97531452-97531633
TU9483	chr1	97532120	97532269	150	2.1	1	97532120-97532269
TU9484	chr1	97534423	97534595	173	3.0	1	97534423-97534595
TU9485	chr1	97535726	97535913	188	8.1	1	97535726-97535913
TU9486	chr1	97536057	97536458	310	2.2	4	97536057-97536130	97536171-97536226	97536276-97536365	97536369-97536458
TU9487	chr1	97536523	97536969	447	4.9	1	97536523-97536969
TU9488	chr1	97537816	97537983	168	2.1	1	97537816-97537983
TU9489	chr1	97538408	97538576	154	3.2	2	97538408-97538498	97538514-97538576
TU9490	chr1	97538787	97538966	180	4.3	1	97538787-97538966
TU9491	chr1	97539036	97539226	191	4.1	1	97539036-97539226
TU9492	chr1	97540735	97540908	174	3.6	1	97540735-97540908
TU9493	chr1	97541679	97556041	1708	10.2	10	97541679-97541888	97542786-97542922	97543445-97543664	97543730-97543820	97545891-97546244	97546249-97546319	97550981-97551102	97551440-97551637	97555730-97555791	97555799-97556041
TU9494	chr1	97542330	97542508	171	2.0	2	97542330-97542419	97542428-97542508
TU9495	chr1	97546923	97547085	163	2.6	1	97546923-97547085
TU9496	chr1	97547192	97547400	209	3.8	1	97547192-97547400
TU9497	chr1	97547422	97547607	180	2.2	2	97547422-97547511	97547518-97547607
TU9498	chr1	97549418	97549686	249	2.4	2	97549418-97549592	97549613-97549686
TU9499	chr1	97550738	97550917	180	2.1	1	97550738-97550917
TU9500	chr1	97551210	97551384	175	2.1	1	97551210-97551384
TU9501	chr1	97564105	97564277	173	2.1	1	97564105-97564277
TU9502	chr1	97567050	97567230	181	4.2	1	97567050-97567230
TU9503	chr1	97568554	97568904	351	1145.7	1	97568554-97568904
TU9505	chr1	97571444	97571609	166	3.0	1	97571444-97571609
TU9506	chr1	97606529	97611359	475	13.6	2	97606529-97606927	97611284-97611359
TU9507	chr1	97607878	97608044	157	2.1	2	97607878-97607944	97607955-97608044
TU9508	chr1	97610609	97610790	180	2.1	2	97610609-97610698	97610701-97610790
TU9509	chr1	97611448	97611654	207	3.4	1	97611448-97611654
TU9510	chr1	97612943	97613117	175	2.6	1	97612943-97613117
TU9511	chr1	97617767	97619339	1569	2783.2	2	97617767-97618017	97618022-97619339
TU9512	chr1	97619473	97619670	198	3.7	1	97619473-97619670
TU9513	chr1	97620369	97620592	224	3.6	1	97620369-97620592
TU9514	chr1	97623159	97623316	158	2.8	1	97623159-97623316
TU9515	chr1	97625141	97625316	173	2.0	2	97625141-97625230	97625234-97625316
TU9516	chr1	97625387	97625710	324	4.7	1	97625387-97625710
TU9517	chr1	97625722	97625911	185	2.9	2	97625722-97625811	97625817-97625911
TU9519	chr1	97633407	97633632	226	8.0	1	97633407-97633632
TU9520	chr1	97635397	97635566	170	2.1	1	97635397-97635566
TU9521	chr1	97639594	97639926	333	2.2	1	97639594-97639926
TU9526	chr1	97689997	97690621	625	31.8	1	97689997-97690621
TU9527	chr1	98015106	98015340	235	8.2	1	98015106-98015340
TU9528	chr1	98016383	98016667	285	3.6	1	98016383-98016667
TU9529	chr1	98017179	98017329	151	2.6	1	98017179-98017329
TU9531	chr1	98024187	98024358	171	2.0	2	98024187-98024276	98024278-98024358
TU9532	chr1	98026710	98027025	307	2.3	3	98026710-98026799	98026806-98026946	98026950-98027025
TU9533	chr1	98027463	98027631	169	2.5	1	98027463-98027631
TU9534	chr1	98034855	98035021	167	3.2	1	98034855-98035021
TU9535	chr1	98037344	98038151	806	3.8	2	98037344-98037702	98037705-98038151
TU9536	chr1	98039815	98040040	226	3.7	1	98039815-98040040
TU9537	chr1	98044486	98044654	169	2.1	1	98044486-98044654
TU9538	chr1	98057699	98057895	197	3.2	1	98057699-98057895
TU9539	chr1	98060190	98060362	173	2.1	1	98060190-98060362
TU9540	chr1	98100561	98100806	244	3.0	2	98100561-98100631	98100634-98100806
TU9541	chr1	98100865	98101630	750	6.0	2	98100865-98101489	98101506-98101630
TU9542	chr1	98102105	98102278	174	2.9	1	98102105-98102278
TU9548	chr1	98105162	98105370	209	9.6	1	98105162-98105370
TU9549	chr1	98105650	98105821	172	4.5	1	98105650-98105821
TU9550	chr1	98105901	98106109	209	3.7	1	98105901-98106109
TU9551	chr1	98106181	98106374	194	4.1	1	98106181-98106374
TU9552	chr1	98106503	98106710	208	5.7	1	98106503-98106710
TU9553	chr1	98106949	98107119	171	2.8	1	98106949-98107119
TU9554	chr1	98107321	98107567	247	3.5	1	98107321-98107567
TU9555	chr1	98108052	98108282	231	3.0	1	98108052-98108282
TU9556	chr1	98108455	98108618	164	2.2	1	98108455-98108618
TU9557	chr1	98108680	98109020	329	3.8	2	98108680-98108764	98108777-98109020
TU9558	chr1	98109163	98109377	215	3.3	1	98109163-98109377
TU9559	chr1	98109497	98109695	199	5.7	1	98109497-98109695
TU9560	chr1	98109808	98110437	581	3.8	2	98109808-98110191	98110241-98110437
TU9561	chr1	98110771	98111173	403	8.2	1	98110771-98111173
TU9562	chr1	98111216	98111670	455	4.8	1	98111216-98111670
TU9563	chr1	98111994	98112343	350	15.7	1	98111994-98112343
TU9564	chr1	98112386	98112779	394	7.9	1	98112386-98112779
TU9565	chr1	98113210	98113492	283	4.1	1	98113210-98113492
TU9566	chr1	98113533	98113796	264	3.1	1	98113533-98113796
TU9567	chr1	98113897	98114083	187	6.9	1	98113897-98114083
TU9568	chr1	98114465	98114653	189	6.6	1	98114465-98114653
TU9569	chr1	98114758	98114911	150	2.1	2	98114758-98114817	98114822-98114911
TU9570	chr1	98115072	98115229	158	2.7	1	98115072-98115229
TU9571	chr1	98115381	98115657	261	2.3	2	98115381-98115470	98115487-98115657
TU9572	chr1	98116085	98116303	219	3.3	1	98116085-98116303
TU9573	chr1	98116331	98116494	164	2.1	1	98116331-98116494
TU9574	chr1	98116864	98117078	215	3.2	1	98116864-98117078
TU9575	chr1	98117217	98117443	227	3.5	1	98117217-98117443
TU9576	chr1	98118867	98119030	164	2.4	1	98118867-98119030
TU9577	chr1	98121206	98121378	173	2.7	1	98121206-98121378
TU9578	chr1	98121655	98121842	188	3.1	1	98121655-98121842
TU9579	chr1	98122292	98122463	172	2.7	1	98122292-98122463
TU9580	chr1	98122546	98122738	193	3.6	1	98122546-98122738
TU9581	chr1	98123028	98123705	673	4.8	2	98123028-98123610	98123616-98123705
TU9582	chr1	98123759	98124181	423	4.6	1	98123759-98124181
TU9583	chr1	98124239	98124422	184	4.5	1	98124239-98124422
TU9584	chr1	98126035	98126250	216	2.5	1	98126035-98126250
TU9585	chr1	98130150	98130301	152	2.1	1	98130150-98130301
TU9586	chr1	98131702	98131867	166	2.1	1	98131702-98131867
TU9587	chr1	98134002	98134179	155	2.0	2	98134002-98134070	98134094-98134179
TU9588	chr1	98134701	98134884	180	2.1	2	98134701-98134790	98134795-98134884
TU9589	chr1	98135373	98135535	163	2.9	1	98135373-98135535
TU9590	chr1	98136284	98136443	160	2.4	1	98136284-98136443
TU9591	chr1	98136528	98136773	246	3.3	1	98136528-98136773
TU9592	chr1	98136827	98136987	161	2.1	1	98136827-98136987
TU9593	chr1	98137261	98137777	517	4.4	1	98137261-98137777
TU9594	chr1	98138178	98138351	174	3.0	1	98138178-98138351
TU9595	chr1	98138393	98138556	164	2.1	1	98138393-98138556
TU9596	chr1	98138692	98138882	191	5.3	1	98138692-98138882
TU9597	chr1	98138949	98139157	209	9.5	1	98138949-98139157
TU9598	chr1	98139184	98139691	508	3.3	1	98139184-98139691
TU9599	chr1	98140665	98140963	290	2.7	3	98140665-98140754	98140760-98140849	98140854-98140963
TU9600	chr1	98170965	98171139	175	3.0	1	98170965-98171139
TU9601	chr1	98179398	98179576	179	3.7	1	98179398-98179576
TU9602	chr1	98179623	98179938	296	2.8	2	98179623-98179713	98179734-98179938
TU9603	chr1	98180317	98180485	169	3.1	1	98180317-98180485
TU9604	chr1	98180536	98180711	176	4.6	1	98180536-98180711
TU9605	chr1	98181060	98181338	279	5.8	1	98181060-98181338
TU9606	chr1	98181470	98181818	345	2.9	2	98181470-98181565	98181570-98181818
TU9607	chr1	98196212	98196544	330	2.2	2	98196212-98196301	98196305-98196544
TU9608	chr1	98197159	98197589	431	4.6	1	98197159-98197589
TU9609	chr1	98198014	98198276	251	2.6	2	98198014-98198174	98198187-98198276
TU9610	chr1	98199125	98199294	168	2.1	2	98199125-98199214	98199217-98199294
TU9611	chr1	98208343	98208512	170	3.6	1	98208343-98208512
TU9612	chr1	98212992	98213361	342	2.9	2	98212992-98213168	98213197-98213361
TU9613	chr1	98218524	98218685	162	2.2	1	98218524-98218685
TU9614	chr1	98220537	98220714	172	2.0	2	98220537-98220626	98220633-98220714
TU9615	chr1	98259914	98260232	266	2.2	2	98259914-98260003	98260057-98260232
TU9616	chr1	98260734	98260983	243	2.5	2	98260734-98260823	98260831-98260983
TU9617	chr1	98265891	98266386	443	3.5	3	98265891-98266128	98266176-98266265	98266272-98266386
TU9618	chr1	98280047	98280204	158	2.7	1	98280047-98280204
TU9619	chr1	98280275	98280582	288	3.2	2	98280275-98280357	98280378-98280582
TU9620	chr1	98280900	98281070	161	2.0	2	98280900-98280989	98281000-98281070
TU9621	chr1	98281257	98281425	169	2.9	1	98281257-98281425
TU9623	chr1	98319565	98319748	180	2.4	2	98319565-98319654	98319659-98319748
TU9624	chr1	98324178	98324368	180	2.0	2	98324178-98324267	98324279-98324368
TU9625	chr1	98325026	98325193	161	2.1	2	98325026-98325096	98325104-98325193
TU9626	chr1	98348124	98348359	234	2.5	2	98348124-98348281	98348284-98348359
TU9627	chr1	98348886	98349063	178	3.3	1	98348886-98349063
TU9628	chr1	98349912	98350281	336	3.1	2	98349912-98350179	98350214-98350281
TU9629	chr1	98350494	98350669	170	2.0	2	98350494-98350573	98350580-98350669
TU9630	chr1	98350711	98350880	170	2.2	1	98350711-98350880
TU9631	chr1	98351004	98351301	292	3.4	2	98351004-98351200	98351207-98351301
TU9632	chr1	98358070	98358266	197	4.4	1	98358070-98358266
TU9633	chr1	98367420	98367592	173	2.1	1	98367420-98367592
TU9634	chr1	98368220	98368393	174	4.1	1	98368220-98368393
TU9635	chr1	98368581	98368792	212	3.5	1	98368581-98368792
TU9636	chr1	98368952	98369455	468	4.0	2	98368952-98369172	98369209-98369455
TU9637	chr1	98369843	98370230	388	3.7	1	98369843-98370230
TU9638	chr1	98370242	98371003	760	4.7	2	98370242-98370826	98370829-98371003
TU9639	chr1	98371159	98371325	167	2.0	1	98371159-98371325
TU9640	chr1	98381401	98381558	158	2.1	1	98381401-98381558
TU9641	chr1	98383201	98383360	160	3.3	1	98383201-98383360
TU9642	chr1	98383550	98383725	176	2.4	1	98383550-98383725
TU9643	chr1	98384355	98384621	267	4.0	1	98384355-98384621
TU9644	chr1	98385705	98386059	355	5.7	1	98385705-98386059
TU9645	chr1	98386079	98386526	448	5.1	1	98386079-98386526
TU9646	chr1	98386594	98386809	216	6.6	1	98386594-98386809
TU9647	chr1	98386930	98387165	236	3.4	1	98386930-98387165
TU9648	chr1	98387192	98387375	184	2.8	1	98387192-98387375
TU9649	chr1	98388323	98388503	176	2.0	2	98388323-98388410	98388416-98388503
TU9650	chr1	98388954	98389141	188	3.3	1	98388954-98389141
TU9651	chr1	98390158	98390323	166	3.1	1	98390158-98390323
TU9652	chr1	98392927	98393108	182	2.9	1	98392927-98393108
TU9653	chr1	98393874	98394045	172	2.2	1	98393874-98394045
TU9654	chr1	98395492	98395670	179	4.0	1	98395492-98395670
TU9655	chr1	98414692	98414855	164	2.5	1	98414692-98414855
TU9656	chr1	98414953	98415257	251	2.3	2	98414953-98415042	98415097-98415257
TU9657	chr1	98415900	98416072	173	2.2	1	98415900-98416072
TU9658	chr1	98429091	98429271	181	3.9	1	98429091-98429271
TU9659	chr1	98430787	98431151	365	3.8	1	98430787-98431151
TU9660	chr1	98431303	98431484	182	3.1	1	98431303-98431484
TU9661	chr1	98431662	98431865	204	5.2	1	98431662-98431865
TU9662	chr1	98431989	98432149	161	3.0	1	98431989-98432149
TU9663	chr1	98432217	98432386	170	2.1	1	98432217-98432386
TU9664	chr1	98432418	98432676	259	2.6	1	98432418-98432676
TU9665	chr1	98432789	98432969	180	2.0	2	98432789-98432878	98432880-98432969
TU9666	chr1	98433333	98433505	173	2.1	1	98433333-98433505
TU9667	chr1	98434113	98434275	163	2.2	1	98434113-98434275
TU9668	chr1	98434498	98434670	168	2.0	2	98434498-98434575	98434581-98434670
TU9669	chr1	98438974	98439168	195	3.1	1	98438974-98439168
TU9670	chr1	98439288	98439446	159	2.4	1	98439288-98439446
TU9671	chr1	98451443	98451654	212	3.5	1	98451443-98451654
TU9672	chr1	98452013	98452192	180	2.7	1	98452013-98452192
TU9673	chr1	98452667	98453113	447	4.8	1	98452667-98453113
TU9674	chr1	98453507	98453734	228	3.5	1	98453507-98453734
TU9675	chr1	98453831	98454064	234	2.5	1	98453831-98454064
TU9676	chr1	98454141	98454611	471	5.3	1	98454141-98454611
TU9677	chr1	98454695	98454958	264	9.0	1	98454695-98454958
TU9678	chr1	98455271	98456344	1071	10.0	2	98455271-98455536	98455540-98456344
TU9679	chr1	98456556	98456723	168	2.9	1	98456556-98456723
TU9680	chr1	98602423	98602593	171	2.1	1	98602423-98602593
TU9683	chr1	99314341	99324682	497	4.5	4	99314341-99314430	99315188-99315368	99318751-99318906	99324613-99324682
TU9684	chr1	99425849	99434215	361	5.2	3	99425849-99426007	99426699-99426843	99434159-99434215
TU9685	chr1	99430044	99430208	165	3.3	1	99430044-99430208
TU9686	chr1	99445475	99445655	181	5.3	1	99445475-99445655
TU9687	chr1	99505777	99505954	168	2.0	2	99505777-99505863	99505874-99505954
TU9688	chr1	99510287	99510450	164	2.9	1	99510287-99510450
TU9689	chr1	99513139	99513335	197	2.5	1	99513139-99513335
TU9690	chr1	99513346	99513536	191	3.3	1	99513346-99513536
TU9691	chr1	99516051	99516247	160	2.0	2	99516051-99516120	99516158-99516247
TU9692	chr1	99518669	99518830	162	2.9	1	99518669-99518830
TU9693	chr1	99519003	99519173	171	2.6	1	99519003-99519173
TU9694	chr1	99519363	99519551	189	4.2	1	99519363-99519551
TU9695	chr1	99519584	99519748	165	4.2	1	99519584-99519748
TU9696	chr1	99519808	99519986	179	3.2	1	99519808-99519986
TU9697	chr1	99718113	99718298	180	2.0	2	99718113-99718202	99718209-99718298
TU9719	chr1	99746046	99746202	154	2.1	2	99746046-99746109	99746113-99746202
TU9721	chr1	99751079	99751378	265	2.9	2	99751079-99751253	99751289-99751378
TU9722	chr1	99754623	99755182	560	9.5	1	99754623-99755182
TU9723	chr1	99755220	99755843	585	5.7	4	99755220-99755311	99755317-99755392	99755403-99755493	99755518-99755843
TU9724	chr1	99756349	99756608	260	3.8	1	99756349-99756608
TU9725	chr1	99756753	99756947	195	4.9	1	99756753-99756947
TU9726	chr1	99790660	99790923	247	3.3	2	99790660-99790816	99790834-99790923
TU9727	chr1	99793165	99793331	167	2.2	1	99793165-99793331
TU9728	chr1	99794023	99794204	182	2.8	1	99794023-99794204
TU9729	chr1	99795048	99795221	174	3.6	1	99795048-99795221
TU9730	chr1	99795757	99795985	229	4.7	1	99795757-99795985
TU9731	chr1	99796450	99796622	158	2.0	2	99796450-99796539	99796555-99796622
TU9732	chr1	99797015	99797190	176	2.6	1	99797015-99797190
TU9733	chr1	99797979	99798188	210	2.9	1	99797979-99798188
TU9735	chr1	99799642	99799810	169	2.3	1	99799642-99799810
TU9736	chr1	99800425	99800605	181	3.0	1	99800425-99800605
TU9737	chr1	99803072	99803222	151	2.3	1	99803072-99803222
TU9738	chr1	99806296	99806457	162	2.1	1	99806296-99806457
TU9739	chr1	99808681	99808856	176	2.0	1	99808681-99808856
TU9740	chr1	99811962	99812142	172	2.0	2	99811962-99812045	99812055-99812142
TU9741	chr1	99817619	99817986	368	3.4	1	99817619-99817986
TU9742	chr1	99819950	99820133	158	2.3	2	99819950-99820017	99820044-99820133
TU9743	chr1	99820735	99820910	174	2.0	2	99820735-99820818	99820821-99820910
TU9744	chr1	99822783	99822953	171	3.1	1	99822783-99822953
TU9757	chr1	99872710	99873634	925	9.2	1	99872710-99873634
TU9758	chr1	99873694	99875216	1523	9.3	1	99873694-99875216
TU9759	chr1	99875356	99875540	185	6.8	1	99875356-99875540
TU9760	chr1	99877821	99877980	160	2.2	1	99877821-99877980
TU9761	chr1	99878381	99878555	173	2.0	2	99878381-99878463	99878466-99878555
TU9762	chr1	99879388	99879714	327	3.7	1	99879388-99879714
TU9763	chr1	99879730	99880001	272	5.6	1	99879730-99880001
TU9764	chr1	99880017	99880605	589	3.9	1	99880017-99880605
TU9765	chr1	99880849	99881022	174	3.2	1	99880849-99881022
TU9766	chr1	99882544	99882873	330	3.4	1	99882544-99882873
TU9767	chr1	99884660	99884887	228	3.0	1	99884660-99884887
TU9768	chr1	99888094	99888285	192	3.0	1	99888094-99888285
TU9769	chr1	99891066	99891240	175	2.9	1	99891066-99891240
TU9770	chr1	99961641	99961815	175	2.6	1	99961641-99961815
TU9771	chr1	99977512	99977691	167	2.0	2	99977512-99977590	99977604-99977691
TU9772	chr1	99981894	99982055	162	2.2	1	99981894-99982055
TU9786	chr1	100513408	100513590	174	2.0	2	100513408-100513495	100513505-100513590
TU9787	chr1	100530197	100530375	179	2.0	1	100530197-100530375
TU9792	chr1	100723814	100723989	174	2.0	2	100723814-100723897	100723900-100723989
TU9793	chr1	100743942	100744118	177	2.0	1	100743942-100744118
TU9794	chr1	100763669	100763837	169	2.7	1	100763669-100763837
TU9795	chr1	100764215	100764408	180	2.1	2	100764215-100764304	100764319-100764408
TU9796	chr1	100764715	100764977	260	3.4	2	100764715-100764804	100764808-100764977
TU9797	chr1	100771580	100771757	162	2.0	2	100771580-100771659	100771676-100771757
TU9798	chr1	100774338	100774512	175	2.6	1	100774338-100774512
TU9799	chr1	100804383	100804550	168	2.1	1	100804383-100804550
TU9800	chr1	100805356	100805505	150	2.1	1	100805356-100805505
TU9801	chr1	100812569	100812761	161	2.1	2	100812569-100812639	100812672-100812761
TU9802	chr1	100814428	100814669	242	3.5	1	100814428-100814669
TU9803	chr1	100814740	100814913	174	2.1	1	100814740-100814913
TU9804	chr1	100815582	100815790	209	2.4	1	100815582-100815790
TU9805	chr1	100815859	100816078	220	3.1	1	100815859-100816078
TU9806	chr1	100816200	100816352	153	3.0	1	100816200-100816352
TU9807	chr1	100828090	100828240	151	2.2	1	100828090-100828240
TU9808	chr1	100848998	100849178	180	2.0	2	100848998-100849087	100849089-100849178
TU9809	chr1	100886868	100887038	171	2.1	1	100886868-100887038
TU9812	chr1	100901455	100901628	174	3.0	1	100901455-100901628
TU9813	chr1	100902228	100902391	162	2.1	2	100902228-100902299	100902302-100902391
TU9814	chr1	100913703	100913956	254	2.5	1	100913703-100913956
TU9815	chr1	100914067	100914442	376	3.9	1	100914067-100914442
TU9816	chr1	100914554	100915527	974	7.4	1	100914554-100915527
TU9817	chr1	101067165	101067330	166	2.1	1	101067165-101067330
TU9818	chr1	101070436	101070598	163	3.0	1	101070436-101070598
TU9819	chr1	101074635	101074810	176	3.0	1	101074635-101074810
TU9820	chr1	101079128	101079441	267	2.7	3	101079128-101079247	101079261-101079350	101079385-101079441
TU9821	chr1	101082155	101082322	168	4.1	1	101082155-101082322
TU9822	chr1	101082377	101082539	163	2.1	1	101082377-101082539
TU9823	chr1	101082587	101082915	329	2.7	1	101082587-101082915
TU9824	chr1	101083068	101083348	281	5.6	1	101083068-101083348
TU9825	chr1	101083678	101083942	219	2.2	2	101083678-101083767	101083814-101083942
TU9826	chr1	101084036	101084193	158	2.5	1	101084036-101084193
TU9827	chr1	101084322	101084495	174	2.9	1	101084322-101084495
TU9828	chr1	101085246	101085578	333	3.8	1	101085246-101085578
TU9832	chr1	101087588	101087845	258	3.9	1	101087588-101087845
TU9833	chr1	101088086	101088271	186	4.8	1	101088086-101088271
TU9834	chr1	101088377	101089236	819	5.7	2	101088377-101089105	101089147-101089236
TU9835	chr1	101089655	101089830	176	3.7	1	101089655-101089830
TU9836	chr1	101090102	101090285	184	3.2	1	101090102-101090285
TU9837	chr1	101090290	101090457	168	2.8	1	101090290-101090457
TU9838	chr1	101090879	101091093	215	4.1	1	101090879-101091093
TU9839	chr1	101091203	101091425	223	2.8	1	101091203-101091425
TU9840	chr1	101091564	101091732	169	2.8	1	101091564-101091732
TU9841	chr1	101091768	101091939	172	2.9	1	101091768-101091939
TU9842	chr1	101091962	101092216	255	4.3	1	101091962-101092216
TU9843	chr1	101092408	101092576	168	2.5	2	101092408-101092454	101092456-101092576
TU9844	chr1	101092684	101092996	313	2.7	1	101092684-101092996
TU9845	chr1	101093061	101093235	175	2.0	1	101093061-101093235
TU9846	chr1	101093386	101093662	277	3.1	1	101093386-101093662
TU9851	chr1	101105988	101106169	175	2.0	2	101105988-101106076	101106084-101106169
TU9852	chr1	101107189	101107519	330	3.0	2	101107189-101107272	101107274-101107519
TU9853	chr1	101107647	101107871	225	9.7	1	101107647-101107871
TU9854	chr1	101108224	101108778	555	7.6	1	101108224-101108778
TU9855	chr1	101108827	101109025	199	6.0	1	101108827-101109025
TU9856	chr1	101109063	101109244	182	3.6	1	101109063-101109244
TU9857	chr1	101109548	101109726	179	2.9	1	101109548-101109726
TU9858	chr1	101109775	101109942	168	3.2	1	101109775-101109942
TU9859	chr1	101110322	101110500	179	3.7	1	101110322-101110500
TU9860	chr1	101114183	101114356	174	3.1	1	101114183-101114356
TU9861	chr1	101115336	101115745	410	3.8	1	101115336-101115745
TU9862	chr1	101115753	101115925	173	3.1	1	101115753-101115925
TU9863	chr1	101116011	101116317	307	4.4	1	101116011-101116317
TU9864	chr1	101322114	101322278	165	2.1	1	101322114-101322278
TU9865	chr1	101324431	101324607	177	3.8	1	101324431-101324607
TU9866	chr1	101325318	101325496	179	2.7	1	101325318-101325496
TU9867	chr1	101326296	101326468	173	3.1	1	101326296-101326468
TU9868	chr1	101326858	101327108	251	5.2	1	101326858-101327108
TU9869	chr1	101327711	101327925	213	2.5	2	101327711-101327833	101327836-101327925
TU9870	chr1	101328040	101328250	211	4.4	1	101328040-101328250
TU9871	chr1	101328636	101328862	227	3.0	1	101328636-101328862
TU9872	chr1	101330856	101331157	302	4.1	1	101330856-101331157
TU9873	chr1	101331222	101331510	289	3.4	1	101331222-101331510
TU9874	chr1	101332196	101332380	183	6.1	2	101332196-101332288	101332291-101332380
TU9875	chr1	101332998	101333173	176	2.9	1	101332998-101333173
TU9876	chr1	101334119	101334291	173	2.7	1	101334119-101334291
TU9877	chr1	101407966	101408153	182	2.9	2	101407966-101408057	101408064-101408153
TU9878	chr1	101421775	101421936	162	2.1	1	101421775-101421936
TU9879	chr1	101422014	101422190	177	2.7	1	101422014-101422190
TU9880	chr1	101422273	101422434	162	2.8	1	101422273-101422434
TU9881	chr1	101422444	101423284	818	5.6	2	101422444-101423085	101423109-101423284
TU9882	chr1	101423363	101423534	172	2.8	1	101423363-101423534
TU9883	chr1	101427597	101427760	164	3.2	1	101427597-101427760
TU9884	chr1	101438766	101438953	188	3.5	1	101438766-101438953
TU9885	chr1	101439947	101440154	208	4.0	1	101439947-101440154
TU9886	chr1	101440834	101441004	171	2.6	1	101440834-101441004
TU9887	chr1	101442943	101443209	262	2.9	2	101442943-101443114	101443120-101443209
TU9888	chr1	101445996	101446255	260	2.8	1	101445996-101446255
TU9889	chr1	101455117	101455306	180	2.1	2	101455117-101455206	101455217-101455306
TU9890	chr1	101469147	101469320	174	2.9	1	101469147-101469320
TU9891	chr1	101470248	101470429	182	3.5	1	101470248-101470429
TU9892	chr1	101470512	101470769	258	3.7	1	101470512-101470769
TU9893	chr1	101470785	101471008	224	2.7	1	101470785-101471008
TU9894	chr1	101471074	101471285	212	3.5	1	101471074-101471285
TU9895	chr1	101471862	101472036	175	2.2	1	101471862-101472036
TU9896	chr1	101472560	101472763	204	3.3	1	101472560-101472763
TU9897	chr1	101474127	101474307	181	3.0	1	101474127-101474307
TU9898	chr1	101474919	101475122	204	4.0	1	101474919-101475122
TU9899	chr1	101487964	101488132	167	2.0	2	101487964-101488040	101488043-101488132
TU9900	chr1	101488982	101489158	175	2.2	2	101488982-101489064	101489067-101489158
TU9901	chr1	101491994	101492164	171	3.0	1	101491994-101492164
TU9902	chr1	101492548	101492772	225	4.7	1	101492548-101492772
TU9903	chr1	101492828	101493039	204	2.8	2	101492828-101492917	101492926-101493039
TU9904	chr1	101493184	101493444	261	2.8	1	101493184-101493444
TU9905	chr1	101495863	101496031	169	2.1	1	101495863-101496031
TU9906	chr1	101506313	101506486	174	2.2	1	101506313-101506486
TU9907	chr1	101513616	101513882	267	5.7	1	101513616-101513882
TU9908	chr1	101513978	101517578	375	6.3	2	101513978-101514105	101517332-101517578
TU9909	chr1	101515653	101515820	168	2.1	1	101515653-101515820
TU9910	chr1	101516048	101516219	172	2.8	1	101516048-101516219
TU9911	chr1	101524731	101524924	193	2.7	2	101524731-101524833	101524835-101524924
TU9912	chr1	101527970	101528139	168	2.0	2	101527970-101528047	101528050-101528139
TU9913	chr1	101528364	101528536	173	2.1	1	101528364-101528536
TU9914	chr1	101541773	101541953	180	2.0	2	101541773-101541862	101541864-101541953
TU9915	chr1	101544711	101544898	186	2.3	2	101544711-101544835	101544838-101544898
TU9916	chr1	101545296	101545598	303	3.5	1	101545296-101545598
TU9917	chr1	101545700	101545875	168	2.0	2	101545700-101545789	101545798-101545875
TU9918	chr1	101546303	101546517	215	3.6	1	101546303-101546517
TU9919	chr1	101548031	101548379	346	3.6	2	101548031-101548286	101548290-101548379
TU9920	chr1	101548565	101548723	159	2.1	1	101548565-101548723
TU9921	chr1	101551782	101551976	180	2.2	2	101551782-101551871	101551887-101551976
TU9922	chr1	101552210	101552392	167	2.4	2	101552210-101552286	101552303-101552392
TU9923	chr1	101556744	101556918	175	2.2	1	101556744-101556918
TU9924	chr1	101569480	101569718	226	2.5	2	101569480-101569615	101569629-101569718
TU9925	chr1	101573913	101574068	154	2.0	2	101573913-101574002	101574005-101574068
TU9926	chr1	101574641	101574810	170	2.1	1	101574641-101574810
TU9927	chr1	101584975	101585156	180	2.0	2	101584975-101585064	101585067-101585156
TU9928	chr1	101587529	101587704	173	2.0	2	101587529-101587618	101587622-101587704
TU9929	chr1	101598144	101598323	180	2.9	1	101598144-101598323
TU9930	chr1	101598665	101598906	242	2.8	1	101598665-101598906
TU9931	chr1	101598974	101599173	200	2.3	1	101598974-101599173
TU9932	chr1	101603381	101603564	184	3.4	1	101603381-101603564
TU9933	chr1	101604435	101604823	389	3.2	1	101604435-101604823
TU9934	chr1	101605447	101605636	190	4.1	1	101605447-101605636
TU9935	chr1	101605974	101606303	272	2.5	2	101605974-101606192	101606251-101606303
TU9936	chr1	101606735	101606912	178	4.0	1	101606735-101606912
TU9937	chr1	101607125	101607307	183	2.6	1	101607125-101607307
TU9938	chr1	101607359	101607644	286	4.8	1	101607359-101607644
TU9939	chr1	101607950	101608205	256	3.8	1	101607950-101608205
TU9940	chr1	101608854	101610909	327	5.4	3	101608854-101608909	101610596-101610806	101610850-101610909
TU9941	chr1	101611123	101611484	362	4.4	1	101611123-101611484
TU9942	chr1	101611536	101612713	1178	8.5	1	101611536-101612713
TU9943	chr1	101612793	101613359	567	10.8	1	101612793-101613359
TU9944	chr1	101613369	101614562	1194	13.9	1	101613369-101614562
TU9945	chr1	101671662	101672614	953	12.9	1	101671662-101672614
TU9947	chr1	101673445	101673624	180	3.0	1	101673445-101673624
TU9948	chr1	101674030	101674210	181	3.6	1	101674030-101674210
TU9949	chr1	101674596	101674866	271	3.2	1	101674596-101674866
TU9950	chr1	101675505	101675716	212	2.8	1	101675505-101675716
TU9951	chr1	101677298	101677473	176	3.1	1	101677298-101677473
TU9952	chr1	101678019	101678203	185	3.3	1	101678019-101678203
TU9953	chr1	101680166	101680729	534	2.6	3	101680166-101680531	101680552-101680651	101680662-101680729
TU9954	chr1	101681495	101681668	174	2.5	1	101681495-101681668
TU9955	chr1	101682346	101682519	174	2.1	1	101682346-101682519
TU9956	chr1	101682570	101682796	227	3.3	1	101682570-101682796
TU9957	chr1	101684375	101684677	303	3.2	1	101684375-101684677
TU9958	chr1	101685531	101685711	180	2.3	2	101685531-101685620	101685622-101685711
TU9959	chr1	101686492	101686669	178	2.6	1	101686492-101686669
TU9960	chr1	101686762	101687119	301	2.4	3	101686762-101686933	101686942-101687017	101687067-101687119
TU9961	chr1	101687806	101687977	169	2.0	2	101687806-101687895	101687899-101687977
TU9962	chr1	101690427	101690593	167	2.7	1	101690427-101690593
TU9963	chr1	101691083	101691333	251	4.6	1	101691083-101691333
TU9964	chr1	101691625	101691819	180	2.0	2	101691625-101691714	101691730-101691819
TU9965	chr1	101692378	101692565	180	2.1	2	101692378-101692467	101692476-101692565
TU9966	chr1	101692679	101692854	176	3.2	1	101692679-101692854
TU9967	chr1	101698897	101700452	218	6.6	2	101698897-101698952	101700291-101700452
TU9968	chr1	101700788	101701058	271	2.8	1	101700788-101701058
TU9969	chr1	101701338	101701812	475	4.3	1	101701338-101701812
TU9970	chr1	101792488	101792653	166	2.6	1	101792488-101792653
TU10028	chr1	101941865	101942054	190	3.4	1	101941865-101942054
TU10029	chr1	101943978	101944152	170	2.0	2	101943978-101944030	101944036-101944152
TU10030	chr1	101944260	101944544	258	2.3	3	101944260-101944349	101944353-101944442	101944467-101944544
TU10031	chr1	101944755	101945176	354	2.8	2	101944755-101944939	101945008-101945176
TU10032	chr1	101946574	101946758	180	2.5	2	101946574-101946663	101946669-101946758
TU10033	chr1	101947093	101947271	179	2.1	1	101947093-101947271
TU10034	chr1	101948082	101948261	180	2.6	1	101948082-101948261
TU10035	chr1	101952092	101952263	172	2.8	1	101952092-101952263
TU10036	chr1	101952675	101952853	179	2.6	1	101952675-101952853
TU10037	chr1	101955288	101955458	166	2.0	2	101955288-101955377	101955383-101955458
TU10038	chr1	101956270	101956531	262	2.7	1	101956270-101956531
TU10039	chr1	101957719	101957886	168	2.3	1	101957719-101957886
TU10040	chr1	101960365	101960542	178	2.5	1	101960365-101960542
TU10041	chr1	101961381	101961601	221	2.8	1	101961381-101961601
TU10042	chr1	101962531	101962692	156	2.1	2	101962531-101962620	101962627-101962692
TU10043	chr1	101966585	101966764	180	2.4	1	101966585-101966764
TU10044	chr1	101967474	101967629	156	2.2	1	101967474-101967629
TU10045	chr1	101967725	101967944	220	2.9	1	101967725-101967944
TU10046	chr1	101973259	101973415	157	2.9	1	101973259-101973415
TU10047	chr1	101979948	101980102	155	2.2	1	101979948-101980102
TU10048	chr1	102054085	102054247	153	2.1	2	102054085-102054174	102054185-102054247
TU10049	chr1	102055294	102055553	257	2.6	2	102055294-102055499	102055503-102055553
TU10057	chr1	102257234	102257497	264	3.4	1	102257234-102257497
TU10058	chr1	102416455	102416616	162	2.1	1	102416455-102416616
TU10059	chr1	102417667	102417841	175	2.8	1	102417667-102417841
TU10060	chr1	102430432	102433060	270	10.6	2	102430432-102430634	102432994-102433060
TU10061	chr1	102436648	102457253	806	8.5	6	102436648-102436792	102438668-102438790	102439862-102440011	102441237-102441318	102450235-102450449	102457163-102457253
TU10062	chr1	102453510	102453684	175	3.0	1	102453510-102453684
TU10063	chr1	102457311	102465906	528	5.4	4	102457311-102457401	102459505-102459654	102461838-102462046	102465829-102465906
TU10064	chr1	102480854	102488468	297	5.5	3	102480854-102480922	102487360-102487449	102488331-102488468
TU10065	chr1	102493682	102493846	158	2.1	2	102493682-102493771	102493779-102493846
TU10066	chr1	102493958	102494142	180	2.4	2	102493958-102494047	102494053-102494142
TU10067	chr1	102495088	102495250	163	2.1	1	102495088-102495250
TU10068	chr1	102495903	102496085	183	4.4	1	102495903-102496085
TU10069	chr1	102496144	102496333	190	2.2	1	102496144-102496333
TU10072	chr1	102564038	102574238	261	9.5	2	102564038-102564144	102574085-102574238
TU10073	chr1	102576486	102576834	349	3.9	1	102576486-102576834
TU10074	chr1	102611664	102611837	174	3.0	1	102611664-102611837
TU10075	chr1	102616624	102616855	232	3.5	1	102616624-102616855
TU10076	chr1	102622423	102622575	153	3.6	1	102622423-102622575
TU10077	chr1	102680192	102680358	164	2.1	2	102680192-102680281	102680285-102680358
TU10078	chr1	102783474	102788444	240	7.2	2	102783474-102783652	102788384-102788444
TU10079	chr1	102788446	102788603	158	3.9	1	102788446-102788603
TU10080	chr1	102842844	102843118	275	2.6	1	102842844-102843118
TU10081	chr1	102844204	102844379	173	2.0	2	102844204-102844293	102844297-102844379
TU10082	chr1	102844932	102845114	181	2.8	2	102844932-102845021	102845024-102845114
TU10083	chr1	102850921	102851082	159	2.1	2	102850921-102851010	102851014-102851082
TU10084	chr1	102853356	102853531	173	2.0	2	102853356-102853445	102853449-102853531
TU10085	chr1	102854050	102854220	171	2.1	1	102854050-102854220
TU10086	chr1	102876908	102877087	180	2.0	1	102876908-102877087
TU10087	chr1	102905572	102910518	217	8.8	2	102905572-102905737	102910468-102910518
TU10088	chr1	102910600	102910777	178	6.8	1	102910600-102910777
TU10089	chr1	102924443	102925150	218	4.9	2	102924443-102924612	102925103-102925150
TU10093	chr1	102936571	102936755	185	2.7	1	102936571-102936755
TU10094	chr1	102937784	102938556	570	4.1	4	102937784-102937914	102938007-102938175	102938213-102938439	102938514-102938556
TU10095	chr1	102938759	102946232	766	5.7	6	102938759-102938812	102938920-102939065	102939159-102939369	102940354-102940410	102944724-102944921	102946133-102946232
TU10096	chr1	102945364	102945527	164	3.6	1	102945364-102945527
TU10097	chr1	102945801	102946056	256	3.0	1	102945801-102946056
TU10134	chr1	103637142	103644695	321	11.8	2	103637142-103637334	103644568-103644695
TU10135	chr1	103648926	103649085	159	2.1	2	103648926-103648994	103648996-103649085
TU10136	chr1	103655102	103659307	273	5.1	2	103655102-103655228	103659162-103659307
TU10137	chr1	103661448	103667809	639	8.8	6	103661448-103661523	103663127-103663333	103663896-103664003	103667117-103667206	103667336-103667403	103667720-103667809
TU10138	chr1	103665104	103665285	182	3.1	1	103665104-103665285
TU10139	chr1	103694688	103703265	441	10.0	3	103694688-103694777	103696879-103697154	103703191-103703265
TU10140	chr1	103695156	103695311	150	2.1	2	103695156-103695245	103695252-103695311
TU10141	chr1	103699368	103699572	205	2.3	1	103699368-103699572
TU10142	chr1	103699748	103699933	186	3.2	1	103699748-103699933
TU10143	chr1	103703698	103703867	170	2.1	1	103703698-103703867
TU10144	chr1	103704029	103704195	167	3.7	1	103704029-103704195
TU10145	chr1	103705212	103705447	236	4.3	1	103705212-103705447
TU10146	chr1	103705496	103705679	184	3.4	1	103705496-103705679
TU10147	chr1	103705695	103706592	886	3.8	2	103705695-103706109	103706122-103706592
TU10148	chr1	103706903	103707306	404	5.6	1	103706903-103707306
TU10149	chr1	103707341	103707520	180	10.4	1	103707341-103707520
TU10151	chr1	103708697	103708906	210	5.0	1	103708697-103708906
TU10152	chr1	103709141	103709390	250	5.0	1	103709141-103709390
TU10153	chr1	103711828	103712006	179	4.0	1	103711828-103712006
TU10154	chr1	103713499	103714104	606	59.0	1	103713499-103714104
TU10155	chr1	103714121	103714339	219	17.9	1	103714121-103714339
TU10156	chr1	103717611	103717778	168	3.0	1	103717611-103717778
TU10157	chr1	103719378	103719540	163	2.4	1	103719378-103719540
TU10158	chr1	103754961	103755132	172	2.8	1	103754961-103755132
TU10159	chr1	103760109	103760282	170	2.0	2	103760109-103760188	103760193-103760282
TU10160	chr1	103761742	103762128	387	3.3	1	103761742-103762128
TU10161	chr1	103762312	103762852	495	3.2	3	103762312-103762457	103762459-103762624	103762670-103762852
TU10162	chr1	103763164	103763428	250	2.6	2	103763164-103763324	103763340-103763428
TU10163	chr1	103764282	103764469	188	2.3	1	103764282-103764469
TU10164	chr1	103765376	103765554	179	2.4	1	103765376-103765554
TU10165	chr1	103767186	103769246	359	5.2	2	103767186-103767466	103769169-103769246
TU10166	chr1	103768936	103769101	156	2.4	2	103768936-103769032	103769043-103769101
TU10167	chr1	103769248	103770566	1312	5.7	2	103769248-103769811	103769819-103770566
TU10168	chr1	103770569	103771238	660	5.7	2	103770569-103770816	103770827-103771238
TU10169	chr1	103771256	103771799	544	7.1	1	103771256-103771799
TU10170	chr1	103771869	103772088	220	7.4	1	103771869-103772088
TU10171	chr1	103772370	103773908	1512	5.5	2	103772370-103772459	103772487-103773908
TU10172	chr1	103773929	103774211	283	10.5	1	103773929-103774211
TU10173	chr1	103774260	103774662	403	23.2	1	103774260-103774662
TU10174	chr1	103774974	103775150	177	4.8	1	103774974-103775150
TU10175	chr1	103775905	103776089	183	2.0	2	103775905-103775994	103775997-103776089
TU10176	chr1	103776093	103776647	555	3.7	1	103776093-103776647
TU10177	chr1	103776933	103777120	188	5.3	1	103776933-103777120
TU10178	chr1	103777220	103780080	361	3.0	3	103777220-103777428	103779899-103779954	103779985-103780080
TU10179	chr1	103778043	103778233	182	3.5	2	103778043-103778132	103778142-103778233
TU10180	chr1	103778574	103778979	398	3.3	2	103778574-103778881	103778890-103778979
TU10181	chr1	103779404	103779772	363	3.4	2	103779404-103779666	103779673-103779772
TU10182	chr1	103780174	103780361	188	4.4	1	103780174-103780361
TU10183	chr1	103780632	103780803	172	2.9	1	103780632-103780803
TU10184	chr1	103780967	103781155	180	2.1	2	103780967-103781056	103781066-103781155
TU10186	chr1	103781984	103782172	189	3.4	1	103781984-103782172
TU10187	chr1	103782425	103782621	197	2.6	1	103782425-103782621
TU10188	chr1	103783626	103783940	315	2.9	1	103783626-103783940
TU10189	chr1	103784066	103784231	166	2.3	1	103784066-103784231
TU10190	chr1	103784558	103784748	180	2.3	2	103784558-103784647	103784659-103784748
TU10191	chr1	103785473	103785650	178	4.7	1	103785473-103785650
TU10192	chr1	103785730	103785893	164	2.5	1	103785730-103785893
TU10193	chr1	103786767	103786931	165	2.4	1	103786767-103786931
TU10194	chr1	103787500	103787672	173	2.2	1	103787500-103787672
TU10195	chr1	103788144	103788393	250	2.6	1	103788144-103788393
TU10196	chr1	103789069	103789244	176	2.0	1	103789069-103789244
TU10197	chr1	103791331	103791485	153	2.1	2	103791331-103791393	103791396-103791485
TU10198	chr1	103792950	103793144	195	2.8	1	103792950-103793144
TU10199	chr1	103794769	103794934	166	3.1	1	103794769-103794934
TU10200	chr1	103795199	103795622	424	3.3	1	103795199-103795622
TU10201	chr1	103795764	103796211	428	3.7	3	103795764-103796009	103796022-103796123	103796132-103796211
TU10202	chr1	103796314	103796479	166	2.9	1	103796314-103796479
TU10203	chr1	103798240	103798407	168	2.5	1	103798240-103798407
TU10204	chr1	103798598	103798870	273	3.6	1	103798598-103798870
TU10205	chr1	103799455	103799830	350	3.0	2	103799455-103799631	103799658-103799830
TU10206	chr1	103800659	103800843	180	2.1	2	103800659-103800748	103800754-103800843
TU10207	chr1	103802958	103803135	167	2.0	2	103802958-103803034	103803046-103803135
TU10208	chr1	103803441	103803684	244	5.0	1	103803441-103803684
TU10209	chr1	103804688	103804969	279	3.9	2	103804688-103804778	103804782-103804969
TU10210	chr1	103806073	103806247	175	3.0	1	103806073-103806247
TU10211	chr1	103808074	103808361	175	2.0	3	103808074-103808132	103808184-103808235	103808298-103808361
TU10212	chr1	103809429	103809681	223	2.5	2	103809429-103809599	103809630-103809681
TU10213	chr1	103811150	103811315	164	2.1	2	103811150-103811223	103811226-103811315
TU10214	chr1	103811802	103811955	151	2.1	2	103811802-103811891	103811895-103811955
TU10256	chr1	103866655	103866937	283	5.5	1	103866655-103866937
TU10257	chr1	103867484	103867890	407	10.6	1	103867484-103867890
TU10258	chr1	103867943	103868137	195	6.1	1	103867943-103868137
TU10259	chr1	103868264	103868443	180	3.0	1	103868264-103868443
TU10260	chr1	103868624	103869187	556	6.5	2	103868624-103868837	103868846-103869187
TU10261	chr1	103869195	103869792	598	8.3	1	103869195-103869792
TU10262	chr1	103869916	103871904	1908	9.8	2	103869916-103870905	103870987-103871904
TU10263	chr1	103872458	103872634	168	2.8	2	103872458-103872547	103872557-103872634
TU10264	chr1	103873093	103873597	406	2.3	4	103873093-103873258	103873292-103873399	103873401-103873472	103873538-103873597
TU10265	chr1	103874216	103874609	386	2.7	2	103874216-103874424	103874433-103874609
TU10266	chr1	103874958	103875363	404	3.0	2	103874958-103875028	103875031-103875363
TU10267	chr1	103875464	103875631	168	2.0	1	103875464-103875631
TU10268	chr1	103911191	103911536	321	2.4	2	103911191-103911424	103911450-103911536
TU10269	chr1	103912096	103912267	172	2.4	1	103912096-103912267
TU10270	chr1	103915161	103915578	418	51.3	1	103915161-103915578
TU10271	chr1	103915583	103918177	2595	23.5	1	103915583-103918177
TU10272	chr1	103918447	103918607	161	2.7	1	103918447-103918607
TU10273	chr1	103919024	103919197	174	3.1	1	103919024-103919197
TU10274	chr1	103919872	103920105	234	3.3	1	103919872-103920105
TU10275	chr1	103920947	103921114	168	4.0	1	103920947-103921114
TU10277	chr1	103922788	103923098	311	3.3	1	103922788-103923098
TU10278	chr1	103924296	103924479	180	2.3	2	103924296-103924385	103924390-103924479
TU10279	chr1	103925425	103925586	162	2.2	1	103925425-103925586
TU10280	chr1	103929996	103930337	339	2.1	2	103929996-103930085	103930089-103930337
TU10281	chr1	103930831	103931008	178	3.0	1	103930831-103931008
TU10282	chr1	103932386	103932557	164	2.0	2	103932386-103932475	103932484-103932557
TU10283	chr1	103938213	103938378	166	2.2	1	103938213-103938378
TU10284	chr1	103938796	103938980	180	2.3	2	103938796-103938885	103938891-103938980
TU10285	chr1	103939132	103939520	348	2.4	2	103939132-103939301	103939343-103939520
TU10286	chr1	103941250	103941405	156	2.6	1	103941250-103941405
TU10287	chr1	103941497	103941666	169	2.1	2	103941497-103941575	103941577-103941666
TU10288	chr1	103943634	103943814	180	2.2	2	103943634-103943723	103943725-103943814
TU10289	chr1	103943919	103944108	180	2.9	2	103943919-103944008	103944019-103944108
TU10290	chr1	103945387	103945566	180	2.8	1	103945387-103945566
TU10291	chr1	103954234	103954429	180	2.3	2	103954234-103954323	103954340-103954429
TU10292	chr1	104782676	104782849	174	3.1	1	104782676-104782849
TU10293	chr1	105811124	105811315	192	4.6	1	105811124-105811315
TU10294	chr1	105817439	105817613	175	4.1	1	105817439-105817613
TU10313	chr1	106550834	106551003	170	2.1	1	106550834-106551003
TU10314	chr1	106551169	106551352	180	2.4	2	106551169-106551258	106551263-106551352
TU10315	chr1	106553209	106553391	183	2.9	1	106553209-106553391
TU10316	chr1	106554459	106554653	195	5.0	1	106554459-106554653
TU10317	chr1	106554735	106554911	177	2.0	1	106554735-106554911
TU10318	chr1	106556525	106556699	171	2.0	2	106556525-106556614	106556619-106556699
TU10319	chr1	106565238	106565402	165	3.6	1	106565238-106565402
TU10320	chr1	106570198	106570373	176	4.0	1	106570198-106570373
TU10321	chr1	106570899	106571072	174	3.0	1	106570899-106571072
TU10322	chr1	106571209	106571438	230	3.6	1	106571209-106571438
TU10323	chr1	106572038	106572204	167	2.2	1	106572038-106572204
TU10324	chr1	106572878	106573030	151	2.2	2	106572878-106572938	106572941-106573030
TU10325	chr1	106587783	106588145	353	2.9	2	106587783-106587872	106587883-106588145
TU10326	chr1	106588222	106588905	684	5.2	1	106588222-106588905
TU10327	chr1	106588907	106589272	366	5.4	1	106588907-106589272
TU10328	chr1	106589544	106589745	202	3.2	1	106589544-106589745
TU10329	chr1	106594096	106596272	360	20.8	2	106594096-106594288	106596106-106596272
TU10330	chr1	106600735	106600907	173	2.1	1	106600735-106600907
TU10331	chr1	106603908	106604083	176	2.6	1	106603908-106604083
TU10332	chr1	106604675	106604834	159	2.0	2	106604675-106604764	106604766-106604834
TU10333	chr1	106605353	106605529	177	2.6	1	106605353-106605529
TU10334	chr1	106609764	106609951	188	4.6	1	106609764-106609951
TU10335	chr1	106651942	106655880	303	3.1	3	106651942-106651989	106653328-106653517	106655816-106655880
TU10336	chr1	106652635	106652807	173	2.3	1	106652635-106652807
TU10337	chr1	106660377	106662827	230	3.6	2	106660377-106660426	106662648-106662827
TU10338	chr1	106666191	106677019	820	4.4	5	106666191-106666370	106672600-106672714	106674584-106674776	106676676-106676854	106676867-106677019
TU10339	chr1	106677033	106677981	949	8.2	1	106677033-106677981
TU10340	chr1	106717062	106717231	170	3.1	1	106717062-106717231
TU10341	chr1	106718824	106719003	180	3.3	1	106718824-106719003
TU10342	chr1	106722991	106724555	476	3.2	2	106722991-106723159	106724249-106724555
TU10343	chr1	106735881	106736062	182	2.6	1	106735881-106736062
TU10344	chr1	106737216	106737394	175	2.0	2	106737216-106737303	106737308-106737394
TU10345	chr1	106737696	106737879	184	3.4	1	106737696-106737879
TU10346	chr1	106738697	106738918	222	4.0	1	106738697-106738918
TU10347	chr1	106739193	106739805	548	6.1	2	106739193-106739397	106739463-106739805
TU10348	chr1	106739915	106740114	200	5.8	1	106739915-106740114
TU10349	chr1	106740644	106741202	559	2.8	1	106740644-106741202
TU10350	chr1	106742008	106742241	234	2.6	1	106742008-106742241
TU10351	chr1	106744015	106744233	219	2.7	1	106744015-106744233
TU10368	chr1	107252130	107252310	180	2.0	2	107252130-107252219	107252221-107252310
TU10369	chr1	107253140	107253343	204	2.8	1	107253140-107253343
TU10370	chr1	107254266	107254435	170	2.4	1	107254266-107254435
TU10371	chr1	107254577	107254765	189	6.6	1	107254577-107254765
TU10372	chr1	107254894	107255284	360	3.0	2	107254894-107255077	107255109-107255284
TU10373	chr1	107256157	107256393	237	2.4	1	107256157-107256393
TU10374	chr1	107261095	107261455	361	13.9	1	107261095-107261455
TU10375	chr1	107261525	107261708	184	8.8	1	107261525-107261708
TU10376	chr1	107261743	107262265	523	7.5	1	107261743-107262265
TU10377	chr1	107262363	107262695	333	15.6	1	107262363-107262695
TU10378	chr1	107262814	107263517	673	3.8	4	107262814-107263230	107263233-107263327	107263334-107263423	107263447-107263517
TU10379	chr1	107263545	107263736	192	7.4	1	107263545-107263736
TU10380	chr1	107263810	107265855	2046	9.4	1	107263810-107265855
TU10381	chr1	107266053	107267301	1249	18.2	1	107266053-107267301
TU10382	chr1	107272626	107272847	222	5.3	1	107272626-107272847
TU10383	chr1	107272907	107273070	164	3.2	1	107272907-107273070
TU10384	chr1	107273265	107273444	180	2.4	1	107273265-107273444
TU10385	chr1	107273823	107273981	159	2.2	1	107273823-107273981
TU10386	chr1	107274248	107274465	218	2.9	1	107274248-107274465
TU10387	chr1	107278499	107278672	174	2.1	1	107278499-107278672
TU10391	chr1	107574734	107574891	150	2.1	2	107574734-107574793	107574802-107574891
TU10392	chr1	107576696	107576863	168	2.9	1	107576696-107576863
TU10393	chr1	107578439	107579821	1383	21.0	1	107578439-107579821
TU10394	chr1	107579829	107580066	238	34.0	1	107579829-107580066
TU10395	chr1	107580188	107582192	1951	41.2	2	107580188-107580764	107580819-107582192
TU10396	chr1	107582542	107583111	567	24.5	2	107582542-107583015	107583019-107583111
TU10579	chr1	108419052	108419262	211	2.9	1	108419052-108419262
TU10580	chr1	108618951	108619333	379	2.8	3	108618951-108619041	108619043-108619218	108619222-108619333
TU10581	chr1	108628768	108628926	159	2.3	1	108628768-108628926
TU10582	chr1	108629276	108629580	305	6.0	1	108629276-108629580
TU10583	chr1	108629904	108630075	172	3.2	1	108629904-108630075
TU10584	chr1	108637812	108638063	252	3.7	1	108637812-108638063
TU10585	chr1	108645109	108645277	169	3.1	1	108645109-108645277
TU10586	chr1	108645376	108645562	187	7.7	1	108645376-108645562
TU10587	chr1	108645690	108645912	223	2.8	1	108645690-108645912
TU10588	chr1	108648850	108649002	153	2.2	1	108648850-108649002
TU10589	chr1	108649044	108649216	173	5.1	1	108649044-108649216
TU10590	chr1	108649294	108649689	360	3.4	2	108649294-108649468	108649505-108649689
TU10591	chr1	108651517	108651682	166	2.1	1	108651517-108651682
TU10592	chr1	108652581	108652735	155	2.2	1	108652581-108652735
TU10593	chr1	108659417	108659602	186	3.9	1	108659417-108659602
TU10595	chr1	108660529	108660716	179	2.2	2	108660529-108660618	108660628-108660716
TU10596	chr1	108665175	108665329	155	2.5	1	108665175-108665329
TU10597	chr1	108668494	108668728	235	11.7	1	108668494-108668728
TU10598	chr1	108669717	108669876	160	2.6	1	108669717-108669876
TU10599	chr1	108670093	108670243	151	2.3	1	108670093-108670243
TU10600	chr1	108720727	108721331	605	4.0	1	108720727-108721331
TU10601	chr1	109159072	109159310	239	3.4	1	109159072-109159310
TU10633	chr1	109205842	109206149	292	2.6	2	109205842-109206040	109206057-109206149
TU10634	chr1	109211411	109211596	186	2.7	1	109211411-109211596
TU10635	chr1	109212835	109213002	165	2.1	2	109212835-109212909	109212913-109213002
TU10636	chr1	109227288	109227455	165	2.1	2	109227288-109227377	109227381-109227455
TU10637	chr1	109235811	109235983	173	2.2	1	109235811-109235983
TU10638	chr1	109237518	109237691	174	2.7	1	109237518-109237691
TU10639	chr1	109252734	109252895	162	2.2	1	109252734-109252895
TU10640	chr1	109256658	109256842	185	3.9	1	109256658-109256842
TU10641	chr1	109262938	109263455	518	6.2	1	109262938-109263455
TU10642	chr1	109274058	109274214	157	2.3	1	109274058-109274214
TU10643	chr1	109276623	109279508	199	3.0	2	109276623-109276702	109279390-109279508
TU10644	chr1	109280982	109281145	164	2.7	1	109280982-109281145
TU10645	chr1	109283574	109283733	160	2.2	1	109283574-109283733
TU10646	chr1	109283863	109284043	181	2.7	1	109283863-109284043
TU10647	chr1	109285619	109285774	156	2.1	1	109285619-109285774
TU10648	chr1	109286963	109287198	230	4.6	2	109286963-109287102	109287109-109287198
TU10649	chr1	109287615	109287784	170	2.2	1	109287615-109287784
TU10650	chr1	109287798	109287983	180	2.4	2	109287798-109287887	109287894-109287983
TU10651	chr1	109288250	109288427	178	3.0	1	109288250-109288427
TU10652	chr1	109288580	109288748	169	2.7	1	109288580-109288748
TU10653	chr1	109288760	109289055	208	2.0	3	109288760-109288816	109288870-109288932	109288968-109289055
TU10654	chr1	109296732	109296959	228	3.8	1	109296732-109296959
TU10655	chr1	109298076	109298271	196	3.6	1	109298076-109298271
TU10656	chr1	109298802	109298984	174	2.0	2	109298802-109298888	109298898-109298984
TU10657	chr1	109299097	109299336	240	3.3	1	109299097-109299336
TU10659	chr1	109300803	109301057	255	3.0	1	109300803-109301057
TU10660	chr1	109301541	109301708	168	2.4	1	109301541-109301708
TU10661	chr1	109302191	109302354	164	2.6	1	109302191-109302354
TU10662	chr1	109303186	109303358	173	3.1	1	109303186-109303358
TU10663	chr1	109304272	109304428	157	2.4	1	109304272-109304428
TU10664	chr1	109306872	109307052	176	2.0	2	109306872-109306961	109306967-109307052
TU10665	chr1	109307463	109307696	234	4.5	1	109307463-109307696
TU10666	chr1	109308220	109308569	350	4.2	1	109308220-109308569
TU10667	chr1	109309884	109310055	164	2.0	2	109309884-109309957	109309966-109310055
TU10668	chr1	109311700	109311871	172	3.1	1	109311700-109311871
TU10669	chr1	109311999	109312162	159	2.5	2	109311999-109312089	109312095-109312162
TU10670	chr1	109312596	109312771	176	4.1	1	109312596-109312771
TU10671	chr1	109313312	109313510	199	4.7	1	109313312-109313510
TU10672	chr1	109313931	109314100	170	2.0	1	109313931-109314100
TU10673	chr1	109315512	109315695	183	3.2	2	109315512-109315601	109315603-109315695
TU10674	chr1	109321667	109321865	199	7.0	1	109321667-109321865
TU10675	chr1	109325495	109325659	162	2.0	2	109325495-109325584	109325588-109325659
TU10676	chr1	109325797	109325985	189	3.0	1	109325797-109325985
TU10677	chr1	109326249	109326404	156	2.1	1	109326249-109326404
TU10678	chr1	109332435	109332593	158	2.1	2	109332435-109332502	109332504-109332593
TU10679	chr1	109333868	109334036	169	3.7	1	109333868-109334036
TU10680	chr1	109334848	109335014	167	2.1	1	109334848-109335014
TU10681	chr1	109353802	109353974	162	2.0	2	109353802-109353873	109353885-109353974
TU10682	chr1	109355724	109355909	186	3.7	1	109355724-109355909
TU10683	chr1	109356504	109356669	166	3.4	1	109356504-109356669
TU10684	chr1	109365077	109365241	165	2.5	1	109365077-109365241
TU10685	chr1	109498781	109498966	186	2.7	1	109498781-109498966
TU10686	chr1	109544090	109544264	175	2.5	1	109544090-109544264
TU10687	chr1	109557284	109557462	179	2.0	1	109557284-109557462
TU10688	chr1	109558397	109558559	163	2.1	1	109558397-109558559
TU10689	chr1	109564103	109564269	167	2.1	1	109564103-109564269
TU10690	chr1	109569498	109569674	177	3.5	1	109569498-109569674
TU10691	chr1	109571464	109571636	173	2.8	1	109571464-109571636
TU10692	chr1	109572341	109572526	182	2.9	2	109572341-109572432	109572437-109572526
TU10694	chr1	109573672	109573836	165	2.1	1	109573672-109573836
TU10695	chr1	109573965	109574140	176	4.3	1	109573965-109574140
TU10696	chr1	109574233	109574437	205	3.1	1	109574233-109574437
TU10697	chr1	109574773	109575329	520	3.6	2	109574773-109575224	109575262-109575329
TU10698	chr1	109577551	109577706	156	2.1	1	109577551-109577706
TU10699	chr1	109592915	109593088	174	2.6	1	109592915-109593088
TU10700	chr1	109593288	109593578	290	2.5	2	109593288-109593495	109593497-109593578
TU10701	chr1	109593998	109594152	155	2.1	1	109593998-109594152
TU10702	chr1	109594396	109594632	237	5.2	1	109594396-109594632
TU10703	chr1	109594903	109595072	170	4.2	1	109594903-109595072
TU10704	chr1	109595859	109596050	180	2.9	2	109595859-109595948	109595961-109596050
TU10705	chr1	109596379	109596541	163	2.2	1	109596379-109596541
TU10706	chr1	109599237	109599533	268	3.0	2	109599237-109599414	109599444-109599533
TU10707	chr1	109599930	109600101	172	2.7	1	109599930-109600101
TU10708	chr1	109600176	109600354	179	2.1	1	109600176-109600354
TU10709	chr1	109601060	109601224	165	2.4	1	109601060-109601224
TU10710	chr1	109606726	109606886	161	2.2	1	109606726-109606886
TU10711	chr1	109609943	109610112	170	3.0	1	109609943-109610112
TU10712	chr1	109610472	109610656	180	2.8	2	109610472-109610561	109610567-109610656
TU10713	chr1	109611131	109611339	209	4.9	1	109611131-109611339
TU10724	chr1	110053040	110053214	175	24.6	1	110053040-110053214
TU10725	chr1	110055736	110055896	161	2.9	1	110055736-110055896
TU10726	chr1	110059181	110059351	171	2.1	1	110059181-110059351
TU10727	chr1	110059379	110059558	180	3.0	1	110059379-110059558
TU10728	chr1	110060375	110060672	298	2.5	1	110060375-110060672
TU10729	chr1	110061120	110061355	187	8.3	2	110061120-110061209	110061259-110061355
TU10730	chr1	110063522	110063696	155	2.0	2	110063522-110063600	110063621-110063696
TU10731	chr1	110063699	110063873	155	2.7	2	110063699-110063793	110063814-110063873
TU10732	chr1	110065534	110065709	176	4.5	1	110065534-110065709
TU10733	chr1	110066305	110074634	2687	90.5	7	110066305-110066463	110067818-110068046	110068133-110068412	110068571-110068735	110069620-110069735	110072129-110072740	110073509-110074634
TU10734	chr1	110066657	110066823	167	4.2	1	110066657-110066823
TU10735	chr1	110069205	110069391	187	4.9	1	110069205-110069391
TU10736	chr1	110070489	110070667	179	3.0	1	110070489-110070667
TU10737	chr1	110070814	110070979	166	3.2	1	110070814-110070979
TU10738	chr1	110071024	110071246	223	3.8	1	110071024-110071246
TU10739	chr1	110071449	110071982	534	3.9	1	110071449-110071982
TU10740	chr1	110073248	110073442	195	5.2	1	110073248-110073442
TU10741	chr1	110077434	110077597	160	2.1	2	110077434-110077523	110077528-110077597
TU10742	chr1	110079219	110079400	182	4.4	1	110079219-110079400
TU10743	chr1	110082600	110082774	166	2.0	2	110082600-110082689	110082699-110082774
TU10744	chr1	110092407	110092577	171	2.5	1	110092407-110092577
TU10745	chr1	110113596	110113775	180	3.4	1	110113596-110113775
TU10746	chr1	110118126	110118300	175	2.6	1	110118126-110118300
TU10762	chr1	110165560	110165719	160	2.2	1	110165560-110165719
TU10800	chr1	110193637	110193808	172	2.5	1	110193637-110193808
TU10801	chr1	110195515	110195679	165	2.1	1	110195515-110195679
TU10802	chr1	110196523	110196698	176	2.2	1	110196523-110196698
TU10803	chr1	110197571	110197742	166	2.0	2	110197571-110197660	110197667-110197742
TU10804	chr1	110197859	110198271	413	5.0	1	110197859-110198271
TU10805	chr1	110198709	110199096	388	5.5	1	110198709-110199096
TU10806	chr1	110199135	110199490	356	6.3	1	110199135-110199490
TU10807	chr1	110199590	110199839	246	2.6	2	110199590-110199761	110199766-110199839
TU10808	chr1	110214100	110214267	168	2.2	1	110214100-110214267
TU10809	chr1	110215708	110215874	167	2.1	1	110215708-110215874
TU10810	chr1	110216864	110217273	410	5.0	1	110216864-110217273
TU10811	chr1	110217780	110218015	236	2.5	1	110217780-110218015
TU10812	chr1	110219564	110219800	237	4.0	1	110219564-110219800
TU10813	chr1	110220032	110220453	422	5.1	1	110220032-110220453
TU10814	chr1	110220522	110220678	157	2.9	1	110220522-110220678
TU10815	chr1	110229227	110229376	150	2.8	1	110229227-110229376
TU10817	chr1	110235898	110236073	176	2.2	1	110235898-110236073
TU10818	chr1	110238625	110238812	180	2.2	2	110238625-110238714	110238723-110238812
TU10819	chr1	110239021	110239180	160	2.2	1	110239021-110239180
TU10820	chr1	110239507	110239692	186	3.8	1	110239507-110239692
TU10821	chr1	110240020	110240345	312	2.2	3	110240020-110240075	110240077-110240245	110240259-110240345
TU10822	chr1	110241107	110241280	174	2.0	1	110241107-110241280
TU10823	chr1	110242061	110242230	170	2.1	1	110242061-110242230
TU10824	chr1	110243335	110243585	251	3.0	1	110243335-110243585
TU10825	chr1	110244757	110244935	179	2.0	1	110244757-110244935
TU10826	chr1	110252031	110252263	233	2.6	1	110252031-110252263
TU10827	chr1	110253795	110253976	180	3.2	2	110253795-110253884	110253887-110253976
TU10828	chr1	110254779	110254940	162	3.1	1	110254779-110254940
TU10829	chr1	110255589	110255824	236	5.6	1	110255589-110255824
TU10830	chr1	110255956	110256140	185	3.8	1	110255956-110256140
TU10831	chr1	110256561	110257205	645	3.9	1	110256561-110257205
TU10832	chr1	110257359	110257594	236	3.5	1	110257359-110257594
TU10833	chr1	110257622	110259088	668	4.3	3	110257622-110257994	110258000-110258236	110259031-110259088
TU10834	chr1	110258308	110258895	550	5.9	2	110258308-110258492	110258531-110258895
TU10835	chr1	110259129	110259289	151	2.6	2	110259129-110259186	110259197-110259289
TU10836	chr1	110259349	110259529	180	2.1	2	110259349-110259438	110259440-110259529
TU10837	chr1	110264054	110264234	181	2.9	1	110264054-110264234
TU10839	chr1	110285780	110285937	158	2.2	1	110285780-110285937
TU10840	chr1	110292579	110292755	164	2.3	2	110292579-110292670	110292684-110292755
TU10842	chr1	110325885	110330333	716	10.0	4	110325885-110326154	110326164-110326253	110329706-110329964	110330237-110330333
TU10843	chr1	110326537	110326759	223	2.3	1	110326537-110326759
TU10844	chr1	110327005	110327181	177	3.8	1	110327005-110327181
TU10845	chr1	110328943	110329381	402	2.6	2	110328943-110329168	110329206-110329381
TU10846	chr1	110336169	110336335	167	2.0	1	110336169-110336335
TU10847	chr1	110345008	110345175	168	2.1	1	110345008-110345175
TU10854	chr1	110394946	110397060	552	4.6	5	110394946-110395041	110396339-110396430	110396474-110396645	110396733-110396855	110396992-110397060
TU10855	chr1	110395054	110395413	313	3.2	2	110395054-110395191	110395239-110395413
TU10856	chr1	110397667	110398099	402	2.6	3	110397667-110397898	110397921-110397993	110398003-110398099
TU10857	chr1	110398451	110398722	260	2.6	2	110398451-110398626	110398639-110398722
TU10858	chr1	110398792	110399751	807	4.7	3	110398792-110398997	110399147-110399351	110399356-110399751
TU10859	chr1	110402545	110402844	300	3.0	1	110402545-110402844
TU10860	chr1	110403232	110403451	220	4.8	1	110403232-110403451
TU10861	chr1	110403770	110404255	460	4.0	2	110403770-110403935	110403962-110404255
TU10862	chr1	110405589	110405877	289	3.6	1	110405589-110405877
TU10863	chr1	110406205	110406384	180	2.9	1	110406205-110406384
TU10864	chr1	110408598	110408766	169	2.1	1	110408598-110408766
TU10865	chr1	110409502	110415915	158	2.0	2	110409502-110409577	110415834-110415915
TU10866	chr1	110415954	110416133	180	3.8	1	110415954-110416133
TU10867	chr1	110416516	110416687	172	3.4	1	110416516-110416687
TU10868	chr1	110417013	110417381	369	2.7	1	110417013-110417381
TU10869	chr1	110418008	110418179	171	2.0	2	110418008-110418088	110418090-110418179
TU10870	chr1	110419540	110420584	983	11.6	2	110419540-110419737	110419800-110420584
TU10871	chr1	110423396	110423573	178	2.1	1	110423396-110423573
TU10872	chr1	110448087	110448274	180	2.1	2	110448087-110448176	110448185-110448274
TU10873	chr1	110452988	110453155	168	3.3	1	110452988-110453155
TU10874	chr1	110458473	110458654	180	2.0	2	110458473-110458562	110458565-110458654
TU10875	chr1	110474622	110474778	157	2.1	1	110474622-110474778
TU10876	chr1	110478343	110478884	195	10.0	2	110478343-110478408	110478756-110478884
TU10877	chr1	110482886	110483062	177	3.9	1	110482886-110483062
TU10879	chr1	110486527	110486689	163	2.2	1	110486527-110486689
TU10880	chr1	110486772	110487322	551	7.8	1	110486772-110487322
TU10881	chr1	110487375	110487881	507	5.1	1	110487375-110487881
TU10882	chr1	110513431	110513596	166	2.2	1	110513431-110513596
TU10884	chr1	110517181	110517341	161	2.8	1	110517181-110517341
TU10885	chr1	110517433	110518186	754	5.0	1	110517433-110518186
TU10886	chr1	110518278	110518464	187	8.0	1	110518278-110518464
TU10887	chr1	110518597	110519877	1281	6.1	1	110518597-110519877
TU10888	chr1	110519880	110520226	347	5.0	1	110519880-110520226
TU10889	chr1	110520257	110520660	404	7.7	1	110520257-110520660
TU10890	chr1	110520704	110521210	507	14.3	1	110520704-110521210
TU10891	chr1	110521234	110521729	496	9.5	1	110521234-110521729
TU10892	chr1	110521800	110522434	635	6.3	1	110521800-110522434
TU10893	chr1	110522609	110522991	383	3.7	1	110522609-110522991
TU10894	chr1	110523559	110523808	250	3.1	1	110523559-110523808
TU10895	chr1	110523968	110525054	1087	5.3	1	110523968-110525054
TU10896	chr1	110525213	110525548	336	7.7	1	110525213-110525548
TU10897	chr1	110525622	110525835	214	8.1	1	110525622-110525835
TU10900	chr1	110530787	110530962	176	2.6	1	110530787-110530962
TU10901	chr1	110531181	110532017	837	15.8	1	110531181-110532017
TU10902	chr1	110532096	110533563	1468	22.7	1	110532096-110533563
TU10903	chr1	110533576	110536788	2512	14.3	5	110533576-110535545	110535849-110535930	110535937-110536180	110536566-110536715	110536723-110536788
TU10904	chr1	110537026	110541641	1727	13.1	3	110537026-110537217	110539058-110539465	110540515-110541641
TU10905	chr1	110538240	110538707	364	2.6	4	110538240-110538318	110538356-110538419	110538485-110538574	110538577-110538707
TU10906	chr1	110541670	110542856	1187	15.2	1	110541670-110542856
TU10907	chr1	110543540	110543694	154	2.1	2	110543540-110543629	110543631-110543694
TU10908	chr1	110544293	110544485	193	3.2	1	110544293-110544485
TU10909	chr1	110544492	110544808	291	3.0	2	110544492-110544565	110544592-110544808
TU10910	chr1	110550956	110551117	162	2.6	1	110550956-110551117
TU10911	chr1	110551168	110551344	172	2.0	2	110551168-110551257	110551263-110551344
TU10912	chr1	110551791	110551971	181	5.3	1	110551791-110551971
TU10913	chr1	110552278	110552599	313	2.4	2	110552278-110552505	110552515-110552599
TU10914	chr1	110554277	110554473	197	3.6	1	110554277-110554473
TU10915	chr1	110555369	110555601	233	2.3	1	110555369-110555601
TU10916	chr1	110562668	110562849	181	3.0	2	110562668-110562758	110562760-110562849
TU10917	chr1	110563959	110564294	325	2.6	3	110563959-110564027	110564033-110564237	110564244-110564294
TU10918	chr1	110564461	110564638	178	3.7	1	110564461-110564638
TU10919	chr1	110565316	110565820	494	3.3	2	110565316-110565715	110565727-110565820
TU10920	chr1	110565840	110566004	165	2.2	1	110565840-110566004
TU10921	chr1	110566699	110566865	167	2.2	1	110566699-110566865
TU10922	chr1	110567689	110567842	154	2.1	1	110567689-110567842
TU10923	chr1	110569214	110569435	222	3.8	1	110569214-110569435
TU10924	chr1	110570254	110570527	267	2.8	3	110570254-110570343	110570350-110570445	110570447-110570527
TU10925	chr1	110570611	110570797	187	2.1	1	110570611-110570797
TU10926	chr1	110571068	110571232	161	2.1	2	110571068-110571157	110571162-110571232
TU10927	chr1	110572381	110572561	181	2.9	1	110572381-110572561
TU10928	chr1	110572722	110572923	202	8.8	1	110572722-110572923
TU10929	chr1	110572926	110573742	817	6.0	1	110572926-110573742
TU10930	chr1	110573842	110574139	298	5.7	1	110573842-110574139
TU10931	chr1	110574348	110574624	277	3.1	1	110574348-110574624
TU10932	chr1	110574629	110575193	565	5.2	1	110574629-110575193
TU10933	chr1	110575616	110575808	193	3.5	1	110575616-110575808
TU10934	chr1	110576250	110576534	285	5.2	1	110576250-110576534
TU10935	chr1	110585595	110586008	414	4.3	1	110585595-110586008
TU10936	chr1	110586011	110586205	195	3.3	1	110586011-110586205
TU10937	chr1	110605718	110605880	158	2.0	2	110605718-110605807	110605813-110605880
TU10938	chr1	110615441	110615618	168	2.5	2	110615441-110615518	110615529-110615618
TU10939	chr1	110640460	110640681	222	3.3	1	110640460-110640681
TU10940	chr1	110659288	110659475	188	3.0	1	110659288-110659475
TU10941	chr1	110695881	110696055	175	2.0	1	110695881-110696055
TU10942	chr1	110700710	110701090	381	3.3	1	110700710-110701090
TU10944	chr1	110707383	110707544	162	2.1	1	110707383-110707544
TU10945	chr1	110725137	110725294	157	2.2	2	110725137-110725187	110725189-110725294
TU10946	chr1	110726332	110726519	188	3.9	1	110726332-110726519
TU10947	chr1	110726652	110727147	496	9.0	1	110726652-110727147
TU10948	chr1	110727149	110728206	1058	4.4	1	110727149-110728206
TU10949	chr1	110728268	110728806	475	4.7	2	110728268-110728451	110728516-110728806
TU10950	chr1	110729404	110729573	170	2.0	1	110729404-110729573
TU10951	chr1	110732451	110732661	211	4.6	1	110732451-110732661
TU10952	chr1	110733245	110733475	226	2.7	2	110733245-110733334	110733340-110733475
TU10953	chr1	110735299	110735491	193	2.6	1	110735299-110735491
TU10954	chr1	110735724	110735918	195	2.8	1	110735724-110735918
TU10955	chr1	110740696	110740880	185	4.3	1	110740696-110740880
TU10956	chr1	110741022	110741182	161	2.2	1	110741022-110741182
TU10957	chr1	110741230	110741396	167	2.7	1	110741230-110741396
TU10958	chr1	110741829	110742060	232	8.4	1	110741829-110742060
TU10959	chr1	110743434	110743625	192	2.9	1	110743434-110743625
TU10960	chr1	110744969	110745139	161	2.0	2	110744969-110745039	110745050-110745139
TU10961	chr1	110749098	110749296	199	2.9	1	110749098-110749296
TU10962	chr1	110749933	110750291	298	2.6	2	110749933-110750078	110750140-110750291
TU10963	chr1	110750859	110751159	301	3.0	1	110750859-110751159
TU10964	chr1	110751829	110752008	166	2.0	2	110751829-110751904	110751919-110752008
TU10965	chr1	110752965	110753152	188	2.5	1	110752965-110753152
TU10966	chr1	110753896	110754056	161	2.1	1	110753896-110754056
TU10967	chr1	110754439	110754616	178	3.1	1	110754439-110754616
TU10968	chr1	110755117	110755276	160	2.1	1	110755117-110755276
TU10969	chr1	110755424	110755975	552	5.3	1	110755424-110755975
TU10970	chr1	110756034	110757428	1349	13.7	2	110756034-110756392	110756439-110757428
TU10974	chr1	110758851	110759026	176	3.1	1	110758851-110759026
TU10975	chr1	110759402	110759554	153	2.8	1	110759402-110759554
TU10976	chr1	110759725	110760050	326	4.8	1	110759725-110760050
TU10977	chr1	110760106	110760440	335	3.8	1	110760106-110760440
TU10978	chr1	110760561	110761225	611	8.4	2	110760561-110760779	110760834-110761225
TU10979	chr1	110761278	110761636	359	10.1	1	110761278-110761636
TU10980	chr1	110761772	110762195	424	7.2	1	110761772-110762195
TU10981	chr1	110762604	110762785	182	3.2	1	110762604-110762785
TU10982	chr1	110762894	110763282	382	3.5	2	110762894-110763090	110763098-110763282
TU10983	chr1	110765920	110766084	165	2.6	1	110765920-110766084
TU10984	chr1	110768284	110768471	183	2.5	2	110768284-110768373	110768379-110768471
TU10985	chr1	110769168	110769334	167	3.2	1	110769168-110769334
TU10986	chr1	110769736	110769921	186	3.8	1	110769736-110769921
TU10987	chr1	110770175	110770347	173	2.7	1	110770175-110770347
TU10989	chr1	110771834	110772444	611	8.2	1	110771834-110772444
TU10990	chr1	110772521	110772870	350	4.6	1	110772521-110772870
TU10991	chr1	110773690	110773960	240	2.3	2	110773690-110773861	110773893-110773960
TU10992	chr1	110774046	110774235	184	2.2	2	110774046-110774135	110774142-110774235
TU10993	chr1	110774279	110774449	168	2.1	2	110774279-110774397	110774401-110774449
TU10994	chr1	110776299	110776565	267	10.7	1	110776299-110776565
TU10995	chr1	110777537	110777882	346	2.1	1	110777537-110777882
TU10996	chr1	110778569	110778747	163	2.0	2	110778569-110778655	110778672-110778747
TU10997	chr1	110779477	110779658	182	2.9	1	110779477-110779658
TU10998	chr1	110779994	110780335	342	7.2	1	110779994-110780335
TU10999	chr1	110781470	110781701	232	14.7	1	110781470-110781701
TU11000	chr1	110781795	110781985	191	3.1	1	110781795-110781985
TU11001	chr1	110782927	110783132	206	3.4	1	110782927-110783132
TU11002	chr1	110783140	110783325	150	2.2	2	110783140-110783199	110783236-110783325
TU11003	chr1	110784425	110784871	447	2.5	1	110784425-110784871
TU11004	chr1	110785489	110786099	602	3.5	2	110785489-110785578	110785588-110786099
TU11005	chr1	110786119	110786331	198	3.1	2	110786119-110786248	110786264-110786331
TU11006	chr1	110786860	110787052	193	7.6	1	110786860-110787052
TU11007	chr1	110788350	110788549	200	4.1	1	110788350-110788549
TU11008	chr1	110789088	110789785	613	4.6	5	110789088-110789389	110789393-110789482	110789522-110789575	110789618-110789723	110789725-110789785
TU11009	chr1	110790676	110791010	335	6.9	1	110790676-110791010
TU11010	chr1	110791836	110792014	179	2.8	1	110791836-110792014
TU11011	chr1	110792805	110792984	180	3.0	1	110792805-110792984
TU11012	chr1	110793202	110793364	163	2.4	1	110793202-110793364
TU11013	chr1	110794553	110794727	175	2.5	1	110794553-110794727
TU11014	chr1	110795182	110795349	168	2.9	1	110795182-110795349
TU11015	chr1	110795716	110795898	183	5.5	1	110795716-110795898
TU11016	chr1	110796327	110796491	165	3.9	1	110796327-110796491
TU11017	chr1	110796622	110796783	161	2.3	2	110796622-110796668	110796670-110796783
TU11018	chr1	110796924	110797159	236	4.6	1	110796924-110797159
TU11019	chr1	110797288	110797500	213	5.2	1	110797288-110797500
TU11020	chr1	110798056	110798225	170	2.1	1	110798056-110798225
TU11021	chr1	110798350	110798526	177	4.8	1	110798350-110798526
TU11022	chr1	110798900	110799329	430	5.4	1	110798900-110799329
TU11023	chr1	110799463	110799778	316	2.8	1	110799463-110799778
TU11024	chr1	110799875	110800049	171	2.3	2	110799875-110799975	110799980-110800049
TU11025	chr1	110800425	110800650	226	3.2	1	110800425-110800650
TU11026	chr1	110800750	110800913	164	2.6	1	110800750-110800913
TU11027	chr1	110801042	110801264	223	9.9	1	110801042-110801264
TU11028	chr1	110801771	110802044	274	8.5	1	110801771-110802044
TU11029	chr1	110802310	110802556	247	9.1	1	110802310-110802556
TU11030	chr1	110802713	110802911	199	10.9	1	110802713-110802911
TU11031	chr1	110803131	110803682	541	6.2	2	110803131-110803581	110803593-110803682
TU11032	chr1	110803727	110803916	190	4.9	1	110803727-110803916
TU11033	chr1	110804011	110804333	323	6.0	1	110804011-110804333
TU11034	chr1	110804423	110804602	180	3.9	1	110804423-110804602
TU11035	chr1	110804666	110804830	157	2.1	2	110804666-110804755	110804764-110804830
TU11036	chr1	110804915	110805194	280	3.7	1	110804915-110805194
TU11037	chr1	110829011	110829183	170	2.0	2	110829011-110829099	110829103-110829183
TU11038	chr1	110861068	110861240	173	2.1	1	110861068-110861240
TU11039	chr1	110863596	110863764	169	2.1	1	110863596-110863764
TU11040	chr1	110866066	110866284	219	4.2	1	110866066-110866284
TU11041	chr1	110867397	110867728	324	3.4	2	110867397-110867486	110867495-110867728
TU11042	chr1	110870662	110870830	169	2.2	1	110870662-110870830
TU11043	chr1	110871936	110872113	176	2.2	2	110871936-110872030	110872033-110872113
TU11044	chr1	110872581	110872751	171	2.2	1	110872581-110872751
TU11045	chr1	110873293	110873498	206	4.3	1	110873293-110873498
TU11046	chr1	110873673	110873913	241	4.2	1	110873673-110873913
TU11047	chr1	110874047	110874230	184	6.3	1	110874047-110874230
TU11048	chr1	110874405	110874597	193	7.1	1	110874405-110874597
TU11049	chr1	110875457	110875662	206	3.2	1	110875457-110875662
TU11050	chr1	110876019	110876307	289	3.0	1	110876019-110876307
TU11051	chr1	110876391	110876550	160	2.2	1	110876391-110876550
TU11053	chr1	110884179	110884358	180	3.0	1	110884179-110884358
TU11054	chr1	110886655	110886830	176	2.7	1	110886655-110886830
TU11055	chr1	110887564	110887725	162	2.2	1	110887564-110887725
TU11056	chr1	110958354	110958522	169	2.0	1	110958354-110958522
TU11057	chr1	110980771	110980943	173	3.0	1	110980771-110980943
TU11058	chr1	110992429	110996169	285	10.9	2	110992429-110992616	110996073-110996169
TU11059	chr1	110994319	110994477	159	2.0	1	110994319-110994477
TU11060	chr1	110995024	110995197	174	3.6	1	110995024-110995197
TU11061	chr1	110995451	110995605	155	2.1	1	110995451-110995605
TU11062	chr1	111010944	111011770	827	96.8	1	111010944-111011770
TU11063	chr1	111011987	111021820	441	17.6	3	111011987-111012177	111020063-111020232	111021741-111021820
TU11064	chr1	111013273	111013437	165	2.1	1	111013273-111013437
TU11065	chr1	111018289	111018461	173	5.0	1	111018289-111018461
TU11066	chr1	111037295	111037476	182	3.4	1	111037295-111037476
TU11067	chr1	111041706	111041906	201	3.7	1	111041706-111041906
TU11068	chr1	111042529	111042722	194	4.9	1	111042529-111042722
TU11069	chr1	111042889	111043063	175	2.2	1	111042889-111043063
TU11071	chr1	111057670	111057882	213	5.9	1	111057670-111057882
TU11072	chr1	111058229	111058558	325	2.4	2	111058229-111058318	111058324-111058558
TU11073	chr1	111058622	111058792	167	2.3	2	111058622-111058742	111058747-111058792
TU11074	chr1	111058919	111059074	156	2.3	1	111058919-111059074
TU11075	chr1	111059568	111059745	177	2.4	2	111059568-111059685	111059687-111059745
TU11076	chr1	111061197	111061389	193	4.5	1	111061197-111061389
TU11077	chr1	111071246	111071414	169	2.5	1	111071246-111071414
TU11078	chr1	111071481	111071659	179	6.0	1	111071481-111071659
TU11079	chr1	111071832	111072164	333	3.1	1	111071832-111072164
TU11080	chr1	111073899	111074085	187	3.4	1	111073899-111074085
TU11081	chr1	111114683	111122454	185	2.3	2	111114683-111114810	111122398-111122454
TU11082	chr1	111135226	111135476	251	4.2	1	111135226-111135476
TU11083	chr1	111135799	111136016	218	2.5	1	111135799-111136016
TU11084	chr1	111139082	111139418	337	3.4	1	111139082-111139418
TU11085	chr1	111151671	111151855	180	2.3	2	111151671-111151760	111151766-111151855
TU11086	chr1	111152213	111153146	886	12.4	3	111152213-111152355	111152402-111153047	111153050-111153146
TU11087	chr1	111153161	111153336	176	2.6	1	111153161-111153336
TU11088	chr1	111153340	111154798	1459	7.1	1	111153340-111154798
TU11089	chr1	111155084	111155612	527	4.1	2	111155084-111155136	111155139-111155612
TU11090	chr1	111155763	111156081	319	3.3	1	111155763-111156081
TU11091	chr1	111156864	111157023	159	2.0	2	111156864-111156932	111156934-111157023
TU11182	chr1	111338428	111338705	278	2.7	1	111338428-111338705
TU11183	chr1	111339014	111339178	165	2.4	1	111339014-111339178
TU11184	chr1	111339578	111339823	241	2.7	2	111339578-111339727	111339733-111339823
TU11185	chr1	111340287	111340583	297	2.7	1	111340287-111340583
TU11186	chr1	111340609	111340771	163	3.4	1	111340609-111340771
TU11187	chr1	111340793	111341172	380	5.7	1	111340793-111341172
TU11188	chr1	111341645	111341814	170	3.1	1	111341645-111341814
TU11189	chr1	111341932	111342102	171	2.1	1	111341932-111342102
TU11190	chr1	111342982	111343154	173	2.1	1	111342982-111343154
TU11194	chr1	111466605	111466889	285	2.7	1	111466605-111466889
TU11195	chr1	111471753	111471933	180	2.3	2	111471753-111471842	111471844-111471933
TU11196	chr1	111475681	111476137	457	7.0	1	111475681-111476137
TU11197	chr1	111476459	111476657	198	3.7	2	111476459-111476566	111476568-111476657
TU11198	chr1	111476748	111476909	162	2.2	1	111476748-111476909
TU11199	chr1	111478114	111478282	169	2.1	1	111478114-111478282
TU11200	chr1	111478447	111478610	164	2.5	1	111478447-111478610
TU11201	chr1	111478945	111479195	251	2.4	1	111478945-111479195
TU11202	chr1	111479277	111479465	189	3.1	1	111479277-111479465
TU11203	chr1	111479476	111479661	180	2.3	2	111479476-111479565	111479572-111479661
TU11204	chr1	111554017	111554180	164	2.1	1	111554017-111554180
TU11205	chr1	111555285	111555444	160	2.2	1	111555285-111555444
TU11206	chr1	111563019	111563184	163	2.1	2	111563019-111563091	111563095-111563184
TU11207	chr1	111563384	111563543	160	2.2	1	111563384-111563543
TU11208	chr1	111567210	111567388	179	2.2	1	111567210-111567388
TU11209	chr1	111570348	111570521	174	2.4	1	111570348-111570521
TU11210	chr1	111578735	111578912	178	2.0	1	111578735-111578912
TU11211	chr1	111593485	111593675	191	3.0	1	111593485-111593675
TU11212	chr1	111595491	111595665	175	2.9	1	111595491-111595665
TU11213	chr1	111598711	111598900	190	4.3	1	111598711-111598900
TU11214	chr1	111604628	111606546	268	3.4	3	111604628-111604692	111606036-111606148	111606457-111606546
TU11215	chr1	111613178	111613338	161	3.4	1	111613178-111613338
TU11216	chr1	111615052	111615222	171	3.1	1	111615052-111615222
TU11217	chr1	111615342	111615520	179	2.1	1	111615342-111615520
TU11218	chr1	111622806	111623105	300	3.3	1	111622806-111623105
TU11219	chr1	111642938	111643109	172	3.0	1	111642938-111643109
TU11220	chr1	111690926	111691094	169	2.2	1	111690926-111691094
TU11221	chr1	111694164	111694332	169	2.1	1	111694164-111694332
TU11222	chr1	111707312	111707549	238	6.3	1	111707312-111707549
TU11223	chr1	111710753	111710903	151	2.2	1	111710753-111710903
TU11229	chr1	111743459	111749784	1178	5.4	7	111743459-111743577	111743783-111744017	111745326-111745456	111746689-111746890	111747850-111748115	111748879-111748933	111749615-111749784
TU11230	chr1	111751060	111757973	1092	6.6	7	111751060-111751143	111753488-111753750	111753870-111754088	111754892-111755102	111756151-111756261	111756941-111757063	111757893-111757973
TU11231	chr1	111757987	111762723	357	8.8	3	111757987-111758096	111759294-111759430	111762614-111762723
TU11232	chr1	111758573	111758748	176	2.0	1	111758573-111758748
TU11233	chr1	111763493	111774482	1690	11.8	12	111763493-111763593	111765385-111765534	111765869-111765972	111766961-111767136	111768463-111768724	111769959-111770026	111770207-111770374	111770381-111770470	111771170-111771315	111772367-111772551	111773519-111773680	111774405-111774482
TU11234	chr1	111764004	111764189	186	4.2	1	111764004-111764189
TU11235	chr1	111764699	111764890	192	3.0	1	111764699-111764890
TU11236	chr1	111773213	111773400	181	2.9	2	111773213-111773302	111773310-111773400
[truncated: 7,134,627 more chars]
