# Supplementary material for: A global view of porcine transcriptome in three tissues from a full-sib pair with extreme phenotypes in growth and fat deposition by paired-end RNA sequencing
Source: BMC Genomics. 2011 Sep 10;12:448. doi: 10.1186/1471-2164-12-448 (PMC3188532; doi:10.1186/1471-2164-12-448)
Supplement: Additional file 3 — Table S2. Novel transcript units identified in each sample. [file 1471-2164-12-448-S3.ZIP › Table S2-3. Novel transcript Units discovered in 2268 liver.txt]

Novel TU ID	Chromosome	Start	End	Length (bp)	Reads Number per bp	Exon Number	Exons coordinates
TU1	chr1	378530	379232	162	2.78	2	378530-378619	379161-379232
TU2	chr1	382759	382947	180	2.00	2	382759-382848	382858-382947
TU3	chr1	399860	406170	159	2.00	2	399860-399949	406102-406170
TU4	chr1	438846	439045	180	2.40	2	438846-438935	438956-439045
TU5	chr1	443637	443815	154	2.00	2	443637-443709	443735-443815
TU6	chr1	444449	444712	264	3.96	1	444449-444712
TU7	chr1	534703	534896	180	2.00	2	534703-534792	534807-534896
TU8	chr1	535213	535408	196	3.42	1	535213-535408
TU9	chr1	535841	536014	167	2.47	2	535841-535906	535914-536014
TU10	chr1	537841	538182	342	21.56	1	537841-538182
TU11	chr1	538212	540271	711	15.20	2	538212-538801	540151-540271
TU12	chr1	547906	548362	318	2.35	4	547906-547973	548008-548097	548151-548240	548293-548362
TU13	chr1	550338	550492	155	3.42	1	550338-550492
TU14	chr1	551915	552321	371	3.68	2	551915-552229	552266-552321
TU15	chr1	552975	553235	239	2.49	2	552975-553123	553146-553235
TU16	chr1	554005	554944	186	2.95	2	554005-554100	554855-554944
TU17	chr1	554257	554465	180	2.94	2	554257-554346	554376-554465
TU18	chr1	555191	555562	350	3.50	3	555191-555280	555296-555448	555456-555562
TU19	chr1	556015	556387	330	3.11	3	556015-556104	556119-556227	556257-556387
TU20	chr1	557671	557877	165	4.42	2	557671-557739	557782-557877
TU21	chr1	558578	558818	241	13.78	1	558578-558818
TU22	chr1	560604	560819	212	4.34	2	560604-560701	560706-560819
TU23	chr1	560828	560983	156	4.90	1	560828-560983
TU24	chr1	563285	563471	180	2.00	2	563285-563374	563382-563471
TU25	chr1	574330	574538	209	2.72	1	574330-574538
TU26	chr1	941527	944068	355	3.74	4	941527-941598	941612-941704	943129-943218	943969-944068
TU27	chr1	946041	947530	325	3.74	2	946041-946230	947396-947530
TU28	chr1	1072664	1072853	190	3.23	1	1072664-1072853
TU29	chr1	1078501	1078885	359	2.64	3	1078501-1078590	1078597-1078775	1078796-1078885
TU30	chr1	2060601	2060805	173	2.00	2	2060601-2060687	2060720-2060805
TU31	chr1	2064053	2065380	1328	15.27	1	2064053-2065380
TU32	chr1	2066725	2067020	228	2.40	2	2066725-2066896	2066965-2067020
TU33	chr1	2074612	2074810	180	3.48	2	2074612-2074701	2074721-2074810
TU34	chr1	2075135	2077398	298	4.64	2	2075135-2075197	2077164-2077398
TU35	chr1	2081356	2081546	180	2.99	2	2081356-2081445	2081457-2081546
TU36	chr1	2082788	2083070	236	2.69	3	2082788-2082848	2082870-2082966	2082993-2083070
TU37	chr1	2090712	2091991	287	9.69	2	2090712-2090811	2091805-2091991
TU38	chr1	2092982	2093134	153	7.61	1	2092982-2093134
TU39	chr1	2093528	2093974	447	4.66	1	2093528-2093974
TU40	chr1	2094559	2094767	187	3.33	2	2094559-2094648	2094671-2094767
TU41	chr1	2095016	2095213	193	2.60	2	2095016-2095110	2095116-2095213
TU42	chr1	2095515	2095696	161	2.00	2	2095515-2095586	2095608-2095696
TU43	chr1	2095888	2096370	447	3.29	3	2095888-2095977	2096002-2096126	2096139-2096370
TU44	chr1	2096588	2096785	180	2.00	2	2096588-2096677	2096696-2096785
TU45	chr1	2096809	2097041	233	3.02	1	2096809-2097041
TU46	chr1	2097207	2098006	720	6.61	5	2097207-2097324	2097338-2097433	2097466-2097725	2097742-2097897	2097917-2098006
TU47	chr1	2098770	2099004	223	4.44	2	2098770-2098863	2098876-2099004
TU48	chr1	2099079	2099385	307	3.32	1	2099079-2099385
TU49	chr1	2099557	2099859	298	3.15	2	2099557-2099764	2099770-2099859
TU50	chr1	2100480	2100871	392	4.62	1	2100480-2100871
TU51	chr1	2101630	2102016	381	3.73	2	2101630-2101759	2101766-2102016
TU52	chr1	2102099	2102439	339	3.41	2	2102099-2102356	2102359-2102439
TU53	chr1	2102667	2103116	439	7.08	2	2102667-2103012	2103024-2103116
TU54	chr1	2103193	2103775	514	6.39	3	2103193-2103499	2103533-2103611	2103648-2103775
TU55	chr1	2104049	2104286	238	6.39	1	2104049-2104286
TU56	chr1	2104341	2104588	221	4.10	2	2104341-2104464	2104492-2104588
TU57	chr1	2104676	2104909	234	8.68	1	2104676-2104909
TU58	chr1	2105115	2105374	260	4.82	1	2105115-2105374
TU59	chr1	2105505	2105782	278	12.85	1	2105505-2105782
TU60	chr1	2105843	2108453	1829	42.65	2	2105843-2105928	2106711-2108453
TU61	chr1	2132063	2135747	178	2.56	2	2132063-2132150	2135658-2135747
TU62	chr1	2137347	2138881	180	2.48	2	2137347-2137436	2138792-2138881
TU63	chr1	2138890	2139493	265	6.22	2	2138890-2139059	2139399-2139493
TU64	chr1	2141594	2141790	188	3.96	2	2141594-2141683	2141693-2141790
TU65	chr1	2142793	2142947	155	2.46	1	2142793-2142947
TU66	chr1	2143101	2143292	192	7.62	1	2143101-2143292
TU67	chr1	2165639	2165834	177	2.00	2	2165639-2165727	2165747-2165834
TU68	chr1	2175578	2175804	203	6.27	2	2175578-2175687	2175712-2175804
TU69	chr1	2175845	2176885	1026	9.97	3	2175845-2175951	2175961-2176461	2176468-2176885
TU70	chr1	2176971	2177391	421	4.67	1	2176971-2177391
TU71	chr1	2177736	2178260	508	4.93	3	2177736-2178030	2178037-2178138	2178150-2178260
TU72	chr1	2178400	2178913	459	3.37	4	2178400-2178523	2178560-2178712	2178718-2178809	2178824-2178913
TU73	chr1	2180581	2180762	170	2.00	2	2180581-2180669	2180682-2180762
TU74	chr1	2181792	2182001	164	2.15	2	2181792-2181865	2181912-2182001
TU75	chr1	2182641	2182844	180	2.99	2	2182641-2182730	2182755-2182844
TU76	chr1	2183533	2183757	204	3.43	2	2183533-2183643	2183665-2183757
TU77	chr1	2183834	2184718	848	4.77	3	2183834-2184127	2184151-2184592	2184607-2184718
TU78	chr1	2184727	2185254	476	5.32	2	2184727-2185119	2185172-2185254
TU79	chr1	2185527	2185759	226	4.04	2	2185527-2185626	2185634-2185759
TU80	chr1	2187091	2187285	154	2.00	2	2187091-2187161	2187203-2187285
TU81	chr1	2194141	2194327	150	2.00	2	2194141-2194206	2194244-2194327
TU82	chr1	2209313	2209664	310	2.20	3	2209313-2209402	2209419-2209555	2209582-2209664
TU83	chr1	2219902	2220114	180	2.50	2	2219902-2219991	2220025-2220114
TU84	chr1	2228625	2228910	276	3.21	2	2228625-2228707	2228718-2228910
TU85	chr1	2247630	2247826	180	3.00	2	2247630-2247719	2247737-2247826
TU86	chr1	2248243	2248587	293	3.86	3	2248243-2248332	2248354-2248466	2248498-2248587
TU87	chr1	2249306	2249502	178	2.00	2	2249306-2249395	2249415-2249502
TU88	chr1	2251185	2251386	195	2.75	2	2251185-2251289	2251297-2251386
TU89	chr1	2252461	2252736	273	3.41	2	2252461-2252643	2252647-2252736
TU90	chr1	2252827	2253037	211	9.36	1	2252827-2253037
TU91	chr1	2253319	2253515	186	4.12	2	2253319-2253413	2253425-2253515
TU92	chr1	2253724	2253930	180	2.84	2	2253724-2253813	2253841-2253930
TU93	chr1	2255529	2255734	180	2.96	2	2255529-2255618	2255645-2255734
TU94	chr1	2261552	2262023	311	4.84	2	2261552-2261771	2261933-2262023
TU95	chr1	2262372	2262574	180	2.97	2	2262372-2262461	2262485-2262574
TU96	chr1	2278214	2287291	821	34.59	5	2278214-2278411	2282361-2282563	2283783-2283835	2283901-2284109	2287134-2287291
TU97	chr1	2293568	2293762	180	3.78	2	2293568-2293657	2293673-2293762
TU98	chr1	2312429	2322506	692	7.92	4	2312429-2312618	2312639-2312728	2321756-2321855	2322195-2322506
TU99	chr1	2314408	2314673	266	3.88	1	2314408-2314673
TU100	chr1	2315035	2316719	1533	9.25	4	2315035-2315088	2315148-2315237	2315270-2315412	2315474-2316719
TU101	chr1	2317244	2317456	180	2.52	2	2317244-2317333	2317367-2317456
TU102	chr1	2317470	2317972	480	4.21	3	2317470-2317758	2317768-2317868	2317883-2317972
TU103	chr1	2318329	2318533	205	3.51	1	2318329-2318533
TU104	chr1	2318571	2318784	169	2.00	2	2318571-2318650	2318696-2318784
TU105	chr1	2319338	2319549	180	3.40	2	2319338-2319427	2319460-2319549
TU106	chr1	2320252	2320442	180	2.09	2	2320252-2320341	2320353-2320442
TU107	chr1	2321455	2321671	217	4.55	1	2321455-2321671
TU108	chr1	2321920	2322115	196	2.97	1	2321920-2322115
TU109	chr1	2339343	2340553	461	4.35	3	2339343-2339612	2339617-2339722	2340469-2340553
TU110	chr1	2340760	2340969	210	4.27	1	2340760-2340969
TU111	chr1	2402382	2402565	180	2.00	2	2402382-2402471	2402476-2402565
TU112	chr1	2440001	2440192	180	2.00	2	2440001-2440090	2440103-2440192
TU113	chr1	2441961	2442217	257	3.48	1	2441961-2442217
TU114	chr1	2442596	2442855	238	2.40	3	2442596-2442684	2442689-2442785	2442804-2442855
TU115	chr1	2444534	2444744	180	2.41	2	2444534-2444623	2444655-2444744
TU116	chr1	2445231	2445582	352	3.15	1	2445231-2445582
TU117	chr1	2446076	2446286	207	6.06	2	2446076-2446177	2446182-2446286
TU118	chr1	2448297	2448499	180	2.00	2	2448297-2448386	2448410-2448499
TU119	chr1	2449424	2449619	180	2.10	2	2449424-2449513	2449530-2449619
TU120	chr1	2449638	2449855	218	2.81	1	2449638-2449855
TU121	chr1	2452358	2452564	197	3.91	2	2452358-2452452	2452463-2452564
TU122	chr1	2452977	2453179	180	2.89	2	2452977-2453066	2453090-2453179
TU123	chr1	2454328	2458181	1301	5.97	7	2454328-2454456	2455466-2455809	2455827-2455916	2455951-2456287	2457463-2457574	2457879-2458077	2458092-2458181
TU124	chr1	2454593	2454929	232	2.68	3	2454593-2454644	2454713-2454802	2454840-2454929
TU125	chr1	2458824	2459009	180	2.17	2	2458824-2458913	2458920-2459009
TU126	chr1	2647099	2647322	221	3.96	2	2647099-2647222	2647226-2647322
TU127	chr1	2648493	2648865	344	3.78	2	2648493-2648746	2648776-2648865
TU128	chr1	2661387	2661705	319	4.84	1	2661387-2661705
TU129	chr1	2662205	2662426	213	6.26	2	2662205-2662298	2662308-2662426
TU130	chr1	2662790	2662984	179	2.22	2	2662790-2662879	2662896-2662984
TU131	chr1	2663214	2663412	180	2.78	2	2663214-2663303	2663323-2663412
TU132	chr1	2665593	2665789	168	2.00	2	2665593-2665672	2665702-2665789
TU133	chr1	2665913	2666100	162	2.00	2	2665913-2666002	2666029-2666100
TU134	chr1	2666365	2666554	180	3.26	2	2666365-2666454	2666465-2666554
TU135	chr1	2666999	2667200	180	2.14	2	2666999-2667088	2667111-2667200
TU136	chr1	2668639	2668841	180	2.00	2	2668639-2668728	2668752-2668841
TU137	chr1	2674629	2674846	204	4.84	2	2674629-2674731	2674746-2674846
TU138	chr1	2674928	2675279	308	3.29	3	2674928-2674994	2675025-2675166	2675181-2675279
TU139	chr1	2678953	2679144	180	2.00	2	2678953-2679042	2679055-2679144
TU140	chr1	2698397	2699481	1043	520.70	2	2698397-2699171	2699214-2699481
TU141	chr1	2699583	2699891	309	6.38	1	2699583-2699891
TU142	chr1	2700037	2704694	3787	13.93	5	2700037-2700291	2701090-2701178	2701196-2701966	2701974-2702693	2702743-2704694
TU143	chr1	2700368	2701045	678	14.64	1	2700368-2701045
TU144	chr1	2704698	2705053	356	9.84	1	2704698-2705053
TU145	chr1	2705068	2705646	575	7.65	2	2705068-2705546	2705551-2705646
TU146	chr1	2705754	2706119	366	17.04	1	2705754-2706119
TU147	chr1	2706149	2706806	630	4.62	2	2706149-2706542	2706571-2706806
TU148	chr1	2707003	2707613	611	9.34	1	2707003-2707613
TU149	chr1	2708266	2709236	971	10.04	1	2708266-2709236
TU150	chr1	2722121	2722345	225	2.98	1	2722121-2722345
TU151	chr1	2723323	2723522	180	2.00	2	2723323-2723412	2723433-2723522
TU152	chr1	2724358	2724568	185	3.35	2	2724358-2724447	2724474-2724568
TU153	chr1	2724874	2725073	176	2.00	2	2724874-2724959	2724984-2725073
TU154	chr1	2725162	2725647	486	4.04	1	2725162-2725647
TU155	chr1	2728631	2728823	180	2.00	2	2728631-2728720	2728734-2728823
TU156	chr1	2728945	2731050	2101	18.86	2	2728945-2729254	2729260-2731050
TU157	chr1	2731172	2733486	767	17.68	2	2731172-2731873	2733422-2733486
TU158	chr1	2737803	2738005	167	2.31	2	2737803-2737892	2737929-2738005
TU159	chr1	2738243	2738471	202	2.74	2	2738243-2738354	2738382-2738471
TU160	chr1	2745513	2753576	185	6.04	2	2745513-2745596	2753476-2753576
TU161	chr1	2755065	2759814	204	8.66	2	2755065-2755165	2759712-2759814
TU162	chr1	2769782	2769967	162	2.00	2	2769782-2769862	2769887-2769967
TU163	chr1	2785485	2790559	200	3.44	3	2785485-2785591	2787921-2787962	2790509-2790559
TU164	chr1	2810191	2810396	180	2.98	2	2810191-2810280	2810307-2810396
TU165	chr1	2811188	2811400	186	4.47	2	2811188-2811283	2811311-2811400
TU166	chr1	2812278	2812484	180	2.68	2	2812278-2812367	2812395-2812484
TU167	chr1	2861579	2861784	180	2.00	2	2861579-2861668	2861695-2861784
TU168	chr1	2864051	2864251	180	2.00	2	2864051-2864140	2864162-2864251
TU169	chr1	2879215	2879429	180	2.00	2	2879215-2879304	2879340-2879429
TU170	chr1	2895526	2895730	180	2.00	2	2895526-2895615	2895641-2895730
TU171	chr1	2903003	2908446	158	2.00	2	2903003-2903084	2908371-2908446
TU172	chr1	2910360	2910559	196	4.31	2	2910360-2910452	2910457-2910559
TU173	chr1	2910638	2911285	571	2.63	5	2910638-2910727	2910779-2910918	2910922-2911052	2911061-2911185	2911201-2911285
TU174	chr1	2911707	2911894	170	2.00	2	2911707-2911793	2911812-2911894
TU175	chr1	2912194	2912392	199	2.94	1	2912194-2912392
TU176	chr1	2912621	2912849	213	4.55	2	2912621-2912703	2912720-2912849
TU177	chr1	2916697	2916898	185	3.40	2	2916697-2916786	2916804-2916898
TU178	chr1	2918054	2918289	224	5.05	2	2918054-2918147	2918160-2918289
TU179	chr1	2918446	2918772	316	2.74	2	2918446-2918671	2918683-2918772
TU180	chr1	2975020	2975213	180	2.00	2	2975020-2975109	2975124-2975213
TU181	chr1	3820838	3821021	171	2.95	2	3820838-3820916	3820930-3821021
TU182	chr1	3836629	3836832	188	3.58	2	3836629-3836721	3836738-3836832
TU183	chr1	3861977	3862185	193	3.84	2	3861977-3862073	3862090-3862185
TU184	chr1	3862925	3863139	210	6.82	2	3862925-3863041	3863047-3863139
TU185	chr1	4095349	4095549	180	2.00	2	4095349-4095438	4095460-4095549
TU186	chr1	4097022	4097223	197	3.65	2	4097022-4097126	4097132-4097223
TU187	chr1	4098170	4098366	162	2.00	2	4098170-4098244	4098280-4098366
TU188	chr1	4099745	4099943	165	2.38	2	4099745-4099819	4099854-4099943
TU189	chr1	4100211	4100418	180	2.00	2	4100211-4100300	4100329-4100418
TU190	chr1	4102540	4102730	180	2.97	2	4102540-4102629	4102641-4102730
TU191	chr1	4103073	4103264	173	2.50	2	4103073-4103155	4103175-4103264
TU192	chr1	4105472	4105662	180	2.44	2	4105472-4105561	4105573-4105662
TU193	chr1	4106016	4106217	180	2.00	2	4106016-4106105	4106128-4106217
TU194	chr1	4143042	4143471	402	3.13	2	4143042-4143353	4143382-4143471
TU195	chr1	4143808	4153030	180	2.00	2	4143808-4143897	4152941-4153030
TU196	chr1	4151578	4151770	161	2.00	2	4151578-4151650	4151683-4151770
TU197	chr1	4176548	4176782	235	3.60	1	4176548-4176782
TU198	chr1	4177460	4177648	180	2.17	2	4177460-4177549	4177559-4177648
TU199	chr1	4177764	4177963	180	2.00	2	4177764-4177853	4177874-4177963
TU200	chr1	4178313	4178576	264	4.91	1	4178313-4178576
TU201	chr1	4178705	4178957	246	2.82	2	4178705-4178858	4178866-4178957
TU202	chr1	4182191	4182379	189	5.05	1	4182191-4182379
TU203	chr1	4182464	4182671	184	3.87	2	4182464-4182554	4182579-4182671
TU204	chr1	4182800	4183105	290	6.76	3	4182800-4182901	4182910-4183007	4183016-4183105
TU205	chr1	5007457	5007775	255	3.49	3	5007457-5007501	5007557-5007665	5007675-5007775
TU206	chr1	5008579	5008765	168	2.00	2	5008579-5008660	5008680-5008765
TU207	chr1	5069128	5069346	216	2.80	2	5069128-5069217	5069221-5069346
TU208	chr1	5079898	5080100	180	2.00	2	5079898-5079987	5080011-5080100
TU209	chr1	5474302	5474493	180	2.72	2	5474302-5474391	5474404-5474493
TU210	chr1	5578944	5579126	180	2.00	2	5578944-5579033	5579037-5579126
TU211	chr1	5580985	5581162	177	2.01	2	5580985-5581074	5581076-5581162
TU212	chr1	5581475	5581982	494	4.24	2	5581475-5581564	5581579-5581982
TU213	chr1	5582235	5582759	501	3.54	4	5582235-5582324	5582333-5582495	5582508-5582664	5582669-5582759
TU214	chr1	5583884	5584079	171	2.00	2	5583884-5583972	5583998-5584079
TU215	chr1	5584782	5585513	732	54.30	1	5584782-5585513
TU216	chr1	5585676	5587117	1442	25.18	1	5585676-5587117
TU217	chr1	5587150	5587944	779	9.00	3	5587150-5587238	5587252-5587356	5587360-5587944
TU218	chr1	5588028	5588920	893	33.70	1	5588028-5588920
TU219	chr1	5591283	5591604	322	21.52	1	5591283-5591604
TU220	chr1	5591699	5592336	638	41.28	1	5591699-5592336
TU221	chr1	5592463	5593179	717	26.47	1	5592463-5593179
TU222	chr1	5699068	5699308	228	2.73	2	5699068-5699157	5699171-5699308
TU223	chr1	5705955	5706465	446	2.72	4	5705955-5706044	5706068-5706222	5706254-5706364	5706376-5706465
TU224	chr1	5706561	5706757	197	4.05	1	5706561-5706757
TU225	chr1	5707249	5707719	436	4.80	2	5707249-5707338	5707374-5707719
TU226	chr1	5707856	5708068	190	5.23	2	5707856-5707947	5707971-5708068
TU227	chr1	5708771	5709130	325	2.82	3	5708771-5708860	5708870-5709037	5709064-5709130
TU228	chr1	5721408	5721601	180	2.00	2	5721408-5721497	5721512-5721601
TU229	chr1	5724683	5724973	222	3.46	3	5724683-5724745	5724793-5724900	5724923-5724973
TU230	chr1	5725368	5725734	367	3.12	1	5725368-5725734
TU231	chr1	5725806	5726012	178	2.18	2	5725806-5725895	5725925-5726012
TU232	chr1	5726453	5727037	559	7.52	3	5726453-5726778	5726798-5726930	5726938-5727037
TU233	chr1	5727053	5727525	407	7.68	2	5727053-5727264	5727331-5727525
TU234	chr1	5728075	5728503	429	7.97	1	5728075-5728503
TU235	chr1	5728783	5729114	332	4.09	1	5728783-5729114
TU236	chr1	5729271	5729459	184	3.79	2	5729271-5729361	5729367-5729459
TU237	chr1	5730621	5730803	180	2.37	2	5730621-5730710	5730714-5730803
TU238	chr1	5733265	5733547	283	4.33	1	5733265-5733547
TU239	chr1	5733985	5734936	952	18.03	1	5733985-5734936
TU240	chr1	5735102	5735301	200	2.73	1	5735102-5735301
TU241	chr1	5737685	5737876	180	2.00	2	5737685-5737774	5737787-5737876
TU242	chr1	5739293	5739529	215	4.20	2	5739293-5739414	5739437-5739529
TU243	chr1	5739803	5740004	180	2.61	2	5739803-5739892	5739915-5740004
TU244	chr1	5740555	5740926	365	4.24	2	5740555-5740826	5740834-5740926
TU245	chr1	5740952	5741150	166	2.14	2	5740952-5741027	5741061-5741150
TU246	chr1	5741831	5742034	180	2.00	2	5741831-5741920	5741945-5742034
TU247	chr1	5742828	5743046	211	3.01	2	5742828-5742948	5742957-5743046
TU248	chr1	5743757	5744010	254	4.60	1	5743757-5744010
TU249	chr1	5744435	5744638	178	2.40	2	5744435-5744522	5744549-5744638
TU250	chr1	5744771	5744999	224	4.76	2	5744771-5744874	5744880-5744999
TU251	chr1	5745235	5745437	173	2.00	2	5745235-5745317	5745348-5745437
TU252	chr1	5745659	5745938	280	4.06	1	5745659-5745938
TU253	chr1	5746125	5746357	180	2.44	2	5746125-5746214	5746268-5746357
TU254	chr1	5746691	5746924	221	2.77	2	5746691-5746780	5746794-5746924
TU255	chr1	5747171	5747396	226	3.66	1	5747171-5747396
TU256	chr1	5748362	5748571	168	2.00	2	5748362-5748441	5748484-5748571
TU257	chr1	5748624	5748828	205	4.77	1	5748624-5748828
TU258	chr1	5748847	5749128	282	3.78	1	5748847-5749128
TU259	chr1	5750150	5750348	180	4.17	2	5750150-5750239	5750259-5750348
TU260	chr1	5756326	5756667	300	2.86	3	5756326-5756415	5756432-5756551	5756578-5756667
TU261	chr1	5758438	5758625	180	2.00	2	5758438-5758527	5758536-5758625
TU262	chr1	5759596	5759775	175	2.25	2	5759596-5759675	5759681-5759775
TU263	chr1	5762179	5762378	185	2.81	2	5762179-5762268	5762284-5762378
TU264	chr1	5762494	5763246	715	3.29	3	5762494-5762778	5762783-5763153	5763188-5763246
TU265	chr1	5763272	5763983	667	3.75	3	5763272-5763578	5763589-5763702	5763738-5763983
TU266	chr1	5764184	5764534	256	3.48	2	5764184-5764391	5764487-5764534
TU267	chr1	5764713	5764941	229	3.93	1	5764713-5764941
TU268	chr1	5765045	5765236	180	2.90	2	5765045-5765134	5765147-5765236
TU269	chr1	5767429	5767619	163	2.39	2	5767429-5767518	5767547-5767619
TU270	chr1	5769817	5769997	180	2.00	2	5769817-5769906	5769908-5769997
TU271	chr1	5774638	5774823	186	3.11	1	5774638-5774823
TU272	chr1	6298762	6298975	210	3.58	2	6298762-6298871	6298876-6298975
TU273	chr1	6299814	6300169	356	12.22	1	6299814-6300169
TU274	chr1	6300241	6300587	318	5.32	3	6300241-6300330	6300355-6300488	6300494-6300587
TU275	chr1	6301151	6301365	198	3.18	2	6301151-6301258	6301276-6301365
TU276	chr1	6301385	6301584	180	3.00	2	6301385-6301474	6301495-6301584
TU277	chr1	6315814	6316013	180	2.00	2	6315814-6315903	6315924-6316013
TU278	chr1	6317123	6317471	320	2.22	2	6317123-6317352	6317382-6317471
TU279	chr1	6368791	6368987	180	3.00	2	6368791-6368880	6368898-6368987
TU280	chr1	6384804	6384994	167	2.00	2	6384804-6384883	6384908-6384994
TU281	chr1	6414230	6414407	178	2.02	1	6414230-6414407
TU282	chr1	6416333	6416519	180	2.00	2	6416333-6416422	6416430-6416519
TU283	chr1	6416539	6416726	180	2.93	2	6416539-6416628	6416637-6416726
TU284	chr1	6417546	6417748	180	2.67	2	6417546-6417635	6417659-6417748
TU285	chr1	6418191	6418576	343	2.95	3	6418191-6418302	6418314-6418454	6418487-6418576
TU286	chr1	6429339	6429511	173	2.08	1	6429339-6429511
TU287	chr1	6429803	6429991	180	2.00	2	6429803-6429892	6429902-6429991
TU288	chr1	6431290	6431493	179	2.47	2	6431290-6431378	6431404-6431493
TU289	chr1	6432461	6432670	180	2.00	2	6432461-6432550	6432581-6432670
TU290	chr1	6454669	6454869	180	3.10	2	6454669-6454758	6454780-6454869
TU291	chr1	6455470	6455660	171	2.00	2	6455470-6455557	6455578-6455660
TU292	chr1	6458157	6458353	180	2.84	2	6458157-6458246	6458264-6458353
TU293	chr1	6458378	6458567	187	3.83	2	6458378-6458474	6458478-6458567
TU294	chr1	6462943	6463145	180	2.00	2	6462943-6463032	6463056-6463145
TU295	chr1	6484955	6485404	399	2.84	2	6484955-6485187	6485239-6485404
TU296	chr1	6491265	6491479	180	2.52	2	6491265-6491354	6491390-6491479
TU297	chr1	6494791	6494979	180	2.00	2	6494791-6494880	6494890-6494979
TU298	chr1	6501211	6501413	180	2.00	2	6501211-6501300	6501324-6501413
TU299	chr1	6502679	6502883	181	3.38	2	6502679-6502769	6502794-6502883
TU300	chr1	6503112	6503319	194	5.93	2	6503112-6503202	6503217-6503319
TU301	chr1	6503369	6503779	380	4.42	2	6503369-6503658	6503690-6503779
TU302	chr1	6503888	6504336	331	2.31	4	6503888-6503977	6503984-6504073	6504132-6504221	6504276-6504336
TU303	chr1	6504715	6504905	180	2.00	2	6504715-6504804	6504816-6504905
TU304	chr1	6518611	6518809	180	2.00	2	6518611-6518700	6518720-6518809
TU305	chr1	6523382	6523778	315	3.36	3	6523382-6523471	6523491-6523625	6523689-6523778
TU306	chr1	6524550	6526254	1535	4.92	8	6524550-6524642	6524652-6524906	6524914-6525198	6525204-6525482	6525486-6525744	6525754-6525844	6525945-6526154	6526192-6526254
TU307	chr1	6526336	6526585	250	3.26	1	6526336-6526585
TU308	chr1	6539660	6540011	299	2.16	3	6539660-6539749	6539761-6539904	6539947-6540011
TU309	chr1	6540738	6540929	157	2.00	2	6540738-6540822	6540858-6540929
TU310	chr1	6556874	6557067	180	2.08	2	6556874-6556963	6556978-6557067
TU311	chr1	6559611	6559805	182	3.34	2	6559611-6559700	6559714-6559805
TU312	chr1	6560576	6560766	180	2.36	2	6560576-6560665	6560677-6560766
TU313	chr1	6562506	6562707	180	4.48	2	6562506-6562595	6562618-6562707
TU314	chr1	6578202	6578383	155	2.00	2	6578202-6578267	6578295-6578383
TU315	chr1	6596299	6596511	180	2.00	2	6596299-6596388	6596422-6596511
TU316	chr1	6597003	6597204	180	2.92	2	6597003-6597092	6597115-6597204
TU317	chr1	6608094	6608285	180	2.00	2	6608094-6608183	6608196-6608285
TU318	chr1	6659904	6660099	175	2.00	2	6659904-6659990	6660012-6660099
TU319	chr1	6673709	6674053	297	3.01	3	6673709-6673798	6673830-6673946	6673964-6674053
TU320	chr1	6675156	6675476	273	3.19	3	6675156-6675245	6675267-6675359	6675387-6675476
TU321	chr1	6675494	6675788	262	2.83	2	6675494-6675608	6675642-6675788
TU322	chr1	6676049	6676234	159	2.23	2	6676049-6676117	6676145-6676234
TU323	chr1	6676368	6676652	260	3.12	2	6676368-6676537	6676563-6676652
TU324	chr1	6676704	6676897	182	2.70	2	6676704-6676795	6676808-6676897
TU325	chr1	6694084	6694262	179	2.01	1	6694084-6694262
TU326	chr1	6767549	6767749	182	4.18	2	6767549-6767638	6767658-6767749
TU327	chr1	6767902	6768101	199	3.08	2	6767902-6768010	6768012-6768101
TU328	chr1	6768236	6768439	180	2.98	2	6768236-6768325	6768350-6768439
TU329	chr1	6770101	6770386	228	2.67	3	6770101-6770148	6770195-6770284	6770297-6770386
TU330	chr1	6786309	6786510	161	2.00	2	6786309-6786388	6786430-6786510
TU331	chr1	6794143	6794345	180	3.00	2	6794143-6794232	6794256-6794345
TU332	chr1	6822972	6823160	162	2.00	2	6822972-6823045	6823073-6823160
TU333	chr1	6843545	6843751	180	2.00	2	6843545-6843634	6843662-6843751
TU334	chr1	6865684	6865881	180	2.47	2	6865684-6865773	6865792-6865881
TU335	chr1	6868664	6868868	180	2.00	2	6868664-6868753	6868779-6868868
TU336	chr1	6868939	6869129	180	2.00	2	6868939-6869028	6869040-6869129
TU337	chr1	6903945	6904151	180	2.00	2	6903945-6904034	6904062-6904151
TU338	chr1	6904249	6904480	180	2.17	2	6904249-6904338	6904391-6904480
TU339	chr1	6905051	6905247	197	2.91	1	6905051-6905247
TU340	chr1	6905503	6905742	229	3.03	2	6905503-6905641	6905653-6905742
TU341	chr1	6905876	6906094	219	4.05	1	6905876-6906094
TU342	chr1	6906180	6906633	440	4.54	2	6906180-6906271	6906286-6906633
TU343	chr1	6907024	6907226	180	3.00	2	6907024-6907113	6907137-6907226
TU344	chr1	6908147	6908339	180	2.00	2	6908147-6908236	6908250-6908339
TU345	chr1	6915420	6915620	180	2.00	2	6915420-6915509	6915531-6915620
TU346	chr1	7002611	7002807	180	2.83	2	7002611-7002700	7002718-7002807
TU347	chr1	7020928	7021124	180	2.94	2	7020928-7021017	7021035-7021124
TU348	chr1	7024199	7024587	346	2.08	3	7024199-7024288	7024314-7024479	7024498-7024587
TU349	chr1	7027950	7028142	180	3.12	2	7027950-7028039	7028053-7028142
TU350	chr1	7094548	7094746	180	2.39	2	7094548-7094637	7094657-7094746
TU351	chr1	7113926	7114134	180	2.00	2	7113926-7114015	7114045-7114134
TU352	chr1	7141273	7141486	180	2.00	2	7141273-7141362	7141397-7141486
TU353	chr1	7143435	7143627	170	2.00	2	7143435-7143523	7143547-7143627
TU354	chr1	7193744	7193945	180	2.12	2	7193744-7193833	7193856-7193945
TU355	chr1	7195939	7196129	180	2.00	2	7195939-7196028	7196040-7196129
TU356	chr1	7211709	7211905	180	2.00	2	7211709-7211798	7211816-7211905
TU357	chr1	7222289	7222475	180	2.00	2	7222289-7222378	7222386-7222475
TU358	chr1	7231968	7232271	276	4.20	3	7231968-7232057	7232061-7232156	7232182-7232271
TU359	chr1	7233068	7233482	340	2.75	4	7233068-7233114	7233168-7233257	7233263-7233375	7233393-7233482
TU360	chr1	7233584	7233784	180	2.13	2	7233584-7233673	7233695-7233784
TU361	chr1	7251166	7251386	201	3.70	2	7251166-7251275	7251296-7251386
TU362	chr1	7285484	7285672	180	2.00	2	7285484-7285573	7285583-7285672
TU363	chr1	7320007	7320201	170	2.45	2	7320007-7320096	7320122-7320201
TU364	chr1	7323439	7323616	165	2.00	2	7323439-7323528	7323542-7323616
TU365	chr1	7325663	7325848	171	2.00	2	7325663-7325743	7325759-7325848
TU366	chr1	7327001	7327184	180	2.00	2	7327001-7327090	7327095-7327184
TU367	chr1	7337057	7337258	180	2.00	2	7337057-7337146	7337169-7337258
TU368	chr1	7339274	7339472	166	2.00	2	7339274-7339349	7339383-7339472
TU369	chr1	7342829	7343026	195	3.03	2	7342829-7342933	7342937-7343026
TU370	chr1	7353216	7353427	180	2.00	2	7353216-7353305	7353338-7353427
TU371	chr1	7367118	7367311	180	3.48	2	7367118-7367207	7367222-7367311
TU372	chr1	7367480	7367646	167	2.34	1	7367480-7367646
TU373	chr1	7367788	7367990	180	2.00	2	7367788-7367877	7367901-7367990
TU374	chr1	7395445	7395634	180	2.41	2	7395445-7395534	7395545-7395634
TU375	chr1	7407875	7408076	165	2.00	2	7407875-7407964	7408002-7408076
TU376	chr1	7410381	7410576	180	3.06	2	7410381-7410470	7410487-7410576
TU377	chr1	7412681	7412877	180	2.00	2	7412681-7412770	7412788-7412877
TU378	chr1	7414393	7414586	180	2.00	2	7414393-7414482	7414497-7414586
TU379	chr1	7512111	7512327	161	2.00	2	7512111-7512200	7512257-7512327
TU380	chr1	7513701	7513891	180	2.00	2	7513701-7513790	7513802-7513891
TU381	chr1	7515064	7515266	200	5.26	2	7515064-7515172	7515176-7515266
TU382	chr1	7515992	7516275	284	5.86	1	7515992-7516275
TU383	chr1	7519841	7520041	180	2.85	2	7519841-7519930	7519952-7520041
TU384	chr1	7682703	7682945	243	4.07	1	7682703-7682945
TU385	chr1	7687220	7690378	316	4.03	3	7687220-7687309	7689241-7689376	7690289-7690378
TU386	chr1	7690042	7690234	193	3.84	1	7690042-7690234
TU387	chr1	7693007	7693217	211	3.46	1	7693007-7693217
TU388	chr1	7693412	7693724	312	5.67	2	7693412-7693663	7693665-7693724
TU389	chr1	7694608	7694817	180	2.59	2	7694608-7694697	7694728-7694817
TU390	chr1	7706720	7711341	328	2.27	4	7706720-7706800	7707320-7707396	7709826-7709915	7711262-7711341
TU391	chr1	7963087	7963296	176	2.00	2	7963087-7963172	7963207-7963296
TU392	chr1	7968245	7968451	180	2.00	2	7968245-7968334	7968362-7968451
TU393	chr1	7977146	7977346	180	2.00	2	7977146-7977235	7977257-7977346
TU394	chr1	8001604	8001879	237	2.40	3	8001604-8001660	8001676-8001765	8001790-8001879
TU395	chr1	8036023	8036242	180	2.57	2	8036023-8036112	8036153-8036242
TU396	chr1	8038417	8039474	287	4.64	3	8038417-8038524	8039057-8039157	8039397-8039474
TU397	chr1	8079911	8127558	11580	331.15	29	8079911-8080013	8084387-8084461	8084501-8084621	8084634-8084773	8085670-8085990	8086023-8086259	8091034-8091154	8092740-8092897	8094659-8094781	8097131-8097312	8098435-8098597	8099483-8099630	8103090-8103251	8109131-8109311	8110998-8111152	8112262-8112354	8114801-8115243	8115252-8117436	8117438-8117515	8118092-8118825	8118831-8119024	8119460-8120361	8120363-8120790	8120809-8121722	8123694-8125682	8125687-8126310	8126915-8127335	8127346-8127439	8127468-8127558
TU398	chr1	8082808	8083117	274	3.28	3	8082808-8082897	8082925-8083018	8083028-8083117
TU399	chr1	8083425	8083620	180	2.50	2	8083425-8083514	8083531-8083620
TU400	chr1	8086267	8087491	1198	13.80	2	8086267-8086643	8086671-8087491
TU401	chr1	8087628	8087835	202	6.92	2	8087628-8087734	8087741-8087835
TU402	chr1	8089705	8089924	192	6.08	2	8089705-8089806	8089835-8089924
TU403	chr1	8096255	8096454	180	2.02	2	8096255-8096344	8096365-8096454
TU404	chr1	8099171	8099388	170	2.80	2	8099171-8099250	8099299-8099388
TU405	chr1	8105375	8105581	180	3.83	2	8105375-8105464	8105492-8105581
TU406	chr1	8106393	8106597	180	2.00	2	8106393-8106482	8106508-8106597
TU407	chr1	8113124	8113314	191	2.42	1	8113124-8113314
TU408	chr1	8113813	8114114	302	6.50	1	8113813-8114114
TU409	chr1	8117683	8118090	408	11.32	1	8117683-8118090
TU410	chr1	8119154	8119414	261	17.80	1	8119154-8119414
TU411	chr1	8121776	8122114	339	4.66	1	8121776-8122114
TU412	chr1	8122223	8122513	291	12.75	1	8122223-8122513
TU413	chr1	8122706	8123432	662	18.58	4	8122706-8122890	8122932-8123070	8123088-8123188	8123196-8123432
TU414	chr1	8123460	8123634	175	21.10	1	8123460-8123634
TU415	chr1	8126408	8126827	420	4.79	1	8126408-8126827
TU416	chr1	8127589	8128050	383	4.57	2	8127589-8127881	8127961-8128050
TU417	chr1	8128293	8128723	385	2.65	3	8128293-8128375	8128412-8128595	8128606-8128723
TU418	chr1	8129011	8129216	201	3.75	2	8129011-8129104	8129110-8129216
TU419	chr1	8138085	8138275	180	2.00	2	8138085-8138174	8138186-8138275
TU420	chr1	8687512	8687767	217	2.49	2	8687512-8687638	8687678-8687767
TU421	chr1	8734017	8734207	169	2.00	2	8734017-8734096	8734119-8734207
TU422	chr1	8734879	8735070	180	2.00	2	8734879-8734968	8734981-8735070
TU423	chr1	8745623	8745811	180	2.00	2	8745623-8745712	8745722-8745811
TU424	chr1	8747153	8747346	180	2.00	2	8747153-8747242	8747257-8747346
TU425	chr1	8748226	8748480	255	25.07	1	8748226-8748480
TU426	chr1	8776505	8777177	660	6.73	3	8776505-8776609	8776617-8777080	8777087-8777177
TU427	chr1	8777219	8777419	194	2.75	2	8777219-8777322	8777330-8777419
TU428	chr1	8777464	8777911	446	5.44	2	8777464-8777599	8777602-8777911
TU429	chr1	8777998	8778424	419	4.90	2	8777998-8778326	8778335-8778424
TU430	chr1	8778556	8778766	211	2.45	1	8778556-8778766
TU431	chr1	8778956	8779146	181	3.45	2	8778956-8779046	8779057-8779146
TU432	chr1	8779198	8779617	335	3.16	3	8779198-8779287	8779325-8779501	8779550-8779617
TU433	chr1	8779935	8780181	210	2.77	2	8779935-8780054	8780092-8780181
TU434	chr1	8780392	8780726	312	5.57	2	8780392-8780460	8780484-8780726
TU435	chr1	8780932	8781243	300	5.51	3	8780932-8781021	8781028-8781141	8781148-8781243
TU436	chr1	8781895	8782152	257	4.20	2	8781895-8782045	8782047-8782152
TU437	chr1	8782254	8782516	263	4.78	1	8782254-8782516
TU438	chr1	8784213	8784438	210	2.70	2	8784213-8784319	8784336-8784438
TU439	chr1	8784591	8784770	180	3.81	1	8784591-8784770
TU440	chr1	8784793	8785248	451	5.27	3	8784793-8785042	8785046-8785156	8785159-8785248
TU441	chr1	8785346	8785597	220	2.72	2	8785346-8785477	8785510-8785597
TU442	chr1	8816198	8816399	178	2.47	2	8816198-8816285	8816310-8816399
TU443	chr1	8816636	8816876	239	3.74	2	8816636-8816746	8816749-8816876
TU444	chr1	8816918	8817133	216	5.38	1	8816918-8817133
TU445	chr1	9747939	9748145	180	2.00	2	9747939-9748028	9748056-9748145
TU446	chr1	9760303	9760637	245	2.44	3	9760303-9760367	9760422-9760511	9760548-9760637
TU447	chr1	9761224	9761576	332	2.67	3	9761224-9761313	9761315-9761466	9761487-9761576
TU448	chr1	9762083	9762273	161	2.53	2	9762083-9762153	9762184-9762273
TU449	chr1	9762360	9762726	304	3.26	3	9762360-9762449	9762485-9762608	9762637-9762726
TU450	chr1	9764001	9764214	180	2.00	2	9764001-9764090	9764125-9764214
TU451	chr1	9768641	9768841	180	3.23	2	9768641-9768730	9768752-9768841
TU452	chr1	9811116	9811288	173	2.08	1	9811116-9811288
TU453	chr1	9850293	9850490	180	2.00	2	9850293-9850382	9850401-9850490
TU454	chr1	9850964	9851164	180	2.00	2	9850964-9851053	9851075-9851164
TU455	chr1	9894700	9894909	195	2.91	2	9894700-9894789	9894805-9894909
TU456	chr1	9911788	9911984	172	2.00	2	9911788-9911877	9911903-9911984
TU457	chr1	10033662	10033867	180	3.00	2	10033662-10033751	10033778-10033867
TU458	chr1	10058996	10059200	191	3.51	2	10058996-10059088	10059103-10059200
TU459	chr1	10105173	10105386	180	2.00	2	10105173-10105262	10105297-10105386
TU460	chr1	10312207	10312399	186	4.76	2	10312207-10312299	10312307-10312399
TU461	chr1	10312621	10314175	1382	4.51	6	10312621-10312711	10312715-10312849	10312906-10313034	10313112-10313217	10313241-10313415	10313430-10314175
TU462	chr1	10321327	10325620	294	10.16	3	10321327-10321454	10322801-10322875	10325530-10325620
TU463	chr1	10330367	10330557	177	2.46	2	10330367-10330434	10330449-10330557
TU464	chr1	10345133	10345462	265	2.31	3	10345133-10345217	10345270-10345359	10345373-10345462
TU465	chr1	10349597	10349802	151	2.00	2	10349597-10349686	10349742-10349802
TU466	chr1	10349820	10350011	182	2.88	2	10349820-10349911	10349922-10350011
TU467	chr1	10350841	10351117	259	3.21	2	10350841-10350992	10351011-10351117
TU468	chr1	10366200	10366394	180	2.00	2	10366200-10366289	10366305-10366394
TU469	chr1	10414706	10414913	180	3.00	2	10414706-10414795	10414824-10414913
TU470	chr1	10453486	10453694	180	2.00	2	10453486-10453575	10453605-10453694
TU471	chr1	10478871	10479136	266	11.61	1	10478871-10479136
TU472	chr1	10479394	10479902	496	4.32	3	10479394-10479484	10479491-10479790	10479798-10479902
TU473	chr1	10480015	10480194	166	2.05	2	10480015-10480104	10480119-10480194
TU474	chr1	10480583	10480990	391	3.51	2	10480583-10480686	10480704-10480990
TU475	chr1	10481385	10481689	270	3.44	3	10481385-10481474	10481507-10481596	10481600-10481689
TU476	chr1	10481920	10483206	1287	22.19	1	10481920-10483206
TU477	chr1	10483687	10483892	206	7.05	1	10483687-10483892
TU478	chr1	10490582	10490759	178	2.92	1	10490582-10490759
TU479	chr1	10495023	10495234	199	5.04	2	10495023-10495129	10495143-10495234
TU480	chr1	10499597	10506772	319	8.94	3	10499597-10499701	10504992-10505103	10506671-10506772
TU481	chr1	10500174	10500376	180	2.52	2	10500174-10500263	10500287-10500376
TU482	chr1	10501423	10501673	177	3.69	2	10501423-10501525	10501600-10501673
TU483	chr1	10504160	10504653	353	2.24	4	10504160-10504237	10504306-10504384	10504454-10504583	10504588-10504653
TU484	chr1	10520133	10520589	457	4.19	1	10520133-10520589
TU485	chr1	10520777	10524345	669	7.50	4	10520777-10520926	10520942-10521039	10521049-10521138	10524015-10524345
TU486	chr1	10521251	10521521	249	2.37	2	10521251-10521409	10521432-10521521
TU487	chr1	10521797	10521952	156	2.62	1	10521797-10521952
TU488	chr1	10523019	10523238	202	2.88	2	10523019-10523108	10523127-10523238
TU489	chr1	10525003	10525270	268	2.69	1	10525003-10525270
TU490	chr1	10548108	10548410	271	2.64	3	10548108-10548195	10548210-10548302	10548321-10548410
TU491	chr1	10563787	10563988	171	2.00	2	10563787-10563873	10563905-10563988
TU492	chr1	10565134	10565321	180	2.00	2	10565134-10565223	10565232-10565321
TU493	chr1	10570725	10570942	179	2.11	2	10570725-10570813	10570853-10570942
TU494	chr1	10571294	10571898	419	2.74	5	10571294-10571345	10571413-10571459	10571532-10571621	10571628-10571767	10571809-10571898
TU495	chr1	10572108	10572295	171	2.00	2	10572108-10572188	10572206-10572295
TU496	chr1	10573942	10574143	180	2.00	2	10573942-10574031	10574054-10574143
TU497	chr1	10583602	10583811	180	3.00	2	10583602-10583691	10583722-10583811
TU498	chr1	10587557	10587796	197	2.83	2	10587557-10587634	10587678-10587796
TU499	chr1	10587990	10588186	180	3.79	2	10587990-10588079	10588097-10588186
TU500	chr1	10588498	10588699	180	2.00	2	10588498-10588587	10588610-10588699
TU501	chr1	10595519	10595720	180	3.38	2	10595519-10595608	10595631-10595720
TU502	chr1	10679988	10680289	302	4.71	1	10679988-10680289
TU503	chr1	10680613	10680845	231	4.86	2	10680613-10680726	10680729-10680845
TU504	chr1	10681953	10682155	187	5.39	2	10681953-10682047	10682064-10682155
TU505	chr1	10682266	10682439	174	2.47	1	10682266-10682439
TU506	chr1	10686844	10687155	312	4.47	1	10686844-10687155
TU507	chr1	10687220	10687525	277	2.97	3	10687220-10687309	10687337-10687433	10687436-10687525
TU508	chr1	10687699	10688015	293	3.32	2	10687699-10687890	10687915-10688015
TU509	chr1	10688138	10688344	207	6.08	1	10688138-10688344
TU510	chr1	10688383	10688699	279	3.54	3	10688383-10688472	10688495-10688592	10688609-10688699
TU511	chr1	10688748	10688963	180	2.92	2	10688748-10688837	10688874-10688963
TU512	chr1	10690171	10690361	180	2.00	2	10690171-10690260	10690272-10690361
TU513	chr1	10691667	10691869	180	2.00	2	10691667-10691756	10691780-10691869
TU514	chr1	10694315	10694499	151	2.00	2	10694315-10694378	10694413-10694499
TU515	chr1	10699570	10706341	358	4.90	3	10699570-10699730	10705859-10705965	10706252-10706341
TU516	chr1	10716978	10717335	349	5.57	2	10716978-10717071	10717081-10717335
TU517	chr1	10722236	10722543	308	5.52	1	10722236-10722543
TU518	chr1	10722682	10722847	166	4.63	1	10722682-10722847
TU519	chr1	10723066	10724793	1675	8.99	5	10723066-10723155	10723170-10723660	10723662-10724172	10724207-10724699	10724704-10724793
TU520	chr1	10724952	10725760	809	13.56	1	10724952-10725760
TU521	chr1	10725863	10727339	1340	7.62	6	10725863-10725952	10725980-10726387	10726414-10726946	10726959-10727048	10727119-10727247	10727250-10727339
TU522	chr1	10730490	10730692	180	2.96	2	10730490-10730579	10730603-10730692
TU523	chr1	10748635	10748960	291	2.86	2	10748635-10748787	10748823-10748960
TU524	chr1	10749085	10749368	284	3.78	1	10749085-10749368
TU525	chr1	10757669	10757851	180	2.00	2	10757669-10757758	10757762-10757851
TU526	chr1	10757936	10758325	379	3.17	2	10757936-10758224	10758236-10758325
TU527	chr1	10758498	10758688	180	2.00	2	10758498-10758587	10758599-10758688
TU528	chr1	10791600	10791808	180	3.29	2	10791600-10791689	10791719-10791808
TU529	chr1	10792364	10792568	190	4.74	2	10792364-10792455	10792471-10792568
TU530	chr1	10792662	10792867	180	2.00	2	10792662-10792751	10792778-10792867
TU531	chr1	10792962	10793162	177	2.00	2	10792962-10793050	10793075-10793162
TU532	chr1	10793558	10793778	221	13.81	1	10793558-10793778
TU533	chr1	10794262	10794490	229	5.21	1	10794262-10794490
TU534	chr1	10794568	10794782	215	5.88	1	10794568-10794782
TU535	chr1	10794795	10795243	449	5.88	1	10794795-10795243
TU536	chr1	10795521	10795717	197	3.47	1	10795521-10795717
TU537	chr1	10797234	10797647	319	2.23	3	10797234-10797372	10797434-10797523	10797558-10797647
TU538	chr1	10798404	10798608	180	2.21	2	10798404-10798493	10798519-10798608
TU539	chr1	10800361	10800560	175	2.00	2	10800361-10800445	10800471-10800560
TU540	chr1	10825736	10825941	180	2.00	2	10825736-10825825	10825852-10825941
TU541	chr1	10832572	10832765	180	2.42	2	10832572-10832661	10832676-10832765
TU542	chr1	10832997	10833192	176	2.41	2	10832997-10833082	10833103-10833192
TU543	chr1	10852857	10853061	180	2.48	2	10852857-10852946	10852972-10853061
TU544	chr1	10889655	10889862	180	2.00	2	10889655-10889744	10889773-10889862
TU545	chr1	10897079	10897262	180	3.00	2	10897079-10897168	10897173-10897262
TU546	chr1	10958045	10958253	180	2.84	2	10958045-10958134	10958164-10958253
TU547	chr1	10979141	10979342	180	2.90	2	10979141-10979230	10979253-10979342
TU548	chr1	11061359	11061568	210	4.69	1	11061359-11061568
TU549	chr1	11061723	11061919	197	5.34	1	11061723-11061919
TU550	chr1	11062392	11063041	606	5.11	3	11062392-11062811	11062849-11062944	11062952-11063041
TU551	chr1	11063070	11063407	287	5.56	2	11063070-11063297	11063349-11063407
TU552	chr1	11066435	11066620	153	2.80	2	11066435-11066495	11066529-11066620
TU553	chr1	11066770	11067161	380	5.96	2	11066770-11066859	11066872-11067161
TU554	chr1	11067251	11067472	214	4.38	2	11067251-11067361	11067370-11067472
TU555	chr1	11074575	11074777	180	2.17	2	11074575-11074664	11074688-11074777
TU556	chr1	11798858	11799040	151	2.00	2	11798858-11798947	11798980-11799040
TU557	chr1	11804466	11804668	180	2.00	2	11804466-11804555	11804579-11804668
TU558	chr1	11807466	11807658	180	2.99	2	11807466-11807555	11807569-11807658
TU559	chr1	11864670	11864857	180	2.00	2	11864670-11864759	11864768-11864857
TU560	chr1	11949086	11949269	180	2.00	2	11949086-11949175	11949180-11949269
TU561	chr1	11967320	11967510	180	2.00	2	11967320-11967409	11967421-11967510
TU562	chr1	12034509	12034705	180	2.00	2	12034509-12034598	12034616-12034705
TU563	chr1	12096725	12096917	180	2.00	2	12096725-12096814	12096828-12096917
TU564	chr1	12105893	12106108	214	3.75	2	12105893-12105992	12105995-12106108
TU565	chr1	12114558	12114760	180	2.66	2	12114558-12114647	12114671-12114760
TU566	chr1	12128158	12128363	191	4.15	2	12128158-12128250	12128266-12128363
TU567	chr1	12128869	12129096	179	2.00	2	12128869-12128957	12129007-12129096
TU568	chr1	12129455	12129923	469	5.46	1	12129455-12129923
TU569	chr1	12129952	12130325	236	2.81	3	12129952-12130007	12130113-12130202	12130236-12130325
TU570	chr1	12130710	12130903	180	3.00	2	12130710-12130799	12130814-12130903
TU571	chr1	12131142	12131335	190	2.51	2	12131142-12131241	12131246-12131335
TU572	chr1	12132092	12132295	180	2.46	2	12132092-12132181	12132206-12132295
TU573	chr1	12136734	12136928	152	2.07	2	12136734-12136823	12136867-12136928
TU574	chr1	12137070	12137254	180	2.43	2	12137070-12137159	12137165-12137254
TU575	chr1	12138345	12138548	180	2.49	2	12138345-12138434	12138459-12138548
TU576	chr1	12138563	12138812	250	3.35	1	12138563-12138812
TU577	chr1	12138915	12139168	213	2.85	2	12138915-12139074	12139116-12139168
TU578	chr1	12139231	12139425	180	3.49	2	12139231-12139320	12139336-12139425
TU579	chr1	12144913	12145102	180	3.28	2	12144913-12145002	12145013-12145102
TU580	chr1	12145784	12145974	180	2.44	2	12145784-12145873	12145885-12145974
TU581	chr1	12145987	12146204	178	2.33	2	12145987-12146074	12146115-12146204
TU582	chr1	12146309	12146507	180	2.17	2	12146309-12146398	12146418-12146507
TU583	chr1	12146626	12146895	215	2.74	2	12146626-12146750	12146806-12146895
TU584	chr1	12147203	12147413	211	8.51	1	12147203-12147413
TU585	chr1	12147485	12148142	625	4.23	3	12147485-12147874	12147892-12148007	12148024-12148142
TU586	chr1	12338979	12339176	180	2.00	2	12338979-12339068	12339087-12339176
TU587	chr1	12408179	12410246	164	2.26	2	12408179-12408268	12410173-12410246
TU588	chr1	12416580	12416976	378	6.31	2	12416580-12416872	12416892-12416976
TU589	chr1	12417880	12418068	189	4.08	1	12417880-12418068
TU590	chr1	12841998	12842183	172	2.00	2	12841998-12842084	12842099-12842183
TU591	chr1	12842383	12842600	207	4.79	2	12842383-12842475	12842487-12842600
TU592	chr1	12844080	12844281	180	2.58	2	12844080-12844169	12844192-12844281
TU593	chr1	12845399	12845602	180	2.50	2	12845399-12845488	12845513-12845602
TU594	chr1	12855645	12856035	391	3.45	1	12855645-12856035
TU595	chr1	12966684	12966882	180	2.93	2	12966684-12966773	12966793-12966882
TU596	chr1	12983125	12984966	175	2.12	2	12983125-12983214	12984882-12984966
TU597	chr1	12986412	12989487	209	4.87	2	12986412-12986501	12989369-12989487
TU598	chr1	12995946	12996146	180	2.00	2	12995946-12996035	12996057-12996146
TU599	chr1	13005763	13009728	412	6.42	4	13005763-13005852	13007758-13007894	13009517-13009586	13009614-13009728
TU600	chr1	13009125	13009333	180	2.82	2	13009125-13009214	13009244-13009333
TU601	chr1	13011629	13016022	831	7.72	3	13011629-13011692	13014189-13014412	13015480-13016022
TU602	chr1	13016101	13017578	1474	16.01	2	13016101-13017093	13017098-13017578
TU603	chr1	13019960	13020243	284	3.80	1	13019960-13020243
TU604	chr1	13024697	13024967	271	3.83	1	13024697-13024967
TU605	chr1	13030079	13030265	180	2.53	2	13030079-13030168	13030176-13030265
TU606	chr1	13030277	13030522	244	4.69	2	13030277-13030402	13030405-13030522
TU607	chr1	13030661	13030942	282	5.08	1	13030661-13030942
TU608	chr1	13031242	13031645	389	2.78	3	13031242-13031331	13031336-13031544	13031556-13031645
TU609	chr1	13031714	13032375	534	4.48	5	13031714-13031769	13031809-13031953	13031965-13032093	13032107-13032220	13032286-13032375
TU610	chr1	13033261	13033467	180	2.00	2	13033261-13033350	13033378-13033467
TU611	chr1	13041646	13041824	163	2.39	2	13041646-13041735	13041752-13041824
TU612	chr1	13087244	13087453	180	2.71	2	13087244-13087333	13087364-13087453
TU613	chr1	13092872	13093174	272	3.05	3	13092872-13092961	13092976-13093065	13093083-13093174
TU614	chr1	13094000	13098419	1668	14.64	4	13094000-13094111	13094121-13094316	13094325-13095611	13098347-13098419
TU615	chr1	13096016	13096231	180	2.00	2	13096016-13096105	13096142-13096231
TU616	chr1	13099285	13099491	207	2.22	1	13099285-13099491
TU617	chr1	13099735	13099901	166	2.05	2	13099735-13099824	13099826-13099901
TU618	chr1	13100926	13101115	175	2.00	2	13100926-13101012	13101028-13101115
TU619	chr1	13103984	13104188	205	3.06	1	13103984-13104188
TU620	chr1	13107901	13108083	171	2.42	2	13107901-13107990	13108003-13108083
TU621	chr1	13111047	13111239	180	2.00	2	13111047-13111136	13111150-13111239
TU622	chr1	13116392	13116593	180	2.52	2	13116392-13116481	13116504-13116593
TU623	chr1	13120244	13120461	180	2.51	2	13120244-13120333	13120372-13120461
TU624	chr1	13121928	13122126	180	2.39	2	13121928-13122017	13122037-13122126
TU625	chr1	13126413	13126669	240	2.36	2	13126413-13126502	13126520-13126669
TU626	chr1	13129971	13138103	242	7.04	2	13129971-13130140	13138032-13138103
TU627	chr1	13136739	13136942	180	2.00	2	13136739-13136828	13136853-13136942
TU628	chr1	13137829	13138021	180	3.89	2	13137829-13137918	13137932-13138021
TU629	chr1	13140485	13140811	256	2.30	3	13140485-13140570	13140610-13140699	13140732-13140811
TU630	chr1	13140869	13141065	180	2.00	2	13140869-13140958	13140976-13141065
TU631	chr1	13142887	13143093	176	3.02	2	13142887-13142976	13143008-13143093
TU632	chr1	13171963	13172169	166	2.00	2	13171963-13172048	13172090-13172169
TU633	chr1	13172258	13172453	195	3.55	2	13172258-13172347	13172349-13172453
TU634	chr1	13173245	13173433	180	2.49	2	13173245-13173334	13173344-13173433
TU635	chr1	13177775	13178005	220	3.63	2	13177775-13177894	13177906-13178005
TU636	chr1	13188284	13188495	180	2.00	2	13188284-13188373	13188406-13188495
TU637	chr1	13199886	13200079	180	2.00	2	13199886-13199975	13199990-13200079
TU638	chr1	13200313	13200497	185	4.22	1	13200313-13200497
TU639	chr1	13200901	13201383	402	4.78	4	13200901-13200995	13200999-13201111	13201186-13201283	13201288-13201383
TU640	chr1	13201669	13201965	297	6.07	1	13201669-13201965
TU641	chr1	13202054	13202258	180	3.98	2	13202054-13202143	13202169-13202258
TU642	chr1	13202427	13202727	270	3.83	2	13202427-13202516	13202548-13202727
TU643	chr1	13204160	13204359	170	2.00	2	13204160-13204246	13204277-13204359
TU644	chr1	13208299	13208493	180	2.27	2	13208299-13208388	13208404-13208493
TU645	chr1	13310617	13310818	180	2.86	2	13310617-13310706	13310729-13310818
TU646	chr1	13364514	13364718	180	2.00	2	13364514-13364603	13364629-13364718
TU647	chr1	13503710	13503894	185	3.38	1	13503710-13503894
TU648	chr1	14128143	14128354	170	2.00	2	14128143-14128225	14128268-14128354
TU649	chr1	14309843	14310046	185	2.98	2	14309843-14309932	14309952-14310046
TU650	chr1	14310134	14310395	253	2.23	2	14310134-14310309	14310319-14310395
TU651	chr1	14335053	14335225	173	2.08	1	14335053-14335225
TU652	chr1	14339783	14344629	693	2.97	6	14339783-14339872	14339891-14340066	14340101-14340200	14344250-14344339	14344374-14344520	14344540-14344629
TU653	chr1	14589079	14589306	197	3.22	2	14589079-14589185	14589217-14589306
TU654	chr1	14640588	14640953	366	19.45	1	14640588-14640953
TU655	chr1	14641553	14642029	426	8.59	3	14641553-14641642	14641676-14641921	14641940-14642029
TU656	chr1	14642096	14642830	734	8.57	2	14642096-14642185	14642187-14642830
TU657	chr1	14644136	14644330	180	2.00	2	14644136-14644225	14644241-14644330
TU658	chr1	14794104	14794300	180	2.00	2	14794104-14794193	14794211-14794300
TU659	chr1	14796225	14796424	180	2.00	2	14796225-14796314	14796335-14796424
TU660	chr1	14833386	14833597	180	2.00	2	14833386-14833475	14833508-14833597
TU661	chr1	14884235	14884419	180	2.00	2	14884235-14884324	14884330-14884419
TU662	chr1	14908543	14908734	180	2.00	2	14908543-14908632	14908645-14908734
TU663	chr1	14931353	14931548	180	2.52	2	14931353-14931442	14931459-14931548
TU664	chr1	14953577	14953874	247	2.51	3	14953577-14953641	14953691-14953780	14953783-14953874
TU665	chr1	14954615	14954818	180	2.39	2	14954615-14954704	14954729-14954818
TU666	chr1	14964060	14964265	180	2.37	2	14964060-14964149	14964176-14964265
TU667	chr1	14965139	14965330	180	3.80	2	14965139-14965228	14965241-14965330
TU668	chr1	14966004	14966248	182	3.18	2	14966004-14966068	14966132-14966248
TU669	chr1	14966258	14966454	170	2.44	2	14966258-14966347	14966375-14966454
TU670	chr1	14972057	14972242	165	2.25	2	14972057-14972146	14972168-14972242
TU671	chr1	14976144	14976336	180	2.00	2	14976144-14976233	14976247-14976336
TU672	chr1	14976537	14976722	174	2.28	2	14976537-14976626	14976639-14976722
TU673	chr1	14989489	14989691	180	2.87	2	14989489-14989578	14989602-14989691
TU674	chr1	14993802	14994010	193	3.14	2	14993802-14993894	14993911-14994010
TU675	chr1	14997984	14998295	231	2.57	3	14997984-14998034	14998090-14998179	14998206-14998295
TU676	chr1	15001866	15002054	180	2.86	2	15001866-15001955	15001965-15002054
TU677	chr1	15002891	15003089	180	3.97	2	15002891-15002980	15003000-15003089
TU678	chr1	15005212	15005659	237	2.21	3	15005212-15005286	15005464-15005553	15005588-15005659
TU679	chr1	15005815	15006161	343	4.15	2	15005815-15005925	15005930-15006161
TU680	chr1	15009458	15009646	183	3.90	2	15009458-15009550	15009557-15009646
TU681	chr1	15009890	15010192	270	2.95	3	15009890-15009979	15009990-15010079	15010103-15010192
TU682	chr1	15010611	15011580	949	5.99	3	15010611-15010836	15010852-15011166	15011173-15011580
TU683	chr1	15015252	15015438	154	2.00	2	15015252-15015317	15015351-15015438
TU684	chr1	15016281	15016556	267	2.58	2	15016281-15016456	15016466-15016556
TU685	chr1	15017112	15017317	180	2.00	2	15017112-15017201	15017228-15017317
TU686	chr1	15018853	15019050	180	3.10	2	15018853-15018942	15018961-15019050
TU687	chr1	15019291	15019484	193	3.74	2	15019291-15019380	15019382-15019484
TU688	chr1	15027325	15027528	204	2.30	1	15027325-15027528
TU689	chr1	15031464	15031660	180	3.00	2	15031464-15031553	15031571-15031660
TU690	chr1	15036268	15041245	175	2.00	2	15036268-15036352	15041156-15041245
TU691	chr1	15037336	15037523	159	2.00	2	15037336-15037404	15037434-15037523
TU692	chr1	15044258	15045977	180	2.00	2	15044258-15044347	15045888-15045977
TU693	chr1	15053283	15053881	189	2.53	2	15053283-15053372	15053783-15053881
TU694	chr1	15055284	15056540	182	2.87	2	15055284-15055362	15056438-15056540
TU695	chr1	15067603	15071101	250	2.51	3	15067603-15067669	15070480-15070572	15071012-15071101
TU696	chr1	15069545	15069759	180	2.77	2	15069545-15069634	15069670-15069759
TU697	chr1	15073970	15083103	601	3.27	6	15073970-15074054	15076353-15076482	15076901-15077047	15079654-15079712	15082908-15082997	15083014-15083103
TU698	chr1	15085039	15085235	188	3.02	2	15085039-15085128	15085138-15085235
TU699	chr1	15090413	15090607	175	2.90	2	15090413-15090497	15090518-15090607
TU700	chr1	15092898	15093109	180	2.00	2	15092898-15092987	15093020-15093109
TU701	chr1	15094661	15094866	201	2.80	2	15094661-15094771	15094777-15094866
TU702	chr1	15095083	15095279	180	4.00	2	15095083-15095172	15095190-15095279
TU703	chr1	15095531	15095738	157	2.00	2	15095531-15095620	15095672-15095738
TU704	chr1	15096849	15097048	181	3.05	2	15096849-15096939	15096959-15097048
TU705	chr1	15097309	15097549	205	4.00	2	15097309-15097421	15097458-15097549
TU706	chr1	15097565	15097845	281	6.87	1	15097565-15097845
TU707	chr1	15098398	15098960	517	4.15	3	15098398-15098487	15098518-15098854	15098871-15098960
TU708	chr1	15099185	15099382	198	3.33	1	15099185-15099382
TU709	chr1	15101087	15101269	180	2.93	2	15101087-15101176	15101180-15101269
TU710	chr1	15106079	15106278	180	2.00	2	15106079-15106168	15106189-15106278
TU711	chr1	15118431	15127918	512	5.87	5	15118431-15118582	15127538-15127595	15127600-15127699	15127710-15127818	15127826-15127918
TU712	chr1	15120380	15120688	269	2.59	3	15120380-15120458	15120484-15120583	15120599-15120688
TU713	chr1	15120937	15121126	152	2.00	2	15120937-15121023	15121062-15121126
TU714	chr1	15121476	15122198	663	2.79	6	15121476-15121565	15121589-15121752	15121766-15121861	15121871-15121989	15122001-15122104	15122109-15122198
TU715	chr1	15122497	15122857	325	2.35	3	15122497-15122568	15122571-15122726	15122761-15122857
TU716	chr1	15122983	15125040	2011	8.89	2	15122983-15124366	15124414-15125040
TU717	chr1	15125449	15125644	180	2.00	2	15125449-15125538	15125555-15125644
TU718	chr1	15126486	15126736	212	3.36	2	15126486-15126607	15126647-15126736
TU719	chr1	15127936	15133786	267	3.37	3	15127936-15128004	15128926-15129055	15133719-15133786
TU720	chr1	15130121	15130328	180	2.56	2	15130121-15130210	15130239-15130328
TU721	chr1	15133840	15134295	151	2.00	2	15133840-15133903	15134209-15134295
TU722	chr1	15136078	15137030	189	2.96	2	15136078-15136153	15136918-15137030
TU723	chr1	15175575	15175776	191	3.25	2	15175575-15175664	15175676-15175776
TU724	chr1	15182378	15183209	797	12.36	2	15182378-15183084	15183120-15183209
TU725	chr1	15183327	15183552	226	6.07	1	15183327-15183552
TU726	chr1	15183570	15183939	357	9.15	2	15183570-15183825	15183839-15183939
TU727	chr1	15184083	15184457	375	8.19	1	15184083-15184457
TU728	chr1	15524155	15524371	180	2.12	2	15524155-15524244	15524282-15524371
TU729	chr1	15580051	15580229	179	3.02	1	15580051-15580229
TU730	chr1	15584362	15584577	180	2.00	2	15584362-15584451	15584488-15584577
TU731	chr1	15653972	15654170	180	4.00	2	15653972-15654061	15654081-15654170
TU732	chr1	15660638	15660993	266	2.91	3	15660638-15660727	15660771-15660857	15660905-15660993
TU733	chr1	15675367	15675673	272	3.80	3	15675367-15675456	15675463-15675554	15675584-15675673
TU734	chr1	15677316	15677521	184	3.03	2	15677316-15677405	15677428-15677521
TU735	chr1	15682314	15682519	180	2.00	2	15682314-15682403	15682430-15682519
TU736	chr1	15687344	15687547	180	2.47	2	15687344-15687433	15687458-15687547
TU737	chr1	15689024	15689205	150	2.00	2	15689024-15689083	15689116-15689205
TU738	chr1	15716680	15716873	180	2.00	2	15716680-15716769	15716784-15716873
TU739	chr1	15997611	15997809	156	2.00	2	15997611-15997700	15997744-15997809
TU740	chr1	15997951	15998152	173	2.27	2	15997951-15998033	15998063-15998152
TU741	chr1	16008896	16009299	337	2.81	2	16008896-16008973	16009041-16009299
TU742	chr1	16009807	16010008	170	2.28	2	16009807-16009896	16009929-16010008
TU743	chr1	16010071	16010256	180	2.86	2	16010071-16010160	16010167-16010256
TU744	chr1	16010459	16010907	445	4.68	2	16010459-16010813	16010818-16010907
TU745	chr1	16010997	16011533	537	6.18	1	16010997-16011533
TU746	chr1	16019226	16019424	187	3.94	2	16019226-16019316	16019329-16019424
TU747	chr1	16020149	16020602	454	4.75	1	16020149-16020602
TU748	chr1	16020830	16023344	1405	17.48	5	16020830-16021281	16021309-16021527	16021536-16021888	16022944-16023033	16023054-16023344
TU749	chr1	16023443	16024555	1005	6.19	4	16023443-16024069	16024112-16024177	16024231-16024323	16024337-16024555
TU750	chr1	16024635	16025028	348	2.64	4	16024635-16024724	16024736-16024825	16024860-16024957	16024959-16025028
TU751	chr1	16025308	16025522	213	3.65	2	16025308-16025427	16025430-16025522
TU752	chr1	16025773	16025992	190	4.10	2	16025773-16025871	16025902-16025992
TU753	chr1	16026460	16026803	292	3.23	3	16026460-16026549	16026589-16026696	16026710-16026803
TU754	chr1	16027335	16027534	180	2.44	2	16027335-16027424	16027445-16027534
TU755	chr1	16377068	16377245	165	2.01	2	16377068-16377157	16377171-16377245
TU756	chr1	16379059	16379336	272	4.61	2	16379059-16379148	16379155-16379336
TU757	chr1	16388049	16388242	180	3.50	2	16388049-16388138	16388153-16388242
TU758	chr1	16418971	16419176	180	2.00	2	16418971-16419060	16419087-16419176
TU759	chr1	16419809	16419994	155	2.37	2	16419809-16419873	16419905-16419994
TU760	chr1	16421485	16421695	180	2.69	2	16421485-16421574	16421606-16421695
TU761	chr1	16422588	16422764	177	3.05	1	16422588-16422764
TU762	chr1	16446671	16446867	180	2.00	2	16446671-16446760	16446778-16446867
TU763	chr1	16450228	16450415	188	3.56	1	16450228-16450415
TU764	chr1	16450524	16450777	254	3.82	1	16450524-16450777
TU765	chr1	16451218	16451441	190	2.52	2	16451218-16451317	16451352-16451441
TU766	chr1	16451901	16452127	173	3.72	2	16451901-16451954	16452009-16452127
TU767	chr1	16452312	16452756	409	2.76	3	16452312-16452405	16452432-16452656	16452667-16452756
TU768	chr1	16452780	16453369	520	4.73	4	16452780-16452872	16452874-16453084	16453150-16453272	16453277-16453369
TU769	chr1	16456646	16456826	180	3.49	2	16456646-16456735	16456737-16456826
TU770	chr1	16459468	16459669	180	2.32	2	16459468-16459557	16459580-16459669
TU771	chr1	16459885	16460185	280	3.15	2	16459885-16460074	16460096-16460185
TU772	chr1	16460649	16460858	175	2.95	2	16460649-16460749	16460785-16460858
TU773	chr1	16461502	16461693	155	2.00	2	16461502-16461584	16461622-16461693
TU774	chr1	16478153	16478347	180	2.00	2	16478153-16478242	16478258-16478347
TU775	chr1	16496887	16497098	180	2.00	2	16496887-16496976	16497009-16497098
TU776	chr1	16498962	16499148	180	2.91	2	16498962-16499051	16499059-16499148
TU777	chr1	16506886	16507075	180	2.00	2	16506886-16506975	16506986-16507075
TU778	chr1	16563181	16564281	1075	10.68	2	16563181-16563565	16563592-16564281
TU779	chr1	16583432	16583621	180	2.74	2	16583432-16583521	16583532-16583621
TU780	chr1	16931614	16931788	175	2.06	1	16931614-16931788
TU781	chr1	16932717	16932912	195	2.98	2	16932717-16932821	16932823-16932912
TU782	chr1	16955395	16955582	180	2.00	2	16955395-16955484	16955493-16955582
TU783	chr1	16981294	16981501	180	2.00	2	16981294-16981383	16981412-16981501
TU784	chr1	17013032	17013233	173	2.00	2	17013032-17013121	17013151-17013233
TU785	chr1	17013353	17013563	180	2.07	2	17013353-17013442	17013474-17013563
TU786	chr1	17013596	17013984	300	2.50	3	17013596-17013640	17013690-17013854	17013895-17013984
TU787	chr1	17014367	17014714	307	3.57	3	17014367-17014461	17014472-17014593	17014625-17014714
TU788	chr1	17015210	17015628	358	2.99	3	17015210-17015382	17015431-17015522	17015536-17015628
TU789	chr1	17016493	17016682	150	2.01	2	17016493-17016582	17016623-17016682
TU790	chr1	17101461	17101662	180	3.82	2	17101461-17101550	17101573-17101662
TU791	chr1	17102593	17102781	180	2.00	2	17102593-17102682	17102692-17102781
TU792	chr1	17132051	17132459	371	3.74	3	17132051-17132241	17132253-17132342	17132370-17132459
TU793	chr1	17132596	17132799	180	2.07	2	17132596-17132685	17132710-17132799
TU794	chr1	17135989	17137707	289	9.07	2	17135989-17136070	17137501-17137707
TU795	chr1	17139558	17139767	180	3.41	2	17139558-17139647	17139678-17139767
TU796	chr1	17143963	17144363	381	3.47	3	17143963-17144068	17144080-17144264	17144274-17144363
TU797	chr1	17144369	17144854	434	4.34	4	17144369-17144462	17144481-17144579	17144600-17144714	17144729-17144854
TU798	chr1	17144938	17145129	187	2.75	2	17144938-17145027	17145033-17145129
TU799	chr1	17145189	17145385	180	2.69	2	17145189-17145278	17145296-17145385
TU800	chr1	17145584	17145829	246	4.67	1	17145584-17145829
TU801	chr1	17146905	17147105	180	2.62	2	17146905-17146994	17147016-17147105
TU802	chr1	17147380	17147569	180	2.04	2	17147380-17147469	17147480-17147569
TU803	chr1	17485820	17487808	1989	36.99	1	17485820-17487808
TU804	chr1	17492260	17492453	180	3.00	2	17492260-17492349	17492364-17492453
TU805	chr1	17493527	17493688	162	6.15	1	17493527-17493688
TU806	chr1	17498262	17498449	180	3.00	2	17498262-17498351	17498360-17498449
TU807	chr1	17504221	17504428	180	2.00	2	17504221-17504310	17504339-17504428
TU808	chr1	17509148	17509370	223	2.65	1	17509148-17509370
TU809	chr1	17509717	17510000	284	2.54	1	17509717-17510000
TU810	chr1	17510329	17510530	180	2.82	2	17510329-17510418	17510441-17510530
TU811	chr1	17510742	17510938	180	2.03	2	17510742-17510831	17510849-17510938
TU812	chr1	17511422	17512276	855	21.92	1	17511422-17512276
TU813	chr1	17512340	17512835	430	13.85	2	17512340-17512711	17512778-17512835
TU814	chr1	17512878	17518694	178	3.40	2	17512878-17512937	17518577-17518694
TU815	chr1	17516899	17517095	170	2.00	2	17516899-17516983	17517011-17517095
TU816	chr1	17519771	17519961	152	2.00	2	17519771-17519851	17519891-17519961
TU817	chr1	17535928	17536124	180	2.05	2	17535928-17536017	17536035-17536124
TU818	chr1	17537450	17537640	180	2.79	2	17537450-17537539	17537551-17537640
TU819	chr1	17537846	17538157	304	2.77	2	17537846-17537935	17537944-17538157
TU820	chr1	17542386	17542580	180	2.99	2	17542386-17542475	17542491-17542580
TU821	chr1	17553396	17553570	175	2.06	1	17553396-17553570
TU822	chr1	17555626	17555819	180	2.00	2	17555626-17555715	17555730-17555819
TU823	chr1	17622221	17622420	180	2.47	2	17622221-17622310	17622331-17622420
TU824	chr1	17782679	17783059	315	2.19	3	17782679-17782763	17782796-17782935	17782970-17783059
TU825	chr1	17784106	17784304	180	2.00	2	17784106-17784195	17784215-17784304
TU826	chr1	17824833	17825031	189	4.68	2	17824833-17824925	17824936-17825031
TU827	chr1	17826800	17827016	173	3.00	2	17826800-17826889	17826934-17827016
TU828	chr1	17838468	17838650	167	2.32	2	17838468-17838544	17838561-17838650
TU829	chr1	17839310	17839542	207	3.14	2	17839310-17839426	17839453-17839542
TU830	chr1	17840198	17840534	319	3.36	3	17840198-17840304	17840311-17840432	17840445-17840534
TU831	chr1	17847227	17847419	180	2.47	2	17847227-17847316	17847330-17847419
TU832	chr1	17848011	17848215	169	2.00	2	17848011-17848099	17848136-17848215
TU833	chr1	17848666	17848862	180	2.49	2	17848666-17848755	17848773-17848862
TU834	chr1	17850343	17850536	180	2.00	2	17850343-17850432	17850447-17850536
TU835	chr1	17868112	17868305	180	2.00	2	17868112-17868201	17868216-17868305
TU836	chr1	17868802	17869000	180	2.20	2	17868802-17868891	17868911-17869000
TU837	chr1	17869491	17869885	348	2.26	3	17869491-17869577	17869592-17869767	17869801-17869885
TU838	chr1	17871769	17872012	225	2.96	2	17871769-17871858	17871878-17872012
TU839	chr1	17908002	17908206	180	2.00	2	17908002-17908091	17908117-17908206
TU840	chr1	17920222	17920443	180	2.00	2	17920222-17920311	17920354-17920443
TU841	chr1	17957575	17957764	180	2.42	2	17957575-17957664	17957675-17957764
TU842	chr1	17961128	17961284	151	2.36	2	17961128-17961176	17961183-17961284
TU843	chr1	17971478	17971647	170	2.65	1	17971478-17971647
TU844	chr1	17971834	17972051	215	8.95	2	17971834-17971938	17971942-17972051
TU845	chr1	17975022	17975208	178	2.00	2	17975022-17975109	17975119-17975208
TU846	chr1	17984091	17984281	180	2.00	2	17984091-17984180	17984192-17984281
TU847	chr1	17987115	17987317	180	2.56	2	17987115-17987204	17987228-17987317
TU848	chr1	17989489	17989676	170	2.00	2	17989489-17989578	17989597-17989676
TU849	chr1	17989989	17990189	180	2.00	2	17989989-17990078	17990100-17990189
TU850	chr1	17991535	17991719	180	2.00	2	17991535-17991624	17991630-17991719
TU851	chr1	18029661	18029852	180	2.43	2	18029661-18029750	18029763-18029852
TU852	chr1	18049809	18050020	180	2.00	2	18049809-18049898	18049931-18050020
TU853	chr1	18210109	18210716	608	13.47	1	18210109-18210716
TU854	chr1	18210729	18212942	2094	10.66	3	18210729-18212323	18212412-18212672	18212705-18212942
TU855	chr1	18213028	18213193	164	4.05	2	18213028-18213101	18213104-18213193
TU856	chr1	18213221	18213712	477	3.71	3	18213221-18213310	18213313-18213641	18213655-18213712
TU857	chr1	18215587	18217481	281	2.74	3	18215587-18215697	18215707-18215758	18217364-18217481
TU858	chr1	18217637	18217835	199	4.04	1	18217637-18217835
TU859	chr1	18218012	18225798	603	9.21	2	18218012-18218497	18225682-18225798
TU860	chr1	18230479	18230680	180	2.00	2	18230479-18230568	18230591-18230680
TU861	chr1	18239630	18239819	171	2.00	2	18239630-18239710	18239730-18239819
TU862	chr1	18258483	18258700	179	2.20	2	18258483-18258571	18258611-18258700
TU863	chr1	18259231	18259516	236	2.86	3	18259231-18259320	18259345-18259442	18259469-18259516
TU864	chr1	18260514	18260736	180	2.77	2	18260514-18260603	18260647-18260736
TU865	chr1	18261461	18261659	180	2.46	2	18261461-18261550	18261570-18261659
TU866	chr1	18263097	18263302	180	3.00	2	18263097-18263186	18263213-18263302
TU867	chr1	18264441	18264637	180	2.00	2	18264441-18264530	18264548-18264637
TU868	chr1	18288301	18288495	180	2.84	2	18288301-18288390	18288406-18288495
TU869	chr1	18289365	18289734	335	2.96	3	18289365-18289518	18289546-18289636	18289645-18289734
TU870	chr1	18295335	18295601	245	2.71	2	18295335-18295427	18295450-18295601
TU871	chr1	18296946	18297142	180	2.00	2	18296946-18297035	18297053-18297142
TU872	chr1	18342855	18343061	180	2.53	2	18342855-18342944	18342972-18343061
TU873	chr1	18453119	18453309	166	2.00	2	18453119-18453194	18453220-18453309
TU874	chr1	18508036	18508235	180	2.00	2	18508036-18508125	18508146-18508235
TU875	chr1	18518431	18518649	180	2.73	2	18518431-18518520	18518560-18518649
TU876	chr1	18521775	18521970	161	2.43	2	18521775-18521864	18521900-18521970
TU877	chr1	18528154	18528344	180	2.95	2	18528154-18528243	18528255-18528344
TU878	chr1	18553644	18553854	180	2.00	2	18553644-18553733	18553765-18553854
TU879	chr1	18555808	18555991	180	2.00	2	18555808-18555897	18555902-18555991
TU880	chr1	18572721	18572921	180	2.00	2	18572721-18572810	18572832-18572921
TU881	chr1	18575020	18575203	180	3.00	2	18575020-18575109	18575114-18575203
TU882	chr1	18607128	18607314	180	2.00	2	18607128-18607217	18607225-18607314
TU883	chr1	18612530	18612716	180	3.33	2	18612530-18612619	18612627-18612716
TU884	chr1	18612946	18613131	161	2.00	2	18612946-18613030	18613056-18613131
TU885	chr1	18613179	18613392	180	2.45	2	18613179-18613268	18613303-18613392
TU886	chr1	18613467	18613666	180	2.29	2	18613467-18613556	18613577-18613666
TU887	chr1	18614881	18615069	180	2.00	2	18614881-18614970	18614980-18615069
TU888	chr1	19209616	19210191	484	4.67	4	19209616-19209697	19209712-19209924	19209994-19210085	19210095-19210191
TU889	chr1	19210220	19210408	180	3.00	2	19210220-19210309	19210319-19210408
TU890	chr1	19210415	19210664	250	3.96	1	19210415-19210664
TU891	chr1	19210959	19211234	276	4.56	1	19210959-19211234
TU892	chr1	19212271	19212694	407	6.30	2	19212271-19212360	19212378-19212694
TU893	chr1	19212903	19213193	281	3.81	2	19212903-19212992	19213003-19213193
TU894	chr1	19213223	19213597	358	2.95	2	19213223-19213312	19213330-19213597
TU895	chr1	19214375	19214562	180	2.75	2	19214375-19214464	19214473-19214562
TU896	chr1	19214643	19214839	186	2.54	2	19214643-19214738	19214750-19214839
TU897	chr1	19219345	19219561	194	2.39	2	19219345-19219434	19219458-19219561
TU898	chr1	19219625	19219851	197	2.93	2	19219625-19219714	19219745-19219851
TU899	chr1	19220535	19220719	167	2.11	2	19220535-19220617	19220636-19220719
TU900	chr1	19229321	19229538	180	2.00	2	19229321-19229410	19229449-19229538
TU901	chr1	19232407	19232602	196	3.02	1	19232407-19232602
TU902	chr1	19232846	19233051	180	3.00	2	19232846-19232935	19232962-19233051
TU903	chr1	19235817	19236013	180	3.45	2	19235817-19235906	19235924-19236013
TU904	chr1	19236697	19236903	180	3.00	2	19236697-19236786	19236814-19236903
TU905	chr1	19242644	19242841	180	2.00	2	19242644-19242733	19242752-19242841
TU906	chr1	19243853	19244062	183	4.63	2	19243853-19243944	19243972-19244062
TU907	chr1	19244293	19244473	162	2.42	2	19244293-19244382	19244402-19244473
TU908	chr1	19244707	19244936	230	3.77	1	19244707-19244936
TU909	chr1	19245176	19245396	201	2.88	2	19245176-19245286	19245307-19245396
TU910	chr1	19249508	19249690	180	2.00	2	19249508-19249597	19249601-19249690
TU911	chr1	19250498	19250670	161	2.00	2	19250498-19250568	19250581-19250670
TU912	chr1	19253728	19253917	180	2.00	2	19253728-19253817	19253828-19253917
TU913	chr1	19254783	19255197	330	3.58	4	19254783-19254833	19254887-19254983	19255003-19255094	19255108-19255197
TU914	chr1	19255340	19255662	309	2.83	3	19255340-19255429	19255437-19255565	19255573-19255662
TU915	chr1	19256780	19257081	283	3.83	2	19256780-19256870	19256890-19257081
TU916	chr1	19257153	19257340	180	2.18	2	19257153-19257242	19257251-19257340
TU917	chr1	19264128	19264312	180	2.00	2	19264128-19264217	19264223-19264312
TU918	chr1	19267868	19268047	162	2.00	2	19267868-19267955	19267974-19268047
TU919	chr1	19282819	19283302	417	2.65	4	19282819-19282946	19282955-19283071	19283109-19283198	19283221-19283302
TU920	chr1	19283356	19283551	180	5.00	2	19283356-19283445	19283462-19283551
TU921	chr1	19283554	19283916	305	2.57	3	19283554-19283643	19283660-19283821	19283864-19283916
TU922	chr1	19284957	19285148	180	2.00	2	19284957-19285046	19285059-19285148
TU923	chr1	19306091	19306413	246	2.61	3	19306091-19306180	19306220-19306326	19306365-19306413
TU924	chr1	19315729	19315967	239	4.10	1	19315729-19315967
TU925	chr1	19316082	19316443	307	3.15	3	19316082-19316171	19316207-19316330	19316351-19316443
TU926	chr1	19316544	19316756	213	3.61	1	19316544-19316756
TU927	chr1	19317273	19317617	302	2.59	2	19317273-19317506	19317550-19317617
TU928	chr1	19328536	19328730	180	2.00	2	19328536-19328625	19328641-19328730
TU929	chr1	19362985	19363308	300	2.40	2	19362985-19363074	19363099-19363308
TU930	chr1	19366959	19367185	227	5.14	1	19366959-19367185
TU931	chr1	19371122	19371293	172	2.38	1	19371122-19371293
TU932	chr1	19431017	19431363	293	2.70	3	19431017-19431106	19431120-19431265	19431307-19431363
TU933	chr1	19432349	19432538	157	2.00	2	19432349-19432419	19432453-19432538
TU934	chr1	19437225	19437410	174	3.27	2	19437225-19437308	19437321-19437410
TU935	chr1	19439431	19439622	180	2.00	2	19439431-19439520	19439533-19439622
TU936	chr1	19714889	19715870	336	3.63	3	19714889-19714985	19715007-19715096	19715722-19715870
TU937	chr1	19723237	19723614	304	2.43	3	19723237-19723326	19723381-19723504	19723525-19723614
TU938	chr1	19734858	19735034	159	2.01	2	19734858-19734947	19734966-19735034
TU939	chr1	19768215	19768410	195	3.87	2	19768215-19768319	19768321-19768410
TU940	chr1	19768457	19768671	215	4.69	1	19768457-19768671
TU941	chr1	19829551	19829737	180	2.18	2	19829551-19829640	19829648-19829737
TU942	chr1	19830058	19830256	180	4.43	2	19830058-19830147	19830167-19830256
TU943	chr1	19831825	19832030	180	2.48	2	19831825-19831914	19831941-19832030
TU944	chr1	19848948	19849137	180	2.95	2	19848948-19849037	19849048-19849137
TU945	chr1	20009603	20009794	157	2.00	2	20009603-20009688	20009724-20009794
TU946	chr1	20010352	20010839	401	2.27	3	20010352-20010441	20010513-20010615	20010632-20010839
TU947	chr1	20011067	20011289	192	5.33	2	20011067-20011168	20011200-20011289
TU948	chr1	20011423	20011681	218	2.96	2	20011423-20011570	20011612-20011681
TU949	chr1	20011711	20012056	317	3.01	3	20011711-20011800	20011806-20011942	20011967-20012056
TU950	chr1	20012825	20013124	294	2.64	2	20012825-20013054	20013061-20013124
TU951	chr1	20013593	20013788	196	2.36	1	20013593-20013788
TU952	chr1	20013998	20014213	216	3.08	1	20013998-20014213
TU953	chr1	20014532	20014802	271	3.97	1	20014532-20014802
TU954	chr1	20015432	20015626	180	3.91	2	20015432-20015521	20015537-20015626
TU955	chr1	20018427	20018682	256	3.86	1	20018427-20018682
TU956	chr1	20021449	20021643	188	3.41	2	20021449-20021539	20021547-20021643
TU957	chr1	20022556	20022756	161	2.00	2	20022556-20022639	20022680-20022756
TU958	chr1	20034114	20034296	165	2.28	2	20034114-20034188	20034207-20034296
TU959	chr1	20034740	20034933	188	2.98	2	20034740-20034829	20034836-20034933
TU960	chr1	20035130	20035448	306	3.99	2	20035130-20035194	20035208-20035448
TU961	chr1	20035466	20035653	180	2.23	2	20035466-20035555	20035564-20035653
TU962	chr1	20035974	20036178	180	2.79	2	20035974-20036063	20036089-20036178
TU963	chr1	20036206	20036798	559	7.22	3	20036206-20036541	20036563-20036695	20036709-20036798
TU964	chr1	20037006	20037646	592	7.73	3	20037006-20037091	20037126-20037536	20037552-20037646
TU965	chr1	20038196	20038798	579	4.54	2	20038196-20038285	20038310-20038798
TU966	chr1	20038930	20039195	266	4.00	1	20038930-20039195
TU967	chr1	20039698	20039948	251	4.63	1	20039698-20039948
TU968	chr1	20040067	20040273	180	3.00	2	20040067-20040156	20040184-20040273
TU969	chr1	20044210	20044477	258	2.47	2	20044210-20044255	20044266-20044477
TU970	chr1	20044602	20044912	282	4.53	3	20044602-20044691	20044708-20044808	20044822-20044912
TU971	chr1	20046016	20046220	180	2.00	2	20046016-20046105	20046131-20046220
TU972	chr1	20048151	20048347	180	3.00	2	20048151-20048240	20048258-20048347
TU973	chr1	20050079	20050273	180	2.00	2	20050079-20050168	20050184-20050273
TU974	chr1	20052295	20052489	180	2.00	2	20052295-20052384	20052400-20052489
TU975	chr1	20097352	20097591	240	3.97	1	20097352-20097591
TU976	chr1	20097801	20098178	374	4.21	2	20097801-20097916	20097921-20098178
TU977	chr1	20101149	20101332	180	2.00	2	20101149-20101238	20101243-20101332
TU978	chr1	20107135	20107346	182	3.35	2	20107135-20107226	20107257-20107346
TU979	chr1	20109907	20110110	180	3.00	2	20109907-20109996	20110021-20110110
TU980	chr1	20143097	20143443	333	2.16	2	20143097-20143186	20143201-20143443
TU981	chr1	20166427	20166617	163	2.00	2	20166427-20166516	20166545-20166617
TU982	chr1	20548751	20557284	180	2.00	2	20548751-20548840	20557195-20557284
TU983	chr1	20869037	20869240	180	2.00	2	20869037-20869126	20869151-20869240
TU984	chr1	20938837	20939030	180	2.00	2	20938837-20938926	20938941-20939030
TU985	chr1	21058314	21058512	180	2.00	2	21058314-21058403	21058423-21058512
TU986	chr1	21115282	21115476	168	2.43	2	21115282-21115359	21115387-21115476
TU987	chr1	21115725	21115930	180	3.97	2	21115725-21115814	21115841-21115930
TU988	chr1	21126685	21126881	180	2.00	2	21126685-21126774	21126792-21126881
TU989	chr1	21623888	21624095	180	2.00	2	21623888-21623977	21624006-21624095
TU990	chr1	21626360	21626568	180	4.50	2	21626360-21626449	21626479-21626568
TU991	chr1	21637156	21637357	180	2.00	2	21637156-21637245	21637268-21637357
TU992	chr1	21638315	21638517	180	2.00	2	21638315-21638404	21638428-21638517
TU993	chr1	21638884	21639105	202	3.46	2	21638884-21638986	21639007-21639105
TU994	chr1	21640212	21640421	195	2.88	2	21640212-21640316	21640332-21640421
TU995	chr1	21645915	21646112	157	2.56	2	21645915-21645981	21646023-21646112
TU996	chr1	21646710	21646915	170	4.60	2	21646710-21646781	21646818-21646915
TU997	chr1	21648941	21649154	180	2.00	2	21648941-21649030	21649065-21649154
TU998	chr1	21652354	21652556	180	2.00	2	21652354-21652443	21652467-21652556
TU999	chr1	21665973	21666175	180	2.00	2	21665973-21666062	21666086-21666175
TU1000	chr1	21681005	21681185	180	3.00	2	21681005-21681094	21681096-21681185
TU1001	chr1	21685271	21685528	258	4.05	1	21685271-21685528
TU1002	chr1	21711052	21711273	204	3.84	2	21711052-21711142	21711161-21711273
TU1003	chr1	21712892	21713228	292	2.85	3	21712892-21712974	21713007-21713125	21713139-21713228
TU1004	chr1	21714196	21714406	174	2.00	2	21714196-21714283	21714321-21714406
TU1005	chr1	21714658	21715309	610	6.46	3	21714658-21714750	21714776-21715193	21715211-21715309
TU1006	chr1	21715315	21715634	280	4.68	3	21715315-21715387	21715416-21715529	21715542-21715634
TU1007	chr1	21715814	21716018	180	3.99	2	21715814-21715903	21715929-21716018
TU1008	chr1	21716722	21716925	170	2.00	2	21716722-21716811	21716846-21716925
TU1009	chr1	21717395	21717651	234	3.82	2	21717395-21717484	21717508-21717651
TU1010	chr1	21754165	21754326	150	3.00	2	21754165-21754254	21754267-21754326
TU1011	chr1	21771036	21771231	187	3.05	2	21771036-21771116	21771126-21771231
TU1012	chr1	21772883	21773098	180	2.00	2	21772883-21772972	21773009-21773098
TU1013	chr1	21774291	21774506	216	3.31	1	21774291-21774506
TU1014	chr1	22505024	22505244	186	2.47	2	22505024-22505113	22505149-22505244
TU1015	chr1	22511231	22511429	180	2.26	2	22511231-22511320	22511340-22511429
TU1016	chr1	22528187	22529677	1445	22.16	2	22528187-22529269	22529316-22529677
TU1017	chr1	22529970	22530444	468	4.73	2	22529970-22530059	22530067-22530444
TU1018	chr1	22532264	22532456	180	2.35	2	22532264-22532353	22532367-22532456
TU1019	chr1	22539601	22539939	271	2.61	3	22539601-22539686	22539720-22539814	22539850-22539939
TU1020	chr1	22543418	22543628	211	4.31	1	22543418-22543628
TU1021	chr1	22551328	22551509	180	2.00	2	22551328-22551417	22551420-22551509
TU1022	chr1	22560621	22560826	180	2.00	2	22560621-22560710	22560737-22560826
TU1023	chr1	22570087	22570249	163	3.31	1	22570087-22570249
TU1024	chr1	22571235	22571431	168	2.00	2	22571235-22571320	22571350-22571431
TU1025	chr1	22574109	22574317	167	2.00	2	22574109-22574185	22574228-22574317
TU1026	chr1	22576261	22576494	216	3.93	2	22576261-22576352	22576371-22576494
TU1027	chr1	22576605	22576903	299	2.91	1	22576605-22576903
TU1028	chr1	22577106	22577296	180	2.51	2	22577106-22577195	22577207-22577296
TU1029	chr1	22578007	22578218	180	2.99	2	22578007-22578096	22578129-22578218
TU1030	chr1	22578490	22578680	191	2.83	1	22578490-22578680
TU1031	chr1	22578787	22579434	608	4.23	3	22578787-22578893	22578914-22579324	22579345-22579434
TU1032	chr1	22579807	22580283	449	3.18	4	22579807-22579896	22579911-22580036	22580048-22580190	22580194-22580283
TU1033	chr1	22580394	22580693	271	2.58	3	22580394-22580482	22580506-22580597	22580604-22580693
TU1034	chr1	22580806	22581003	180	2.97	2	22580806-22580895	22580914-22581003
TU1035	chr1	22581678	22581827	150	2.09	1	22581678-22581827
TU1036	chr1	22583502	22583711	180	2.98	2	22583502-22583591	22583622-22583711
TU1037	chr1	22595866	22596139	237	3.00	2	22595866-22596012	22596050-22596139
TU1038	chr1	22596189	22596405	178	2.00	2	22596189-22596276	22596316-22596405
TU1039	chr1	22607665	22617874	247	6.61	2	22607665-22607809	22617773-22617874
TU1040	chr1	22609582	22609777	167	3.01	2	22609582-22609656	22609686-22609777
TU1041	chr1	22611774	22611973	160	2.36	2	22611774-22611863	22611904-22611973
TU1042	chr1	22612122	22612326	180	2.00	2	22612122-22612211	22612237-22612326
TU1043	chr1	22615850	22616172	284	2.51	3	22615850-22615935	22615950-22616057	22616083-22616172
TU1044	chr1	22617893	22618083	188	2.85	2	22617893-22617990	22617994-22618083
TU1045	chr1	22624435	22639906	670	6.80	5	22624435-22624623	22626504-22626626	22631545-22631760	22637026-22637077	22639817-22639906
TU1046	chr1	22641307	22641482	153	2.00	2	22641307-22641387	22641411-22641482
TU1047	chr1	22641941	22642137	180	2.00	2	22641941-22642030	22642048-22642137
TU1048	chr1	22644971	22645177	198	7.19	2	22644971-22645060	22645070-22645177
TU1049	chr1	22645235	22647830	2589	14.35	2	22645235-22647594	22647602-22647830
TU1050	chr1	22655149	22655327	179	2.01	1	22655149-22655327
TU1051	chr1	22729191	22729372	180	2.00	2	22729191-22729280	22729283-22729372
TU1052	chr1	22739356	22739553	180	2.00	2	22739356-22739445	22739464-22739553
TU1053	chr1	22779329	22779523	180	2.00	2	22779329-22779418	22779434-22779523
TU1054	chr1	22811356	22830790	1848	20.48	6	22811356-22811469	22817125-22817314	22820799-22821285	22822972-22823709	22829259-22829370	22830584-22830790
TU1055	chr1	22812269	22812747	443	2.98	3	22812269-22812358	22812378-22812641	22812659-22812747
TU1056	chr1	22813117	22813310	180	2.13	2	22813117-22813206	22813221-22813310
TU1057	chr1	22813750	22813937	177	2.00	2	22813750-22813838	22813850-22813937
TU1058	chr1	22814743	22814943	180	2.27	2	22814743-22814832	22814854-22814943
TU1059	chr1	22815072	22815286	215	4.25	1	22815072-22815286
TU1060	chr1	22817810	22818121	287	3.57	2	22817810-22818000	22818026-22818121
TU1061	chr1	22818735	22818964	230	3.07	1	22818735-22818964
TU1062	chr1	22819060	22819283	221	4.38	2	22819060-22819165	22819169-22819283
TU1063	chr1	22819358	22819790	433	5.45	1	22819358-22819790
TU1064	chr1	22820003	22820217	187	3.90	2	22820003-22820092	22820121-22820217
TU1065	chr1	22820475	22820676	180	2.43	2	22820475-22820564	22820587-22820676
TU1066	chr1	22821335	22821564	230	4.70	1	22821335-22821564
TU1067	chr1	22821685	22822625	841	6.44	3	22821685-22822218	22822252-22822347	22822415-22822625
TU1068	chr1	22823786	22823997	208	6.90	2	22823786-22823878	22823883-22823997
TU1069	chr1	22824375	22824668	289	4.71	2	22824375-22824573	22824579-22824668
TU1070	chr1	22824863	22825968	1040	5.96	5	22824863-22824958	22824969-22825072	22825083-22825191	22825224-22825573	22825588-22825968
TU1071	chr1	22826058	22826247	152	2.80	2	22826058-22826148	22826187-22826247
TU1072	chr1	22826753	22827113	340	4.39	3	22826753-22826844	22826859-22827016	22827024-22827113
TU1073	chr1	22827467	22827661	195	3.99	1	22827467-22827661
TU1074	chr1	22828214	22828406	180	2.47	2	22828214-22828303	22828317-22828406
TU1075	chr1	22830212	22830399	158	2.07	2	22830212-22830301	22830332-22830399
TU1076	chr1	22830905	22831783	877	37.65	2	22830905-22831467	22831470-22831783
TU1077	chr1	22831814	22832197	384	6.97	1	22831814-22832197
TU1078	chr1	22832581	22833237	583	5.82	3	22832581-22832681	22832726-22833145	22833176-22833237
TU1079	chr1	22833254	22833973	682	3.43	3	22833254-22833343	22833371-22833661	22833673-22833973
TU1080	chr1	22834215	22835155	885	9.14	3	22834215-22834635	22834683-22835044	22835054-22835155
TU1081	chr1	22835221	22835723	462	3.05	3	22835221-22835502	22835539-22835628	22835634-22835723
TU1082	chr1	22893020	22893314	227	2.00	3	22893020-22893066	22893129-22893218	22893225-22893314
TU1083	chr1	22894151	22894341	180	2.00	2	22894151-22894240	22894252-22894341
TU1084	chr1	22895671	22895865	180	2.00	2	22895671-22895760	22895776-22895865
TU1085	chr1	22905014	22905206	180	3.00	2	22905014-22905103	22905117-22905206
TU1086	chr1	22973158	22973353	161	2.00	2	22973158-22973243	22973279-22973353
TU1087	chr1	22974204	22974403	180	2.00	2	22974204-22974293	22974314-22974403
TU1088	chr1	23375435	23375741	272	3.21	3	23375435-23375524	23375551-23375642	23375652-23375741
TU1089	chr1	23390300	23390524	225	5.18	1	23390300-23390524
TU1090	chr1	23391602	23391807	181	3.83	2	23391602-23391691	23391717-23391807
TU1091	chr1	23403775	23403966	178	2.26	2	23403775-23403864	23403879-23403966
TU1092	chr1	23405694	23405906	180	2.00	2	23405694-23405783	23405817-23405906
TU1093	chr1	23407529	23407869	341	5.00	1	23407529-23407869
TU1094	chr1	23410140	23410344	188	3.85	2	23410140-23410235	23410253-23410344
TU1095	chr1	23410446	23410667	217	3.04	2	23410446-23410551	23410557-23410667
TU1096	chr1	23410687	23410901	180	2.53	2	23410687-23410776	23410812-23410901
TU1097	chr1	23411091	23411270	180	2.83	1	23411091-23411270
TU1098	chr1	23448497	23448698	180	2.00	2	23448497-23448586	23448609-23448698
TU1099	chr1	23456716	23456912	180	2.58	2	23456716-23456805	23456823-23456912
TU1100	chr1	23458347	23458546	193	4.66	2	23458347-23458444	23458452-23458546
TU1101	chr1	23458845	23459238	265	2.74	3	23458845-23458934	23459009-23459098	23459154-23459238
TU1102	chr1	23460121	23460310	180	3.36	2	23460121-23460210	23460221-23460310
TU1103	chr1	23460410	23460617	180	2.00	2	23460410-23460499	23460528-23460617
TU1104	chr1	23472640	23472832	180	2.00	2	23472640-23472729	23472743-23472832
TU1105	chr1	23478766	23478958	180	2.00	2	23478766-23478855	23478869-23478958
TU1106	chr1	23480607	23480812	180	2.85	2	23480607-23480696	23480723-23480812
TU1107	chr1	23481776	23481978	188	5.87	2	23481776-23481871	23481887-23481978
TU1108	chr1	23482197	23482448	252	3.31	1	23482197-23482448
TU1109	chr1	23483253	23483441	154	2.00	2	23483253-23483316	23483352-23483441
TU1110	chr1	23483515	23483713	180	2.00	2	23483515-23483604	23483624-23483713
TU1111	chr1	23533536	23533720	153	2.00	2	23533536-23533605	23533638-23533720
TU1112	chr1	23534270	23534473	173	2.00	2	23534270-23534358	23534390-23534473
TU1113	chr1	23534569	23534776	180	2.00	2	23534569-23534658	23534687-23534776
TU1114	chr1	23534829	23535042	187	3.58	2	23534829-23534925	23534953-23535042
TU1115	chr1	23537199	23537471	257	4.67	2	23537199-23537245	23537262-23537471
TU1116	chr1	23538078	23538279	202	5.15	1	23538078-23538279
TU1117	chr1	23538702	23538882	172	2.83	2	23538702-23538778	23538788-23538882
TU1118	chr1	23539448	23539650	180	2.00	2	23539448-23539537	23539561-23539650
TU1119	chr1	23539919	23540125	205	3.51	2	23539919-23540022	23540025-23540125
TU1120	chr1	23540980	23541196	180	2.78	2	23540980-23541069	23541107-23541196
TU1121	chr1	23557450	23557687	238	7.71	1	23557450-23557687
TU1122	chr1	23575017	23575221	153	2.10	2	23575017-23575079	23575132-23575221
TU1123	chr1	23577352	23577549	166	2.00	2	23577352-23577440	23577473-23577549
TU1124	chr1	23577747	23578245	472	2.99	3	23577747-23577829	23577848-23578010	23578020-23578245
TU1125	chr1	23582795	23582991	180	2.02	2	23582795-23582884	23582902-23582991
TU1126	chr1	23588629	23589111	407	2.28	3	23588629-23588855	23588908-23588997	23589022-23589111
TU1127	chr1	23589410	23595318	355	3.96	4	23589410-23589494	23594979-23595068	23595109-23595198	23595229-23595318
TU1128	chr1	23595391	23595580	180	2.99	2	23595391-23595480	23595491-23595580
TU1129	chr1	23883004	23883410	407	8.60	1	23883004-23883410
TU1130	chr1	23884604	23884818	201	5.20	2	23884604-23884701	23884716-23884818
TU1131	chr1	23888766	23892051	631	3.57	4	23888766-23889030	23891617-23891765	23891806-23891880	23891910-23892051
TU1132	chr1	23890874	23891078	205	3.07	1	23890874-23891078
TU1133	chr1	23892130	23892354	225	2.74	1	23892130-23892354
TU1134	chr1	23892604	23892973	316	6.36	2	23892604-23892830	23892885-23892973
TU1135	chr1	23893116	23911502	1346	6.43	10	23893116-23893391	23894379-23894486	23896053-23896142	23899588-23899697	23901587-23901634	23903863-23903977	23906001-23906128	23907824-23907984	23909376-23909586	23911404-23911502
TU1136	chr1	23895154	23895404	240	3.23	2	23895154-23895243	23895255-23895404
TU1137	chr1	23898553	23898732	180	2.71	1	23898553-23898732
TU1138	chr1	23917017	23917217	187	2.61	2	23917017-23917113	23917128-23917217
TU1139	chr1	23917568	23917774	207	7.71	1	23917568-23917774
TU1140	chr1	23917834	23918046	213	11.76	1	23917834-23918046
TU1141	chr1	23918094	23918418	325	8.71	1	23918094-23918418
TU1142	chr1	23918547	23919172	606	5.46	4	23918547-23918637	23918648-23918768	23918774-23919077	23919083-23919172
TU1143	chr1	23919419	23919733	290	4.25	2	23919419-23919508	23919534-23919733
TU1144	chr1	23919950	23920192	243	4.79	1	23919950-23920192
TU1145	chr1	23920237	23920436	200	5.26	1	23920237-23920436
TU1146	chr1	23920534	23920746	213	6.76	1	23920534-23920746
TU1147	chr1	23922459	23922661	175	2.00	2	23922459-23922547	23922576-23922661
TU1148	chr1	23923993	23924196	180	3.16	2	23923993-23924082	23924107-23924196
TU1149	chr1	23925185	23925589	390	4.81	2	23925185-23925274	23925290-23925589
TU1150	chr1	23927861	23937572	622	5.69	5	23927861-23927933	23927993-23928060	23937051-23937140	23937179-23937466	23937470-23937572
TU1151	chr1	23929224	23929680	403	5.74	3	23929224-23929306	23929318-23929417	23929461-23929680
TU1152	chr1	23930149	23930512	270	2.32	3	23930149-23930238	23930267-23930356	23930423-23930512
TU1153	chr1	23931290	23931558	269	2.68	1	23931290-23931558
TU1154	chr1	23936131	23936332	180	2.00	2	23936131-23936220	23936243-23936332
TU1155	chr1	23936674	23937048	374	4.80	2	23936674-23936923	23936925-23937048
TU1156	chr1	23937658	23937843	180	2.81	2	23937658-23937747	23937754-23937843
TU1157	chr1	24049267	24049459	193	2.82	1	24049267-24049459
TU1158	chr1	24049674	24049881	180	2.77	2	24049674-24049763	24049792-24049881
TU1159	chr1	24050067	24050288	180	3.01	2	24050067-24050156	24050199-24050288
TU1160	chr1	24050306	24050621	300	3.40	2	24050306-24050515	24050532-24050621
TU1161	chr1	24051027	24051221	180	2.63	2	24051027-24051116	24051132-24051221
TU1162	chr1	24082588	24082779	180	2.00	2	24082588-24082677	24082690-24082779
TU1163	chr1	24083198	24083401	186	3.71	2	24083198-24083289	24083308-24083401
TU1164	chr1	24085725	24086006	253	2.36	2	24085725-24085836	24085866-24086006
TU1165	chr1	24087081	24087277	197	2.85	1	24087081-24087277
TU1166	chr1	24087881	24088077	180	2.00	2	24087881-24087970	24087988-24088077
TU1167	chr1	24088346	24088550	180	3.00	2	24088346-24088435	24088461-24088550
TU1168	chr1	24110487	24110695	180	2.95	2	24110487-24110576	24110606-24110695
TU1169	chr1	24131657	24132156	467	3.49	3	24131657-24131749	24131753-24131928	24131959-24132156
TU1170	chr1	24133377	24133746	366	2.80	3	24133377-24133468	24133470-24133653	24133657-24133746
TU1171	chr1	24134152	24134354	175	2.00	2	24134152-24134241	24134270-24134354
TU1172	chr1	24134525	24134745	204	4.00	2	24134525-24134614	24134632-24134745
TU1173	chr1	24134958	24136253	1220	11.63	3	24134958-24135339	24135395-24136142	24136164-24136253
TU1174	chr1	24382428	24382630	162	2.00	2	24382428-24382504	24382546-24382630
TU1175	chr1	25372832	25373026	176	2.00	2	25372832-25372917	25372937-25373026
TU1176	chr1	25373535	25373798	264	2.92	1	25373535-25373798
TU1177	chr1	25523462	25523648	180	2.44	2	25523462-25523551	25523559-25523648
TU1178	chr1	25530319	25530515	180	2.50	2	25530319-25530408	25530426-25530515
TU1179	chr1	25533620	25533828	209	3.35	1	25533620-25533828
TU1180	chr1	25536406	25536605	180	2.48	2	25536406-25536495	25536516-25536605
TU1181	chr1	25537255	25537434	180	2.00	1	25537255-25537434
TU1182	chr1	25688305	25688508	180	2.00	2	25688305-25688394	25688419-25688508
TU1183	chr1	25693552	25693744	180	2.00	2	25693552-25693641	25693655-25693744
TU1184	chr1	25710505	25710841	304	3.13	3	25710505-25710594	25710604-25710727	25710752-25710841
TU1185	chr1	25735321	25735527	180	2.00	2	25735321-25735410	25735438-25735527
TU1186	chr1	25794743	25794943	180	2.00	2	25794743-25794832	25794854-25794943
TU1187	chr1	25796963	25797173	180	2.00	2	25796963-25797052	25797084-25797173
TU1188	chr1	26591479	26591662	160	2.00	2	26591479-26591555	26591580-26591662
TU1189	chr1	26621830	26622035	180	2.00	2	26621830-26621919	26621946-26622035
TU1190	chr1	26654914	26655102	180	2.00	2	26654914-26655003	26655013-26655102
TU1191	chr1	26675608	26675788	180	2.00	2	26675608-26675697	26675699-26675788
TU1192	chr1	26676244	26676483	240	3.37	1	26676244-26676483
TU1193	chr1	26680768	26680943	150	2.00	2	26680768-26680847	26680874-26680943
TU1194	chr1	26682097	26682989	748	3.27	6	26682097-26682187	26682197-26682310	26682352-26682612	26682660-26682725	26682772-26682894	26682897-26682989
TU1195	chr1	26683337	26683553	202	4.26	2	26683337-26683446	26683462-26683553
TU1196	chr1	26683641	26683854	210	3.05	2	26683641-26683730	26683735-26683854
TU1197	chr1	26683997	26684284	288	7.15	1	26683997-26684284
TU1198	chr1	26684813	26685139	302	2.63	2	26684813-26685024	26685050-26685139
TU1199	chr1	26686135	26686321	157	2.00	2	26686135-26686204	26686235-26686321
TU1200	chr1	26687094	26687924	799	6.16	3	26687094-26687183	26687210-26687504	26687511-26687924
TU1201	chr1	26688046	26689216	1096	8.11	2	26688046-26688997	26689073-26689216
TU1202	chr1	26689607	26690041	435	16.30	1	26689607-26690041
TU1203	chr1	26693576	26693782	180	2.46	2	26693576-26693665	26693693-26693782
TU1204	chr1	26694562	26694758	180	2.73	2	26694562-26694651	26694669-26694758
TU1205	chr1	27053880	27054087	180	2.00	2	27053880-27053969	27053998-27054087
TU1206	chr1	27054837	27055379	543	4.97	1	27054837-27055379
TU1207	chr1	27055782	27056000	202	5.22	2	27055782-27055888	27055906-27056000
TU1208	chr1	27059099	27059308	201	4.44	2	27059099-27059189	27059199-27059308
TU1209	chr1	27059352	27059698	307	3.82	2	27059352-27059594	27059635-27059698
TU1210	chr1	27067454	27067663	180	2.00	2	27067454-27067543	27067574-27067663
TU1211	chr1	27068611	27068810	196	4.04	2	27068611-27068706	27068711-27068810
TU1212	chr1	27072282	27072485	180	2.44	2	27072282-27072371	27072396-27072485
TU1213	chr1	27072617	27072826	192	3.10	2	27072617-27072718	27072737-27072826
TU1214	chr1	27073236	27073433	182	2.88	2	27073236-27073327	27073344-27073433
TU1215	chr1	27073626	27073864	228	5.21	2	27073626-27073743	27073755-27073864
TU1216	chr1	27074294	27075028	687	6.56	2	27074294-27074601	27074650-27075028
TU1217	chr1	27075069	27075520	452	14.57	1	27075069-27075520
TU1218	chr1	27075667	27075921	255	4.30	1	27075667-27075921
TU1219	chr1	27076045	27076351	307	3.62	1	27076045-27076351
TU1220	chr1	27076976	27077152	177	2.37	1	27076976-27077152
TU1221	chr1	27085178	27085380	180	2.87	2	27085178-27085267	27085291-27085380
TU1222	chr1	27085682	27085898	210	2.59	2	27085682-27085738	27085746-27085898
TU1223	chr1	27103641	27103831	180	2.00	2	27103641-27103730	27103742-27103831
TU1224	chr1	27115372	27115573	180	2.52	2	27115372-27115461	27115484-27115573
TU1225	chr1	27115634	27115885	252	2.82	1	27115634-27115885
TU1226	chr1	27117215	27117495	281	5.35	1	27117215-27117495
TU1227	chr1	27117604	27117947	318	7.00	2	27117604-27117831	27117858-27117947
TU1228	chr1	27118070	27118481	411	4.93	2	27118070-27118390	27118392-27118481
TU1229	chr1	27118608	27118812	205	10.86	1	27118608-27118812
TU1230	chr1	27118869	27119533	601	4.46	3	27118869-27118930	27118956-27119404	27119444-27119533
TU1231	chr1	27119718	27119930	213	7.92	1	27119718-27119930
TU1232	chr1	27119936	27120198	263	4.42	1	27119936-27120198
TU1233	chr1	27121371	27122139	686	4.11	5	27121371-27121461	27121491-27121742	27121770-27121892	27121911-27122040	27122050-27122139
TU1234	chr1	27122622	27122825	180	2.83	2	27122622-27122711	27122736-27122825
TU1235	chr1	27123122	27123325	180	2.86	2	27123122-27123211	27123236-27123325
TU1236	chr1	27123328	27123847	472	4.35	3	27123328-27123417	27123435-27123726	27123758-27123847
TU1237	chr1	27124281	27124617	311	4.44	2	27124281-27124373	27124400-27124617
TU1238	chr1	27124718	27124916	180	2.00	2	27124718-27124807	27124827-27124916
TU1239	chr1	27125193	27125370	154	2.45	2	27125193-27125253	27125278-27125370
TU1240	chr1	27125490	27126047	480	3.75	3	27125490-27125808	27125858-27125947	27125977-27126047
TU1241	chr1	27126234	27126437	156	2.49	2	27126234-27126299	27126348-27126437
TU1242	chr1	27126493	27126701	199	5.09	2	27126493-27126582	27126593-27126701
TU1243	chr1	27127758	27127968	186	4.71	2	27127758-27127849	27127875-27127968
TU1244	chr1	27128221	27128438	202	3.90	2	27128221-27128326	27128343-27128438
TU1245	chr1	27128733	27129094	317	3.32	3	27128733-27128822	27128842-27128975	27129002-27129094
TU1246	chr1	27141936	27142130	180	2.88	2	27141936-27142025	27142041-27142130
TU1247	chr1	27158169	27158374	180	2.00	2	27158169-27158258	27158285-27158374
TU1248	chr1	27161889	27162075	180	2.76	2	27161889-27161978	27161986-27162075
TU1249	chr1	27185327	27185671	247	2.43	3	27185327-27185403	27185445-27185549	27185607-27185671
TU1250	chr1	27186037	27186369	309	3.69	2	27186037-27186256	27186281-27186369
TU1251	chr1	27186980	27187223	244	3.69	1	27186980-27187223
TU1252	chr1	27187860	27188213	354	3.92	1	27187860-27188213
TU1253	chr1	27188316	27188580	265	6.31	1	27188316-27188580
TU1254	chr1	27188620	27189522	900	11.33	2	27188620-27189429	27189433-27189522
TU1255	chr1	27189636	27190059	424	7.80	1	27189636-27190059
TU1256	chr1	27190551	27190737	180	2.13	2	27190551-27190640	27190648-27190737
TU1257	chr1	27191499	27191695	180	2.90	2	27191499-27191588	27191606-27191695
TU1258	chr1	27191986	27192181	180	2.00	2	27191986-27192075	27192092-27192181
TU1259	chr1	27194910	27195204	291	2.67	2	27194910-27195002	27195007-27195204
TU1260	chr1	27195366	27195550	179	2.48	2	27195366-27195455	27195462-27195550
TU1261	chr1	27195645	27196929	1187	6.47	4	27195645-27195938	27196017-27196150	27196165-27196352	27196359-27196929
TU1262	chr1	27197247	27197621	339	3.41	3	27197247-27197351	27197358-27197501	27197532-27197621
TU1263	chr1	27197908	27198273	331	4.00	2	27197908-27197997	27198033-27198273
TU1264	chr1	27198574	27199127	529	5.84	3	27198574-27198667	27198682-27198817	27198829-27199127
TU1265	chr1	27199361	27199631	271	3.84	1	27199361-27199631
TU1266	chr1	27200020	27200243	224	7.67	1	27200020-27200243
TU1267	chr1	27201738	27201932	180	2.00	2	27201738-27201827	27201843-27201932
TU1268	chr1	27203017	27203217	180	2.00	2	27203017-27203106	27203128-27203217
TU1269	chr1	27204280	27204481	180	3.00	2	27204280-27204369	27204392-27204481
TU1270	chr1	27205403	27205595	180	2.17	2	27205403-27205492	27205506-27205595
TU1271	chr1	27206273	27206471	162	2.49	2	27206273-27206344	27206382-27206471
TU1272	chr1	27206611	27206826	204	3.48	2	27206611-27206711	27206724-27206826
TU1273	chr1	27206959	27208125	1097	6.18	3	27206959-27207225	27207290-27207821	27207828-27208125
TU1274	chr1	27208244	27208426	183	5.24	1	27208244-27208426
TU1275	chr1	27208490	27209446	889	5.97	3	27208490-27208680	27208689-27208792	27208853-27209446
TU1276	chr1	27210109	27210281	167	2.46	2	27210109-27210199	27210206-27210281
TU1277	chr1	27210353	27210553	180	2.94	2	27210353-27210442	27210464-27210553
TU1278	chr1	27212201	27212398	180	3.00	2	27212201-27212290	27212309-27212398
TU1279	chr1	27212705	27212897	180	3.76	2	27212705-27212794	27212808-27212897
TU1280	chr1	27213559	27213983	364	3.70	4	27213559-27213637	27213660-27213758	27213769-27213862	27213892-27213983
TU1281	chr1	27214278	27214531	216	2.36	2	27214278-27214352	27214391-27214531
TU1282	chr1	27214601	27214807	194	3.65	2	27214601-27214704	27214718-27214807
TU1283	chr1	27215042	27215231	159	2.35	2	27215042-27215131	27215163-27215231
TU1284	chr1	27215244	27215541	298	6.81	1	27215244-27215541
TU1285	chr1	27216441	27217537	976	3.39	5	27216441-27216996	27217018-27217087	27217149-27217315	27217339-27217431	27217448-27217537
TU1286	chr1	27239491	27239685	195	3.56	1	27239491-27239685
TU1287	chr1	27240957	27241200	244	5.49	1	27240957-27241200
TU1288	chr1	27241769	27242118	326	5.57	2	27241769-27241860	27241885-27242118
TU1289	chr1	27242235	27242484	250	2.85	1	27242235-27242484
TU1290	chr1	27242690	27242915	224	3.67	2	27242690-27242797	27242800-27242915
TU1291	chr1	27249314	27249497	178	3.73	2	27249314-27249427	27249434-27249497
TU1292	chr1	27251233	27251437	180	3.00	2	27251233-27251322	27251348-27251437
TU1293	chr1	27254805	27255002	180	2.74	2	27254805-27254894	27254913-27255002
TU1294	chr1	27256492	27256699	178	2.00	2	27256492-27256581	27256612-27256699
TU1295	chr1	27259579	27259765	180	2.32	2	27259579-27259668	27259676-27259765
TU1296	chr1	27275435	27275808	313	2.12	3	27275435-27275524	27275554-27275707	27275740-27275808
TU1297	chr1	27277901	27278113	203	2.31	2	27277901-27277990	27278001-27278113
TU1298	chr1	27278578	27278772	180	2.97	2	27278578-27278667	27278683-27278772
TU1299	chr1	27283922	27284124	180	3.43	2	27283922-27284011	27284035-27284124
TU1300	chr1	27289271	27293830	277	3.06	3	27289271-27289321	27289394-27289557	27293769-27293830
TU1301	chr1	27292025	27292218	180	2.61	2	27292025-27292114	27292129-27292218
TU1302	chr1	27294300	27294476	156	2.26	2	27294300-27294364	27294386-27294476
TU1303	chr1	27296031	27296237	180	2.32	2	27296031-27296120	27296148-27296237
TU1304	chr1	27296872	27297433	487	3.64	2	27296872-27296961	27297037-27297433
TU1305	chr1	27297510	27297712	179	2.14	2	27297510-27297599	27297624-27297712
TU1306	chr1	27297784	27298135	314	4.08	2	27297784-27297873	27297912-27298135
TU1307	chr1	27298651	27298837	182	4.42	2	27298651-27298740	27298746-27298837
TU1308	chr1	27299112	27299337	226	2.39	1	27299112-27299337
TU1309	chr1	27299422	27299628	200	4.96	2	27299422-27299525	27299533-27299628
TU1310	chr1	27299980	27300923	920	3.99	2	27299980-27300060	27300085-27300923
TU1311	chr1	27300998	27301382	366	3.26	3	27300998-27301089	27301102-27301284	27301292-27301382
TU1312	chr1	27301388	27301602	196	3.08	2	27301388-27301477	27301497-27301602
TU1313	chr1	27301792	27302830	842	4.70	6	27301792-27301881	27301895-27302264	27302296-27302387	27302457-27302510	27302565-27302715	27302746-27302830
TU1314	chr1	27302858	27303067	180	2.47	2	27302858-27302947	27302978-27303067
TU1315	chr1	27303442	27303761	320	5.31	1	27303442-27303761
TU1316	chr1	27303783	27304083	300	2.72	2	27303783-27303889	27303891-27304083
TU1317	chr1	27304140	27304411	272	4.43	1	27304140-27304411
TU1318	chr1	27304505	27310430	417	4.28	3	27304505-27304701	27305201-27305295	27310306-27310430
TU1319	chr1	27306001	27306272	244	2.18	2	27306001-27306155	27306184-27306272
TU1320	chr1	27306802	27307112	275	3.54	3	27306802-27306896	27306907-27306996	27307023-27307112
TU1321	chr1	27309149	27309454	281	3.45	3	27309149-27309238	27309262-27309362	27309365-27309454
TU1322	chr1	27309482	27309671	175	2.02	2	27309482-27309571	27309587-27309671
TU1323	chr1	27310601	27311092	443	2.88	3	27310601-27310690	27310693-27310782	27310830-27311092
TU1324	chr1	27311339	27311564	226	6.88	1	27311339-27311564
TU1325	chr1	27311675	27312023	349	9.85	1	27311675-27312023
TU1326	chr1	27312312	27312921	591	10.90	2	27312312-27312406	27312426-27312921
TU1327	chr1	28513266	28513470	180	3.55	2	28513266-28513355	28513381-28513470
TU1328	chr1	28514273	28514546	274	3.01	1	28514273-28514546
TU1329	chr1	28515188	28515474	267	3.15	2	28515188-28515271	28515292-28515474
TU1330	chr1	29514447	29514673	227	4.66	1	29514447-29514673
TU1331	chr1	29514986	29515191	180	2.21	2	29514986-29515075	29515102-29515191
TU1332	chr1	29515553	29515738	186	2.65	1	29515553-29515738
TU1333	chr1	29516044	29516282	213	2.71	2	29516044-29516133	29516160-29516282
TU1334	chr1	29521185	29521392	180	2.00	2	29521185-29521274	29521303-29521392
TU1335	chr1	29523286	29523609	324	4.89	1	29523286-29523609
TU1336	chr1	29527407	29527576	170	3.49	1	29527407-29527576
TU1337	chr1	29537767	29537978	203	7.98	2	29537767-29537877	29537887-29537978
TU1338	chr1	29570832	29571043	180	2.53	2	29570832-29570921	29570954-29571043
TU1339	chr1	29571658	29571850	180	2.00	2	29571658-29571747	29571761-29571850
TU1340	chr1	29575809	29576430	404	2.75	5	29575809-29575902	29575983-29576072	29576136-29576208	29576240-29576329	29576374-29576430
TU1341	chr1	29576785	29576970	180	2.48	2	29576785-29576874	29576881-29576970
TU1342	chr1	29577841	29578029	167	2.00	2	29577841-29577922	29577945-29578029
TU1343	chr1	29600245	29600530	286	2.74	1	29600245-29600530
TU1344	chr1	29611500	29611765	244	3.57	2	29611500-29611701	29611724-29611765
TU1345	chr1	29642061	29642252	180	2.08	2	29642061-29642150	29642163-29642252
TU1346	chr1	29663035	29663231	180	2.99	2	29663035-29663124	29663142-29663231
TU1347	chr1	29663341	29663707	340	2.12	3	29663341-29663430	29663452-29663611	29663618-29663707
TU1348	chr1	29664266	29664462	180	2.00	2	29664266-29664355	29664373-29664462
TU1349	chr1	29675776	29676002	221	2.92	2	29675776-29675865	29675872-29676002
TU1350	chr1	29678208	29678415	177	2.14	2	29678208-29678297	29678329-29678415
TU1351	chr1	29678618	29678871	217	6.42	2	29678618-29678707	29678745-29678871
TU1352	chr1	29679025	29679264	238	3.34	2	29679025-29679134	29679137-29679264
TU1353	chr1	29679692	29679888	193	3.31	2	29679692-29679781	29679786-29679888
TU1354	chr1	29680657	29680869	180	2.00	2	29680657-29680746	29680780-29680869
TU1355	chr1	29680875	29681054	180	2.74	1	29680875-29681054
TU1356	chr1	29681757	29681960	180	2.00	2	29681757-29681846	29681871-29681960
TU1357	chr1	30017654	30019076	160	2.00	2	30017654-30017743	30019007-30019076
TU1358	chr1	30041349	30044763	178	2.00	2	30041349-30041436	30044674-30044763
TU1359	chr1	30137863	30138049	165	2.24	2	30137863-30137952	30137975-30138049
TU1360	chr1	30148547	30148742	180	2.79	2	30148547-30148636	30148653-30148742
TU1361	chr1	30155394	30155580	180	2.00	2	30155394-30155483	30155491-30155580
TU1362	chr1	30164970	30165175	180	3.00	2	30164970-30165059	30165086-30165175
TU1363	chr1	30174557	30179406	180	3.00	2	30174557-30174646	30179317-30179406
TU1364	chr1	30518102	30521633	200	9.16	2	30518102-30518233	30521566-30521633
TU1365	chr1	30531630	30531803	174	2.60	1	30531630-30531803
TU1366	chr1	30546414	30546607	180	2.00	2	30546414-30546503	30546518-30546607
TU1367	chr1	30562482	30562682	180	2.00	2	30562482-30562571	30562593-30562682
TU1368	chr1	30564357	30564544	176	2.49	2	30564357-30564442	30564455-30564544
TU1369	chr1	30565424	30565796	319	3.90	3	30565424-30565534	30565543-30565660	30565707-30565796
TU1370	chr1	30568108	30577687	617	11.05	4	30568108-30568205	30573277-30573546	30574014-30574183	30577609-30577687
TU1371	chr1	30577083	30577396	297	3.30	2	30577083-30577289	30577307-30577396
TU1372	chr1	30583226	30589042	177	2.46	2	30583226-30583313	30588954-30589042
TU1373	chr1	30587516	30587718	180	2.00	2	30587516-30587605	30587629-30587718
TU1374	chr1	30593257	30593493	237	3.30	1	30593257-30593493
TU1375	chr1	30594478	30594864	345	3.53	3	30594478-30594597	30594617-30594751	30594775-30594864
TU1376	chr1	30595418	30595627	192	4.67	2	30595418-30595508	30595527-30595627
TU1377	chr1	30596022	30596228	186	3.64	2	30596022-30596117	30596139-30596228
TU1378	chr1	30601243	30601448	195	4.58	2	30601243-30601343	30601355-30601448
TU1379	chr1	30601943	30607723	1218	21.28	5	30601943-30602032	30604011-30604192	30604198-30604297	30606875-30606972	30606976-30607723
TU1380	chr1	30604866	30605236	333	4.89	3	30604866-30604955	30604978-30605077	30605094-30605236
TU1381	chr1	30608719	30608912	180	2.00	2	30608719-30608808	30608823-30608912
TU1382	chr1	30612497	30612692	180	2.00	2	30612497-30612586	30612603-30612692
TU1383	chr1	30616075	30626299	4769	25.87	11	30616075-30616559	30619159-30619363	30619383-30619472	30619491-30619580	30619645-30620113	30620144-30621032	30621037-30622038	30622782-30623699	30624887-30624976	30624980-30625345	30626135-30626299
TU1384	chr1	30617141	30618544	1288	8.68	6	30617141-30617495	30617538-30617667	30617669-30617868	30617936-30618203	30618208-30618316	30618319-30618544
TU1385	chr1	30618631	30618889	233	2.68	2	30618631-30618782	30618809-30618889
TU1386	chr1	30622089	30622756	668	18.73	1	30622089-30622756
TU1387	chr1	30626978	30627451	405	2.50	3	30626978-30627157	30627175-30627328	30627381-30627451
TU1388	chr1	30627640	30627851	180	2.50	2	30627640-30627729	30627762-30627851
TU1389	chr1	30627941	30628192	236	5.61	2	30627941-30628084	30628101-30628192
TU1390	chr1	30628221	30628509	275	3.07	3	30628221-30628310	30628316-30628408	30628418-30628509
TU1391	chr1	30628991	30629187	197	3.30	1	30628991-30629187
TU1392	chr1	30629752	30629953	188	3.61	2	30629752-30629836	30629851-30629953
TU1393	chr1	30630251	30630476	194	2.93	2	30630251-30630354	30630387-30630476
TU1394	chr1	30630609	30630825	217	3.99	1	30630609-30630825
TU1395	chr1	30630978	30631329	319	7.28	3	30630978-30631110	30631113-30631207	30631239-30631329
TU1396	chr1	30631342	30631972	631	10.79	1	30631342-30631972
TU1397	chr1	30632754	30635275	2400	45.03	5	30632754-30633268	30633318-30634856	30634870-30635013	30635025-30635163	30635213-30635275
TU1398	chr1	30635420	30635648	193	2.54	2	30635420-30635566	30635603-30635648
TU1399	chr1	30635735	30635949	209	3.78	2	30635735-30635851	30635858-30635949
TU1400	chr1	30636588	30637110	421	3.08	4	30636588-30636682	30636704-30636793	30636840-30636985	30637021-30637110
TU1401	chr1	30637295	30637525	231	4.33	1	30637295-30637525
TU1402	chr1	30645997	30646200	180	3.00	2	30645997-30646086	30646111-30646200
TU1403	chr1	30648618	30648821	180	2.00	2	30648618-30648707	30648732-30648821
TU1404	chr1	30652780	30657396	1098	3.23	7	30652780-30652869	30656302-30656390	30656419-30656545	30656578-30656709	30656717-30656896	30656900-30657075	30657093-30657396
TU1405	chr1	30655799	30656273	470	8.80	2	30655799-30655888	30655894-30656273
TU1406	chr1	30658071	30658337	225	2.24	2	30658071-30658220	30658263-30658337
TU1407	chr1	30663659	30663838	179	2.00	2	30663659-30663747	30663749-30663838
TU1408	chr1	30681813	30682140	303	2.76	3	30681813-30681902	30681913-30682035	30682051-30682140
TU1409	chr1	30682493	30682797	284	3.92	2	30682493-30682582	30682604-30682797
TU1410	chr1	30694973	30695175	191	3.01	2	30694973-30695073	30695086-30695175
TU1411	chr1	30697456	30697652	180	2.00	2	30697456-30697545	30697563-30697652
TU1412	chr1	30699427	30699631	180	2.95	2	30699427-30699516	30699542-30699631
TU1413	chr1	30739659	30739853	180	2.00	2	30739659-30739748	30739764-30739853
TU1414	chr1	32316029	32316224	180	2.00	2	32316029-32316118	32316135-32316224
TU1415	chr1	32318119	32318326	180	2.00	2	32318119-32318208	32318237-32318326
TU1416	chr1	32328333	32328519	180	2.63	2	32328333-32328422	32328430-32328519
TU1417	chr1	32330686	32330860	157	2.00	2	32330686-32330775	32330794-32330860
TU1418	chr1	32402215	32402400	180	2.00	2	32402215-32402304	32402311-32402400
TU1419	chr1	32406317	32406522	180	3.93	2	32406317-32406406	32406433-32406522
TU1420	chr1	32413151	32413386	236	4.00	1	32413151-32413386
TU1421	chr1	32415386	32415593	180	2.30	2	32415386-32415475	32415504-32415593
TU1422	chr1	32417421	32417770	312	2.64	3	32417421-32417510	32417532-32417663	32417681-32417770
TU1423	chr1	32420993	32421200	180	2.49	2	32420993-32421082	32421111-32421200
TU1424	chr1	32421421	32422027	539	3.89	2	32421421-32421871	32421940-32422027
TU1425	chr1	32422103	32422303	180	2.74	2	32422103-32422192	32422214-32422303
TU1426	chr1	32422616	32422870	246	2.68	2	32422616-32422756	32422766-32422870
TU1427	chr1	32423356	32423566	180	2.22	2	32423356-32423445	32423477-32423566
TU1428	chr1	32424151	32424353	175	2.49	2	32424151-32424237	32424266-32424353
TU1429	chr1	32424497	32424713	208	3.72	2	32424497-32424594	32424604-32424713
TU1430	chr1	32430178	32430371	182	5.79	2	32430178-32430267	32430280-32430371
TU1431	chr1	32430706	32430906	180	2.00	2	32430706-32430795	32430817-32430906
TU1432	chr1	32431850	32432046	169	2.00	2	32431850-32431929	32431958-32432046
TU1433	chr1	32433002	32433187	180	2.29	2	32433002-32433091	32433098-32433187
TU1434	chr1	32433549	32436615	590	4.58	5	32433549-32433669	32433731-32433787	32435549-32435699	32436337-32436507	32436526-32436615
TU1435	chr1	32434074	32434270	180	2.00	2	32434074-32434163	32434181-32434270
TU1436	chr1	32434386	32434603	218	3.82	1	32434386-32434603
TU1437	chr1	32439656	32441425	155	3.52	2	32439656-32439746	32441362-32441425
TU1438	chr1	32442894	32443230	282	3.14	3	32442894-32442944	32442978-32443067	32443090-32443230
TU1439	chr1	32443376	32443881	335	3.62	4	32443376-32443490	32443500-32443595	32443681-32443738	32443816-32443881
TU1440	chr1	32443897	32445203	1280	5.89	4	32443897-32444006	32444017-32444346	32444359-32444464	32444470-32445203
TU1441	chr1	32445326	32445553	228	2.94	1	32445326-32445553
TU1442	chr1	32446388	32447020	633	15.02	1	32446388-32447020
TU1443	chr1	32488550	32488739	180	2.00	2	32488550-32488639	32488650-32488739
TU1444	chr1	32495696	32495953	258	4.43	1	32495696-32495953
TU1445	chr1	32496604	32496984	357	4.12	2	32496604-32496870	32496895-32496984
TU1446	chr1	32497283	32497591	309	8.11	1	32497283-32497591
TU1447	chr1	32497902	32498345	439	3.70	2	32497902-32498000	32498006-32498345
TU1448	chr1	32498349	32498581	210	4.40	2	32498349-32498454	32498478-32498581
TU1449	chr1	32498625	32498831	186	6.01	2	32498625-32498716	32498738-32498831
TU1450	chr1	32498978	32499531	554	4.80	1	32498978-32499531
TU1451	chr1	32499720	32499912	180	2.96	2	32499720-32499809	32499823-32499912
TU1452	chr1	32499916	32500273	237	2.91	3	32499916-32500005	32500025-32500119	32500222-32500273
TU1453	chr1	32501145	32501549	327	3.60	3	32501145-32501225	32501271-32501426	32501460-32501549
TU1454	chr1	32503527	32503739	180	2.84	2	32503527-32503616	32503650-32503739
TU1455	chr1	32505029	32505536	356	3.27	4	32505029-32505150	32505191-32505241	32505345-32505434	32505444-32505536
TU1456	chr1	32510247	32510461	159	2.09	2	32510247-32510336	32510393-32510461
TU1457	chr1	32510761	32510958	198	2.79	1	32510761-32510958
TU1458	chr1	32511758	32511992	235	5.72	1	32511758-32511992
TU1459	chr1	32512540	32512941	402	4.08	1	32512540-32512941
TU1460	chr1	32512944	32513239	296	6.23	1	32512944-32513239
TU1461	chr1	32513448	32513746	254	2.42	3	32513448-32513537	32513561-32513650	32513673-32513746
TU1462	chr1	32515997	32516717	703	32.58	2	32515997-32516585	32516604-32516717
TU1463	chr1	32516725	32517102	378	10.63	1	32516725-32517102
TU1464	chr1	32517251	32517508	214	2.86	2	32517251-32517377	32517422-32517508
TU1465	chr1	32517618	32517821	204	5.99	1	32517618-32517821
TU1466	chr1	32541814	32542009	180	2.00	2	32541814-32541903	32541920-32542009
TU1467	chr1	32729601	32729821	201	2.82	2	32729601-32729711	32729732-32729821
TU1468	chr1	32730927	32731139	187	3.66	2	32730927-32731017	32731044-32731139
TU1469	chr1	32736475	32736728	254	3.25	1	32736475-32736728
TU1470	chr1	32737578	32737770	158	2.00	2	32737578-32737645	32737681-32737770
TU1471	chr1	32741582	32741783	180	2.00	2	32741582-32741671	32741694-32741783
TU1472	chr1	32860995	32861352	324	3.79	3	32860995-32861084	32861100-32861241	32861261-32861352
TU1473	chr1	32901984	32902185	168	2.00	2	32901984-32902071	32902106-32902185
TU1474	chr1	32902654	32902912	228	2.61	2	32902654-32902791	32902823-32902912
TU1475	chr1	32903583	32903889	278	3.17	3	32903583-32903672	32903681-32903778	32903800-32903889
TU1476	chr1	32936433	32936639	180	2.09	2	32936433-32936522	32936550-32936639
TU1477	chr1	32941593	32941794	180	2.96	2	32941593-32941682	32941705-32941794
TU1478	chr1	32942330	32942540	180	2.00	2	32942330-32942419	32942451-32942540
TU1479	chr1	32988346	32988552	180	2.00	2	32988346-32988435	32988463-32988552
TU1480	chr1	33000235	33000438	156	2.00	2	33000235-33000310	33000359-33000438
TU1481	chr1	33030494	33030692	180	2.00	2	33030494-33030583	33030603-33030692
TU1482	chr1	33068903	33069304	358	2.43	4	33068903-33068990	33069010-33069099	33069101-33069190	33069215-33069304
TU1483	chr1	33070728	33070963	205	4.19	2	33070728-33070817	33070849-33070963
TU1484	chr1	33072822	33073022	180	2.00	2	33072822-33072911	33072933-33073022
TU1485	chr1	33099390	33099574	180	2.00	2	33099390-33099479	33099485-33099574
TU1486	chr1	33198425	33198635	179	2.38	2	33198425-33198514	33198547-33198635
TU1487	chr1	33198732	33198935	180	2.26	2	33198732-33198821	33198846-33198935
TU1488	chr1	33201123	33201314	180	2.00	2	33201123-33201212	33201225-33201314
TU1489	chr1	33202996	33203668	673	7.01	1	33202996-33203668
TU1490	chr1	33203723	33204265	512	3.33	3	33203723-33204005	33204031-33204152	33204159-33204265
TU1491	chr1	33204317	33204661	280	5.62	3	33204317-33204410	33204424-33204563	33204616-33204661
TU1492	chr1	33204707	33205051	345	5.14	1	33204707-33205051
TU1493	chr1	33205683	33205967	285	3.58	1	33205683-33205967
TU1494	chr1	33248617	33248808	180	2.00	2	33248617-33248706	33248719-33248808
TU1495	chr1	33266600	33266832	233	3.84	1	33266600-33266832
TU1496	chr1	33269349	33269544	196	2.23	1	33269349-33269544
TU1497	chr1	33272899	33273087	187	3.76	2	33272899-33272988	33272991-33273087
TU1498	chr1	33275243	33281414	254	9.04	3	33275243-33275368	33277310-33277386	33281364-33281414
TU1499	chr1	33283064	33283255	180	2.22	2	33283064-33283153	33283166-33283255
TU1500	chr1	33297912	33298523	581	9.15	2	33297912-33298166	33298198-33298523
TU1501	chr1	33298571	33298911	341	11.53	1	33298571-33298911
TU1502	chr1	33299573	33299782	210	5.52	1	33299573-33299782
TU1503	chr1	33300017	33300215	190	3.53	2	33300017-33300108	33300118-33300215
TU1504	chr1	33300939	33304796	1372	18.11	5	33300939-33301044	33301074-33301286	33301289-33302012	33303874-33304120	33304715-33304796
TU1505	chr1	33302623	33302817	184	3.22	2	33302623-33302716	33302728-33302817
TU1506	chr1	33304336	33304622	262	2.63	3	33304336-33304425	33304438-33304536	33304550-33304622
TU1507	chr1	33305556	33306682	396	4.39	3	33305556-33305792	33305799-33305888	33306614-33306682
TU1508	chr1	33306417	33306593	177	2.29	1	33306417-33306593
TU1509	chr1	33308665	33312793	608	11.31	4	33308665-33308814	33310699-33310917	33311328-33311499	33312727-33312793
TU1510	chr1	33309330	33309527	180	3.17	2	33309330-33309419	33309438-33309527
TU1511	chr1	33309690	33309904	170	2.10	2	33309690-33309779	33309825-33309904
TU1512	chr1	33309911	33310149	239	3.78	1	33309911-33310149
TU1513	chr1	33312997	33318114	969	7.48	8	33312997-33313067	33313070-33313177	33313684-33313848	33313874-33313974	33315589-33315736	33316439-33316613	33317857-33318010	33318068-33318114
TU1514	chr1	33314944	33315126	180	2.00	2	33314944-33315033	33315037-33315126
TU1515	chr1	33317508	33317706	187	3.66	2	33317508-33317597	33317610-33317706
TU1516	chr1	33318132	33318330	199	3.17	1	33318132-33318330
TU1517	chr1	33318539	33318739	193	3.92	2	33318539-33318641	33318650-33318739
TU1518	chr1	33318832	33319031	190	3.99	2	33318832-33318928	33318939-33319031
TU1519	chr1	33320463	33330765	862	4.87	7	33320463-33320630	33321567-33321693	33322804-33323023	33323041-33323118	33324786-33324874	33324891-33324980	33330676-33330765
TU1520	chr1	33323938	33324245	308	3.62	1	33323938-33324245
TU1521	chr1	33325332	33325530	180	2.95	2	33325332-33325421	33325441-33325530
TU1522	chr1	33326177	33326388	180	2.00	2	33326177-33326266	33326299-33326388
TU1523	chr1	33328313	33328687	263	2.19	3	33328313-33328396	33328436-33328525	33328599-33328687
TU1524	chr1	33330020	33330208	183	2.49	2	33330020-33330109	33330116-33330208
TU1525	chr1	33335571	33337194	168	2.00	2	33335571-33335659	33337116-33337194
TU1526	chr1	33345982	33346740	191	6.10	2	33345982-33346094	33346663-33346740
TU1527	chr1	33350170	33350570	279	2.32	3	33350170-33350250	33350295-33350443	33350522-33350570
TU1528	chr1	33353996	33356047	211	8.06	2	33353996-33354097	33355939-33356047
TU1529	chr1	33354460	33354955	406	2.59	4	33354460-33354549	33354584-33354676	33354704-33354836	33354866-33354955
TU1530	chr1	33355361	33355572	180	2.65	2	33355361-33355450	33355483-33355572
TU1531	chr1	33357549	33357955	315	2.12	3	33357549-33357629	33357676-33357819	33357866-33357955
TU1532	chr1	33359373	33364791	172	5.92	2	33359373-33359481	33364729-33364791
TU1533	chr1	33366711	33368861	270	7.03	2	33366711-33366810	33368692-33368861
TU1534	chr1	33367931	33368138	180	2.98	2	33367931-33368020	33368049-33368138
TU1535	chr1	33368380	33368568	189	3.69	1	33368380-33368568
TU1536	chr1	33370432	33370635	178	2.41	2	33370432-33370521	33370548-33370635
TU1537	chr1	33370963	33371159	180	2.60	2	33370963-33371052	33371070-33371159
TU1538	chr1	33381818	33390658	466	44.56	3	33381818-33381951	33384150-33384307	33390485-33390658
TU1539	chr1	33386032	33386206	157	2.02	2	33386032-33386098	33386117-33386206
TU1540	chr1	33386739	33386926	160	2.00	2	33386739-33386812	33386841-33386926
TU1541	chr1	33450917	33451135	189	3.85	2	33450917-33451007	33451038-33451135
TU1542	chr1	33451271	33451483	152	2.29	2	33451271-33451360	33451422-33451483
TU1543	chr1	33451709	33451923	180	2.67	2	33451709-33451798	33451834-33451923
TU1544	chr1	33452318	33452522	181	4.33	2	33452318-33452408	33452433-33452522
TU1545	chr1	33456181	33458365	2101	16.40	3	33456181-33456513	33456532-33456963	33457030-33458365
TU1546	chr1	33458528	33458745	202	10.75	2	33458528-33458632	33458649-33458745
TU1547	chr1	33458755	33458973	208	3.75	2	33458755-33458850	33458862-33458973
TU1548	chr1	33459664	33461406	1671	8.18	5	33459664-33459791	33459794-33460336	33460345-33460667	33460676-33460883	33460938-33461406
TU1549	chr1	33461823	33462256	369	2.74	2	33461823-33462107	33462173-33462256
TU1550	chr1	33462769	33462974	186	3.85	2	33462769-33462864	33462885-33462974
TU1551	chr1	33463280	33463482	201	5.13	2	33463280-33463378	33463381-33463482
TU1552	chr1	33463526	33463742	206	3.46	2	33463526-33463628	33463640-33463742
TU1553	chr1	33464080	33464601	522	4.13	1	33464080-33464601
TU1554	chr1	33467083	33467286	188	2.48	2	33467083-33467180	33467197-33467286
TU1555	chr1	33468356	33468561	205	3.04	2	33468356-33468445	33468447-33468561
TU1556	chr1	33469197	33469386	180	2.71	2	33469197-33469286	33469297-33469386
TU1557	chr1	33469635	33469821	174	2.28	2	33469635-33469718	33469732-33469821
TU1558	chr1	33469921	33470142	197	3.61	2	33469921-33470027	33470053-33470142
TU1559	chr1	33474626	33474828	180	4.00	2	33474626-33474715	33474739-33474828
TU1560	chr1	33516274	33516469	180	2.00	2	33516274-33516363	33516380-33516469
TU1561	chr1	33639399	33639603	180	2.00	2	33639399-33639488	33639514-33639603
TU1562	chr1	33641107	33641311	178	2.00	2	33641107-33641195	33641223-33641311
TU1563	chr1	33646559	33646758	180	2.00	2	33646559-33646648	33646669-33646758
TU1564	chr1	33647053	33647331	279	19.82	1	33647053-33647331
TU1565	chr1	33680366	33680674	273	3.96	3	33680366-33680455	33680483-33680575	33680585-33680674
TU1566	chr1	33684835	33685056	206	2.67	2	33684835-33684924	33684941-33685056
TU1567	chr1	33686501	33686728	228	4.74	1	33686501-33686728
TU1568	chr1	33687083	33687276	180	2.00	2	33687083-33687172	33687187-33687276
TU1569	chr1	33687638	33688034	308	2.74	3	33687638-33687727	33687760-33687881	33687939-33688034
TU1570	chr1	33693646	33693838	182	2.89	2	33693646-33693735	33693747-33693838
TU1571	chr1	33701609	33701804	180	2.00	2	33701609-33701698	33701715-33701804
TU1572	chr1	33703135	33703378	233	2.62	2	33703135-33703277	33703289-33703378
TU1573	chr1	33703764	33703946	180	2.77	2	33703764-33703853	33703857-33703946
TU1574	chr1	33704393	33704627	229	2.31	2	33704393-33704508	33704515-33704627
TU1575	chr1	33720930	33723281	588	5.91	2	33720930-33721385	33723150-33723281
TU1576	chr1	33810583	33810773	180	3.75	2	33810583-33810672	33810684-33810773
TU1577	chr1	33823371	33823590	220	3.12	1	33823371-33823590
TU1578	chr1	33825976	33826321	245	2.33	3	33825976-33826065	33826089-33826178	33826257-33826321
TU1579	chr1	33826736	33826895	160	4.56	1	33826736-33826895
TU1580	chr1	33827055	33827251	184	3.24	2	33827055-33827148	33827162-33827251
TU1581	chr1	33827759	33828100	260	2.54	3	33827759-33827809	33827868-33827986	33828011-33828100
TU1582	chr1	33828219	33828560	309	2.52	3	33828219-33828308	33828317-33828454	33828480-33828560
TU1583	chr1	33828667	33828849	154	2.00	2	33828667-33828738	33828768-33828849
TU1584	chr1	33828951	33829135	185	2.43	1	33828951-33829135
TU1585	chr1	33829404	33829704	301	4.18	1	33829404-33829704
TU1586	chr1	33830068	33831408	1341	42.25	1	33830068-33831408
TU1587	chr1	33833335	33833990	570	8.25	2	33833335-33833555	33833642-33833990
TU1588	chr1	33834321	33834789	459	12.52	2	33834321-33834663	33834674-33834789
TU1589	chr1	33834799	33834997	180	2.00	2	33834799-33834888	33834908-33834997
TU1590	chr1	33835294	33835510	209	3.00	2	33835294-33835382	33835391-33835510
TU1591	chr1	33835653	33836145	493	6.47	1	33835653-33836145
TU1592	chr1	33836276	33836463	188	2.73	1	33836276-33836463
TU1593	chr1	33836775	33838227	1413	10.29	2	33836775-33837752	33837793-33838227
TU1594	chr1	33838510	33845111	875	113.75	3	33838510-33838576	33838606-33839178	33844877-33845111
TU1595	chr1	33839246	33839580	265	4.71	3	33839246-33839347	33839355-33839446	33839510-33839580
TU1596	chr1	33839777	33839972	180	3.53	2	33839777-33839866	33839883-33839972
TU1597	chr1	33840296	33840608	284	4.25	3	33840296-33840373	33840400-33840499	33840503-33840608
TU1598	chr1	33840966	33841148	180	2.20	2	33840966-33841055	33841059-33841148
TU1599	chr1	33842867	33843127	261	3.79	1	33842867-33843127
TU1600	chr1	33843894	33844630	677	5.11	2	33843894-33844275	33844336-33844630
TU1601	chr1	34389302	34394655	180	3.00	2	34389302-34389391	34394566-34394655
TU1602	chr1	34399242	34399575	334	12.62	1	34399242-34399575
TU1603	chr1	34400934	34401132	166	2.00	2	34400934-34401017	34401051-34401132
TU1604	chr1	34877496	34877688	180	2.00	2	34877496-34877585	34877599-34877688
TU1605	chr1	34889632	34889830	180	2.00	2	34889632-34889721	34889741-34889830
TU1606	chr1	34917795	34918001	180	2.00	2	34917795-34917884	34917912-34918001
TU1607	chr1	34944782	34944995	180	2.00	2	34944782-34944871	34944906-34944995
TU1608	chr1	34976662	34976868	180	4.28	2	34976662-34976751	34976779-34976868
TU1609	chr1	34993485	34993667	180	2.00	2	34993485-34993574	34993578-34993667
TU1610	chr1	34997068	34997265	180	2.00	2	34997068-34997157	34997176-34997265
TU1611	chr1	35065354	35065565	174	2.00	2	35065354-35065443	35065482-35065565
TU1612	chr1	35068797	35069492	657	8.70	3	35068797-35069079	35069097-35069191	35069214-35069492
TU1613	chr1	35069816	35069989	173	7.17	2	35069816-35069906	35069908-35069989
TU1614	chr1	35188376	35188749	325	3.03	3	35188376-35188465	35188491-35188631	35188656-35188749
TU1615	chr1	35190872	35193058	382	5.11	3	35190872-35190961	35190972-35191061	35192857-35193058
TU1616	chr1	35214578	35220739	222	5.20	2	35214578-35214688	35220629-35220739
TU1617	chr1	35223854	35224028	158	4.83	2	35223854-35223943	35223961-35224028
TU1618	chr1	35227029	35228477	171	3.00	2	35227029-35227109	35228388-35228477
TU1619	chr1	35229551	35229749	180	2.00	2	35229551-35229640	35229660-35229749
TU1620	chr1	35231934	35239387	180	2.47	2	35231934-35232023	35239298-35239387
TU1621	chr1	35277391	35277599	180	2.00	2	35277391-35277480	35277510-35277599
TU1622	chr1	35291514	35297541	158	2.23	2	35291514-35291581	35297452-35297541
TU1623	chr1	35298426	35298621	180	2.67	2	35298426-35298515	35298532-35298621
TU1624	chr1	35298776	35298988	213	3.13	1	35298776-35298988
TU1625	chr1	35298993	35299634	642	5.64	1	35298993-35299634
TU1626	chr1	35301048	35301221	173	2.36	2	35301048-35301121	35301123-35301221
TU1627	chr1	35372352	35372533	180	2.35	2	35372352-35372441	35372444-35372533
TU1628	chr1	35372818	35372982	165	3.04	1	35372818-35372982
TU1629	chr1	35381101	35381288	166	2.00	2	35381101-35381180	35381203-35381288
TU1630	chr1	35541276	35541465	190	3.01	1	35541276-35541465
TU1631	chr1	35541796	35541982	160	2.00	2	35541796-35541880	35541908-35541982
TU1632	chr1	35542368	35542706	279	2.51	3	35542368-35542457	35542498-35542596	35542617-35542706
TU1633	chr1	35623300	35623466	167	3.44	1	35623300-35623466
TU1634	chr1	35643733	35643923	180	3.00	2	35643733-35643822	35643834-35643923
TU1635	chr1	36033276	36033460	180	2.00	2	36033276-36033365	36033371-36033460
TU1636	chr1	36034341	36034555	180	2.00	2	36034341-36034430	36034466-36034555
TU1637	chr1	36191549	36191751	174	2.00	2	36191549-36191636	36191666-36191751
TU1638	chr1	36203688	36203894	180	3.00	2	36203688-36203777	36203805-36203894
TU1639	chr1	36224065	36224301	188	3.40	2	36224065-36224162	36224212-36224301
TU1640	chr1	36226267	36226664	368	3.07	3	36226267-36226356	36226367-36226554	36226575-36226664
TU1641	chr1	36226765	36226979	215	3.18	1	36226765-36226979
TU1642	chr1	36226991	36227196	180	2.00	2	36226991-36227080	36227107-36227196
TU1643	chr1	36228687	36229086	313	2.35	4	36228687-36228767	36228782-36228871	36228885-36228976	36229037-36229086
TU1644	chr1	36231260	36231650	326	2.81	3	36231260-36231349	36231377-36231522	36231561-36231650
TU1645	chr1	36232956	36233350	273	3.12	3	36232956-36233006	36233105-36233207	36233232-36233350
TU1646	chr1	36246007	36246212	194	5.54	2	36246007-36246110	36246123-36246212
TU1647	chr1	36246266	36246646	319	2.55	3	36246266-36246327	36246363-36246529	36246557-36246646
TU1648	chr1	36255948	36256137	180	2.84	2	36255948-36256037	36256048-36256137
TU1649	chr1	36257885	36258043	159	2.60	1	36257885-36258043
TU1650	chr1	36258277	36258476	180	2.00	2	36258277-36258366	36258387-36258476
TU1651	chr1	36277422	36277620	180	2.00	2	36277422-36277511	36277531-36277620
TU1652	chr1	36279649	36279845	192	3.58	2	36279649-36279750	36279756-36279845
TU1653	chr1	36280570	36280857	253	3.05	3	36280570-36280638	36280655-36280747	36280767-36280857
TU1654	chr1	36281658	36282159	428	2.81	4	36281658-36281786	36281808-36281927	36281977-36282066	36282071-36282159
TU1655	chr1	36282207	36282389	180	2.72	2	36282207-36282296	36282300-36282389
TU1656	chr1	36283911	36284102	182	4.21	2	36283911-36284002	36284013-36284102
TU1657	chr1	36284162	36284370	180	2.92	2	36284162-36284251	36284281-36284370
TU1658	chr1	36284754	36284956	180	2.00	2	36284754-36284843	36284867-36284956
TU1659	chr1	36285611	36285800	177	2.00	2	36285611-36285700	36285714-36285800
TU1660	chr1	36289330	36289523	180	2.44	2	36289330-36289419	36289434-36289523
TU1661	chr1	36295154	36295353	180	2.87	2	36295154-36295243	36295264-36295353
TU1662	chr1	36295468	36295677	180	2.00	2	36295468-36295557	36295588-36295677
TU1663	chr1	36295782	36295976	180	2.37	2	36295782-36295871	36295887-36295976
TU1664	chr1	36296071	36296264	157	2.00	2	36296071-36296137	36296175-36296264
TU1665	chr1	36296361	36296552	176	2.00	2	36296361-36296448	36296465-36296552
TU1666	chr1	36296761	36296989	229	5.39	1	36296761-36296989
TU1667	chr1	36297178	36297513	265	2.46	3	36297178-36297243	36297310-36297419	36297425-36297513
TU1668	chr1	36297671	36298005	303	3.47	3	36297671-36297762	36297774-36297867	36297889-36298005
TU1669	chr1	36298247	36298496	187	5.53	2	36298247-36298337	36298401-36298496
TU1670	chr1	36298516	36299473	806	3.39	6	36298516-36298729	36298753-36298887	36298904-36299044	36299076-36299237	36299248-36299337	36299410-36299473
TU1671	chr1	36301353	36301575	214	3.07	2	36301353-36301476	36301486-36301575
TU1672	chr1	36302725	36302910	180	2.00	2	36302725-36302814	36302821-36302910
TU1673	chr1	36303452	36303643	180	2.00	2	36303452-36303541	36303554-36303643
TU1674	chr1	36317597	36317789	180	2.00	2	36317597-36317686	36317700-36317789
TU1675	chr1	36331871	36332067	180	2.22	2	36331871-36331960	36331978-36332067
TU1676	chr1	36332337	36332789	450	3.30	2	36332337-36332438	36332442-36332789
TU1677	chr1	36334137	36334354	201	7.08	2	36334137-36334241	36334259-36334354
TU1678	chr1	36334499	36334698	180	2.95	2	36334499-36334588	36334609-36334698
TU1679	chr1	36337687	36337898	201	4.34	2	36337687-36337779	36337791-36337898
TU1680	chr1	36338519	36338714	180	2.00	2	36338519-36338608	36338625-36338714
TU1681	chr1	36339298	36339673	314	2.29	3	36339298-36339387	36339426-36339559	36339584-36339673
TU1682	chr1	36349913	36350104	169	2.44	2	36349913-36349991	36350015-36350104
TU1683	chr1	36351446	36351642	180	3.00	2	36351446-36351535	36351553-36351642
TU1684	chr1	36351745	36352143	370	2.59	2	36351745-36352026	36352056-36352143
TU1685	chr1	36382542	36382729	165	2.00	2	36382542-36382628	36382652-36382729
TU1686	chr1	36383099	36383290	180	3.00	2	36383099-36383188	36383201-36383290
TU1687	chr1	36404865	36405143	263	3.85	2	36404865-36405086	36405103-36405143
TU1688	chr1	36405610	36405884	275	15.63	1	36405610-36405884
TU1689	chr1	36433470	36433666	180	3.14	2	36433470-36433559	36433577-36433666
TU1690	chr1	36434078	36434310	215	3.18	2	36434078-36434167	36434186-36434310
TU1691	chr1	36435117	36436534	1412	7.77	2	36435117-36435844	36435851-36436534
TU1692	chr1	36436602	36437864	1263	7.38	1	36436602-36437864
TU1693	chr1	36438202	36438428	209	5.95	2	36438202-36438313	36438332-36438428
TU1694	chr1	36438838	36439224	358	3.65	2	36438838-36438922	36438952-36439224
TU1695	chr1	36448534	36448735	180	2.00	2	36448534-36448623	36448646-36448735
TU1696	chr1	36452830	36453027	180	2.94	2	36452830-36452919	36452938-36453027
TU1697	chr1	36453094	36453739	613	3.30	3	36453094-36453183	36453196-36453512	36453534-36453739
TU1698	chr1	36454271	36454461	180	2.46	2	36454271-36454360	36454372-36454461
TU1699	chr1	36454495	36454682	183	3.79	2	36454495-36454587	36454593-36454682
TU1700	chr1	36455525	36455718	153	2.08	2	36455525-36455587	36455629-36455718
TU1701	chr1	36457040	36457388	320	2.37	3	36457040-36457110	36457112-36457270	36457299-36457388
TU1702	chr1	36467732	36467933	180	2.00	2	36467732-36467821	36467844-36467933
TU1703	chr1	36469026	36469223	180	2.00	2	36469026-36469115	36469134-36469223
TU1704	chr1	36469989	36470402	409	4.33	2	36469989-36470302	36470308-36470402
TU1705	chr1	36470678	36470870	180	2.87	2	36470678-36470767	36470781-36470870
TU1706	chr1	36470946	36471177	214	4.12	2	36470946-36471050	36471069-36471177
TU1707	chr1	36471497	36471883	345	2.42	3	36471497-36471585	36471612-36471776	36471793-36471883
TU1708	chr1	36472177	36472382	175	2.00	2	36472177-36472262	36472294-36472382
TU1709	chr1	36483113	36483307	180	2.48	2	36483113-36483202	36483218-36483307
TU1710	chr1	36484295	36484497	182	3.77	2	36484295-36484386	36484408-36484497
TU1711	chr1	36488280	36488588	271	4.59	3	36488280-36488370	36488395-36488486	36488501-36488588
TU1712	chr1	36497080	36497286	183	3.52	2	36497080-36497172	36497197-36497286
TU1713	chr1	36502681	36502873	180	2.00	2	36502681-36502770	36502784-36502873
TU1714	chr1	36506148	36506321	174	8.49	1	36506148-36506321
TU1715	chr1	36506576	36506780	180	2.93	2	36506576-36506665	36506691-36506780
TU1716	chr1	36508608	36508798	180	3.00	2	36508608-36508697	36508709-36508798
TU1717	chr1	36536430	36538168	373	5.53	2	36536430-36536716	36538083-36538168
TU1718	chr1	36537038	36537225	180	2.37	2	36537038-36537127	36537136-36537225
TU1719	chr1	36537649	36537871	180	2.00	2	36537649-36537738	36537782-36537871
TU1720	chr1	36745795	36745977	180	2.00	2	36745795-36745884	36745888-36745977
TU1721	chr1	36746563	36746775	192	4.11	2	36746563-36746660	36746682-36746775
TU1722	chr1	36747069	36762086	2184	22.19	9	36747069-36747214	36749350-36749568	36750475-36750738	36751485-36751664	36754549-36754682	36754821-36754948	36757690-36757855	36758380-36758605	36761366-36762086
TU1723	chr1	36747730	36747992	263	4.05	1	36747730-36747992
TU1724	chr1	36748560	36748793	234	4.49	1	36748560-36748793
TU1725	chr1	36762113	36762822	710	21.55	1	36762113-36762822
TU1726	chr1	36769369	36769569	180	2.00	2	36769369-36769458	36769480-36769569
TU1727	chr1	36770690	36770897	180	2.50	2	36770690-36770779	36770808-36770897
TU1728	chr1	36882899	36883139	241	67.93	1	36882899-36883139
TU1729	chr1	36905932	36906145	180	2.00	2	36905932-36906021	36906056-36906145
TU1730	chr1	36976101	36976286	180	3.00	2	36976101-36976190	36976197-36976286
TU1731	chr1	38550889	38558977	225	5.50	2	38550889-38551009	38558874-38558977
TU1732	chr1	38556404	38556604	180	2.00	2	38556404-38556493	38556515-38556604
TU1733	chr1	38559130	38560640	205	4.80	3	38559130-38559177	38560475-38560528	38560538-38560640
TU1734	chr1	38566337	38566536	195	3.69	2	38566337-38566441	38566447-38566536
TU1735	chr1	38569586	38569778	180	2.00	2	38569586-38569675	38569689-38569778
TU1736	chr1	38570070	38570282	180	2.00	2	38570070-38570159	38570193-38570282
TU1737	chr1	38577025	38577216	180	2.92	2	38577025-38577114	38577127-38577216
TU1738	chr1	38580166	38580474	304	3.69	2	38580166-38580237	38580243-38580474
TU1739	chr1	38580924	38581115	180	2.00	2	38580924-38581013	38581026-38581115
TU1740	chr1	38585005	38585329	293	2.51	3	38585005-38585117	38585123-38585212	38585240-38585329
TU1741	chr1	38586216	38586415	181	2.46	2	38586216-38586306	38586326-38586415
TU1742	chr1	38591279	38591471	180	2.00	2	38591279-38591368	38591382-38591471
TU1743	chr1	38593028	38593218	163	2.00	2	38593028-38593115	38593144-38593218
TU1744	chr1	38594570	38595965	1334	11.91	3	38594570-38595115	38595174-38595861	38595866-38595965
TU1745	chr1	38612889	38613072	180	2.00	2	38612889-38612978	38612983-38613072
TU1746	chr1	38617416	38617604	180	2.00	2	38617416-38617505	38617515-38617604
TU1747	chr1	38622995	38623181	180	2.00	2	38622995-38623084	38623092-38623181
TU1748	chr1	38628931	38629177	247	13.67	1	38628931-38629177
TU1749	chr1	38629230	38629789	546	11.73	2	38629230-38629319	38629334-38629789
TU1750	chr1	38629879	38630762	799	5.66	4	38629879-38630198	38630214-38630320	38630335-38630616	38630673-38630762
TU1751	chr1	38630886	38631091	171	2.00	2	38630886-38630969	38631005-38631091
TU1752	chr1	38660237	38660468	210	2.63	2	38660237-38660356	38660379-38660468
TU1753	chr1	38665546	38665993	369	3.11	4	38665546-38665635	38665640-38665737	38665772-38665862	38665904-38665993
TU1754	chr1	38666292	38666504	203	5.22	2	38666292-38666382	38666393-38666504
TU1755	chr1	38667589	38667787	180	2.00	2	38667589-38667678	38667698-38667787
TU1756	chr1	38668108	38668434	268	3.32	3	38668108-38668197	38668227-38668317	38668348-38668434
TU1757	chr1	38668667	38668851	185	2.83	1	38668667-38668851
TU1758	chr1	38669596	38669885	290	4.25	1	38669596-38669885
TU1759	chr1	38670187	38670579	364	3.62	3	38670187-38670277	38670297-38670479	38670490-38670579
TU1760	chr1	38670623	38671435	753	3.27	3	38670623-38671151	38671204-38671337	38671346-38671435
TU1761	chr1	38672627	38672825	180	2.48	2	38672627-38672716	38672736-38672825
TU1762	chr1	38676810	38677029	180	2.61	2	38676810-38676899	38676940-38677029
TU1763	chr1	38698497	38698871	355	3.27	2	38698497-38698585	38698606-38698871
TU1764	chr1	38699331	38699675	270	2.95	3	38699331-38699420	38699464-38699553	38699586-38699675
TU1765	chr1	38705304	38705505	202	5.72	1	38705304-38705505
TU1766	chr1	38721289	38721474	178	2.00	2	38721289-38721376	38721385-38721474
TU1767	chr1	38724753	38724948	180	2.00	2	38724753-38724842	38724859-38724948
TU1768	chr1	38764409	38764601	186	2.48	2	38764409-38764498	38764506-38764601
TU1769	chr1	38764816	38765009	180	3.93	2	38764816-38764905	38764920-38765009
TU1770	chr1	38765813	38766001	180	3.13	2	38765813-38765902	38765912-38766001
TU1771	chr1	38769649	38769860	180	2.00	2	38769649-38769738	38769771-38769860
TU1772	chr1	38770521	38770730	180	2.00	2	38770521-38770610	38770641-38770730
TU1773	chr1	38782792	38782996	180	4.37	2	38782792-38782881	38782907-38782996
TU1774	chr1	38791677	38791917	175	2.00	2	38791677-38791764	38791831-38791917
TU1775	chr1	39299424	39299620	175	2.00	2	39299424-39299512	39299535-39299620
TU1776	chr1	39301169	39301358	190	4.57	1	39301169-39301358
TU1777	chr1	39303079	39303549	466	12.71	2	39303079-39303454	39303460-39303549
TU1778	chr1	39303804	39304010	201	2.78	2	39303804-39303895	39303902-39304010
TU1779	chr1	39374474	39374659	180	3.00	2	39374474-39374563	39374570-39374659
TU1780	chr1	39374898	39375090	178	2.47	2	39374898-39374987	39375003-39375090
TU1781	chr1	39385101	39385297	180	2.94	2	39385101-39385190	39385208-39385297
TU1782	chr1	39390534	39390838	180	2.00	2	39390534-39390623	39390749-39390838
TU1783	chr1	39393353	39394575	1219	11.11	2	39393353-39394481	39394486-39394575
TU1784	chr1	39394979	39395527	431	2.22	5	39394979-39395058	39395082-39395215	39395255-39395321	39395361-39395450	39395468-39395527
TU1785	chr1	39396039	39396300	252	3.52	2	39396039-39396200	39396211-39396300
TU1786	chr1	39396743	39397555	803	5.91	2	39396743-39397020	39397031-39397555
TU1787	chr1	39402137	39402323	165	2.00	2	39402137-39402220	39402243-39402323
TU1788	chr1	39407156	39407563	383	3.39	2	39407156-39407428	39407454-39407563
TU1789	chr1	39407750	39408013	246	2.35	2	39407750-39407824	39407843-39408013
TU1790	chr1	39418701	39418908	180	2.00	2	39418701-39418790	39418819-39418908
TU1791	chr1	39448759	39448978	180	2.87	2	39448759-39448848	39448889-39448978
TU1792	chr1	39450670	39450866	190	3.25	2	39450670-39450769	39450777-39450866
TU1793	chr1	39451176	39451521	288	4.25	3	39451176-39451282	39451309-39451399	39451432-39451521
TU1794	chr1	39452077	39452324	248	3.62	1	39452077-39452324
TU1795	chr1	39452437	39453277	728	4.42	5	39452437-39452626	39452656-39452717	39452774-39452863	39452873-39452962	39452982-39453277
TU1796	chr1	39453454	39453667	176	2.46	2	39453454-39453539	39453578-39453667
TU1797	chr1	39466663	39466862	180	2.47	2	39466663-39466752	39466773-39466862
TU1798	chr1	39468342	39468556	180	2.53	2	39468342-39468431	39468467-39468556
TU1799	chr1	39469646	39469923	278	4.99	1	39469646-39469923
TU1800	chr1	39481064	39481257	180	2.00	2	39481064-39481153	39481168-39481257
TU1801	chr1	39484998	39485207	180	2.00	2	39484998-39485087	39485118-39485207
TU1802	chr1	39486031	39486498	417	5.44	3	39486031-39486101	39486133-39486380	39486401-39486498
TU1803	chr1	40396662	40396867	180	2.00	2	40396662-40396751	40396778-40396867
TU1804	chr1	40540914	40541116	180	2.00	2	40540914-40541003	40541027-40541116
TU1805	chr1	41731345	41731669	310	4.89	2	41731345-41731606	41731622-41731669
TU1806	chr1	41731794	41731980	187	3.38	1	41731794-41731980
TU1807	chr1	42012972	42013352	370	6.75	2	42012972-42013251	42013263-42013352
TU1808	chr1	42075123	42075310	180	2.00	2	42075123-42075212	42075221-42075310
TU1809	chr1	42736097	42736503	407	5.74	1	42736097-42736503
TU1810	chr1	42738591	42738794	180	2.00	2	42738591-42738680	42738705-42738794
TU1811	chr1	42857085	42857296	175	2.51	2	42857085-42857174	42857212-42857296
TU1812	chr1	42876525	42876724	175	2.00	2	42876525-42876612	42876638-42876724
TU1813	chr1	42881923	42882116	180	2.00	2	42881923-42882012	42882027-42882116
TU1814	chr1	42896237	42896444	189	2.68	2	42896237-42896335	42896355-42896444
TU1815	chr1	42897082	42897289	188	3.72	2	42897082-42897174	42897195-42897289
TU1816	chr1	42899063	42899261	180	2.00	2	42899063-42899152	42899172-42899261
TU1817	chr1	42900825	42901011	180	3.99	2	42900825-42900914	42900922-42901011
TU1818	chr1	42916641	42916853	180	2.00	2	42916641-42916730	42916764-42916853
TU1819	chr1	42918271	42918459	180	2.92	2	42918271-42918360	42918370-42918459
TU1820	chr1	42957403	42957604	180	2.00	2	42957403-42957492	42957515-42957604
TU1821	chr1	42957800	42958001	180	2.93	2	42957800-42957889	42957912-42958001
TU1822	chr1	42995031	42995196	163	5.03	2	42995031-42995080	42995084-42995196
TU1823	chr1	43006016	43006210	180	4.00	2	43006016-43006105	43006121-43006210
TU1824	chr1	43009041	43009285	224	5.06	2	43009041-43009174	43009196-43009285
TU1825	chr1	43009302	43009494	185	3.30	2	43009302-43009391	43009400-43009494
TU1826	chr1	43010229	43010643	355	2.40	3	43010229-43010318	43010351-43010525	43010554-43010643
TU1827	chr1	43011153	43011377	180	2.44	2	43011153-43011242	43011288-43011377
TU1828	chr1	43011742	43012349	596	5.88	2	43011742-43011998	43012011-43012349
TU1829	chr1	43012442	43013163	682	7.12	2	43012442-43012901	43012942-43013163
TU1830	chr1	43013338	43013767	430	8.36	1	43013338-43013767
TU1831	chr1	43013844	43014052	177	2.33	2	43013844-43013933	43013966-43014052
TU1832	chr1	44387646	44387848	180	3.00	2	44387646-44387735	44387759-44387848
TU1833	chr1	44841791	44841991	180	2.00	2	44841791-44841880	44841902-44841991
TU1834	chr1	44958242	44958441	180	3.00	2	44958242-44958331	44958352-44958441
TU1835	chr1	44984146	44984332	180	2.00	2	44984146-44984235	44984243-44984332
TU1836	chr1	44995048	44995277	201	3.17	2	44995048-44995137	44995167-44995277
TU1837	chr1	44995938	44996139	182	2.69	2	44995938-44996027	44996048-44996139
TU1838	chr1	44996582	44997257	662	7.74	3	44996582-44996837	44996850-44997033	44997036-44997257
TU1839	chr1	45028667	45029050	349	3.25	3	45028667-45028831	45028848-45028939	45028959-45029050
TU1840	chr1	45031383	45031588	180	2.00	2	45031383-45031472	45031499-45031588
TU1841	chr1	45032297	45032503	180	2.95	2	45032297-45032386	45032414-45032503
TU1842	chr1	45033414	45033632	213	5.74	2	45033414-45033532	45033539-45033632
TU1843	chr1	45033879	45034091	178	2.51	2	45033879-45033961	45033997-45034091
TU1844	chr1	45047113	45047317	180	2.87	2	45047113-45047202	45047228-45047317
TU1845	chr1	45050163	45050354	180	2.82	2	45050163-45050252	45050265-45050354
TU1846	chr1	45050619	45050884	266	2.87	1	45050619-45050884
TU1847	chr1	45054490	45054692	180	2.00	2	45054490-45054579	45054603-45054692
TU1848	chr1	45054813	45055003	180	2.98	2	45054813-45054902	45054914-45055003
TU1849	chr1	45055474	45055676	178	2.41	2	45055474-45055563	45055589-45055676
TU1850	chr1	45059266	45059465	180	2.00	2	45059266-45059355	45059376-45059465
TU1851	chr1	45062094	45062307	201	2.73	2	45062094-45062183	45062197-45062307
TU1852	chr1	45067396	45067586	182	2.83	2	45067396-45067485	45067495-45067586
TU1853	chr1	45068196	45068512	317	7.76	1	45068196-45068512
TU1854	chr1	45068588	45068857	259	4.74	2	45068588-45068756	45068768-45068857
TU1855	chr1	45068926	45069492	547	9.34	2	45068926-45069372	45069393-45069492
TU1856	chr1	45069751	45069965	178	2.02	2	45069751-45069840	45069878-45069965
TU1857	chr1	45089413	45089619	180	2.63	2	45089413-45089502	45089530-45089619
TU1858	chr1	45095005	45095213	180	2.00	2	45095005-45095094	45095124-45095213
TU1859	chr1	45098819	45099010	180	3.00	2	45098819-45098908	45098921-45099010
TU1860	chr1	45099710	45099921	204	4.77	2	45099710-45099799	45099808-45099921
TU1861	chr1	45100356	45100549	180	2.00	2	45100356-45100445	45100460-45100549
TU1862	chr1	45109765	45109953	180	2.62	2	45109765-45109854	45109864-45109953
TU1863	chr1	45110558	45110756	180	2.43	2	45110558-45110647	45110667-45110756
TU1864	chr1	45170077	45170276	180	2.00	2	45170077-45170166	45170187-45170276
TU1865	chr1	45175319	45175524	180	2.00	2	45175319-45175408	45175435-45175524
TU1866	chr1	45208470	45208656	180	2.00	2	45208470-45208559	45208567-45208656
TU1867	chr1	45221202	45221392	179	2.00	2	45221202-45221290	45221303-45221392
TU1868	chr1	45228517	45228714	180	2.73	2	45228517-45228606	45228625-45228714
TU1869	chr1	45242252	45242677	426	17.84	1	45242252-45242677
TU1870	chr1	45242847	45243386	535	7.51	3	45242847-45242909	45242913-45243006	45243009-45243386
TU1871	chr1	45257241	45257449	180	2.48	2	45257241-45257330	45257360-45257449
TU1872	chr1	45272447	45272648	180	2.00	2	45272447-45272536	45272559-45272648
TU1873	chr1	45281183	45281374	181	2.57	2	45281183-45281273	45281285-45281374
TU1874	chr1	45285728	45285927	168	2.15	2	45285728-45285817	45285850-45285927
TU1875	chr1	45289676	45289990	315	4.17	1	45289676-45289990
TU1876	chr1	45290365	45290665	265	2.26	3	45290365-45290449	45290478-45290567	45290576-45290665
TU1877	chr1	45290774	45290980	198	3.85	2	45290774-45290867	45290877-45290980
TU1878	chr1	45291456	45291648	182	6.31	2	45291456-45291545	45291557-45291648
TU1879	chr1	45291943	45292146	180	2.41	2	45291943-45292032	45292057-45292146
TU1880	chr1	45292828	45293165	270	3.98	3	45292828-45292917	45292931-45293020	45293076-45293165
TU1881	chr1	45293861	45294043	180	2.49	2	45293861-45293950	45293954-45294043
TU1882	chr1	45308011	45308248	238	4.05	1	45308011-45308248
TU1883	chr1	45308355	45308641	246	2.57	3	45308355-45308444	45308459-45308557	45308585-45308641
TU1884	chr1	45308948	45309165	202	5.41	2	45308948-45309057	45309074-45309165
TU1885	chr1	45316008	45316221	180	2.00	2	45316008-45316097	45316132-45316221
TU1886	chr1	45321815	45322015	180	2.00	2	45321815-45321904	45321926-45322015
TU1887	chr1	45347870	45348053	170	2.00	2	45347870-45347951	45347966-45348053
TU1888	chr1	45355948	45356762	806	4.29	4	45355948-45356263	45356266-45356448	45356452-45356574	45356579-45356762
TU1889	chr1	46076379	46076570	180	2.00	2	46076379-46076468	46076481-46076570
TU1890	chr1	46088532	46088712	180	2.74	2	46088532-46088621	46088623-46088712
TU1891	chr1	46088774	46089658	725	5.10	4	46088774-46088863	46088929-46089018	46089110-46089486	46089491-46089658
TU1892	chr1	46089660	46089883	203	4.02	2	46089660-46089772	46089794-46089883
TU1893	chr1	46089944	46090134	180	2.04	2	46089944-46090033	46090045-46090134
TU1894	chr1	46090172	46090417	246	5.59	1	46090172-46090417
TU1895	chr1	46090572	46091558	958	3.91	3	46090572-46091085	46091091-46091446	46091471-46091558
TU1896	chr1	46092400	46092617	213	5.49	2	46092400-46092494	46092500-46092617
TU1897	chr1	46093003	46093198	158	2.00	2	46093003-46093092	46093131-46093198
TU1898	chr1	46093303	46093523	187	4.60	2	46093303-46093393	46093428-46093523
TU1899	chr1	46094631	46094823	180	3.08	2	46094631-46094720	46094734-46094823
TU1900	chr1	46096009	46096255	226	5.03	2	46096009-46096098	46096120-46096255
TU1901	chr1	46098423	46099536	1094	20.36	3	46098423-46099290	46099295-46099444	46099461-46099536
TU1902	chr1	46101718	46101917	180	2.53	2	46101718-46101807	46101828-46101917
TU1903	chr1	46102174	46102414	230	2.07	2	46102174-46102334	46102346-46102414
TU1904	chr1	46102503	46102760	258	4.42	1	46102503-46102760
TU1905	chr1	46102849	46103434	525	2.64	3	46102849-46102938	46102945-46103328	46103384-46103434
TU1906	chr1	46103943	46104537	573	4.64	3	46103943-46104032	46104040-46104214	46104230-46104537
TU1907	chr1	46104685	46105168	484	5.26	1	46104685-46105168
TU1908	chr1	46106460	46106667	180	2.28	2	46106460-46106549	46106578-46106667
TU1909	chr1	46109471	46109683	183	3.34	2	46109471-46109563	46109594-46109683
TU1910	chr1	46770465	46770672	180	2.00	2	46770465-46770554	46770583-46770672
TU1911	chr1	46812963	46813153	180	2.99	2	46812963-46813052	46813064-46813153
TU1912	chr1	47224647	47227830	357	65.29	2	47224647-47224818	47227646-47227830
TU1913	chr1	47226919	47227240	303	3.43	2	47226919-47226989	47227009-47227240
TU1914	chr1	47233268	47233854	503	5.19	4	47233268-47233316	47233351-47233440	47233442-47233521	47233571-47233854
TU1915	chr1	47235507	47235782	276	3.22	1	47235507-47235782
TU1916	chr1	47240892	47241106	215	4.15	1	47240892-47241106
TU1917	chr1	47273590	47273787	180	2.51	2	47273590-47273679	47273698-47273787
TU1918	chr1	47278432	47278630	180	2.94	2	47278432-47278521	47278541-47278630
TU1919	chr1	47291689	47292037	336	4.39	2	47291689-47291962	47291976-47292037
TU1920	chr1	47295457	47296137	541	3.02	5	47295457-47295503	47295554-47295646	47295667-47295887	47295922-47296011	47296048-47296137
TU1921	chr1	47296253	47296455	166	2.00	2	47296253-47296332	47296370-47296455
TU1922	chr1	47296579	47296758	180	2.81	1	47296579-47296758
TU1923	chr1	47343362	47343599	226	5.33	2	47343362-47343463	47343476-47343599
TU1924	chr1	47345712	47346088	351	2.83	3	47345712-47345801	47345804-47345974	47345999-47346088
TU1925	chr1	47346752	47346937	162	2.00	2	47346752-47346834	47346859-47346937
TU1926	chr1	47347266	47347466	176	2.00	2	47347266-47347351	47347377-47347466
TU1927	chr1	47347485	47350487	2832	28.27	4	47347485-47347575	47347589-47347963	47348112-47349369	47349380-47350487
TU1928	chr1	47351260	47351445	180	2.00	2	47351260-47351349	47351356-47351445
TU1929	chr1	47351786	47351999	180	2.00	2	47351786-47351875	47351910-47351999
TU1930	chr1	47353024	47353217	180	2.02	2	47353024-47353113	47353128-47353217
TU1931	chr1	47356652	47372724	1425	7.45	10	47356652-47356794	47357744-47357863	47358421-47358539	47360057-47360148	47361418-47361564	47361650-47361768	47364280-47364434	47366575-47366792	47366837-47366886	47372463-47372724
TU1932	chr1	47357957	47358142	179	2.12	2	47357957-47358046	47358054-47358142
TU1933	chr1	47363730	47364040	256	2.25	3	47363730-47363805	47363834-47363923	47363951-47364040
TU1934	chr1	47364054	47364244	180	2.00	2	47364054-47364143	47364155-47364244
TU1935	chr1	47367151	47367339	170	2.00	2	47367151-47367230	47367250-47367339
TU1936	chr1	47372823	47373204	329	4.33	2	47372823-47372880	47372934-47373204
TU1937	chr1	47373356	47374112	735	6.05	2	47373356-47374032	47374055-47374112
TU1938	chr1	47381444	47381657	180	2.47	2	47381444-47381533	47381568-47381657
TU1939	chr1	47386843	47387039	180	2.00	2	47386843-47386932	47386950-47387039
TU1940	chr1	47736453	47736651	180	2.90	2	47736453-47736542	47736562-47736651
TU1941	chr1	49288120	49288304	183	4.90	2	49288120-49288209	49288212-49288304
TU1942	chr1	49316255	49316459	180	2.00	2	49316255-49316344	49316370-49316459
TU1943	chr1	49319389	49319579	180	2.00	2	49319389-49319478	49319490-49319579
TU1944	chr1	52304030	52304208	154	2.00	2	52304030-52304119	52304145-52304208
TU1945	chr1	52339681	52339880	180	5.91	2	52339681-52339770	52339791-52339880
TU1946	chr1	52345608	52345933	271	3.66	3	52345608-52345697	52345710-52345800	52345844-52345933
TU1947	chr1	52345998	52346184	180	2.43	2	52345998-52346087	52346095-52346184
TU1948	chr1	52346622	52347006	385	23.42	1	52346622-52347006
TU1949	chr1	52347484	52347667	184	3.78	1	52347484-52347667
TU1950	chr1	52347849	52348049	180	2.34	2	52347849-52347938	52347960-52348049
TU1951	chr1	52348408	52348614	180	2.68	2	52348408-52348497	52348525-52348614
TU1952	chr1	52348929	52349130	179	2.18	2	52348929-52349018	52349042-52349130
TU1953	chr1	52353551	52353742	155	2.00	2	52353551-52353635	52353673-52353742
TU1954	chr1	52359591	52359802	183	2.83	2	52359591-52359677	52359707-52359802
TU1955	chr1	52360195	52360589	395	3.33	1	52360195-52360589
TU1956	chr1	52360750	52360954	184	3.57	2	52360750-52360843	52360865-52360954
TU1957	chr1	52360973	52361771	762	5.26	3	52360973-52361214	52361234-52361352	52361371-52361771
TU1958	chr1	52361783	52362063	281	7.99	1	52361783-52362063
TU1959	chr1	52362129	52362772	618	8.27	2	52362129-52362392	52362419-52362772
TU1960	chr1	52362846	52363315	378	7.28	3	52362846-52362906	52362951-52363012	52363061-52363315
TU1961	chr1	52363528	52363891	345	5.39	2	52363528-52363741	52363761-52363891
TU1962	chr1	52364062	52364410	344	4.53	2	52364062-52364106	52364112-52364410
TU1963	chr1	52364768	52365011	230	2.87	2	52364768-52364857	52364872-52365011
TU1964	chr1	52365316	52365545	230	3.56	1	52365316-52365545
TU1965	chr1	52366348	52366676	264	2.06	2	52366348-52366437	52366503-52366676
TU1966	chr1	52367482	52367668	180	2.63	2	52367482-52367571	52367579-52367668
TU1967	chr1	52370678	52375630	658	13.68	6	52370678-52370758	52372363-52372515	52374417-52374527	52375105-52375197	52375394-52375483	52375501-52375630
TU1968	chr1	52371755	52371950	180	2.00	2	52371755-52371844	52371861-52371950
TU1969	chr1	52379744	52379928	180	3.00	2	52379744-52379833	52379839-52379928
TU1970	chr1	52385677	52385909	233	3.09	1	52385677-52385909
TU1971	chr1	52386205	52386391	150	2.00	2	52386205-52386291	52386329-52386391
TU1972	chr1	52392537	52395691	241	17.19	2	52392537-52392660	52395575-52395691
TU1973	chr1	52395151	52395361	180	2.00	2	52395151-52395240	52395272-52395361
TU1974	chr1	52411046	52411244	180	2.00	2	52411046-52411135	52411155-52411244
TU1975	chr1	52423139	52423340	180	2.00	2	52423139-52423228	52423251-52423340
TU1976	chr1	52431748	52431954	180	2.93	2	52431748-52431837	52431865-52431954
TU1977	chr1	52432040	52432226	180	2.98	2	52432040-52432129	52432137-52432226
TU1978	chr1	52432375	52432575	163	2.11	2	52432375-52432447	52432486-52432575
TU1979	chr1	52433042	52433610	559	5.18	3	52433042-52433347	52433354-52433490	52433495-52433610
TU1980	chr1	52434161	52434354	180	3.00	2	52434161-52434250	52434265-52434354
TU1981	chr1	52434678	52434869	180	2.00	2	52434678-52434767	52434780-52434869
TU1982	chr1	52447715	52447891	177	18.49	1	52447715-52447891
TU1983	chr1	52659860	52660100	241	39.42	1	52659860-52660100
TU1984	chr1	52842751	52842924	174	2.07	1	52842751-52842924
TU1985	chr1	52868501	52868689	171	2.05	2	52868501-52868581	52868600-52868689
TU1986	chr1	52871583	52871780	188	3.83	2	52871583-52871679	52871690-52871780
TU1987	chr1	53050541	53050754	180	2.00	2	53050541-53050630	53050665-53050754
TU1988	chr1	53061652	53061913	255	3.14	2	53061652-53061815	53061823-53061913
TU1989	chr1	53064141	53064330	169	2.00	2	53064141-53064225	53064247-53064330
TU1990	chr1	53085700	53085921	180	2.00	2	53085700-53085789	53085832-53085921
TU1991	chr1	53087083	53087267	178	2.00	2	53087083-53087172	53087180-53087267
TU1992	chr1	53114626	53114828	167	2.00	2	53114626-53114703	53114740-53114828
TU1993	chr1	53119580	53119975	340	2.52	3	53119580-53119669	53119689-53119848	53119886-53119975
TU1994	chr1	53120375	53120570	180	2.00	2	53120375-53120464	53120481-53120570
TU1995	chr1	53121307	53121513	174	2.00	2	53121307-53121394	53121428-53121513
TU1996	chr1	53122770	53122977	185	3.56	2	53122770-53122864	53122888-53122977
TU1997	chr1	53123696	53123982	258	3.40	2	53123696-53123785	53123815-53123982
TU1998	chr1	53124448	53124689	242	4.64	1	53124448-53124689
TU1999	chr1	53124698	53124934	237	7.38	1	53124698-53124934
TU2000	chr1	53124980	53125188	196	4.49	2	53124980-53125084	53125098-53125188
TU2001	chr1	53126129	53126336	208	3.80	1	53126129-53126336
TU2002	chr1	53126926	53127134	200	2.32	2	53126926-53127015	53127025-53127134
TU2003	chr1	53127294	53127508	180	3.24	2	53127294-53127383	53127419-53127508
TU2004	chr1	53130517	53130697	180	2.00	2	53130517-53130606	53130608-53130697
TU2005	chr1	53138104	53138311	185	4.19	2	53138104-53138193	53138217-53138311
TU2006	chr1	53139286	53139848	533	3.64	5	53139286-53139410	53139413-53139513	53139521-53139612	53139632-53139749	53139752-53139848
TU2007	chr1	53140215	53140590	355	4.42	2	53140215-53140330	53140352-53140590
TU2008	chr1	53140893	53141114	213	5.21	2	53140893-53140990	53141000-53141114
TU2009	chr1	53142778	53142981	182	2.96	2	53142778-53142867	53142890-53142981
TU2010	chr1	53155423	53155610	180	3.00	2	53155423-53155512	53155521-53155610
TU2011	chr1	53158606	53159698	223	2.39	2	53158606-53158695	53159566-53159698
TU2012	chr1	53160148	53160653	499	3.01	2	53160148-53160219	53160227-53160653
TU2013	chr1	53160705	53160972	268	4.63	1	53160705-53160972
TU2014	chr1	53161004	53161342	339	6.10	1	53161004-53161342
TU2015	chr1	53161808	53162375	550	4.17	3	53161808-53161897	53161911-53162280	53162286-53162375
TU2016	chr1	53165238	53165438	164	2.00	2	53165238-53165324	53165362-53165438
TU2017	chr1	53166132	53166333	180	2.00	2	53166132-53166221	53166244-53166333
TU2018	chr1	53168039	53168233	180	3.00	2	53168039-53168128	53168144-53168233
TU2019	chr1	53179611	53180688	951	7.40	7	53179611-53179834	53179852-53179941	53179952-53180180	53180217-53180306	53180332-53180433	53180467-53180582	53180589-53180688
TU2020	chr1	53181306	53181524	199	6.48	2	53181306-53181397	53181418-53181524
TU2021	chr1	53181545	53181848	304	6.28	1	53181545-53181848
TU2022	chr1	53183311	53183522	186	4.73	2	53183311-53183402	53183429-53183522
TU2023	chr1	53190844	53191037	180	2.00	2	53190844-53190933	53190948-53191037
TU2024	chr1	53203864	53204194	317	6.44	2	53203864-53203995	53204010-53204194
TU2025	chr1	53204272	53205055	754	6.50	3	53204272-53204366	53204382-53204566	53204582-53205055
TU2026	chr1	53205084	53205289	182	3.47	2	53205084-53205173	53205198-53205289
TU2027	chr1	53205532	53205769	180	2.42	2	53205532-53205621	53205680-53205769
TU2028	chr1	53206123	53206411	289	3.11	1	53206123-53206411
TU2029	chr1	53206960	53207206	232	6.34	2	53206960-53207091	53207107-53207206
TU2030	chr1	53215027	53215232	180	2.00	2	53215027-53215116	53215143-53215232
TU2031	chr1	53220286	53220588	257	2.61	3	53220286-53220362	53220405-53220494	53220499-53220588
TU2032	chr1	53228878	53229064	157	2.00	2	53228878-53228950	53228981-53229064
TU2033	chr1	53229943	53230262	299	9.26	3	53229943-53230032	53230051-53230163	53230167-53230262
TU2034	chr1	53230462	53230766	268	3.63	2	53230462-53230518	53230556-53230766
TU2035	chr1	53231043	53231582	482	3.47	3	53231043-53231134	53231166-53231465	53231493-53231582
TU2036	chr1	53247041	53247243	180	3.04	2	53247041-53247130	53247154-53247243
TU2037	chr1	53354888	53355118	219	5.41	2	53354888-53354998	53355011-53355118
TU2038	chr1	53355248	53355452	180	2.00	2	53355248-53355337	53355363-53355452
TU2039	chr1	53357058	53357250	180	2.00	2	53357058-53357147	53357161-53357250
TU2040	chr1	53619650	53619848	180	2.00	2	53619650-53619739	53619759-53619848
TU2041	chr1	53750532	53750730	185	2.35	2	53750532-53750621	53750636-53750730
TU2042	chr1	53752092	53752287	180	2.00	2	53752092-53752181	53752198-53752287
TU2043	chr1	53756839	53757241	227	2.81	3	53756839-53756925	53756959-53757008	53757152-53757241
TU2044	chr1	53759612	53759827	202	4.42	2	53759612-53759714	53759729-53759827
TU2045	chr1	53760502	53760764	239	2.26	2	53760502-53760650	53760675-53760764
TU2046	chr1	53761396	53761809	414	8.37	1	53761396-53761809
TU2047	chr1	53761869	53762723	855	15.51	1	53761869-53762723
TU2048	chr1	53762808	53763203	365	3.10	3	53762808-53762901	53762925-53763105	53763114-53763203
TU2049	chr1	53763259	53763516	252	5.49	2	53763259-53763416	53763423-53763516
TU2050	chr1	53763822	53764008	187	2.90	1	53763822-53764008
TU2051	chr1	53764309	53764599	291	5.57	1	53764309-53764599
TU2052	chr1	53764988	53765358	303	5.28	3	53764988-53765034	53765102-53765262	53765264-53765358
TU2053	chr1	53765417	53765662	227	5.39	2	53765417-53765549	53765569-53765662
TU2054	chr1	53765904	53766116	213	15.69	1	53765904-53766116
TU2055	chr1	53766137	53766343	166	2.00	2	53766137-53766216	53766258-53766343
TU2056	chr1	53766423	53768372	1940	15.14	2	53766423-53768085	53768096-53768372
TU2057	chr1	53777239	53777434	180	2.48	2	53777239-53777328	53777345-53777434
TU2058	chr1	53781039	53781243	186	3.20	2	53781039-53781134	53781154-53781243
TU2059	chr1	53784920	53785115	180	2.00	2	53784920-53785009	53785026-53785115
TU2060	chr1	53789194	53789391	180	2.40	2	53789194-53789283	53789302-53789391
TU2061	chr1	53796007	53796206	193	2.88	2	53796007-53796096	53796104-53796206
TU2062	chr1	53798117	53798325	209	2.81	1	53798117-53798325
TU2063	chr1	53798407	53798696	290	20.07	1	53798407-53798696
TU2064	chr1	53798758	53799933	1173	8.29	2	53798758-53799156	53799160-53799933
TU2065	chr1	53799941	53800184	244	4.91	1	53799941-53800184
TU2066	chr1	53800397	53801073	575	3.32	5	53800397-53800593	53800604-53800731	53800739-53800864	53800892-53800969	53801028-53801073
TU2067	chr1	53801327	53801688	323	2.99	3	53801327-53801406	53801440-53801567	53801574-53801688
TU2068	chr1	53803663	53805236	1574	19.45	1	53803663-53805236
TU2069	chr1	53805374	53807264	1843	11.95	2	53805374-53806502	53806551-53807264
TU2070	chr1	53807355	53808402	999	5.03	4	53807355-53807832	53807846-53807994	53808017-53808142	53808157-53808402
TU2071	chr1	53808919	53809100	150	2.00	2	53808919-53809002	53809035-53809100
TU2072	chr1	53809106	53809294	182	2.87	2	53809106-53809197	53809205-53809294
TU2073	chr1	53809418	53809605	176	2.43	2	53809418-53809503	53809516-53809605
TU2074	chr1	53811184	53811377	180	4.00	2	53811184-53811273	53811288-53811377
TU2075	chr1	53811549	53811721	173	2.43	1	53811549-53811721
TU2076	chr1	53811756	53812117	336	2.39	3	53811756-53811845	53811857-53812012	53812028-53812117
TU2077	chr1	53812227	53812413	180	2.69	2	53812227-53812316	53812324-53812413
TU2078	chr1	53812451	53812646	180	3.07	2	53812451-53812540	53812557-53812646
TU2079	chr1	53814404	53814619	184	3.48	2	53814404-53814497	53814530-53814619
TU2080	chr1	53815199	53815400	198	3.32	2	53815199-53815301	53815306-53815400
TU2081	chr1	53816172	53816380	166	2.72	2	53816172-53816221	53816265-53816380
TU2082	chr1	53816672	53817452	729	4.90	4	53816672-53816761	53816793-53817191	53817196-53817345	53817363-53817452
TU2083	chr1	53818348	53818800	393	3.81	2	53818348-53818690	53818751-53818800
TU2084	chr1	53818888	53819097	209	8.52	2	53818888-53818983	53818985-53819097
TU2085	chr1	53821875	53822083	180	2.19	2	53821875-53821964	53821994-53822083
TU2086	chr1	53823465	53823649	157	2.00	2	53823465-53823543	53823572-53823649
TU2087	chr1	53823655	53823856	180	2.04	2	53823655-53823744	53823767-53823856
TU2088	chr1	53824517	53825279	729	5.70	3	53824517-53825060	53825075-53825169	53825190-53825279
TU2089	chr1	53825708	53826082	375	4.95	1	53825708-53826082
TU2090	chr1	53827465	53827886	367	5.80	2	53827465-53827518	53827574-53827886
TU2091	chr1	53828326	53828526	191	9.35	2	53828326-53828419	53828430-53828526
TU2092	chr1	53829655	53829858	180	2.30	2	53829655-53829744	53829769-53829858
TU2093	chr1	53834093	53834319	184	2.41	2	53834093-53834191	53834235-53834319
TU2094	chr1	53834424	53834639	196	2.62	2	53834424-53834513	53834534-53834639
TU2095	chr1	53834698	53834965	251	6.06	2	53834698-53834846	53834864-53834965
TU2096	chr1	53837025	53837198	174	2.07	1	53837025-53837198
TU2097	chr1	53838797	53838994	180	2.00	2	53838797-53838886	53838905-53838994
TU2098	chr1	53840091	53840466	354	4.68	3	53840091-53840200	53840206-53840354	53840372-53840466
TU2099	chr1	53840566	53842591	1971	9.17	5	53840566-53840857	53840878-53842025	53842041-53842348	53842355-53842483	53842498-53842591
TU2100	chr1	53842685	53843369	647	3.96	4	53842685-53842773	53842789-53843151	53843174-53843278	53843280-53843369
TU2101	chr1	53843445	53843713	269	5.83	1	53843445-53843713
TU2102	chr1	53844831	53845271	432	4.06	2	53844831-53845165	53845175-53845271
TU2103	chr1	53845648	53845843	168	2.00	2	53845648-53845735	53845764-53845843
TU2104	chr1	53847056	53847718	558	2.55	5	53847056-53847145	53847154-53847244	53847262-53847436	53847499-53847588	53847607-53847718
TU2105	chr1	53848371	53849002	586	5.01	2	53848371-53848843	53848890-53849002
TU2106	chr1	53858366	53858548	150	2.39	2	53858366-53858425	53858459-53858548
TU2107	chr1	53861476	53861685	189	4.65	2	53861476-53861572	53861594-53861685
TU2108	chr1	53862576	53862770	190	4.45	2	53862576-53862665	53862671-53862770
TU2109	chr1	53863008	53863356	296	2.14	3	53863008-53863072	53863108-53863251	53863270-53863356
TU2110	chr1	53890050	53890245	180	2.00	2	53890050-53890139	53890156-53890245
TU2111	chr1	53936809	53937013	172	4.74	2	53936809-53936918	53936952-53937013
TU2112	chr1	53937016	53937684	636	5.40	3	53937016-53937105	53937130-53937562	53937572-53937684
TU2113	chr1	53937915	53938117	203	2.98	1	53937915-53938117
TU2114	chr1	53938743	53938947	180	2.00	2	53938743-53938832	53938858-53938947
TU2115	chr1	53939659	53939864	195	2.62	2	53939659-53939748	53939760-53939864
TU2116	chr1	53968749	53968949	201	3.88	1	53968749-53968949
TU2117	chr1	54485510	54485982	455	5.36	2	54485510-54485599	54485618-54485982
TU2118	chr1	54489904	54490100	180	2.60	2	54489904-54489993	54490011-54490100
TU2119	chr1	54508912	54509102	180	2.83	2	54508912-54509001	54509013-54509102
TU2120	chr1	54530590	54530779	180	2.00	2	54530590-54530679	54530690-54530779
TU2121	chr1	54532581	54532781	190	7.08	2	54532581-54532680	54532692-54532781
TU2122	chr1	54539052	54539254	180	2.76	2	54539052-54539141	54539165-54539254
TU2123	chr1	54540584	54540848	265	3.38	1	54540584-54540848
TU2124	chr1	54557184	54557404	180	2.00	2	54557184-54557273	54557315-54557404
TU2125	chr1	54579980	54580245	264	3.01	2	54579980-54580198	54580201-54580245
TU2126	chr1	54594185	54600641	180	4.25	2	54594185-54594274	54600552-54600641
TU2127	chr1	54611496	54611701	180	3.00	2	54611496-54611585	54611612-54611701
TU2128	chr1	54614566	54614765	180	2.47	2	54614566-54614655	54614676-54614765
TU2129	chr1	54622236	54622428	175	2.45	2	54622236-54622325	54622344-54622428
TU2130	chr1	54632894	54633074	164	2.00	2	54632894-54632969	54632987-54633074
TU2131	chr1	54633565	54633765	201	3.60	1	54633565-54633765
TU2132	chr1	54634212	54634404	161	2.00	2	54634212-54634282	54634315-54634404
TU2133	chr1	54639594	54639778	180	2.00	2	54639594-54639683	54639689-54639778
TU2134	chr1	54653642	54653835	180	2.00	2	54653642-54653731	54653746-54653835
TU2135	chr1	54693815	54694275	461	9.56	1	54693815-54694275
TU2136	chr1	54861672	54861862	180	2.00	2	54861672-54861761	54861773-54861862
TU2137	chr1	54866288	54866472	180	2.00	2	54866288-54866377	54866383-54866472
TU2138	chr1	54913807	54913998	180	2.00	2	54913807-54913896	54913909-54913998
TU2139	chr1	54920985	54921181	180	2.00	2	54920985-54921074	54921092-54921181
TU2140	chr1	54921754	54921931	160	2.45	2	54921754-54921812	54921831-54921931
TU2141	chr1	55523402	55523606	180	2.00	2	55523402-55523491	55523517-55523606
TU2142	chr1	55626231	55626613	371	5.65	2	55626231-55626320	55626333-55626613
TU2143	chr1	55626889	55627081	187	3.79	2	55626889-55626979	55626986-55627081
TU2144	chr1	55627128	55627573	435	4.07	2	55627128-55627217	55627229-55627573
TU2145	chr1	55627627	55629788	344	2.97	3	55627627-55627729	55629534-55629640	55629655-55629788
TU2146	chr1	55629987	55630193	180	3.94	2	55629987-55630076	55630104-55630193
TU2147	chr1	55630289	55630536	234	2.54	2	55630289-55630432	55630447-55630536
TU2148	chr1	55632879	55633078	180	2.96	2	55632879-55632968	55632989-55633078
TU2149	chr1	55633659	55633856	188	3.96	2	55633659-55633750	55633761-55633856
TU2150	chr1	55636070	55636900	685	3.08	5	55636070-55636159	55636192-55636281	55636320-55636430	55636448-55636537	55636597-55636900
TU2151	chr1	55637203	55637402	200	3.56	1	55637203-55637402
TU2152	chr1	55639878	55640084	172	2.00	2	55639878-55639964	55640000-55640084
TU2153	chr1	55641949	55642143	168	2.00	2	55641949-55642037	55642065-55642143
TU2154	chr1	55650153	55650351	184	2.44	2	55650153-55650246	55650262-55650351
TU2155	chr1	55657279	55657478	180	2.00	2	55657279-55657368	55657389-55657478
TU2156	chr1	55661695	55669315	666	4.61	4	55661695-55661757	55661821-55662160	55666375-55666584	55669263-55669315
TU2157	chr1	55670947	55678447	341	3.77	4	55670947-55671008	55672459-55672583	55676315-55676410	55678390-55678447
TU2158	chr1	55677006	55677219	180	3.00	2	55677006-55677095	55677130-55677219
TU2159	chr1	55677308	55677493	186	4.28	1	55677308-55677493
TU2160	chr1	55680585	55691452	988	5.06	5	55680585-55680679	55681265-55681501	55681772-55682068	55689980-55690283	55691398-55691452
TU2161	chr1	55682195	55682403	202	5.25	2	55682195-55682293	55682301-55682403
TU2162	chr1	55686505	55686696	153	2.45	2	55686505-55686594	55686634-55686696
TU2163	chr1	55689211	55689411	180	2.96	2	55689211-55689300	55689322-55689411
TU2164	chr1	55696490	55707668	234	2.18	3	55696490-55696576	55703129-55703218	55707612-55707668
TU2165	chr1	58173334	58173523	165	2.00	2	58173334-58173423	58173449-58173523
TU2166	chr1	58254929	58255125	180	2.00	2	58254929-58255018	58255036-58255125
TU2167	chr1	58322915	58323081	167	3.16	1	58322915-58323081
TU2168	chr1	58323166	58323415	250	7.49	1	58323166-58323415
TU2169	chr1	58323426	58323754	321	3.52	2	58323426-58323538	58323547-58323754
TU2170	chr1	58325193	58325380	180	3.33	2	58325193-58325282	58325291-58325380
TU2171	chr1	58325627	58325834	179	2.00	2	58325627-58325715	58325745-58325834
TU2172	chr1	58326007	58326216	206	4.73	2	58326007-58326111	58326116-58326216
TU2173	chr1	58326731	58326936	190	3.70	2	58326731-58326824	58326841-58326936
TU2174	chr1	58329971	58330184	180	3.00	2	58329971-58330060	58330095-58330184
TU2175	chr1	58342797	58343207	408	3.40	2	58342797-58343104	58343108-58343207
TU2176	chr1	58343887	58344324	357	2.73	4	58343887-58343973	58343987-58344076	58344138-58344227	58344235-58344324
TU2177	chr1	58344417	58344714	278	3.79	3	58344417-58344506	58344519-58344616	58344625-58344714
TU2178	chr1	58345111	58345309	180	2.32	2	58345111-58345200	58345220-58345309
TU2179	chr1	58345388	58346305	895	2.98	6	58345388-58345477	58345479-58345586	58345589-58345760	58345776-58345982	58345984-58346211	58346216-58346305
TU2180	chr1	58346392	58348539	2031	9.17	4	58346392-58346448	58346488-58346577	58346636-58347918	58347939-58348539
TU2181	chr1	58348895	58349250	318	5.61	3	58348895-58348984	58349000-58349136	58349160-58349250
TU2182	chr1	58349488	58349665	178	2.55	1	58349488-58349665
TU2183	chr1	58349776	58350379	576	6.21	2	58349776-58350012	58350041-58350379
TU2184	chr1	58364747	58364948	180	2.00	2	58364747-58364836	58364859-58364948
TU2185	chr1	58399809	58400175	363	8.95	2	58399809-58400078	58400083-58400175
TU2186	chr1	58400245	58400434	179	2.45	2	58400245-58400334	58400346-58400434
TU2187	chr1	58400729	58400937	180	2.00	2	58400729-58400818	58400848-58400937
TU2188	chr1	58501153	58501340	170	2.00	2	58501153-58501233	58501252-58501340
TU2189	chr1	58574667	58577568	277	3.53	3	58574667-58574756	58576245-58576345	58577483-58577568
TU2190	chr1	58575319	58575527	180	2.00	2	58575319-58575408	58575438-58575527
TU2191	chr1	58583394	58584317	305	8.14	3	58583394-58583463	58584060-58584182	58584206-58584317
TU2192	chr1	58592118	58592336	182	3.34	2	58592118-58592209	58592247-58592336
TU2193	chr1	58599123	58599317	180	3.59	2	58599123-58599212	58599228-58599317
TU2194	chr1	58599368	58599847	480	55.69	1	58599368-58599847
TU2195	chr1	58612182	58612588	175	9.45	2	58612182-58612278	58612511-58612588
TU2196	chr1	58619806	58619969	164	2.35	1	58619806-58619969
TU2197	chr1	58620103	58620305	203	3.41	1	58620103-58620305
TU2198	chr1	58620473	58620678	187	2.51	2	58620473-58620562	58620582-58620678
TU2199	chr1	58621299	58621489	180	2.97	2	58621299-58621388	58621400-58621489
TU2200	chr1	58622355	58622619	246	3.32	2	58622355-58622510	58622530-58622619
TU2201	chr1	58622687	58622969	269	4.10	2	58622687-58622779	58622794-58622969
TU2202	chr1	58623593	58624383	733	4.73	3	58623593-58623856	58623902-58624171	58624185-58624383
TU2203	chr1	58625029	58625318	290	8.62	1	58625029-58625318
TU2204	chr1	58625721	58626330	498	2.69	4	58625721-58625809	58625847-58625962	58625964-58626085	58626160-58626330
TU2205	chr1	58626538	58626735	153	2.52	2	58626538-58626600	58626646-58626735
TU2206	chr1	58626885	58627179	295	4.85	1	58626885-58627179
TU2207	chr1	58627276	58627630	326	4.87	2	58627276-58627370	58627400-58627630
TU2208	chr1	58627676	58627855	180	2.27	1	58627676-58627855
TU2209	chr1	58627928	58628106	160	3.48	2	58627928-58628019	58628039-58628106
TU2210	chr1	58628174	58628390	217	7.78	1	58628174-58628390
TU2211	chr1	58628482	58628835	331	6.52	2	58628482-58628588	58628612-58628835
TU2212	chr1	58628872	58629107	231	2.99	2	58628872-58628991	58628997-58629107
TU2213	chr1	58629199	58629395	197	3.75	1	58629199-58629395
TU2214	chr1	58700471	58700845	304	2.31	3	58700471-58700558	58700590-58700718	58700759-58700845
TU2215	chr1	58707892	58717217	584	2.83	6	58707892-58707953	58707969-58708016	58709312-58709441	58711780-58711920	58713460-58713549	58717105-58717217
TU2216	chr1	58713204	58713404	180	2.00	2	58713204-58713293	58713315-58713404
TU2217	chr1	58746523	58758151	654	6.95	5	58746523-58746618	58750909-58751049	58757696-58757892	58757920-58758049	58758062-58758151
TU2218	chr1	58758476	58758668	180	2.44	2	58758476-58758565	58758579-58758668
TU2219	chr1	58759156	58759618	463	16.08	1	58759156-58759618
TU2220	chr1	58759675	58759926	252	5.08	1	58759675-58759926
TU2221	chr1	58759940	58761052	1041	8.96	4	58759940-58760140	58760154-58760479	58760500-58760936	58760976-58761052
TU2222	chr1	58761249	58761434	180	2.00	2	58761249-58761338	58761345-58761434
TU2223	chr1	58762267	58762471	180	2.00	2	58762267-58762356	58762382-58762471
TU2224	chr1	58827561	58827764	180	2.00	2	58827561-58827650	58827675-58827764
TU2225	chr1	58868448	58868646	180	2.00	2	58868448-58868537	58868557-58868646
TU2226	chr1	58881967	58882182	180	2.00	2	58881967-58882056	58882093-58882182
TU2227	chr1	58886267	58886486	180	2.00	2	58886267-58886356	58886397-58886486
TU2228	chr1	58922794	58924639	348	5.27	4	58922794-58922903	58924033-58924122	58924150-58924239	58924582-58924639
TU2229	chr1	58923147	58923325	179	2.01	1	58923147-58923325
TU2230	chr1	58925750	58925930	180	2.49	2	58925750-58925839	58925841-58925930
TU2231	chr1	58937500	58937662	163	2.21	1	58937500-58937662
TU2232	chr1	58940050	58940239	173	2.00	2	58940050-58940136	58940154-58940239
TU2233	chr1	58942591	58942790	180	2.00	2	58942591-58942680	58942701-58942790
TU2234	chr1	58951073	58951768	157	2.27	2	58951073-58951162	58951702-58951768
TU2235	chr1	58954194	58954471	246	2.39	2	58954194-58954283	58954316-58954471
TU2236	chr1	58954516	58955016	485	3.51	2	58954516-58954605	58954622-58955016
TU2237	chr1	58957746	58957942	180	2.47	2	58957746-58957835	58957853-58957942
TU2238	chr1	58958602	58958793	180	3.37	2	58958602-58958691	58958704-58958793
TU2239	chr1	58959344	58959864	455	4.78	3	58959344-58959433	58959459-58959560	58959602-58959864
TU2240	chr1	58961116	58961305	167	2.00	2	58961116-58961192	58961216-58961305
TU2241	chr1	58961618	58961824	207	2.96	1	58961618-58961824
TU2242	chr1	58962158	58962364	180	2.64	2	58962158-58962247	58962275-58962364
TU2243	chr1	58964175	58964373	180	3.95	2	58964175-58964264	58964284-58964373
TU2244	chr1	58964846	58965040	180	2.00	2	58964846-58964935	58964951-58965040
TU2245	chr1	58968214	58968427	180	2.00	2	58968214-58968303	58968338-58968427
TU2246	chr1	58971527	58971730	196	4.28	2	58971527-58971628	58971637-58971730
TU2247	chr1	58971763	58972910	1082	4.16	3	58971763-58971852	58971864-58972594	58972650-58972910
TU2248	chr1	58973201	58974184	943	5.34	4	58973201-58973505	58973522-58973763	58973777-58973877	58973890-58974184
TU2249	chr1	58974577	58975170	569	11.07	2	58974577-58975050	58975076-58975170
TU2250	chr1	58975228	58975549	322	3.82	1	58975228-58975549
TU2251	chr1	58975715	58975904	190	2.49	1	58975715-58975904
TU2252	chr1	58978739	58979066	279	2.48	3	58978739-58978785	58978823-58978964	58978977-58979066
TU2253	chr1	58979074	58979325	223	2.51	2	58979074-58979163	58979193-58979325
TU2254	chr1	58980625	58981934	1283	8.94	4	58980625-58980723	58980733-58981434	58981443-58981552	58981563-58981934
TU2255	chr1	58981960	58982281	322	4.58	1	58981960-58982281
TU2256	chr1	58982527	58982725	199	2.81	1	58982527-58982725
TU2257	chr1	58983124	58983349	226	4.65	1	58983124-58983349
TU2258	chr1	58983441	58983642	190	3.73	2	58983441-58983540	58983553-58983642
TU2259	chr1	58988122	58988309	180	3.46	2	58988122-58988211	58988220-58988309
TU2260	chr1	58993096	58993285	180	2.78	2	58993096-58993185	58993196-58993285
TU2261	chr1	58993539	58993753	206	3.48	2	58993539-58993653	58993663-58993753
TU2262	chr1	58994066	58994248	162	2.00	2	58994066-58994140	58994162-58994248
TU2263	chr1	58994913	58995133	221	3.60	1	58994913-58995133
TU2264	chr1	58995380	58995670	291	4.21	1	58995380-58995670
TU2265	chr1	58995770	58995988	183	3.95	2	58995770-58995862	58995899-58995988
TU2266	chr1	58997822	58998014	180	2.24	2	58997822-58997911	58997925-58998014
TU2267	chr1	58998520	58998719	166	2.00	2	58998520-58998598	58998633-58998719
TU2268	chr1	58999458	58999652	161	2.00	2	58999458-58999539	58999574-58999652
TU2269	chr1	59003842	59004024	175	2.00	2	59003842-59003929	59003938-59004024
TU2270	chr1	59004920	59005125	180	2.59	2	59004920-59005009	59005036-59005125
TU2271	chr1	59008743	59009199	445	3.37	2	59008743-59008814	59008827-59009199
TU2272	chr1	59009379	59009680	271	5.92	2	59009379-59009481	59009513-59009680
TU2273	chr1	59009752	59010094	342	3.90	2	59009752-59009855	59009857-59010094
TU2274	chr1	59010283	59010480	162	2.73	2	59010283-59010337	59010374-59010480
TU2275	chr1	59010708	59010921	214	4.94	1	59010708-59010921
TU2276	chr1	59011170	59011493	301	3.69	3	59011170-59011259	59011281-59011401	59011404-59011493
TU2277	chr1	59011720	59011924	183	3.29	2	59011720-59011809	59011832-59011924
TU2278	chr1	59012005	59012447	387	3.25	4	59012005-59012106	59012112-59012216	59012244-59012335	59012360-59012447
TU2279	chr1	59013493	59013685	180	2.14	2	59013493-59013582	59013596-59013685
TU2280	chr1	59014566	59014768	170	2.28	2	59014566-59014655	59014689-59014768
TU2281	chr1	59014811	59014995	155	2.00	2	59014811-59014887	59014918-59014995
TU2282	chr1	59015104	59015441	303	4.26	2	59015104-59015338	59015374-59015441
TU2283	chr1	59015938	59017116	1131	5.89	4	59015938-59016027	59016057-59016617	59016628-59017017	59017027-59017116
TU2284	chr1	59017310	59017530	221	5.67	1	59017310-59017530
TU2285	chr1	59017876	59018078	190	2.77	2	59017876-59017975	59017989-59018078
TU2286	chr1	59018315	59018525	180	2.00	2	59018315-59018404	59018436-59018525
TU2287	chr1	59018809	59018989	180	2.37	2	59018809-59018898	59018900-59018989
TU2288	chr1	59019043	59019256	180	2.00	2	59019043-59019132	59019167-59019256
TU2289	chr1	59020422	59020619	180	2.00	2	59020422-59020511	59020530-59020619
TU2290	chr1	59022019	59022284	227	3.31	2	59022019-59022155	59022195-59022284
TU2291	chr1	59025498	59025683	180	3.00	2	59025498-59025587	59025594-59025683
TU2292	chr1	59034978	59035169	192	2.82	1	59034978-59035169
TU2293	chr1	59035180	59035545	294	3.88	3	59035180-59035269	59035283-59035391	59035451-59035545
TU2294	chr1	59036806	59037014	172	2.00	2	59036806-59036889	59036927-59037014
TU2295	chr1	59037574	59038008	346	5.75	3	59037574-59037688	59037762-59037902	59037919-59038008
TU2296	chr1	59041351	59041535	180	2.85	2	59041351-59041440	59041446-59041535
TU2297	chr1	59043030	59043342	236	3.01	3	59043030-59043119	59043152-59043241	59043287-59043342
TU2298	chr1	59043944	59044136	180	2.46	2	59043944-59044033	59044047-59044136
TU2299	chr1	59045116	59045308	180	2.00	2	59045116-59045205	59045219-59045308
TU2300	chr1	59045460	59045667	180	2.00	2	59045460-59045549	59045578-59045667
TU2301	chr1	59046211	59046410	166	2.12	2	59046211-59046300	59046335-59046410
TU2302	chr1	59046435	59046736	259	2.22	3	59046435-59046514	59046530-59046619	59046648-59046736
TU2303	chr1	59046828	59047178	329	3.33	3	59046828-59046926	59046943-59047082	59047089-59047178
TU2304	chr1	59047454	59047639	160	2.00	2	59047454-59047531	59047558-59047639
TU2305	chr1	59048694	59048901	208	2.82	1	59048694-59048901
TU2306	chr1	59049030	59049240	180	2.00	2	59049030-59049119	59049151-59049240
TU2307	chr1	59049558	59049763	179	2.00	2	59049558-59049647	59049675-59049763
TU2308	chr1	59052165	59052355	162	2.00	2	59052165-59052248	59052278-59052355
TU2309	chr1	59053226	59053430	191	2.93	2	59053226-59053326	59053341-59053430
TU2310	chr1	59054803	59054993	171	2.00	2	59054803-59054886	59054907-59054993
TU2311	chr1	59055877	59056164	257	2.61	2	59055877-59055953	59055985-59056164
TU2312	chr1	59056405	59056623	180	2.00	2	59056405-59056494	59056534-59056623
TU2313	chr1	59058902	59059095	165	2.00	2	59058902-59058986	59059016-59059095
TU2314	chr1	59060160	59060361	180	2.94	2	59060160-59060249	59060272-59060361
TU2315	chr1	59061060	59061439	350	3.35	3	59061060-59061175	59061179-59061322	59061350-59061439
TU2316	chr1	59062347	59062877	528	7.16	2	59062347-59062577	59062581-59062877
TU2317	chr1	59062977	59063674	645	8.35	4	59062977-59063314	59063331-59063422	59063430-59063539	59063570-59063674
TU2318	chr1	59066661	59066897	201	2.83	2	59066661-59066771	59066808-59066897
TU2319	chr1	59073109	59073301	180	2.91	2	59073109-59073198	59073212-59073301
TU2320	chr1	59074343	59074545	180	2.00	2	59074343-59074432	59074456-59074545
TU2321	chr1	59074585	59074787	176	2.00	2	59074585-59074672	59074700-59074787
TU2322	chr1	59075123	59076641	1474	4.26	6	59075123-59075212	59075219-59075477	59075494-59075600	59075613-59076051	59076055-59076354	59076363-59076641
TU2323	chr1	59076657	59077371	680	6.76	4	59076657-59076746	59076762-59076865	59076883-59077255	59077259-59077371
TU2324	chr1	59077392	59077966	575	4.84	1	59077392-59077966
TU2325	chr1	59082254	59082451	180	2.00	2	59082254-59082343	59082362-59082451
TU2326	chr1	59083514	59083888	358	4.46	2	59083514-59083603	59083621-59083888
TU2327	chr1	59083926	59084559	618	6.92	2	59083926-59084252	59084269-59084559
TU2328	chr1	59084769	59084990	222	9.68	1	59084769-59084990
TU2329	chr1	59085036	59085700	661	7.24	2	59085036-59085266	59085271-59085700
TU2330	chr1	59085949	59086821	860	4.82	2	59085949-59086049	59086063-59086821
TU2331	chr1	59086861	59087069	197	6.14	2	59086861-59086951	59086964-59087069
TU2332	chr1	59087686	59087903	218	6.24	1	59087686-59087903
TU2333	chr1	59089160	59090637	669	3.55	4	59089160-59089394	59089444-59089533	59089539-59089770	59090526-59090637
TU2334	chr1	59092433	59092692	243	2.45	2	59092433-59092585	59092603-59092692
TU2335	chr1	59093777	59093964	180	2.00	2	59093777-59093866	59093875-59093964
TU2336	chr1	59094935	59095345	411	4.79	1	59094935-59095345
TU2337	chr1	59095397	59096002	526	4.32	3	59095397-59095653	59095715-59095891	59095911-59096002
TU2338	chr1	59096304	59096493	190	3.79	1	59096304-59096493
TU2339	chr1	59096571	59096778	180	2.31	2	59096571-59096660	59096689-59096778
TU2340	chr1	59097239	59097441	203	3.36	1	59097239-59097441
TU2341	chr1	59097812	59097988	157	2.50	2	59097812-59097878	59097899-59097988
TU2342	chr1	59098082	59098286	180	2.57	2	59098082-59098171	59098197-59098286
TU2343	chr1	59098466	59099909	1314	4.53	7	59098466-59098623	59098634-59099007	59099015-59099123	59099150-59099486	59099512-59099667	59099718-59099807	59099820-59099909
TU2344	chr1	59100111	59100336	224	5.56	2	59100111-59100221	59100224-59100336
TU2345	chr1	59100400	59100768	347	4.07	3	59100400-59100497	59100507-59100669	59100683-59100768
TU2346	chr1	59101203	59101663	438	3.40	2	59101203-59101433	59101457-59101663
TU2347	chr1	59101744	59101954	186	5.31	2	59101744-59101837	59101863-59101954
TU2348	chr1	59102198	59102572	345	2.53	4	59102198-59102294	59102304-59102403	59102412-59102501	59102515-59102572
TU2349	chr1	59103192	59103378	180	2.29	2	59103192-59103281	59103289-59103378
TU2350	chr1	59103811	59104268	369	3.28	3	59103811-59103871	59103928-59104001	59104035-59104268
TU2351	chr1	59125291	59125491	180	3.54	2	59125291-59125380	59125402-59125491
TU2352	chr1	59133617	59133815	199	3.93	1	59133617-59133815
TU2353	chr1	59136063	59136248	180	2.00	2	59136063-59136152	59136159-59136248
TU2354	chr1	59139140	59139329	173	2.00	2	59139140-59139222	59139240-59139329
TU2355	chr1	59141728	59141937	180	2.00	2	59141728-59141817	59141848-59141937
TU2356	chr1	59143144	59143374	166	2.04	2	59143144-59143233	59143299-59143374
TU2357	chr1	59144587	59144790	180	3.67	2	59144587-59144676	59144701-59144790
TU2358	chr1	59145149	59145359	180	2.00	2	59145149-59145238	59145270-59145359
TU2359	chr1	59146275	59146582	304	4.14	2	59146275-59146488	59146493-59146582
TU2360	chr1	59147594	59148087	439	3.46	3	59147594-59147683	59147700-59147896	59147936-59148087
TU2361	chr1	59148215	59148550	336	5.24	1	59148215-59148550
TU2362	chr1	59156636	59156829	180	2.00	2	59156636-59156725	59156740-59156829
TU2363	chr1	59163143	59163342	180	2.00	2	59163143-59163232	59163253-59163342
TU2364	chr1	59163794	59163984	180	2.00	2	59163794-59163883	59163895-59163984
TU2365	chr1	59164264	59164462	199	2.86	1	59164264-59164462
TU2366	chr1	59164635	59164827	180	3.68	2	59164635-59164724	59164738-59164827
TU2367	chr1	59165047	59165238	181	2.72	2	59165047-59165136	59165148-59165238
TU2368	chr1	59165544	59165700	157	3.44	1	59165544-59165700
TU2369	chr1	59165766	59165961	167	2.28	2	59165766-59165842	59165872-59165961
TU2370	chr1	59177513	59177713	180	2.96	2	59177513-59177602	59177624-59177713
TU2371	chr1	59177776	59177962	180	2.00	2	59177776-59177865	59177873-59177962
TU2372	chr1	59178518	59178721	180	2.00	2	59178518-59178607	59178632-59178721
TU2373	chr1	59511457	59514427	867	11.10	4	59511457-59511899	59512408-59512631	59514227-59514336	59514338-59514427
TU2374	chr1	59511981	59512175	180	2.47	2	59511981-59512070	59512086-59512175
TU2375	chr1	59513530	59513858	306	3.78	2	59513530-59513745	59513769-59513858
TU2376	chr1	59540327	59540602	276	2.61	1	59540327-59540602
TU2377	chr1	59652480	59653303	824	20.20	1	59652480-59653303
TU2378	chr1	59653361	59653814	439	14.93	2	59653361-59653484	59653500-59653814
TU2379	chr1	59659415	59659638	180	3.49	2	59659415-59659504	59659549-59659638
TU2380	chr1	59671555	59671761	180	3.99	2	59671555-59671644	59671672-59671761
TU2381	chr1	59673528	59673736	180	2.47	2	59673528-59673617	59673647-59673736
TU2382	chr1	59683582	59683810	180	2.00	2	59683582-59683671	59683721-59683810
TU2383	chr1	59741826	59742029	180	2.00	2	59741826-59741915	59741940-59742029
TU2384	chr1	59780350	59780597	248	5.00	1	59780350-59780597
TU2385	chr1	59780949	59781474	431	4.23	4	59780949-59781040	59781070-59781185	59781214-59781349	59781388-59781474
TU2386	chr1	59781783	59781991	180	2.00	2	59781783-59781872	59781902-59781991
TU2387	chr1	59793608	59793796	180	2.00	2	59793608-59793697	59793707-59793796
TU2388	chr1	59798466	59798678	196	5.48	2	59798466-59798564	59798582-59798678
TU2389	chr1	59800295	59800504	180	2.76	2	59800295-59800384	59800415-59800504
TU2390	chr1	59810992	59811198	180	2.00	2	59810992-59811081	59811109-59811198
TU2391	chr1	59870357	59870862	506	5.41	1	59870357-59870862
TU2392	chr1	59880776	59880992	204	3.29	2	59880776-59880878	59880892-59880992
TU2393	chr1	59901898	59902491	594	17.41	1	59901898-59902491
TU2394	chr1	59903134	59903483	350	74.57	1	59903134-59903483
TU2395	chr1	59903557	59904199	643	7.45	1	59903557-59904199
TU2396	chr1	59904386	59904708	323	5.81	1	59904386-59904708
TU2397	chr1	59904715	59905382	668	7.63	1	59904715-59905382
TU2398	chr1	59905408	59905610	186	3.26	2	59905408-59905497	59905515-59905610
TU2399	chr1	59905612	59906430	819	6.96	1	59905612-59906430
TU2400	chr1	59906548	59907093	546	8.27	1	59906548-59907093
TU2401	chr1	59907156	59907561	406	8.30	1	59907156-59907561
TU2402	chr1	59908998	59909213	216	3.13	1	59908998-59909213
TU2403	chr1	59909786	59910228	426	4.61	2	59909786-59910121	59910139-59910228
TU2404	chr1	59910277	59911006	639	4.40	5	59910277-59910366	59910384-59910479	59910503-59910610	59910639-59910762	59910786-59911006
TU2405	chr1	59911237	59911500	264	3.96	1	59911237-59911500
TU2406	chr1	59911848	59912158	289	4.30	3	59911848-59911937	59911952-59912056	59912065-59912158
TU2407	chr1	59912173	59912376	204	6.21	1	59912173-59912376
TU2408	chr1	59912465	59912686	222	3.41	1	59912465-59912686
TU2409	chr1	59912971	59913944	974	11.37	1	59912971-59913944
TU2410	chr1	59914032	59914405	362	33.54	2	59914032-59914129	59914142-59914405
TU2411	chr1	59914664	59915393	697	11.88	3	59914664-59914753	59914778-59915291	59915301-59915393
TU2412	chr1	59916765	59916991	211	3.85	2	59916765-59916884	59916901-59916991
TU2413	chr1	59917287	59917483	170	2.00	2	59917287-59917369	59917397-59917483
TU2414	chr1	59918852	59919054	193	4.64	2	59918852-59918951	59918962-59919054
TU2415	chr1	59919184	59919572	389	4.61	1	59919184-59919572
TU2416	chr1	59919649	59919865	195	3.27	2	59919649-59919738	59919761-59919865
TU2417	chr1	59919924	59920750	827	12.29	1	59919924-59920750
TU2418	chr1	59920831	59921176	346	17.08	1	59920831-59921176
TU2419	chr1	59921504	59923461	1950	14.83	2	59921504-59922324	59922333-59923461
TU2420	chr1	59923897	59924102	180	2.94	2	59923897-59923986	59924013-59924102
TU2421	chr1	59924274	59924662	379	2.75	3	59924274-59924363	59924365-59924585	59924595-59924662
TU2422	chr1	59925439	59925970	471	2.88	3	59925439-59925670	59925705-59925854	59925882-59925970
TU2423	chr1	59926125	59926513	385	4.29	2	59926125-59926407	59926412-59926513
TU2424	chr1	59926676	59926938	263	2.82	1	59926676-59926938
TU2425	chr1	59927071	59927378	257	2.42	3	59927071-59927134	59927150-59927271	59927308-59927378
TU2426	chr1	59927744	59928322	494	3.35	4	59927744-59927843	59927850-59928049	59928101-59928190	59928219-59928322
TU2427	chr1	59928705	59929464	663	4.01	6	59928705-59928818	59928828-59928952	59928984-59929103	59929153-59929248	59929253-59929356	59929361-59929464
TU2428	chr1	59932040	59932241	184	3.34	2	59932040-59932129	59932148-59932241
TU2429	chr1	59938561	59938762	190	3.51	2	59938561-59938660	59938673-59938762
TU2430	chr1	59940797	59940994	180	3.67	2	59940797-59940886	59940905-59940994
TU2431	chr1	59942052	59942415	353	3.90	3	59942052-59942141	59942149-59942321	59942326-59942415
TU2432	chr1	59943231	59943653	376	3.29	3	59943231-59943322	59943361-59943453	59943463-59943653
TU2433	chr1	59943923	59944109	180	2.49	2	59943923-59944012	59944020-59944109
TU2434	chr1	59960195	59960572	341	4.38	3	59960195-59960284	59960302-59960456	59960477-59960572
TU2435	chr1	59962327	59968130	268	3.28	3	59962327-59962410	59966553-59966659	59968054-59968130
TU2436	chr1	59984309	59984834	296	10.96	2	59984309-59984418	59984649-59984834
TU2437	chr1	59984916	59985267	352	3.40	1	59984916-59985267
TU2438	chr1	59985471	59985743	273	12.92	1	59985471-59985743
TU2439	chr1	59985933	59986134	180	2.38	2	59985933-59986022	59986045-59986134
TU2440	chr1	59986257	59986456	190	3.51	2	59986257-59986349	59986360-59986456
TU2441	chr1	59986648	59988070	1364	10.07	4	59986648-59986791	59986807-59987788	59987825-59987967	59987976-59988070
TU2442	chr1	59988184	59989661	1478	46.39	1	59988184-59989661
TU2443	chr1	59990720	59990935	216	2.60	1	59990720-59990935
TU2444	chr1	61092991	61093420	413	5.67	2	61092991-61093313	61093331-61093420
TU2445	chr1	61093474	61093762	289	3.29	1	61093474-61093762
TU2446	chr1	61093901	61094466	513	6.07	3	61093901-61094124	61094156-61094379	61094402-61094466
TU2447	chr1	61095640	61096223	529	5.27	5	61095640-61095729	61095745-61095840	61095860-61096004	61096018-61096163	61096172-61096223
TU2448	chr1	61096311	61096629	300	4.04	2	61096311-61096517	61096537-61096629
TU2449	chr1	61096685	61097057	373	3.71	1	61096685-61097057
TU2450	chr1	61097342	61097761	346	3.53	2	61097342-61097432	61097507-61097761
TU2451	chr1	61097815	61099042	1127	3.89	6	61097815-61098441	61098462-61098561	61098605-61098702	61098717-61098831	61098847-61098943	61098953-61099042
TU2452	chr1	61102657	61102862	180	2.00	2	61102657-61102746	61102773-61102862
TU2453	chr1	61109268	61109473	180	2.00	2	61109268-61109357	61109384-61109473
TU2454	chr1	61116040	61116268	215	4.51	2	61116040-61116138	61116153-61116268
TU2455	chr1	61116893	61117086	180	2.97	2	61116893-61116982	61116997-61117086
TU2456	chr1	61117734	61117973	240	4.38	1	61117734-61117973
TU2457	chr1	61118229	61118444	216	3.62	1	61118229-61118444
TU2458	chr1	61119836	61120031	180	2.94	2	61119836-61119925	61119942-61120031
TU2459	chr1	61120258	61120457	180	2.00	2	61120258-61120347	61120368-61120457
TU2460	chr1	61121544	61121753	180	2.00	2	61121544-61121633	61121664-61121753
TU2461	chr1	61124012	61124294	258	3.06	2	61124012-61124101	61124127-61124294
TU2462	chr1	61124378	61124966	516	3.01	5	61124378-61124501	61124505-61124611	61124673-61124770	61124776-61124892	61124897-61124966
TU2463	chr1	61125191	61125400	208	3.82	2	61125191-61125290	61125293-61125400
TU2464	chr1	61128315	61128579	238	2.52	2	61128315-61128462	61128490-61128579
TU2465	chr1	61129857	61130062	180	2.00	2	61129857-61129946	61129973-61130062
TU2466	chr1	61131998	61132185	154	2.00	2	61131998-61132087	61132122-61132185
TU2467	chr1	61132294	61132505	187	3.69	2	61132294-61132383	61132409-61132505
TU2468	chr1	61133989	61134223	210	3.36	2	61133989-61134097	61134123-61134223
TU2469	chr1	61134789	61135013	192	3.41	2	61134789-61134878	61134912-61135013
TU2470	chr1	61135870	61136163	286	2.48	2	61135870-61135953	61135962-61136163
TU2471	chr1	61139254	61139551	247	4.08	3	61139254-61139343	61139365-61139463	61139494-61139551
TU2472	chr1	61141590	61142111	448	2.54	3	61141590-61141852	61141898-61141992	61142022-61142111
TU2473	chr1	61143633	61143968	336	10.47	1	61143633-61143968
TU2474	chr1	61144039	61144263	222	4.02	2	61144039-61144162	61144166-61144263
TU2475	chr1	61144519	61144744	226	17.24	1	61144519-61144744
TU2476	chr1	61146378	61146596	180	3.46	2	61146378-61146467	61146507-61146596
TU2477	chr1	61147277	61147489	213	8.02	1	61147277-61147489
TU2478	chr1	61147865	61148770	844	3.84	5	61147865-61148044	61148055-61148144	61148161-61148318	61148329-61148445	61148472-61148770
TU2479	chr1	61149022	61150209	1120	3.87	7	61149022-61149166	61149183-61149322	61149328-61149515	61149539-61149891	61149902-61150002	61150016-61150111	61150113-61150209
TU2480	chr1	61150462	61150698	237	5.79	1	61150462-61150698
TU2481	chr1	61150746	61150954	209	3.81	1	61150746-61150954
TU2482	chr1	61152076	61152636	550	4.23	3	61152076-61152162	61152171-61152430	61152434-61152636
TU2483	chr1	61152806	61152990	178	2.85	2	61152806-61152863	61152871-61152990
TU2484	chr1	61155546	61155744	180	2.00	2	61155546-61155635	61155655-61155744
TU2485	chr1	61185963	61186151	187	2.45	2	61185963-61186059	61186062-61186151
TU2486	chr1	61186765	61186957	180	2.43	2	61186765-61186854	61186868-61186957
TU2487	chr1	61188527	61188791	265	3.40	1	61188527-61188791
TU2488	chr1	61195325	61195677	299	2.38	3	61195325-61195414	61195437-61195583	61195616-61195677
TU2489	chr1	61196021	61196231	205	3.51	2	61196021-61196115	61196122-61196231
TU2490	chr1	61197316	61197502	163	2.00	2	61197316-61197399	61197424-61197502
TU2491	chr1	61198866	61199211	298	2.30	3	61198866-61198955	61198969-61199100	61199136-61199211
TU2492	chr1	61200959	61201180	180	2.34	2	61200959-61201048	61201091-61201180
TU2493	chr1	61201695	61201897	180	2.00	2	61201695-61201784	61201808-61201897
TU2494	chr1	61209108	61209314	180	2.40	2	61209108-61209197	61209225-61209314
TU2495	chr1	61209962	61210158	180	2.96	2	61209962-61210051	61210069-61210158
TU2496	chr1	61210940	61211139	176	2.05	2	61210940-61211029	61211054-61211139
TU2497	chr1	61211689	61211886	159	2.45	2	61211689-61211757	61211797-61211886
TU2498	chr1	61212066	61212357	283	3.18	3	61212066-61212155	61212161-61212263	61212268-61212357
TU2499	chr1	61213800	61213980	173	2.01	2	61213800-61213882	61213891-61213980
TU2500	chr1	61214055	61214252	181	3.47	2	61214055-61214145	61214163-61214252
TU2501	chr1	61216649	61216849	180	2.46	2	61216649-61216738	61216760-61216849
TU2502	chr1	61217818	61218071	224	2.38	2	61217818-61217957	61217988-61218071
TU2503	chr1	61218254	61218456	200	3.29	2	61218254-61218345	61218349-61218456
TU2504	chr1	61220044	61220246	180	2.94	2	61220044-61220133	61220157-61220246
TU2505	chr1	61221075	61221253	158	2.00	2	61221075-61221152	61221174-61221253
TU2506	chr1	61224205	61224409	183	5.71	2	61224205-61224294	61224317-61224409
TU2507	chr1	61224786	61224978	180	2.21	2	61224786-61224875	61224889-61224978
TU2508	chr1	61225265	61225479	180	2.40	2	61225265-61225354	61225390-61225479
TU2509	chr1	61225603	61225803	180	2.00	2	61225603-61225692	61225714-61225803
TU2510	chr1	61226275	61226475	175	2.00	2	61226275-61226361	61226388-61226475
TU2511	chr1	61232874	61233055	180	2.12	2	61232874-61232963	61232966-61233055
TU2512	chr1	61233441	61234104	657	4.37	3	61233441-61233511	61233518-61233609	61233611-61234104
TU2513	chr1	61234921	61235084	164	2.19	1	61234921-61235084
TU2514	chr1	61235149	61235347	180	2.94	2	61235149-61235238	61235258-61235347
TU2515	chr1	61235590	61235796	207	2.58	1	61235590-61235796
TU2516	chr1	61237335	61237528	180	2.00	2	61237335-61237424	61237439-61237528
TU2517	chr1	61238997	61239198	181	3.06	2	61238997-61239087	61239109-61239198
TU2518	chr1	61239528	61239722	180	2.36	2	61239528-61239617	61239633-61239722
TU2519	chr1	61240003	61240201	181	5.07	2	61240003-61240092	61240111-61240201
TU2520	chr1	61244513	61244722	210	2.54	1	61244513-61244722
TU2521	chr1	61248678	61248861	177	2.36	2	61248678-61248767	61248775-61248861
TU2522	chr1	61259834	61260049	180	2.00	2	61259834-61259923	61259960-61260049
TU2523	chr1	61262011	61262213	203	3.39	1	61262011-61262213
TU2524	chr1	61265425	61265621	180	2.00	2	61265425-61265514	61265532-61265621
TU2525	chr1	61266250	61266444	180	2.68	2	61266250-61266339	61266355-61266444
TU2526	chr1	61268049	61268250	180	2.96	2	61268049-61268137	61268160-61268250
TU2527	chr1	61268252	61268925	673	4.77	2	61268252-61268811	61268813-61268925
TU2528	chr1	61269012	61270001	788	7.37	3	61269012-61269258	61269416-61269581	61269627-61270001
TU2529	chr1	61270025	61270208	184	4.70	1	61270025-61270208
TU2530	chr1	61270244	61270500	257	9.45	1	61270244-61270500
TU2531	chr1	61270567	61270752	179	3.80	2	61270567-61270685	61270693-61270752
TU2532	chr1	61271345	61271752	388	4.19	2	61271345-61271466	61271487-61271752
TU2533	chr1	61273184	61273376	171	2.00	2	61273184-61273269	61273292-61273376
TU2534	chr1	61273970	61274296	292	4.29	3	61273970-61274079	61274100-61274191	61274207-61274296
TU2535	chr1	61274329	61274524	184	2.34	2	61274329-61274418	61274431-61274524
TU2536	chr1	61275235	61275478	244	2.90	1	61275235-61275478
TU2537	chr1	61275537	61275757	215	3.67	2	61275537-61275649	61275656-61275757
TU2538	chr1	61275841	61276051	180	2.76	2	61275841-61275930	61275962-61276051
TU2539	chr1	61276238	61276434	180	2.00	2	61276238-61276327	61276345-61276434
TU2540	chr1	61278298	61278493	183	4.86	2	61278298-61278389	61278403-61278493
TU2541	chr1	61280335	61280597	263	3.07	1	61280335-61280597
TU2542	chr1	61280638	61280857	192	3.74	2	61280638-61280727	61280756-61280857
TU2543	chr1	61281228	61281425	163	2.00	2	61281228-61281315	61281351-61281425
TU2544	chr1	61282192	61282393	187	2.90	2	61282192-61282281	61282297-61282393
TU2545	chr1	61282576	61283690	1065	5.66	6	61282576-61282677	61282680-61282879	61282890-61282999	61283020-61283192	61283198-61283587	61283601-61283690
TU2546	chr1	61284352	61284537	180	2.97	2	61284352-61284441	61284448-61284537
TU2547	chr1	61284782	61284966	180	2.00	2	61284782-61284871	61284877-61284966
TU2548	chr1	61285179	61285378	180	3.00	2	61285179-61285268	61285289-61285378
TU2549	chr1	61285822	61286062	201	2.87	2	61285822-61285932	61285973-61286062
TU2550	chr1	61286880	61287085	180	2.54	2	61286880-61286969	61286996-61287085
TU2551	chr1	61288418	61288598	162	2.00	2	61288418-61288504	61288524-61288598
TU2552	chr1	61290701	61290892	165	2.00	2	61290701-61290785	61290813-61290892
TU2553	chr1	61292873	61293075	180	2.00	2	61292873-61292962	61292986-61293075
TU2554	chr1	61293666	61293864	183	3.97	2	61293666-61293758	61293775-61293864
TU2555	chr1	61294124	61294512	336	3.72	3	61294124-61294213	61294257-61294457	61294468-61294512
TU2556	chr1	61294721	61295195	456	4.08	4	61294721-61294805	61294817-61294916	61294921-61295088	61295093-61295195
TU2557	chr1	61295259	61295552	294	6.42	1	61295259-61295552
TU2558	chr1	61295825	61296140	299	3.35	2	61295825-61296033	61296051-61296140
TU2559	chr1	61296317	61296520	174	2.04	2	61296317-61296400	61296431-61296520
TU2560	chr1	61296956	61297354	396	5.18	2	61296956-61297050	61297054-61297354
TU2561	chr1	61297423	61297637	215	5.29	1	61297423-61297637
TU2562	chr1	61298379	61298737	358	4.96	2	61298379-61298470	61298472-61298737
TU2563	chr1	61298929	61299099	158	2.03	2	61298929-61299018	61299032-61299099
TU2564	chr1	61299198	61299454	257	4.47	1	61299198-61299454
TU2565	chr1	61301333	61301529	180	3.00	2	61301333-61301422	61301440-61301529
TU2566	chr1	61310636	61310843	205	2.85	2	61310636-61310726	61310730-61310843
TU2567	chr1	61311009	61311448	421	3.60	2	61311009-61311098	61311118-61311448
TU2568	chr1	61311882	61312468	557	6.07	2	61311882-61312348	61312379-61312468
TU2569	chr1	61312672	61312914	243	4.58	1	61312672-61312914
TU2570	chr1	61313400	61313578	170	2.00	2	61313400-61313484	61313494-61313578
TU2571	chr1	61313793	61313986	182	4.32	2	61313793-61313884	61313897-61313986
TU2572	chr1	61318341	61318528	180	2.00	2	61318341-61318430	61318439-61318528
TU2573	chr1	61326158	61326339	182	4.52	1	61326158-61326339
TU2574	chr1	61326462	61326676	180	2.64	2	61326462-61326551	61326587-61326676
TU2575	chr1	61326681	61326997	285	4.99	3	61326681-61326776	61326794-61326892	61326908-61326997
TU2576	chr1	61327114	61327670	498	3.45	3	61327114-61327389	61327414-61327557	61327593-61327670
TU2577	chr1	61327749	61328494	733	9.60	2	61327749-61328390	61328404-61328494
TU2578	chr1	61328769	61329265	464	3.20	3	61328769-61329040	61329048-61329149	61329176-61329265
TU2579	chr1	61334002	61334195	180	3.21	2	61334002-61334091	61334106-61334195
TU2580	chr1	61337195	61337462	268	6.04	1	61337195-61337462
TU2581	chr1	61337510	61337705	180	2.90	2	61337510-61337599	61337616-61337705
TU2582	chr1	61337901	61338102	182	4.17	2	61337901-61337990	61338011-61338102
TU2583	chr1	61338105	61338742	582	5.74	5	61338105-61338194	61338214-61338326	61338336-61338488	61338515-61338650	61338653-61338742
TU2584	chr1	61338874	61339240	367	7.63	1	61338874-61339240
TU2585	chr1	61340125	61340385	259	2.64	2	61340125-61340275	61340278-61340385
TU2586	chr1	61340709	61341018	305	2.75	2	61340709-61340816	61340822-61341018
TU2587	chr1	61344883	61345079	184	2.88	2	61344883-61344972	61344986-61345079
TU2588	chr1	61346007	61346208	180	2.00	2	61346007-61346096	61346119-61346208
TU2589	chr1	61352314	61352518	184	2.68	2	61352314-61352407	61352429-61352518
TU2590	chr1	61353417	61353623	189	2.84	2	61353417-61353506	61353525-61353623
TU2591	chr1	61355307	61355500	162	2.00	2	61355307-61355396	61355429-61355500
TU2592	chr1	61358358	61358552	180	2.00	2	61358358-61358447	61358463-61358552
TU2593	chr1	61361953	61362159	180	2.90	2	61361953-61362042	61362070-61362159
TU2594	chr1	61362698	61362902	205	3.00	1	61362698-61362902
TU2595	chr1	61363174	61363509	332	2.77	2	61363174-61363263	61363268-61363509
TU2596	chr1	61367272	61367454	182	3.88	2	61367272-61367363	61367365-61367454
TU2597	chr1	61367465	61367687	223	6.52	1	61367465-61367687
TU2598	chr1	61368045	61368243	172	2.00	2	61368045-61368129	61368157-61368243
TU2599	chr1	61371089	61371290	180	2.98	2	61371089-61371178	61371201-61371290
TU2600	chr1	61371503	61371804	223	2.00	3	61371503-61371561	61371595-61371679	61371726-61371804
TU2601	chr1	61372382	61372595	180	2.48	2	61372382-61372471	61372506-61372595
TU2602	chr1	61374027	61374235	209	3.68	1	61374027-61374235
TU2603	chr1	61374791	61374976	180	2.00	2	61374791-61374880	61374887-61374976
TU2604	chr1	61375499	61375717	213	4.80	2	61375499-61375591	61375598-61375717
TU2605	chr1	61387869	61388075	180	2.00	2	61387869-61387958	61387986-61388075
TU2606	chr1	61388097	61388291	180	2.00	2	61388097-61388186	61388202-61388291
TU2607	chr1	61590098	61590279	152	2.00	2	61590098-61590163	61590194-61590279
TU2608	chr1	61590381	61591391	1002	13.38	3	61590381-61590475	61590483-61591298	61591301-61591391
TU2609	chr1	61591793	61592215	403	9.16	3	61591793-61591882	61591898-61591999	61592005-61592215
TU2610	chr1	61592239	61601215	1229	7.75	4	61592239-61593137	61595255-61595377	61600983-61601099	61601126-61601215
TU2611	chr1	61607795	61608008	180	2.00	2	61607795-61607884	61607919-61608008
TU2612	chr1	61615495	61615694	180	2.00	2	61615495-61615584	61615605-61615694
TU2613	chr1	61618031	61618231	180	2.00	2	61618031-61618120	61618142-61618231
TU2614	chr1	61624972	61625167	180	2.00	2	61624972-61625061	61625078-61625167
TU2615	chr1	61629236	61629425	173	2.35	2	61629236-61629325	61629343-61629425
TU2616	chr1	61629795	61629981	169	2.00	2	61629795-61629884	61629903-61629981
TU2617	chr1	61630422	61630614	180	2.00	2	61630422-61630511	61630525-61630614
TU2618	chr1	61633247	61633433	180	2.00	2	61633247-61633336	61633344-61633433
TU2619	chr1	61634667	61634854	180	2.00	2	61634667-61634756	61634765-61634854
TU2620	chr1	62232147	62232358	180	2.00	2	62232147-62232236	62232269-62232358
TU2621	chr1	62800109	62800311	180	2.04	2	62800109-62800198	62800222-62800311
TU2622	chr1	62837430	62837625	180	2.00	2	62837430-62837519	62837536-62837625
TU2623	chr1	62848764	62848954	180	2.77	2	62848764-62848853	62848865-62848954
TU2624	chr1	62853890	62854090	164	2.00	2	62853890-62853966	62854004-62854090
TU2625	chr1	62854218	62854433	193	2.44	2	62854218-62854307	62854331-62854433
TU2626	chr1	62888314	62888513	180	4.00	2	62888314-62888403	62888424-62888513
TU2627	chr1	64002787	64002997	211	3.59	1	64002787-64002997
TU2628	chr1	64003184	64003379	180	2.16	2	64003184-64003273	64003290-64003379
TU2629	chr1	64004050	64004219	170	2.05	1	64004050-64004219
TU2630	chr1	64073927	64074139	167	2.49	2	64073927-64074016	64074063-64074139
TU2631	chr1	64088844	64089043	180	2.00	2	64088844-64088933	64088954-64089043
TU2632	chr1	64145882	64146087	206	3.14	1	64145882-64146087
TU2633	chr1	64180114	64180372	259	4.03	1	64180114-64180372
TU2634	chr1	65981413	65981610	180	2.47	2	65981413-65981502	65981521-65981610
TU2635	chr1	65987486	65987703	204	3.44	2	65987486-65987597	65987612-65987703
TU2636	chr1	65988536	65988784	245	3.00	2	65988536-65988689	65988694-65988784
TU2637	chr1	65990242	65990446	180	2.71	2	65990242-65990331	65990357-65990446
TU2638	chr1	65990845	65991838	991	6.09	2	65990845-65991414	65991418-65991838
TU2639	chr1	65991891	65992127	237	8.01	1	65991891-65992127
TU2640	chr1	65992222	65992452	231	5.57	1	65992222-65992452
TU2641	chr1	65992693	65993156	445	3.24	2	65992693-65993047	65993067-65993156
TU2642	chr1	65994592	65994795	180	3.89	2	65994592-65994681	65994706-65994795
TU2643	chr1	65995319	65995720	390	14.11	2	65995319-65995432	65995445-65995720
TU2644	chr1	65997177	65997382	201	3.72	2	65997177-65997272	65997278-65997382
TU2645	chr1	65997443	65997855	407	3.12	2	65997443-65997716	65997723-65997855
TU2646	chr1	66014208	66014407	168	2.00	2	66014208-66014290	66014323-66014407
TU2647	chr1	66015517	66015792	276	2.86	1	66015517-66015792
TU2648	chr1	66015937	66016120	155	2.00	2	66015937-66016001	66016031-66016120
TU2649	chr1	66019614	66019811	153	2.00	2	66019614-66019686	66019732-66019811
TU2650	chr1	66019897	66020097	179	2.00	2	66019897-66019985	66020008-66020097
TU2651	chr1	66027940	66028162	223	4.40	1	66027940-66028162
TU2652	chr1	66028222	66028734	446	4.04	3	66028222-66028468	66028480-66028588	66028645-66028734
TU2653	chr1	66029019	66029417	381	2.87	2	66029019-66029093	66029112-66029417
TU2654	chr1	66030648	66030860	201	3.71	2	66030648-66030738	66030751-66030860
TU2655	chr1	66033443	66033946	504	14.77	1	66033443-66033946
TU2656	chr1	66034033	66034561	494	10.69	2	66034033-66034436	66034472-66034561
TU2657	chr1	66035420	66036303	875	38.80	3	66035420-66036038	66036044-66036203	66036208-66036303
TU2658	chr1	66036619	66037388	770	20.40	1	66036619-66037388
TU2659	chr1	66037617	66038478	862	61.32	1	66037617-66038478
TU2660	chr1	66040044	66040245	180	2.44	2	66040044-66040133	66040156-66040245
TU2661	chr1	66041870	66042261	380	4.89	2	66041870-66042159	66042172-66042261
TU2662	chr1	66042616	66042822	198	3.64	2	66042616-66042721	66042731-66042822
TU2663	chr1	66042933	66043345	342	2.69	3	66042933-66043049	66043073-66043215	66043264-66043345
TU2664	chr1	66043415	66044247	799	3.91	3	66043415-66043504	66043520-66043915	66043935-66044247
TU2665	chr1	66044597	66044978	355	2.55	3	66044597-66044686	66044705-66044879	66044889-66044978
TU2666	chr1	66045284	66045761	478	4.00	1	66045284-66045761
TU2667	chr1	66138810	66138999	180	2.00	2	66138810-66138899	66138910-66138999
TU2668	chr1	66739476	66739649	174	2.07	1	66739476-66739649
TU2669	chr1	66785442	66785638	180	2.00	2	66785442-66785531	66785549-66785638
TU2670	chr1	66801229	66801432	180	2.26	2	66801229-66801318	66801343-66801432
TU2671	chr1	66946652	66946851	180	3.00	2	66946652-66946741	66946762-66946851
TU2672	chr1	66948991	66949194	204	2.24	1	66948991-66949194
TU2673	chr1	66949573	66949777	180	3.95	2	66949573-66949662	66949688-66949777
TU2674	chr1	66949931	66950119	182	3.65	2	66949931-66950022	66950030-66950119
TU2675	chr1	66950651	66950851	179	2.00	2	66950651-66950739	66950762-66950851
TU2676	chr1	66951323	66951530	180	2.92	2	66951323-66951412	66951441-66951530
TU2677	chr1	66952489	66952682	180	2.00	2	66952489-66952578	66952593-66952682
TU2678	chr1	66953811	66954013	180	2.00	2	66953811-66953900	66953924-66954013
TU2679	chr1	66955133	66955441	297	2.58	3	66955133-66955222	66955228-66955344	66955352-66955441
TU2680	chr1	66955822	66956028	163	2.00	2	66955822-66955899	66955944-66956028
TU2681	chr1	66956157	66956378	199	3.90	2	66956157-66956265	66956289-66956378
TU2682	chr1	66956811	66959511	705	18.00	4	66956811-66956892	66957473-66957562	66958349-66958534	66959165-66959511
TU2683	chr1	66958811	66959056	246	4.23	1	66958811-66959056
TU2684	chr1	66959516	66960577	1032	10.05	2	66959516-66959581	66959612-66960577
TU2685	chr1	66960620	66961190	546	56.99	2	66960620-66961075	66961101-66961190
TU2686	chr1	66961317	66961510	180	2.64	2	66961317-66961406	66961421-66961510
TU2687	chr1	66963630	66963830	180	2.00	2	66963630-66963719	66963741-66963830
TU2688	chr1	66963900	66964109	156	2.00	2	66963900-66963967	66964022-66964109
TU2689	chr1	67013718	67013916	180	2.00	2	67013718-67013807	67013827-67013916
TU2690	chr1	67177200	67177399	180	2.00	2	67177200-67177289	67177310-67177399
TU2691	chr1	67280699	67280892	180	2.00	2	67280699-67280788	67280803-67280892
TU2692	chr1	67281422	67281627	180	2.00	2	67281422-67281511	67281538-67281627
TU2693	chr1	67296048	67296266	194	3.92	2	67296048-67296151	67296177-67296266
TU2694	chr1	67299114	67305578	813	9.02	5	67299114-67299203	67299225-67299551	67299553-67299643	67304746-67304844	67305373-67305578
TU2695	chr1	67480050	67480244	176	2.00	2	67480050-67480135	67480155-67480244
TU2696	chr1	67486082	67486279	180	2.00	2	67486082-67486171	67486190-67486279
TU2697	chr1	67569230	67569437	180	2.00	2	67569230-67569319	67569348-67569437
TU2698	chr1	68858669	68858876	180	2.00	2	68858669-68858758	68858787-68858876
TU2699	chr1	69312153	69312345	180	2.00	2	69312153-69312242	69312256-69312345
TU2700	chr1	69701392	69701713	299	3.53	3	69701392-69701486	69701497-69701610	69701624-69701713
TU2701	chr1	69702304	69702617	290	2.89	2	69702304-69702386	69702411-69702617
TU2702	chr1	69703124	69703325	180	2.00	2	69703124-69703213	69703236-69703325
TU2703	chr1	69704038	69704288	251	9.28	1	69704038-69704288
TU2704	chr1	69704784	69705191	402	3.90	2	69704784-69704885	69704892-69705191
TU2705	chr1	69705334	69705564	231	6.19	1	69705334-69705564
TU2706	chr1	69705586	69705798	194	7.39	2	69705586-69705676	69705696-69705798
TU2707	chr1	69705947	69706406	447	5.01	3	69705947-69706036	69706043-69706309	69706317-69706406
TU2708	chr1	69706441	69706626	183	2.86	2	69706441-69706533	69706537-69706626
TU2709	chr1	69706708	69706895	188	6.22	1	69706708-69706895
TU2710	chr1	69707225	69707423	185	2.61	2	69707225-69707319	69707334-69707423
TU2711	chr1	69707583	69707877	268	4.06	2	69707583-69707641	69707669-69707877
TU2712	chr1	69708011	69708196	180	2.48	2	69708011-69708100	69708107-69708196
TU2713	chr1	70748850	70758436	1550	17.61	6	70748850-70748939	70748977-70749810	70749900-70750094	70752973-70753156	70756346-70756448	70758293-70758436
TU2714	chr1	70750282	70750457	150	2.00	2	70750282-70750341	70750368-70750457
TU2715	chr1	70750632	70750845	180	2.60	2	70750632-70750721	70750756-70750845
TU2716	chr1	70750918	70751111	181	2.65	2	70750918-70751008	70751022-70751111
TU2717	chr1	70752499	70752687	180	2.00	2	70752499-70752588	70752598-70752687
TU2718	chr1	70767616	70767824	180	2.00	2	70767616-70767705	70767735-70767824
TU2719	chr1	70772760	70772946	170	2.00	2	70772760-70772847	70772865-70772946
TU2720	chr1	70789382	70789598	209	4.32	2	70789382-70789472	70789481-70789598
TU2721	chr1	70789888	70790092	180	3.12	2	70789888-70789977	70790003-70790092
TU2722	chr1	70790196	70790385	159	2.13	2	70790196-70790285	70790317-70790385
TU2723	chr1	70791473	70791658	180	2.43	2	70791473-70791562	70791569-70791658
TU2724	chr1	70798347	70798532	180	2.00	2	70798347-70798436	70798443-70798532
TU2725	chr1	70799983	70800180	180	2.99	2	70799983-70800072	70800091-70800180
TU2726	chr1	70821578	70821762	180	2.00	2	70821578-70821667	70821673-70821762
TU2727	chr1	70829507	70829718	180	2.73	2	70829507-70829596	70829629-70829718
TU2728	chr1	70835294	70835488	181	3.78	2	70835294-70835383	70835398-70835488
TU2729	chr1	70836384	70836564	180	2.00	2	70836384-70836473	70836475-70836564
TU2730	chr1	70836955	70837164	180	2.00	2	70836955-70837044	70837075-70837164
TU2731	chr1	70840289	70842642	201	5.15	2	70840289-70840404	70842558-70842642
TU2732	chr1	70846389	70850167	305	5.88	2	70846389-70846545	70850020-70850167
TU2733	chr1	70851546	70854358	196	2.49	2	70851546-70851631	70854249-70854358
TU2734	chr1	70881880	70882082	180	2.00	2	70881880-70881969	70881993-70882082
TU2735	chr1	70896434	70896607	174	2.72	1	70896434-70896607
TU2736	chr1	70897869	70898081	180	2.52	2	70897869-70897958	70897992-70898081
TU2737	chr1	70899936	70900133	180	2.00	2	70899936-70900025	70900044-70900133
TU2738	chr1	70908049	70908237	180	2.00	2	70908049-70908138	70908148-70908237
TU2739	chr1	70909058	70909261	180	2.00	2	70909058-70909147	70909172-70909261
TU2740	chr1	70911190	70911380	180	2.00	2	70911190-70911279	70911291-70911380
TU2741	chr1	70928625	70928815	180	3.00	2	70928625-70928714	70928726-70928815
TU2742	chr1	70960754	70960938	180	2.00	2	70960754-70960843	70960849-70960938
TU2743	chr1	70982020	70982217	180	2.40	2	70982020-70982109	70982128-70982217
TU2744	chr1	70988352	70989347	268	4.12	2	70988352-70988441	70989170-70989347
TU2745	chr1	70992709	70992916	180	2.00	2	70992709-70992798	70992827-70992916
TU2746	chr1	71008368	71008586	180	2.00	2	71008368-71008457	71008497-71008586
TU2747	chr1	71549313	71549519	152	2.00	2	71549313-71549388	71549444-71549519
TU2748	chr1	74933915	74934087	162	2.00	2	74933915-74933994	74934006-74934087
TU2749	chr1	74994803	74994983	166	2.00	2	74994803-74994888	74994904-74994983
TU2750	chr1	75029898	75030087	180	3.00	2	75029898-75029987	75029998-75030087
TU2751	chr1	75171352	75171568	217	3.47	1	75171352-75171568
TU2752	chr1	75449631	75449847	180	2.84	2	75449631-75449720	75449758-75449847
TU2753	chr1	75750624	75750823	180	2.00	2	75750624-75750713	75750734-75750823
TU2754	chr1	75755395	75755593	192	3.59	2	75755395-75755496	75755504-75755593
TU2755	chr1	75755983	75756388	353	3.92	3	75755983-75756154	75756180-75756270	75756299-75756388
TU2756	chr1	75756804	75757012	209	4.23	1	75756804-75757012
TU2757	chr1	75757320	75757659	325	3.31	3	75757320-75757409	75757422-75757542	75757546-75757659
TU2758	chr1	75821703	75821905	180	2.84	2	75821703-75821792	75821816-75821905
TU2759	chr1	75825543	75825750	180	3.20	2	75825543-75825632	75825661-75825750
TU2760	chr1	75889329	75897567	197	6.27	2	75889329-75889430	75897473-75897567
TU2761	chr1	75902938	75903505	526	3.61	3	75902938-75903048	75903054-75903337	75903375-75903505
TU2762	chr1	75908854	75909054	178	2.00	2	75908854-75908942	75908966-75909054
TU2763	chr1	75921307	75921496	181	3.17	2	75921307-75921396	75921406-75921496
TU2764	chr1	75921558	75921776	180	2.00	2	75921558-75921647	75921687-75921776
TU2765	chr1	76026189	76026537	336	2.64	3	76026189-76026278	76026286-76026441	76026448-76026537
TU2766	chr1	76026732	76027197	355	3.58	4	76026732-76026785	76026849-76026938	76026957-76027077	76027108-76027197
TU2767	chr1	76036034	76036232	183	5.87	2	76036034-76036126	76036143-76036232
TU2768	chr1	76036305	76039744	239	7.42	2	76036305-76036442	76039644-76039744
TU2769	chr1	76042098	76042388	281	3.82	2	76042098-76042187	76042198-76042388
TU2770	chr1	76043039	76043222	180	2.13	2	76043039-76043128	76043133-76043222
TU2771	chr1	76043283	76043442	160	2.37	1	76043283-76043442
TU2772	chr1	76046047	76047079	992	5.59	5	76046047-76046136	76046145-76046234	76046253-76046332	76046347-76046709	76046711-76047079
TU2773	chr1	76048195	76048420	226	3.96	1	76048195-76048420
TU2774	chr1	76130111	76130764	629	4.68	2	76130111-76130200	76130226-76130764
TU2775	chr1	76130920	76131286	333	4.88	2	76130920-76131162	76131197-76131286
TU2776	chr1	76131308	76131698	333	2.87	3	76131308-76131397	76131436-76131588	76131609-76131698
TU2777	chr1	76131787	76132239	413	5.89	2	76131787-76132126	76132167-76132239
TU2778	chr1	76132686	76132914	180	2.56	2	76132686-76132775	76132825-76132914
TU2779	chr1	76132936	76133128	187	4.32	2	76132936-76133025	76133032-76133128
TU2780	chr1	76133157	76133355	180	2.00	2	76133157-76133246	76133266-76133355
TU2781	chr1	76133407	76133616	173	2.00	2	76133407-76133496	76133534-76133616
TU2782	chr1	76134626	76149134	661	7.55	5	76134626-76134733	76138045-76138203	76139403-76139530	76139628-76139766	76149008-76149134
TU2783	chr1	76144586	76144800	186	2.31	2	76144586-76144675	76144705-76144800
TU2784	chr1	76145272	76145552	274	2.57	2	76145272-76145339	76145347-76145552
TU2785	chr1	76145670	76146233	550	5.87	2	76145670-76145785	76145800-76146233
TU2786	chr1	76146656	76146964	292	3.02	3	76146656-76146745	76146759-76146870	76146875-76146964
TU2787	chr1	76147604	76147815	187	3.76	2	76147604-76147694	76147720-76147815
TU2788	chr1	76150337	76155611	289	7.93	3	76150337-76150411	76152016-76152125	76155508-76155611
TU2789	chr1	76157588	76157863	257	5.49	2	76157588-76157633	76157653-76157863
TU2790	chr1	76159155	76159369	180	3.00	2	76159155-76159244	76159280-76159369
TU2791	chr1	76164370	76165186	805	16.74	2	76164370-76165066	76165079-76165186
TU2792	chr1	76247614	76247772	155	2.02	2	76247614-76247678	76247683-76247772
TU2793	chr1	76247897	76248469	533	10.58	3	76247897-76247976	76248007-76248242	76248253-76248469
TU2794	chr1	76248741	76248967	181	2.66	2	76248741-76248808	76248855-76248967
TU2795	chr1	76249215	76249428	180	2.63	2	76249215-76249304	76249339-76249428
TU2796	chr1	76857263	76857463	180	2.82	2	76857263-76857352	76857374-76857463
TU2797	chr1	76860901	76861110	180	2.00	2	76860901-76860990	76861021-76861110
TU2798	chr1	76861434	76861642	180	2.00	2	76861434-76861523	76861553-76861642
TU2799	chr1	76867993	76868190	180	2.47	2	76867993-76868082	76868101-76868190
TU2800	chr1	76868683	76868885	175	2.00	2	76868683-76868770	76868799-76868885
TU2801	chr1	76870461	76870644	184	4.23	1	76870461-76870644
TU2802	chr1	76874641	76874846	180	2.00	2	76874641-76874730	76874757-76874846
TU2803	chr1	76918634	76918835	180	2.02	2	76918634-76918723	76918746-76918835
TU2804	chr1	76982714	76982898	180	3.61	2	76982714-76982803	76982809-76982898
TU2805	chr1	76986425	76986624	180	2.00	2	76986425-76986514	76986535-76986624
TU2806	chr1	76999748	76999947	180	4.00	2	76999748-76999837	76999858-76999947
TU2807	chr1	77000392	77000560	169	2.59	1	77000392-77000560
TU2808	chr1	77001104	77001304	196	6.35	2	77001104-77001207	77001213-77001304
TU2809	chr1	77001462	77002064	552	3.85	3	77001462-77001588	77001608-77001780	77001813-77002064
TU2810	chr1	77002093	77002343	229	2.51	2	77002093-77002231	77002254-77002343
TU2811	chr1	77002552	77002991	429	2.88	2	77002552-77002641	77002653-77002991
TU2812	chr1	77003112	77003660	532	4.68	2	77003112-77003345	77003363-77003660
TU2813	chr1	77004001	77004289	227	2.32	3	77004001-77004090	77004110-77004199	77004243-77004289
TU2814	chr1	77004343	77004558	215	2.97	2	77004343-77004446	77004448-77004558
TU2815	chr1	77004724	77004941	207	5.33	2	77004724-77004837	77004849-77004941
TU2816	chr1	77041420	77041609	180	3.43	2	77041420-77041509	77041520-77041609
TU2817	chr1	77055747	77055935	157	2.00	2	77055747-77055813	77055846-77055935
TU2818	chr1	77073789	77073979	180	3.00	2	77073789-77073878	77073890-77073979
TU2819	chr1	77085872	77086078	207	3.24	1	77085872-77086078
TU2820	chr1	77090462	77090659	180	2.57	2	77090462-77090551	77090570-77090659
TU2821	chr1	77090897	77091100	180	2.84	2	77090897-77090986	77091011-77091100
TU2822	chr1	77095821	77095970	150	15.45	1	77095821-77095970
TU2823	chr1	77101315	77101520	180	2.00	2	77101315-77101404	77101431-77101520
TU2824	chr1	77109639	77109857	180	2.93	2	77109639-77109728	77109768-77109857
TU2825	chr1	77110974	77111157	182	2.46	2	77110974-77111063	77111066-77111157
TU2826	chr1	77123416	77123618	180	2.00	2	77123416-77123505	77123529-77123618
TU2827	chr1	77215583	77215772	180	3.00	2	77215583-77215672	77215683-77215772
TU2828	chr1	77325397	77325595	180	2.00	2	77325397-77325486	77325506-77325595
TU2829	chr1	77345604	77345794	180	2.56	2	77345604-77345693	77345705-77345794
TU2830	chr1	77346176	77346936	696	4.29	5	77346176-77346265	77346279-77346421	77346464-77346657	77346660-77346811	77346820-77346936
TU2831	chr1	77347169	77347368	168	2.00	2	77347169-77347251	77347284-77347368
TU2832	chr1	77348620	77348891	272	3.00	1	77348620-77348891
TU2833	chr1	77348894	77349092	184	4.18	2	77348894-77348987	77349003-77349092
TU2834	chr1	77350256	77350614	307	4.10	2	77350256-77350300	77350353-77350614
TU2835	chr1	77351747	77351942	180	3.95	2	77351747-77351836	77351853-77351942
TU2836	chr1	77352236	77352423	180	2.82	2	77352236-77352325	77352334-77352423
TU2837	chr1	77352606	77352792	180	2.00	2	77352606-77352695	77352703-77352792
TU2838	chr1	77811180	77811385	188	2.66	2	77811180-77811269	77811288-77811385
TU2839	chr1	77837317	77837498	180	2.42	2	77837317-77837406	77837409-77837498
TU2840	chr1	77838804	77838978	175	2.22	1	77838804-77838978
TU2841	chr1	77867489	77867674	180	2.00	2	77867489-77867578	77867585-77867674
TU2842	chr1	77883816	77884005	164	2.00	2	77883816-77883903	77883930-77884005
TU2843	chr1	77896042	77896445	270	3.67	3	77896042-77896131	77896159-77896248	77896356-77896445
TU2844	chr1	77908630	77908908	274	4.10	2	77908630-77908813	77908819-77908908
TU2845	chr1	77909007	77909195	159	2.55	2	77909007-77909075	77909106-77909195
TU2846	chr1	77909874	77910333	425	3.51	2	77909874-77910025	77910061-77910333
TU2847	chr1	77910460	77911990	1480	7.30	3	77910460-77910705	77910718-77911430	77911470-77911990
TU2848	chr1	77912087	77913331	1218	6.26	3	77912087-77912681	77912684-77912841	77912867-77913331
TU2849	chr1	77913558	77913765	208	4.28	1	77913558-77913765
TU2850	chr1	77914229	77914431	176	2.00	2	77914229-77914317	77914345-77914431
TU2851	chr1	77914626	77914825	189	2.48	2	77914626-77914715	77914727-77914825
TU2852	chr1	77915313	77915509	180	3.00	2	77915313-77915402	77915420-77915509
TU2853	chr1	77915790	77915984	169	3.44	2	77915790-77915868	77915895-77915984
TU2854	chr1	77928542	77928724	154	2.00	2	77928542-77928618	77928648-77928724
TU2855	chr1	77928918	77929115	174	2.33	2	77928918-77929001	77929026-77929115
TU2856	chr1	78183315	78183868	552	11.13	2	78183315-78183455	78183458-78183868
TU2857	chr1	78363868	78364069	180	2.00	2	78363868-78363957	78363980-78364069
TU2858	chr1	78368474	78368672	180	2.00	2	78368474-78368563	78368583-78368672
TU2859	chr1	78371166	78371355	180	2.44	2	78371166-78371255	78371266-78371355
TU2860	chr1	78372003	78372219	180	2.09	2	78372003-78372092	78372130-78372219
TU2861	chr1	78373506	78373700	182	2.66	2	78373506-78373595	78373609-78373700
TU2862	chr1	78373959	78374147	157	2.26	2	78373959-78374025	78374058-78374147
TU2863	chr1	78374247	78374560	241	3.26	3	78374247-78374336	78374362-78374451	78374500-78374560
TU2864	chr1	78375260	78375473	180	2.00	2	78375260-78375349	78375384-78375473
TU2865	chr1	78377832	78378027	180	2.00	2	78377832-78377921	78377938-78378027
TU2866	chr1	78380502	78380693	180	2.00	2	78380502-78380591	78380604-78380693
TU2867	chr1	78394599	78394799	180	2.00	2	78394599-78394688	78394710-78394799
TU2868	chr1	78409323	78409535	180	2.00	2	78409323-78409412	78409446-78409535
TU2869	chr1	78420759	78420969	178	2.00	2	78420759-78420848	78420882-78420969
TU2870	chr1	78431248	78431604	255	2.39	3	78431248-78431309	78431354-78431495	78431554-78431604
TU2871	chr1	78439123	78439314	180	2.00	2	78439123-78439212	78439225-78439314
TU2872	chr1	78546500	78546693	180	2.00	2	78546500-78546589	78546604-78546693
TU2873	chr1	78552890	78553097	180	2.00	2	78552890-78552979	78553008-78553097
TU2874	chr1	78568144	78568338	180	2.83	2	78568144-78568233	78568249-78568338
TU2875	chr1	78569163	78569336	174	2.07	1	78569163-78569336
TU2876	chr1	78574806	78575014	200	3.51	2	78574806-78574914	78574924-78575014
TU2877	chr1	78612302	78612492	181	3.33	2	78612302-78612391	78612402-78612492
TU2878	chr1	78612672	78612864	193	3.04	1	78612672-78612864
TU2879	chr1	78615837	78616046	180	2.00	2	78615837-78615926	78615957-78616046
TU2880	chr1	78616202	78616409	180	3.00	2	78616202-78616291	78616320-78616409
TU2881	chr1	78617002	78617164	154	2.44	2	78617002-78617091	78617101-78617164
TU2882	chr1	78626287	78626496	180	2.37	2	78626287-78626376	78626407-78626496
TU2883	chr1	78628601	78629004	357	2.02	3	78628601-78628690	78628706-78628882	78628915-78629004
TU2884	chr1	78629522	78629709	180	2.50	2	78629522-78629611	78629620-78629709
TU2885	chr1	78634528	78634775	225	2.40	2	78634528-78634617	78634641-78634775
TU2886	chr1	78640911	78641099	180	3.00	2	78640911-78641000	78641010-78641099
TU2887	chr1	78641604	78641796	174	2.00	2	78641604-78641693	78641713-78641796
TU2888	chr1	78642159	78642351	162	2.00	2	78642159-78642243	78642275-78642351
TU2889	chr1	78643632	78643827	180	2.00	2	78643632-78643721	78643738-78643827
TU2890	chr1	78644802	78645005	180	2.00	2	78644802-78644891	78644916-78645005
TU2891	chr1	78647043	78647249	180	3.12	2	78647043-78647132	78647160-78647249
TU2892	chr1	78647348	78647727	343	3.16	3	78647348-78647446	78647471-78647624	78647638-78647727
TU2893	chr1	78647892	78648139	211	3.31	2	78647892-78647981	78648019-78648139
TU2894	chr1	78648670	78648910	241	4.27	1	78648670-78648910
TU2895	chr1	78649059	78649779	688	6.39	3	78649059-78649353	78649377-78649467	78649478-78649779
TU2896	chr1	78650036	78650956	844	4.85	4	78650036-78650142	78650147-78650499	78650522-78650611	78650663-78650956
TU2897	chr1	78651014	78651325	293	3.05	2	78651014-78651103	78651123-78651325
TU2898	chr1	78651439	78651711	263	3.41	2	78651439-78651598	78651609-78651711
TU2899	chr1	78653718	78653930	206	3.02	2	78653718-78653807	78653815-78653930
TU2900	chr1	78653959	78654166	171	2.00	2	78653959-78654045	78654083-78654166
TU2901	chr1	78654448	78654640	162	2.00	2	78654448-78654535	78654567-78654640
TU2902	chr1	78662845	78664642	1796	8.43	2	78662845-78663123	78663126-78664642
TU2903	chr1	78664733	78665849	1082	8.53	3	78664733-78665098	78665127-78665735	78665743-78665849
TU2904	chr1	78666099	78666423	259	2.55	3	78666099-78666168	78666205-78666307	78666338-78666423
TU2905	chr1	78669766	78669955	155	2.00	2	78669766-78669853	78669889-78669955
TU2906	chr1	78674825	78675012	180	2.00	2	78674825-78674914	78674923-78675012
TU2907	chr1	78675770	78675972	176	2.00	2	78675770-78675856	78675884-78675972
TU2908	chr1	78678225	78679303	299	7.94	2	78678225-78678447	78679228-78679303
TU2909	chr1	78680145	78680340	180	2.00	2	78680145-78680234	78680251-78680340
TU2910	chr1	78680970	78681182	180	2.81	2	78680970-78681059	78681093-78681182
TU2911	chr1	78681322	78687969	1101	5.74	7	78681322-78681447	78681478-78681771	78683596-78683783	78683785-78683894	78683930-78683989	78685306-78685451	78687793-78687969
TU2912	chr1	78682261	78682479	219	7.24	1	78682261-78682479
TU2913	chr1	78682758	78682945	188	2.80	1	78682758-78682945
TU2914	chr1	78684821	78685037	194	3.19	2	78684821-78684924	78684948-78685037
TU2915	chr1	78685809	78685999	180	2.53	2	78685809-78685898	78685910-78685999
TU2916	chr1	78686244	78686597	328	4.94	2	78686244-78686481	78686508-78686597
TU2917	chr1	78686897	78687153	238	2.23	3	78686897-78686942	78686953-78687054	78687064-78687153
TU2918	chr1	78688173	78688376	163	2.00	2	78688173-78688247	78688289-78688376
TU2919	chr1	78689203	78690978	1662	29.06	4	78689203-78689532	78689549-78689638	78689736-78690399	78690401-78690978
TU2920	chr1	78692688	78692967	200	2.27	2	78692688-78692777	78692858-78692967
TU2921	chr1	78693232	78693503	245	3.18	2	78693232-78693321	78693349-78693503
TU2922	chr1	78693772	78694083	310	3.63	2	78693772-78693872	78693875-78694083
TU2923	chr1	78695268	78695743	476	4.86	1	78695268-78695743
TU2924	chr1	78695871	78696415	462	4.75	3	78695871-78696115	78696190-78696316	78696326-78696415
TU2925	chr1	78696475	78696730	254	4.78	2	78696475-78696665	78696668-78696730
TU2926	chr1	78696808	78696992	185	3.65	1	78696808-78696992
TU2927	chr1	78697020	78697383	335	3.01	3	78697020-78697116	78697132-78697320	78697335-78697383
TU2928	chr1	78697622	78697965	286	3.18	3	78697622-78697711	78697748-78697842	78697865-78697965
TU2929	chr1	78698270	78699047	773	4.17	2	78698270-78698658	78698664-78699047
TU2930	chr1	78699427	78699663	237	4.51	1	78699427-78699663
TU2931	chr1	78699727	78700004	274	3.21	2	78699727-78699800	78699805-78700004
TU2932	chr1	78700221	78700422	198	2.90	2	78700221-78700328	78700333-78700422
TU2933	chr1	78700424	78701010	559	3.26	3	78700424-78700513	78700527-78700623	78700639-78701010
TU2934	chr1	78701152	78702032	827	4.26	4	78701152-78701242	78701264-78701430	78701454-78701932	78701943-78702032
TU2935	chr1	78702356	78702945	563	2.96	3	78702356-78702416	78702442-78702853	78702856-78702945
TU2936	chr1	78702968	78703178	159	2.64	2	78702968-78703024	78703077-78703178
TU2937	chr1	78703523	78703735	213	3.35	1	78703523-78703735
TU2938	chr1	78703825	78704315	422	2.90	3	78703825-78704063	78704116-78704208	78704226-78704315
TU2939	chr1	78704612	78704829	186	3.30	2	78704612-78704707	78704740-78704829
TU2940	chr1	78704869	78705078	180	2.00	2	78704869-78704958	78704989-78705078
TU2941	chr1	78717137	78720663	3527	24.14	1	78717137-78720663
TU2942	chr1	78721138	78722170	919	4.07	4	78721138-78721806	78721858-78721944	78721979-78722049	78722079-78722170
TU2943	chr1	78723305	78723498	186	3.54	2	78723305-78723394	78723403-78723498
TU2944	chr1	78723678	78723851	150	3.07	2	78723678-78723770	78723795-78723851
TU2945	chr1	78724192	78724569	339	3.71	3	78724192-78724281	78724301-78724459	78724480-78724569
TU2946	chr1	78725555	78725745	180	2.39	2	78725555-78725644	78725656-78725745
TU2947	chr1	78726181	78726419	239	3.56	1	78726181-78726419
TU2948	chr1	78726443	78726978	536	5.10	1	78726443-78726978
TU2949	chr1	78726987	78727331	345	6.03	1	78726987-78727331
TU2950	chr1	78727915	78728117	187	3.08	2	78727915-78728011	78728028-78728117
TU2951	chr1	78730478	78730681	180	2.00	2	78730478-78730567	78730592-78730681
TU2952	chr1	78732266	78732458	180	3.88	2	78732266-78732355	78732369-78732458
TU2953	chr1	78812971	78813162	192	5.99	1	78812971-78813162
TU2954	chr1	78813721	78814281	561	13.88	1	78813721-78814281
TU2955	chr1	78818526	78818717	180	2.00	2	78818526-78818615	78818628-78818717
TU2956	chr1	78829763	78829965	180	2.00	2	78829763-78829852	78829876-78829965
TU2957	chr1	78845123	78845326	174	2.49	2	78845123-78845222	78845253-78845326
TU2958	chr1	78845465	78845655	180	2.86	2	78845465-78845554	78845566-78845655
TU2959	chr1	78861209	78861397	180	2.00	2	78861209-78861298	78861308-78861397
TU2960	chr1	78877234	78877436	185	4.81	2	78877234-78877328	78877347-78877436
TU2961	chr1	78920113	78920301	180	3.00	2	78920113-78920202	78920212-78920301
TU2962	chr1	78923038	78923234	180	2.90	2	78923038-78923127	78923145-78923234
TU2963	chr1	78924273	78924477	202	3.07	2	78924273-78924369	78924373-78924477
TU2964	chr1	78925737	78925929	180	2.00	2	78925737-78925826	78925840-78925929
TU2965	chr1	78926197	78926388	180	2.00	2	78926197-78926286	78926299-78926388
TU2966	chr1	78935815	78935996	180	2.54	2	78935815-78935904	78935907-78935996
TU2967	chr1	78938119	78938307	180	2.00	2	78938119-78938208	78938218-78938307
TU2968	chr1	78951761	78951947	173	2.00	2	78951761-78951843	78951858-78951947
TU2969	chr1	79226707	79227261	468	5.38	4	79226707-79226864	79226924-79227016	79227029-79227138	79227155-79227261
TU2970	chr1	79227279	79227623	345	6.16	1	79227279-79227623
TU2971	chr1	79228021	79228244	224	3.75	1	79228021-79228244
TU2972	chr1	79249933	79250166	234	5.02	1	79249933-79250166
TU2973	chr1	79250188	79250822	584	10.09	3	79250188-79250253	79250285-79250712	79250733-79250822
TU2974	chr1	79250887	79251094	162	2.00	2	79250887-79250958	79251005-79251094
TU2975	chr1	79251162	79251611	450	7.42	1	79251162-79251611
TU2976	chr1	79251652	79251956	305	5.05	1	79251652-79251956
TU2977	chr1	79252266	79252500	235	5.46	1	79252266-79252500
TU2978	chr1	79257281	79257576	296	4.50	1	79257281-79257576
TU2979	chr1	79257769	79258002	221	3.82	2	79257769-79257879	79257893-79258002
TU2980	chr1	79258767	79258962	180	2.42	2	79258767-79258856	79258873-79258962
TU2981	chr1	79263039	79263224	180	2.00	2	79263039-79263128	79263135-79263224
TU2982	chr1	79265748	79265951	180	2.00	2	79265748-79265837	79265862-79265951
TU2983	chr1	79266390	79266593	180	2.00	2	79266390-79266479	79266504-79266593
TU2984	chr1	79269422	79269687	266	3.38	1	79269422-79269687
TU2985	chr1	79270690	79270882	180	2.32	2	79270690-79270779	79270793-79270882
TU2986	chr1	79274873	79275077	180	2.00	2	79274873-79274962	79274988-79275077
TU2987	chr1	79318609	79318801	160	2.00	2	79318609-79318697	79318731-79318801
TU2988	chr1	79327871	79328078	176	2.07	2	79327871-79327956	79327989-79328078
TU2989	chr1	79329105	79329460	250	3.04	3	79329105-79329194	79329236-79329350	79329416-79329460
TU2990	chr1	79329812	79330099	288	5.51	1	79329812-79330099
TU2991	chr1	79330117	79330303	187	4.26	1	79330117-79330303
TU2992	chr1	79330329	79330823	467	6.95	3	79330329-79330429	79330440-79330570	79330589-79330823
TU2993	chr1	79331039	79331401	308	3.90	3	79331039-79331158	79331178-79331275	79331312-79331401
TU2994	chr1	79331435	79331648	214	3.73	1	79331435-79331648
TU2995	chr1	79334120	79334323	180	2.00	2	79334120-79334209	79334234-79334323
TU2996	chr1	79335845	79336108	264	4.51	1	79335845-79336108
TU2997	chr1	79338715	79338910	180	2.00	2	79338715-79338804	79338821-79338910
TU2998	chr1	79339219	79339830	540	3.41	4	79339219-79339308	79339328-79339444	79339480-79339595	79339614-79339830
TU2999	chr1	79339877	79340067	188	3.47	2	79339877-79339967	79339971-79340067
TU3000	chr1	79340400	79340599	181	3.72	2	79340400-79340490	79340510-79340599
TU3001	chr1	79340888	79341721	708	3.16	5	79340888-79340977	79341013-79341243	79341264-79341353	79341417-79341506	79341515-79341721
TU3002	chr1	79347487	79347674	180	2.00	2	79347487-79347576	79347585-79347674
TU3003	chr1	79348434	79348636	186	2.73	2	79348434-79348529	79348547-79348636
TU3004	chr1	79349183	79349376	180	2.00	2	79349183-79349272	79349287-79349376
TU3005	chr1	79353704	79353900	167	2.00	2	79353704-79353780	79353811-79353900
TU3006	chr1	79355166	79355362	180	2.99	2	79355166-79355255	79355273-79355362
TU3007	chr1	79357700	79358369	665	5.98	2	79357700-79357789	79357795-79358369
TU3008	chr1	79360314	79361245	912	5.66	2	79360314-79360835	79360856-79361245
TU3009	chr1	79361330	79362141	764	7.31	3	79361330-79361732	79361738-79362037	79362081-79362141
TU3010	chr1	79362596	79362792	180	4.63	2	79362596-79362685	79362703-79362792
TU3011	chr1	79364817	79365175	268	2.19	3	79364817-79364906	79364933-79365022	79365088-79365175
TU3012	chr1	79368460	79368796	261	2.25	3	79368460-79368549	79368576-79368665	79368716-79368796
TU3013	chr1	80318535	80318733	181	4.81	2	80318535-80318624	80318643-80318733
TU3014	chr1	80442643	80442844	180	2.14	2	80442643-80442732	80442755-80442844
TU3015	chr1	80449371	80449565	180	2.00	2	80449371-80449460	80449476-80449565
TU3016	chr1	80452553	80452746	180	2.99	2	80452553-80452642	80452657-80452746
TU3017	chr1	80457102	80457352	225	2.55	2	80457102-80457236	80457263-80457352
TU3018	chr1	80493063	80493467	338	2.88	3	80493063-80493150	80493170-80493259	80493308-80493467
TU3019	chr1	80495617	80495821	180	2.00	2	80495617-80495706	80495732-80495821
TU3020	chr1	80500426	80500620	180	2.00	2	80500426-80500515	80500531-80500620
TU3021	chr1	80527054	80527264	180	2.00	2	80527054-80527143	80527175-80527264
TU3022	chr1	80554036	80554234	162	2.00	2	80554036-80554125	80554163-80554234
TU3023	chr1	80556296	80556508	180	2.00	2	80556296-80556385	80556419-80556508
TU3024	chr1	81722324	81722514	180	2.00	2	81722324-81722413	81722425-81722514
TU3025	chr1	81725581	81732986	166	2.10	2	81725581-81725656	81732897-81732986
TU3026	chr1	81734022	81735384	152	2.99	2	81734022-81734111	81735323-81735384
TU3027	chr1	81782359	81782579	180	2.00	2	81782359-81782448	81782490-81782579
TU3028	chr1	81801719	81801916	180	4.00	2	81801719-81801808	81801827-81801916
TU3029	chr1	82191996	82192195	180	2.00	2	82191996-82192085	82192106-82192195
TU3030	chr1	83313552	83313752	180	2.00	2	83313552-83313641	83313663-83313752
TU3031	chr1	83356618	83356810	180	2.00	2	83356618-83356707	83356721-83356810
TU3032	chr1	83424545	83424760	176	2.00	2	83424545-83424632	83424673-83424760
TU3033	chr1	83425000	83425190	180	2.00	2	83425000-83425089	83425101-83425190
TU3034	chr1	83464353	83464546	180	2.00	2	83464353-83464442	83464457-83464546
TU3035	chr1	83466626	83466829	180	2.00	2	83466626-83466715	83466740-83466829
TU3036	chr1	83473002	83473211	180	2.00	2	83473002-83473091	83473122-83473211
TU3037	chr1	83490339	83490548	180	2.00	2	83490339-83490428	83490459-83490548
TU3038	chr1	83509056	83509260	180	3.00	2	83509056-83509145	83509171-83509260
TU3039	chr1	83511703	83511881	179	2.51	1	83511703-83511881
TU3040	chr1	83525553	83525727	175	2.03	1	83525553-83525727
TU3041	chr1	83526291	83529222	2932	52.09	1	83526291-83529222
TU3042	chr1	83593100	83593297	180	3.00	2	83593100-83593189	83593208-83593297
TU3043	chr1	83597814	83598079	266	2.67	1	83597814-83598079
TU3044	chr1	83601845	83602051	180	2.00	2	83601845-83601934	83601962-83602051
TU3045	chr1	83602183	83602380	180	2.00	2	83602183-83602272	83602291-83602380
TU3046	chr1	83603399	83603790	392	4.34	1	83603399-83603790
TU3047	chr1	83604026	83615313	1050	24.23	8	83604026-83604271	83604935-83604994	83605014-83605060	83607894-83608142	83609023-83609150	83610170-83610279	83610538-83610652	83615219-83615313
TU3048	chr1	83605201	83605594	394	5.78	1	83605201-83605594
TU3049	chr1	83605700	83605992	253	2.83	3	83605700-83605791	83605794-83605895	83605934-83605992
TU3050	chr1	83607537	83607727	180	2.97	2	83607537-83607626	83607638-83607727
TU3051	chr1	83615425	83624652	527	9.74	5	83615425-83615504	83618512-83618637	83621534-83621676	83622142-83622211	83624545-83624652
TU3052	chr1	83615649	83615847	187	2.42	2	83615649-83615738	83615751-83615847
TU3053	chr1	83616253	83616588	274	2.59	3	83616253-83616342	83616375-83616464	83616495-83616588
TU3054	chr1	83620206	83620604	386	3.24	2	83620206-83620292	83620306-83620604
TU3055	chr1	83621353	83621524	172	2.42	1	83621353-83621524
TU3056	chr1	83622454	83622666	180	2.79	2	83622454-83622543	83622577-83622666
TU3057	chr1	83628575	83628770	176	2.00	2	83628575-83628664	83628685-83628770
TU3058	chr1	83628966	83629458	493	3.93	1	83628966-83629458
TU3059	chr1	83629510	83629708	157	2.52	2	83629510-83629599	83629642-83629708
TU3060	chr1	83630076	83630273	180	3.22	2	83630076-83630165	83630184-83630273
TU3061	chr1	83646372	83646590	180	3.00	2	83646372-83646461	83646501-83646590
TU3062	chr1	84828726	84828906	180	2.94	2	84828726-84828815	84828817-84828906
TU3063	chr1	84830174	84830383	170	2.00	2	84830174-84830258	84830299-84830383
TU3064	chr1	84831400	84831604	180	2.00	2	84831400-84831489	84831515-84831604
TU3065	chr1	84842368	84842572	180	2.00	2	84842368-84842457	84842483-84842572
TU3066	chr1	84842613	84842822	180	2.00	2	84842613-84842702	84842733-84842822
TU3067	chr1	84844167	84844367	180	2.96	2	84844167-84844256	84844278-84844367
TU3068	chr1	84864072	84864278	180	3.00	2	84864072-84864161	84864189-84864278
TU3069	chr1	85583058	85583520	453	6.67	3	85583058-85583163	85583167-85583299	85583307-85583520
TU3070	chr1	85583875	85584070	183	2.97	2	85583875-85583964	85583978-85584070
TU3071	chr1	85584116	85584315	181	3.03	2	85584116-85584206	85584226-85584315
TU3072	chr1	85584596	85584971	313	2.22	3	85584596-85584685	85584705-85584865	85584910-85584971
TU3073	chr1	85696527	85696711	178	2.42	2	85696527-85696614	85696622-85696711
TU3074	chr1	85734279	85734471	180	2.00	2	85734279-85734368	85734382-85734471
TU3075	chr1	85802312	85802500	159	2.00	2	85802312-85802387	85802418-85802500
TU3076	chr1	85803871	85804063	180	2.00	2	85803871-85803960	85803974-85804063
TU3077	chr1	85804124	85804338	205	3.51	2	85804124-85804236	85804247-85804338
TU3078	chr1	85804473	85804673	180	3.00	2	85804473-85804562	85804584-85804673
TU3079	chr1	85805030	85805234	180	2.89	2	85805030-85805119	85805145-85805234
TU3080	chr1	85823953	85824140	180	2.00	2	85823953-85824042	85824051-85824140
TU3081	chr1	85831685	85834084	165	3.39	2	85831685-85831751	85833987-85834084
TU3082	chr1	85831808	85832001	180	2.00	2	85831808-85831897	85831912-85832001
TU3083	chr1	85834252	85834449	180	3.00	2	85834252-85834341	85834360-85834449
TU3084	chr1	85844238	85856992	395	2.85	4	85844238-85844327	85845524-85845606	85849947-85850110	85856935-85856992
TU3085	chr1	85883718	85883925	172	2.00	2	85883718-85883806	85883843-85883925
TU3086	chr1	85883985	85884440	456	28.89	1	85883985-85884440
TU3087	chr1	86069963	86070411	443	6.47	2	86069963-86070199	86070206-86070411
TU3088	chr1	86082946	86083150	181	3.17	2	86082946-86083035	86083060-86083150
TU3089	chr1	86108676	86108870	176	2.00	2	86108676-86108762	86108782-86108870
TU3090	chr1	86158612	86158804	154	2.48	2	86158612-86158675	86158715-86158804
TU3091	chr1	86159133	86159334	160	3.00	2	86159133-86159222	86159265-86159334
TU3092	chr1	86167922	86168101	154	2.99	2	86167922-86167985	86168012-86168101
TU3093	chr1	86182635	86182832	180	2.00	2	86182635-86182724	86182743-86182832
TU3094	chr1	86183494	86183693	180	2.00	2	86183494-86183583	86183604-86183693
TU3095	chr1	86264117	86264401	283	4.98	2	86264117-86264306	86264309-86264401
TU3096	chr1	86292924	86293108	164	2.00	2	86292924-86293011	86293033-86293108
TU3097	chr1	86295112	86295298	153	2.31	2	86295112-86295201	86295236-86295298
TU3098	chr1	86296839	86297491	637	6.36	2	86296839-86297009	86297026-86297491
TU3099	chr1	86297743	86297988	217	2.60	2	86297743-86297869	86297899-86297988
TU3100	chr1	86298431	86298637	180	3.74	2	86298431-86298520	86298548-86298637
TU3101	chr1	86299647	86299852	174	2.00	2	86299647-86299736	86299769-86299852
TU3102	chr1	86300160	86300385	180	2.27	2	86300160-86300249	86300296-86300385
TU3103	chr1	86318582	86318783	180	2.00	2	86318582-86318671	86318694-86318783
TU3104	chr1	86321255	86321459	171	2.29	2	86321255-86321335	86321370-86321459
TU3105	chr1	86350234	86351401	157	2.05	2	86350234-86350323	86351335-86351401
TU3106	chr1	86354281	86368792	1429	81.65	9	86354281-86354382	86359903-86360083	86360233-86360421	86360551-86360625	86363036-86363218	86365463-86365674	86366070-86366121	86367485-86367821	86368695-86368792
TU3107	chr1	86365750	86365926	161	4.66	2	86365750-86365839	86365856-86365926
TU3108	chr1	86367226	86367423	179	3.40	2	86367226-86367315	86367335-86367423
TU3109	chr1	86380561	86382608	943	73.25	5	86380561-86380753	86380755-86380834	86381079-86381239	86381386-86381443	86382158-86382608
TU3110	chr1	86381836	86382079	244	5.54	1	86381836-86382079
TU3111	chr1	86417803	86417995	180	2.00	2	86417803-86417892	86417906-86417995
TU3112	chr1	86419839	86420032	156	2.00	2	86419839-86419927	86419966-86420032
TU3113	chr1	86420219	86420420	180	2.00	2	86420219-86420308	86420331-86420420
TU3114	chr1	86420502	86420698	180	2.84	2	86420502-86420591	86420609-86420698
TU3115	chr1	86421993	86422199	180	3.00	2	86421993-86422082	86422110-86422199
TU3116	chr1	86424641	86424995	329	2.74	3	86424641-86424730	86424741-86424889	86424906-86424995
TU3117	chr1	86425302	86425695	377	3.29	2	86425302-86425588	86425606-86425695
TU3118	chr1	86429238	86429409	152	2.00	2	86429238-86429327	86429348-86429409
TU3119	chr1	86431353	86431579	207	2.23	2	86431353-86431469	86431490-86431579
TU3120	chr1	86787664	86788987	1306	7.31	3	86787664-86787763	86787770-86788619	86788632-86788987
TU3121	chr1	86789061	86789709	610	13.81	3	86789061-86789404	86789408-86789582	86789619-86789709
TU3122	chr1	86789754	86790153	376	15.78	2	86789754-86790039	86790064-86790153
TU3123	chr1	89345700	89345906	207	2.96	1	89345700-89345906
TU3124	chr1	89347720	89347930	180	2.33	2	89347720-89347809	89347841-89347930
TU3125	chr1	89368276	89368477	180	2.00	2	89368276-89368365	89368388-89368477
TU3126	chr1	89389635	89389847	180	3.00	2	89389635-89389724	89389758-89389847
TU3127	chr1	89391616	89391818	188	2.53	2	89391616-89391705	89391721-89391818
TU3128	chr1	89400487	89400689	180	3.00	2	89400487-89400576	89400600-89400689
TU3129	chr1	89406835	89407042	180	2.00	2	89406835-89406924	89406953-89407042
TU3130	chr1	89426805	89426998	180	2.00	2	89426805-89426894	89426909-89426998
TU3131	chr1	89445844	89446045	180	2.00	2	89445844-89445933	89445956-89446045
TU3132	chr1	89453719	89453918	180	2.00	2	89453719-89453808	89453829-89453918
TU3133	chr1	89465935	89466136	180	2.99	2	89465935-89466024	89466047-89466136
TU3134	chr1	89479498	89479677	168	2.00	2	89479498-89479580	89479593-89479677
TU3135	chr1	89482964	89483165	180	3.00	2	89482964-89483053	89483076-89483165
TU3136	chr1	89524224	89524499	276	3.68	1	89524224-89524499
TU3137	chr1	89577475	89577674	180	2.00	2	89577475-89577564	89577585-89577674
TU3138	chr1	89641184	89641384	180	3.00	2	89641184-89641273	89641295-89641384
TU3139	chr1	89665771	89665979	180	2.00	2	89665771-89665860	89665890-89665979
TU3140	chr1	89793049	89793242	180	3.00	2	89793049-89793138	89793153-89793242
TU3141	chr1	90591002	90591334	312	2.31	3	90591002-90591091	90591100-90591231	90591245-90591334
TU3142	chr1	90606175	90606390	204	5.28	2	90606175-90606264	90606277-90606390
TU3143	chr1	90625614	90628556	424	34.16	2	90625614-90625794	90628314-90628556
TU3144	chr1	90625972	90626432	371	2.73	4	90625972-90626061	90626081-90626170	90626225-90626325	90626343-90626432
TU3145	chr1	90627057	90627483	411	3.07	2	90627057-90627146	90627163-90627483
TU3146	chr1	90636844	90637053	180	2.00	2	90636844-90636933	90636964-90637053
TU3147	chr1	90685824	90686016	180	2.00	2	90685824-90685913	90685927-90686016
TU3148	chr1	90693546	90694059	449	3.27	3	90693546-90693813	90693817-90693915	90693978-90694059
TU3149	chr1	90694826	90695448	512	3.05	5	90694826-90694920	90694937-90695039	90695090-90695179	90695208-90695341	90695359-90695448
TU3150	chr1	90696317	90697184	787	6.73	4	90696317-90696408	90696425-90696919	90696939-90697048	90697095-90697184
TU3151	chr1	90698090	90698471	345	5.41	3	90698090-90698177	90698208-90698355	90698363-90698471
TU3152	chr1	90698554	90698750	188	2.94	2	90698554-90698651	90698661-90698750
TU3153	chr1	90699576	90700193	595	3.92	3	90699576-90699887	90699896-90700088	90700104-90700193
TU3154	chr1	90700373	90700630	250	4.66	2	90700373-90700462	90700471-90700630
TU3155	chr1	90713437	90713645	208	6.71	2	90713437-90713532	90713534-90713645
TU3156	chr1	90713741	90713945	197	3.90	2	90713741-90713847	90713856-90713945
TU3157	chr1	90728034	90728391	346	4.14	2	90728034-90728289	90728302-90728391
TU3158	chr1	90738938	90739324	368	3.92	3	90738938-90739045	90739049-90739175	90739192-90739324
TU3159	chr1	90739331	90739821	424	3.64	2	90739331-90739708	90739776-90739821
TU3160	chr1	90740281	90740442	162	2.43	1	90740281-90740442
TU3161	chr1	90741372	90741558	187	3.16	1	90741372-90741558
TU3162	chr1	90751807	90751994	150	2.00	2	90751807-90751879	90751918-90751994
TU3163	chr1	90758136	90758335	200	7.84	1	90758136-90758335
TU3164	chr1	90765375	90765564	180	2.00	2	90765375-90765464	90765475-90765564
TU3165	chr1	90765726	90765923	177	2.00	2	90765726-90765813	90765835-90765923
TU3166	chr1	90766380	90766646	267	3.42	1	90766380-90766646
TU3167	chr1	90767044	90768007	937	5.71	2	90767044-90767426	90767454-90768007
TU3168	chr1	90769312	90769521	183	3.74	2	90769312-90769401	90769429-90769521
TU3169	chr1	90778760	90779063	304	5.54	1	90778760-90779063
TU3170	chr1	90782383	90782832	361	2.83	4	90782383-90782472	90782480-90782570	90782631-90782720	90782743-90782832
TU3171	chr1	91383059	91383266	208	5.35	1	91383059-91383266
TU3172	chr1	91385152	91385361	210	7.71	1	91385152-91385361
TU3173	chr1	91385391	91386856	1466	54.46	1	91385391-91386856
TU3174	chr1	91397720	91397925	180	2.00	2	91397720-91397809	91397836-91397925
TU3175	chr1	91401127	91401324	180	2.95	2	91401127-91401216	91401235-91401324
TU3176	chr1	91403248	91403904	633	4.94	3	91403248-91403684	91403695-91403800	91403815-91403904
TU3177	chr1	91403961	91404466	484	6.94	2	91403961-91404059	91404082-91404466
TU3178	chr1	91409487	91409687	165	2.00	2	91409487-91409572	91409609-91409687
TU3179	chr1	91430336	91430765	375	3.17	3	91430336-91430520	91430543-91430642	91430676-91430765
TU3180	chr1	91445333	91445539	180	2.74	2	91445333-91445422	91445450-91445539
TU3181	chr1	91446179	91446566	369	3.36	3	91446179-91446286	91446290-91446460	91446477-91446566
TU3182	chr1	91446955	91447260	306	6.74	1	91446955-91447260
TU3183	chr1	91447952	91448144	186	2.74	2	91447952-91448047	91448055-91448144
TU3184	chr1	91449652	91449864	200	4.54	2	91449652-91449758	91449772-91449864
TU3185	chr1	91450553	91450741	150	2.00	2	91450553-91450612	91450652-91450741
TU3186	chr1	91457354	91457543	180	2.47	2	91457354-91457443	91457454-91457543
TU3187	chr1	91465354	91465587	234	10.47	1	91465354-91465587
TU3188	chr1	91465631	91465839	168	3.01	2	91465631-91465706	91465748-91465839
TU3189	chr1	91468555	91468753	180	4.01	2	91468555-91468644	91468664-91468753
TU3190	chr1	91470453	91470657	191	3.71	2	91470453-91470552	91470567-91470657
TU3191	chr1	91471995	91472455	421	3.68	2	91471995-91472326	91472367-91472455
TU3192	chr1	91472877	91473496	612	9.21	2	91472877-91473186	91473195-91473496
TU3193	chr1	91841899	91842077	166	2.00	2	91841899-91841982	91841996-91842077
TU3194	chr1	91842840	91843035	180	2.00	2	91842840-91842929	91842946-91843035
TU3195	chr1	91859951	91860145	180	3.00	2	91859951-91860040	91860056-91860145
TU3196	chr1	91877688	91877892	174	2.00	2	91877688-91877771	91877803-91877892
TU3197	chr1	91878077	91878276	160	2.00	2	91878077-91878146	91878187-91878276
TU3198	chr1	92618511	92618713	169	2.37	2	92618511-92618589	92618624-92618713
TU3199	chr1	95561498	95561701	179	2.00	2	95561498-95561587	95561613-95561701
TU3200	chr1	95792379	95792590	180	3.00	2	95792379-95792468	95792501-95792590
TU3201	chr1	95794763	95799751	430	6.22	4	95794763-95794852	95795907-95796022	95796711-95796867	95799685-95799751
TU3202	chr1	95800062	95800524	463	10.18	1	95800062-95800524
TU3203	chr1	95800757	95800977	221	6.89	1	95800757-95800977
TU3204	chr1	95811851	95818518	521	27.96	4	95811851-95811940	95813517-95813656	95816928-95817015	95818316-95818518
TU3205	chr1	95816018	95816213	180	2.29	2	95816018-95816107	95816124-95816213
TU3206	chr1	95886910	95887267	314	2.22	3	95886910-95886989	95887017-95887160	95887178-95887267
TU3207	chr1	95908531	95908716	165	2.44	2	95908531-95908620	95908642-95908716
TU3208	chr1	97271575	97271760	180	5.68	2	97271575-97271664	97271671-97271760
TU3209	chr1	97272573	97272772	180	2.00	2	97272573-97272662	97272683-97272772
TU3210	chr1	97294072	97294264	180	2.00	2	97294072-97294161	97294175-97294264
TU3211	chr1	97432660	97432827	168	2.45	1	97432660-97432827
TU3212	chr1	97432981	97433443	431	4.85	2	97432981-97433070	97433103-97433443
TU3213	chr1	97450763	97450960	176	2.00	2	97450763-97450848	97450871-97450960
TU3214	chr1	97454051	97454262	180	2.00	2	97454051-97454140	97454173-97454262
TU3215	chr1	97454416	97454619	204	2.41	1	97454416-97454619
TU3216	chr1	97455903	97456094	180	2.00	2	97455903-97455992	97456005-97456094
TU3217	chr1	97456960	97457148	162	2.00	2	97456960-97457039	97457067-97457148
TU3218	chr1	97457356	97457548	180	2.00	2	97457356-97457445	97457459-97457548
TU3219	chr1	97464183	97464625	346	2.41	4	97464183-97464272	97464286-97464375	97464430-97464519	97464550-97464625
TU3220	chr1	97464762	97465041	257	2.61	2	97464762-97464928	97464952-97465041
TU3221	chr1	97465279	97465463	168	2.48	2	97465279-97465356	97465374-97465463
TU3222	chr1	97465516	97465704	153	2.00	2	97465516-97465603	97465640-97465704
TU3223	chr1	97477975	97478281	272	2.56	3	97477975-97478052	97478085-97478188	97478192-97478281
TU3224	chr1	97502075	97502270	180	2.00	2	97502075-97502164	97502181-97502270
TU3225	chr1	97503307	97503527	180	2.11	2	97503307-97503396	97503438-97503527
TU3226	chr1	97506017	97508080	225	6.36	2	97506017-97506106	97507946-97508080
TU3227	chr1	97513355	97513555	189	3.78	2	97513355-97513451	97513464-97513555
TU3228	chr1	97530865	97540270	957	12.06	4	97530865-97531382	97534793-97535005	97540029-97540118	97540135-97540270
TU3229	chr1	97531717	97531916	184	2.85	2	97531717-97531810	97531827-97531916
TU3230	chr1	97533521	97533875	285	4.72	3	97533521-97533571	97533626-97533761	97533778-97533875
TU3231	chr1	97535948	97536148	180	2.43	2	97535948-97536037	97536059-97536148
TU3232	chr1	97541767	97546181	758	5.94	5	97541767-97541860	97542786-97542880	97543446-97543605	97543730-97543847	97545891-97546181
TU3233	chr1	97568558	97568886	329	254.74	1	97568558-97568886
TU3234	chr1	97606531	97606735	205	13.14	1	97606531-97606735
TU3235	chr1	97606759	97611647	446	7.01	4	97606759-97606924	97611280-97611377	97611445-97611536	97611558-97611647
TU3236	chr1	97617773	97618580	807	2600.27	2	97617773-97618015	97618017-97618580
TU3237	chr1	97618680	97619254	575	22.00	1	97618680-97619254
TU3238	chr1	97619896	97620275	309	2.50	3	97619896-97619987	97620028-97620156	97620188-97620275
TU3239	chr1	97623077	97623270	180	2.53	2	97623077-97623166	97623181-97623270
TU3240	chr1	97625703	97625911	201	5.61	2	97625703-97625812	97625821-97625911
TU3241	chr1	97626504	97626692	180	2.00	2	97626504-97626593	97626603-97626692
TU3242	chr1	97638978	97639192	180	2.00	2	97638978-97639067	97639103-97639192
TU3243	chr1	97689975	97690628	654	18.36	1	97689975-97690628
TU3244	chr1	97806363	97806576	180	2.00	2	97806363-97806452	97806487-97806576
TU3245	chr1	97807703	97807896	180	3.00	2	97807703-97807792	97807807-97807896
TU3246	chr1	97812816	97813010	195	4.55	1	97812816-97813010
TU3247	chr1	97814728	97814896	169	2.82	1	97814728-97814896
TU3248	chr1	97815187	97815486	210	2.00	3	97815187-97815231	97815299-97815384	97815408-97815486
TU3249	chr1	97826852	97827054	182	3.42	2	97826852-97826941	97826963-97827054
TU3250	chr1	98050179	98050366	180	2.00	2	98050179-98050268	98050277-98050366
TU3251	chr1	98105619	98105820	180	2.38	2	98105619-98105708	98105731-98105820
TU3252	chr1	98105879	98106092	180	2.22	2	98105879-98105968	98106003-98106092
TU3253	chr1	98106737	98106935	180	2.00	2	98106737-98106826	98106846-98106935
TU3254	chr1	98110780	98110986	181	3.64	2	98110780-98110870	98110897-98110986
TU3255	chr1	98112459	98112779	270	2.60	3	98112459-98112548	98112569-98112658	98112690-98112779
TU3256	chr1	98113581	98113775	180	2.92	2	98113581-98113670	98113686-98113775
TU3257	chr1	98123387	98123584	180	3.44	2	98123387-98123476	98123495-98123584
TU3258	chr1	98197174	98197364	191	3.05	1	98197174-98197364
TU3259	chr1	98260762	98260979	198	3.02	2	98260762-98260869	98260890-98260979
TU3260	chr1	98266046	98266407	304	4.55	3	98266046-98266131	98266173-98266262	98266280-98266407
TU3261	chr1	98384519	98384700	180	2.00	2	98384519-98384608	98384611-98384700
TU3262	chr1	98385356	98385574	207	6.93	2	98385356-98385466	98385479-98385574
TU3263	chr1	98386090	98386401	299	3.01	2	98386090-98386179	98386193-98386401
TU3264	chr1	98387028	98387235	180	2.00	2	98387028-98387117	98387146-98387235
TU3265	chr1	98431052	98431243	180	2.00	2	98431052-98431141	98431154-98431243
TU3266	chr1	98432770	98432966	180	2.00	2	98432770-98432859	98432877-98432966
TU3267	chr1	98455322	98455534	180	2.00	2	98455322-98455411	98455445-98455534
TU3268	chr1	98455698	98455886	182	2.44	2	98455698-98455787	98455795-98455886
TU3269	chr1	98455921	98456341	365	2.49	3	98455921-98456041	98456059-98456216	98456256-98456341
TU3270	chr1	98456547	98456737	180	2.92	2	98456547-98456636	98456648-98456737
TU3271	chr1	99293394	99293588	180	2.96	2	99293394-99293483	99293499-99293588
TU3272	chr1	99300093	99300421	329	4.10	1	99300093-99300421
TU3273	chr1	99311530	99311723	168	2.00	2	99311530-99311619	99311646-99311723
TU3274	chr1	99313402	99314295	155	3.21	2	99313402-99313491	99314231-99314295
TU3275	chr1	99315188	99315368	173	3.00	2	99315188-99315270	99315279-99315368
TU3276	chr1	99369857	99370048	172	2.00	2	99369857-99369938	99369959-99370048
TU3277	chr1	99408709	99408896	180	2.87	2	99408709-99408798	99408807-99408896
TU3278	chr1	99424909	99434219	471	3.39	4	99424909-99424998	99425797-99426007	99426710-99426818	99434159-99434219
TU3279	chr1	99429076	99429262	173	2.36	2	99429076-99429165	99429180-99429262
TU3280	chr1	99430044	99430239	180	2.94	2	99430044-99430133	99430150-99430239
TU3281	chr1	99442679	99442936	258	5.73	1	99442679-99442936
TU3282	chr1	99444788	99445000	180	2.41	2	99444788-99444877	99444911-99445000
TU3283	chr1	99445435	99445657	223	8.87	1	99445435-99445657
TU3284	chr1	99510277	99510475	156	2.00	2	99510277-99510355	99510399-99510475
TU3285	chr1	99512055	99512241	161	2.00	2	99512055-99512128	99512155-99512241
TU3286	chr1	99513014	99513232	181	2.35	2	99513014-99513103	99513142-99513232
TU3287	chr1	99513340	99513539	181	4.07	2	99513340-99513429	99513449-99513539
TU3288	chr1	99515361	99515869	332	2.42	3	99515361-99515536	99515672-99515742	99515785-99515869
TU3289	chr1	99515971	99516150	180	2.64	1	99515971-99516150
TU3290	chr1	99516334	99518466	577	3.78	5	99516334-99516435	99516447-99516547	99518087-99518176	99518181-99518362	99518365-99518466
TU3291	chr1	99516742	99516955	180	2.72	2	99516742-99516831	99516866-99516955
TU3292	chr1	99517679	99518074	388	6.42	2	99517679-99517972	99517981-99518074
TU3293	chr1	99518532	99518840	304	3.78	2	99518532-99518595	99518601-99518840
TU3294	chr1	99519270	99519692	423	9.75	1	99519270-99519692
TU3295	chr1	99519765	99519947	183	2.48	1	99519765-99519947
TU3296	chr1	99520006	99520207	202	4.00	1	99520006-99520207
TU3297	chr1	99520404	99520568	161	2.03	2	99520404-99520493	99520498-99520568
TU3298	chr1	99521175	99521383	200	2.97	2	99521175-99521237	99521247-99521383
TU3299	chr1	99528799	99529011	180	2.38	2	99528799-99528888	99528922-99529011
TU3300	chr1	99529226	99529441	164	2.37	2	99529226-99529315	99529368-99529441
TU3301	chr1	99529838	99530043	185	4.06	2	99529838-99529932	99529954-99530043
TU3302	chr1	99530258	99530642	232	2.11	3	99530258-99530308	99530360-99530495	99530598-99530642
TU3303	chr1	99533377	99533583	180	2.95	2	99533377-99533466	99533494-99533583
TU3304	chr1	99644604	99644882	258	2.65	2	99644604-99644771	99644793-99644882
TU3305	chr1	99752642	99752822	180	2.44	2	99752642-99752731	99752733-99752822
TU3306	chr1	99754781	99755181	362	6.49	3	99754781-99754870	99754897-99755073	99755087-99755181
TU3307	chr1	99755213	99755495	283	5.25	1	99755213-99755495
TU3308	chr1	99756521	99756715	180	2.00	2	99756521-99756610	99756626-99756715
TU3309	chr1	99793007	99793214	180	2.19	2	99793007-99793096	99793125-99793214
TU3310	chr1	99794528	99794710	176	2.44	2	99794528-99794617	99794625-99794710
TU3311	chr1	99794764	99794975	196	5.60	2	99794764-99794863	99794880-99794975
TU3312	chr1	99794978	99795181	180	2.75	2	99794978-99795067	99795092-99795181
TU3313	chr1	99797130	99797498	241	2.89	3	99797130-99797190	99797296-99797385	99797409-99797498
TU3314	chr1	99799601	99799808	177	2.00	2	99799601-99799689	99799721-99799808
TU3315	chr1	99806258	99806638	346	3.07	2	99806258-99806515	99806551-99806638
TU3316	chr1	99808303	99808500	180	4.00	2	99808303-99808392	99808411-99808500
TU3317	chr1	99872195	99872403	187	3.74	2	99872195-99872291	99872314-99872403
TU3318	chr1	99872961	99873634	604	4.70	2	99872961-99873019	99873090-99873634
TU3319	chr1	99873773	99874159	352	5.67	2	99873773-99873886	99873922-99874159
TU3320	chr1	99874215	99874922	708	8.50	1	99874215-99874922
TU3321	chr1	99875003	99875720	655	7.66	4	99875003-99875256	99875282-99875440	99875449-99875600	99875631-99875720
TU3322	chr1	99875859	99876056	180	3.00	2	99875859-99875948	99875967-99876056
TU3323	chr1	99877356	99877550	180	2.00	2	99877356-99877445	99877461-99877550
TU3324	chr1	99879703	99880193	457	3.94	2	99879703-99880069	99880104-99880193
TU3325	chr1	99880572	99880753	170	2.00	2	99880572-99880655	99880668-99880753
TU3326	chr1	99881737	99881935	184	3.76	2	99881737-99881826	99881842-99881935
TU3327	chr1	99882828	99883028	181	3.77	2	99882828-99882917	99882938-99883028
TU3328	chr1	99883329	99883606	256	2.64	2	99883329-99883416	99883439-99883606
TU3329	chr1	99885814	99885984	155	2.24	2	99885814-99885903	99885920-99885984
TU3330	chr1	100810872	100811059	180	2.00	2	100810872-100810961	100810970-100811059
TU3331	chr1	101080706	101080919	180	2.00	2	101080706-101080795	101080830-101080919
TU3332	chr1	101081959	101082166	180	2.00	2	101081959-101082048	101082077-101082166
TU3333	chr1	101082178	101082400	210	4.38	2	101082178-101082270	101082284-101082400
TU3334	chr1	101083683	101083895	208	3.81	2	101083683-101083798	101083804-101083895
TU3335	chr1	101084927	101085130	180	2.35	2	101084927-101085016	101085041-101085130
TU3336	chr1	101087764	101087989	213	3.82	2	101087764-101087884	101087898-101087989
TU3337	chr1	101088494	101088763	270	4.50	1	101088494-101088763
TU3338	chr1	101088847	101089132	283	2.52	2	101088847-101088919	101088923-101089132
TU3339	chr1	101089934	101090254	321	3.16	1	101089934-101090254
TU3340	chr1	101091445	101091645	199	7.19	2	101091445-101091534	101091537-101091645
TU3341	chr1	101107154	101107484	331	3.39	1	101107154-101107484
TU3342	chr1	101108478	101109026	465	5.56	3	101108478-101108760	101108802-101108893	101108937-101109026
TU3343	chr1	101109291	101109496	180	2.01	2	101109291-101109380	101109407-101109496
TU3344	chr1	101109760	101109973	180	2.73	2	101109760-101109849	101109884-101109973
TU3345	chr1	101110297	101110502	206	2.86	1	101110297-101110502
TU3346	chr1	101115353	101115540	180	2.77	2	101115353-101115442	101115451-101115540
TU3347	chr1	101311604	101312037	380	3.14	2	101311604-101311909	101311964-101312037
TU3348	chr1	101312606	101312790	180	2.00	2	101312606-101312695	101312701-101312790
TU3349	chr1	101313562	101313762	180	2.00	2	101313562-101313651	101313673-101313762
TU3350	chr1	101314133	101314320	180	2.00	2	101314133-101314222	101314231-101314320
TU3351	chr1	101321542	101321785	231	2.13	2	101321542-101321631	101321645-101321785
TU3352	chr1	101321956	101322159	180	2.18	2	101321956-101322045	101322070-101322159
TU3353	chr1	101324540	101324738	194	3.09	2	101324540-101324629	101324635-101324738
TU3354	chr1	101325200	101325406	188	2.29	2	101325200-101325289	101325309-101325406
TU3355	chr1	101325632	101326008	358	3.19	2	101325632-101325855	101325875-101326008
TU3356	chr1	101326232	101326468	237	3.49	1	101326232-101326468
TU3357	chr1	101326828	101327278	451	5.41	1	101326828-101327278
TU3358	chr1	101327613	101327839	176	3.69	2	101327613-101327692	101327744-101327839
TU3359	chr1	101328008	101328344	273	2.88	3	101328008-101328100	101328129-101328218	101328255-101328344
TU3360	chr1	101328487	101328911	406	3.94	2	101328487-101328583	101328603-101328911
TU3361	chr1	101329228	101329426	193	3.73	2	101329228-101329317	101329324-101329426
TU3362	chr1	101329980	101330609	562	4.08	5	101329980-101330069	101330097-101330188	101330207-101330399	101330411-101330504	101330517-101330609
TU3363	chr1	101330688	101331226	463	7.22	3	101330688-101330777	101330829-101330918	101330944-101331226
TU3364	chr1	101331313	101331510	180	2.93	2	101331313-101331402	101331421-101331510
TU3365	chr1	101331600	101332384	711	4.79	4	101331600-101331708	101331734-101332076	101332123-101332287	101332291-101332384
TU3366	chr1	101332617	101332953	224	2.30	3	101332617-101332663	101332756-101332845	101332867-101332953
TU3367	chr1	101332993	101333177	185	3.48	1	101332993-101333177
TU3368	chr1	101333504	101333784	272	3.17	2	101333504-101333685	101333695-101333784
TU3369	chr1	101337391	101337583	180	2.00	2	101337391-101337480	101337494-101337583
TU3370	chr1	101340814	101341020	198	3.18	2	101340814-101340921	101340931-101341020
TU3371	chr1	101348508	101348756	249	2.82	1	101348508-101348756
TU3372	chr1	101380997	101381209	180	2.08	2	101380997-101381086	101381120-101381209
TU3373	chr1	101381848	101382052	157	2.35	2	101381848-101381937	101381986-101382052
TU3374	chr1	101402666	101402868	180	2.00	2	101402666-101402755	101402779-101402868
TU3375	chr1	101405116	101405316	180	3.00	2	101405116-101405205	101405227-101405316
TU3376	chr1	101412716	101413062	295	3.64	2	101412716-101412948	101413001-101413062
TU3377	chr1	101413085	101413299	206	5.65	2	101413085-101413198	101413208-101413299
TU3378	chr1	101420225	101420404	177	2.40	2	101420225-101420292	101420296-101420404
TU3379	chr1	101421040	101421367	328	4.77	1	101421040-101421367
TU3380	chr1	101421441	101421755	315	4.37	1	101421441-101421755
TU3381	chr1	101422000	101422481	442	3.59	2	101422000-101422351	101422392-101422481
TU3382	chr1	101422488	101423084	597	5.47	1	101422488-101423084
TU3383	chr1	101423098	101423298	200	3.63	2	101423098-101423193	101423195-101423298
TU3384	chr1	101423315	101423640	326	6.67	1	101423315-101423640
TU3385	chr1	101423959	101424279	306	3.82	2	101423959-101424170	101424186-101424279
TU3386	chr1	101424381	101424626	230	3.91	2	101424381-101424518	101424535-101424626
TU3387	chr1	101424853	101425254	355	2.59	3	101424853-101424942	101424975-101425120	101425136-101425254
TU3388	chr1	101425776	101425960	152	2.00	2	101425776-101425853	101425887-101425960
TU3389	chr1	101426329	101426524	180	2.20	2	101426329-101426418	101426435-101426524
TU3390	chr1	101429109	101429303	180	3.00	2	101429109-101429198	101429214-101429303
TU3391	chr1	101429449	101429637	164	2.00	2	101429449-101429528	101429554-101429637
TU3392	chr1	101434352	101434529	151	2.00	2	101434352-101434426	101434454-101434529
TU3393	chr1	101435566	101435761	180	3.00	2	101435566-101435655	101435672-101435761
TU3394	chr1	101437433	101437661	222	3.15	2	101437433-101437530	101437538-101437661
TU3395	chr1	101438640	101439036	397	3.84	1	101438640-101439036
TU3396	chr1	101439660	101439963	259	3.20	2	101439660-101439717	101439763-101439963
TU3397	chr1	101440569	101441006	349	4.08	4	101440569-101440656	101440683-101440749	101440797-101440900	101440917-101441006
TU3398	chr1	101442129	101442426	298	4.03	1	101442129-101442426
TU3399	chr1	101442705	101442870	166	2.03	1	101442705-101442870
TU3400	chr1	101442921	101443118	189	2.58	2	101442921-101443010	101443020-101443118
TU3401	chr1	101443736	101443978	243	3.75	1	101443736-101443978
TU3402	chr1	101444753	101444937	179	2.43	2	101444753-101444842	101444849-101444937
TU3403	chr1	101445140	101445343	180	2.83	2	101445140-101445229	101445254-101445343
TU3404	chr1	101445369	101445968	557	4.29	3	101445369-101445458	101445470-101445841	101445874-101445968
TU3405	chr1	101445970	101446233	264	6.02	1	101445970-101446233
TU3406	chr1	101447059	101447444	334	3.24	3	101447059-101447151	101447196-101447346	101447355-101447444
TU3407	chr1	101447745	101447942	198	5.78	1	101447745-101447942
TU3408	chr1	101454771	101454975	180	2.22	2	101454771-101454860	101454886-101454975
TU3409	chr1	101468940	101469139	180	2.84	2	101468940-101469029	101469050-101469139
TU3410	chr1	101469156	101469358	180	4.70	2	101469156-101469245	101469269-101469358
TU3411	chr1	101470027	101470841	746	5.70	3	101470027-101470160	101470184-101470730	101470777-101470841
TU3412	chr1	101471252	101471528	277	3.75	1	101471252-101471528
TU3413	chr1	101472546	101473066	392	2.49	4	101472546-101472598	101472671-101472820	101472836-101472968	101473011-101473066
TU3414	chr1	101476205	101476397	180	2.00	2	101476205-101476294	101476308-101476397
TU3415	chr1	101476522	101476722	180	2.93	2	101476522-101476611	101476633-101476722
TU3416	chr1	101477521	101477710	190	3.48	1	101477521-101477710
TU3417	chr1	101482354	101482558	180	2.00	2	101482354-101482443	101482469-101482558
TU3418	chr1	101485683	101485859	160	2.00	2	101485683-101485764	101485782-101485859
TU3419	chr1	101487918	101488124	174	2.18	2	101487918-101488001	101488035-101488124
TU3420	chr1	101489912	101490121	180	2.00	2	101489912-101490001	101490032-101490121
TU3421	chr1	101491062	101491341	271	3.02	2	101491062-101491209	101491219-101491341
TU3422	chr1	101491623	101491857	224	2.84	2	101491623-101491738	101491750-101491857
TU3423	chr1	101492292	101492764	434	2.90	4	101492292-101492381	101492398-101492546	101492561-101492665	101492675-101492764
TU3424	chr1	101492889	101493591	639	4.24	4	101492889-101493049	101493091-101493326	101493329-101493480	101493502-101493591
TU3425	chr1	101493940	101494151	196	3.27	2	101493940-101494045	101494062-101494151
TU3426	chr1	101494335	101494523	180	2.19	2	101494335-101494424	101494434-101494523
TU3427	chr1	101498325	101498528	180	2.00	2	101498325-101498414	101498439-101498528
TU3428	chr1	101507398	101507606	177	2.46	2	101507398-101507487	101507520-101507606
TU3429	chr1	101509015	101509223	180	2.00	2	101509015-101509104	101509134-101509223
TU3430	chr1	101511719	101511947	219	2.77	2	101511719-101511847	101511858-101511947
TU3431	chr1	101513614	101517552	794	4.12	5	101513614-101513927	101513957-101514174	101514186-101514275	101517352-101517433	101517463-101517552
TU3432	chr1	101516159	101516365	180	2.51	2	101516159-101516248	101516276-101516365
TU3433	chr1	101522979	101523173	186	3.76	2	101522979-101523073	101523083-101523173
TU3434	chr1	101523832	101524061	216	2.67	2	101523832-101523957	101523972-101524061
TU3435	chr1	101542864	101543062	180	2.45	2	101542864-101542953	101542973-101543062
TU3436	chr1	101544796	101545000	180	2.04	2	101544796-101544885	101544911-101545000
TU3437	chr1	101547666	101547918	253	3.25	1	101547666-101547918
TU3438	chr1	101548099	101548275	169	2.50	2	101548099-101548190	101548199-101548275
TU3439	chr1	101548388	101548618	166	2.11	2	101548388-101548463	101548529-101548618
TU3440	chr1	101549044	101549254	180	2.53	2	101549044-101549133	101549165-101549254
TU3441	chr1	101551251	101551438	165	2.28	2	101551251-101551325	101551349-101551438
TU3442	chr1	101551889	101552083	180	2.93	2	101551889-101551978	101551994-101552083
TU3443	chr1	101552980	101553190	180	2.00	2	101552980-101553069	101553101-101553190
TU3444	chr1	101554097	101554293	180	2.00	2	101554097-101554186	101554204-101554293
TU3445	chr1	101569503	101569718	205	4.32	2	101569503-101569617	101569629-101569718
TU3446	chr1	101573891	101574094	184	4.89	2	101573891-101573984	101574005-101574094
TU3447	chr1	101574469	101574653	167	2.00	2	101574469-101574547	101574566-101574653
TU3448	chr1	101574838	101575023	180	2.30	2	101574838-101574927	101574934-101575023
TU3449	chr1	101585032	101585216	180	2.86	2	101585032-101585121	101585127-101585216
TU3450	chr1	101585799	101585989	180	2.00	2	101585799-101585888	101585900-101585989
TU3451	chr1	101591184	101591374	180	2.86	2	101591184-101591273	101591285-101591374
TU3452	chr1	101591597	101591801	180	2.37	2	101591597-101591686	101591712-101591801
TU3453	chr1	101593564	101593766	180	2.00	2	101593564-101593653	101593677-101593766
TU3454	chr1	101596882	101597077	180	2.76	2	101596882-101596971	101596988-101597077
TU3455	chr1	101603050	101603254	199	3.42	2	101603050-101603139	101603146-101603254
TU3456	chr1	101604140	101604354	160	2.00	2	101604140-101604229	101604285-101604354
TU3457	chr1	101604408	101604628	221	4.54	1	101604408-101604628
TU3458	chr1	101605077	101605283	180	2.99	2	101605077-101605166	101605194-101605283
TU3459	chr1	101605372	101605569	198	3.57	1	101605372-101605569
TU3460	chr1	101606704	101606911	186	3.70	2	101606704-101606796	101606819-101606911
TU3461	chr1	101606972	101607221	234	3.02	2	101606972-101607061	101607078-101607221
TU3462	chr1	101607427	101607634	208	8.54	1	101607427-101607634
TU3463	chr1	101608307	101608687	351	2.79	3	101608307-101608396	101608418-101608583	101608593-101608687
TU3464	chr1	101610315	101610516	151	2.00	2	101610315-101610386	101610438-101610516
TU3465	chr1	101610596	101610814	219	4.25	1	101610596-101610814
TU3466	chr1	101611307	101611510	202	2.65	2	101611307-101611418	101611421-101611510
TU3467	chr1	101611563	101612117	542	5.04	2	101611563-101611985	101611999-101612117
TU3468	chr1	101612155	101612684	530	10.79	1	101612155-101612684
TU3469	chr1	101612776	101614562	1765	16.16	2	101612776-101613102	101613125-101614562
TU3470	chr1	101671592	101672629	1038	14.34	1	101671592-101672629
TU3471	chr1	101673432	101673803	344	2.84	3	101673432-101673521	101673535-101673678	101673694-101673803
TU3472	chr1	101674694	101674940	247	5.07	1	101674694-101674940
TU3473	chr1	101676121	101676471	279	2.78	3	101676121-101676219	101676239-101676328	101676382-101676471
TU3474	chr1	101677131	101677331	180	2.00	2	101677131-101677220	101677242-101677331
TU3475	chr1	101680157	101680398	242	3.26	1	101680157-101680398
TU3476	chr1	101680767	101680984	218	5.86	1	101680767-101680984
TU3477	chr1	101681066	101681318	239	3.49	2	101681066-101681214	101681229-101681318
TU3478	chr1	101681481	101681743	263	4.69	1	101681481-101681743
TU3479	chr1	101682141	101682362	181	3.09	2	101682141-101682231	101682273-101682362
TU3480	chr1	101685964	101686183	194	3.43	2	101685964-101686064	101686091-101686183
TU3481	chr1	101686212	101686404	180	2.13	2	101686212-101686301	101686315-101686404
TU3482	chr1	101686975	101687170	180	2.16	2	101686975-101687064	101687081-101687170
TU3483	chr1	101688760	101688964	180	2.00	2	101688760-101688849	101688875-101688964
TU3484	chr1	101691541	101691882	329	3.02	2	101691541-101691779	101691793-101691882
TU3485	chr1	101692516	101692710	180	2.00	2	101692516-101692605	101692621-101692710
TU3486	chr1	101698897	101700526	292	4.03	2	101698897-101698952	101700291-101700526
TU3487	chr1	101699058	101699257	168	2.13	2	101699058-101699147	101699180-101699257
TU3488	chr1	101701344	101701563	220	4.63	1	101701344-101701563
TU3489	chr1	101701691	101701880	180	2.00	2	101701691-101701780	101701791-101701880
TU3490	chr1	101793335	101793534	180	2.42	2	101793335-101793424	101793445-101793534
TU3491	chr1	101793688	101793891	180	2.59	2	101793688-101793777	101793802-101793891
TU3492	chr1	101796143	101796341	180	2.00	2	101796143-101796232	101796252-101796341
TU3493	chr1	101939046	101939235	180	2.00	2	101939046-101939135	101939146-101939235
TU3494	chr1	101939887	101940090	180	2.65	2	101939887-101939976	101940001-101940090
TU3495	chr1	101940344	101940509	166	2.09	1	101940344-101940509
TU3496	chr1	101944754	101945128	313	4.22	2	101944754-101944976	101945039-101945128
TU3497	chr1	101945657	101945865	180	2.00	2	101945657-101945746	101945776-101945865
TU3498	chr1	101946460	101946661	180	2.49	2	101946460-101946549	101946572-101946661
TU3499	chr1	101959610	101959984	314	2.31	3	101959610-101959699	101959725-101959873	101959910-101959984
TU3500	chr1	101963714	101963888	175	2.34	1	101963714-101963888
TU3501	chr1	101965350	101965981	598	6.49	4	101965350-101965439	101965448-101965561	101965572-101965681	101965698-101965981
TU3502	chr1	101966367	101966747	371	3.31	3	101966367-101966456	101966461-101966649	101966656-101966747
TU3503	chr1	101966881	101967046	166	7.59	1	101966881-101967046
TU3504	chr1	101967482	101967686	196	5.27	2	101967482-101967575	101967585-101967686
TU3505	chr1	101967944	101968165	222	5.90	1	101967944-101968165
TU3506	chr1	101969566	101969769	180	2.00	2	101969566-101969655	101969680-101969769
TU3507	chr1	101972933	101973609	619	4.09	3	101972933-101973198	101973244-101973375	101973389-101973609
TU3508	chr1	101975034	101975231	180	2.96	2	101975034-101975123	101975142-101975231
TU3509	chr1	101976386	101976599	198	5.16	2	101976386-101976475	101976492-101976599
TU3510	chr1	102021455	102021642	180	2.00	2	102021455-102021544	102021553-102021642
TU3511	chr1	102021963	102022204	242	3.33	1	102021963-102022204
TU3512	chr1	102022675	102023002	326	4.77	2	102022675-102022764	102022767-102023002
TU3513	chr1	102024156	102024409	254	3.79	1	102024156-102024409
TU3514	chr1	102031951	102032780	770	3.46	5	102031951-102032040	102032058-102032243	102032266-102032377	102032394-102032483	102032489-102032780
TU3515	chr1	102033493	102033818	292	3.95	2	102033493-102033694	102033729-102033818
TU3516	chr1	102034316	102034536	213	5.31	2	102034316-102034431	102034440-102034536
TU3517	chr1	102034543	102035195	622	5.13	3	102034543-102034665	102034667-102034814	102034845-102035195
TU3518	chr1	102035622	102036520	896	11.84	3	102035622-102035816	102035818-102036426	102036429-102036520
TU3519	chr1	102036791	102037112	311	5.63	3	102036791-102036851	102036859-102036990	102036995-102037112
TU3520	chr1	102037136	102038610	1319	8.11	6	102037136-102037414	102037466-102038083	102038117-102038239	102038274-102038363	102038395-102038508	102038516-102038610
TU3521	chr1	102039540	102039741	186	4.99	2	102039540-102039633	102039650-102039741
TU3522	chr1	102039820	102040287	444	3.55	2	102039820-102040012	102040037-102040287
TU3523	chr1	102040538	102041192	618	6.02	2	102040538-102040768	102040806-102041192
TU3524	chr1	102041822	102042080	259	2.77	1	102041822-102042080
TU3525	chr1	102044862	102045388	452	2.73	4	102044862-102044951	102044973-102045062	102045115-102045312	102045315-102045388
TU3526	chr1	102048312	102048517	206	3.93	1	102048312-102048517
TU3527	chr1	102048751	102049227	446	3.95	4	102048751-102048841	102048852-102049011	102049022-102049126	102049138-102049227
TU3528	chr1	102052634	102053568	895	10.55	3	102052634-102052756	102052762-102053080	102053116-102053568
TU3529	chr1	102054990	102056316	1320	123.50	2	102054990-102056207	102056215-102056316
TU3530	chr1	102056751	102056966	180	2.80	2	102056751-102056845	102056882-102056966
TU3531	chr1	102057025	102057347	305	5.59	3	102057025-102057125	102057135-102057246	102057256-102057347
TU3532	chr1	102057611	102057831	180	2.41	2	102057611-102057700	102057742-102057831
TU3533	chr1	102058519	102058716	180	2.58	2	102058519-102058608	102058627-102058716
TU3534	chr1	102059888	102060132	243	2.75	2	102059888-102059977	102059980-102060132
TU3535	chr1	102060965	102061162	175	2.00	2	102060965-102061053	102061077-102061162
TU3536	chr1	102062396	102062588	180	2.98	2	102062396-102062485	102062499-102062588
TU3537	chr1	102063044	102063250	180	2.00	2	102063044-102063133	102063161-102063250
TU3538	chr1	102067451	102067664	180	2.00	2	102067451-102067540	102067575-102067664
TU3539	chr1	102204681	102204865	176	2.00	2	102204681-102204766	102204776-102204865
TU3540	chr1	102323600	102323801	180	2.00	2	102323600-102323689	102323712-102323801
TU3541	chr1	102398072	102398254	180	2.00	2	102398072-102398161	102398165-102398254
TU3542	chr1	102428025	102428394	306	5.07	2	102428025-102428268	102428333-102428394
TU3543	chr1	102428633	102428824	180	2.57	2	102428633-102428722	102428735-102428824
TU3544	chr1	102428874	102429298	418	5.83	3	102428874-102428963	102428970-102429116	102429118-102429298
TU3545	chr1	102430504	102433396	565	3.15	5	102430504-102430613	102432868-102432957	102433008-102433173	102433184-102433293	102433308-102433396
TU3546	chr1	102436651	102450458	584	5.49	6	102436651-102436794	102438668-102438772	102439922-102439990	102441249-102441309	102450252-102450356	102450359-102450458
TU3547	chr1	102448066	102448255	157	2.00	2	102448066-102448153	102448187-102448255
TU3548	chr1	102461950	102465923	171	2.00	2	102461950-102462038	102465842-102465923
TU3549	chr1	102465937	102466123	180	2.00	2	102465937-102466026	102466034-102466123
TU3550	chr1	102493385	102493591	181	3.34	2	102493385-102493474	102493501-102493591
TU3551	chr1	102493958	102494258	301	5.23	1	102493958-102494258
TU3552	chr1	102495259	102495432	172	2.94	2	102495259-102495372	102495375-102495432
TU3553	chr1	102514520	102514720	201	5.55	1	102514520-102514720
TU3554	chr1	102521977	102522182	184	2.48	2	102521977-102522070	102522093-102522182
TU3555	chr1	102598775	102598960	180	2.00	2	102598775-102598864	102598871-102598960
TU3556	chr1	102617751	102618297	491	3.58	5	102617751-102617840	102617860-102617961	102617970-102618119	102618123-102618221	102618248-102618297
TU3557	chr1	102636443	102636822	339	2.57	3	102636443-102636532	102636552-102636710	102636733-102636822
TU3558	chr1	102681838	102682034	180	2.40	2	102681838-102681927	102681945-102682034
TU3559	chr1	102697799	102697994	180	2.00	2	102697799-102697888	102697905-102697994
TU3560	chr1	102844935	102845123	180	2.00	2	102844935-102845024	102845034-102845123
TU3561	chr1	102845337	102845538	180	2.16	2	102845337-102845426	102845449-102845538
TU3562	chr1	102845766	102845964	188	4.33	2	102845766-102845855	102845867-102845964
TU3563	chr1	102880403	102880600	180	4.49	2	102880403-102880492	102880511-102880600
TU3564	chr1	102880636	102880829	180	2.88	2	102880636-102880725	102880740-102880829
TU3565	chr1	102929563	102930347	755	4.51	3	102929563-102929670	102929676-102929855	102929881-102930347
TU3566	chr1	102930583	102930791	199	3.68	2	102930583-102930691	102930702-102930791
TU3567	chr1	102944746	102946236	197	4.01	2	102944746-102944849	102946144-102946236
TU3568	chr1	102963522	102964765	837	14.30	4	102963522-102963920	102964027-102964156	102964370-102964632	102964721-102964765
TU3569	chr1	102964787	102966274	1205	6.29	5	102964787-102964997	102965075-102965258	102965263-102965774	102965895-102966144	102966227-102966274
TU3570	chr1	102967956	102968966	177	2.97	2	102967956-102968038	102968873-102968966
TU3571	chr1	102993730	102997599	180	2.00	2	102993730-102993819	102997510-102997599
TU3572	chr1	103664417	103664618	180	2.00	2	103664417-103664506	103664529-103664618
TU3573	chr1	103667333	103667809	161	2.00	2	103667333-103667403	103667720-103667809
TU3574	chr1	103698995	103699161	167	2.42	1	103698995-103699161
TU3575	chr1	103702488	103702686	180	2.00	2	103702488-103702577	103702597-103702686
TU3576	chr1	103704075	103704288	184	2.84	2	103704075-103704168	103704199-103704288
TU3577	chr1	103705781	103705956	176	2.84	1	103705781-103705956
TU3578	chr1	103713504	103714030	527	14.86	1	103713504-103714030
TU3579	chr1	103714095	103714304	203	4.38	2	103714095-103714201	103714209-103714304
TU3580	chr1	103717580	103717780	182	3.85	2	103717580-103717669	103717689-103717780
TU3581	chr1	103718741	103718932	176	2.00	2	103718741-103718830	103718847-103718932
TU3582	chr1	103719378	103719575	180	2.13	2	103719378-103719467	103719486-103719575
TU3583	chr1	103725080	103725284	180	2.00	2	103725080-103725169	103725195-103725284
TU3584	chr1	103763257	103763474	180	2.00	2	103763257-103763346	103763385-103763474
TU3585	chr1	103768906	103769097	180	2.00	2	103768906-103768995	103769008-103769097
TU3586	chr1	103769229	103769409	180	2.92	2	103769229-103769318	103769320-103769409
TU3587	chr1	103769478	103769687	210	2.19	1	103769478-103769687
TU3588	chr1	103770048	103770690	605	3.94	2	103770048-103770562	103770601-103770690
TU3589	chr1	103771049	103771276	220	3.35	2	103771049-103771138	103771147-103771276
TU3590	chr1	103771870	103772074	180	2.78	2	103771870-103771959	103771985-103772074
TU3591	chr1	103772380	103773288	853	5.48	2	103772380-103773148	103773205-103773288
TU3592	chr1	103773417	103773761	345	5.78	1	103773417-103773761
TU3593	chr1	103773988	103774455	468	9.54	1	103773988-103774455
TU3594	chr1	103774457	103774755	299	8.42	1	103774457-103774755
TU3595	chr1	103775146	103775382	232	3.25	2	103775146-103775286	103775292-103775382
TU3596	chr1	103777117	103780074	457	4.37	3	103777117-103777211	103777218-103777403	103779899-103780074
TU3597	chr1	103780139	103780361	215	3.10	2	103780139-103780263	103780272-103780361
TU3598	chr1	103781918	103782180	263	3.84	1	103781918-103782180
TU3599	chr1	103782292	103782498	180	2.49	2	103782292-103782381	103782409-103782498
TU3600	chr1	103783196	103783375	168	2.00	2	103783196-103783278	103783291-103783375
TU3601	chr1	103783597	103783789	180	2.13	2	103783597-103783686	103783700-103783789
TU3602	chr1	103784676	103784908	214	2.79	2	103784676-103784799	103784819-103784908
TU3603	chr1	103785607	103785797	180	3.00	2	103785607-103785696	103785708-103785797
TU3604	chr1	103786391	103786589	193	3.51	2	103786391-103786491	103786498-103786589
TU3605	chr1	103786669	103786933	265	3.96	1	103786669-103786933
TU3606	chr1	103788134	103788393	244	2.62	3	103788134-103788199	103788206-103788333	103788344-103788393
TU3607	chr1	103794877	103795069	180	2.51	2	103794877-103794966	103794980-103795069
TU3608	chr1	103797625	103797820	180	3.79	2	103797625-103797714	103797731-103797820
TU3609	chr1	103798062	103798414	314	4.25	3	103798062-103798151	103798174-103798307	103798325-103798414
TU3610	chr1	103798830	103799032	159	2.00	2	103798830-103798900	103798945-103799032
TU3611	chr1	103810886	103811088	180	3.94	2	103810886-103810975	103810999-103811088
TU3612	chr1	103866743	103866965	223	4.42	1	103866743-103866965
TU3613	chr1	103867463	103868110	596	3.75	3	103867463-103867552	103867572-103867987	103868021-103868110
TU3614	chr1	103868264	103868500	237	2.95	1	103868264-103868500
TU3615	chr1	103868536	103868746	207	3.43	2	103868536-103868627	103868632-103868746
TU3616	chr1	103868750	103868939	184	2.90	2	103868750-103868839	103868846-103868939
TU3617	chr1	103869311	103869826	420	3.43	3	103869311-103869376	103869430-103869693	103869737-103869826
TU3618	chr1	103870062	103870273	212	4.35	1	103870062-103870273
TU3619	chr1	103870647	103871188	383	2.50	4	103870647-103870736	103870760-103870809	103870907-103870979	103871019-103871188
TU3620	chr1	103871215	103871887	667	12.37	3	103871215-103871627	103871633-103871793	103871795-103871887
TU3621	chr1	103872199	103872392	180	2.44	2	103872199-103872288	103872303-103872392
TU3622	chr1	103875359	103875585	208	3.19	2	103875359-103875476	103875496-103875585
TU3623	chr1	103906130	103906314	180	2.00	2	103906130-103906219	103906225-103906314
TU3624	chr1	103911401	103911607	180	2.00	2	103911401-103911490	103911518-103911607
TU3625	chr1	103915217	103915573	357	9.85	1	103915217-103915573
TU3626	chr1	103915660	103916094	415	11.70	2	103915660-103915995	103916016-103916094
TU3627	chr1	103916226	103916709	484	6.66	1	103916226-103916709
TU3628	chr1	103916731	103917614	840	5.41	4	103916731-103916995	103917028-103917409	103917414-103917516	103917525-103917614
TU3629	chr1	103917734	103918048	315	3.67	1	103917734-103918048
TU3630	chr1	103918433	103918627	180	2.00	2	103918433-103918522	103918538-103918627
TU3631	chr1	103932116	103932299	162	2.00	2	103932116-103932194	103932217-103932299
TU3632	chr1	103934912	103935122	180	2.00	2	103934912-103935001	103935033-103935122
TU3633	chr1	103940981	103941185	189	2.96	2	103940981-103941076	103941093-103941185
TU3634	chr1	103943278	103943472	180	3.00	2	103943278-103943367	103943383-103943472
TU3635	chr1	103956166	103956342	160	2.01	2	103956166-103956235	103956253-103956342
TU3636	chr1	104671136	104671323	180	2.00	2	104671136-104671225	104671234-104671323
TU3637	chr1	104759890	104760083	180	2.00	2	104759890-104759979	104759994-104760083
TU3638	chr1	104764205	104764415	180	2.00	2	104764205-104764294	104764326-104764415
TU3639	chr1	104777217	104777413	180	2.00	2	104777217-104777306	104777324-104777413
TU3640	chr1	104777460	104777670	167	2.00	2	104777460-104777545	104777590-104777670
TU3641	chr1	104777852	104778056	180	2.18	2	104777852-104777941	104777967-104778056
TU3642	chr1	104778797	104779109	287	2.80	2	104778797-104778886	104778913-104779109
TU3643	chr1	104779190	104780220	1031	5.72	1	104779190-104780220
TU3644	chr1	104780270	104781298	1016	5.75	3	104780270-104780811	104780818-104781201	104781209-104781298
TU3645	chr1	104781340	104781654	270	3.51	2	104781340-104781468	104781514-104781654
TU3646	chr1	104781666	104782252	587	6.27	1	104781666-104782252
TU3647	chr1	104782384	104782847	464	4.65	1	104782384-104782847
TU3648	chr1	104783072	104784012	842	3.60	4	104783072-104783316	104783324-104783530	104783596-104783897	104783925-104784012
TU3649	chr1	104790470	104790661	180	2.00	2	104790470-104790559	104790572-104790661
TU3650	chr1	104803871	104804068	171	2.33	2	104803871-104803951	104803979-104804068
TU3651	chr1	104841146	104841336	160	2.00	2	104841146-104841229	104841261-104841336
TU3652	chr1	104868232	104868432	180	2.00	2	104868232-104868321	104868343-104868432
TU3653	chr1	104869286	104869474	180	2.00	2	104869286-104869375	104869385-104869474
TU3654	chr1	104869927	104870128	188	3.63	2	104869927-104870016	104870031-104870128
TU3655	chr1	104870356	104870558	180	2.39	2	104870356-104870445	104870469-104870558
TU3656	chr1	104903406	104903615	180	2.00	2	104903406-104903495	104903526-104903615
TU3657	chr1	104903968	104904169	180	2.00	2	104903968-104904057	104904080-104904169
TU3658	chr1	104921406	104921599	180	2.00	2	104921406-104921495	104921510-104921599
TU3659	chr1	104966714	104966953	240	3.75	1	104966714-104966953
TU3660	chr1	105006635	105006830	182	2.66	2	105006635-105006724	105006739-105006830
TU3661	chr1	105013221	105013440	180	2.31	2	105013221-105013310	105013351-105013440
TU3662	chr1	105014571	105014771	180	3.82	2	105014571-105014660	105014682-105014771
TU3663	chr1	105082014	105082211	180	2.00	2	105082014-105082103	105082122-105082211
TU3664	chr1	105082428	105082620	180	2.33	2	105082428-105082517	105082531-105082620
TU3665	chr1	105102160	105102355	180	3.23	2	105102160-105102249	105102266-105102355
TU3666	chr1	105103510	105103719	180	2.00	2	105103510-105103599	105103630-105103719
TU3667	chr1	105124078	105124280	180	2.00	2	105124078-105124167	105124191-105124280
TU3668	chr1	105124970	105125175	180	2.85	2	105124970-105125059	105125086-105125175
TU3669	chr1	105292312	105292512	178	2.00	2	105292312-105292399	105292423-105292512
TU3670	chr1	105342070	105342281	180	2.00	2	105342070-105342159	105342192-105342281
TU3671	chr1	105355982	105356180	180	2.00	2	105355982-105356071	105356091-105356180
TU3672	chr1	105359228	105359382	155	2.30	1	105359228-105359382
TU3673	chr1	105360323	105360507	180	2.32	2	105360323-105360412	105360418-105360507
TU3674	chr1	105460867	105461059	180	2.00	2	105460867-105460956	105460970-105461059
TU3675	chr1	105809777	105809993	180	2.00	2	105809777-105809866	105809904-105809993
TU3676	chr1	105817450	105817636	174	2.00	2	105817450-105817538	105817552-105817636
TU3677	chr1	106101894	106102104	180	2.00	2	106101894-106101983	106102015-106102104
TU3678	chr1	106103796	106103996	180	3.00	2	106103796-106103885	106103907-106103996
TU3679	chr1	106104000	106104204	180	3.41	2	106104000-106104089	106104115-106104204
TU3680	chr1	106559525	106559724	180	3.00	2	106559525-106559614	106559635-106559724
TU3681	chr1	106562076	106562295	180	2.89	2	106562076-106562165	106562206-106562295
TU3682	chr1	106588452	106588858	376	4.84	2	106588452-106588737	106588769-106588858
TU3683	chr1	106588970	106589170	168	2.38	2	106588970-106589047	106589081-106589170
TU3684	chr1	106600777	106600963	180	2.00	2	106600777-106600866	106600874-106600963
TU3685	chr1	106660427	106662816	203	3.46	2	106660427-106660492	106662680-106662816
TU3686	chr1	106660611	106660816	180	2.00	2	106660611-106660700	106660727-106660816
TU3687	chr1	106660876	106661071	180	2.00	2	106660876-106660965	106660982-106661071
TU3688	chr1	106666262	106672682	280	5.91	3	106666262-106666369	106667720-106667801	106672593-106672682
TU3689	chr1	106673683	106673882	169	2.00	2	106673683-106673766	106673798-106673882
TU3690	chr1	106674570	106677016	320	6.97	2	106674570-106674776	106676904-106677016
TU3691	chr1	106677048	106678335	1265	5.88	3	106677048-106677615	106677628-106678019	106678031-106678335
TU3692	chr1	106678553	106678738	166	2.00	2	106678553-106678637	106678658-106678738
TU3693	chr1	106681746	106681943	160	2.00	2	106681746-106681835	106681874-106681943
TU3694	chr1	106682780	106682978	180	2.48	2	106682780-106682869	106682889-106682978
TU3695	chr1	106696983	106697186	180	2.00	2	106696983-106697072	106697097-106697186
TU3696	chr1	106705485	106705684	180	2.00	2	106705485-106705574	106705595-106705684
TU3697	chr1	106722972	106723162	180	2.48	2	106722972-106723061	106723073-106723162
TU3698	chr1	106724648	106725033	325	2.03	3	106724648-106724737	106724763-106724937	106724974-106725033
TU3699	chr1	106736780	106736991	180	2.00	2	106736780-106736869	106736902-106736991
TU3700	chr1	106737206	106737398	180	2.03	2	106737206-106737295	106737309-106737398
TU3701	chr1	106737904	106738090	185	3.66	2	106737904-106737998	106738001-106738090
TU3702	chr1	106738136	106738340	180	2.00	2	106738136-106738225	106738251-106738340
TU3703	chr1	106738664	106738919	256	4.10	1	106738664-106738919
TU3704	chr1	106739861	106740064	193	4.65	2	106739861-106739950	106739962-106740064
TU3705	chr1	106741676	106741837	162	2.02	1	106741676-106741837
TU3706	chr1	106742029	106742220	180	2.87	2	106742029-106742118	106742131-106742220
TU3707	chr1	106742224	106742423	180	2.00	2	106742224-106742313	106742334-106742423
TU3708	chr1	106813317	106813495	172	2.00	2	106813317-106813406	106813414-106813495
TU3709	chr1	106942335	106942500	159	2.00	2	106942335-106942424	106942432-106942500
TU3710	chr1	107110398	107110613	187	6.70	2	107110398-107110488	107110518-107110613
TU3711	chr1	107110860	107111064	180	3.08	2	107110860-107110949	107110975-107111064
TU3712	chr1	107111279	107111471	180	2.00	2	107111279-107111368	107111382-107111471
TU3713	chr1	107112790	107113845	150	2.00	2	107112790-107112864	107113771-107113845
TU3714	chr1	107261089	107261295	194	2.59	2	107261089-107261192	107261206-107261295
TU3715	chr1	107264687	107264898	212	2.85	1	107264687-107264898
TU3716	chr1	107266464	107266656	180	2.88	2	107266464-107266553	107266567-107266656
TU3717	chr1	107272627	107273124	493	3.69	2	107272627-107273029	107273035-107273124
TU3718	chr1	107273626	107273832	207	5.17	1	107273626-107273832
TU3719	chr1	107275058	107275248	180	2.00	2	107275058-107275147	107275159-107275248
TU3720	chr1	107277607	107277812	180	2.00	2	107277607-107277696	107277723-107277812
TU3721	chr1	107572822	107573038	179	2.00	2	107572822-107572910	107572949-107573038
TU3722	chr1	107578434	107578818	359	3.44	3	107578434-107578525	107578540-107578716	107578729-107578818
TU3723	chr1	107579092	107579302	209	5.15	2	107579092-107579186	107579189-107579302
TU3724	chr1	107579304	107579532	229	3.92	1	107579304-107579532
TU3725	chr1	107579593	107579791	193	3.67	2	107579593-107579682	107579689-107579791
TU3726	chr1	107579877	107580073	197	3.62	1	107579877-107580073
TU3727	chr1	107580194	107580742	549	15.75	1	107580194-107580742
TU3728	chr1	107580849	107582164	1286	7.77	3	107580849-107581265	107581289-107581425	107581433-107582164
TU3729	chr1	108629904	108630277	350	2.73	3	108629904-108629995	108630004-108630171	108630188-108630277
TU3730	chr1	108637713	108637970	258	3.39	1	108637713-108637970
TU3731	chr1	108644284	108644488	180	2.00	2	108644284-108644373	108644399-108644488
TU3732	chr1	108645053	108645357	253	2.62	3	108645053-108645142	108645174-108645263	108645285-108645357
TU3733	chr1	108645660	108645864	183	3.25	2	108645660-108645754	108645777-108645864
TU3734	chr1	108649048	108649251	180	2.62	2	108649048-108649137	108649162-108649251
TU3735	chr1	108652189	108652368	180	2.00	1	108652189-108652368
TU3736	chr1	108654553	108654749	180	2.00	2	108654553-108654642	108654660-108654749
TU3737	chr1	108659395	108659602	208	2.60	1	108659395-108659602
TU3738	chr1	108668531	108668680	150	6.31	1	108668531-108668680
TU3739	chr1	109159654	109159850	179	2.41	2	109159654-109159742	109159761-109159850
TU3740	chr1	109211419	109211596	178	2.91	1	109211419-109211596
TU3741	chr1	109212005	109212204	186	3.76	2	109212005-109212100	109212115-109212204
TU3742	chr1	109216228	109216425	196	3.76	2	109216228-109216330	109216333-109216425
TU3743	chr1	109218389	109218567	179	2.01	1	109218389-109218567
TU3744	chr1	109236469	109236686	183	3.01	2	109236469-109236561	109236597-109236686
TU3745	chr1	109243266	109243468	180	2.37	2	109243266-109243355	109243379-109243468
TU3746	chr1	109245715	109245914	175	2.00	2	109245715-109245801	109245827-109245914
TU3747	chr1	109251344	109251549	180	2.98	2	109251344-109251433	109251460-109251549
TU3748	chr1	109256659	109256863	201	8.30	2	109256659-109256748	109256753-109256863
TU3749	chr1	109257062	109257301	240	2.81	1	109257062-109257301
TU3750	chr1	109257305	109257489	173	2.23	2	109257305-109257394	109257407-109257489
TU3751	chr1	109273633	109273833	180	3.32	2	109273633-109273722	109273744-109273833
TU3752	chr1	109274497	109274696	180	2.78	2	109274497-109274586	109274607-109274696
TU3753	chr1	109275690	109275893	180	2.44	2	109275690-109275779	109275804-109275893
TU3754	chr1	109282323	109282514	172	2.95	2	109282323-109282415	109282436-109282514
TU3755	chr1	109283427	109283635	175	2.00	2	109283427-109283516	109283551-109283635
TU3756	chr1	109283893	109284085	180	2.00	2	109283893-109283982	109283996-109284085
TU3757	chr1	109303183	109303395	180	3.06	2	109303183-109303272	109303306-109303395
TU3758	chr1	109304158	109304354	167	2.00	2	109304158-109304242	109304273-109304354
TU3759	chr1	109306872	109307101	230	5.59	1	109306872-109307101
TU3760	chr1	109307969	109308428	342	2.50	4	109307969-109308058	109308089-109308178	109308225-109308314	109308357-109308428
TU3761	chr1	109312241	109312450	210	4.61	1	109312241-109312450
TU3762	chr1	109312943	109313149	180	2.39	2	109312943-109313032	109313060-109313149
TU3763	chr1	109313312	109313493	182	2.97	1	109313312-109313493
TU3764	chr1	109313512	109313704	180	2.83	2	109313512-109313601	109313615-109313704
TU3765	chr1	109316578	109316775	180	2.09	2	109316578-109316667	109316686-109316775
TU3766	chr1	109338550	109343272	180	2.00	2	109338550-109338639	109343183-109343272
TU3767	chr1	109350776	109350984	172	2.00	2	109350776-109350863	109350901-109350984
TU3768	chr1	109356507	109356706	195	4.76	2	109356507-109356596	109356602-109356706
TU3769	chr1	109562972	109563172	180	2.00	2	109562972-109563061	109563083-109563172
TU3770	chr1	109565338	109565531	180	2.00	2	109565338-109565427	109565442-109565531
TU3771	chr1	109570301	109570502	189	3.32	2	109570301-109570391	109570405-109570502
TU3772	chr1	109573693	109573901	180	2.94	2	109573693-109573782	109573812-109573901
TU3773	chr1	109574120	109574435	314	3.03	2	109574120-109574241	109574244-109574435
TU3774	chr1	109574491	109574982	427	3.56	3	109574491-109574709	109574771-109574862	109574867-109574982
TU3775	chr1	109575289	109575476	180	3.00	2	109575289-109575378	109575387-109575476
TU3776	chr1	109575847	109576052	180	3.38	2	109575847-109575936	109575963-109576052
TU3777	chr1	109727411	109727948	479	2.97	3	109727411-109727500	109727518-109727608	109727651-109727948
TU3778	chr1	109728078	109728418	341	3.65	1	109728078-109728418
TU3779	chr1	109731137	109731353	180	3.00	2	109731137-109731226	109731264-109731353
TU3780	chr1	109731743	109731933	180	2.35	2	109731743-109731832	109731844-109731933
TU3781	chr1	109751497	109752034	492	4.83	4	109751497-109751586	109751606-109751817	109751823-109751920	109751943-109752034
TU3782	chr1	109752176	109752382	207	5.75	1	109752176-109752382
TU3783	chr1	109753146	109753347	188	3.60	2	109753146-109753243	109753258-109753347
TU3784	chr1	109753520	109753699	152	2.00	2	109753520-109753597	109753626-109753699
TU3785	chr1	109759583	109759809	212	2.78	2	109759583-109759672	109759688-109759809
TU3786	chr1	109759948	109760165	208	2.86	2	109759948-109760039	109760050-109760165
TU3787	chr1	109760205	109760419	190	4.17	2	109760205-109760304	109760330-109760419
TU3788	chr1	109760428	109760765	252	2.23	3	109760428-109760515	109760534-109760607	109760676-109760765
TU3789	chr1	109776299	109776503	180	2.82	2	109776299-109776388	109776414-109776503
TU3790	chr1	109776944	109777141	179	2.00	2	109776944-109777032	109777052-109777141
TU3791	chr1	109786830	109787025	180	2.00	2	109786830-109786919	109786936-109787025
TU3792	chr1	109803197	109803386	180	2.98	2	109803197-109803286	109803297-109803386
TU3793	chr1	109803557	109803764	208	6.65	1	109803557-109803764
TU3794	chr1	109805421	109805634	180	2.47	2	109805421-109805510	109805545-109805634
TU3795	chr1	109807191	109807449	259	2.75	1	109807191-109807449
TU3796	chr1	109807798	109808173	266	2.38	3	109807798-109807887	109807975-109808064	109808088-109808173
TU3797	chr1	109809429	109809646	180	2.00	2	109809429-109809518	109809557-109809646
TU3798	chr1	109810969	109811159	180	2.00	2	109810969-109811058	109811070-109811159
TU3799	chr1	109812495	109812695	180	2.00	2	109812495-109812584	109812606-109812695
TU3800	chr1	109815648	109815883	236	2.94	1	109815648-109815883
TU3801	chr1	109816937	109817131	180	2.47	2	109816937-109817026	109817042-109817131
TU3802	chr1	109817138	109817335	195	6.78	2	109817138-109817231	109817235-109817335
TU3803	chr1	109817438	109817634	172	2.00	2	109817438-109817527	109817553-109817634
TU3804	chr1	109817693	109817901	180	2.00	2	109817693-109817782	109817812-109817901
TU3805	chr1	109818614	109818821	180	2.91	2	109818614-109818703	109818732-109818821
TU3806	chr1	109819122	109819322	176	2.61	2	109819122-109819207	109819233-109819322
TU3807	chr1	109829140	109829505	357	6.98	2	109829140-109829229	109829239-109829505
TU3808	chr1	109830312	109832204	311	5.66	2	109830312-109830403	109831986-109832204
TU3809	chr1	109831426	109831628	203	3.36	1	109831426-109831628
TU3810	chr1	109833142	109833355	198	2.72	2	109833142-109833249	109833266-109833355
TU3811	chr1	109852362	109852739	358	3.03	2	109852362-109852448	109852469-109852739
TU3812	chr1	109853459	109853637	179	2.86	1	109853459-109853637
TU3813	chr1	109870643	109870891	249	4.03	1	109870643-109870891
TU3814	chr1	109874695	109874878	154	2.54	2	109874695-109874784	109874815-109874878
TU3815	chr1	109878028	109878245	180	2.00	2	109878028-109878117	109878156-109878245
TU3816	chr1	109881901	109882116	213	2.91	2	109881901-109881990	109881994-109882116
TU3817	chr1	109884366	109884744	354	2.46	3	109884366-109884455	109884477-109884650	109884655-109884744
TU3818	chr1	109884924	109885101	150	2.00	2	109884924-109885002	109885031-109885101
TU3819	chr1	109894712	109894909	180	3.00	2	109894712-109894801	109894820-109894909
TU3820	chr1	109896670	109896863	187	3.61	2	109896670-109896766	109896774-109896863
TU3821	chr1	109897028	109897204	159	2.00	2	109897028-109897104	109897123-109897204
TU3822	chr1	109897459	109898198	657	5.19	5	109897459-109897524	109897579-109897668	109897673-109897771	109897773-109898084	109898109-109898198
TU3823	chr1	109901686	109901887	180	2.00	2	109901686-109901775	109901798-109901887
TU3824	chr1	109904127	109904464	253	2.15	3	109904127-109904215	109904250-109904339	109904391-109904464
TU3825	chr1	109911462	109911660	196	2.71	2	109911462-109911564	109911568-109911660
TU3826	chr1	109912121	109912316	180	2.00	2	109912121-109912210	109912227-109912316
TU3827	chr1	109913042	109913352	263	2.88	2	109913042-109913114	109913163-109913352
TU3828	chr1	109913472	109913713	242	4.72	1	109913472-109913713
TU3829	chr1	109915962	109916158	180	2.00	2	109915962-109916051	109916069-109916158
TU3830	chr1	109918526	109918740	179	2.44	2	109918526-109918621	109918658-109918740
TU3831	chr1	109926807	109927161	326	3.53	3	109926807-109926896	109926899-109927043	109927071-109927161
TU3832	chr1	109931776	109931958	180	2.00	2	109931776-109931865	109931869-109931958
TU3833	chr1	109933738	109933937	195	2.47	2	109933738-109933827	109933833-109933937
TU3834	chr1	109943100	109943399	232	2.73	3	109943100-109943189	109943205-109943294	109943348-109943399
TU3835	chr1	109943406	109943647	203	2.98	2	109943406-109943518	109943558-109943647
TU3836	chr1	109945449	109945653	180	2.00	2	109945449-109945538	109945564-109945653
TU3837	chr1	109948023	109948228	156	2.00	2	109948023-109948093	109948144-109948228
TU3838	chr1	109953531	109953733	180	2.00	2	109953531-109953620	109953644-109953733
TU3839	chr1	109958791	109958990	180	3.00	2	109958791-109958880	109958901-109958990
TU3840	chr1	109960798	109961002	185	4.70	2	109960798-109960888	109960909-109961002
TU3841	chr1	109961616	109961940	246	2.24	3	109961616-109961692	109961755-109961844	109961862-109961940
TU3842	chr1	109963313	109963852	540	6.34	1	109963313-109963852
TU3843	chr1	109963882	109974495	9116	20.12	8	109963882-109965817	109967183-109967311	109967321-109967420	109967424-109970540	109970581-109971875	109971887-109973605	109973671-109973830	109973836-109974495
TU3844	chr1	109965927	109966293	290	2.41	3	109965927-109966016	109966059-109966168	109966204-109966293
TU3845	chr1	109966361	109966951	571	6.06	3	109966361-109966651	109966657-109966786	109966802-109966951
TU3846	chr1	109974513	109976039	1496	20.74	3	109974513-109975088	109975091-109975928	109975958-109976039
TU3847	chr1	109976130	109976520	391	5.83	1	109976130-109976520
TU3848	chr1	109976667	109978199	1381	17.98	5	109976667-109976750	109976812-109976862	109976928-109977466	109977484-109977591	109977601-109978199
TU3849	chr1	109979734	109979939	180	2.19	2	109979734-109979823	109979850-109979939
TU3850	chr1	110020292	110020493	180	4.41	2	110020292-110020381	110020404-110020493
TU3851	chr1	110020574	110020790	197	3.21	2	110020574-110020675	110020696-110020790
TU3852	chr1	110021080	110021286	180	4.09	2	110021080-110021169	110021197-110021286
TU3853	chr1	110047359	110047542	180	2.00	2	110047359-110047448	110047453-110047542
TU3854	chr1	110053049	110053213	165	35.45	1	110053049-110053213
TU3855	chr1	110061141	110061354	189	4.90	2	110061141-110061192	110061218-110061354
TU3856	chr1	110061952	110062136	171	2.00	2	110061952-110062034	110062049-110062136
TU3857	chr1	110066342	110066594	239	3.20	2	110066342-110066388	110066403-110066594
TU3858	chr1	110066890	110067090	180	2.46	2	110066890-110066979	110067001-110067090
TU3859	chr1	110067820	110069712	646	15.09	4	110067820-110068046	110068136-110068338	110068574-110068699	110069623-110069712
TU3860	chr1	110069141	110069402	262	2.54	1	110069141-110069402
TU3861	chr1	110072174	110072737	498	22.94	2	110072174-110072354	110072421-110072737
TU3862	chr1	110073511	110074634	1124	113.43	1	110073511-110074634
TU3863	chr1	110076271	110076471	180	2.68	2	110076271-110076360	110076382-110076471
TU3864	chr1	110078218	110087060	304	3.12	2	110078218-110078431	110086971-110087060
TU3865	chr1	110079222	110079608	339	3.07	3	110079222-110079311	110079333-110079491	110079519-110079608
TU3866	chr1	110085361	110085557	180	2.00	2	110085361-110085450	110085468-110085557
TU3867	chr1	110098721	110098917	180	2.82	2	110098721-110098810	110098828-110098917
TU3868	chr1	110108360	110108571	180	2.00	2	110108360-110108449	110108482-110108571
TU3869	chr1	110115114	110115315	180	2.31	2	110115114-110115203	110115226-110115315
TU3870	chr1	110118389	110118573	180	2.00	2	110118389-110118478	110118484-110118573
TU3871	chr1	110154296	110156933	886	9.95	3	110154296-110154527	110154543-110154631	110156369-110156933
TU3872	chr1	110154778	110155253	476	6.67	1	110154778-110155253
TU3873	chr1	110155392	110155641	250	3.17	1	110155392-110155641
TU3874	chr1	110155667	110155865	180	2.51	2	110155667-110155756	110155776-110155865
TU3875	chr1	110156001	110156357	324	6.05	3	110156001-110156092	110156114-110156229	110156242-110156357
TU3876	chr1	110160978	110161168	180	3.00	2	110160978-110161067	110161079-110161168
TU3877	chr1	110192732	110192951	200	4.06	2	110192732-110192841	110192862-110192951
TU3878	chr1	110195644	110195840	180	2.00	2	110195644-110195733	110195751-110195840
TU3879	chr1	110196021	110196205	180	2.14	2	110196021-110196110	110196116-110196205
TU3880	chr1	110198710	110198890	152	2.00	2	110198710-110198797	110198827-110198890
TU3881	chr1	110258632	110258837	180	2.95	2	110258632-110258721	110258748-110258837
TU3882	chr1	110327320	110327541	180	2.77	2	110327320-110327409	110327452-110327541
TU3883	chr1	110330858	110331034	155	3.00	2	110330858-110330922	110330945-110331034
TU3884	chr1	110335989	110336185	180	2.31	2	110335989-110336078	110336096-110336185
TU3885	chr1	110351946	110352216	271	2.71	1	110351946-110352216
TU3886	chr1	110353358	110353560	180	2.65	2	110353358-110353447	110353471-110353560
TU3887	chr1	110353589	110353781	180	2.00	2	110353589-110353678	110353692-110353781
TU3888	chr1	110362056	110362259	180	2.45	2	110362056-110362145	110362170-110362259
TU3889	chr1	110403414	110403630	180	2.00	2	110403414-110403503	110403541-110403630
TU3890	chr1	110405919	110406121	180	2.58	2	110405919-110406008	110406032-110406121
TU3891	chr1	110423559	110423771	180	2.42	2	110423559-110423648	110423682-110423771
TU3892	chr1	110428853	110429058	180	2.00	2	110428853-110428942	110428969-110429058
TU3893	chr1	110438905	110439090	180	2.00	2	110438905-110438994	110439001-110439090
TU3894	chr1	110439857	110440060	196	3.61	2	110439857-110439949	110439958-110440060
TU3895	chr1	110441001	110441196	196	4.23	1	110441001-110441196
TU3896	chr1	110441282	110441476	190	3.37	2	110441282-110441374	110441380-110441476
TU3897	chr1	110444938	110445141	180	2.00	2	110444938-110445027	110445052-110445141
TU3898	chr1	110446386	110446581	154	2.02	2	110446386-110446475	110446518-110446581
TU3899	chr1	110447190	110447433	244	2.91	1	110447190-110447433
TU3900	chr1	110447958	110448172	205	2.32	2	110447958-110448047	110448058-110448172
TU3901	chr1	110451012	110451207	180	2.80	2	110451012-110451101	110451118-110451207
TU3902	chr1	110477122	110479489	357	5.06	4	110477122-110477161	110478343-110478406	110478756-110478898	110479380-110479489
TU3903	chr1	110481536	110481750	180	2.96	2	110481536-110481625	110481661-110481750
TU3904	chr1	110482404	110482614	190	3.88	2	110482404-110482503	110482525-110482614
TU3905	chr1	110485584	110485781	180	2.00	2	110485584-110485673	110485692-110485781
TU3906	chr1	110486461	110486823	341	2.83	2	110486461-110486550	110486573-110486823
TU3907	chr1	110487077	110487297	221	8.29	1	110487077-110487297
TU3908	chr1	110487412	110487904	493	10.48	1	110487412-110487904
TU3909	chr1	110496788	110496991	180	2.26	2	110496788-110496877	110496902-110496991
TU3910	chr1	110501578	110501763	180	2.00	2	110501578-110501667	110501674-110501763
TU3911	chr1	110513096	110513283	180	2.00	2	110513096-110513185	110513194-110513283
TU3912	chr1	110517863	110518174	274	3.25	3	110517863-110517954	110517976-110518079	110518097-110518174
TU3913	chr1	110519086	110519281	196	2.50	1	110519086-110519281
TU3914	chr1	110520447	110520663	197	2.77	2	110520447-110520553	110520574-110520663
TU3915	chr1	110520790	110521207	383	3.40	3	110520790-110520962	110520971-110521090	110521118-110521207
TU3916	chr1	110521270	110521915	632	3.25	3	110521270-110521359	110521366-110521455	110521464-110521915
TU3917	chr1	110522069	110522413	285	3.12	3	110522069-110522158	110522190-110522294	110522324-110522413
TU3918	chr1	110524111	110524314	192	3.66	2	110524111-110524210	110524223-110524314
TU3919	chr1	110524408	110524694	287	5.12	1	110524408-110524694
TU3920	chr1	110525205	110525536	295	4.20	3	110525205-110525298	110525306-110525418	110525449-110525536
TU3921	chr1	110530505	110530690	167	2.08	2	110530505-110530581	110530601-110530690
TU3922	chr1	110530798	110530991	194	3.03	1	110530798-110530991
TU3923	chr1	110531282	110532079	798	9.95	1	110531282-110532079
TU3924	chr1	110532096	110534012	1899	14.06	4	110532096-110532693	110532707-110533351	110533354-110533451	110533455-110534012
TU3925	chr1	110534074	110534286	207	3.42	2	110534074-110534172	110534179-110534286
TU3926	chr1	110534334	110539365	1830	5.80	8	110534334-110534423	110534439-110534686	110534750-110535115	110535119-110535514	110535849-110535930	110536637-110536761	110537026-110537284	110539102-110539365
TU3927	chr1	110538563	110538769	180	2.00	2	110538563-110538652	110538680-110538769
TU3928	chr1	110540525	110541621	977	3.94	7	110540525-110540606	110540666-110540860	110540875-110541031	110541034-110541219	110541236-110541353	110541382-110541519	110541521-110541621
TU3929	chr1	110541722	110542075	354	11.70	1	110541722-110542075
TU3930	chr1	110542177	110542852	676	5.28	1	110542177-110542852
TU3931	chr1	110546613	110546820	180	2.00	2	110546613-110546702	110546731-110546820
TU3932	chr1	110551526	110551749	197	3.84	2	110551526-110551615	110551643-110551749
TU3933	chr1	110562648	110562849	180	2.00	2	110562648-110562737	110562760-110562849
TU3934	chr1	110563927	110564347	393	4.23	3	110563927-110564016	110564038-110564231	110564239-110564347
TU3935	chr1	110564422	110564830	392	6.49	2	110564422-110564723	110564741-110564830
TU3936	chr1	110564867	110565059	180	2.51	2	110564867-110564956	110564970-110565059
TU3937	chr1	110566250	110566444	180	2.05	2	110566250-110566339	110566355-110566444
TU3938	chr1	110566833	110567041	180	2.00	2	110566833-110566922	110566952-110567041
TU3939	chr1	110567116	110567328	200	2.54	2	110567116-110567225	110567239-110567328
TU3940	chr1	110569219	110569422	180	3.00	2	110569219-110569308	110569333-110569422
TU3941	chr1	110570027	110570210	180	2.00	2	110570027-110570116	110570121-110570210
TU3942	chr1	110572386	110572704	270	2.64	3	110572386-110572475	110572498-110572587	110572615-110572704
TU3943	chr1	110572741	110572946	178	2.00	2	110572741-110572829	110572858-110572946
TU3944	chr1	110573409	110573754	346	3.62	1	110573409-110573754
TU3945	chr1	110573845	110574133	289	3.64	1	110573845-110574133
TU3946	chr1	110585594	110585791	180	2.00	2	110585594-110585683	110585702-110585791
TU3947	chr1	110615429	110615619	186	5.30	2	110615429-110615521	110615527-110615619
TU3948	chr1	110658725	110658936	200	4.43	2	110658725-110658818	110658831-110658936
TU3949	chr1	110681702	110681930	229	5.50	1	110681702-110681930
TU3950	chr1	110699454	110699658	160	2.00	2	110699454-110699543	110699589-110699658
TU3951	chr1	110700907	110701092	180	2.03	2	110700907-110700996	110701003-110701092
TU3952	chr1	110707383	110707574	180	3.88	2	110707383-110707468	110707481-110707574
TU3953	chr1	110707576	110707780	178	2.02	2	110707576-110707663	110707691-110707780
TU3954	chr1	110726334	110727174	834	6.23	3	110726334-110726798	110726805-110727056	110727058-110727174
TU3955	chr1	110727246	110729087	1702	6.18	6	110727246-110727839	110727858-110728606	110728609-110728714	110728730-110728838	110728904-110728972	110729013-110729087
TU3956	chr1	110729152	110729497	310	2.81	3	110729152-110729240	110729270-110729400	110729408-110729497
TU3957	chr1	110732403	110732591	180	2.86	2	110732403-110732492	110732502-110732591
TU3958	chr1	110739689	110739882	181	3.72	2	110739689-110739778	110739792-110739882
TU3959	chr1	110740039	110740221	152	2.00	2	110740039-110740104	110740136-110740221
TU3960	chr1	110741230	110741439	206	4.67	2	110741230-110741323	110741328-110741439
TU3961	chr1	110741665	110742085	347	5.01	2	110741665-110741754	110741829-110742085
TU3962	chr1	110742452	110742647	173	2.09	2	110742452-110742541	110742565-110742647
TU3963	chr1	110742966	110743146	158	2.00	2	110742966-110743055	110743079-110743146
TU3964	chr1	110744969	110745168	190	2.90	2	110744969-110745068	110745079-110745168
TU3965	chr1	110748594	110748767	174	2.33	1	110748594-110748767
TU3966	chr1	110750131	110750316	180	2.92	2	110750131-110750220	110750227-110750316
TU3967	chr1	110753543	110753752	189	2.34	2	110753543-110753641	110753663-110753752
TU3968	chr1	110753896	110754103	208	3.06	1	110753896-110754103
TU3969	chr1	110754341	110754634	257	2.33	3	110754341-110754426	110754436-110754525	110754554-110754634
TU3970	chr1	110754786	110755923	660	3.09	5	110754786-110754880	110754897-110754986	110755008-110755183	110755186-110755275	110755715-110755923
TU3971	chr1	110756004	110756365	362	12.64	1	110756004-110756365
TU3972	chr1	110756383	110757252	870	12.79	1	110756383-110757252
TU3973	chr1	110758959	110759285	282	3.04	3	110758959-110759048	110759076-110759177	110759196-110759285
TU3974	chr1	110759400	110759646	247	11.96	1	110759400-110759646
TU3975	chr1	110759730	110760106	371	6.61	2	110759730-110759819	110759826-110760106
TU3976	chr1	110760192	110760483	292	4.99	1	110760192-110760483
TU3977	chr1	110760542	110760752	190	5.53	2	110760542-110760631	110760653-110760752
TU3978	chr1	110760832	110761485	654	8.09	1	110760832-110761485
TU3979	chr1	110761771	110762297	519	6.27	2	110761771-110762216	110762225-110762297
TU3980	chr1	110762830	110763206	372	3.16	2	110762830-110763093	110763099-110763206
TU3981	chr1	110769979	110770179	180	2.00	2	110769979-110770068	110770090-110770179
TU3982	chr1	110770754	110770961	180	2.80	2	110770754-110770843	110770872-110770961
TU3983	chr1	110771927	110772421	495	10.62	1	110771927-110772421
TU3984	chr1	110772542	110772886	274	2.18	3	110772542-110772615	110772655-110772787	110772820-110772886
TU3985	chr1	110773050	110773265	180	2.45	2	110773050-110773139	110773176-110773265
TU3986	chr1	110775944	110776139	180	3.00	2	110775944-110776033	110776050-110776139
TU3987	chr1	110776305	110776700	396	5.55	1	110776305-110776700
TU3988	chr1	110780407	110780614	180	3.27	2	110780407-110780496	110780525-110780614
TU3989	chr1	110780809	110781222	387	3.43	3	110780809-110780896	110780919-110781103	110781109-110781222
TU3990	chr1	110783165	110783487	248	2.27	3	110783165-110783232	110783267-110783356	110783398-110783487
TU3991	chr1	110785493	110785681	173	2.00	2	110785493-110785575	110785592-110785681
TU3992	chr1	110785780	110785986	207	2.84	1	110785780-110785986
TU3993	chr1	110786161	110786349	182	3.53	2	110786161-110786252	110786260-110786349
TU3994	chr1	110786861	110787205	323	5.57	3	110786861-110786952	110786963-110787103	110787116-110787205
TU3995	chr1	110789183	110789383	181	2.47	2	110789183-110789273	110789294-110789383
TU3996	chr1	110789460	110789803	332	3.23	2	110789460-110789549	110789562-110789803
TU3997	chr1	110790686	110791009	320	7.10	2	110790686-110790899	110790904-110791009
TU3998	chr1	110796576	110796796	201	2.90	2	110796576-110796665	110796686-110796796
TU3999	chr1	110796924	110797151	219	4.17	2	110796924-110797037	110797047-110797151
TU4000	chr1	110797278	110797501	202	5.60	2	110797278-110797388	110797411-110797501
TU4001	chr1	110798852	110799315	412	3.27	3	110798852-110798941	110798944-110799214	110799265-110799315
TU4002	chr1	110800141	110800412	272	3.31	1	110800141-110800412
TU4003	chr1	110800615	110800817	180	4.00	2	110800615-110800704	110800728-110800817
TU4004	chr1	110801036	110801264	229	4.76	1	110801036-110801264
TU4005	chr1	110801693	110802069	365	3.70	2	110801693-110801857	110801870-110802069
TU4006	chr1	110802324	110802596	273	11.80	1	110802324-110802596
TU4007	chr1	110802623	110802922	299	13.52	2	110802623-110802710	110802712-110802922
TU4008	chr1	110802992	110803685	666	6.01	2	110802992-110803101	110803130-110803685
TU4009	chr1	110804009	110804386	378	6.84	1	110804009-110804386
TU4010	chr1	110804481	110804686	180	2.93	2	110804481-110804570	110804597-110804686
TU4011	chr1	110805075	110805339	265	3.54	1	110805075-110805339
TU4012	chr1	110863253	110863460	180	2.00	2	110863253-110863342	110863371-110863460
TU4013	chr1	110866560	110866775	216	4.53	1	110866560-110866775
TU4014	chr1	110866962	110867165	180	2.72	2	110866962-110867051	110867076-110867165
TU4015	chr1	110874045	110874250	181	3.73	2	110874045-110874135	110874161-110874250
TU4016	chr1	110883160	110883368	180	2.42	2	110883160-110883249	110883279-110883368
TU4017	chr1	110891347	110891534	180	2.00	2	110891347-110891436	110891445-110891534
TU4018	chr1	110992440	110996209	292	5.88	2	110992440-110992607	110996086-110996209
TU4019	chr1	111010946	111011722	714	2.92	5	111010946-111011033	111011070-111011240	111011246-111011426	111011448-111011671	111011673-111011722
TU4020	chr1	111061213	111061413	180	2.00	2	111061213-111061302	111061324-111061413
TU4021	chr1	111072349	111072524	176	2.35	1	111072349-111072524
TU4022	chr1	111114712	111122508	175	2.00	2	111114712-111114800	111122423-111122508
TU4023	chr1	111135403	111135596	180	2.22	2	111135403-111135492	111135507-111135596
TU4024	chr1	111135723	111135918	179	2.00	2	111135723-111135812	111135830-111135918
TU4025	chr1	111151886	111152307	307	2.37	3	111151886-111151935	111152012-111152101	111152141-111152307
TU4026	chr1	111152475	111152905	404	7.15	2	111152475-111152788	111152816-111152905
TU4027	chr1	111153440	111154192	677	4.39	3	111153440-111153676	111153690-111153779	111153843-111154192
TU4028	chr1	111155320	111155591	245	2.86	2	111155320-111155409	111155437-111155591
TU4029	chr1	111157222	111157420	180	2.39	2	111157222-111157311	111157331-111157420
TU4030	chr1	111338779	111339023	245	2.81	1	111338779-111339023
TU4031	chr1	111339135	111339504	339	5.68	2	111339135-111339292	111339324-111339504
TU4032	chr1	111339761	111339996	201	3.12	2	111339761-111339892	111339928-111339996
TU4033	chr1	111340794	111341107	311	2.97	2	111340794-111340883	111340887-111341107
TU4034	chr1	111341196	111341361	166	3.11	1	111341196-111341361
TU4035	chr1	111341845	111342052	180	2.34	2	111341845-111341934	111341963-111342052
TU4036	chr1	111346747	111346938	178	2.37	2	111346747-111346834	111346849-111346938
TU4037	chr1	111347036	111347238	180	2.00	2	111347036-111347125	111347149-111347238
TU4038	chr1	111350961	111351162	180	2.39	2	111350961-111351050	111351073-111351162
TU4039	chr1	111355399	111355609	180	2.55	2	111355399-111355488	111355520-111355609
TU4040	chr1	111464753	111465150	366	2.63	3	111464753-111464877	111464886-111465036	111465061-111465150
TU4041	chr1	111465200	111465543	313	5.08	3	111465200-111465289	111465310-111465440	111465452-111465543
TU4042	chr1	111467269	111467573	295	3.03	3	111467269-111467358	111467362-111467476	111467484-111467573
TU4043	chr1	111472483	111472758	276	3.25	1	111472483-111472758
TU4044	chr1	111474676	111474901	217	3.79	2	111474676-111474802	111474812-111474901
TU4045	chr1	111475366	111475641	250	2.70	3	111475366-111475424	111475436-111475536	111475552-111475641
TU4046	chr1	111475713	111476251	517	6.81	2	111475713-111476125	111476148-111476251
TU4047	chr1	111476498	111477022	359	3.19	4	111476498-111476573	111476663-111476720	111476777-111476911	111476933-111477022
TU4048	chr1	111477211	111477406	160	2.22	2	111477211-111477280	111477317-111477406
TU4049	chr1	111478963	111479188	199	3.52	2	111478963-111479069	111479097-111479188
TU4050	chr1	111479451	111479666	216	5.26	1	111479451-111479666
TU4051	chr1	111479891	111480300	383	2.78	3	111479891-111479976	111480000-111480091	111480096-111480300
TU4052	chr1	111569919	111570117	180	2.00	2	111569919-111570008	111570028-111570117
TU4053	chr1	111572598	111572816	219	3.28	1	111572598-111572816
TU4054	chr1	111582727	111582935	180	2.83	2	111582727-111582816	111582846-111582935
TU4055	chr1	111598381	111598575	180	2.49	2	111598381-111598470	111598486-111598575
TU4056	chr1	111611312	111611498	180	2.00	2	111611312-111611401	111611409-111611498
TU4057	chr1	111616354	111616545	180	2.00	2	111616354-111616443	111616456-111616545
TU4058	chr1	111743901	111745416	180	2.59	2	111743901-111743990	111745327-111745416
TU4059	chr1	111746793	111747940	180	2.42	2	111746793-111746882	111747851-111747940
TU4060	chr1	111749729	111751143	193	2.00	3	111749729-111749798	111750986-111751060	111751096-111751143
TU4061	chr1	111753994	111755102	265	4.40	3	111753994-111754087	111754920-111755038	111755051-111755102
TU4062	chr1	111758562	111758752	187	4.71	2	111758562-111758657	111758662-111758752
TU4063	chr1	111766877	111768668	454	4.68	3	111766877-111766966	111766981-111767136	111768461-111768668
TU4064	chr1	111770203	111772548	431	5.96	3	111770203-111770310	111771174-111771315	111772368-111772548
TU4065	chr1	111803778	111804840	1037	5.06	3	111803778-111804623	111804625-111804716	111804742-111804840
TU4066	chr1	111805193	111805816	505	23.90	3	111805193-111805250	111805311-111805400	111805460-111805816
TU4067	chr1	111805871	111806317	383	23.31	2	111805871-111806203	111806268-111806317
TU4068	chr1	111806487	111806763	262	3.69	2	111806487-111806633	111806649-111806763
TU4069	chr1	111807173	111807362	178	2.44	2	111807173-111807262	111807275-111807362
TU4070	chr1	111807649	111808040	349	2.23	3	111807649-111807738	111807768-111807936	111807951-111808040
TU4071	chr1	111808881	111811035	388	5.64	5	111808881-111808951	111809097-111809208	111810658-111810756	111810879-111810931	111810983-111811035
TU4072	chr1	111809299	111809481	165	2.01	2	111809299-111809388	111809407-111809481
TU4073	chr1	111812343	111812535	180	2.97	2	111812343-111812432	111812446-111812535
TU4074	chr1	111815342	111815543	200	6.28	2	111815342-111815433	111815436-111815543
TU4075	chr1	111825196	111826684	172	7.09	2	111825196-111825263	111826581-111826684
TU4076	chr1	111829112	111829316	180	2.00	2	111829112-111829201	111829227-111829316
TU4077	chr1	111838450	111841789	283	3.75	3	111838450-111838539	111841581-111841681	111841698-111841789
TU4078	chr1	111839011	111839207	180	2.00	2	111839011-111839100	111839118-111839207
TU4079	chr1	111841043	111841235	183	2.67	2	111841043-111841132	111841143-111841235
TU4080	chr1	111842091	111842604	470	3.03	4	111842091-111842292	111842331-111842447	111842449-111842551	111842557-111842604
TU4081	chr1	111844427	111844610	181	3.61	2	111844427-111844517	111844521-111844610
TU4082	chr1	111844832	111845014	180	2.19	2	111844832-111844921	111844925-111845014
TU4083	chr1	111845360	111845866	494	4.90	2	111845360-111845530	111845544-111845866
TU4084	chr1	111847135	111847344	180	2.00	2	111847135-111847224	111847255-111847344
TU4085	chr1	111847377	111847574	180	2.86	2	111847377-111847466	111847485-111847574
TU4086	chr1	111847770	111847956	180	2.00	2	111847770-111847859	111847867-111847956
TU4087	chr1	111848222	111848411	180	3.28	2	111848222-111848311	111848322-111848411
TU4088	chr1	111848590	111848910	290	2.60	3	111848590-111848655	111848682-111848815	111848821-111848910
TU4089	chr1	111848968	111849402	419	3.97	2	111848968-111849030	111849047-111849402
TU4090	chr1	111849633	111853289	3499	13.33	7	111849633-111849722	111849767-111849878	111849899-111850436	111850439-111850823	111850828-111851107	111851128-111852993	111853062-111853289
TU4091	chr1	111853498	111853737	240	4.30	1	111853498-111853737
TU4092	chr1	111853889	111854466	541	3.98	3	111853889-111853964	111853982-111854257	111854278-111854466
TU4093	chr1	111854499	111854781	283	3.48	1	111854499-111854781
TU4094	chr1	111855040	111855620	565	5.80	2	111855040-111855129	111855146-111855620
TU4095	chr1	111855733	111857013	1217	8.07	2	111855733-111856190	111856255-111857013
TU4096	chr1	111857118	111857530	409	3.89	2	111857118-111857216	111857221-111857530
TU4097	chr1	111857657	111858063	407	4.16	1	111857657-111858063
TU4098	chr1	111858171	111860369	2123	10.14	6	111858171-111858743	111858745-111859210	111859219-111859326	111859357-111859475	111859481-111859591	111859624-111860369
TU4099	chr1	112085526	112085739	180	2.50	2	112085526-112085615	112085650-112085739
TU4100	chr1	112106771	112106967	180	2.43	2	112106771-112106860	112106878-112106967
TU4101	chr1	112107225	112107501	275	2.53	2	112107225-112107409	112107412-112107501
TU4102	chr1	112136333	112136550	180	2.00	2	112136333-112136422	112136461-112136550
TU4103	chr1	112143021	112143209	174	2.00	2	112143021-112143110	112143126-112143209
TU4104	chr1	112146760	112146940	180	2.37	2	112146760-112146849	112146851-112146940
TU4105	chr1	112153884	112154073	180	3.00	2	112153884-112153973	112153984-112154073
TU4106	chr1	112154496	112155626	313	6.36	2	112154496-112154548	112155367-112155626
TU4107	chr1	112155681	112156015	305	10.71	3	112155681-112155770	112155793-112155912	112155921-112156015
TU4108	chr1	112156121	112157218	1084	6.71	3	112156121-112156210	112156222-112156666	112156670-112157218
TU4109	chr1	112157226	112158636	1411	10.45	1	112157226-112158636
TU4110	chr1	112194616	112194805	180	2.00	2	112194616-112194705	112194716-112194805
TU4111	chr1	112195040	112195235	180	2.41	2	112195040-112195129	112195146-112195235
TU4112	chr1	112205570	112205767	180	2.00	2	112205570-112205659	112205678-112205767
TU4113	chr1	112209412	112209603	181	2.55	2	112209412-112209501	112209513-112209603
TU4114	chr1	112209661	112209862	180	2.06	2	112209661-112209750	112209773-112209862
TU4115	chr1	112212423	112212776	235	2.56	3	112212423-112212477	112212576-112212665	112212687-112212776
TU4116	chr1	112213716	112214199	403	3.66	4	112213716-112213807	112213823-112213970	112213991-112214086	112214133-112214199
TU4117	chr1	112214480	112214803	259	2.93	3	112214480-112214530	112214586-112214682	112214693-112214803
TU4118	chr1	112215903	112216088	180	2.90	2	112215903-112215992	112215999-112216088
TU4119	chr1	112217739	112218017	275	3.33	2	112217739-112217923	112217928-112218017
TU4120	chr1	112218092	112218404	295	4.03	3	112218092-112218181	112218195-112218309	112218315-112218404
TU4121	chr1	112218461	112218675	187	3.08	2	112218461-112218550	112218579-112218675
TU4122	chr1	112223960	112224163	180	2.08	2	112223960-112224049	112224074-112224163
TU4123	chr1	112227301	112227504	151	2.09	2	112227301-112227361	112227415-112227504
TU4124	chr1	112228750	112228975	196	2.46	2	112228750-112228855	112228886-112228975
TU4125	chr1	112249149	112249361	180	2.00	2	112249149-112249238	112249272-112249361
TU4126	chr1	112275408	112275600	180	4.43	2	112275408-112275497	112275511-112275600
TU4127	chr1	112275773	112276018	246	4.04	1	112275773-112276018
TU4128	chr1	112276053	112276386	313	4.01	3	112276053-112276142	112276161-112276293	112276297-112276386
TU4129	chr1	112276389	112276591	180	2.99	2	112276389-112276478	112276502-112276591
TU4130	chr1	112276727	112277086	351	8.41	2	112276727-112277029	112277039-112277086
TU4131	chr1	112277262	112277542	281	6.77	1	112277262-112277542
TU4132	chr1	112277993	112278382	386	5.21	2	112277993-112278103	112278108-112278382
TU4133	chr1	112278651	112278843	184	3.22	2	112278651-112278740	112278750-112278843
TU4134	chr1	112279031	112279214	176	2.51	2	112279031-112279116	112279125-112279214
TU4135	chr1	112288907	112289090	180	2.00	2	112288907-112288996	112289001-112289090
TU4136	chr1	112410647	112410831	150	2.00	2	112410647-112410707	112410743-112410831
TU4137	chr1	112411292	112411491	158	2.00	2	112411292-112411360	112411403-112411491
TU4138	chr1	112420319	112420524	180	2.00	2	112420319-112420408	112420435-112420524
TU4139	chr1	112596226	112596582	343	6.28	2	112596226-112596315	112596330-112596582
TU4140	chr1	112596792	112597008	199	3.75	2	112596792-112596882	112596901-112597008
TU4141	chr1	112597745	112597940	180	3.21	2	112597745-112597834	112597851-112597940
TU4142	chr1	112623171	112623366	180	2.00	2	112623171-112623260	112623277-112623366
TU4143	chr1	112651859	112652048	181	2.71	2	112651859-112651949	112651959-112652048
TU4144	chr1	112671440	112676940	371	2.19	4	112671440-112671592	112671661-112671726	112671778-112671867	112676879-112676940
TU4145	chr1	112680921	112682183	180	2.88	2	112680921-112681010	112682094-112682183
TU4146	chr1	112683934	112684127	180	2.00	2	112683934-112684023	112684038-112684127
TU4147	chr1	112726851	112727022	172	2.84	1	112726851-112727022
TU4148	chr1	112758497	112758681	180	2.00	2	112758497-112758586	112758592-112758681
TU4149	chr1	112758816	112759006	180	2.00	2	112758816-112758905	112758917-112759006
TU4150	chr1	112783565	112783770	180	2.52	2	112783565-112783654	112783681-112783770
TU4151	chr1	112796346	112798958	170	2.00	2	112796346-112796435	112798879-112798958
TU4152	chr1	112797365	112797543	179	2.01	1	112797365-112797543
TU4153	chr1	112802662	112802930	258	3.43	2	112802662-112802829	112802841-112802930
TU4154	chr1	112817486	112817687	180	3.49	2	112817486-112817575	112817598-112817687
TU4155	chr1	112819882	112820081	160	2.33	2	112819882-112819971	112820012-112820081
TU4156	chr1	112822084	112822273	180	2.69	2	112822084-112822173	112822184-112822273
TU4157	chr1	112824832	112825029	180	3.88	2	112824832-112824921	112824940-112825029
TU4158	chr1	112882320	112882504	180	2.90	2	112882320-112882409	112882415-112882504
TU4159	chr1	112888582	112888775	180	2.00	2	112888582-112888671	112888686-112888775
TU4160	chr1	112905068	112905258	180	2.00	2	112905068-112905157	112905169-112905258
TU4161	chr1	112905417	112905699	248	3.65	3	112905417-112905506	112905530-112905635	112905648-112905699
TU4162	chr1	112910120	112910313	181	2.56	2	112910120-112910210	112910224-112910313
TU4163	chr1	112933013	112933211	180	2.00	2	112933013-112933102	112933122-112933211
TU4164	chr1	112934687	112934882	180	3.46	2	112934687-112934776	112934793-112934882
TU4165	chr1	112935478	112935668	180	2.44	2	112935478-112935567	112935579-112935668
TU4166	chr1	112943446	112943646	180	2.00	2	112943446-112943535	112943557-112943646
TU4167	chr1	112977531	112977732	180	2.00	2	112977531-112977620	112977643-112977732
TU4168	chr1	113009700	113009891	180	2.00	2	113009700-113009789	113009802-113009891
TU4169	chr1	113010919	113011116	180	2.00	2	113010919-113011008	113011027-113011116
TU4170	chr1	113065116	113065329	180	2.00	2	113065116-113065205	113065240-113065329
TU4171	chr1	113243621	113243806	180	2.47	2	113243621-113243710	113243717-113243806
TU4172	chr1	113244800	113244999	180	2.88	2	113244800-113244889	113244910-113244999
TU4173	chr1	113245059	113245248	151	2.00	2	113245059-113245145	113245185-113245248
TU4174	chr1	113246032	113246548	517	26.00	1	113246032-113246548
TU4175	chr1	113251493	113251687	195	5.54	1	113251493-113251687
TU4176	chr1	113251767	113251957	180	3.69	2	113251767-113251856	113251868-113251957
TU4177	chr1	113253082	113253284	180	2.00	2	113253082-113253171	113253195-113253284
TU4178	chr1	113257331	113257528	184	3.08	2	113257331-113257424	113257439-113257528
TU4179	chr1	113260601	113260794	180	3.00	2	113260601-113260690	113260705-113260794
TU4180	chr1	113293121	113293326	180	2.00	2	113293121-113293210	113293237-113293326
TU4181	chr1	113295073	113295294	202	4.79	2	113295073-113295173	113295194-113295294
TU4182	chr1	113295438	113295637	180	2.42	2	113295438-113295527	113295548-113295637
TU4183	chr1	113313122	113313327	191	2.57	2	113313122-113313222	113313238-113313327
TU4184	chr1	113316767	113320230	416	4.37	4	113316767-113316883	113318010-113318101	113320006-113320122	113320141-113320230
TU4185	chr1	113318873	113319203	250	2.18	3	113318873-113318927	113318968-113319091	113319133-113319203
TU4186	chr1	113319646	113319867	205	4.00	2	113319646-113319755	113319773-113319867
TU4187	chr1	113322453	113322655	180	2.00	2	113322453-113322542	113322566-113322655
TU4188	chr1	113323586	113323784	180	2.00	2	113323586-113323675	113323695-113323784
TU4189	chr1	113324004	113324197	180	2.46	2	113324004-113324093	113324108-113324197
TU4190	chr1	113350635	113350834	180	3.04	2	113350635-113350724	113350745-113350834
TU4191	chr1	113353116	113353322	172	2.00	2	113353116-113353198	113353234-113353322
TU4192	chr1	113375471	113375671	180	2.17	2	113375471-113375560	113375582-113375671
TU4193	chr1	113376547	113377265	174	2.37	2	113376547-113376630	113377176-113377265
TU4194	chr1	113379021	113379535	488	3.51	3	113379021-113379298	113379314-113379433	113379446-113379535
TU4195	chr1	113379546	113379726	180	2.20	2	113379546-113379635	113379637-113379726
TU4196	chr1	113380000	113380188	180	2.21	2	113380000-113380089	113380099-113380188
TU4197	chr1	113383305	113383765	340	2.42	4	113383305-113383361	113383421-113383480	113383539-113383671	113383676-113383765
TU4198	chr1	113385219	113399429	1336	7.04	10	113385219-113385261	113385577-113385699	113387753-113387873	113389567-113389917	113389933-113390022	113394934-113395075	113396370-113396486	113397533-113397634	113397650-113397806	113399340-113399429
TU4199	chr1	113386276	113386486	180	3.07	2	113386276-113386365	113386397-113386486
TU4200	chr1	113388456	113388641	156	2.39	2	113388456-113388521	113388552-113388641
TU4201	chr1	113394123	113394330	180	2.91	2	113394123-113394212	113394241-113394330
TU4202	chr1	113397067	113397292	180	2.00	2	113397067-113397156	113397203-113397292
TU4203	chr1	113398657	113398867	180	3.00	2	113398657-113398746	113398778-113398867
TU4204	chr1	113399014	113399234	185	3.76	2	113399014-113399108	113399145-113399234
TU4205	chr1	113401593	113404583	165	2.49	2	113401593-113401682	113404509-113404583
TU4206	chr1	113402315	113402562	231	2.21	2	113402315-113402404	113402422-113402562
TU4207	chr1	113405833	113411024	470	11.36	5	113405833-113405941	113406757-113406838	113407256-113407423	113408743-113408791	113410963-113411024
TU4208	chr1	113409673	113409966	269	3.17	3	113409673-113409746	113409770-113409874	113409877-113409966
TU4209	chr1	113411594	113417217	216	13.80	2	113411594-113411712	113417121-113417217
TU4210	chr1	113415735	113415936	180	2.00	2	113415735-113415824	113415847-113415936
TU4211	chr1	113420048	113420261	180	2.45	2	113420048-113420137	113420172-113420261
TU4212	chr1	113421892	113422358	379	2.71	4	113421892-113421975	113422013-113422102	113422149-113422263	113422269-113422358
TU4213	chr1	113422732	113423132	340	2.61	4	113422732-113422796	113422839-113422928	113422930-113423024	113423043-113423132
TU4214	chr1	113423922	113426465	888	19.91	4	113423922-113423980	113423994-113424043	113425370-113425455	113425773-113426465
TU4215	chr1	113426689	113427240	552	27.80	1	113426689-113427240
TU4216	chr1	113427387	113427744	358	29.35	1	113427387-113427744
TU4217	chr1	113434881	113435292	373	3.76	2	113434881-113434935	113434975-113435292
TU4218	chr1	113435588	113436248	622	5.09	2	113435588-113435798	113435838-113436248
TU4219	chr1	113436423	113436862	356	2.98	4	113436423-113436492	113436519-113436578	113436629-113436763	113436772-113436862
TU4220	chr1	113437150	113437360	185	2.52	2	113437150-113437239	113437266-113437360
TU4221	chr1	113441928	113442141	180	2.00	2	113441928-113442017	113442052-113442141
TU4222	chr1	114185210	114185413	180	2.00	2	114185210-114185299	114185324-114185413
TU4223	chr1	114193613	114193934	225	2.00	3	114193613-114193658	114193744-114193832	114193845-114193934
TU4224	chr1	114209170	114209378	181	3.89	2	114209170-114209259	114209288-114209378
TU4225	chr1	114226474	114226687	180	2.56	2	114226474-114226563	114226598-114226687
TU4226	chr1	114226813	114227129	267	2.79	3	114226813-114226888	114226916-114227016	114227040-114227129
TU4227	chr1	114229811	114230017	184	4.23	2	114229811-114229904	114229928-114230017
TU4228	chr1	114233278	114233663	357	2.02	3	114233278-114233367	114233383-114233559	114233574-114233663
TU4229	chr1	114252474	114252624	151	2.32	1	114252474-114252624
TU4230	chr1	114253301	114253480	180	2.00	1	114253301-114253480
TU4231	chr1	114257363	114257558	191	3.74	2	114257363-114257463	114257469-114257558
TU4232	chr1	114260673	114260866	194	2.62	1	114260673-114260866
TU4233	chr1	114261423	114261758	311	2.41	2	114261423-114261643	114261669-114261758
TU4234	chr1	114277490	114277679	180	2.48	2	114277490-114277579	114277590-114277679
TU4235	chr1	114306018	114306387	314	2.56	3	114306018-114306107	114306133-114306266	114306298-114306387
TU4236	chr1	114343652	114343908	240	2.83	2	114343652-114343801	114343819-114343908
TU4237	chr1	114351947	114352268	234	2.30	3	114351947-114352036	114352044-114352133	114352215-114352268
TU4238	chr1	114353998	114354209	180	3.49	2	114353998-114354087	114354120-114354209
TU4239	chr1	114362099	114362284	160	2.00	2	114362099-114362188	114362215-114362284
TU4240	chr1	114388113	114388311	180	3.00	2	114388113-114388202	114388222-114388311
TU4241	chr1	114398126	114398314	180	2.00	2	114398126-114398215	114398225-114398314
TU4242	chr1	114409018	114409224	194	2.88	2	114409018-114409121	114409135-114409224
TU4243	chr1	114410537	114410750	199	8.95	2	114410537-114410640	114410656-114410750
TU4244	chr1	114410982	114411213	180	2.65	2	114410982-114411071	114411124-114411213
TU4245	chr1	114412061	114412259	180	2.00	2	114412061-114412150	114412170-114412259
TU4246	chr1	114412526	114412725	174	2.00	2	114412526-114412610	114412637-114412725
TU4247	chr1	114438667	114438854	159	2.48	2	114438667-114438735	114438765-114438854
TU4248	chr1	114439778	114439996	180	2.00	2	114439778-114439867	114439907-114439996
TU4249	chr1	114445704	114445902	172	2.00	2	114445704-114445785	114445813-114445902
TU4250	chr1	114446478	114447035	533	4.07	3	114446478-114446567	114446575-114446689	114446708-114447035
TU4251	chr1	114448350	114448642	254	5.04	2	114448350-114448412	114448452-114448642
TU4252	chr1	114449734	114449916	180	2.00	2	114449734-114449823	114449827-114449916
TU4253	chr1	114450899	114451089	180	2.29	2	114450899-114450988	114451000-114451089
TU4254	chr1	114459765	114459974	165	2.04	2	114459765-114459854	114459900-114459974
TU4255	chr1	114460873	114461029	157	2.28	1	114460873-114461029
TU4256	chr1	114477709	114478016	289	3.11	3	114477709-114477798	114477808-114477916	114477927-114478016
TU4257	chr1	114485135	114485351	180	3.00	2	114485135-114485224	114485262-114485351
TU4258	chr1	114501236	114501450	180	2.00	2	114501236-114501325	114501361-114501450
TU4259	chr1	114517549	114517744	180	2.00	2	114517549-114517638	114517655-114517744
TU4260	chr1	114523165	114523362	180	2.00	2	114523165-114523254	114523273-114523362
TU4261	chr1	114527285	114527477	180	2.00	2	114527285-114527374	114527388-114527477
TU4262	chr1	114554183	114554387	180	2.00	2	114554183-114554272	114554298-114554387
TU4263	chr1	114556070	114556366	270	3.49	2	114556070-114556182	114556210-114556366
TU4264	chr1	114556602	114556811	180	2.00	2	114556602-114556691	114556722-114556811
TU4265	chr1	114595098	114595303	180	2.00	2	114595098-114595187	114595214-114595303
TU4266	chr1	114640255	114640461	180	2.00	2	114640255-114640344	114640372-114640461
TU4267	chr1	114822183	114822531	337	3.94	2	114822183-114822429	114822442-114822531
TU4268	chr1	114825255	114825449	176	2.58	2	114825255-114825344	114825364-114825449
TU4269	chr1	114847188	114847373	153	2.00	2	114847188-114847267	114847301-114847373
TU4270	chr1	114854904	114855128	224	3.71	2	114854904-114855017	114855019-114855128
TU4271	chr1	115002230	115002436	180	2.62	2	115002230-115002319	115002347-115002436
TU4272	chr1	115002779	115003121	343	8.92	1	115002779-115003121
TU4273	chr1	115003561	115003799	239	4.28	1	115003561-115003799
TU4274	chr1	115005115	115005453	327	2.50	2	115005115-115005204	115005217-115005453
TU4275	chr1	115006071	115006344	198	2.00	3	115006071-115006128	115006175-115006248	115006279-115006344
TU4276	chr1	115008554	115008844	273	4.07	2	115008554-115008628	115008647-115008844
TU4277	chr1	115010049	115013160	741	4.26	6	115010049-115010138	115010153-115010232	115012097-115012218	115012669-115012754	115012777-115012866	115012888-115013160
TU4278	chr1	115010502	115010766	249	3.70	2	115010502-115010591	115010608-115010766
TU4279	chr1	115011337	115011693	347	3.12	3	115011337-115011431	115011441-115011568	115011570-115011693
TU4280	chr1	115012279	115012475	180	2.00	2	115012279-115012368	115012386-115012475
TU4281	chr1	115013194	115013595	391	6.65	3	115013194-115013283	115013291-115013498	115013503-115013595
TU4282	chr1	115013760	115014267	508	7.49	1	115013760-115014267
TU4283	chr1	115014385	115014591	181	3.33	2	115014385-115014474	115014501-115014591
TU4284	chr1	115015020	115015205	179	2.09	2	115015020-115015108	115015116-115015205
TU4285	chr1	115015219	115015710	454	5.16	3	115015219-115015475	115015480-115015586	115015621-115015710
TU4286	chr1	115015811	115016018	180	2.75	2	115015811-115015900	115015929-115016018
TU4287	chr1	115016209	115018722	1020	7.35	4	115016209-115016273	115016326-115016499	115017926-115018614	115018631-115018722
TU4288	chr1	115016889	115017096	196	6.52	2	115016889-115016992	115017005-115017096
TU4289	chr1	115017152	115017725	489	3.94	4	115017152-115017241	115017251-115017468	115017516-115017606	115017636-115017725
TU4290	chr1	115018730	115018949	211	5.67	2	115018730-115018840	115018850-115018949
TU4291	chr1	115019351	115019736	376	8.37	2	115019351-115019460	115019471-115019736
TU4292	chr1	115019787	115020338	551	5.12	2	115019787-115020055	115020057-115020338
TU4293	chr1	115020921	115021298	378	20.36	1	115020921-115021298
TU4294	chr1	115021470	115022134	665	13.25	1	115021470-115022134
TU4295	chr1	115022379	115022664	286	14.93	1	115022379-115022664
TU4296	chr1	115022773	115022987	193	2.88	2	115022773-115022875	115022898-115022987
TU4297	chr1	115023123	115023524	402	7.37	1	115023123-115023524
TU4298	chr1	115023692	115024584	869	11.17	2	115023692-115023781	115023806-115024584
TU4299	chr1	115024827	115025514	660	8.21	3	115024827-115024993	115025011-115025413	115025425-115025514
TU4300	chr1	115026083	115026601	519	22.09	1	115026083-115026601
TU4301	chr1	115026622	115027592	971	41.86	1	115026622-115027592
TU4302	chr1	115029672	115029862	162	2.00	2	115029672-115029750	115029780-115029862
TU4303	chr1	115030404	115030612	180	2.00	2	115030404-115030493	115030523-115030612
TU4304	chr1	115046134	115046337	185	2.62	2	115046134-115046228	115046248-115046337
TU4305	chr1	115048231	115048536	270	2.86	3	115048231-115048320	115048355-115048444	115048447-115048536
TU4306	chr1	115056313	115056523	179	3.30	2	115056313-115056403	115056436-115056523
TU4307	chr1	115057814	115064446	289	8.70	2	115057814-115057894	115064239-115064446
TU4308	chr1	115059442	115059722	281	2.46	1	115059442-115059722
TU4309	chr1	115061169	115061417	229	5.31	2	115061169-115061258	115061279-115061417
TU4310	chr1	115064455	115073292	1031	5.60	5	115064455-115064609	115064621-115065149	115065159-115065238	115065973-115066069	115073123-115073292
TU4311	chr1	115073490	115073692	163	2.40	2	115073490-115073579	115073620-115073692
TU4312	chr1	115073965	115074170	195	3.64	2	115073965-115074064	115074076-115074170
TU4313	chr1	115078911	115079103	180	2.00	2	115078911-115079000	115079014-115079103
TU4314	chr1	115085269	115085455	180	2.00	2	115085269-115085358	115085366-115085455
TU4315	chr1	115086970	115087152	168	2.00	2	115086970-115087048	115087064-115087152
TU4316	chr1	115088541	115089244	575	2.43	5	115088541-115088629	115088647-115088808	115088844-115088941	115088994-115089129	115089155-115089244
TU4317	chr1	115089813	115090000	180	2.23	2	115089813-115089902	115089911-115090000
TU4318	chr1	115092994	115093395	398	4.48	2	115092994-115093297	115093302-115093395
TU4319	chr1	115094119	115094304	161	2.00	2	115094119-115094189	115094215-115094304
TU4320	chr1	115095547	115095747	178	2.00	2	115095547-115095634	115095658-115095747
TU4321	chr1	115128724	115128910	173	2.83	2	115128724-115128813	115128828-115128910
TU4322	chr1	115187833	115188093	261	35.21	1	115187833-115188093
TU4323	chr1	115191956	115192908	953	11.44	1	115191956-115192908
TU4324	chr1	115192993	115193201	197	4.47	2	115192993-115193099	115193112-115193201
TU4325	chr1	115193500	115193731	232	6.48	1	115193500-115193731
TU4326	chr1	115194089	115194497	373	3.14	3	115194089-115194154	115194168-115194384	115194408-115194497
TU4327	chr1	115207118	115207322	180	3.33	2	115207118-115207207	115207233-115207322
TU4328	chr1	115208793	115208995	180	3.53	2	115208793-115208882	115208906-115208995
TU4329	chr1	115209267	115209452	152	2.00	2	115209267-115209330	115209365-115209452
TU4330	chr1	115211870	115212069	180	5.31	2	115211870-115211959	115211980-115212069
TU4331	chr1	115338472	115338659	180	2.57	2	115338472-115338561	115338570-115338659
TU4332	chr1	115397461	115397661	180	2.00	2	115397461-115397550	115397572-115397661
TU4333	chr1	115406273	115406462	180	2.00	2	115406273-115406362	115406373-115406462
TU4334	chr1	116181864	116189616	318	5.39	2	116181864-116181992	116189428-116189616
TU4335	chr1	116188867	116189060	180	2.17	2	116188867-116188956	116188971-116189060
TU4336	chr1	116197114	116198652	154	2.00	2	116197114-116197199	116198585-116198652
TU4337	chr1	116206903	116207225	317	12.28	2	116206903-116207124	116207131-116207225
TU4338	chr1	116207270	116207494	225	3.28	1	116207270-116207494
TU4339	chr1	116829081	116829446	299	2.91	3	116829081-116829168	116829192-116829312	116829357-116829446
TU4340	chr1	116829461	116829686	223	7.81	2	116829461-116829586	116829590-116829686
TU4341	chr1	116831811	116832022	173	2.00	2	116831811-116831893	116831933-116832022
TU4342	chr1	116832404	116832614	178	2.48	2	116832404-116832491	116832525-116832614
TU4343	chr1	116838120	116838303	180	2.00	2	116838120-116838209	116838214-116838303
TU4344	chr1	116842698	116842862	164	2.02	2	116842698-116842771	116842773-116842862
TU4345	chr1	116846761	116847452	692	9.42	1	116846761-116847452
TU4346	chr1	116847493	116847989	474	7.35	3	116847493-116847582	116847595-116847739	116847751-116847989
TU4347	chr1	116848086	116851416	371	6.86	3	116848086-116848279	116848282-116848371	116851330-116851416
TU4348	chr1	116852732	116852928	180	3.32	2	116852732-116852821	116852839-116852928
TU4349	chr1	116856371	116856710	277	3.33	3	116856371-116856460	116856501-116856597	116856621-116856710
TU4350	chr1	116856956	116857404	393	2.66	4	116856956-116857045	116857073-116857200	116857208-116857309	116857332-116857404
TU4351	chr1	116858162	116858367	180	2.00	2	116858162-116858251	116858278-116858367
TU4352	chr1	116858478	116867077	804	7.11	4	116858478-116858573	116859617-116859740	116861626-116861975	116866844-116867077
TU4353	chr1	116866002	116866445	327	2.12	4	116866002-116866091	116866097-116866217	116866267-116866321	116866385-116866445
TU4354	chr1	116867527	116867748	180	2.72	2	116867527-116867616	116867659-116867748
TU4355	chr1	116868189	116868489	250	2.63	3	116868189-116868258	116868296-116868385	116868400-116868489
TU4356	chr1	116871171	116871390	220	8.77	1	116871171-116871390
TU4357	chr1	116873514	116876666	165	3.87	2	116873514-116873603	116876592-116876666
TU4358	chr1	116877640	116877832	172	2.00	2	116877640-116877729	116877751-116877832
TU4359	chr1	116878774	116879009	236	3.81	1	116878774-116879009
TU4360	chr1	116880394	116880578	180	2.00	2	116880394-116880483	116880489-116880578
TU4361	chr1	116882150	116882362	180	2.30	2	116882150-116882239	116882273-116882362
TU4362	chr1	116882718	116883615	828	5.11	5	116882718-116882809	116882816-116883016	116883021-116883151	116883211-116883523	116883525-116883615
TU4363	chr1	116884967	116885160	160	2.00	2	116884967-116885042	116885077-116885160
TU4364	chr1	116885438	116885622	185	3.96	1	116885438-116885622
TU4365	chr1	116887539	116887718	157	2.00	2	116887539-116887628	116887652-116887718
TU4366	chr1	116889336	116889535	195	5.30	2	116889336-116889429	116889435-116889535
TU4367	chr1	116896187	116896377	180	2.88	2	116896187-116896276	116896288-116896377
TU4368	chr1	116917169	116917388	199	2.93	2	116917169-116917258	116917280-116917388
TU4369	chr1	116922588	116922787	180	2.00	2	116922588-116922677	116922698-116922787
TU4370	chr1	116929718	116929911	180	4.91	2	116929718-116929807	116929822-116929911
TU4371	chr1	116933925	116934119	155	2.00	2	116933925-116934004	116934045-116934119
TU4372	chr1	116980813	116982554	255	4.94	2	116980813-116980983	116982471-116982554
TU4373	chr1	116982574	116988882	781	17.22	5	116982574-116982787	116982906-116983052	116985640-116985865	116985893-116985982	116988779-116988882
TU4374	chr1	116985248	116985450	180	3.37	2	116985248-116985337	116985361-116985450
TU4375	chr1	116986080	116986331	252	2.83	1	116986080-116986331
TU4376	chr1	116986369	116986573	174	2.00	2	116986369-116986453	116986485-116986573
TU4377	chr1	117017390	117018057	609	4.67	3	117017390-117017752	117017780-117017935	117017968-117018057
TU4378	chr1	117018136	117018452	281	3.72	3	117018136-117018228	117018253-117018350	117018363-117018452
TU4379	chr1	117028234	117028665	432	5.20	1	117028234-117028665
TU4380	chr1	117029930	117030144	194	7.28	2	117029930-117030022	117030044-117030144
TU4381	chr1	117030353	117030596	244	5.12	1	117030353-117030596
TU4382	chr1	117030654	117030815	162	3.43	1	117030654-117030815
TU4383	chr1	117031268	117031593	284	3.44	3	117031268-117031357	117031366-117031473	117031508-117031593
TU4384	chr1	117318932	117319186	230	2.74	2	117318932-117319021	117319047-117319186
TU4385	chr1	117319211	117319397	180	3.04	2	117319211-117319300	117319308-117319397
TU4386	chr1	117319613	117319883	271	3.06	1	117319613-117319883
TU4387	chr1	117320558	117320764	180	2.46	2	117320558-117320647	117320675-117320764
TU4388	chr1	117322809	117322997	189	2.85	1	117322809-117322997
TU4389	chr1	117327356	117327555	180	2.00	2	117327356-117327445	117327466-117327555
TU4390	chr1	117328614	117328817	188	4.72	2	117328614-117328705	117328722-117328817
TU4391	chr1	117329580	117329792	213	5.66	1	117329580-117329792
TU4392	chr1	117329941	117330182	242	2.76	1	117329941-117330182
TU4393	chr1	117330412	117330578	167	2.96	1	117330412-117330578
TU4394	chr1	117332509	117332714	180	2.63	2	117332509-117332598	117332625-117332714
TU4395	chr1	117333108	117333305	166	2.00	2	117333108-117333189	117333222-117333305
TU4396	chr1	117334371	117334883	406	2.76	4	117334371-117334460	117334472-117334572	117334659-117334748	117334759-117334883
TU4397	chr1	117335106	117335506	384	2.66	2	117335106-117335195	117335213-117335506
TU4398	chr1	117336178	117336384	180	2.00	2	117336178-117336267	117336295-117336384
TU4399	chr1	117336608	117336801	194	3.14	1	117336608-117336801
TU4400	chr1	117340056	117340254	180	2.00	2	117340056-117340145	117340165-117340254
TU4401	chr1	117345043	117345251	180	2.00	2	117345043-117345132	117345162-117345251
TU4402	chr1	117346836	117347039	180	2.47	2	117346836-117346925	117346950-117347039
TU4403	chr1	117365203	117365536	315	4.19	2	117365203-117365269	117365289-117365536
TU4404	chr1	117365709	117365911	170	2.00	2	117365709-117365797	117365831-117365911
TU4405	chr1	117366002	117366188	180	3.54	2	117366002-117366091	117366099-117366188
TU4406	chr1	117371144	117371398	239	2.50	2	117371144-117371292	117371309-117371398
TU4407	chr1	117381607	117381810	180	2.00	2	117381607-117381696	117381721-117381810
TU4408	chr1	117384234	117384448	180	2.00	2	117384234-117384323	117384359-117384448
TU4409	chr1	117388170	117388346	177	2.03	1	117388170-117388346
TU4410	chr1	117432364	117432556	180	2.71	2	117432364-117432453	117432467-117432556
TU4411	chr1	117480664	117480867	180	2.00	2	117480664-117480753	117480778-117480867
TU4412	chr1	117481321	117481515	180	2.41	2	117481321-117481410	117481426-117481515
TU4413	chr1	117482838	117483080	180	2.23	2	117482838-117482927	117482991-117483080
TU4414	chr1	117484073	117484278	180	2.86	2	117484073-117484162	117484189-117484278
TU4415	chr1	117484504	117484856	327	2.83	3	117484504-117484610	117484621-117484750	117484767-117484856
TU4416	chr1	117485066	117485257	184	3.57	2	117485066-117485158	117485167-117485257
TU4417	chr1	117486294	117486489	180	2.93	2	117486294-117486383	117486400-117486489
TU4418	chr1	117487399	117487621	203	3.37	2	117487399-117487511	117487532-117487621
TU4419	chr1	117487679	117487886	180	4.07	2	117487679-117487768	117487797-117487886
TU4420	chr1	117491334	117491544	180	2.08	2	117491334-117491423	117491455-117491544
TU4421	chr1	117497984	117498196	180	2.00	2	117497984-117498073	117498107-117498196
TU4422	chr1	117498443	117498755	261	2.44	3	117498443-117498523	117498565-117498654	117498666-117498755
TU4423	chr1	117499145	117499353	209	2.76	1	117499145-117499353
TU4424	chr1	117499636	117499843	183	3.86	2	117499636-117499725	117499751-117499843
TU4425	chr1	117499978	117501854	1842	7.20	2	117499978-117501757	117501793-117501854
TU4426	chr1	117502475	117502674	193	3.13	2	117502475-117502577	117502585-117502674
TU4427	chr1	117502887	117503321	393	3.66	4	117502887-117502984	117502986-117503086	117503121-117503211	117503219-117503321
TU4428	chr1	117504726	117504922	180	2.00	2	117504726-117504815	117504833-117504922
TU4429	chr1	117505607	117505833	180	2.84	2	117505607-117505696	117505744-117505833
TU4430	chr1	117506062	117506250	153	2.42	2	117506062-117506157	117506194-117506250
TU4431	chr1	117507788	117508216	429	7.76	1	117507788-117508216
TU4432	chr1	117508265	117509430	1061	3.15	8	117508265-117508354	117508365-117508454	117508520-117508609	117508614-117508720	117508734-117508857	117508866-117509239	117509241-117509336	117509341-117509430
TU4433	chr1	117509549	117509794	246	4.89	1	117509549-117509794
TU4434	chr1	117510003	117510156	154	3.49	1	117510003-117510156
TU4435	chr1	117510197	117510763	567	5.26	1	117510197-117510763
TU4436	chr1	117510831	117512283	1452	8.39	2	117510831-117511709	117511711-117512283
TU4437	chr1	117515581	117516621	1009	5.32	2	117515581-117515839	117515872-117516621
TU4438	chr1	117516659	117517021	228	2.24	3	117516659-117516748	117516808-117516855	117516932-117517021
TU4439	chr1	117517207	117517832	596	4.94	2	117517207-117517712	117517743-117517832
TU4440	chr1	117517956	117519278	1251	7.32	3	117517956-117518045	117518095-117519172	117519196-117519278
TU4441	chr1	117519352	117519576	225	3.30	1	117519352-117519576
TU4442	chr1	117519864	117520073	180	2.94	2	117519864-117519953	117519984-117520073
TU4443	chr1	117520523	117520715	180	2.46	2	117520523-117520612	117520626-117520715
TU4444	chr1	117521175	117521375	184	2.39	2	117521175-117521278	117521296-117521375
TU4445	chr1	117521442	117521632	177	2.00	2	117521442-117521528	117521543-117521632
TU4446	chr1	117522500	117522695	180	2.00	2	117522500-117522589	117522606-117522695
TU4447	chr1	117522860	117523172	266	3.50	3	117522860-117522923	117522954-117523065	117523083-117523172
TU4448	chr1	117524072	117524274	171	2.00	2	117524072-117524155	117524188-117524274
TU4449	chr1	117528137	117528350	173	2.34	2	117528137-117528258	117528300-117528350
TU4450	chr1	117528778	117528979	180	2.00	2	117528778-117528867	117528890-117528979
TU4451	chr1	117529788	117530543	654	4.08	5	117529788-117529925	117529951-117530182	117530202-117530298	117530314-117530403	117530447-117530543
TU4452	chr1	117531154	117531363	180	2.30	2	117531154-117531243	117531274-117531363
TU4453	chr1	117546913	117547099	180	2.00	2	117546913-117547002	117547010-117547099
TU4454	chr1	117573189	117573396	180	3.00	2	117573189-117573278	117573307-117573396
TU4455	chr1	117584457	117585290	818	35.45	2	117584457-117584546	117584563-117585290
TU4456	chr1	117585878	117587176	1255	5.38	5	117585878-117586139	117586141-117586270	117586279-117586724	117586739-117587057	117587079-117587176
TU4457	chr1	117587660	117588771	940	6.91	6	117587660-117587737	117587793-117587886	117587890-117588165	117588188-117588281	117588300-117588390	117588465-117588771
TU4458	chr1	117589002	117594011	4955	14.19	4	117589002-117592248	117592259-117592475	117592484-117593692	117593730-117594011
TU4459	chr1	117594273	117595232	911	5.97	3	117594273-117595003	117595025-117595114	117595143-117595232
TU4460	chr1	117596396	117596878	415	2.42	4	117596396-117596478	117596502-117596653	117596668-117596757	117596789-117596878
TU4461	chr1	117597795	117598005	180	2.00	2	117597795-117597884	117597916-117598005
TU4462	chr1	117600919	117601136	197	4.03	2	117600919-117601015	117601037-117601136
TU4463	chr1	117602300	117602515	180	2.00	2	117602300-117602389	117602426-117602515
TU4464	chr1	117603932	117604172	241	3.65	1	117603932-117604172
TU4465	chr1	117604360	117604597	238	3.50	1	117604360-117604597
TU4466	chr1	117604883	117605088	187	3.21	2	117604883-117604972	117604992-117605088
TU4467	chr1	117605177	117605400	224	6.41	1	117605177-117605400
TU4468	chr1	117605408	117605845	428	4.38	2	117605408-117605499	117605510-117605845
TU4469	chr1	117606309	117606499	180	3.32	2	117606309-117606398	117606410-117606499
TU4470	chr1	117607068	117607475	408	5.28	1	117607068-117607475
TU4471	chr1	117607480	117608088	609	10.73	1	117607480-117608088
TU4472	chr1	117608090	117609606	1457	6.10	5	117608090-117608344	117608351-117608883	117608886-117609389	117609421-117609510	117609532-117609606
TU4473	chr1	117609624	117610191	560	6.87	2	117609624-117609914	117609923-117610191
TU4474	chr1	117610582	117610895	299	6.71	2	117610582-117610626	117610642-117610895
TU4475	chr1	117611310	117611663	324	3.93	3	117611310-117611399	117611424-117611554	117611561-117611663
TU4476	chr1	117611818	117612014	194	3.18	2	117611818-117611921	117611925-117612014
TU4477	chr1	117612244	117613288	1024	6.36	3	117612244-117612333	117612336-117612877	117612897-117613288
TU4478	chr1	117613394	117614456	1063	8.13	1	117613394-117614456
TU4479	chr1	117614539	117620091	5493	22.44	3	117614539-117617907	117617965-117619986	117619990-117620091
TU4480	chr1	117620155	117621032	859	5.39	3	117620155-117620260	117620262-117620924	117620943-117621032
TU4481	chr1	117621348	117621670	303	7.30	2	117621348-117621556	117621577-117621670
TU4482	chr1	117621817	117622034	215	3.28	2	117621817-117621929	117621933-117622034
TU4483	chr1	117622116	117622313	184	2.62	2	117622116-117622205	117622220-117622313
TU4484	chr1	117623165	117623697	514	3.85	2	117623165-117623254	117623274-117623697
TU4485	chr1	117623878	117624078	201	2.72	1	117623878-117624078
TU4486	chr1	117627345	117627654	300	2.82	3	117627345-117627434	117627436-117627584	117627594-117627654
TU4487	chr1	117627715	117628003	289	3.74	1	117627715-117628003
TU4488	chr1	117630178	117630375	198	3.16	1	117630178-117630375
TU4489	chr1	117630967	117631320	354	3.19	1	117630967-117631320
TU4490	chr1	117635418	117635795	314	3.19	3	117635418-117635463	117635471-117635692	117635750-117635795
TU4491	chr1	117635816	117637078	1263	11.40	1	117635816-117637078
TU4492	chr1	117637107	117638862	1749	11.75	2	117637107-117637608	117637616-117638862
TU4493	chr1	117638932	117639875	944	14.21	1	117638932-117639875
TU4494	chr1	117643741	117644350	570	5.67	3	117643741-117643830	117643857-117644044	117644059-117644350
TU4495	chr1	117645721	117645922	180	2.00	2	117645721-117645810	117645833-117645922
TU4496	chr1	117647452	117647648	180	2.00	2	117647452-117647541	117647559-117647648
TU4497	chr1	117650357	117650576	177	2.28	2	117650357-117650443	117650487-117650576
TU4498	chr1	117651615	117651860	204	3.14	2	117651615-117651763	117651806-117651860
TU4499	chr1	117652417	117652622	174	2.34	2	117652417-117652506	117652539-117652622
TU4500	chr1	117652810	117653231	392	2.91	3	117652810-117652999	117653007-117653120	117653144-117653231
TU4501	chr1	117659228	117659429	180	2.00	2	117659228-117659317	117659340-117659429
TU4502	chr1	117664606	117664765	160	3.02	1	117664606-117664765
TU4503	chr1	117665058	117665268	171	2.15	2	117665058-117665138	117665179-117665268
TU4504	chr1	117665433	117665625	180	2.03	2	117665433-117665522	117665536-117665625
TU4505	chr1	117667173	117667380	180	2.40	2	117667173-117667262	117667291-117667380
TU4506	chr1	117668533	117668747	196	2.83	2	117668533-117668638	117668658-117668747
TU4507	chr1	117673688	117673890	193	2.62	2	117673688-117673777	117673788-117673890
TU4508	chr1	117686322	117686511	180	2.44	2	117686322-117686411	117686422-117686511
TU4509	chr1	117689344	117689540	167	2.00	2	117689344-117689424	117689455-117689540
TU4510	chr1	117691974	117692168	180	2.00	2	117691974-117692063	117692079-117692168
TU4511	chr1	117693115	117693317	180	2.00	2	117693115-117693204	117693228-117693317
TU4512	chr1	117696686	117696893	180	2.92	2	117696686-117696775	117696804-117696893
TU4513	chr1	117727293	117727518	226	3.10	1	117727293-117727518
TU4514	chr1	117727647	117733541	3459	22.60	3	117727647-117727900	117730320-117730568	117730586-117733541
TU4515	chr1	117729374	117729793	398	6.34	2	117729374-117729469	117729492-117729793
TU4516	chr1	117733617	117733847	209	4.02	2	117733617-117733735	117733758-117733847
TU4517	chr1	117733901	117734387	487	19.25	1	117733901-117734387
TU4518	chr1	117735167	117735388	215	2.75	2	117735167-117735256	117735264-117735388
TU4519	chr1	117736153	117736350	196	2.98	2	117736153-117736242	117736245-117736350
TU4520	chr1	117736360	117736609	225	2.25	2	117736360-117736494	117736520-117736609
TU4521	chr1	117736783	117737133	342	4.05	2	117736783-117737023	117737033-117737133
TU4522	chr1	117737594	117738303	710	6.37	1	117737594-117738303
TU4523	chr1	117738327	117738541	205	3.19	2	117738327-117738440	117738451-117738541
TU4524	chr1	117738617	117738894	262	3.29	3	117738617-117738684	117738700-117738803	117738805-117738894
TU4525	chr1	117739313	117739622	255	2.76	3	117739313-117739370	117739416-117739522	117739533-117739622
TU4526	chr1	117759811	117760016	177	2.00	2	117759811-117759898	117759928-117760016
TU4527	chr1	117775849	117776052	166	2.10	2	117775849-117775924	117775963-117776052
TU4528	chr1	117800106	117800282	177	2.03	1	117800106-117800282
TU4529	chr1	117804404	117804604	180	2.00	2	117804404-117804493	117804515-117804604
TU4530	chr1	117834804	117835006	180	2.78	2	117834804-117834893	117834917-117835006
TU4531	chr1	117839166	117839406	241	2.24	1	117839166-117839406
TU4532	chr1	117846425	117846627	180	2.00	2	117846425-117846514	117846538-117846627
TU4533	chr1	117851616	117851811	160	2.00	2	117851616-117851696	117851733-117851811
TU4534	chr1	117856278	117856473	180	2.47	2	117856278-117856367	117856384-117856473
TU4535	chr1	117856644	117856850	180	2.00	2	117856644-117856733	117856761-117856850
TU4536	chr1	117857947	117858154	208	3.64	1	117857947-117858154
TU4537	chr1	117859264	117859458	195	4.01	1	117859264-117859458
TU4538	chr1	117859667	117860507	639	4.20	5	117859667-117859955	117860036-117860130	117860136-117860252	117860287-117860376	117860460-117860507
TU4539	chr1	117860701	117860992	256	2.38	3	117860701-117860775	117860781-117860871	117860903-117860992
TU4540	chr1	117862291	117865076	2435	147.71	2	117862291-117864337	117864689-117865076
TU4541	chr1	117865171	117865395	225	4.08	1	117865171-117865395
TU4542	chr1	118034477	118034665	180	2.00	2	118034477-118034566	118034576-118034665
TU4543	chr1	118072271	118072469	178	2.00	2	118072271-118072360	118072382-118072469
TU4544	chr1	118329391	118329679	289	4.01	1	118329391-118329679
TU4545	chr1	118329686	118329897	212	5.86	1	118329686-118329897
TU4546	chr1	118330000	118330207	205	2.51	2	118330000-118330089	118330093-118330207
TU4547	chr1	118330292	118339298	2540	19.96	6	118330292-118330388	118330390-118330587	118330598-118331825	118333531-118333736	118336526-118337204	118339167-118339298
TU4548	chr1	118333253	118333453	190	4.23	2	118333253-118333342	118333354-118333453
TU4549	chr1	118334236	118334436	180	2.62	2	118334236-118334325	118334347-118334436
TU4550	chr1	118335482	118335805	297	3.82	2	118335482-118335569	118335597-118335805
TU4551	chr1	118336031	118336227	180	2.34	2	118336031-118336120	118336138-118336227
TU4552	chr1	118492758	118493029	272	3.90	1	118492758-118493029
TU4553	chr1	118506891	118507097	197	5.85	2	118506891-118506981	118506992-118507097
TU4554	chr1	118509428	118509631	180	2.68	2	118509428-118509517	118509542-118509631
TU4555	chr1	118517865	118523863	169	2.83	2	118517865-118517954	118523785-118523863
TU4556	chr1	118532323	118532509	157	2.00	2	118532323-118532412	118532443-118532509
TU4557	chr1	118548196	118548834	581	5.23	3	118548196-118548590	118548610-118548727	118548767-118548834
TU4558	chr1	118549363	118549702	324	5.10	2	118549363-118549457	118549474-118549702
TU4559	chr1	118549963	118550427	465	5.73	1	118549963-118550427
TU4560	chr1	118550602	118552337	1644	7.71	6	118550602-118550993	118551002-118551102	118551131-118551331	118551337-118551894	118551927-118552228	118552248-118552337
TU4561	chr1	118552615	118552890	276	4.54	1	118552615-118552890
TU4562	chr1	118558090	118558284	180	2.48	2	118558090-118558179	118558195-118558284
TU4563	chr1	118561413	118561743	256	2.28	3	118561413-118561502	118561550-118561639	118561668-118561743
TU4564	chr1	118562777	118562966	180	2.80	2	118562777-118562866	118562877-118562966
TU4565	chr1	118563452	118565441	265	11.51	2	118563452-118563577	118565303-118565441
TU4566	chr1	118566219	118567118	838	5.49	4	118566219-118566290	118566325-118566432	118566448-118566639	118566653-118567118
TU4567	chr1	118567196	118567677	477	6.87	2	118567196-118567296	118567302-118567677
TU4568	chr1	118567906	118568674	635	4.32	4	118567906-118568299	118568322-118568411	118568487-118568576	118568614-118568674
TU4569	chr1	118603153	118604218	297	7.33	2	118603153-118603247	118604017-118604218
TU4570	chr1	118604685	118605573	881	8.13	2	118604685-118604909	118604918-118605573
TU4571	chr1	118606806	118607138	294	3.67	3	118606806-118606895	118606915-118607028	118607049-118607138
TU4572	chr1	118607345	118607817	381	2.58	4	118607345-118607434	118607475-118607564	118607595-118607705	118607728-118607817
TU4573	chr1	118608457	118608643	180	2.00	2	118608457-118608546	118608554-118608643
TU4574	chr1	118609138	118609340	176	2.09	2	118609138-118609223	118609251-118609340
TU4575	chr1	118609423	118609629	207	5.40	1	118609423-118609629
TU4576	chr1	118610126	118610404	279	7.06	1	118610126-118610404
TU4577	chr1	118613176	118613454	279	5.76	1	118613176-118613454
TU4578	chr1	118620664	118620853	177	2.00	2	118620664-118620751	118620765-118620853
TU4579	chr1	118621428	118621663	193	2.88	2	118621428-118621530	118621574-118621663
TU4580	chr1	118624814	118625197	360	3.09	4	118624814-118624903	118624905-118625016	118625039-118625141	118625143-118625197
TU4581	chr1	118651083	118651276	192	6.07	2	118651083-118651196	118651199-118651276
TU4582	chr1	118652149	118667542	554	3.36	5	118652149-118652229	118658086-118658197	118659119-118659254	118664146-118664313	118667486-118667542
TU4583	chr1	118668306	118668511	178	2.47	2	118668306-118668395	118668424-118668511
TU4584	chr1	118683530	118684857	1328	53.09	1	118683530-118684857
TU4585	chr1	118721184	118721397	185	3.36	2	118721184-118721278	118721308-118721397
TU4586	chr1	118721450	118721649	200	2.39	1	118721450-118721649
TU4587	chr1	118722420	118722615	195	4.41	2	118722420-118722518	118722520-118722615
TU4588	chr1	118723311	118723498	180	2.62	2	118723311-118723400	118723409-118723498
TU4589	chr1	118723713	118723921	195	3.68	2	118723713-118723811	118723826-118723921
TU4590	chr1	118734380	118734570	174	2.00	2	118734380-118734469	118734487-118734570
TU4591	chr1	118735337	118735593	235	2.75	2	118735337-118735520	118735543-118735593
TU4592	chr1	118735765	118735971	180	2.47	2	118735765-118735854	118735882-118735971
TU4593	chr1	118736339	118736538	180	3.34	2	118736339-118736428	118736449-118736538
TU4594	chr1	118756265	118756660	376	2.62	2	118756265-118756550	118756571-118756660
TU4595	chr1	118759054	118759260	194	4.12	2	118759054-118759148	118759162-118759260
TU4596	chr1	118759477	118759756	272	3.63	2	118759477-118759566	118759575-118759756
TU4597	chr1	118760349	118760926	422	2.86	4	118760349-118760404	118760435-118760620	118760718-118760807	118760837-118760926
TU4598	chr1	118766754	118766953	180	2.00	2	118766754-118766843	118766864-118766953
TU4599	chr1	118767263	118767466	180	3.00	2	118767263-118767352	118767377-118767466
TU4600	chr1	118769984	118770275	284	3.22	2	118769984-118770177	118770186-118770275
TU4601	chr1	118770503	118770730	216	5.51	2	118770503-118770593	118770606-118770730
TU4602	chr1	118771423	118771666	244	4.79	1	118771423-118771666
TU4603	chr1	118771939	118772220	282	3.36	1	118771939-118772220
TU4604	chr1	118778172	118778362	180	2.00	2	118778172-118778261	118778273-118778362
TU4605	chr1	118778922	118779135	180	2.46	2	118778922-118779011	118779046-118779135
TU4606	chr1	118779428	118779636	175	2.00	2	118779428-118779514	118779549-118779636
TU4607	chr1	118779700	118779913	193	4.16	2	118779700-118779801	118779823-118779913
TU4608	chr1	118780416	118780717	279	3.92	2	118780416-118780505	118780529-118780717
TU4609	chr1	118781005	118781226	209	4.35	2	118781005-118781115	118781129-118781226
TU4610	chr1	118781573	118781745	173	3.18	1	118781573-118781745
TU4611	chr1	118781844	118782041	186	3.56	2	118781844-118781933	118781946-118782041
TU4612	chr1	118782214	118782455	242	4.81	1	118782214-118782455
TU4613	chr1	118867159	118867364	200	2.53	2	118867159-118867268	118867275-118867364
TU4614	chr1	118867833	118868169	328	6.82	2	118867833-118867922	118867932-118868169
TU4615	chr1	118868363	118868553	168	2.00	2	118868363-118868449	118868473-118868553
TU4616	chr1	118868750	118868976	227	41.08	1	118868750-118868976
TU4617	chr1	118869173	118870436	1264	21.38	1	118869173-118870436
TU4618	chr1	118870521	118871188	648	7.05	3	118870521-118870739	118870747-118871085	118871099-118871188
TU4619	chr1	118871473	118871871	384	3.63	2	118871473-118871562	118871578-118871871
TU4620	chr1	118872877	118873103	210	2.63	2	118872877-118872996	118873014-118873103
TU4621	chr1	118874290	118890319	586	5.82	4	118874290-118874416	118884199-118884435	118888724-118888886	118890261-118890319
TU4622	chr1	118877652	118877839	180	2.83	2	118877652-118877741	118877750-118877839
TU4623	chr1	118878832	118879026	180	2.08	2	118878832-118878921	118878937-118879026
TU4624	chr1	118890410	118890626	180	2.93	2	118890410-118890499	118890537-118890626
TU4625	chr1	118901246	118901433	188	5.47	1	118901246-118901433
TU4626	chr1	118915248	118915494	247	4.37	1	118915248-118915494
TU4627	chr1	118915635	118916702	952	5.39	5	118915635-118915731	118915785-118915874	118915910-118916003	118916017-118916580	118916596-118916702
TU4628	chr1	118917057	118917311	255	8.05	1	118917057-118917311
TU4629	chr1	118917381	118917591	180	2.60	2	118917381-118917470	118917502-118917591
TU4630	chr1	118918631	118918854	224	3.66	1	118918631-118918854
TU4631	chr1	118919096	118919300	180	2.05	2	118919096-118919185	118919211-118919300
TU4632	chr1	118919880	118920081	194	3.71	2	118919880-118919981	118919990-118920081
TU4633	chr1	118922196	118922402	180	3.00	2	118922196-118922285	118922313-118922402
TU4634	chr1	118923540	118925187	422	3.07	4	118923540-118923671	118923702-118923791	118923944-118924053	118925098-118925187
TU4635	chr1	118949935	118950148	180	2.00	2	118949935-118950024	118950059-118950148
TU4636	chr1	118951150	118951375	221	3.90	2	118951150-118951243	118951249-118951375
TU4637	chr1	118951694	118951900	180	2.90	2	118951694-118951783	118951811-118951900
TU4638	chr1	119047917	119048438	383	2.82	3	119047917-119048160	119048222-119048270	119048349-119048438
TU4639	chr1	119049020	119049222	186	3.75	2	119049020-119049109	119049127-119049222
TU4640	chr1	119049795	119050169	331	2.62	3	119049795-119049884	119049907-119050057	119050080-119050169
TU4641	chr1	119050697	119050909	180	2.37	2	119050697-119050786	119050820-119050909
TU4642	chr1	119051633	119057097	151	3.89	2	119051633-119051689	119057004-119057097
TU4643	chr1	119055004	119055228	158	2.00	2	119055004-119055087	119055155-119055228
TU4644	chr1	119055609	119055802	194	3.66	1	119055609-119055802
TU4645	chr1	119055986	119056374	328	2.91	3	119055986-119056133	119056181-119056270	119056285-119056374
TU4646	chr1	119056536	119056752	195	4.01	2	119056536-119056640	119056663-119056752
TU4647	chr1	119057413	119057606	166	2.00	2	119057413-119057500	119057529-119057606
TU4648	chr1	119057950	119058158	180	2.00	2	119057950-119058039	119058069-119058158
TU4649	chr1	119060043	119060241	180	2.00	2	119060043-119060132	119060152-119060241
TU4650	chr1	119060778	119060969	172	2.00	2	119060778-119060864	119060885-119060969
TU4651	chr1	119063631	119063834	180	2.63	2	119063631-119063720	119063745-119063834
TU4652	chr1	119065841	119066045	167	2.00	2	119065841-119065927	119065966-119066045
TU4653	chr1	119069035	119069211	177	2.03	1	119069035-119069211
TU4654	chr1	119123694	119124039	270	3.38	3	119123694-119123783	119123840-119123929	119123950-119124039
TU4655	chr1	119136630	119136824	180	2.00	2	119136630-119136719	119136735-119136824
TU4656	chr1	119138496	119138684	151	2.00	2	119138496-119138576	119138615-119138684
TU4657	chr1	119139207	119139467	261	2.74	1	119139207-119139467
TU4658	chr1	119146475	119146664	180	2.78	2	119146475-119146564	119146575-119146664
TU4659	chr1	119146964	119147182	209	4.20	2	119146964-119147057	119147068-119147182
TU4660	chr1	119147583	119148395	797	6.38	3	119147583-119147840	119147856-119148066	119148068-119148395
TU4661	chr1	119148422	119149021	442	5.19	4	119148422-119148657	119148721-119148782	119148821-119148874	119148932-119149021
TU4662	chr1	119150392	119150597	180	2.18	2	119150392-119150481	119150508-119150597
TU4663	chr1	119151063	119151256	194	3.71	1	119151063-119151256
TU4664	chr1	119297368	119297563	180	2.96	2	119297368-119297457	119297474-119297563
TU4665	chr1	119301993	119302160	150	2.00	2	119301993-119302082	119302101-119302160
TU4666	chr1	119307761	119307964	176	2.40	2	119307761-119307850	119307879-119307964
TU4667	chr1	119327124	119327323	180	3.00	2	119327124-119327213	119327234-119327323
TU4668	chr1	119331969	119332163	173	6.50	2	119331969-119332058	119332081-119332163
TU4669	chr1	119340479	119340664	156	2.00	2	119340479-119340568	119340599-119340664
TU4670	chr1	119400111	119400324	195	2.56	2	119400111-119400215	119400235-119400324
TU4671	chr1	119466833	119467048	175	2.00	2	119466833-119466922	119466964-119467048
TU4672	chr1	119483192	119483558	367	10.74	1	119483192-119483558
TU4673	chr1	119626338	119626558	180	2.00	2	119626338-119626427	119626469-119626558
TU4674	chr1	119649423	119649620	180	2.00	2	119649423-119649512	119649531-119649620
TU4675	chr1	119702600	119702808	180	3.00	2	119702600-119702689	119702719-119702808
TU4676	chr1	119774130	119774338	180	3.90	2	119774130-119774219	119774249-119774338
TU4677	chr1	119789635	119789822	180	3.00	2	119789635-119789724	119789733-119789822
TU4678	chr1	119790218	119790420	180	2.00	2	119790218-119790307	119790331-119790420
TU4679	chr1	119802308	119813061	402	3.70	3	119802308-119802347	119809339-119809506	119812868-119813061
TU4680	chr1	119805955	119806172	218	3.20	1	119805955-119806172
TU4681	chr1	119811659	119811876	210	2.50	2	119811659-119811766	119811775-119811876
TU4682	chr1	119813063	119813257	180	2.04	2	119813063-119813152	119813168-119813257
TU4683	chr1	119821921	119824688	551	4.54	4	119821921-119822002	119822737-119822826	119823859-119824151	119824603-119824688
TU4684	chr1	119833721	119833938	218	5.26	1	119833721-119833938
TU4685	chr1	119838211	119838435	225	3.62	1	119838211-119838435
TU4686	chr1	119846940	119847103	155	2.10	2	119846940-119847004	119847014-119847103
TU4687	chr1	119858479	119858690	180	2.00	2	119858479-119858568	119858601-119858690
TU4688	chr1	119859499	119859698	180	2.00	2	119859499-119859588	119859609-119859698
TU4689	chr1	119859875	119860292	380	2.98	3	119859875-119860058	119860063-119860168	119860203-119860292
TU4690	chr1	119860518	119860820	262	4.02	3	119860518-119860599	119860625-119860714	119860731-119860820
TU4691	chr1	119860885	119861102	203	6.15	2	119860885-119860991	119861007-119861102
TU4692	chr1	119861999	119862474	390	5.13	2	119861999-119862088	119862175-119862474
TU4693	chr1	119862573	119862793	221	6.37	1	119862573-119862793
TU4694	chr1	119863308	119863926	602	10.39	4	119863308-119863369	119863381-119863596	119863602-119863705	119863707-119863926
TU4695	chr1	119863975	119864357	376	9.85	2	119863975-119864238	119864246-119864357
TU4696	chr1	119864883	119865090	184	4.83	2	119864883-119864974	119864999-119865090
TU4697	chr1	119865098	119865297	175	2.00	2	119865098-119865187	119865213-119865297
TU4698	chr1	119865376	119866110	720	6.43	2	119865376-119865710	119865726-119866110
TU4699	chr1	119866277	119868419	2024	7.01	5	119866277-119867232	119867242-119867472	119867476-119867620	119867661-119867750	119867818-119868419
TU4700	chr1	119868436	119868807	325	4.41	3	119868436-119868541	119868546-119868674	119868718-119868807
TU4701	chr1	119868851	119869062	203	3.97	2	119868851-119868963	119868973-119869062
TU4702	chr1	119870930	119871107	159	2.01	2	119870930-119870998	119871018-119871107
TU4703	chr1	119876506	119879897	242	5.24	2	119876506-119876609	119879760-119879897
TU4704	chr1	119880280	119881440	1031	6.75	6	119880280-119880387	119880411-119880539	119880559-119880648	119880681-119880792	119880796-119881014	119881068-119881440
TU4705	chr1	119882058	119882251	194	11.39	1	119882058-119882251
TU4706	chr1	119882341	119882555	194	2.84	2	119882341-119882444	119882466-119882555
TU4707	chr1	119885568	119885763	180	2.00	2	119885568-119885657	119885674-119885763
TU4708	chr1	119886330	119886555	218	3.22	2	119886330-119886454	119886463-119886555
TU4709	chr1	119886562	119886853	265	2.78	2	119886562-119886646	119886674-119886853
TU4710	chr1	119916327	119916526	180	2.00	2	119916327-119916416	119916437-119916526
TU4711	chr1	119917761	119917952	180	2.99	2	119917761-119917850	119917863-119917952
TU4712	chr1	120057361	120057539	176	2.00	2	120057361-120057450	120057454-120057539
TU4713	chr1	120098532	120098733	170	2.14	2	120098532-120098621	120098654-120098733
TU4714	chr1	120102966	120103161	180	2.00	2	120102966-120103055	120103072-120103161
TU4715	chr1	120103771	120103981	198	3.64	2	120103771-120103871	120103885-120103981
TU4716	chr1	120105759	120105949	180	2.62	2	120105759-120105848	120105860-120105949
TU4717	chr1	120106078	120106644	519	4.04	3	120106078-120106350	120106387-120106542	120106555-120106644
TU4718	chr1	120107157	120107363	189	3.33	2	120107157-120107247	120107266-120107363
TU4719	chr1	120107632	120107975	332	3.55	2	120107632-120107721	120107734-120107975
TU4720	chr1	120107998	120108569	526	3.57	3	120107998-120108087	120108100-120108445	120108480-120108569
TU4721	chr1	120109120	120109365	246	4.87	1	120109120-120109365
TU4722	chr1	120109506	120109938	350	2.95	3	120109506-120109595	120109639-120109731	120109772-120109938
TU4723	chr1	120110034	120110232	180	2.90	2	120110034-120110123	120110143-120110232
TU4724	chr1	120110387	120110884	480	6.48	3	120110387-120110478	120110484-120110781	120110795-120110884
TU4725	chr1	120111151	120111351	156	2.00	2	120111151-120111233	120111279-120111351
TU4726	chr1	120111451	120111684	234	2.97	1	120111451-120111684
TU4727	chr1	120111738	120111926	178	2.44	2	120111738-120111825	120111837-120111926
TU4728	chr1	120112385	120112593	180	2.88	2	120112385-120112474	120112504-120112593
TU4729	chr1	120116986	120120945	563	3.23	5	120116986-120117101	120117571-120117718	120117746-120117836	120120720-120120848	120120867-120120945
TU4730	chr1	120120119	120120315	168	2.00	2	120120119-120120208	120120238-120120315
TU4731	chr1	120122160	120122353	180	2.00	2	120122160-120122249	120122264-120122353
TU4732	chr1	120191298	120191487	180	2.41	2	120191298-120191387	120191398-120191487
TU4733	chr1	120753226	120753424	180	2.00	2	120753226-120753315	120753335-120753424
TU4734	chr1	120773884	120774098	180	2.00	2	120773884-120773973	120774009-120774098
TU4735	chr1	120779453	120779652	180	4.00	2	120779453-120779542	120779563-120779652
TU4736	chr1	120801501	120801697	197	3.63	1	120801501-120801697
TU4737	chr1	120802592	120802788	180	2.82	2	120802592-120802681	120802699-120802788
TU4738	chr1	120802996	120803217	219	3.18	2	120802996-120803124	120803128-120803217
TU4739	chr1	120803371	120803576	206	5.03	1	120803371-120803576
TU4740	chr1	120803684	120804079	396	4.59	1	120803684-120804079
TU4741	chr1	121024425	121024633	180	2.62	2	121024425-121024514	121024544-121024633
TU4742	chr1	121043819	121045364	152	2.01	2	121043819-121043880	121045275-121045364
TU4743	chr1	121045472	121046179	656	4.52	2	121045472-121045536	121045589-121046179
TU4744	chr1	121046188	121046836	641	6.85	2	121046188-121046482	121046491-121046836
TU4745	chr1	121046884	121047081	194	2.51	2	121046884-121046987	121046992-121047081
TU4746	chr1	121047339	121048195	810	8.07	4	121047339-121047428	121047447-121047562	121047566-121048080	121048107-121048195
TU4747	chr1	121048529	121049087	538	11.72	3	121048529-121048830	121048845-121048990	121048998-121049087
TU4748	chr1	121049256	121050705	1347	10.09	6	121049256-121049421	121049460-121050147	121050151-121050259	121050276-121050453	121050483-121050598	121050616-121050705
TU4749	chr1	121051071	121051561	491	8.52	1	121051071-121051561
TU4750	chr1	121051737	121052297	554	11.23	2	121051737-121052197	121052205-121052297
TU4751	chr1	121052452	121052654	203	6.04	1	121052452-121052654
TU4752	chr1	121052840	121053043	174	2.00	2	121052840-121052924	121052955-121053043
TU4753	chr1	121053499	121053763	265	13.11	1	121053499-121053763
TU4754	chr1	121056795	121056986	167	2.00	2	121056795-121056879	121056905-121056986
TU4755	chr1	121059061	121059258	180	2.92	2	121059061-121059150	121059169-121059258
TU4756	chr1	121060212	121064857	180	2.80	2	121060212-121060301	121064768-121064857
TU4757	chr1	121126674	121126880	180	2.00	2	121126674-121126763	121126791-121126880
TU4758	chr1	121131403	121131616	180	2.00	2	121131403-121131492	121131527-121131616
TU4759	chr1	121132354	121132544	188	3.88	2	121132354-121132443	121132447-121132544
TU4760	chr1	121133320	121133523	180	3.60	2	121133320-121133409	121133434-121133523
TU4761	chr1	121133619	121133824	180	2.61	2	121133619-121133708	121133735-121133824
TU4762	chr1	121135082	121135281	180	2.08	2	121135082-121135171	121135192-121135281
TU4763	chr1	121135383	121135577	154	2.00	2	121135383-121135461	121135503-121135577
TU4764	chr1	121152292	121152500	180	2.00	2	121152292-121152381	121152411-121152500
TU4765	chr1	121161522	121161702	180	2.00	2	121161522-121161611	121161613-121161702
TU4766	chr1	121172465	121172635	171	2.77	1	121172465-121172635
TU4767	chr1	121338487	121338700	214	6.86	1	121338487-121338700
TU4768	chr1	121362314	121362571	255	3.13	2	121362314-121362517	121362521-121362571
TU4769	chr1	121363306	121363557	252	5.34	1	121363306-121363557
TU4770	chr1	121364091	121364292	180	3.23	2	121364091-121364180	121364203-121364292
TU4771	chr1	121370338	121370534	180	2.00	2	121370338-121370427	121370445-121370534
TU4772	chr1	121860098	121860298	180	2.23	2	121860098-121860187	121860209-121860298
TU4773	chr1	121860918	121861122	180	4.00	2	121860918-121861007	121861033-121861122
TU4774	chr1	122064845	122065035	180	2.00	2	122064845-122064934	122064946-122065035
TU4775	chr1	122075684	122075901	194	12.02	2	122075684-122075785	122075810-122075901
TU4776	chr1	122148553	122148758	180	2.00	2	122148553-122148642	122148669-122148758
TU4777	chr1	122218707	122218902	180	2.00	2	122218707-122218796	122218813-122218902
TU4778	chr1	122311934	122312133	180	2.00	2	122311934-122312023	122312044-122312133
TU4779	chr1	123234272	123234487	175	2.15	2	123234272-123234361	123234403-123234487
TU4780	chr1	123344664	123344874	180	2.00	2	123344664-123344753	123344785-123344874
TU4781	chr1	123841496	123841696	201	4.74	1	123841496-123841696
TU4782	chr1	123843257	123843687	420	3.24	2	123843257-123843394	123843406-123843687
TU4783	chr1	123843762	123843974	197	2.40	2	123843762-123843868	123843885-123843974
TU4784	chr1	123844123	123844331	180	3.56	2	123844123-123844212	123844242-123844331
TU4785	chr1	123844357	123844677	321	3.07	1	123844357-123844677
TU4786	chr1	123844744	123845645	895	6.68	2	123844744-123845078	123845086-123845645
TU4787	chr1	123846044	123847628	1557	13.90	4	123846044-123846133	123846135-123847153	123847172-123847499	123847509-123847628
TU4788	chr1	123847928	123848188	240	3.41	2	123847928-123848077	123848099-123848188
TU4789	chr1	123848255	123849009	672	5.48	4	123848255-123848304	123848360-123848612	123848624-123848734	123848752-123849009
TU4790	chr1	123849532	123849730	180	2.52	2	123849532-123849621	123849641-123849730
TU4791	chr1	123853806	123853997	182	3.82	2	123853806-123853896	123853907-123853997
TU4792	chr1	123854171	123854728	552	3.63	2	123854171-123854260	123854267-123854728
TU4793	chr1	123854889	123855088	180	2.00	2	123854889-123854978	123854999-123855088
TU4794	chr1	123855516	123855715	180	3.47	2	123855516-123855605	123855626-123855715
TU4795	chr1	123855969	123856312	319	3.51	2	123855969-123856192	123856218-123856312
TU4796	chr1	123856392	123859487	3006	7.48	8	123856392-123856481	123856501-123856607	123856622-123857658	123857672-123857826	123857830-123858693	123858695-123858786	123858800-123859329	123859357-123859487
TU4797	chr1	123859951	123860507	514	5.45	3	123859951-123860216	123860254-123860411	123860418-123860507
TU4798	chr1	123861310	123861504	189	4.65	2	123861310-123861408	123861415-123861504
TU4799	chr1	123861862	123863059	1194	9.64	3	123861862-123862074	123862076-123862419	123862423-123863059
TU4800	chr1	123863142	123864210	1060	10.08	2	123863142-123864075	123864085-123864210
TU4801	chr1	123864343	123864523	180	2.77	2	123864343-123864432	123864434-123864523
TU4802	chr1	123864602	123864950	320	3.94	3	123864602-123864691	123864706-123864845	123864861-123864950
TU4803	chr1	123864965	123865244	280	3.83	1	123864965-123865244
TU4804	chr1	123869062	123869384	323	10.31	1	123869062-123869384
TU4805	chr1	123869420	123869989	570	7.08	1	123869420-123869989
TU4806	chr1	123870060	123870304	245	4.90	1	123870060-123870304
TU4807	chr1	123870352	123871366	1006	7.68	2	123870352-123871267	123871277-123871366
TU4808	chr1	123871414	123872902	1483	16.15	3	123871414-123872271	123872276-123872626	123872629-123872902
TU4809	chr1	123873071	123873893	823	15.44	1	123873071-123873893
TU4810	chr1	123873972	123874469	498	13.01	1	123873972-123874469
TU4811	chr1	123874609	123874921	313	4.28	1	123874609-123874921
TU4812	chr1	123875533	123875733	180	2.39	2	123875533-123875622	123875644-123875733
TU4813	chr1	123877411	123877702	193	2.34	3	123877411-123877455	123877519-123877608	123877645-123877702
TU4814	chr1	123878027	123878245	211	5.89	2	123878027-123878145	123878154-123878245
TU4815	chr1	123878513	123889231	2466	16.63	6	123878513-123878664	123879760-123879944	123880224-123880349	123881138-123882955	123885695-123885799	123889152-123889231
TU4816	chr1	123886650	123886833	184	7.07	1	123886650-123886833
TU4817	chr1	123886960	123888324	1365	9.38	1	123886960-123888324
TU4818	chr1	123888546	123888838	290	4.33	2	123888546-123888635	123888639-123888838
TU4819	chr1	123888852	123889036	180	2.00	2	123888852-123888941	123888947-123889036
TU4820	chr1	123892154	123892496	321	3.55	3	123892154-123892243	123892249-123892389	123892407-123892496
TU4821	chr1	123892595	123892815	189	5.07	2	123892595-123892691	123892724-123892815
TU4822	chr1	123893420	123893848	401	5.55	2	123893420-123893509	123893538-123893848
TU4823	chr1	123895754	123895960	180	2.82	2	123895754-123895843	123895871-123895960
TU4824	chr1	123898647	123898845	179	2.00	2	123898647-123898736	123898757-123898845
TU4825	chr1	123899471	123899801	329	3.53	2	123899471-123899707	123899710-123899801
TU4826	chr1	123900444	123900818	348	5.52	3	123900444-123900535	123900552-123900709	123900721-123900818
TU4827	chr1	123900871	123901177	307	6.65	1	123900871-123901177
TU4828	chr1	123901196	123902092	896	10.73	2	123901196-123901634	123901636-123902092
TU4829	chr1	123902106	123902319	210	4.32	2	123902106-123902204	123902209-123902319
TU4830	chr1	123902331	123902935	573	4.04	2	123902331-123902633	123902666-123902935
TU4831	chr1	123903098	123903454	314	3.62	3	123903098-123903194	123903216-123903342	123903365-123903454
TU4832	chr1	123903554	123903731	178	2.89	1	123903554-123903731
TU4833	chr1	123903768	123904169	402	11.81	1	123903768-123904169
TU4834	chr1	123904317	123904566	250	6.84	1	123904317-123904566
TU4835	chr1	123912037	123915804	3574	28.56	7	123912037-123912636	123912685-123912774	123912776-123915256	123915303-123915392	123915441-123915523	123915550-123915639	123915665-123915804
TU4836	chr1	123915824	123917528	1679	8.16	4	123915824-123916466	123916469-123917081	123917103-123917402	123917406-123917528
TU4837	chr1	123917698	123923115	3055	53.47	8	123917698-123918123	123918174-123918241	123918984-123919379	123919438-123919687	123920043-123920443	123921563-123921652	123921672-123922033	123922054-123923115
TU4838	chr1	123918278	123918817	540	8.65	1	123918278-123918817
TU4839	chr1	123920475	123921476	979	4.91	3	123920475-123920566	123920577-123920972	123920986-123921476
TU4840	chr1	123923636	123924081	424	4.77	3	123923636-123923781	123923786-123923967	123923986-123924081
TU4841	chr1	123924290	123924519	230	6.21	1	123924290-123924519
TU4842	chr1	123924775	123924978	186	3.08	2	123924775-123924870	123924889-123924978
TU4843	chr1	123927403	123927602	180	2.00	2	123927403-123927492	123927513-123927602
TU4844	chr1	123928564	123928774	180	2.00	2	123928564-123928653	123928685-123928774
TU4845	chr1	123952718	123952949	232	5.74	1	123952718-123952949
TU4846	chr1	123953120	123953696	553	6.05	2	123953120-123953582	123953607-123953696
TU4847	chr1	123953716	123953942	226	5.26	2	123953716-123953835	123953837-123953942
TU4848	chr1	123953996	123954226	231	13.73	1	123953996-123954226
TU4849	chr1	123955070	123956210	1140	18.83	2	123955070-123955170	123955172-123956210
TU4850	chr1	123976808	123977018	180	2.00	2	123976808-123976897	123976929-123977018
TU4851	chr1	123984531	123985006	476	13.42	1	123984531-123985006
TU4852	chr1	124015675	124015878	166	2.00	2	124015675-124015762	124015801-124015878
TU4853	chr1	124026460	124026662	180	2.00	2	124026460-124026549	124026573-124026662
TU4854	chr1	124105332	124105520	189	2.86	1	124105332-124105520
TU4855	chr1	124405716	124405936	221	3.88	1	124405716-124405936
TU4856	chr1	124412996	124413182	155	2.00	2	124412996-124413085	124413118-124413182
TU4857	chr1	124417273	124417486	207	3.32	2	124417273-124417388	124417396-124417486
TU4858	chr1	124417985	124418218	234	3.65	1	124417985-124418218
TU4859	chr1	124418569	124418758	180	2.95	2	124418569-124418658	124418669-124418758
TU4860	chr1	124418789	124418996	170	2.00	2	124418789-124418868	124418907-124418996
TU4861	chr1	124419284	124419886	563	5.24	4	124419284-124419553	124419556-124419666	124419684-124419775	124419797-124419886
TU4862	chr1	124420241	124420456	180	2.08	2	124420241-124420330	124420367-124420456
TU4863	chr1	124420488	124420676	150	2.00	2	124420488-124420552	124420592-124420676
TU4864	chr1	124421238	124421437	155	2.00	2	124421238-124421306	124421352-124421437
TU4865	chr1	124422981	124423190	180	2.00	2	124422981-124423070	124423101-124423190
TU4866	chr1	124434179	124442654	312	4.97	3	124434179-124434292	124440525-124440643	124442576-124442654
TU4867	chr1	124443395	124443606	180	2.00	2	124443395-124443484	124443517-124443606
TU4868	chr1	124447973	124450831	422	6.87	3	124447973-124448051	124449077-124449248	124450661-124450831
TU4869	chr1	124450930	124451568	624	12.58	3	124450930-124451020	124451032-124451176	124451181-124451568
TU4870	chr1	124451648	124451864	217	4.94	1	124451648-124451864
TU4871	chr1	124452043	124453091	1049	16.22	1	124452043-124453091
TU4872	chr1	124453665	124453877	180	2.00	2	124453665-124453754	124453788-124453877
TU4873	chr1	124455842	124456111	270	2.71	1	124455842-124456111
TU4874	chr1	124456184	124456487	304	3.52	1	124456184-124456487
TU4875	chr1	124510797	124510983	180	3.00	2	124510797-124510886	124510894-124510983
TU4876	chr1	124512677	124512864	180	2.00	2	124512677-124512766	124512775-124512864
TU4877	chr1	124555173	124555375	180	2.00	2	124555173-124555262	124555286-124555375
TU4878	chr1	124564751	124564961	180	2.00	2	124564751-124564840	124564872-124564961
TU4879	chr1	124573081	124573284	179	2.49	2	124573081-124573169	124573195-124573284
TU4880	chr1	124577126	124577585	460	6.75	1	124577126-124577585
TU4881	chr1	124585137	124585341	171	2.00	2	124585137-124585224	124585259-124585341
TU4882	chr1	124585953	124586161	209	6.29	1	124585953-124586161
TU4883	chr1	124586725	124586911	167	2.44	2	124586725-124586814	124586835-124586911
TU4884	chr1	124592103	124592310	180	2.68	2	124592103-124592192	124592221-124592310
TU4885	chr1	124593466	124593811	267	2.67	3	124593466-124593515	124593579-124593705	124593722-124593811
TU4886	chr1	124594188	124594509	322	3.80	1	124594188-124594509
TU4887	chr1	124594562	124594771	191	3.68	2	124594562-124594653	124594673-124594771
TU4888	chr1	124595202	124595494	293	4.78	1	124595202-124595494
TU4889	chr1	124595514	124595752	239	4.07	1	124595514-124595752
TU4890	chr1	124597443	124597659	217	3.26	1	124597443-124597659
TU4891	chr1	124598723	124598940	180	2.80	2	124598723-124598812	124598851-124598940
TU4892	chr1	124599434	124599625	164	2.00	2	124599434-124599515	124599544-124599625
TU4893	chr1	124599867	124600085	197	2.95	2	124599867-124599960	124599983-124600085
TU4894	chr1	124600176	124600377	202	3.91	1	124600176-124600377
TU4895	chr1	124603927	124604124	181	5.63	2	124603927-124604020	124604038-124604124
TU4896	chr1	124611530	124611735	156	2.11	2	124611530-124611595	124611646-124611735
TU4897	chr1	124615177	124615378	202	5.70	1	124615177-124615378
TU4898	chr1	124688707	124688909	180	3.00	2	124688707-124688796	124688820-124688909
TU4899	chr1	124713121	124713338	218	2.12	1	124713121-124713338
TU4900	chr1	124733854	124734048	164	2.84	2	124733854-124733943	124733975-124734048
TU4901	chr1	124740428	124742625	309	8.72	3	124740428-124740530	124740565-124740654	124742510-124742625
TU4902	chr1	124750433	124750695	263	2.73	1	124750433-124750695
TU4903	chr1	124751133	124751376	237	2.61	2	124751133-124751320	124751328-124751376
TU4904	chr1	124755550	124755744	180	2.24	2	124755550-124755639	124755655-124755744
TU4905	chr1	124765200	124765399	180	2.53	2	124765200-124765289	124765310-124765399
TU4906	chr1	124765526	124765722	180	2.84	2	124765526-124765615	124765633-124765722
TU4907	chr1	124801639	124801838	180	2.01	2	124801639-124801728	124801749-124801838
TU4908	chr1	124801847	124802200	302	2.59	3	124801847-124801927	124801974-124802104	124802111-124802200
TU4909	chr1	124821617	124821806	180	2.47	2	124821617-124821706	124821717-124821806
TU4910	chr1	124860096	124860284	180	2.98	2	124860096-124860185	124860195-124860284
TU4911	chr1	124860306	124860491	167	2.54	2	124860306-124860395	124860415-124860491
TU4912	chr1	124973745	124973953	182	2.62	2	124973745-124973836	124973864-124973953
TU4913	chr1	128385103	128385317	180	2.00	2	128385103-128385192	128385228-128385317
TU4914	chr1	128602723	128602917	155	2.42	2	128602723-128602787	128602828-128602917
TU4915	chr1	128641217	128641424	180	2.48	2	128641217-128641306	128641335-128641424
TU4916	chr1	128697221	128699740	157	2.32	2	128697221-128697292	128699656-128699740
TU4917	chr1	128834668	128835031	324	6.30	3	128834668-128834773	128834785-128834912	128834942-128835031
TU4918	chr1	128839577	128848554	232	3.90	3	128839577-128839625	128846896-128846985	128848462-128848554
TU4919	chr1	128842751	128842946	180	2.48	2	128842751-128842840	128842857-128842946
TU4920	chr1	128844829	128845028	160	2.00	2	128844829-128844905	128844946-128845028
TU4921	chr1	128850090	128850434	294	3.97	3	128850090-128850179	128850202-128850303	128850333-128850434
TU4922	chr1	129292208	129293369	1066	9.37	4	129292208-129292423	129292480-129292885	129292899-129293025	129293053-129293369
TU4923	chr1	129295639	129295842	180	2.62	2	129295639-129295728	129295753-129295842
TU4924	chr1	129298995	129299197	180	2.48	2	129298995-129299084	129299108-129299197
TU4925	chr1	129299372	129299574	177	2.00	2	129299372-129299458	129299485-129299574
TU4926	chr1	129301730	129302247	180	2.67	2	129301730-129301819	129302158-129302247
TU4927	chr1	129302366	129303373	272	4.04	3	129302366-129302455	129302462-129302569	129303300-129303373
TU4928	chr1	129321246	129321448	180	2.37	2	129321246-129321335	129321359-129321448
TU4929	chr1	129334404	129334594	180	2.74	2	129334404-129334493	129334505-129334594
TU4930	chr1	129337409	129337611	194	4.25	2	129337409-129337501	129337511-129337611
TU4931	chr1	129345952	129346143	168	3.04	2	129345952-129346042	129346067-129346143
TU4932	chr1	129351174	129351379	180	2.00	2	129351174-129351263	129351290-129351379
TU4933	chr1	130847911	130848441	501	453.60	2	130847911-130847991	130848022-130848441
TU4934	chr1	131148941	131149128	188	3.80	1	131148941-131149128
TU4935	chr1	131669271	131669463	175	2.00	2	131669271-131669360	131669379-131669463
TU4936	chr1	131673161	131673360	180	2.00	2	131673161-131673250	131673271-131673360
TU4937	chr1	131675761	131675950	157	2.00	2	131675761-131675830	131675864-131675950
TU4938	chr1	131676053	131676309	257	10.30	1	131676053-131676309
TU4939	chr1	131734486	131734672	180	2.84	2	131734486-131734575	131734583-131734672
TU4940	chr1	131737918	131738105	180	2.00	2	131737918-131738007	131738016-131738105
TU4941	chr1	131752092	131755900	490	15.04	3	131752092-131752161	131752611-131752864	131755735-131755900
TU4942	chr1	131761699	131761900	180	2.96	2	131761699-131761788	131761811-131761900
TU4943	chr1	131762794	131763002	180	2.92	2	131762794-131762883	131762913-131763002
TU4944	chr1	131770187	131770354	154	2.71	2	131770187-131770279	131770294-131770354
TU4945	chr1	131770372	131770775	404	4.21	1	131770372-131770775
TU4946	chr1	131770810	131771018	183	5.06	2	131770810-131770900	131770927-131771018
TU4947	chr1	131771290	131771500	208	4.09	2	131771290-131771407	131771411-131771500
TU4948	chr1	131771583	131772343	761	18.71	1	131771583-131772343
TU4949	chr1	131772468	131772858	391	26.32	1	131772468-131772858
TU4950	chr1	131777487	131777669	180	2.00	2	131777487-131777576	131777580-131777669
TU4951	chr1	131783210	131783403	180	2.45	2	131783210-131783299	131783314-131783403
TU4952	chr1	131783636	131784081	423	3.32	2	131783636-131783968	131783992-131784081
TU4953	chr1	131784119	131784333	180	2.00	2	131784119-131784208	131784244-131784333
TU4954	chr1	131784828	131785022	180	3.00	2	131784828-131784917	131784933-131785022
TU4955	chr1	131786136	131786319	184	4.20	1	131786136-131786319
TU4956	chr1	131797080	131797264	180	2.00	2	131797080-131797169	131797175-131797264
TU4957	chr1	131805136	131805334	182	3.32	2	131805136-131805226	131805244-131805334
TU4958	chr1	131807521	131807746	222	3.98	2	131807521-131807626	131807631-131807746
TU4959	chr1	131807811	131808004	180	2.97	2	131807811-131807900	131807915-131808004
TU4960	chr1	131816650	131816854	205	3.46	1	131816650-131816854
TU4961	chr1	131817275	131817553	257	2.28	3	131817275-131817356	131817377-131817469	131817472-131817553
TU4962	chr1	131824841	131825031	180	2.00	2	131824841-131824930	131824942-131825031
TU4963	chr1	131832967	131833169	180	2.50	2	131832967-131833056	131833080-131833169
TU4964	chr1	131912531	131912733	180	3.00	2	131912531-131912620	131912644-131912733
TU4965	chr1	131913457	131914002	508	3.15	3	131913457-131913539	131913575-131913741	131913745-131914002
TU4966	chr1	131914183	131914449	261	5.34	3	131914183-131914288	131914290-131914389	131914395-131914449
TU4967	chr1	131914731	131915185	308	2.69	4	131914731-131914795	131914853-131914905	131914974-131915073	131915096-131915185
TU4968	chr1	131915961	131916161	180	2.00	2	131915961-131916050	131916072-131916161
TU4969	chr1	131947269	131947466	180	2.19	2	131947269-131947358	131947377-131947466
TU4970	chr1	131951972	131952357	340	10.94	2	131951972-131952056	131952103-131952357
TU4971	chr1	131959708	131960695	960	8.60	4	131959708-131959834	131959839-131960002	131960015-131960417	131960430-131960695
TU4972	chr1	131960902	131961126	225	5.09	1	131960902-131961126
TU4973	chr1	131961252	131961609	288	9.71	2	131961252-131961492	131961563-131961609
TU4974	chr1	131961916	131962216	301	11.97	1	131961916-131962216
TU4975	chr1	131962363	131962565	180	2.47	2	131962363-131962452	131962476-131962565
TU4976	chr1	131962874	131963053	162	2.00	2	131962874-131962945	131962964-131963053
TU4977	chr1	131964515	131964697	180	2.00	2	131964515-131964604	131964608-131964697
TU4978	chr1	131972092	131972288	180	2.00	2	131972092-131972181	131972199-131972288
TU4979	chr1	131975879	131976084	180	2.00	2	131975879-131975968	131975995-131976084
TU4980	chr1	131983822	131984051	230	9.36	1	131983822-131984051
TU4981	chr1	131984096	131984680	520	6.18	3	131984096-131984414	131984469-131984579	131984591-131984680
TU4982	chr1	132029478	132029683	160	2.00	2	132029478-132029548	132029595-132029683
TU4983	chr1	132034215	132034407	180	2.00	2	132034215-132034304	132034318-132034407
TU4984	chr1	132034603	132034800	180	2.00	2	132034603-132034692	132034711-132034800
TU4985	chr1	132035490	132035683	180	2.44	2	132035490-132035579	132035594-132035683
TU4986	chr1	132038021	132038230	180	2.68	2	132038021-132038110	132038141-132038230
TU4987	chr1	132038584	132038778	180	2.08	2	132038584-132038673	132038689-132038778
TU4988	chr1	132295752	132295949	180	2.00	2	132295752-132295841	132295860-132295949
TU4989	chr1	132315746	132319637	157	2.41	2	132315746-132315812	132319548-132319637
TU4990	chr1	132316857	132317060	157	2.00	2	132316857-132316923	132316971-132317060
TU4991	chr1	132394572	132394787	180	2.43	2	132394572-132394661	132394698-132394787
TU4992	chr1	132395960	132396208	249	3.53	1	132395960-132396208
TU4993	chr1	132424809	132425016	180	2.00	2	132424809-132424898	132424927-132425016
TU4994	chr1	132434601	132434792	180	2.98	2	132434601-132434690	132434703-132434792
TU4995	chr1	132435588	132436045	437	3.48	2	132435588-132435677	132435699-132436045
[truncated: 5,398,569 more chars]
