# Supplementary material for: A global view of porcine transcriptome in three tissues from a full-sib pair with extreme phenotypes in growth and fat deposition by paired-end RNA sequencing
Source: BMC Genomics. 2011 Sep 10;12:448. doi: 10.1186/1471-2164-12-448 (PMC3188532; doi:10.1186/1471-2164-12-448)
Supplement: Additional file 3 — Table S2. Novel transcript units identified in each sample. [file 1471-2164-12-448-S3.ZIP › Table S2-4. Novel transcript Units discovered in 2270 liver.txt]

Novel TU ID	Chromosome	Start	End	Length (bp)	Reads Number per bp	Exon Number	Exons coordinates
TU1	chr1	371654	371854	180	3.05	2	371654-371743	371765-371854
TU2	chr1	378289	378668	243	4.31	2	378289-378378	378516-378668
TU3	chr1	383617	388203	299	2.22	3	383617-383706	387982-388100	388114-388203
TU4	chr1	383983	384173	180	2.52	2	383983-384072	384084-384173
TU5	chr1	384201	384421	215	5.73	2	384201-384302	384309-384421
TU6	chr1	438637	438947	268	2.63	3	438637-438723	438749-438839	438858-438947
TU7	chr1	439136	439369	224	3.41	2	439136-439237	439248-439369
TU8	chr1	537859	540275	1060	11.23	4	537859-538098	538100-538206	538213-538801	540152-540275
TU9	chr1	542497	542712	183	2.50	2	542497-542589	542623-542712
TU10	chr1	544707	544916	176	2.51	2	544707-544789	544824-544916
TU11	chr1	548687	548889	202	6.24	2	548687-548793	548795-548889
TU12	chr1	550343	550501	159	5.55	1	550343-550501
TU13	chr1	551722	552336	496	2.36	4	551722-551811	551829-552086	552138-552197	552249-552336
TU14	chr1	552615	552819	205	6.48	1	552615-552819
TU15	chr1	554003	554257	247	2.72	2	554003-554159	554168-554257
TU16	chr1	555358	555585	228	3.10	1	555358-555585
TU17	chr1	555703	556047	306	2.83	3	555703-555794	555806-555929	555958-556047
TU18	chr1	556557	558832	552	7.26	3	556557-556646	556659-556841	558554-558832
TU19	chr1	556961	557153	185	3.26	2	556961-557055	557064-557153
TU20	chr1	557782	558083	300	5.89	2	557782-557878	557881-558083
TU21	chr1	558919	559103	162	2.00	2	558919-559006	559030-559103
TU22	chr1	560673	560886	180	2.94	2	560673-560762	560797-560886
TU23	chr1	821735	821927	180	2.00	2	821735-821824	821838-821927
TU24	chr1	929144	929337	181	4.50	2	929144-929233	929247-929337
TU25	chr1	931441	931959	365	2.70	4	931441-931573	931647-931698	931753-931842	931870-931959
TU26	chr1	943984	946169	476	5.01	4	943984-944073	945317-945406	945421-945520	945974-946169
TU27	chr1	947389	947572	184	3.18	1	947389-947572
TU28	chr1	1067481	1067682	180	2.00	2	1067481-1067570	1067593-1067682
TU29	chr1	1072235	1072446	180	3.00	2	1072235-1072324	1072357-1072446
TU30	chr1	1075794	1075997	180	2.00	2	1075794-1075883	1075908-1075997
TU31	chr1	1077019	1077224	187	2.60	2	1077019-1077115	1077135-1077224
TU32	chr1	1078390	1078586	178	2.36	2	1078390-1078479	1078499-1078586
TU33	chr1	1078648	1078844	197	6.42	1	1078648-1078844
TU34	chr1	2057211	2057427	180	2.00	2	2057211-2057300	2057338-2057427
TU35	chr1	2059915	2060119	180	2.76	2	2059915-2060004	2060030-2060119
TU36	chr1	2063961	2065440	1431	11.95	2	2063961-2064016	2064066-2065440
TU37	chr1	2066634	2066819	180	2.00	2	2066634-2066723	2066730-2066819
TU38	chr1	2070199	2070617	253	7.35	2	2070199-2070317	2070484-2070617
TU39	chr1	2073200	2073388	180	2.49	2	2073200-2073289	2073299-2073388
TU40	chr1	2075130	2077456	336	5.06	2	2075130-2075172	2077164-2077456
TU41	chr1	2087417	2087622	180	2.00	2	2087417-2087506	2087533-2087622
TU42	chr1	2087846	2088045	180	2.00	2	2087846-2087935	2087956-2088045
TU43	chr1	2090567	2091984	460	16.28	3	2090567-2090661	2090666-2090821	2091776-2091984
TU44	chr1	2092574	2093115	432	6.83	2	2092574-2092664	2092775-2093115
TU45	chr1	2093592	2093938	347	10.72	1	2093592-2093938
TU46	chr1	2094235	2094453	181	3.04	2	2094235-2094325	2094364-2094453
TU47	chr1	2094565	2094801	220	2.53	2	2094565-2094707	2094725-2094801
TU48	chr1	2094874	2095141	268	2.78	1	2094874-2095141
TU49	chr1	2095151	2095360	210	3.12	1	2095151-2095360
TU50	chr1	2095560	2095763	201	3.85	2	2095560-2095649	2095653-2095763
TU51	chr1	2096455	2096633	179	2.28	1	2096455-2096633
TU52	chr1	2096866	2097087	222	4.37	1	2096866-2097087
TU53	chr1	2097224	2097436	203	10.95	2	2097224-2097327	2097338-2097436
TU54	chr1	2097492	2098376	707	3.13	6	2097492-2097601	2097614-2097714	2097787-2097876	2097952-2098047	2098065-2098280	2098283-2098376
TU55	chr1	2099124	2099329	205	3.29	2	2099124-2099238	2099240-2099329
TU56	chr1	2099975	2100196	222	2.99	1	2099975-2100196
TU57	chr1	2100257	2100950	641	4.44	4	2100257-2100346	2100349-2100569	2100597-2100828	2100853-2100950
TU58	chr1	2101490	2102046	557	5.96	1	2101490-2102046
TU59	chr1	2102087	2102521	403	4.01	2	2102087-2102417	2102450-2102521
TU60	chr1	2102645	2103114	470	7.38	1	2102645-2103114
TU61	chr1	2103180	2103510	331	3.71	1	2103180-2103510
TU62	chr1	2104057	2108452	2450	29.30	3	2104057-2104312	2105477-2105928	2106711-2108452
TU63	chr1	2104369	2104582	205	3.28	2	2104369-2104481	2104491-2104582
TU64	chr1	2104728	2104973	246	5.66	1	2104728-2104973
TU65	chr1	2105099	2105374	276	6.84	1	2105099-2105374
TU66	chr1	2132890	2133096	199	3.44	2	2132890-2132985	2132994-2133096
TU67	chr1	2138812	2143286	693	11.39	4	2138812-2139059	2139399-2139497	2140081-2140230	2143091-2143286
TU68	chr1	2141686	2141888	203	4.47	1	2141686-2141888
TU69	chr1	2142357	2142876	436	3.64	4	2142357-2142446	2142466-2142592	2142636-2142764	2142787-2142876
TU70	chr1	2175585	2176582	928	5.70	6	2175585-2175690	2175707-2175823	2175826-2175951	2175987-2176306	2176308-2176459	2176476-2176582
TU71	chr1	2176609	2176845	237	2.80	1	2176609-2176845
TU72	chr1	2177190	2177447	258	5.73	1	2177190-2177447
TU73	chr1	2177772	2178144	302	3.78	3	2177772-2177884	2177905-2178004	2178056-2178144
TU74	chr1	2178431	2178677	247	3.11	1	2178431-2178677
TU75	chr1	2179045	2179247	180	2.00	2	2179045-2179134	2179158-2179247
TU76	chr1	2181292	2181478	187	2.42	1	2181292-2181478
TU77	chr1	2182757	2183052	241	2.68	2	2182757-2182907	2182963-2183052
TU78	chr1	2183130	2183336	180	2.74	2	2183130-2183219	2183247-2183336
TU79	chr1	2183683	2184184	396	3.80	4	2183683-2183754	2183812-2183955	2183957-2184061	2184110-2184184
TU80	chr1	2184319	2184552	203	4.09	2	2184319-2184431	2184463-2184552
TU81	chr1	2185148	2185371	217	3.21	2	2185148-2185241	2185249-2185371
TU82	chr1	2202440	2202654	180	2.00	2	2202440-2202529	2202565-2202654
TU83	chr1	2203968	2204165	180	2.40	2	2203968-2204057	2204076-2204165
TU84	chr1	2224531	2224888	308	4.40	2	2224531-2224620	2224671-2224888
TU85	chr1	2227075	2227355	281	8.60	1	2227075-2227355
TU86	chr1	2228823	2229094	272	3.91	1	2228823-2229094
TU87	chr1	2230484	2230719	208	2.89	2	2230484-2230601	2230630-2230719
TU88	chr1	2245236	2245409	174	2.07	1	2245236-2245409
TU89	chr1	2248747	2248962	180	2.62	2	2248747-2248836	2248873-2248962
TU90	chr1	2249731	2250050	265	2.36	3	2249731-2249789	2249827-2249942	2249961-2250050
TU91	chr1	2251447	2251634	180	2.00	2	2251447-2251536	2251545-2251634
TU92	chr1	2251951	2252170	220	2.61	1	2251951-2252170
TU93	chr1	2252826	2253035	203	3.07	2	2252826-2252934	2252942-2253035
TU94	chr1	2255231	2255430	180	2.93	2	2255231-2255320	2255341-2255430
TU95	chr1	2260415	2260622	180	2.77	2	2260415-2260504	2260533-2260622
TU96	chr1	2262403	2262571	161	2.42	2	2262403-2262494	2262503-2262571
TU97	chr1	2278214	2287289	641	52.21	4	2278214-2278411	2282360-2282478	2283942-2284109	2287134-2287289
TU98	chr1	2287772	2287965	180	2.42	2	2287772-2287861	2287876-2287965
TU99	chr1	2293510	2293721	180	3.00	2	2293510-2293599	2293632-2293721
TU100	chr1	2311472	2311679	180	2.96	2	2311472-2311561	2311590-2311679
TU101	chr1	2312412	2312805	391	3.42	2	2312412-2312520	2312524-2312805
TU102	chr1	2312818	2313014	151	2.00	2	2312818-2312891	2312938-2313014
TU103	chr1	2313051	2313272	198	3.13	2	2313051-2313140	2313165-2313272
TU104	chr1	2313564	2313850	287	3.60	1	2313564-2313850
TU105	chr1	2313856	2314095	221	2.49	2	2313856-2313945	2313965-2314095
TU106	chr1	2314269	2314832	564	8.73	1	2314269-2314832
TU107	chr1	2315023	2315247	225	8.36	1	2315023-2315247
TU108	chr1	2315249	2316684	1347	10.98	4	2315249-2315898	2315900-2316451	2316478-2316567	2316630-2316684
TU109	chr1	2317644	2317861	218	3.30	1	2317644-2317861
TU110	chr1	2318329	2318535	207	4.09	1	2318329-2318535
TU111	chr1	2319338	2319551	180	2.00	2	2319338-2319427	2319462-2319551
TU112	chr1	2320550	2320747	180	2.40	2	2320550-2320639	2320658-2320747
TU113	chr1	2321434	2322513	876	6.71	4	2321434-2321536	2321550-2321653	2321756-2321892	2321982-2322513
TU114	chr1	2339521	2339722	181	3.04	2	2339521-2339611	2339633-2339722
TU115	chr1	2442412	2442712	280	3.43	3	2442412-2442496	2442514-2442618	2442623-2442712
TU116	chr1	2444534	2444880	298	3.72	3	2444534-2444623	2444643-2444744	2444775-2444880
TU117	chr1	2445249	2445456	180	2.00	2	2445249-2445338	2445367-2445456
TU118	chr1	2445641	2445873	201	4.13	2	2445641-2445747	2445780-2445873
TU119	chr1	2445964	2446446	449	7.18	2	2445964-2446333	2446368-2446446
TU120	chr1	2448671	2450143	687	3.86	4	2448671-2448932	2449660-2449743	2449768-2449881	2449917-2450143
TU121	chr1	2449068	2449282	183	2.33	2	2449068-2449161	2449194-2449282
TU122	chr1	2452065	2452555	420	3.37	3	2452065-2452304	2452358-2452447	2452466-2452555
TU123	chr1	2452965	2453177	180	2.70	2	2452965-2453054	2453088-2453177
TU124	chr1	2453426	2453734	262	4.95	3	2453426-2453518	2453542-2453631	2453656-2453734
TU125	chr1	2453921	2454110	183	2.81	2	2453921-2454013	2454021-2454110
TU126	chr1	2454823	2455026	164	2.48	2	2454823-2454912	2454953-2455026
TU127	chr1	2455686	2457954	669	8.66	2	2455686-2456289	2457890-2457954
TU128	chr1	2648405	2649029	590	5.52	4	2648405-2648451	2648453-2648585	2648602-2648757	2648776-2649029
TU129	chr1	2661209	2661830	418	2.84	5	2661209-2661298	2661328-2661419	2661479-2661552	2661624-2661715	2661761-2661830
TU130	chr1	2662106	2662419	305	10.28	2	2662106-2662195	2662205-2662419
TU131	chr1	2662472	2662810	278	3.21	3	2662472-2662561	2662591-2662688	2662721-2662810
TU132	chr1	2663085	2663481	320	2.34	2	2663085-2663142	2663220-2663481
TU133	chr1	2664314	2665935	779	4.48	4	2664314-2664569	2665348-2665465	2665502-2665816	2665846-2665935
TU134	chr1	2664904	2665098	180	2.00	2	2664904-2664993	2665009-2665098
TU135	chr1	2666364	2666808	417	3.99	2	2666364-2666455	2666484-2666808
TU136	chr1	2667002	2667287	286	6.59	1	2667002-2667287
TU137	chr1	2667722	2667939	188	4.28	2	2667722-2667811	2667842-2667939
TU138	chr1	2668980	2669264	260	2.61	2	2668980-2669069	2669095-2669264
TU139	chr1	2671622	2671837	209	4.19	2	2671622-2671727	2671735-2671837
TU140	chr1	2671909	2672128	219	3.42	2	2671909-2672024	2672026-2672128
TU141	chr1	2672376	2672604	229	3.62	1	2672376-2672604
TU142	chr1	2674563	2674835	264	3.23	2	2674563-2674736	2674746-2674835
TU143	chr1	2674908	2675110	177	2.00	2	2674908-2674997	2675024-2675110
TU144	chr1	2677588	2677805	204	3.34	2	2677588-2677696	2677711-2677805
TU145	chr1	2678617	2678821	200	2.99	2	2678617-2678726	2678732-2678821
TU146	chr1	2698384	2699417	945	558.51	2	2698384-2699173	2699263-2699417
TU147	chr1	2699639	2699837	181	3.87	2	2699639-2699729	2699748-2699837
TU148	chr1	2700052	2705640	4632	15.97	3	2700052-2700188	2701092-2703514	2703569-2705640
TU149	chr1	2700345	2701039	695	17.96	1	2700345-2701039
TU150	chr1	2705767	2706106	340	22.96	1	2705767-2706106
TU151	chr1	2706139	2706570	432	10.62	1	2706139-2706570
TU152	chr1	2706913	2707590	678	9.81	1	2706913-2707590
TU153	chr1	2708000	2708197	198	4.98	1	2708000-2708197
TU154	chr1	2708344	2709399	1056	7.92	1	2708344-2709399
TU155	chr1	2722108	2722401	292	3.34	2	2722108-2722197	2722200-2722401
TU156	chr1	2722493	2722698	180	3.95	2	2722493-2722582	2722609-2722698
TU157	chr1	2723140	2723531	356	3.76	2	2723140-2723252	2723289-2723531
TU158	chr1	2725169	2725518	350	3.57	1	2725169-2725518
TU159	chr1	2728912	2729162	251	6.39	1	2728912-2729162
TU160	chr1	2729270	2731092	1810	19.06	2	2729270-2730116	2730130-2731092
TU161	chr1	2731158	2733507	798	19.40	3	2731158-2731316	2731321-2731873	2733422-2733507
TU162	chr1	2737760	2738002	243	5.12	1	2737760-2738002
TU163	chr1	2738092	2738326	215	2.58	2	2738092-2738216	2738237-2738326
TU164	chr1	2738624	2739063	360	2.46	4	2738624-2738713	2738750-2738839	2738872-2738961	2738974-2739063
TU165	chr1	2744769	2759814	489	9.46	5	2744769-2744826	2745508-2745596	2753479-2753581	2755058-2755192	2759711-2759814
TU166	chr1	2763307	2763500	180	2.74	2	2763307-2763396	2763411-2763500
TU167	chr1	2770036	2770239	184	3.32	2	2770036-2770125	2770146-2770239
TU168	chr1	2774856	2775057	177	2.51	2	2774856-2774945	2774971-2775057
TU169	chr1	2782322	2790575	237	4.06	3	2782322-2782393	2785495-2785592	2790509-2790575
TU170	chr1	2862581	2862780	180	2.79	2	2862581-2862670	2862691-2862780
TU171	chr1	2866006	2866228	179	2.45	2	2866006-2866095	2866140-2866228
TU172	chr1	2871538	2871728	182	2.91	2	2871538-2871629	2871639-2871728
TU173	chr1	2873374	2873578	180	2.00	2	2873374-2873463	2873489-2873578
TU174	chr1	2900080	2900268	180	2.17	2	2900080-2900169	2900179-2900268
TU175	chr1	2902988	2908581	270	4.05	3	2902988-2903121	2908371-2908460	2908536-2908581
TU176	chr1	2907892	2908079	180	2.00	2	2907892-2907981	2907990-2908079
TU177	chr1	2909635	2910101	428	2.80	2	2909635-2909972	2910012-2910101
TU178	chr1	2910300	2910655	332	3.82	3	2910300-2910430	2910442-2910552	2910566-2910655
TU179	chr1	2910673	2910900	228	7.11	1	2910673-2910900
TU180	chr1	2915860	2916042	161	2.00	2	2915860-2915947	2915970-2916042
TU181	chr1	2916405	2916722	287	3.02	3	2916405-2916494	2916500-2916606	2916633-2916722
TU182	chr1	3817309	3817523	180	2.00	2	3817309-3817398	3817434-3817523
TU183	chr1	3860765	3861065	276	2.60	3	3860765-3860854	3860876-3860971	3860976-3861065
TU184	chr1	3861683	3861890	180	2.00	2	3861683-3861772	3861801-3861890
TU185	chr1	3862926	3863136	180	2.33	2	3862926-3863015	3863047-3863136
TU186	chr1	4103075	4103289	180	3.00	2	4103075-4103164	4103200-4103289
TU187	chr1	4103757	4103958	156	2.00	2	4103757-4103832	4103879-4103958
TU188	chr1	4104620	4104827	180	2.50	2	4104620-4104709	4104738-4104827
TU189	chr1	4167894	4168077	153	2.04	2	4167894-4167983	4168015-4168077
TU190	chr1	4168331	4168537	180	2.04	2	4168331-4168420	4168448-4168537
TU191	chr1	4178663	4178862	183	2.53	2	4178663-4178752	4178770-4178862
TU192	chr1	4179806	4179994	181	2.55	2	4179806-4179895	4179904-4179994
TU193	chr1	4182094	4182441	328	5.46	2	4182094-4182350	4182371-4182441
TU194	chr1	5007424	5007751	261	3.20	3	5007424-5007513	5007546-5007655	5007691-5007751
TU195	chr1	5008885	5009155	234	2.93	2	5008885-5008951	5008989-5009155
TU196	chr1	5010637	5010841	180	2.79	2	5010637-5010726	5010752-5010841
TU197	chr1	5068957	5069144	180	3.18	2	5068957-5069046	5069055-5069144
TU198	chr1	5069620	5069915	247	2.30	3	5069620-5069692	5069718-5069807	5069832-5069915
TU199	chr1	5071373	5071557	156	2.44	2	5071373-5071438	5071468-5071557
TU200	chr1	5072239	5072446	188	3.71	2	5072239-5072335	5072356-5072446
TU201	chr1	5073543	5073939	335	2.30	3	5073543-5073697	5073730-5073819	5073850-5073939
TU202	chr1	5081578	5081761	152	3.07	2	5081578-5081639	5081672-5081761
TU203	chr1	5083443	5083635	159	2.38	2	5083443-5083542	5083577-5083635
TU204	chr1	5582879	5583085	171	2.00	2	5582879-5582965	5583002-5583085
TU205	chr1	5584782	5587115	2169	29.91	3	5584782-5585400	5585546-5585635	5585656-5587115
TU206	chr1	5587149	5587942	777	11.98	3	5587149-5587237	5587248-5587829	5587837-5587942
TU207	chr1	5588028	5589958	1899	38.41	2	5588028-5589681	5589714-5589958
TU208	chr1	5591303	5591623	321	10.83	1	5591303-5591623
TU209	chr1	5591699	5592336	638	33.48	1	5591699-5592336
TU210	chr1	5592446	5593189	742	20.59	2	5592446-5592984	5592987-5593189
TU211	chr1	5706138	5706730	511	3.07	4	5706138-5706229	5706258-5706364	5706393-5706557	5706584-5706730
TU212	chr1	5707153	5707461	309	3.67	1	5707153-5707461
TU213	chr1	5707487	5707718	220	6.91	2	5707487-5707592	5707605-5707718
TU214	chr1	5708821	5709036	180	2.94	2	5708821-5708910	5708947-5709036
TU215	chr1	5709042	5709243	180	2.64	2	5709042-5709131	5709154-5709243
TU216	chr1	5711532	5711728	167	2.00	2	5711532-5711616	5711647-5711728
TU217	chr1	5718973	5719229	238	3.11	2	5718973-5719094	5719114-5719229
TU218	chr1	5721403	5721636	234	4.44	1	5721403-5721636
TU219	chr1	5722096	5722283	160	2.00	2	5722096-5722183	5722212-5722283
TU220	chr1	5723594	5723871	264	2.60	2	5723594-5723664	5723679-5723871
TU221	chr1	5724477	5724695	219	3.28	1	5724477-5724695
TU222	chr1	5724811	5725029	210	3.50	2	5724811-5724901	5724911-5725029
TU223	chr1	5725367	5725577	196	3.36	2	5725367-5725459	5725475-5725577
TU224	chr1	5725808	5726027	220	3.77	1	5725808-5726027
TU225	chr1	5726453	5726902	433	7.50	2	5726453-5726778	5726796-5726902
TU226	chr1	5727031	5727254	218	4.36	2	5727031-5727147	5727154-5727254
TU227	chr1	5728191	5728626	403	6.12	2	5728191-5728503	5728537-5728626
TU228	chr1	5728823	5729195	369	3.48	2	5728823-5728912	5728917-5729195
TU229	chr1	5729555	5729752	167	2.00	2	5729555-5729642	5729674-5729752
TU230	chr1	5730635	5730825	185	3.24	2	5730635-5730724	5730731-5730825
TU231	chr1	5732128	5732323	183	4.03	2	5732128-5732217	5732231-5732323
TU232	chr1	5734038	5735233	1126	7.14	5	5734038-5734127	5734156-5734600	5734609-5734989	5735007-5735126	5735144-5735233
TU233	chr1	5737689	5737926	238	4.09	1	5737689-5737926
TU234	chr1	5739312	5739530	219	8.63	1	5739312-5739530
TU235	chr1	5740273	5740481	180	2.02	2	5740273-5740362	5740392-5740481
TU236	chr1	5740751	5741266	440	3.31	5	5740751-5740827	5740857-5740946	5740987-5741097	5741099-5741207	5741214-5741266
TU237	chr1	5741719	5741932	180	2.45	2	5741719-5741808	5741843-5741932
TU238	chr1	5744771	5744970	151	2.25	2	5744771-5744860	5744910-5744970
TU239	chr1	5745677	5745866	177	2.00	2	5745677-5745763	5745777-5745866
TU240	chr1	5746921	5747259	339	3.81	1	5746921-5747259
TU241	chr1	5748050	5748268	180	2.39	2	5748050-5748139	5748179-5748268
TU242	chr1	5748348	5748553	180	2.74	2	5748348-5748437	5748464-5748553
TU243	chr1	5748618	5748828	183	4.85	2	5748618-5748710	5748739-5748828
TU244	chr1	5749917	5750096	163	2.00	2	5749917-5749992	5750010-5750096
TU245	chr1	5750150	5750531	345	2.72	2	5750150-5750423	5750461-5750531
TU246	chr1	5752269	5752475	188	3.52	2	5752269-5752366	5752386-5752475
TU247	chr1	5762862	5763074	180	2.53	2	5762862-5762951	5762985-5763074
TU248	chr1	5771122	5771317	180	2.41	2	5771122-5771211	5771228-5771317
TU249	chr1	5774556	5774823	268	4.37	1	5774556-5774823
TU250	chr1	5775869	5776068	180	2.00	2	5775869-5775958	5775979-5776068
TU251	chr1	6298492	6298693	180	2.48	2	6298492-6298581	6298604-6298693
TU252	chr1	6298765	6299081	317	4.10	1	6298765-6299081
TU253	chr1	6299360	6299553	157	2.00	2	6299360-6299427	6299465-6299553
TU254	chr1	6299851	6300256	406	6.57	1	6299851-6300256
TU255	chr1	6301091	6301360	251	3.56	2	6301091-6301250	6301270-6301360
TU256	chr1	6312871	6313193	245	2.26	2	6312871-6312937	6313016-6313193
TU257	chr1	6317666	6317872	185	3.82	2	6317666-6317756	6317779-6317872
TU258	chr1	6318983	6319188	180	2.00	2	6318983-6319072	6319099-6319188
TU259	chr1	6324410	6324608	180	2.00	2	6324410-6324499	6324519-6324608
TU260	chr1	6330355	6330585	206	4.48	2	6330355-6330470	6330496-6330585
TU261	chr1	6331054	6331241	163	2.00	2	6331054-6331128	6331154-6331241
TU262	chr1	6404753	6404976	224	3.01	1	6404753-6404976
TU263	chr1	6405379	6405572	180	2.00	2	6405379-6405468	6405483-6405572
TU264	chr1	6413881	6414077	155	2.00	2	6413881-6413951	6413994-6414077
TU265	chr1	6415363	6415705	277	2.53	3	6415363-6415445	6415479-6415584	6415618-6415705
TU266	chr1	6415781	6415986	180	2.00	2	6415781-6415870	6415897-6415986
TU267	chr1	6416380	6416594	215	3.06	1	6416380-6416594
TU268	chr1	6419145	6419337	180	2.39	2	6419145-6419234	6419248-6419337
TU269	chr1	6427954	6428160	180	2.41	2	6427954-6428043	6428071-6428160
TU270	chr1	6431290	6431480	155	2.00	2	6431290-6431377	6431414-6431480
TU271	chr1	6441225	6441407	180	3.00	2	6441225-6441314	6441318-6441407
TU272	chr1	6444111	6444330	180	2.82	2	6444111-6444200	6444241-6444330
TU273	chr1	6457362	6457573	212	4.91	1	6457362-6457573
TU274	chr1	6458175	6458352	156	2.00	2	6458175-6458257	6458280-6458352
TU275	chr1	6467293	6467580	269	2.68	2	6467293-6467471	6467491-6467580
TU276	chr1	6473167	6473364	192	4.47	2	6473167-6473256	6473263-6473364
TU277	chr1	6477750	6477965	180	2.00	2	6477750-6477839	6477876-6477965
TU278	chr1	6482309	6482503	180	2.00	2	6482309-6482398	6482414-6482503
TU279	chr1	6485450	6485769	312	5.76	2	6485450-6485541	6485550-6485769
TU280	chr1	6485781	6485977	180	3.12	2	6485781-6485870	6485888-6485977
TU281	chr1	6488322	6488530	180	2.89	2	6488322-6488411	6488441-6488530
TU282	chr1	6490610	6490805	163	2.00	2	6490610-6490692	6490726-6490805
TU283	chr1	6491197	6491387	180	2.56	2	6491197-6491286	6491298-6491387
TU284	chr1	6492615	6492816	173	2.00	2	6492615-6492700	6492730-6492816
TU285	chr1	6493846	6494052	180	2.89	2	6493846-6493935	6493963-6494052
TU286	chr1	6500274	6500479	162	2.31	2	6500274-6500363	6500408-6500479
TU287	chr1	6502679	6502885	188	5.25	2	6502679-6502770	6502790-6502885
TU288	chr1	6503111	6503321	194	8.74	2	6503111-6503203	6503221-6503321
TU289	chr1	6503369	6503579	211	2.83	1	6503369-6503579
TU290	chr1	6503601	6503801	201	3.52	1	6503601-6503801
TU291	chr1	6504080	6504573	390	2.55	4	6504080-6504169	6504191-6504280	6504324-6504459	6504500-6504573
TU292	chr1	6504715	6504923	180	2.99	2	6504715-6504804	6504834-6504923
TU293	chr1	6510366	6510578	180	2.89	2	6510366-6510455	6510489-6510578
TU294	chr1	6523148	6523358	180	2.00	2	6523148-6523237	6523269-6523358
TU295	chr1	6523378	6523788	392	3.52	2	6523378-6523470	6523490-6523788
TU296	chr1	6524655	6524881	221	3.02	2	6524655-6524763	6524770-6524881
TU297	chr1	6525073	6525437	352	5.32	2	6525073-6525170	6525184-6525437
TU298	chr1	6525944	6526154	208	3.79	2	6525944-6526060	6526064-6526154
TU299	chr1	6526851	6527039	180	2.00	2	6526851-6526940	6526950-6527039
TU300	chr1	6528216	6528545	318	2.67	2	6528216-6528443	6528456-6528545
TU301	chr1	6535535	6535759	180	2.77	2	6535535-6535624	6535670-6535759
TU302	chr1	6539686	6539874	181	2.82	2	6539686-6539775	6539784-6539874
TU303	chr1	6541463	6541665	180	2.27	2	6541463-6541552	6541576-6541665
TU304	chr1	6558957	6559141	185	2.49	1	6558957-6559141
TU305	chr1	6559579	6559771	180	3.32	2	6559579-6559668	6559682-6559771
TU306	chr1	6565531	6565748	180	2.00	2	6565531-6565620	6565659-6565748
TU307	chr1	6600483	6600676	180	2.00	2	6600483-6600572	6600587-6600676
TU308	chr1	6651221	6651414	180	2.72	2	6651221-6651310	6651325-6651414
TU309	chr1	6659014	6659258	245	4.73	1	6659014-6659258
TU310	chr1	6672518	6672716	180	2.00	2	6672518-6672607	6672627-6672716
TU311	chr1	6674966	6675175	194	3.65	2	6674966-6675069	6675086-6675175
TU312	chr1	6675731	6675975	245	3.66	1	6675731-6675975
TU313	chr1	6676046	6676229	181	3.69	2	6676046-6676135	6676139-6676229
TU314	chr1	6752543	6752738	180	2.00	2	6752543-6752632	6752649-6752738
TU315	chr1	6769690	6769892	180	2.00	2	6769690-6769779	6769803-6769892
TU316	chr1	6770230	6770434	180	2.56	2	6770230-6770319	6770345-6770434
TU317	chr1	6788242	6788444	174	2.00	2	6788242-6788330	6788360-6788444
TU318	chr1	6789696	6789891	180	2.00	2	6789696-6789785	6789802-6789891
TU319	chr1	6819843	6820044	180	3.00	2	6819843-6819932	6819955-6820044
TU320	chr1	6869176	6869383	180	2.45	2	6869176-6869265	6869294-6869383
TU321	chr1	6871790	6872004	180	2.00	2	6871790-6871879	6871915-6872004
TU322	chr1	6903319	6903523	191	2.43	2	6903319-6903419	6903434-6903523
TU323	chr1	6903947	6904151	174	2.00	2	6903947-6904035	6904067-6904151
TU324	chr1	6905051	6905542	449	2.86	3	6905051-6905140	6905146-6905414	6905453-6905542
TU325	chr1	6905871	6906254	371	2.75	2	6905871-6906151	6906165-6906254
TU326	chr1	6906311	6906599	288	2.49	2	6906311-6906400	6906402-6906599
TU327	chr1	6907088	6907277	190	3.11	1	6907088-6907277
TU328	chr1	7017859	7018052	180	2.00	2	7017859-7017948	7017963-7018052
TU329	chr1	7019657	7019851	180	2.00	2	7019657-7019746	7019762-7019851
TU330	chr1	7093289	7093502	185	3.72	2	7093289-7093381	7093411-7093502
TU331	chr1	7094331	7094511	152	2.00	2	7094331-7094392	7094422-7094511
TU332	chr1	7186786	7186979	180	2.00	2	7186786-7186875	7186890-7186979
TU333	chr1	7188397	7188608	180	3.59	2	7188397-7188486	7188519-7188608
TU334	chr1	7236479	7236666	180	2.55	2	7236479-7236568	7236577-7236666
TU335	chr1	7272303	7272503	180	2.00	2	7272303-7272392	7272414-7272503
TU336	chr1	7320234	7320424	172	2.00	2	7320234-7320316	7320336-7320424
TU337	chr1	7321737	7321938	169	2.00	2	7321737-7321817	7321851-7321938
TU338	chr1	7334268	7334439	172	2.62	1	7334268-7334439
TU339	chr1	7338937	7339148	181	3.34	2	7338937-7339027	7339059-7339148
TU340	chr1	7339260	7339472	181	3.81	2	7339260-7339349	7339382-7339472
TU341	chr1	7345641	7345837	167	2.40	2	7345641-7345717	7345748-7345837
TU342	chr1	7351597	7351801	180	2.00	2	7351597-7351686	7351712-7351801
TU343	chr1	7391857	7392052	159	2.00	2	7391857-7391938	7391976-7392052
TU344	chr1	7488763	7488954	180	2.79	2	7488763-7488852	7488865-7488954
TU345	chr1	7494678	7494888	180	2.00	2	7494678-7494767	7494799-7494888
TU346	chr1	7506873	7507079	180	2.00	2	7506873-7506962	7506990-7507079
TU347	chr1	7514643	7514833	165	2.20	2	7514643-7514717	7514744-7514833
TU348	chr1	7515028	7515271	226	3.65	2	7515028-7515160	7515179-7515271
TU349	chr1	7516060	7516295	236	6.05	1	7516060-7516295
TU350	chr1	7667284	7667475	180	2.00	2	7667284-7667373	7667386-7667475
TU351	chr1	7670083	7670275	180	2.00	2	7670083-7670172	7670186-7670275
TU352	chr1	7681316	7681528	180	3.00	2	7681316-7681405	7681439-7681528
TU353	chr1	7682750	7682941	183	3.49	2	7682750-7682842	7682852-7682941
TU354	chr1	7685814	7686026	164	2.41	2	7685814-7685887	7685937-7686026
TU355	chr1	7687218	7689391	243	3.77	2	7687218-7687307	7689239-7689391
TU356	chr1	7687601	7687795	163	2.00	2	7687601-7687684	7687717-7687795
TU357	chr1	7689894	7690360	364	3.15	4	7689894-7689945	7690013-7690102	7690110-7690241	7690271-7690360
TU358	chr1	7693400	7693782	372	6.02	2	7693400-7693664	7693676-7693782
TU359	chr1	7693891	7694226	254	3.19	3	7693891-7693980	7694016-7694106	7694154-7694226
TU360	chr1	7694759	7694955	179	2.26	2	7694759-7694848	7694867-7694955
TU361	chr1	7723536	7726875	170	2.94	2	7723536-7723625	7726796-7726875
TU362	chr1	7877104	7877296	167	2.00	2	7877104-7877187	7877214-7877296
TU363	chr1	7914537	7914832	296	7.07	1	7914537-7914832
TU364	chr1	7968197	7968409	180	2.00	2	7968197-7968286	7968320-7968409
TU365	chr1	7969049	7969238	180	2.83	2	7969049-7969138	7969149-7969238
TU366	chr1	7969956	7970157	180	2.00	2	7969956-7970045	7970068-7970157
TU367	chr1	8001656	8001921	266	3.51	1	8001656-8001921
TU368	chr1	8023229	8023402	164	2.34	2	8023229-8023295	8023306-8023402
TU369	chr1	8024087	8024298	180	2.00	2	8024087-8024176	8024209-8024298
TU370	chr1	8032466	8039118	599	4.57	5	8032466-8032532	8034419-8034673	8035945-8036066	8038417-8038509	8039057-8039118
TU371	chr1	8037924	8038146	223	3.20	1	8037924-8038146
TU372	chr1	8039482	8039677	180	2.00	2	8039482-8039571	8039588-8039677
TU373	chr1	8041644	8041864	180	2.00	2	8041644-8041733	8041775-8041864
TU374	chr1	8043081	8043400	238	2.18	3	8043081-8043149	8043199-8043288	8043322-8043400
TU375	chr1	8079909	8127333	10748	266.48	32	8079909-8080013	8084634-8084773	8085514-8085574	8085597-8086016	8086037-8086642	8091034-8091154	8092740-8092899	8094659-8094781	8097187-8097312	8098436-8098597	8099483-8099630	8103091-8103251	8109131-8109311	8110998-8111152	8112262-8112354	8113602-8113745	8113811-8114280	8114318-8114453	8114462-8115101	8115104-8115217	8115242-8117038	8117074-8117436	8117438-8117515	8118092-8118748	8119673-8120361	8120363-8120790	8120810-8121196	8121204-8121726	8121737-8122527	8122562-8122651	8126051-8126310	8126915-8127333
TU376	chr1	8081814	8082105	278	2.49	3	8081814-8081894	8081900-8082013	8082023-8082105
TU377	chr1	8084372	8084632	254	4.19	2	8084372-8084475	8084483-8084632
TU378	chr1	8086665	8087492	828	13.79	1	8086665-8087492
TU379	chr1	8087958	8088262	286	3.48	3	8087958-8088047	8088058-8088160	8088170-8088262
TU380	chr1	8092960	8093252	293	3.78	1	8092960-8093252
TU381	chr1	8099099	8099428	330	3.79	1	8099099-8099428
TU382	chr1	8104697	8104866	168	2.00	2	8104697-8104786	8104789-8104866
TU383	chr1	8117667	8118090	424	10.39	1	8117667-8118090
TU384	chr1	8118832	8119038	207	11.68	1	8118832-8119038
TU385	chr1	8119165	8119590	409	8.41	2	8119165-8119434	8119452-8119590
TU386	chr1	8123465	8124390	917	16.76	2	8123465-8123577	8123587-8124390
TU387	chr1	8124453	8125998	1533	31.20	2	8124453-8125200	8125214-8125998
TU388	chr1	8126396	8126913	518	5.99	1	8126396-8126913
TU389	chr1	8127607	8128032	411	4.35	2	8127607-8127908	8127924-8128032
TU390	chr1	8128195	8128694	479	3.10	2	8128195-8128275	8128297-8128694
TU391	chr1	8129049	8129267	195	2.64	2	8129049-8129144	8129169-8129267
TU392	chr1	8129879	8135372	208	2.00	3	8129879-8129935	8130000-8130068	8135291-8135372
TU393	chr1	8189703	8189923	180	2.00	2	8189703-8189792	8189834-8189923
TU394	chr1	8195702	8195915	180	2.00	2	8195702-8195791	8195826-8195915
TU395	chr1	8205298	8205507	180	3.00	2	8205298-8205387	8205418-8205507
TU396	chr1	8716999	8717203	180	2.27	2	8716999-8717088	8717114-8717203
TU397	chr1	8730563	8730893	304	3.45	3	8730563-8730652	8730675-8730798	8730804-8730893
TU398	chr1	8733527	8740122	508	7.21	4	8733527-8733639	8735579-8735753	8739172-8739301	8740033-8740122
TU399	chr1	8748229	8748488	260	14.82	1	8748229-8748488
TU400	chr1	8776709	8776929	221	7.04	1	8776709-8776929
TU401	chr1	8776933	8777178	246	6.65	1	8776933-8777178
TU402	chr1	8777493	8777809	317	8.69	1	8777493-8777809
TU403	chr1	8777995	8778195	180	3.99	2	8777995-8778084	8778106-8778195
TU404	chr1	8778598	8778801	193	2.63	2	8778598-8778695	8778707-8778801
TU405	chr1	8779406	8779565	160	2.45	1	8779406-8779565
TU406	chr1	8779979	8780182	195	5.01	2	8779979-8780082	8780092-8780182
TU407	chr1	8780493	8780726	234	6.63	1	8780493-8780726
TU408	chr1	8780831	8781037	180	2.04	2	8780831-8780920	8780948-8781037
TU409	chr1	8781047	8781238	182	3.41	2	8781047-8781137	8781148-8781238
TU410	chr1	8781551	8782128	472	3.54	3	8781551-8781782	8781835-8781885	8781940-8782128
TU411	chr1	8782246	8782459	209	6.19	2	8782246-8782359	8782365-8782459
TU412	chr1	8782987	8783191	184	2.93	2	8782987-8783080	8783102-8783191
TU413	chr1	8784310	8784500	186	2.33	2	8784310-8784439	8784445-8784500
TU414	chr1	8784560	8784978	410	3.89	2	8784560-8784668	8784678-8784978
TU415	chr1	8785042	8785251	209	9.38	2	8785042-8785155	8785157-8785251
TU416	chr1	8787121	8787321	167	2.00	2	8787121-8787198	8787233-8787321
TU417	chr1	8814669	8815982	1266	48.43	2	8814669-8815842	8815891-8815982
TU418	chr1	8816185	8816399	180	2.30	2	8816185-8816274	8816310-8816399
TU419	chr1	8816609	8816939	331	3.19	1	8816609-8816939
TU420	chr1	9750039	9750243	204	2.83	2	9750039-9750152	9750154-9750243
TU421	chr1	9757133	9757325	180	3.42	2	9757133-9757222	9757236-9757325
TU422	chr1	9759268	9759501	216	2.50	2	9759268-9759435	9759454-9759501
TU423	chr1	9761315	9761639	231	2.46	3	9761315-9761365	9761422-9761511	9761550-9761639
TU424	chr1	9762485	9762721	237	2.67	1	9762485-9762721
TU425	chr1	9806899	9807116	180	2.00	2	9806899-9806988	9807027-9807116
TU426	chr1	9825542	9825743	180	3.00	2	9825542-9825631	9825654-9825743
TU427	chr1	9834873	9835085	180	2.36	2	9834873-9834962	9834996-9835085
TU428	chr1	9877012	9877203	180	2.21	2	9877012-9877101	9877114-9877203
TU429	chr1	9908142	9908349	166	2.00	2	9908142-9908231	9908274-9908349
TU430	chr1	9925560	9925903	271	3.44	3	9925560-9925642	9925693-9925783	9925807-9925903
TU431	chr1	10026336	10026534	180	2.00	2	10026336-10026425	10026445-10026534
TU432	chr1	10027564	10027735	158	2.01	2	10027564-10027631	10027646-10027735
TU433	chr1	10061549	10061750	176	2.32	2	10061549-10061634	10061661-10061750
TU434	chr1	10111843	10112054	180	2.00	2	10111843-10111932	10111965-10112054
TU435	chr1	10312621	10312834	214	4.61	1	10312621-10312834
TU436	chr1	10312956	10313156	201	3.60	1	10312956-10313156
TU437	chr1	10313300	10313711	406	4.02	2	10313300-10313389	10313396-10313711
TU438	chr1	10314087	10314439	324	3.43	2	10314087-10314147	10314177-10314439
TU439	chr1	10314486	10314694	183	2.60	2	10314486-10314578	10314605-10314694
TU440	chr1	10318100	10318303	180	2.00	2	10318100-10318189	10318214-10318303
TU441	chr1	10321322	10325583	262	15.55	3	10321322-10321454	10322801-10322875	10325530-10325583
TU442	chr1	10329933	10330132	180	2.00	2	10329933-10330022	10330043-10330132
TU443	chr1	10332494	10332684	180	3.38	2	10332494-10332583	10332595-10332684
TU444	chr1	10343094	10343272	179	2.01	1	10343094-10343272
TU445	chr1	10344057	10344307	231	2.60	2	10344057-10344146	10344167-10344307
TU446	chr1	10347136	10347341	180	2.00	2	10347136-10347225	10347252-10347341
TU447	chr1	10349543	10349744	180	2.41	2	10349543-10349632	10349655-10349744
TU448	chr1	10349954	10350118	165	2.28	1	10349954-10350118
TU449	chr1	10350802	10350995	179	2.00	2	10350802-10350890	10350906-10350995
TU450	chr1	10413315	10413509	180	3.00	2	10413315-10413404	10413420-10413509
TU451	chr1	10478871	10479112	242	10.00	1	10478871-10479112
TU452	chr1	10479568	10480007	393	3.80	2	10479568-10479894	10479942-10480007
TU453	chr1	10480013	10480223	167	2.07	2	10480013-10480102	10480147-10480223
TU454	chr1	10480376	10480580	170	2.00	2	10480376-10480465	10480501-10480580
TU455	chr1	10480601	10481098	498	6.85	1	10480601-10481098
TU456	chr1	10481725	10483186	1395	19.84	3	10481725-10481804	10481847-10481923	10481949-10483186
TU457	chr1	10483690	10484237	529	5.83	4	10483690-10483794	10483799-10483945	10483959-10484118	10484121-10484237
TU458	chr1	10484365	10484592	219	2.53	2	10484365-10484448	10484458-10484592
TU459	chr1	10484732	10485318	523	4.18	5	10484732-10484834	10484837-10484965	10484980-10485093	10485117-10485206	10485232-10485318
TU460	chr1	10485405	10485601	180	2.24	2	10485405-10485494	10485512-10485601
TU461	chr1	10485862	10486219	324	2.61	3	10485862-10485951	10485955-10486113	10486145-10486219
TU462	chr1	10487306	10487516	171	2.38	2	10487306-10487395	10487436-10487516
TU463	chr1	10487679	10488056	329	3.47	3	10487679-10487769	10487788-10487935	10487967-10488056
TU464	chr1	10490371	10490804	332	2.65	4	10490371-10490460	10490487-10490578	10490593-10490673	10490736-10490804
TU465	chr1	10491429	10491642	180	2.00	2	10491429-10491518	10491553-10491642
TU466	chr1	10494704	10495023	275	2.56	3	10494704-10494795	10494809-10494906	10494939-10495023
TU467	chr1	10499597	10505103	212	12.71	2	10499597-10499696	10504992-10505103
TU468	chr1	10508742	10508956	180	3.11	2	10508742-10508831	10508867-10508956
TU469	chr1	10520247	10520440	194	2.79	1	10520247-10520440
TU470	chr1	10520941	10524315	284	7.40	3	10520941-10520978	10524036-10524119	10524154-10524315
TU471	chr1	10522179	10522391	180	2.29	2	10522179-10522268	10522302-10522391
TU472	chr1	10523594	10523820	193	3.18	2	10523594-10523696	10523731-10523820
TU473	chr1	10530275	10530476	173	2.00	2	10530275-10530364	10530394-10530476
TU474	chr1	10532091	10532271	178	2.43	2	10532091-10532180	10532184-10532271
TU475	chr1	10534311	10534515	180	2.00	2	10534311-10534400	10534426-10534515
TU476	chr1	10548108	10548305	180	2.73	2	10548108-10548197	10548216-10548305
TU477	chr1	10548354	10548546	180	2.55	2	10548354-10548443	10548457-10548546
TU478	chr1	10548902	10549235	302	2.86	3	10548902-10548991	10548997-10549114	10549142-10549235
TU479	chr1	10567630	10567829	180	2.00	2	10567630-10567719	10567740-10567829
TU480	chr1	10568603	10568814	180	2.00	2	10568603-10568692	10568725-10568814
TU481	chr1	10574574	10574773	162	2.00	2	10574574-10574662	10574701-10574773
TU482	chr1	10574834	10575027	180	2.00	2	10574834-10574923	10574938-10575027
TU483	chr1	10586924	10587114	180	2.00	2	10586924-10587013	10587025-10587114
TU484	chr1	10587521	10587727	180	2.12	2	10587521-10587610	10587638-10587727
TU485	chr1	10588631	10588828	180	2.37	2	10588631-10588720	10588739-10588828
TU486	chr1	10595638	10595839	180	2.47	2	10595638-10595727	10595750-10595839
TU487	chr1	10673092	10673356	246	2.39	2	10673092-10673181	10673201-10673356
TU488	chr1	10674494	10674760	267	3.37	1	10674494-10674760
TU489	chr1	10674858	10675055	180	2.42	2	10674858-10674947	10674966-10675055
TU490	chr1	10676056	10676251	154	2.00	2	10676056-10676119	10676162-10676251
TU491	chr1	10678024	10678311	284	3.76	2	10678024-10678110	10678115-10678311
TU492	chr1	10679548	10679889	280	3.06	3	10679548-10679637	10679673-10679776	10679804-10679889
TU493	chr1	10679996	10680288	293	7.07	1	10679996-10680288
TU494	chr1	10680290	10680499	186	5.28	2	10680290-10680379	10680404-10680499
TU495	chr1	10680656	10680860	198	5.07	2	10680656-10680745	10680753-10680860
TU496	chr1	10681951	10682157	180	2.93	2	10681951-10682040	10682068-10682157
TU497	chr1	10682931	10683114	177	2.00	2	10682931-10683020	10683028-10683114
TU498	chr1	10683334	10683522	164	2.01	2	10683334-10683407	10683433-10683522
TU499	chr1	10683712	10683979	268	3.34	1	10683712-10683979
TU500	chr1	10684406	10684606	165	2.00	2	10684406-10684484	10684521-10684606
TU501	chr1	10685602	10685801	180	2.75	2	10685602-10685691	10685712-10685801
TU502	chr1	10686114	10686303	170	2.00	2	10686114-10686194	10686215-10686303
TU503	chr1	10686386	10686599	156	2.57	2	10686386-10686451	10686510-10686599
TU504	chr1	10686696	10687142	378	3.22	3	10686696-10686764	10686816-10686923	10686942-10687142
TU505	chr1	10687383	10687573	180	2.26	2	10687383-10687472	10687484-10687573
TU506	chr1	10687679	10687879	201	3.30	1	10687679-10687879
TU507	chr1	10688133	10688345	191	4.42	2	10688133-10688231	10688254-10688345
TU508	chr1	10688495	10688700	192	4.65	2	10688495-10688595	10688610-10688700
TU509	chr1	10688848	10689900	495	3.70	3	10688848-10689098	10689118-10689202	10689742-10689900
TU510	chr1	10692204	10692420	180	2.76	2	10692204-10692293	10692331-10692420
TU511	chr1	10694312	10694500	174	2.00	2	10694312-10694396	10694412-10694500
TU512	chr1	10696366	10696578	180	2.00	2	10696366-10696455	10696489-10696578
TU513	chr1	10699548	10706403	461	9.42	3	10699548-10699730	10705876-10705998	10706249-10706403
TU514	chr1	10704474	10704677	161	2.00	2	10704474-10704548	10704592-10704677
TU515	chr1	10706618	10706825	180	2.00	2	10706618-10706707	10706736-10706825
TU516	chr1	10716696	10717390	695	8.83	1	10716696-10717390
TU517	chr1	10717404	10727364	2785	7.66	9	10717404-10717480	10719444-10719533	10722264-10722950	10722996-10723661	10723663-10724077	10726417-10726825	10726833-10726922	10727002-10727106	10727119-10727364
TU518	chr1	10720537	10720688	150	2.01	2	10720537-10720596	10720599-10720688
TU519	chr1	10724083	10724946	853	12.86	2	10724083-10724845	10724857-10724946
TU520	chr1	10724955	10725798	800	8.73	3	10724955-10725238	10725240-10725665	10725709-10725798
TU521	chr1	10725862	10726251	345	5.47	3	10725862-10725983	10725989-10726121	10726162-10726251
TU522	chr1	10746098	10746297	180	2.96	2	10746098-10746187	10746208-10746297
TU523	chr1	10748718	10748967	250	6.32	1	10748718-10748967
TU524	chr1	10748987	10749180	180	2.51	2	10748987-10749076	10749091-10749180
TU525	chr1	10754408	10754589	165	2.00	2	10754408-10754488	10754506-10754589
TU526	chr1	10758383	10758590	150	2.00	2	10758383-10758472	10758531-10758590
TU527	chr1	10778012	10778218	180	2.00	2	10778012-10778101	10778129-10778218
TU528	chr1	10790885	10791200	307	3.56	2	10790885-10790974	10790984-10791200
TU529	chr1	10792008	10792207	200	2.38	1	10792008-10792207
TU530	chr1	10792350	10792560	204	3.37	2	10792350-10792454	10792462-10792560
TU531	chr1	10792916	10793286	327	2.73	3	10792916-10793005	10793031-10793177	10793197-10793286
TU532	chr1	10793399	10794286	741	3.70	5	10793399-10793665	10793670-10793778	10793873-10794000	10794020-10794166	10794197-10794286
TU533	chr1	10794550	10794769	220	4.41	1	10794550-10794769
TU534	chr1	10794817	10795243	395	5.59	2	10794817-10795110	10795143-10795243
TU535	chr1	10795566	10795767	188	3.87	2	10795566-10795663	10795678-10795767
TU536	chr1	10797069	10797260	190	2.92	2	10797069-10797164	10797167-10797260
TU537	chr1	10800369	10800549	151	2.00	2	10800369-10800452	10800483-10800549
TU538	chr1	10818678	10818881	180	2.73	2	10818678-10818767	10818792-10818881
TU539	chr1	10819688	10819901	180	2.00	2	10819688-10819777	10819812-10819901
TU540	chr1	10843861	10844064	180	2.12	2	10843861-10843950	10843975-10844064
TU541	chr1	10847710	10847901	180	2.00	2	10847710-10847799	10847812-10847901
TU542	chr1	10852849	10853077	212	4.13	2	10852849-10852946	10852964-10853077
TU543	chr1	10897269	10897457	180	2.00	2	10897269-10897358	10897368-10897457
TU544	chr1	10957896	10958107	180	2.37	2	10957896-10957985	10958018-10958107
TU545	chr1	10959944	10960142	180	2.00	2	10959944-10960033	10960053-10960142
TU546	chr1	10965706	10965911	180	3.00	2	10965706-10965795	10965822-10965911
TU547	chr1	10979341	10979548	180	2.83	2	10979341-10979430	10979459-10979548
TU548	chr1	11063079	11063290	180	2.68	2	11063079-11063168	11063201-11063290
TU549	chr1	11064194	11064400	180	2.00	2	11064194-11064283	11064311-11064400
TU550	chr1	11065586	11065794	180	2.33	2	11065586-11065675	11065705-11065794
TU551	chr1	11066396	11066619	201	2.27	2	11066396-11066506	11066530-11066619
TU552	chr1	11066912	11067161	250	7.20	1	11066912-11067161
TU553	chr1	11073498	11073712	215	3.35	1	11073498-11073712
TU554	chr1	12053982	12054173	180	2.00	2	12053982-12054071	12054084-12054173
TU555	chr1	12085755	12085950	172	2.00	2	12085755-12085843	12085868-12085950
TU556	chr1	12103790	12103984	174	2.42	2	12103790-12103880	12103902-12103984
TU557	chr1	12105632	12105829	180	3.00	2	12105632-12105721	12105740-12105829
TU558	chr1	12105890	12106111	180	2.00	2	12105890-12105979	12106022-12106111
TU559	chr1	12107007	12107207	180	3.00	2	12107007-12107096	12107118-12107207
TU560	chr1	12129480	12129800	312	3.97	2	12129480-12129570	12129580-12129800
TU561	chr1	12129828	12130028	180	2.43	2	12129828-12129917	12129939-12130028
TU562	chr1	12132563	12132775	199	2.81	2	12132563-12132652	12132667-12132775
TU563	chr1	12134017	12134220	200	4.04	2	12134017-12134112	12134117-12134220
TU564	chr1	12137814	12138022	160	2.30	2	12137814-12137903	12137953-12138022
TU565	chr1	12139279	12139487	189	3.61	2	12139279-12139393	12139414-12139487
TU566	chr1	12142567	12142771	163	2.00	2	12142567-12142646	12142689-12142771
TU567	chr1	12142993	12143193	180	2.00	2	12142993-12143082	12143104-12143193
TU568	chr1	12143833	12144278	281	4.93	3	12143833-12143922	12143939-12144037	12144187-12144278
TU569	chr1	12146200	12146415	180	2.00	2	12146200-12146289	12146326-12146415
TU570	chr1	12147660	12148090	362	3.26	3	12147660-12147738	12147782-12147871	12147898-12148090
TU571	chr1	12413120	12413320	180	2.00	2	12413120-12413209	12413231-12413320
TU572	chr1	12416602	12416821	201	2.78	2	12416602-12416691	12416711-12416821
TU573	chr1	12418042	12418234	186	2.95	2	12418042-12418137	12418145-12418234
TU574	chr1	12841667	12841880	183	2.39	2	12841667-12841759	12841791-12841880
TU575	chr1	12841994	12842192	175	2.00	2	12841994-12842082	12842107-12842192
TU576	chr1	12844183	12844366	180	2.48	2	12844183-12844272	12844277-12844366
TU577	chr1	12846862	12847055	194	2.82	1	12846862-12847055
TU578	chr1	12855115	12855326	182	3.75	2	12855115-12855199	12855230-12855326
TU579	chr1	12855843	12856030	180	2.83	2	12855843-12855932	12855941-12856030
TU580	chr1	12970507	12970698	180	2.00	2	12970507-12970596	12970609-12970698
TU581	chr1	12983058	12989480	492	5.56	4	12983058-12983208	12984857-12985004	12986398-12986500	12989391-12989480
TU582	chr1	12994003	12994193	180	2.94	2	12994003-12994092	12994104-12994193
TU583	chr1	12997554	12999277	298	9.93	2	12997554-12997662	12999089-12999277
TU584	chr1	13004400	13009755	542	9.33	4	13004400-13004489	13005762-13005869	13007763-13007894	13009544-13009755
TU585	chr1	13011629	13017652	2392	11.99	5	13011629-13011698	13014189-13014412	13015514-13016957	13016971-13017578	13017607-13017652
TU586	chr1	13014589	13014787	180	2.00	2	13014589-13014678	13014698-13014787
TU587	chr1	13018163	13018367	186	2.45	2	13018163-13018258	13018278-13018367
TU588	chr1	13018782	13018976	181	2.97	2	13018782-13018871	13018886-13018976
TU589	chr1	13019703	13019904	180	2.93	2	13019703-13019792	13019815-13019904
TU590	chr1	13027643	13027834	180	2.26	2	13027643-13027732	13027745-13027834
TU591	chr1	13030232	13030518	287	3.13	1	13030232-13030518
TU592	chr1	13030725	13030945	221	5.61	1	13030725-13030945
TU593	chr1	13031862	13032216	295	2.85	3	13031862-13031951	13031979-13032093	13032127-13032216
TU594	chr1	13032330	13032542	164	2.18	2	13032330-13032419	13032469-13032542
TU595	chr1	13032866	13033063	180	3.89	2	13032866-13032955	13032974-13033063
TU596	chr1	13094368	13095633	1232	13.35	2	13094368-13095205	13095240-13095633
TU597	chr1	13096372	13096568	170	2.00	2	13096372-13096459	13096487-13096568
TU598	chr1	13096964	13097148	184	4.67	2	13096964-13097056	13097058-13097148
TU599	chr1	13099942	13100130	178	2.28	2	13099942-13100031	13100043-13100130
TU600	chr1	13105210	13105416	176	2.00	2	13105210-13105299	13105331-13105416
TU601	chr1	13116126	13116504	322	2.34	3	13116126-13116215	13116243-13116400	13116431-13116504
TU602	chr1	13118809	13119023	205	2.38	2	13118809-13118857	13118868-13119023
TU603	chr1	13122627	13122828	180	2.00	2	13122627-13122716	13122739-13122828
TU604	chr1	13125254	13125591	296	2.34	3	13125254-13125343	13125372-13125487	13125502-13125591
TU605	chr1	13129984	13138117	453	9.33	3	13129984-13130161	13137829-13137918	13137933-13138117
TU606	chr1	13135678	13135869	180	2.00	2	13135678-13135767	13135780-13135869
TU607	chr1	13136300	13136499	180	2.00	2	13136300-13136389	13136410-13136499
TU608	chr1	13139663	13139866	180	2.23	2	13139663-13139752	13139777-13139866
TU609	chr1	13140868	13141564	569	2.81	5	13140868-13140955	13140994-13141083	13141113-13141336	13141375-13141464	13141488-13141564
TU610	chr1	13142885	13143097	213	4.81	1	13142885-13143097
TU611	chr1	13173519	13173709	180	2.87	2	13173519-13173608	13173620-13173709
TU612	chr1	13176301	13176480	180	3.00	1	13176301-13176480
TU613	chr1	13179306	13179510	180	2.00	2	13179306-13179395	13179421-13179510
TU614	chr1	13198379	13198572	180	2.00	2	13198379-13198468	13198483-13198572
TU615	chr1	13199766	13199955	180	2.71	2	13199766-13199855	13199866-13199955
TU616	chr1	13200037	13200252	180	2.49	2	13200037-13200126	13200163-13200252
TU617	chr1	13200278	13200507	218	2.61	2	13200278-13200395	13200408-13200507
TU618	chr1	13200629	13200827	199	4.90	1	13200629-13200827
TU619	chr1	13200878	13201078	186	3.67	2	13200878-13200967	13200983-13201078
TU620	chr1	13201744	13201946	192	4.13	2	13201744-13201835	13201847-13201946
TU621	chr1	13203512	13203691	160	2.00	2	13203512-13203597	13203618-13203691
TU622	chr1	13204423	13204593	171	2.25	1	13204423-13204593
TU623	chr1	13210356	13210778	410	3.47	3	13210356-13210549	13210552-13210677	13210689-13210778
TU624	chr1	13215744	13215941	170	2.00	2	13215744-13215833	13215862-13215941
TU625	chr1	13306504	13306712	180	2.97	2	13306504-13306593	13306623-13306712
TU626	chr1	13318831	13319021	180	2.72	2	13318831-13318920	13318932-13319021
TU627	chr1	13324848	13325053	180	2.46	2	13324848-13324937	13324964-13325053
TU628	chr1	13325785	13325990	180	2.19	2	13325785-13325874	13325901-13325990
TU629	chr1	14343373	14343546	171	3.56	2	14343373-14343479	14343483-14343546
TU630	chr1	14640563	14640968	406	9.49	1	14640563-14640968
TU631	chr1	14641553	14642014	432	7.53	3	14641553-14641650	14641663-14641915	14641934-14642014
TU632	chr1	14642199	14642843	645	12.70	1	14642199-14642843
TU633	chr1	14791011	14791213	180	2.00	2	14791011-14791100	14791124-14791213
TU634	chr1	14883754	14883949	180	2.00	2	14883754-14883843	14883860-14883949
TU635	chr1	14946892	14947091	180	2.00	2	14946892-14946981	14947002-14947091
TU636	chr1	14950940	14951150	180	2.00	2	14950940-14951029	14951061-14951150
TU637	chr1	14965138	14965332	163	2.00	2	14965138-14965220	14965253-14965332
TU638	chr1	14966306	14966521	215	2.21	2	14966306-14966430	14966432-14966521
TU639	chr1	14967537	14967730	180	2.06	2	14967537-14967626	14967641-14967730
TU640	chr1	14968022	14968284	263	4.07	1	14968022-14968284
TU641	chr1	14969347	14969533	180	2.00	2	14969347-14969436	14969444-14969533
TU642	chr1	14969735	14969917	180	2.84	2	14969735-14969824	14969828-14969917
TU643	chr1	14970202	14970531	284	2.84	3	14970202-14970291	14970303-14970406	14970442-14970531
TU644	chr1	14970945	14971514	548	3.27	4	14970945-14971190	14971193-14971291	14971294-14971406	14971425-14971514
TU645	chr1	14972051	14972282	222	4.19	2	14972051-14972148	14972159-14972282
TU646	chr1	14976525	14976821	261	2.59	2	14976525-14976695	14976732-14976821
TU647	chr1	14985229	14988017	189	3.61	2	14985229-14985318	14987919-14988017
TU648	chr1	14993800	14994008	186	2.74	2	14993800-14993895	14993919-14994008
TU649	chr1	14999207	14999412	175	2.00	2	14999207-14999291	14999323-14999412
TU650	chr1	15000225	15000434	180	2.89	2	15000225-15000314	15000345-15000434
TU651	chr1	15001299	15001580	228	2.34	3	15001299-15001388	15001409-15001498	15001533-15001580
TU652	chr1	15001971	15002174	180	2.87	2	15001971-15002060	15002085-15002174
TU653	chr1	15003472	15003668	180	2.51	2	15003472-15003561	15003579-15003668
TU654	chr1	15004387	15004559	173	2.39	1	15004387-15004559
TU655	chr1	15004730	15004931	180	2.39	2	15004730-15004819	15004842-15004931
TU656	chr1	15005620	15005828	170	2.00	2	15005620-15005701	15005741-15005828
TU657	chr1	15007073	15007293	179	2.16	2	15007073-15007162	15007205-15007293
TU658	chr1	15009011	15009223	167	2.00	2	15009011-15009090	15009137-15009223
TU659	chr1	15010618	15011127	486	5.41	2	15010618-15010831	15010856-15011127
TU660	chr1	15011171	15011508	304	3.23	3	15011171-15011257	15011280-15011399	15011412-15011508
TU661	chr1	15015562	15015760	179	2.41	2	15015562-15015650	15015671-15015760
TU662	chr1	15016355	15016554	181	2.61	2	15016355-15016444	15016464-15016554
TU663	chr1	15017144	15017373	230	2.71	1	15017144-15017373
TU664	chr1	15017765	15017956	167	2.00	2	15017765-15017848	15017874-15017956
TU665	chr1	15019082	15019292	194	4.60	2	15019082-15019182	15019200-15019292
TU666	chr1	15020805	15020998	180	2.85	2	15020805-15020894	15020909-15020998
TU667	chr1	15032996	15033283	281	3.11	2	15032996-15033186	15033194-15033283
TU668	chr1	15034038	15034248	180	2.57	2	15034038-15034127	15034159-15034248
TU669	chr1	15036242	15051160	542	3.68	6	15036242-15036331	15041146-15041235	15044238-15044359	15045887-15046015	15049225-15049286	15051112-15051160
TU670	chr1	15038858	15039056	180	2.91	2	15038858-15038947	15038967-15039056
TU671	chr1	15041742	15041941	180	3.00	2	15041742-15041831	15041852-15041941
TU672	chr1	15053348	15053965	237	4.53	2	15053348-15053401	15053783-15053965
TU673	chr1	15055266	15064908	460	4.98	4	15055266-15055362	15056468-15056589	15057319-15057467	15064817-15064908
TU674	chr1	15067582	15077054	1064	7.91	7	15067582-15067692	15070477-15070571	15070991-15071163	15073116-15073368	15073910-15074057	15076353-15076482	15076901-15077054
TU675	chr1	15069545	15069763	180	2.77	2	15069545-15069634	15069674-15069763
TU676	chr1	15070089	15070358	270	3.60	1	15070089-15070358
TU677	chr1	15082907	15085235	365	4.08	4	15082907-15082987	15083012-15083123	15085045-15085134	15085154-15085235
TU678	chr1	15090029	15090242	153	2.21	2	15090029-15090118	15090180-15090242
TU679	chr1	15090416	15090608	180	2.96	2	15090416-15090505	15090519-15090608
TU680	chr1	15094091	15094325	235	4.21	1	15094091-15094325
TU681	chr1	15094668	15094869	180	2.91	2	15094668-15094757	15094780-15094869
TU682	chr1	15095029	15095274	234	2.60	2	15095029-15095118	15095131-15095274
TU683	chr1	15095438	15095637	187	3.30	2	15095438-15095533	15095547-15095637
TU684	chr1	15096835	15097052	196	5.49	2	15096835-15096940	15096963-15097052
TU685	chr1	15097346	15097547	180	2.00	2	15097346-15097435	15097458-15097547
TU686	chr1	15097591	15097844	233	3.08	2	15097591-15097680	15097702-15097844
TU687	chr1	15098404	15098970	421	3.13	5	15098404-15098493	15098517-15098606	15098661-15098712	15098756-15098854	15098881-15098970
TU688	chr1	15099187	15099382	166	2.00	2	15099187-15099273	15099304-15099382
TU689	chr1	15100720	15100918	180	2.00	2	15100720-15100809	15100829-15100918
TU690	chr1	15118436	15128004	653	6.46	2	15118436-15118594	15127511-15128004
TU691	chr1	15119865	15120071	180	2.67	2	15119865-15119954	15119982-15120071
TU692	chr1	15120213	15120851	596	3.72	3	15120213-15120302	15120331-15120563	15120579-15120851
TU693	chr1	15120913	15121128	191	2.70	2	15120913-15121009	15121035-15121128
TU694	chr1	15121176	15121357	162	2.00	2	15121176-15121247	15121268-15121357
TU695	chr1	15121897	15122110	180	3.11	2	15121897-15121986	15122021-15122110
TU696	chr1	15122263	15123536	1184	4.60	6	15122263-15122371	15122382-15122556	15122569-15122699	15122732-15122824	15122845-15122934	15122951-15123536
TU697	chr1	15123588	15124277	668	5.45	3	15123588-15123698	15123709-15123917	15123930-15124277
TU698	chr1	15124660	15125054	395	4.46	1	15124660-15125054
TU699	chr1	15125617	15125869	227	2.78	2	15125617-15125753	15125780-15125869
TU700	chr1	15126261	15126841	411	2.52	5	15126261-15126350	15126438-15126488	15126541-15126630	15126646-15126735	15126752-15126841
TU701	chr1	15128939	15133821	223	6.69	2	15128939-15129056	15133717-15133821
TU702	chr1	15129314	15129521	172	2.13	2	15129314-15129395	15129432-15129521
TU703	chr1	15129869	15130064	180	2.23	2	15129869-15129958	15129975-15130064
TU704	chr1	15130113	15130329	180	2.37	2	15130113-15130202	15130240-15130329
TU705	chr1	15136072	15137058	264	7.55	2	15136072-15136153	15136877-15137058
TU706	chr1	15137131	15140626	233	3.32	3	15137131-15137211	15138735-15138791	15140532-15140626
TU707	chr1	15175559	15175759	180	2.67	2	15175559-15175648	15175670-15175759
TU708	chr1	15175826	15176013	159	2.00	2	15175826-15175912	15175942-15176013
TU709	chr1	15177174	15177418	213	4.69	2	15177174-15177296	15177329-15177418
TU710	chr1	15178126	15178329	180	3.57	2	15178126-15178215	15178240-15178329
TU711	chr1	15182378	15183941	1564	9.20	1	15182378-15183941
TU712	chr1	15584806	15584991	167	2.00	2	15584806-15584891	15584911-15584991
TU713	chr1	15658985	15659197	180	2.00	2	15658985-15659074	15659108-15659197
TU714	chr1	15667013	15667206	180	2.00	2	15667013-15667102	15667117-15667206
TU715	chr1	15680076	15680297	180	2.00	2	15680076-15680165	15680208-15680297
TU716	chr1	15683764	15683959	180	2.00	2	15683764-15683853	15683870-15683959
TU717	chr1	15685258	15685496	166	2.19	2	15685258-15685333	15685407-15685496
TU718	chr1	15979317	15979520	180	3.00	2	15979317-15979406	15979431-15979520
TU719	chr1	15994408	15994600	180	3.36	2	15994408-15994497	15994511-15994600
TU720	chr1	15999267	15999481	180	2.00	2	15999267-15999356	15999392-15999481
TU721	chr1	16008874	16009380	454	3.28	4	16008874-16008913	16008948-16009057	16009067-16009272	16009283-16009380
TU722	chr1	16009665	16010165	459	4.16	4	16009665-16009754	16009773-16009911	16009928-16010057	16010066-16010165
TU723	chr1	16010444	16010646	194	4.97	2	16010444-16010539	16010549-16010646
TU724	chr1	16010988	16011532	545	5.28	1	16010988-16011532
TU725	chr1	16019226	16019424	199	2.68	1	16019226-16019424
TU726	chr1	16019479	16019675	197	6.39	1	16019479-16019675
TU727	chr1	16020377	16020605	229	6.94	1	16020377-16020605
TU728	chr1	16020920	16023382	1214	20.12	3	16020920-16021269	16021348-16021888	16023060-16023382
TU729	chr1	16023446	16025179	1709	9.89	3	16023446-16023502	16023520-16024321	16024330-16025179
TU730	chr1	16025187	16025490	304	8.71	1	16025187-16025490
TU731	chr1	16025584	16025992	405	6.10	2	16025584-16025880	16025885-16025992
TU732	chr1	16026313	16026796	484	5.02	1	16026313-16026796
TU733	chr1	16027335	16027997	591	6.37	2	16027335-16027424	16027497-16027997
TU734	chr1	16047610	16047797	180	2.00	2	16047610-16047699	16047708-16047797
TU735	chr1	16069865	16070066	180	3.00	2	16069865-16069954	16069977-16070066
TU736	chr1	16089563	16089761	172	2.00	2	16089563-16089652	16089680-16089761
TU737	chr1	16098068	16098268	180	2.00	2	16098068-16098157	16098179-16098268
TU738	chr1	16379153	16379460	270	2.69	3	16379153-16379242	16379253-16379342	16379371-16379460
TU739	chr1	16382190	16382411	180	3.36	2	16382190-16382279	16382322-16382411
TU740	chr1	16385966	16386164	180	2.00	2	16385966-16386055	16386075-16386164
TU741	chr1	16388328	16388586	224	2.31	2	16388328-16388411	16388447-16388586
TU742	chr1	16405443	16405645	180	2.00	2	16405443-16405532	16405556-16405645
TU743	chr1	16406026	16406213	180	2.00	2	16406026-16406115	16406124-16406213
TU744	chr1	16415108	16415308	175	2.00	2	16415108-16415195	16415222-16415308
TU745	chr1	16420014	16420199	180	2.66	2	16420014-16420103	16420110-16420199
TU746	chr1	16422083	16422290	180	2.00	2	16422083-16422172	16422201-16422290
TU747	chr1	16422648	16422842	155	2.43	2	16422648-16422737	16422778-16422842
TU748	chr1	16423551	16423751	160	2.00	2	16423551-16423637	16423679-16423751
TU749	chr1	16424156	16424338	154	2.00	2	16424156-16424244	16424274-16424338
TU750	chr1	16445255	16445617	231	2.23	3	16445255-16445344	16445372-16445461	16445567-16445617
TU751	chr1	16450526	16450736	193	4.13	2	16450526-16450627	16450646-16450736
TU752	chr1	16451306	16451500	180	3.84	2	16451306-16451395	16451411-16451500
TU753	chr1	16452817	16453068	252	4.92	1	16452817-16453068
TU754	chr1	16453583	16453781	169	2.43	2	16453583-16453672	16453703-16453781
TU755	chr1	16456126	16456346	180	2.00	2	16456126-16456215	16456257-16456346
TU756	chr1	16456655	16456854	158	2.00	2	16456655-16456735	16456778-16456854
TU757	chr1	16458391	16458581	180	2.00	2	16458391-16458480	16458492-16458581
TU758	chr1	16461156	16461554	328	3.25	3	16461156-16461245	16461275-16461422	16461465-16461554
TU759	chr1	16462304	16462492	179	2.46	2	16462304-16462393	16462404-16462492
TU760	chr1	16465226	16465406	153	2.00	2	16465226-16465290	16465319-16465406
TU761	chr1	16470228	16470424	180	2.00	2	16470228-16470317	16470335-16470424
TU762	chr1	16499730	16499919	168	2.00	2	16499730-16499819	16499842-16499919
TU763	chr1	16550489	16550682	180	2.00	2	16550489-16550578	16550593-16550682
TU764	chr1	16551374	16551584	180	2.00	2	16551374-16551463	16551495-16551584
TU765	chr1	16563183	16563611	429	15.31	1	16563183-16563611
TU766	chr1	16563668	16564277	610	14.62	1	16563668-16564277
TU767	chr1	16564376	16564779	401	8.28	2	16564376-16564672	16564676-16564779
TU768	chr1	16582395	16582582	177	2.97	2	16582395-16582484	16582496-16582582
TU769	chr1	16583021	16583237	179	2.09	2	16583021-16583110	16583149-16583237
TU770	chr1	16925421	16925607	180	2.00	2	16925421-16925510	16925518-16925607
TU771	chr1	16927091	16927856	165	3.00	2	16927091-16927165	16927767-16927856
TU772	chr1	16930245	16930443	180	4.00	2	16930245-16930334	16930354-16930443
TU773	chr1	16931927	16932134	180	2.87	2	16931927-16932016	16932045-16932134
TU774	chr1	16932745	16932968	180	2.42	2	16932745-16932834	16932879-16932968
TU775	chr1	16984799	16984998	170	2.00	2	16984799-16984886	16984917-16984998
TU776	chr1	16985588	16985793	180	2.46	2	16985588-16985677	16985704-16985793
TU777	chr1	16993276	16993480	180	2.24	2	16993276-16993365	16993391-16993480
TU778	chr1	16993617	16993809	176	2.00	2	16993617-16993702	16993720-16993809
TU779	chr1	16993984	16994319	328	2.91	2	16993984-16994073	16994082-16994319
TU780	chr1	16994605	16994812	180	2.83	2	16994605-16994694	16994723-16994812
TU781	chr1	17013223	17013444	201	3.29	2	17013223-17013319	17013341-17013444
TU782	chr1	17013529	17013740	180	2.61	2	17013529-17013618	17013651-17013740
TU783	chr1	17014802	17015015	180	2.76	2	17014802-17014891	17014926-17015015
TU784	chr1	17015472	17015664	154	2.00	2	17015472-17015560	17015600-17015664
TU785	chr1	17015706	17016079	328	2.20	3	17015706-17015795	17015826-17015973	17015990-17016079
TU786	chr1	17016604	17016796	180	2.47	2	17016604-17016693	17016707-17016796
TU787	chr1	17059679	17059892	175	2.00	2	17059679-17059765	17059805-17059892
TU788	chr1	17103101	17103336	197	2.88	2	17103101-17103190	17103230-17103336
TU789	chr1	17104413	17104720	234	2.74	2	17104413-17104461	17104536-17104720
TU790	chr1	17105152	17105425	274	4.86	1	17105152-17105425
TU791	chr1	17106375	17106689	279	5.37	3	17106375-17106482	17106494-17106587	17106613-17106689
TU792	chr1	17123006	17123206	180	3.00	2	17123006-17123095	17123117-17123206
TU793	chr1	17130536	17130721	180	2.00	2	17130536-17130625	17130632-17130721
TU794	chr1	17131290	17131487	180	2.00	2	17131290-17131379	17131398-17131487
TU795	chr1	17135997	17137707	266	9.56	2	17135997-17136070	17137516-17137707
TU796	chr1	17139569	17139767	180	2.42	2	17139569-17139658	17139678-17139767
TU797	chr1	17143389	17143572	155	2.00	2	17143389-17143455	17143485-17143572
TU798	chr1	17144584	17144822	239	4.50	1	17144584-17144822
TU799	chr1	17145842	17146062	158	2.35	2	17145842-17145909	17145973-17146062
TU800	chr1	17146612	17146799	180	2.00	2	17146612-17146701	17146710-17146799
TU801	chr1	17149107	17149268	156	2.00	2	17149107-17149196	17149203-17149268
TU802	chr1	17149839	17150067	224	3.07	2	17149839-17149954	17149960-17150067
TU803	chr1	17485821	17487833	2008	28.63	2	17485821-17485914	17485920-17487833
TU804	chr1	17488865	17489038	174	2.26	1	17488865-17489038
TU805	chr1	17489300	17489558	228	2.62	2	17489300-17489390	17489422-17489558
TU806	chr1	17492805	17493026	180	2.00	2	17492805-17492894	17492937-17493026
TU807	chr1	17493967	17494179	167	2.00	2	17493967-17494055	17494102-17494179
TU808	chr1	17495456	17495658	187	4.76	2	17495456-17495548	17495565-17495658
TU809	chr1	17497938	17498187	250	2.88	1	17497938-17498187
TU810	chr1	17500477	17500663	180	2.00	2	17500477-17500566	17500574-17500663
TU811	chr1	17502039	17502230	177	2.00	2	17502039-17502128	17502144-17502230
TU812	chr1	17508793	17509004	212	2.22	1	17508793-17509004
TU813	chr1	17509187	17509396	180	2.86	2	17509187-17509276	17509307-17509396
TU814	chr1	17510241	17510438	170	2.46	2	17510241-17510330	17510359-17510438
TU815	chr1	17510681	17510896	156	2.55	2	17510681-17510746	17510807-17510896
TU816	chr1	17511322	17512275	941	32.48	2	17511322-17511412	17511426-17512275
TU817	chr1	17512347	17518697	742	16.04	2	17512347-17512937	17518547-17518697
TU818	chr1	17514555	17514736	180	2.00	2	17514555-17514644	17514647-17514736
TU819	chr1	17523242	17523445	186	2.47	2	17523242-17523331	17523350-17523445
TU820	chr1	17524456	17524806	292	2.47	3	17524456-17524545	17524575-17524686	17524717-17524806
TU821	chr1	17527164	17527359	189	3.14	2	17527164-17527262	17527270-17527359
TU822	chr1	17537325	17537535	190	3.08	2	17537325-17537414	17537436-17537535
TU823	chr1	17537978	17538163	180	2.37	2	17537978-17538067	17538074-17538163
TU824	chr1	17538753	17538964	164	2.46	2	17538753-17538826	17538875-17538964
TU825	chr1	17555220	17555434	180	3.00	2	17555220-17555309	17555345-17555434
TU826	chr1	17555627	17555827	180	2.00	2	17555627-17555716	17555738-17555827
TU827	chr1	17616254	17616466	180	2.00	2	17616254-17616343	17616377-17616466
TU828	chr1	17625951	17626156	180	2.00	2	17625951-17626040	17626067-17626156
TU829	chr1	17630564	17630750	180	2.00	2	17630564-17630653	17630661-17630750
TU830	chr1	17778122	17778336	180	2.00	2	17778122-17778211	17778247-17778336
TU831	chr1	17779477	17779691	180	2.00	2	17779477-17779566	17779602-17779691
TU832	chr1	17781953	17782145	180	2.00	2	17781953-17782042	17782056-17782145
TU833	chr1	17783249	17783459	180	2.33	2	17783249-17783338	17783370-17783459
TU834	chr1	17825929	17826125	180	2.00	2	17825929-17826018	17826036-17826125
TU835	chr1	17826716	17827036	254	2.28	3	17826716-17826789	17826827-17826916	17826947-17827036
TU836	chr1	17838738	17838932	180	2.00	2	17838738-17838827	17838843-17838932
TU837	chr1	17840351	17840558	177	2.46	2	17840351-17840437	17840469-17840558
TU838	chr1	17845471	17845675	171	2.00	2	17845471-17845554	17845589-17845675
TU839	chr1	17847223	17847419	180	2.00	2	17847223-17847312	17847330-17847419
TU840	chr1	17848309	17848511	180	2.00	2	17848309-17848398	17848422-17848511
TU841	chr1	17875596	17875802	180	2.00	2	17875596-17875685	17875713-17875802
TU842	chr1	17900924	17901130	180	2.00	2	17900924-17901013	17901041-17901130
TU843	chr1	17949857	17950043	180	2.00	2	17949857-17949946	17949954-17950043
TU844	chr1	17968704	17968906	180	2.00	2	17968704-17968793	17968817-17968906
TU845	chr1	17970400	17970579	158	2.00	2	17970400-17970485	17970508-17970579
TU846	chr1	17970671	17970863	180	2.00	2	17970671-17970760	17970774-17970863
TU847	chr1	17971836	17972024	161	2.50	2	17971836-17971925	17971954-17972024
TU848	chr1	17988602	17988795	180	2.00	2	17988602-17988691	17988706-17988795
TU849	chr1	17997382	17997573	180	2.00	2	17997382-17997471	17997484-17997573
TU850	chr1	18024034	18024243	180	2.00	2	18024034-18024123	18024154-18024243
TU851	chr1	18210080	18210871	768	13.13	2	18210080-18210447	18210472-18210871
TU852	chr1	18211031	18213712	2560	10.53	5	18211031-18212340	18212418-18212699	18212722-18213022	18213032-18213145	18213160-18213712
TU853	chr1	18215608	18217603	400	2.99	4	18215608-18215697	18215707-18215796	18217363-18217492	18217514-18217603
TU854	chr1	18217133	18217322	180	2.00	2	18217133-18217222	18217233-18217322
TU855	chr1	18218012	18218296	285	8.18	1	18218012-18218296
TU856	chr1	18218303	18225796	297	8.78	3	18218303-18218394	18218397-18218497	18225693-18225796
TU857	chr1	18219079	18219288	180	3.96	2	18219079-18219168	18219199-18219288
TU858	chr1	18230169	18231262	303	4.33	2	18230169-18230258	18231050-18231262
TU859	chr1	18232038	18233884	159	2.26	2	18232038-18232127	18233816-18233884
TU860	chr1	18241550	18241737	170	2.41	2	18241550-18241629	18241648-18241737
TU861	chr1	18255064	18255261	180	2.00	2	18255064-18255153	18255172-18255261
TU862	chr1	18259760	18259962	180	2.87	2	18259760-18259849	18259873-18259962
TU863	chr1	18284082	18284295	180	2.00	2	18284082-18284171	18284206-18284295
TU864	chr1	18287845	18288028	182	2.90	2	18287845-18287936	18287939-18288028
TU865	chr1	18298712	18298923	180	2.00	2	18298712-18298801	18298834-18298923
TU866	chr1	18299041	18299245	180	2.00	2	18299041-18299130	18299156-18299245
TU867	chr1	18313003	18313207	180	2.00	2	18313003-18313092	18313118-18313207
TU868	chr1	18374147	18374351	180	3.48	2	18374147-18374236	18374262-18374351
TU869	chr1	18515563	18515757	180	2.00	2	18515563-18515652	18515668-18515757
TU870	chr1	18515899	18516100	175	2.00	2	18515899-18515988	18516016-18516100
TU871	chr1	18519719	18519968	221	2.30	2	18519719-18519808	18519838-18519968
TU872	chr1	18528056	18528260	180	2.00	2	18528056-18528145	18528171-18528260
TU873	chr1	18547322	18547510	180	2.00	2	18547322-18547411	18547421-18547510
TU874	chr1	18551385	18551572	155	2.00	2	18551385-18551470	18551504-18551572
TU875	chr1	18551755	18551970	180	2.00	2	18551755-18551844	18551881-18551970
TU876	chr1	18556962	18557184	180	2.33	2	18556962-18557051	18557095-18557184
TU877	chr1	18582391	18582596	170	2.00	2	18582391-18582479	18582516-18582596
TU878	chr1	18633852	18634058	172	2.00	2	18633852-18633934	18633970-18634058
TU879	chr1	18634528	18634725	180	2.07	2	18634528-18634617	18634636-18634725
TU880	chr1	19143713	19143905	180	2.00	2	19143713-19143802	19143816-19143905
TU881	chr1	19209994	19210195	184	4.85	2	19209994-19210083	19210102-19210195
TU882	chr1	19211706	19211908	173	2.40	2	19211706-19211811	19211842-19211908
TU883	chr1	19212460	19212667	208	6.00	1	19212460-19212667
TU884	chr1	19212861	19213407	514	4.77	3	19212861-19213106	19213134-19213309	19213316-19213407
TU885	chr1	19214645	19223895	504	3.17	5	19214645-19214734	19214758-19214875	19214932-19214988	19216981-19217132	19223809-19223895
TU886	chr1	19219625	19219831	180	3.65	2	19219625-19219714	19219742-19219831
TU887	chr1	19220423	19220727	284	3.67	3	19220423-19220514	19220520-19220624	19220641-19220727
TU888	chr1	19222005	19222217	180	3.38	2	19222005-19222094	19222128-19222217
TU889	chr1	19226345	19226540	180	2.00	2	19226345-19226434	19226451-19226540
TU890	chr1	19227260	19227474	180	2.00	2	19227260-19227349	19227385-19227474
TU891	chr1	19228912	19229088	158	2.00	2	19228912-19228994	19229014-19229088
TU892	chr1	19229930	19230140	180	2.00	2	19229930-19230019	19230051-19230140
TU893	chr1	19232412	19235962	504	4.69	3	19232412-19232557	19232559-19232723	19235770-19235962
TU894	chr1	19237276	19237472	168	2.23	2	19237276-19237365	19237395-19237472
TU895	chr1	19242533	19242725	191	3.05	2	19242533-19242622	19242625-19242725
TU896	chr1	19244574	19244772	180	2.86	2	19244574-19244663	19244683-19244772
TU897	chr1	19245166	19245388	211	3.93	2	19245166-19245286	19245299-19245388
TU898	chr1	19245823	19246005	150	2.00	2	19245823-19245909	19245943-19246005
TU899	chr1	19246804	19247018	179	2.44	2	19246804-19246892	19246929-19247018
TU900	chr1	19247232	19247425	183	3.40	2	19247232-19247323	19247335-19247425
TU901	chr1	19250446	19250646	180	2.06	2	19250446-19250535	19250557-19250646
TU902	chr1	19256586	19256777	180	2.00	2	19256586-19256675	19256688-19256777
TU903	chr1	19261497	19261705	180	2.00	2	19261497-19261586	19261616-19261705
TU904	chr1	19264377	19264578	180	2.07	2	19264377-19264466	19264489-19264578
TU905	chr1	19268470	19270529	160	3.88	2	19268470-19268565	19270466-19270529
TU906	chr1	19315183	19315368	180	2.41	2	19315183-19315272	19315279-19315368
TU907	chr1	19315505	19315724	216	3.21	2	19315505-19315594	19315599-19315724
TU908	chr1	19315849	19316059	180	3.19	2	19315849-19315938	19315970-19316059
TU909	chr1	19316241	19316434	180	2.00	2	19316241-19316330	19316345-19316434
TU910	chr1	19317268	19317482	205	3.85	2	19317268-19317357	19317368-19317482
TU911	chr1	19317539	19317755	216	3.76	2	19317539-19317641	19317643-19317755
TU912	chr1	19318203	19318409	177	2.08	2	19318203-19318289	19318320-19318409
TU913	chr1	19319085	19319288	180	2.00	2	19319085-19319174	19319199-19319288
TU914	chr1	19340780	19340962	180	2.37	2	19340780-19340869	19340873-19340962
TU915	chr1	19361218	19361421	180	2.00	2	19361218-19361307	19361332-19361421
TU916	chr1	19366959	19367186	228	35.89	1	19366959-19367186
TU917	chr1	19432342	19432543	180	2.00	2	19432342-19432431	19432454-19432543
TU918	chr1	19445550	19445742	180	2.00	2	19445550-19445639	19445653-19445742
TU919	chr1	19705858	19706078	180	2.45	2	19705858-19705947	19705989-19706078
TU920	chr1	19708854	19709030	167	2.01	2	19708854-19708943	19708954-19709030
TU921	chr1	19717226	19717418	180	2.03	2	19717226-19717315	19717329-19717418
TU922	chr1	19720709	19720908	180	3.00	2	19720709-19720798	19720819-19720908
TU923	chr1	19724137	19724305	169	2.28	1	19724137-19724305
TU924	chr1	19726093	19726281	180	2.97	2	19726093-19726182	19726192-19726281
TU925	chr1	19731076	19731289	180	2.00	2	19731076-19731165	19731200-19731289
TU926	chr1	19829091	19829286	180	3.12	2	19829091-19829180	19829197-19829286
TU927	chr1	19831469	19831670	180	2.95	2	19831469-19831558	19831581-19831670
TU928	chr1	20009314	20009811	497	4.46	2	20009314-20009704	20009706-20009811
TU929	chr1	20010384	20010767	341	5.07	2	20010384-20010459	20010503-20010767
TU930	chr1	20010945	20011330	371	4.34	3	20010945-20011034	20011049-20011197	20011199-20011330
TU931	chr1	20011381	20011587	180	2.66	2	20011381-20011470	20011498-20011587
TU932	chr1	20011881	20012990	1001	4.29	7	20011881-20011933	20011945-20012365	20012395-20012494	20012512-20012611	20012643-20012774	20012782-20012886	20012901-20012990
TU933	chr1	20013321	20014216	851	4.35	4	20013321-20013840	20013855-20013971	20013999-20014122	20014127-20014216
TU934	chr1	20014546	20014861	311	6.31	2	20014546-20014635	20014641-20014861
TU935	chr1	20015415	20015643	229	6.26	1	20015415-20015643
TU936	chr1	20015759	20015975	217	3.24	1	20015759-20015975
TU937	chr1	20016488	20016683	180	2.87	2	20016488-20016577	20016594-20016683
TU938	chr1	20022236	20022442	180	3.00	2	20022236-20022325	20022353-20022442
TU939	chr1	20022554	20022938	290	2.39	3	20022554-20022643	20022671-20022780	20022849-20022938
TU940	chr1	20032520	20032724	180	3.00	2	20032520-20032609	20032635-20032724
TU941	chr1	20033582	20033786	180	2.84	2	20033582-20033671	20033697-20033786
TU942	chr1	20033815	20034034	180	2.00	2	20033815-20033904	20033945-20034034
TU943	chr1	20034087	20034298	167	2.08	2	20034087-20034163	20034209-20034298
TU944	chr1	20034674	20034899	226	2.71	1	20034674-20034899
TU945	chr1	20034906	20035463	468	3.12	4	20034906-20034995	20035014-20035175	20035211-20035302	20035340-20035463
TU946	chr1	20035590	20035799	185	3.21	2	20035590-20035684	20035710-20035799
TU947	chr1	20035965	20036170	180	2.00	2	20035965-20036054	20036081-20036170
TU948	chr1	20036317	20036534	209	3.45	2	20036317-20036431	20036441-20036534
TU949	chr1	20036615	20036806	181	2.62	2	20036615-20036705	20036717-20036806
TU950	chr1	20037041	20037534	408	4.64	4	20037041-20037094	20037146-20037235	20037268-20037439	20037443-20037534
TU951	chr1	20037618	20037864	193	2.46	2	20037618-20037752	20037807-20037864
TU952	chr1	20038049	20038209	151	2.23	2	20038049-20038105	20038116-20038209
TU953	chr1	20038297	20038543	227	4.21	2	20038297-20038418	20038439-20038543
TU954	chr1	20038545	20038971	427	3.58	1	20038545-20038971
TU955	chr1	20039662	20039901	240	3.84	1	20039662-20039901
TU956	chr1	20040520	20041024	354	2.44	4	20040520-20040609	20040648-20040739	20040779-20040860	20040935-20041024
TU957	chr1	20041327	20041611	285	3.69	1	20041327-20041611
TU958	chr1	20043457	20043702	234	3.75	2	20043457-20043582	20043595-20043702
TU959	chr1	20044291	20044503	190	3.31	2	20044291-20044390	20044414-20044503
TU960	chr1	20049528	20049746	180	2.96	2	20049528-20049617	20049657-20049746
TU961	chr1	20096370	20105981	151	2.46	2	20096370-20096409	20105871-20105981
TU962	chr1	20096718	20097014	273	3.36	2	20096718-20096900	20096925-20097014
TU963	chr1	20097762	20097962	180	3.76	2	20097762-20097851	20097873-20097962
TU964	chr1	20101131	20101320	180	2.30	2	20101131-20101220	20101231-20101320
TU965	chr1	20101456	20101655	180	2.63	2	20101456-20101545	20101566-20101655
TU966	chr1	20107146	20107348	156	2.47	2	20107146-20107235	20107283-20107348
TU967	chr1	20142664	20142858	164	2.00	2	20142664-20142740	20142772-20142858
TU968	chr1	20165161	20165359	180	2.00	2	20165161-20165250	20165270-20165359
TU969	chr1	20178515	20178857	289	4.73	2	20178515-20178579	20178634-20178857
TU970	chr1	20539938	20540135	184	5.71	2	20539938-20540028	20540043-20540135
TU971	chr1	20540172	20541944	156	3.56	2	20540172-20540225	20541843-20541944
TU972	chr1	20540647	20540863	180	2.92	2	20540647-20540736	20540774-20540863
TU973	chr1	20546774	20547302	364	4.78	3	20546774-20546896	20547041-20547191	20547213-20547302
TU974	chr1	20549573	20549758	180	2.00	2	20549573-20549662	20549669-20549758
TU975	chr1	20550135	20550339	180	3.00	2	20550135-20550224	20550250-20550339
TU976	chr1	20938552	20938764	180	3.00	2	20938552-20938641	20938675-20938764
TU977	chr1	21034717	21034908	180	2.00	2	21034717-21034806	21034819-21034908
TU978	chr1	21082057	21082257	180	2.00	2	21082057-21082146	21082168-21082257
TU979	chr1	21114904	21115110	180	2.00	2	21114904-21114993	21115021-21115110
TU980	chr1	21115134	21115335	160	2.00	2	21115134-21115220	21115263-21115335
TU981	chr1	21115745	21115938	174	2.34	2	21115745-21115834	21115855-21115938
TU982	chr1	21626622	21626830	179	2.00	2	21626622-21626711	21626742-21626830
TU983	chr1	21632435	21632629	180	2.92	2	21632435-21632524	21632540-21632629
TU984	chr1	21639768	21639972	180	3.37	2	21639768-21639857	21639883-21639972
TU985	chr1	21640201	21640421	175	2.11	2	21640201-21640290	21640337-21640421
TU986	chr1	21640537	21640723	180	2.17	2	21640537-21640626	21640634-21640723
TU987	chr1	21646307	21646702	384	3.28	2	21646307-21646396	21646409-21646702
TU988	chr1	21652559	21652747	174	2.00	2	21652559-21652645	21652661-21652747
TU989	chr1	21711919	21712411	380	2.63	4	21711919-21712008	21712040-21712129	21712196-21712305	21712322-21712411
TU990	chr1	21712806	21713219	327	2.14	4	21712806-21712888	21712896-21712981	21713022-21713111	21713152-21713219
TU991	chr1	21713295	21713701	407	5.88	1	21713295-21713701
TU992	chr1	21713711	21713920	189	4.55	2	21713711-21713802	21713824-21713920
TU993	chr1	21714643	21714867	197	4.96	2	21714643-21714748	21714777-21714867
TU994	chr1	21714884	21715796	753	3.53	6	21714884-21714973	21715003-21715266	21715294-21715389	21715416-21715517	21715545-21715655	21715707-21715796
TU995	chr1	21715919	21716149	221	4.42	2	21715919-21716024	21716035-21716149
TU996	chr1	21717382	21717559	150	2.00	2	21717382-21717460	21717489-21717559
TU997	chr1	21719262	21719452	180	2.00	2	21719262-21719351	21719363-21719452
TU998	chr1	21719468	21719658	180	3.00	2	21719468-21719557	21719569-21719658
TU999	chr1	21727972	21728186	154	2.29	2	21727972-21728061	21728123-21728186
TU1000	chr1	21728326	21728540	180	2.87	2	21728326-21728415	21728451-21728540
TU1001	chr1	21743056	21743249	180	2.00	2	21743056-21743145	21743160-21743249
TU1002	chr1	21768359	21768543	180	2.00	2	21768359-21768448	21768454-21768543
TU1003	chr1	21771040	21771230	191	2.66	1	21771040-21771230
TU1004	chr1	21774312	21774511	180	2.00	2	21774312-21774401	21774422-21774511
TU1005	chr1	22512352	22512569	177	2.50	2	22512352-22512438	22512480-22512569
TU1006	chr1	22524684	22524917	204	2.94	2	22524684-22524797	22524828-22524917
TU1007	chr1	22528219	22529677	1364	21.18	5	22528219-22528308	22528313-22528618	22528628-22529254	22529317-22529441	22529462-22529677
TU1008	chr1	22529838	22530471	608	7.97	3	22529838-22529940	22529950-22530049	22530067-22530471
TU1009	chr1	22534445	22534644	177	2.00	2	22534445-22534533	22534557-22534644
TU1010	chr1	22539606	22539934	271	2.61	3	22539606-22539686	22539719-22539818	22539845-22539934
TU1011	chr1	22540600	22540806	180	2.00	2	22540600-22540689	22540717-22540806
TU1012	chr1	22570079	22570320	242	3.57	1	22570079-22570320
TU1013	chr1	22570498	22570686	180	2.00	2	22570498-22570587	22570597-22570686
TU1014	chr1	22570992	22571433	431	3.70	2	22570992-22571326	22571338-22571433
TU1015	chr1	22571611	22572165	518	3.96	2	22571611-22571700	22571738-22572165
TU1016	chr1	22573542	22573741	180	2.58	2	22573542-22573631	22573652-22573741
TU1017	chr1	22575376	22575575	184	4.30	2	22575376-22575465	22575482-22575575
TU1018	chr1	22575579	22575803	197	3.23	2	22575579-22575685	22575714-22575803
TU1019	chr1	22576271	22576531	261	6.17	1	22576271-22576531
TU1020	chr1	22576615	22576909	279	2.80	2	22576615-22576701	22576718-22576909
TU1021	chr1	22577965	22578153	162	2.00	2	22577965-22578038	22578066-22578153
TU1022	chr1	22578989	22579286	278	3.22	2	22578989-22579176	22579197-22579286
TU1023	chr1	22581206	22581424	219	3.59	1	22581206-22581424
TU1024	chr1	22582414	22582608	195	2.72	1	22582414-22582608
TU1025	chr1	22584931	22585138	180	2.88	2	22584931-22585020	22585049-22585138
TU1026	chr1	22607665	22618077	472	8.49	3	22607665-22607809	22617736-22617967	22617983-22618077
TU1027	chr1	22607945	22608148	183	2.69	2	22607945-22608034	22608056-22608148
TU1028	chr1	22609514	22609714	180	2.86	2	22609514-22609603	22609625-22609714
TU1029	chr1	22614537	22614752	180	2.19	2	22614537-22614626	22614663-22614752
TU1030	chr1	22615093	22615282	180	2.86	2	22615093-22615182	22615193-22615282
TU1031	chr1	22615372	22615571	200	5.14	1	22615372-22615571
TU1032	chr1	22615771	22616040	270	4.95	1	22615771-22616040
TU1033	chr1	22616254	22616435	180	2.27	2	22616254-22616343	22616346-22616435
TU1034	chr1	22623651	22623839	180	2.00	2	22623651-22623740	22623750-22623839
TU1035	chr1	22624431	22639933	664	9.04	6	22624431-22624623	22626491-22626661	22631703-22631760	22631818-22631877	22637026-22637087	22639814-22639933
TU1036	chr1	22637412	22637607	180	2.62	2	22637412-22637501	22637518-22637607
TU1037	chr1	22644971	22645178	180	2.92	2	22644971-22645060	22645089-22645178
TU1038	chr1	22645301	22645518	218	4.47	1	22645301-22645518
TU1039	chr1	22645629	22646661	1031	14.62	2	22645629-22646191	22646194-22646661
TU1040	chr1	22646681	22647831	1093	9.76	3	22646681-22647234	22647284-22647592	22647602-22647831
TU1041	chr1	22734813	22735007	180	2.51	2	22734813-22734902	22734918-22735007
TU1042	chr1	22811311	22830788	2084	18.50	8	22811311-22811484	22817125-22817314	22820704-22821282	22822835-22822924	22822954-22823389	22823428-22823730	22829257-22829370	22830591-22830788
TU1043	chr1	22811765	22811977	187	3.56	2	22811765-22811855	22811882-22811977
TU1044	chr1	22812078	22812463	339	2.27	3	22812078-22812167	22812191-22812353	22812378-22812463
TU1045	chr1	22813719	22813938	175	2.46	2	22813719-22813803	22813849-22813938
TU1046	chr1	22814885	22815083	183	4.19	2	22814885-22814977	22814994-22815083
TU1047	chr1	22815605	22816149	520	3.11	3	22815605-22815694	22815716-22816055	22816060-22816149
TU1048	chr1	22819074	22819254	163	2.55	2	22819074-22819163	22819182-22819254
TU1049	chr1	22819339	22820011	616	2.75	5	22819339-22819449	22819453-22819657	22819694-22819783	22819792-22819926	22819937-22820011
TU1050	chr1	22821353	22821593	228	4.14	2	22821353-22821484	22821498-22821593
TU1051	chr1	22821706	22822098	381	4.46	2	22821706-22821985	22821998-22822098
TU1052	chr1	22822268	22822668	346	6.80	3	22822268-22822369	22822414-22822506	22822518-22822668
TU1053	chr1	22823789	22823983	195	4.09	1	22823789-22823983
TU1054	chr1	22824320	22824511	189	3.23	2	22824320-22824409	22824413-22824511
TU1055	chr1	22825074	22826242	1106	4.81	6	22825074-22825185	22825187-22825361	22825395-22825535	22825546-22825975	22825991-22826148	22826153-22826242
TU1056	chr1	22826262	22826545	284	2.85	1	22826262-22826545
TU1057	chr1	22826759	22827320	514	3.13	5	22826759-22826848	22826859-22827001	22827024-22827115	22827125-22827223	22827231-22827320
TU1058	chr1	22828219	22828468	250	2.68	1	22828219-22828468
TU1059	chr1	22828600	22828797	180	2.94	2	22828600-22828689	22828708-22828797
TU1060	chr1	22830914	22832029	1102	17.46	3	22830914-22831292	22831294-22831930	22831944-22832029
TU1061	chr1	22832196	22832394	173	2.39	2	22832196-22832278	22832305-22832394
TU1062	chr1	22832738	22833448	687	5.20	4	22832738-22833043	22833048-22833193	22833207-22833342	22833350-22833448
TU1063	chr1	22833592	22834125	506	6.65	2	22833592-22833997	22834026-22834125
TU1064	chr1	22834219	22834640	422	7.72	1	22834219-22834640
TU1065	chr1	22834775	22835154	369	5.63	2	22834775-22835029	22835041-22835154
TU1066	chr1	22835171	22835485	315	5.08	1	22835171-22835485
TU1067	chr1	22892783	22892977	181	3.94	2	22892783-22892872	22892887-22892977
TU1068	chr1	22893768	22894119	286	3.60	3	22893768-22893857	22893892-22893997	22894030-22894119
TU1069	chr1	22908434	22908620	180	2.18	2	22908434-22908523	22908531-22908620
TU1070	chr1	22912832	22913037	180	2.00	2	22912832-22912921	22912948-22913037
TU1071	chr1	22933286	22933492	180	2.00	2	22933286-22933375	22933403-22933492
TU1072	chr1	22972023	22972204	180	2.00	2	22972023-22972112	22972115-22972204
TU1073	chr1	22977587	22977782	180	3.28	2	22977587-22977676	22977693-22977782
TU1074	chr1	22978053	22978243	180	2.00	2	22978053-22978142	22978154-22978243
TU1075	chr1	22978597	22978795	180	2.00	2	22978597-22978686	22978706-22978795
TU1076	chr1	22979037	22979230	180	3.44	2	22979037-22979126	22979141-22979230
TU1077	chr1	23381801	23382010	178	2.00	2	23381801-23381890	23381923-23382010
TU1078	chr1	23385129	23385318	179	2.39	2	23385129-23385218	23385230-23385318
TU1079	chr1	23390306	23390545	231	3.74	2	23390306-23390426	23390436-23390545
TU1080	chr1	23392205	23392399	179	2.13	2	23392205-23392294	23392311-23392399
TU1081	chr1	23402178	23402374	180	2.95	2	23402178-23402267	23402285-23402374
TU1082	chr1	23403608	23403969	290	2.97	3	23403608-23403691	23403730-23403845	23403880-23403969
TU1083	chr1	23404431	23404752	257	4.06	2	23404431-23404633	23404699-23404752
TU1084	chr1	23405073	23405295	190	4.04	2	23405073-23405167	23405201-23405295
TU1085	chr1	23407212	23407870	543	3.13	4	23407212-23407290	23407312-23407401	23407488-23407577	23407587-23407870
TU1086	chr1	23409842	23410042	184	2.42	2	23409842-23409931	23409949-23410042
TU1087	chr1	23410199	23410410	202	2.62	2	23410199-23410310	23410321-23410410
TU1088	chr1	23417578	23417782	180	3.00	2	23417578-23417667	23417693-23417782
TU1089	chr1	23443798	23443994	180	3.07	2	23443798-23443887	23443905-23443994
TU1090	chr1	23445063	23445270	180	3.98	2	23445063-23445152	23445181-23445270
TU1091	chr1	23445696	23445891	181	3.85	2	23445696-23445785	23445801-23445891
TU1092	chr1	23446535	23447031	352	2.31	4	23446535-23446616	23446675-23446764	23446820-23446909	23446942-23447031
TU1093	chr1	23455955	23456146	180	2.00	2	23455955-23456044	23456057-23456146
TU1094	chr1	23457567	23457764	180	2.47	2	23457567-23457656	23457675-23457764
TU1095	chr1	23457995	23458202	178	2.00	2	23457995-23458082	23458113-23458202
TU1096	chr1	23458349	23458545	183	2.62	2	23458349-23458438	23458453-23458545
TU1097	chr1	23458832	23459043	180	2.00	2	23458832-23458921	23458954-23459043
TU1098	chr1	23459496	23459841	266	2.56	3	23459496-23459581	23459611-23459700	23459752-23459841
TU1099	chr1	23460117	23460311	156	2.00	2	23460117-23460182	23460222-23460311
TU1100	chr1	23467281	23467493	180	2.00	2	23467281-23467370	23467404-23467493
TU1101	chr1	23478326	23478534	179	2.00	2	23478326-23478415	23478446-23478534
TU1102	chr1	23481782	23481978	180	3.24	2	23481782-23481871	23481889-23481978
TU1103	chr1	23495245	23495461	180	2.00	2	23495245-23495334	23495372-23495461
TU1104	chr1	23497881	23498065	169	2.00	2	23497881-23497969	23497986-23498065
TU1105	chr1	23557075	23557294	156	2.34	2	23557075-23557140	23557205-23557294
TU1106	chr1	23557597	23557860	252	3.92	2	23557597-23557708	23557721-23557860
TU1107	chr1	23558011	23558338	308	3.91	2	23558011-23558228	23558249-23558338
TU1108	chr1	23568288	23568494	180	2.00	2	23568288-23568377	23568405-23568494
TU1109	chr1	23573566	23573777	180	2.78	2	23573566-23573655	23573688-23573777
TU1110	chr1	23574992	23575218	181	2.98	2	23574992-23575082	23575129-23575218
TU1111	chr1	23576168	23576848	634	3.49	3	23576168-23576257	23576289-23576436	23576453-23576848
TU1112	chr1	23577509	23577783	249	2.60	2	23577509-23577667	23577694-23577783
TU1113	chr1	23578404	23583738	589	4.07	3	23578404-23578768	23579910-23580043	23583649-23583738
TU1114	chr1	23580785	23580983	180	5.00	2	23580785-23580874	23580894-23580983
TU1115	chr1	23588655	23588855	180	2.56	2	23588655-23588744	23588766-23588855
TU1116	chr1	23589020	23589441	349	3.39	2	23589020-23589083	23589157-23589441
TU1117	chr1	23595082	23595316	220	4.36	2	23595082-23595208	23595224-23595316
TU1118	chr1	23595391	23595621	225	3.66	2	23595391-23595497	23595504-23595621
TU1119	chr1	23883033	23883398	366	3.79	1	23883033-23883398
TU1120	chr1	23883573	23883762	155	2.00	2	23883573-23883658	23883694-23883762
TU1121	chr1	23888765	23891660	331	4.99	2	23888765-23889051	23891617-23891660
TU1122	chr1	23889432	23889636	180	3.00	2	23889432-23889521	23889547-23889636
TU1123	chr1	23891792	23892001	180	2.00	2	23891792-23891881	23891912-23892001
TU1124	chr1	23892500	23892683	152	2.00	2	23892500-23892578	23892611-23892683
TU1125	chr1	23892739	23892943	174	5.05	2	23892739-23892853	23892885-23892943
TU1126	chr1	23893182	23916206	1953	10.91	12	23893182-23893391	23894357-23894836	23899589-23899698	23901657-23901746	23903796-23903977	23905992-23906136	23907824-23907995	23909376-23909586	23910195-23910253	23911404-23911510	23912139-23912258	23916140-23916206
TU1127	chr1	23895670	23896089	377	5.24	2	23895670-23895760	23895804-23896089
TU1128	chr1	23898017	23898356	250	2.39	3	23898017-23898083	23898123-23898222	23898274-23898356
TU1129	chr1	23911070	23911270	180	2.00	2	23911070-23911159	23911181-23911270
TU1130	chr1	23917105	23917306	180	2.38	2	23917105-23917194	23917217-23917306
TU1131	chr1	23918163	23918317	155	2.86	1	23918163-23918317
TU1132	chr1	23918510	23918758	232	2.30	2	23918510-23918599	23918617-23918758
TU1133	chr1	23918985	23919259	267	3.94	2	23918985-23919074	23919083-23919259
TU1134	chr1	23919538	23919732	180	2.41	2	23919538-23919627	23919643-23919732
TU1135	chr1	23919932	23920150	208	3.21	2	23919932-23920039	23920051-23920150
TU1136	chr1	23920533	23920749	180	3.91	2	23920533-23920622	23920660-23920749
TU1137	chr1	23922459	23922673	202	7.06	2	23922459-23922551	23922565-23922673
TU1138	chr1	23923041	23923234	165	2.00	2	23923041-23923125	23923155-23923234
TU1139	chr1	23925185	23925577	357	4.00	3	23925185-23925274	23925299-23925469	23925482-23925577
TU1140	chr1	23929217	23929632	412	3.00	2	23929217-23929306	23929311-23929632
TU1141	chr1	23930729	23930923	180	4.47	2	23930729-23930818	23930834-23930923
TU1142	chr1	23932749	23932948	180	2.68	2	23932749-23932838	23932859-23932948
TU1143	chr1	23936006	23936251	246	5.31	1	23936006-23936251
TU1144	chr1	23936831	23937185	351	3.27	2	23936831-23936922	23936927-23937185
TU1145	chr1	23939942	23940124	180	2.00	2	23939942-23940031	23940035-23940124
TU1146	chr1	24049012	24049341	288	2.50	3	24049012-24049101	24049117-24049224	24049252-24049341
TU1147	chr1	24082262	24082537	268	4.17	2	24082262-24082428	24082437-24082537
TU1148	chr1	24082588	24082828	239	3.95	2	24082588-24082714	24082717-24082828
TU1149	chr1	24083071	24083407	337	7.86	1	24083071-24083407
TU1150	chr1	24083751	24083967	191	3.36	2	24083751-24083840	24083867-24083967
TU1151	chr1	24085518	24085718	180	2.00	2	24085518-24085607	24085629-24085718
TU1152	chr1	24085747	24085957	180	3.34	2	24085747-24085836	24085868-24085957
TU1153	chr1	24086535	24086736	180	2.59	2	24086535-24086624	24086647-24086736
TU1154	chr1	24087161	24087337	158	2.34	2	24087161-24087259	24087279-24087337
TU1155	chr1	24105612	24105803	162	2.35	2	24105612-24105683	24105714-24105803
TU1156	chr1	24131659	24131927	269	3.68	1	24131659-24131927
TU1157	chr1	24131959	24132345	374	5.74	2	24131959-24132055	24132069-24132345
TU1158	chr1	24132432	24132716	285	4.21	1	24132432-24132716
TU1159	chr1	24132860	24133574	628	3.40	4	24132860-24132949	24133018-24133115	24133119-24133468	24133485-24133574
TU1160	chr1	24134150	24134338	183	3.08	2	24134150-24134242	24134249-24134338
TU1161	chr1	24134525	24134806	282	5.74	1	24134525-24134806
TU1162	chr1	24134994	24136005	986	12.30	2	24134994-24135340	24135367-24136005
TU1163	chr1	24138394	24138588	180	2.04	2	24138394-24138483	24138499-24138588
TU1164	chr1	25365012	25365195	172	2.00	2	25365012-25365100	25365113-25365195
TU1165	chr1	25371057	25371265	180	2.00	2	25371057-25371146	25371176-25371265
TU1166	chr1	25371917	25372124	177	3.15	2	25371917-25372003	25372035-25372124
TU1167	chr1	25373837	25374037	180	2.44	2	25373837-25373926	25373948-25374037
TU1168	chr1	25379226	25379444	209	3.38	2	25379226-25379344	25379355-25379444
TU1169	chr1	25525007	25525217	177	2.00	2	25525007-25525096	25525131-25525217
TU1170	chr1	25528475	25528697	180	2.26	2	25528475-25528564	25528608-25528697
TU1171	chr1	25529350	25529557	180	2.00	2	25529350-25529439	25529468-25529557
TU1172	chr1	25529729	25529939	180	2.19	2	25529729-25529818	25529850-25529939
TU1173	chr1	25530314	25530514	180	3.00	2	25530314-25530403	25530425-25530514
TU1174	chr1	25530573	25530754	176	2.00	2	25530573-25530662	25530669-25530754
TU1175	chr1	25532009	25532217	180	2.63	2	25532009-25532098	25532128-25532217
TU1176	chr1	25532220	25532418	180	2.14	2	25532220-25532309	25532329-25532418
TU1177	chr1	25533596	25533826	231	3.78	1	25533596-25533826
TU1178	chr1	25535298	25535494	163	2.48	2	25535298-25535370	25535405-25535494
TU1179	chr1	25536364	25536625	262	3.35	1	25536364-25536625
TU1180	chr1	25538553	25538816	264	3.90	1	25538553-25538816
TU1181	chr1	25539449	25539657	198	2.98	2	25539449-25539557	25539569-25539657
TU1182	chr1	25540696	25540899	180	2.00	2	25540696-25540785	25540810-25540899
TU1183	chr1	25541651	25541845	180	3.00	2	25541651-25541740	25541756-25541845
TU1184	chr1	25543544	25543737	180	3.20	2	25543544-25543633	25543648-25543737
TU1185	chr1	25649670	25649860	180	2.00	2	25649670-25649759	25649771-25649860
TU1186	chr1	25685536	25685724	170	2.00	2	25685536-25685615	25685635-25685724
TU1187	chr1	25715344	25715578	211	3.19	2	25715344-25715433	25715458-25715578
TU1188	chr1	25715893	25716082	180	2.67	2	25715893-25715982	25715993-25716082
TU1189	chr1	25716267	25716475	182	2.81	2	25716267-25716356	25716384-25716475
TU1190	chr1	25719163	25719355	159	2.47	2	25719163-25719231	25719266-25719355
TU1191	chr1	25745401	25745604	180	2.00	2	25745401-25745490	25745515-25745604
TU1192	chr1	25746396	25746594	180	2.00	2	25746396-25746485	25746505-25746594
TU1193	chr1	26541225	26541414	180	2.00	2	26541225-26541314	26541325-26541414
TU1194	chr1	26586948	26587137	180	2.00	2	26586948-26587037	26587048-26587137
TU1195	chr1	26591760	26591954	165	2.40	2	26591760-26591849	26591880-26591954
TU1196	chr1	26654361	26654561	180	2.00	2	26654361-26654450	26654472-26654561
TU1197	chr1	26674152	26674403	218	2.67	2	26674152-26674279	26674314-26674403
TU1198	chr1	26674512	26674715	175	2.00	2	26674512-26674596	26674626-26674715
TU1199	chr1	26676205	26676492	288	5.91	1	26676205-26676492
TU1200	chr1	26676548	26676758	180	2.27	2	26676548-26676637	26676669-26676758
TU1201	chr1	26676911	26687308	890	4.08	5	26676911-26677021	26677024-26677131	26682803-26682892	26682899-26682999	26686829-26687308
TU1202	chr1	26677337	26677557	195	2.45	2	26677337-26677418	26677445-26677557
TU1203	chr1	26679272	26679464	180	2.27	2	26679272-26679361	26679375-26679464
TU1204	chr1	26679788	26680277	461	4.05	3	26679788-26679901	26679910-26680166	26680188-26680277
TU1205	chr1	26680756	26680968	180	2.80	2	26680756-26680845	26680879-26680968
TU1206	chr1	26681315	26681530	215	3.87	2	26681315-26681421	26681423-26681530
TU1207	chr1	26681656	26682030	356	2.51	3	26681656-26681745	26681752-26681901	26681915-26682030
TU1208	chr1	26682238	26682455	202	2.84	2	26682238-26682327	26682344-26682455
TU1209	chr1	26682503	26682714	172	2.02	2	26682503-26682588	26682629-26682714
TU1210	chr1	26683055	26683278	184	3.11	2	26683055-26683144	26683185-26683278
TU1211	chr1	26684062	26684283	206	3.14	2	26684062-26684175	26684192-26684283
TU1212	chr1	26684975	26685210	227	4.58	2	26684975-26685088	26685098-26685210
TU1213	chr1	26687315	26687950	636	11.48	1	26687315-26687950
TU1214	chr1	26688027	26689217	1191	7.56	1	26688027-26689217
TU1215	chr1	26689583	26690045	453	10.02	2	26689583-26689984	26689995-26690045
TU1216	chr1	26692372	26692567	180	2.47	2	26692372-26692461	26692478-26692567
TU1217	chr1	26693676	26693858	156	2.00	2	26693676-26693754	26693782-26693858
TU1218	chr1	26693936	26694156	212	2.69	2	26693936-26694025	26694035-26694156
TU1219	chr1	26694349	26694547	180	2.56	2	26694349-26694438	26694458-26694547
TU1220	chr1	27054595	27054780	180	2.00	2	27054595-27054684	27054691-27054780
TU1221	chr1	27054925	27055252	297	3.92	2	27054925-27055014	27055046-27055252
TU1222	chr1	27055339	27055594	256	3.16	1	27055339-27055594
TU1223	chr1	27055803	27055992	180	2.35	2	27055803-27055892	27055903-27055992
TU1224	chr1	27056904	27057084	175	2.43	2	27056904-27056993	27057000-27057084
TU1225	chr1	27059098	27059314	194	5.29	2	27059098-27059189	27059213-27059314
TU1226	chr1	27059350	27059593	244	3.79	1	27059350-27059593
TU1227	chr1	27061098	27061285	180	2.93	2	27061098-27061187	27061196-27061285
TU1228	chr1	27063845	27064042	180	2.00	2	27063845-27063934	27063953-27064042
TU1229	chr1	27068611	27068814	204	6.22	1	27068611-27068814
TU1230	chr1	27069516	27069722	180	2.24	2	27069516-27069605	27069633-27069722
TU1231	chr1	27070221	27070710	436	3.66	4	27070221-27070315	27070320-27070453	27070465-27070581	27070621-27070710
TU1232	chr1	27073070	27073239	163	2.37	2	27073070-27073142	27073150-27073239
TU1233	chr1	27073646	27073854	203	4.85	2	27073646-27073748	27073755-27073854
TU1234	chr1	27074014	27074589	546	4.35	2	27074014-27074459	27074490-27074589
TU1235	chr1	27074680	27075007	328	4.56	1	27074680-27075007
TU1236	chr1	27075068	27075965	821	7.05	2	27075068-27075594	27075672-27075965
TU1237	chr1	27076034	27076562	524	5.65	2	27076034-27076464	27076470-27076562
TU1238	chr1	27076644	27076859	184	2.33	2	27076644-27076758	27076791-27076859
TU1239	chr1	27076988	27077241	254	5.07	1	27076988-27077241
TU1240	chr1	27077405	27077599	185	3.80	2	27077405-27077499	27077510-27077599
TU1241	chr1	27077648	27078143	446	3.79	4	27077648-27077737	27077745-27077889	27077932-27078046	27078048-27078143
TU1242	chr1	27078494	27078961	392	2.61	4	27078494-27078576	27078601-27078690	27078720-27078848	27078872-27078961
TU1243	chr1	27079003	27079203	180	2.99	2	27079003-27079092	27079114-27079203
TU1244	chr1	27079455	27079666	180	2.00	2	27079455-27079544	27079577-27079666
TU1245	chr1	27084159	27084362	180	2.00	2	27084159-27084248	27084273-27084362
TU1246	chr1	27085001	27085528	451	3.64	4	27085001-27085121	27085124-27085258	27085294-27085398	27085439-27085528
TU1247	chr1	27114277	27114511	218	4.69	2	27114277-27114368	27114386-27114511
TU1248	chr1	27117224	27117510	287	7.61	1	27117224-27117510
TU1249	chr1	27117524	27117831	308	6.37	1	27117524-27117831
TU1250	chr1	27117966	27118166	195	5.25	2	27117966-27118058	27118065-27118166
TU1251	chr1	27118193	27118477	285	6.63	1	27118193-27118477
TU1252	chr1	27118609	27118818	183	6.81	2	27118609-27118699	27118727-27118818
TU1253	chr1	27118833	27119588	724	4.70	2	27118833-27119012	27119045-27119588
TU1254	chr1	27119599	27120026	402	4.66	2	27119599-27119688	27119715-27120026
TU1255	chr1	27120350	27120774	425	7.14	1	27120350-27120774
TU1256	chr1	27120942	27121156	175	2.27	2	27120942-27121026	27121067-27121156
TU1257	chr1	27121371	27121678	300	3.23	2	27121371-27121580	27121589-27121678
TU1258	chr1	27121790	27122195	391	4.87	2	27121790-27121895	27121911-27122195
TU1259	chr1	27122600	27122815	183	3.73	2	27122600-27122692	27122726-27122815
TU1260	chr1	27123120	27123322	198	5.30	2	27123120-27123211	27123217-27123322
TU1261	chr1	27123357	27123992	616	5.77	3	27123357-27123723	27123726-27123884	27123903-27123992
TU1262	chr1	27124414	27124608	180	2.56	2	27124414-27124503	27124519-27124608
TU1263	chr1	27125277	27125484	180	2.45	2	27125277-27125366	27125395-27125484
TU1264	chr1	27125567	27125781	180	3.36	2	27125567-27125656	27125692-27125781
TU1265	chr1	27126349	27126691	280	2.43	3	27126349-27126436	27126471-27126580	27126610-27126691
TU1266	chr1	27127114	27127320	183	4.02	2	27127114-27127206	27127231-27127320
TU1267	chr1	27127758	27128014	254	5.24	2	27127758-27127850	27127854-27128014
TU1268	chr1	27129224	27129436	183	5.39	2	27129224-27129314	27129345-27129436
TU1269	chr1	27130456	27130666	186	3.83	2	27130456-27130550	27130576-27130666
TU1270	chr1	27138943	27139153	180	2.00	2	27138943-27139032	27139064-27139153
TU1271	chr1	27141479	27141676	172	2.00	2	27141479-27141562	27141589-27141676
TU1272	chr1	27145764	27146025	215	2.35	2	27145764-27145853	27145901-27146025
TU1273	chr1	27148065	27148260	180	2.93	2	27148065-27148154	27148171-27148260
TU1274	chr1	27150058	27150261	186	2.43	2	27150058-27150153	27150172-27150261
TU1275	chr1	27151219	27151412	168	2.00	2	27151219-27151304	27151331-27151412
TU1276	chr1	27164758	27164956	180	2.39	2	27164758-27164847	27164867-27164956
TU1277	chr1	27165100	27165291	183	3.43	2	27165100-27165189	27165199-27165291
TU1278	chr1	27174460	27174649	180	2.00	2	27174460-27174549	27174560-27174649
TU1279	chr1	27175134	27175340	180	2.00	2	27175134-27175223	27175251-27175340
TU1280	chr1	27176592	27176809	200	2.94	2	27176592-27176701	27176720-27176809
TU1281	chr1	27177151	27177453	303	4.40	1	27177151-27177453
TU1282	chr1	27179680	27179895	177	2.31	2	27179680-27179769	27179809-27179895
TU1283	chr1	27181242	27181598	298	2.90	3	27181242-27181331	27181359-27181476	27181509-27181598
TU1284	chr1	27184668	27184863	151	2.24	2	27184668-27184757	27184803-27184863
TU1285	chr1	27185500	27186369	819	3.56	4	27185500-27185725	27185740-27186149	27186164-27186256	27186280-27186369
TU1286	chr1	27186888	27187543	583	4.58	3	27186888-27187177	27187244-27187343	27187351-27187543
TU1287	chr1	27187956	27188276	306	3.20	3	27187956-27188063	27188070-27188181	27188191-27188276
TU1288	chr1	27188308	27188579	272	5.36	1	27188308-27188579
TU1289	chr1	27188603	27189471	773	9.67	2	27188603-27189285	27189382-27189471
TU1290	chr1	27189632	27189825	194	4.68	1	27189632-27189825
TU1291	chr1	27189859	27190054	180	3.22	2	27189859-27189948	27189965-27190054
TU1292	chr1	27190474	27190707	234	3.08	1	27190474-27190707
TU1293	chr1	27191484	27191750	267	4.66	1	27191484-27191750
TU1294	chr1	27192994	27193356	319	3.00	3	27192994-27193089	27193129-27193245	27193251-27193356
TU1295	chr1	27193913	27194116	180	2.52	2	27193913-27194002	27194027-27194116
TU1296	chr1	27194977	27195204	210	2.40	2	27194977-27195096	27195115-27195204
TU1297	chr1	27195523	27196886	1323	4.70	3	27195523-27196463	27196492-27196787	27196801-27196886
TU1298	chr1	27197135	27197341	172	2.00	2	27197135-27197217	27197253-27197341
TU1299	chr1	27197412	27197622	188	4.28	2	27197412-27197509	27197533-27197622
TU1300	chr1	27197877	27199089	1123	3.91	6	27197877-27198220	27198268-27198357	27198363-27198474	27198496-27198672	27198685-27198813	27198819-27199089
TU1301	chr1	27199360	27199572	213	7.00	1	27199360-27199572
TU1302	chr1	27199695	27199903	187	3.03	2	27199695-27199784	27199807-27199903
TU1303	chr1	27200020	27200257	238	5.00	1	27200020-27200257
TU1304	chr1	27200613	27200823	195	5.28	2	27200613-27200712	27200729-27200823
TU1305	chr1	27201107	27201327	200	4.40	2	27201107-27201214	27201236-27201327
TU1306	chr1	27201547	27202259	669	2.47	5	27201547-27201652	27201660-27201821	27201843-27202010	27202026-27202149	27202151-27202259
TU1307	chr1	27202906	27203333	361	2.78	3	27202906-27202991	27203032-27203211	27203239-27203333
TU1308	chr1	27204039	27204322	161	2.00	3	27204039-27204103	27204168-27204212	27204272-27204322
TU1309	chr1	27204853	27205047	182	4.76	2	27204853-27204942	27204956-27205047
TU1310	chr1	27206054	27206253	180	3.03	2	27206054-27206143	27206164-27206253
TU1311	chr1	27206345	27206574	230	4.97	1	27206345-27206574
TU1312	chr1	27206632	27206827	196	5.91	1	27206632-27206827
TU1313	chr1	27206963	27207849	856	4.23	2	27206963-27207316	27207348-27207849
TU1314	chr1	27207858	27208137	280	4.35	1	27207858-27208137
TU1315	chr1	27208304	27209390	1050	6.24	4	27208304-27208522	27208525-27208615	27208644-27208733	27208741-27209390
TU1316	chr1	27209952	27210239	288	4.94	1	27209952-27210239
TU1317	chr1	27211286	27211595	248	2.45	3	27211286-27211353	27211395-27211484	27211506-27211595
TU1318	chr1	27211891	27212431	410	2.60	4	27211891-27211980	27212022-27212111	27212185-27212324	27212342-27212431
TU1319	chr1	27212702	27212898	172	3.27	2	27212702-27212783	27212809-27212898
TU1320	chr1	27213786	27213990	205	4.26	1	27213786-27213990
TU1321	chr1	27214916	27215138	223	4.35	1	27214916-27215138
TU1322	chr1	27215224	27215577	339	4.55	2	27215224-27215340	27215356-27215577
TU1323	chr1	27216427	27217010	514	4.05	4	27216427-27216525	27216571-27216689	27216692-27216897	27216921-27217010
TU1324	chr1	27217318	27217535	205	4.20	2	27217318-27217425	27217439-27217535
TU1325	chr1	27218934	27219217	220	3.14	2	27218934-27219084	27219149-27219217
TU1326	chr1	27220809	27221007	180	2.00	2	27220809-27220898	27220918-27221007
TU1327	chr1	27224217	27224412	173	2.36	2	27224217-27224299	27224323-27224412
TU1328	chr1	27233868	27234081	180	2.00	2	27233868-27233957	27233992-27234081
TU1329	chr1	27238444	27238656	192	3.74	2	27238444-27238545	27238567-27238656
TU1330	chr1	27239494	27239677	184	3.28	1	27239494-27239677
TU1331	chr1	27241037	27241254	193	3.05	2	27241037-27241139	27241165-27241254
TU1332	chr1	27241774	27242229	377	3.23	3	27241774-27241866	27241887-27242105	27242165-27242229
TU1333	chr1	27242748	27242943	196	2.92	1	27242748-27242943
TU1334	chr1	27265220	27265408	172	2.00	2	27265220-27265309	27265327-27265408
TU1335	chr1	27269473	27269659	180	2.54	2	27269473-27269562	27269570-27269659
TU1336	chr1	27272197	27272382	157	2.00	2	27272197-27272264	27272294-27272382
TU1337	chr1	27274334	27274607	274	3.76	1	27274334-27274607
TU1338	chr1	27274814	27275011	180	2.48	2	27274814-27274903	27274922-27275011
TU1339	chr1	27285112	27285315	167	2.00	2	27285112-27285191	27285229-27285315
TU1340	chr1	27289394	27293887	283	5.66	2	27289394-27289586	27293798-27293887
TU1341	chr1	27290379	27290597	206	4.11	2	27290379-27290472	27290486-27290597
TU1342	chr1	27293318	27293564	247	9.64	1	27293318-27293564
TU1343	chr1	27294239	27294464	171	2.29	2	27294239-27294328	27294384-27294464
TU1344	chr1	27294621	27295136	407	2.45	4	27294621-27294710	27294734-27294870	27294944-27295033	27295047-27295136
TU1345	chr1	27295699	27295928	230	4.04	1	27295699-27295928
TU1346	chr1	27296688	27296906	180	2.76	2	27296688-27296777	27296817-27296906
TU1347	chr1	27297028	27297395	365	3.92	2	27297028-27297150	27297154-27297395
TU1348	chr1	27297748	27298013	266	5.53	1	27297748-27298013
TU1349	chr1	27298625	27298817	178	2.00	2	27298625-27298714	27298730-27298817
TU1350	chr1	27299318	27299809	470	3.20	3	27299318-27299407	27299418-27299634	27299647-27299809
TU1351	chr1	27300085	27300923	824	7.31	4	27300085-27300203	27300214-27300482	27300485-27300590	27300594-27300923
TU1352	chr1	27300981	27301884	898	5.11	2	27300981-27301087	27301094-27301884
TU1353	chr1	27301923	27302407	485	16.67	1	27301923-27302407
TU1354	chr1	27302421	27302836	387	7.96	3	27302421-27302539	27302546-27302717	27302741-27302836
TU1355	chr1	27302870	27304473	1584	11.19	2	27302870-27303122	27303143-27304473
TU1356	chr1	27304491	27311567	1521	6.03	5	27304491-27304703	27305208-27305297	27310303-27310455	27310482-27311084	27311106-27311567
TU1357	chr1	27305877	27306091	206	4.18	2	27305877-27305989	27305999-27306091
TU1358	chr1	27306466	27306702	215	2.68	2	27306466-27306555	27306578-27306702
TU1359	chr1	27307478	27307678	180	2.00	2	27307478-27307567	27307589-27307678
TU1360	chr1	27307900	27308309	368	2.34	3	27307900-27308011	27308033-27308198	27308220-27308309
TU1361	chr1	27309277	27309676	358	3.69	2	27309277-27309351	27309394-27309676
TU1362	chr1	27309935	27310126	192	3.19	1	27309935-27310126
TU1363	chr1	27311693	27312202	510	10.80	1	27311693-27312202
TU1364	chr1	27312336	27312842	507	12.25	1	27312336-27312842
TU1365	chr1	27316771	27316983	155	2.17	2	27316771-27316860	27316919-27316983
TU1366	chr1	28514264	28514656	370	7.04	2	28514264-28514546	28514570-28514656
TU1367	chr1	29511657	29511867	179	2.00	2	29511657-29511745	29511778-29511867
TU1368	chr1	29512477	29512666	160	2.28	2	29512477-29512546	29512577-29512666
TU1369	chr1	29515542	29515759	217	3.04	2	29515542-29515631	29515633-29515759
TU1370	chr1	29520754	29520946	180	2.00	2	29520754-29520843	29520857-29520946
TU1371	chr1	29521283	29521480	175	2.50	2	29521283-29521372	29521396-29521480
TU1372	chr1	29525905	29526117	195	2.77	2	29525905-29525994	29526013-29526117
TU1373	chr1	29526591	29526830	231	5.29	2	29526591-29526710	29526720-29526830
TU1374	chr1	29527055	29527278	201	5.22	2	29527055-29527149	29527173-29527278
TU1375	chr1	29527528	29527780	234	2.48	2	29527528-29527671	29527691-29527780
TU1376	chr1	29530573	29530768	180	2.72	2	29530573-29530662	29530679-29530768
TU1377	chr1	29537767	29537978	204	8.80	2	29537767-29537878	29537887-29537978
TU1378	chr1	29568904	29569099	180	2.97	2	29568904-29568993	29569010-29569099
TU1379	chr1	29569406	29569597	158	2.00	2	29569406-29569493	29569528-29569597
TU1380	chr1	29574493	29574687	180	2.14	2	29574493-29574582	29574598-29574687
TU1381	chr1	29579858	29580062	180	2.77	2	29579858-29579947	29579973-29580062
TU1382	chr1	29586159	29586355	180	2.00	2	29586159-29586248	29586266-29586355
TU1383	chr1	29589886	29590150	265	3.61	1	29589886-29590150
TU1384	chr1	29599874	29600091	180	2.00	2	29599874-29599963	29600002-29600091
TU1385	chr1	29600446	29600654	180	2.00	2	29600446-29600535	29600565-29600654
TU1386	chr1	29605538	29605751	180	2.00	2	29605538-29605627	29605662-29605751
TU1387	chr1	29605902	29606079	153	2.01	2	29605902-29605991	29606017-29606079
TU1388	chr1	29610286	29610488	172	2.00	2	29610286-29610375	29610407-29610488
TU1389	chr1	29610647	29610830	159	2.00	2	29610647-29610720	29610746-29610830
TU1390	chr1	29650622	29650791	170	2.12	1	29650622-29650791
TU1391	chr1	29653303	29653505	180	2.53	2	29653303-29653392	29653416-29653505
TU1392	chr1	29657597	29657807	180	2.00	2	29657597-29657686	29657718-29657807
TU1393	chr1	29664718	29664909	192	2.36	1	29664718-29664909
TU1394	chr1	29665770	29665962	180	2.84	2	29665770-29665859	29665873-29665962
TU1395	chr1	29677010	29677212	180	2.72	2	29677010-29677099	29677123-29677212
TU1396	chr1	29678227	29678413	180	2.90	2	29678227-29678316	29678324-29678413
TU1397	chr1	29678727	29678998	235	4.55	2	29678727-29678871	29678909-29678998
TU1398	chr1	29679908	29680110	180	2.00	2	29679908-29679997	29680021-29680110
TU1399	chr1	29680756	29681095	254	2.89	3	29680756-29680845	29680883-29680972	29681022-29681095
TU1400	chr1	30019071	30022563	157	2.52	2	30019071-30019160	30022497-30022563
TU1401	chr1	30028139	30030006	159	2.02	2	30028139-30028228	30029938-30030006
TU1402	chr1	30161405	30161613	171	2.00	2	30161405-30161489	30161528-30161613
TU1403	chr1	30518103	30521633	279	16.91	2	30518103-30518313	30521566-30521633
TU1404	chr1	30541592	30541837	246	2.80	1	30541592-30541837
TU1405	chr1	30561194	30561392	180	2.23	2	30561194-30561283	30561303-30561392
TU1406	chr1	30564355	30564591	237	3.57	1	30564355-30564591
TU1407	chr1	30566272	30566462	180	2.60	2	30566272-30566361	30566373-30566462
TU1408	chr1	30568116	30574183	531	18.99	3	30568116-30568205	30573276-30573546	30574014-30574183
TU1409	chr1	30576799	30577005	180	2.73	2	30576799-30576888	30576916-30577005
TU1410	chr1	30590793	30594170	274	3.47	3	30590793-30590882	30591285-30591350	30594053-30594170
TU1411	chr1	30593295	30593576	282	3.06	1	30593295-30593576
TU1412	chr1	30594217	30594507	270	2.76	3	30594217-30594269	30594280-30594400	30594412-30594507
TU1413	chr1	30597236	30597445	172	2.00	2	30597236-30597321	30597360-30597445
TU1414	chr1	30602374	30602576	180	2.82	2	30602374-30602463	30602487-30602576
TU1415	chr1	30602865	30603079	187	3.20	2	30602865-30602954	30602983-30603079
TU1416	chr1	30603575	30603773	186	2.56	2	30603575-30603664	30603678-30603773
TU1417	chr1	30603991	30607723	841	23.31	2	30603991-30604158	30607051-30607723
TU1418	chr1	30604856	30605077	198	4.91	2	30604856-30604955	30604980-30605077
TU1419	chr1	30605767	30605973	180	2.92	2	30605767-30605856	30605884-30605973
TU1420	chr1	30606031	30606241	180	2.43	2	30606031-30606120	30606152-30606241
TU1421	chr1	30606385	30606586	180	3.57	2	30606385-30606474	30606497-30606586
TU1422	chr1	30616069	30621022	1767	24.12	3	30616069-30616559	30619723-30619963	30619988-30621022
TU1423	chr1	30616577	30616790	182	2.48	2	30616577-30616668	30616701-30616790
TU1424	chr1	30616812	30616973	157	2.52	2	30616812-30616878	30616884-30616973
TU1425	chr1	30617149	30617893	705	6.29	4	30617149-30617511	30617513-30617648	30617672-30617765	30617782-30617893
TU1426	chr1	30617902	30618892	952	4.79	3	30617902-30618323	30618355-30618788	30618797-30618892
TU1427	chr1	30619016	30619472	449	5.35	2	30619016-30619084	30619093-30619472
TU1428	chr1	30621044	30626413	2335	29.90	6	30621044-30622035	30623043-30623699	30625002-30625343	30625359-30625448	30626137-30626298	30626322-30626413
TU1429	chr1	30622037	30622738	702	15.45	1	30622037-30622738
TU1430	chr1	30623897	30624104	181	2.57	2	30623897-30623994	30624022-30624104
TU1431	chr1	30626415	30626626	186	2.52	2	30626415-30626510	30626537-30626626
TU1432	chr1	30626657	30626856	180	3.92	2	30626657-30626746	30626767-30626856
TU1433	chr1	30627170	30629486	2271	7.50	4	30627170-30627511	30627537-30628246	30628249-30629377	30629397-30629486
TU1434	chr1	30629564	30630111	548	4.93	1	30629564-30630111
TU1435	chr1	30630265	30630928	658	6.26	4	30630265-30630354	30630358-30630536	30630538-30630833	30630836-30630928
TU1436	chr1	30630954	30631204	251	10.59	1	30630954-30631204
TU1437	chr1	30631359	30631965	607	15.99	1	30631359-30631965
TU1438	chr1	30632754	30633270	517	28.33	1	30632754-30633270
TU1439	chr1	30633326	30634618	1293	34.81	1	30633326-30634618
TU1440	chr1	30634637	30634843	204	3.36	2	30634637-30634749	30634753-30634843
TU1441	chr1	30636573	30636793	182	3.31	2	30636573-30636662	30636702-30636793
TU1442	chr1	30636927	30637126	190	3.75	2	30636927-30637019	30637030-30637126
TU1443	chr1	30639338	30639543	180	2.00	2	30639338-30639427	30639454-30639543
TU1444	chr1	30655957	30657394	1356	7.99	5	30655957-30656211	30656244-30656391	30656422-30656885	30656902-30657281	30657286-30657394
TU1445	chr1	30657396	30657658	263	3.40	1	30657396-30657658
TU1446	chr1	30657753	30657958	170	2.28	2	30657753-30657813	30657850-30657958
TU1447	chr1	30662057	30662264	172	2.00	2	30662057-30662139	30662176-30662264
TU1448	chr1	30663082	30663285	168	2.00	2	30663082-30663163	30663200-30663285
TU1449	chr1	30851493	30851689	180	3.00	2	30851493-30851582	30851600-30851689
TU1450	chr1	32317733	32317926	167	2.00	2	32317733-32317817	32317845-32317926
TU1451	chr1	32332058	32332256	170	2.00	2	32332058-32332143	32332173-32332256
TU1452	chr1	32405654	32405874	198	4.67	2	32405654-32405743	32405767-32405874
TU1453	chr1	32405915	32406124	180	2.38	2	32405915-32406004	32406035-32406124
TU1454	chr1	32406317	32406508	164	2.00	2	32406317-32406392	32406421-32406508
TU1455	chr1	32407213	32407402	185	2.49	2	32407213-32407307	32407313-32407402
TU1456	chr1	32413177	32413435	259	4.32	1	32413177-32413435
TU1457	chr1	32414640	32414833	180	2.00	2	32414640-32414729	32414744-32414833
TU1458	chr1	32416121	32416314	180	2.59	2	32416121-32416210	32416225-32416314
TU1459	chr1	32417409	32417628	178	2.09	2	32417409-32417498	32417541-32417628
TU1460	chr1	32417746	32417943	150	2.00	2	32417746-32417808	32417857-32417943
TU1461	chr1	32418341	32418628	264	3.03	3	32418341-32418396	32418415-32418539	32418546-32418628
TU1462	chr1	32420757	32420948	185	2.89	2	32420757-32420849	32420857-32420948
TU1463	chr1	32421138	32421331	165	2.36	2	32421138-32421227	32421257-32421331
TU1464	chr1	32421679	32422026	304	4.59	3	32421679-32421791	32421793-32421894	32421938-32422026
TU1465	chr1	32422096	32422288	188	2.70	2	32422096-32422166	32422172-32422288
TU1466	chr1	32422880	32423064	180	2.76	2	32422880-32422969	32422975-32423064
TU1467	chr1	32423446	32423684	212	2.35	2	32423446-32423524	32423552-32423684
TU1468	chr1	32424150	32424357	207	3.74	2	32424150-32424260	32424262-32424357
TU1469	chr1	32424499	32424759	261	5.00	1	32424499-32424759
TU1470	chr1	32428494	32428704	180	2.00	2	32428494-32428583	32428615-32428704
TU1471	chr1	32429129	32429307	173	2.01	2	32429129-32429218	32429225-32429307
TU1472	chr1	32432193	32437080	656	5.84	6	32432193-32432237	32433365-32433454	32433482-32433651	32435544-32435699	32436337-32436456	32437006-32437080
TU1473	chr1	32438611	32438797	153	2.00	2	32438611-32438698	32438733-32438797
TU1474	chr1	32438847	32439156	284	3.31	3	32438847-32438943	32438945-32439041	32439067-32439156
TU1475	chr1	32439656	32441425	157	4.98	2	32439656-32439746	32441360-32441425
TU1476	chr1	32442347	32443279	425	6.32	3	32442347-32442392	32442894-32442963	32442971-32443279
TU1477	chr1	32443397	32443592	163	2.00	2	32443397-32443471	32443505-32443592
TU1478	chr1	32443674	32443871	180	2.83	2	32443674-32443763	32443782-32443871
TU1479	chr1	32443896	32445284	1344	8.70	4	32443896-32444361	32444364-32444457	32444468-32445175	32445209-32445284
TU1480	chr1	32445366	32445554	177	2.08	2	32445366-32445452	32445465-32445554
TU1481	chr1	32446414	32447020	607	7.07	1	32446414-32447020
TU1482	chr1	32464691	32464907	180	3.00	2	32464691-32464780	32464818-32464907
TU1483	chr1	32496644	32496879	236	3.47	1	32496644-32496879
TU1484	chr1	32496886	32497080	184	4.63	2	32496886-32496975	32496987-32497080
TU1485	chr1	32497284	32497592	309	9.37	1	32497284-32497592
TU1486	chr1	32497712	32498552	809	5.73	3	32497712-32498096	32498101-32498434	32498463-32498552
TU1487	chr1	32498575	32498831	243	5.69	2	32498575-32498719	32498734-32498831
TU1488	chr1	32498897	32499323	392	4.04	2	32498897-32499198	32499234-32499323
TU1489	chr1	32499333	32499531	180	2.90	2	32499333-32499422	32499442-32499531
TU1490	chr1	32499767	32500131	333	2.80	3	32499767-32499856	32499884-32500036	32500042-32500131
TU1491	chr1	32500382	32500604	223	3.46	1	32500382-32500604
TU1492	chr1	32501333	32501545	180	3.45	2	32501333-32501422	32501456-32501545
TU1493	chr1	32501728	32502042	306	2.90	2	32501728-32501817	32501827-32502042
TU1494	chr1	32502127	32502304	178	2.57	1	32502127-32502304
TU1495	chr1	32502653	32502857	180	2.43	2	32502653-32502742	32502768-32502857
TU1496	chr1	32502891	32503309	389	5.84	3	32502891-32503003	32503015-32503198	32503218-32503309
TU1497	chr1	32503330	32503520	174	2.00	2	32503330-32503415	32503433-32503520
TU1498	chr1	32503549	32503781	233	3.92	1	32503549-32503781
TU1499	chr1	32504651	32504963	313	3.35	1	32504651-32504963
TU1500	chr1	32505137	32506090	802	3.80	4	32505137-32505704	32505764-32505814	32505879-32505970	32506000-32506090
TU1501	chr1	32507030	32507236	176	2.20	2	32507030-32507094	32507126-32507236
TU1502	chr1	32509339	32509673	327	3.60	3	32509339-32509428	32509430-32509576	32509584-32509673
TU1503	chr1	32510352	32510674	255	2.56	3	32510352-32510441	32510464-32510553	32510600-32510674
TU1504	chr1	32511052	32511439	366	3.75	2	32511052-32511141	32511164-32511439
TU1505	chr1	32511753	32511965	199	2.91	2	32511753-32511858	32511873-32511965
TU1506	chr1	32513015	32513239	206	4.18	2	32513015-32513127	32513147-32513239
TU1507	chr1	32516010	32516542	524	47.23	2	32516010-32516380	32516390-32516542
TU1508	chr1	32516677	32516957	281	5.54	1	32516677-32516957
TU1509	chr1	32517148	32517526	318	3.18	3	32517148-32517216	32517257-32517413	32517435-32517526
TU1510	chr1	32517601	32517875	216	2.44	2	32517601-32517647	32517707-32517875
TU1511	chr1	32518921	32519101	163	3.50	2	32518921-32519020	32519039-32519101
TU1512	chr1	32730129	32730341	201	2.77	2	32730129-32730218	32730231-32730341
TU1513	chr1	32731316	32731515	158	2.00	2	32731316-32731384	32731427-32731515
TU1514	chr1	32735826	32736014	151	2.00	2	32735826-32735887	32735926-32736014
TU1515	chr1	32737985	32738189	180	2.00	2	32737985-32738074	32738100-32738189
TU1516	chr1	32738318	32738507	180	2.00	2	32738318-32738407	32738418-32738507
TU1517	chr1	32741984	32742175	180	2.00	2	32741984-32742073	32742086-32742175
TU1518	chr1	32742257	32742465	180	2.00	2	32742257-32742346	32742376-32742465
TU1519	chr1	32745288	32745481	180	2.37	2	32745288-32745377	32745392-32745481
TU1520	chr1	32751040	32751244	180	2.00	2	32751040-32751129	32751155-32751244
TU1521	chr1	32860084	32860269	180	2.29	2	32860084-32860173	32860180-32860269
TU1522	chr1	32904113	32904281	169	2.50	1	32904113-32904281
TU1523	chr1	32913331	32913524	176	2.00	2	32913331-32913416	32913435-32913524
TU1524	chr1	32943866	32944066	180	2.00	2	32943866-32943955	32943977-32944066
TU1525	chr1	32975860	32976060	180	2.00	2	32975860-32975949	32975971-32976060
TU1526	chr1	33003494	33003698	180	2.00	2	33003494-33003583	33003609-33003698
TU1527	chr1	33017914	33018128	180	2.00	2	33017914-33018003	33018039-33018128
TU1528	chr1	33022066	33022257	151	2.34	2	33022066-33022155	33022197-33022257
TU1529	chr1	33026739	33026925	180	2.46	2	33026739-33026828	33026836-33026925
TU1530	chr1	33030448	33030658	180	2.00	2	33030448-33030537	33030569-33030658
TU1531	chr1	33037589	33037780	180	2.00	2	33037589-33037678	33037691-33037780
TU1532	chr1	33057053	33057238	180	3.00	2	33057053-33057142	33057149-33057238
TU1533	chr1	33064749	33064955	180	2.00	2	33064749-33064838	33064866-33064955
TU1534	chr1	33069646	33069821	152	2.42	2	33069646-33069707	33069732-33069821
TU1535	chr1	33071626	33071821	163	2.20	2	33071626-33071715	33071749-33071821
TU1536	chr1	33196892	33197095	180	3.00	2	33196892-33196981	33197006-33197095
TU1537	chr1	33197873	33198065	157	2.00	2	33197873-33197939	33197976-33198065
TU1538	chr1	33198625	33198919	263	3.89	3	33198625-33198699	33198722-33198815	33198826-33198919
TU1539	chr1	33198961	33199149	180	2.00	2	33198961-33199050	33199060-33199149
TU1540	chr1	33199957	33200175	187	3.17	2	33199957-33200046	33200079-33200175
TU1541	chr1	33200459	33200663	182	4.35	2	33200459-33200550	33200574-33200663
TU1542	chr1	33200833	33201033	177	2.34	2	33200833-33200919	33200944-33201033
TU1543	chr1	33201123	33201319	180	5.02	2	33201123-33201212	33201230-33201319
TU1544	chr1	33201395	33201613	180	2.44	2	33201395-33201478	33201518-33201613
TU1545	chr1	33202488	33202732	245	3.00	1	33202488-33202732
TU1546	chr1	33203008	33203503	496	8.46	1	33203008-33203503
TU1547	chr1	33203742	33204681	908	5.45	5	33203742-33203836	33203840-33203987	33203991-33204410	33204430-33204584	33204592-33204681
TU1548	chr1	33204719	33204996	278	3.70	1	33204719-33204996
TU1549	chr1	33205517	33205999	455	4.62	3	33205517-33205605	33205624-33205722	33205733-33205999
TU1550	chr1	33236897	33237057	152	2.05	2	33236897-33236958	33236968-33237057
TU1551	chr1	33268172	33268365	184	6.39	2	33268172-33268265	33268276-33268365
TU1552	chr1	33268404	33268618	180	2.70	2	33268404-33268493	33268529-33268618
TU1553	chr1	33269160	33269570	384	3.91	2	33269160-33269249	33269277-33269570
TU1554	chr1	33270984	33271448	381	2.81	3	33270984-33271184	33271267-33271356	33271359-33271448
TU1555	chr1	33271587	33271783	187	3.32	2	33271587-33271683	33271694-33271783
TU1556	chr1	33272204	33272405	175	2.48	2	33272204-33272286	33272314-33272405
TU1557	chr1	33272565	33272755	180	4.98	2	33272565-33272654	33272666-33272755
TU1558	chr1	33273236	33273428	180	2.00	2	33273236-33273325	33273339-33273428
TU1559	chr1	33273758	33274025	268	4.24	1	33273758-33274025
TU1560	chr1	33275243	33281479	321	14.82	3	33275243-33275368	33277310-33277386	33281362-33281479
TU1561	chr1	33297660	33298933	1261	14.53	2	33297660-33297897	33297911-33298933
TU1562	chr1	33299534	33299877	334	5.14	2	33299534-33299782	33299793-33299877
TU1563	chr1	33299939	33300210	258	2.60	2	33299939-33300106	33300121-33300210
TU1564	chr1	33300759	33300960	192	4.57	2	33300759-33300859	33300870-33300960
TU1565	chr1	33301082	33306682	1809	13.50	9	33301082-33301166	33301183-33301284	33301307-33302012	33303805-33304088	33304109-33304201	33304715-33304790	33305539-33305761	33306428-33306526	33306542-33306682
TU1566	chr1	33304281	33304603	323	4.74	1	33304281-33304603
TU1567	chr1	33306927	33307129	180	3.00	2	33306927-33307016	33307040-33307129
TU1568	chr1	33308573	33318057	2371	10.05	14	33308573-33308814	33310566-33310655	33310682-33310920	33311328-33311499	33312725-33312909	33312997-33313203	33313683-33313818	33313860-33313949	33313965-33314054	33315585-33315758	33315775-33315864	33316439-33316613	33317564-33317816	33317830-33318057
TU1569	chr1	33309333	33309487	155	2.36	1	33309333-33309487
TU1570	chr1	33309690	33309893	194	6.49	2	33309690-33309779	33309790-33309893
TU1571	chr1	33309914	33310156	235	5.47	2	33309914-33310006	33310015-33310156
TU1572	chr1	33310294	33310527	234	2.67	1	33310294-33310527
TU1573	chr1	33311662	33311883	214	3.97	2	33311662-33311752	33311761-33311883
TU1574	chr1	33318423	33318648	220	3.16	2	33318423-33318512	33318519-33318648
TU1575	chr1	33318838	33319040	191	3.17	2	33318838-33318928	33318941-33319040
TU1576	chr1	33320377	33323146	827	6.55	5	33320377-33320612	33321543-33321702	33321704-33321807	33322804-33323027	33323044-33323146
TU1577	chr1	33323730	33324305	548	2.63	4	33323730-33323858	33323860-33324027	33324048-33324208	33324216-33324305
TU1578	chr1	33325332	33325619	278	3.54	2	33325332-33325421	33325432-33325619
TU1579	chr1	33325973	33326224	252	7.06	1	33325973-33326224
TU1580	chr1	33326701	33326906	198	5.12	2	33326701-33326791	33326800-33326906
TU1581	chr1	33327750	33327965	199	3.71	2	33327750-33327844	33327862-33327965
TU1582	chr1	33329884	33330193	288	2.61	2	33329884-33330024	33330047-33330193
TU1583	chr1	33331232	33331425	179	2.07	2	33331232-33331320	33331336-33331425
TU1584	chr1	33337115	33338987	162	2.00	2	33337115-33337199	33338911-33338987
TU1585	chr1	33345981	33348159	301	4.75	3	33345981-33346104	33346661-33346772	33348095-33348159
TU1586	chr1	33352896	33353104	180	2.00	2	33352896-33352985	33353015-33353104
TU1587	chr1	33353980	33356328	521	7.72	5	33353980-33354090	33355818-33355879	33355926-33356092	33356108-33356202	33356243-33356328
TU1588	chr1	33356366	33356562	180	2.00	2	33356366-33356455	33356473-33356562
TU1589	chr1	33359374	33364798	193	6.52	2	33359374-33359496	33364729-33364798
TU1590	chr1	33363460	33363660	180	2.51	2	33363460-33363549	33363571-33363660
TU1591	chr1	33364317	33364521	180	3.00	2	33364317-33364406	33364432-33364521
TU1592	chr1	33365111	33365304	180	2.46	2	33365111-33365200	33365215-33365304
TU1593	chr1	33366731	33368859	253	5.89	2	33366731-33366815	33368692-33368859
TU1594	chr1	33367931	33368139	181	3.91	2	33367931-33368020	33368049-33368139
TU1595	chr1	33370744	33370942	180	2.00	2	33370744-33370833	33370853-33370942
TU1596	chr1	33375281	33375482	180	2.35	2	33375281-33375370	33375393-33375482
TU1597	chr1	33377076	33377270	163	2.00	2	33377076-33377148	33377181-33377270
TU1598	chr1	33378506	33378814	271	3.55	3	33378506-33378595	33378605-33378695	33378725-33378814
TU1599	chr1	33380750	33390657	519	13.20	4	33380750-33380829	33381816-33381945	33384151-33384307	33390506-33390657
TU1600	chr1	33384989	33385190	187	3.73	2	33384989-33385084	33385100-33385190
TU1601	chr1	33386005	33386202	176	2.00	2	33386005-33386094	33386117-33386202
TU1602	chr1	33388790	33388991	180	2.00	2	33388790-33388879	33388902-33388991
TU1603	chr1	33389969	33390157	180	2.93	2	33389969-33390058	33390068-33390157
TU1604	chr1	33446899	33447097	180	2.87	2	33446899-33446988	33447008-33447097
TU1605	chr1	33448673	33448883	187	3.45	2	33448673-33448765	33448790-33448883
TU1606	chr1	33450921	33451117	180	2.92	2	33450921-33451010	33451028-33451117
TU1607	chr1	33451343	33451807	410	3.92	4	33451343-33451432	33451471-33451605	33451612-33451706	33451718-33451807
TU1608	chr1	33452042	33452681	554	4.36	2	33452042-33452524	33452611-33452681
TU1609	chr1	33453378	33453578	180	2.81	2	33453378-33453467	33453489-33453578
TU1610	chr1	33453990	33454188	166	2.00	2	33453990-33454078	33454112-33454188
TU1611	chr1	33454393	33454611	219	5.63	1	33454393-33454611
TU1612	chr1	33455136	33455654	427	2.65	5	33455136-33455225	33455254-33455343	33455389-33455478	33455491-33455593	33455601-33455654
TU1613	chr1	33456181	33457388	1033	6.78	5	33456181-33456472	33456565-33456625	33456669-33456758	33456796-33457010	33457014-33457388
TU1614	chr1	33457452	33457984	441	3.74	5	33457452-33457509	33457520-33457638	33457650-33457761	33457775-33457864	33457923-33457984
TU1615	chr1	33458153	33458363	180	2.81	2	33458153-33458242	33458274-33458363
TU1616	chr1	33458491	33458749	259	3.42	1	33458491-33458749
TU1617	chr1	33459460	33459661	192	3.35	2	33459460-33459556	33459567-33459661
TU1618	chr1	33459692	33460252	520	7.13	3	33459692-33459781	33459812-33459918	33459930-33460252
TU1619	chr1	33460409	33460663	255	3.32	1	33460409-33460663
TU1620	chr1	33460679	33460963	248	2.93	3	33460679-33460768	33460794-33460899	33460912-33460963
TU1621	chr1	33461058	33461369	312	4.78	1	33461058-33461369
TU1622	chr1	33463279	33463482	180	2.72	2	33463279-33463368	33463393-33463482
TU1623	chr1	33463989	33464472	445	3.33	4	33463989-33464087	33464112-33464202	33464212-33464376	33464383-33464472
TU1624	chr1	33464763	33464952	160	2.00	2	33464763-33464832	33464863-33464952
TU1625	chr1	33466791	33467076	243	2.86	2	33466791-33466880	33466924-33467076
TU1626	chr1	33645789	33645989	172	2.00	2	33645789-33645877	33645907-33645989
TU1627	chr1	33647053	33647329	277	10.71	1	33647053-33647329
TU1628	chr1	33685727	33686040	263	4.20	3	33685727-33685801	33685827-33685923	33685950-33686040
TU1629	chr1	33687638	33687828	180	2.00	2	33687638-33687727	33687739-33687828
TU1630	chr1	33688240	33688435	180	2.12	2	33688240-33688329	33688346-33688435
TU1631	chr1	33688724	33689232	509	3.16	1	33688724-33689232
TU1632	chr1	33696031	33696234	189	3.33	2	33696031-33696120	33696136-33696234
TU1633	chr1	33720928	33723331	599	8.76	3	33720928-33721215	33721232-33721371	33723161-33723331
TU1634	chr1	33818697	33818917	180	2.00	2	33818697-33818786	33818828-33818917
TU1635	chr1	33820911	33821115	180	2.00	2	33820911-33821000	33821026-33821115
TU1636	chr1	33822072	33822411	180	2.21	2	33822072-33822161	33822322-33822411
TU1637	chr1	33825464	33825661	180	2.44	2	33825464-33825553	33825572-33825661
TU1638	chr1	33826709	33826886	173	2.69	2	33826709-33826825	33826831-33826886
TU1639	chr1	33827336	33827606	239	2.10	2	33827336-33827414	33827447-33827606
TU1640	chr1	33829392	33829608	217	3.07	1	33829392-33829608
TU1641	chr1	33830198	33831482	1217	30.73	2	33830198-33831364	33831433-33831482
TU1642	chr1	33833335	33833538	180	2.97	2	33833335-33833424	33833449-33833538
TU1643	chr1	33833668	33834594	824	7.23	5	33833668-33833762	33833775-33834010	33834030-33834152	33834163-33834281	33834344-33834594
TU1644	chr1	33834693	33834889	180	5.71	2	33834693-33834782	33834800-33834889
TU1645	chr1	33835721	33836168	417	4.80	2	33835721-33836047	33836079-33836168
TU1646	chr1	33836321	33836592	247	3.90	2	33836321-33836463	33836489-33836592
TU1647	chr1	33836752	33837341	590	14.02	1	33836752-33837341
TU1648	chr1	33837345	33838236	879	8.55	3	33837345-33837750	33837759-33838126	33838132-33838236
TU1649	chr1	33838240	33838479	209	5.19	2	33838240-33838364	33838396-33838479
TU1650	chr1	33838653	33845126	791	89.31	2	33838653-33839178	33844862-33845126
TU1651	chr1	33839479	33840629	984	5.90	6	33839479-33839671	33839688-33840086	33840168-33840258	33840293-33840386	33840403-33840514	33840535-33840629
TU1652	chr1	33841549	33841812	264	3.11	1	33841549-33841812
TU1653	chr1	33842048	33842522	362	3.09	4	33842048-33842137	33842167-33842259	33842291-33842412	33842466-33842522
TU1654	chr1	33842718	33842909	180	2.00	2	33842718-33842807	33842820-33842909
TU1655	chr1	33842918	33843215	298	4.32	1	33842918-33843215
TU1656	chr1	33843584	33843838	255	4.00	1	33843584-33843838
TU1657	chr1	33843979	33844291	296	5.40	3	33843979-33844067	33844077-33844172	33844181-33844291
TU1658	chr1	33844406	33844590	180	2.88	2	33844406-33844495	33844501-33844590
TU1659	chr1	33844615	33844818	180	2.00	2	33844615-33844704	33844729-33844818
TU1660	chr1	34210077	34210273	180	2.00	2	34210077-34210166	34210184-34210273
TU1661	chr1	34399275	34399607	333	3.95	1	34399275-34399607
TU1662	chr1	34403173	34403387	180	2.73	2	34403173-34403262	34403298-34403387
TU1663	chr1	34857483	34857689	180	2.00	2	34857483-34857572	34857600-34857689
TU1664	chr1	34960229	34960432	180	2.00	2	34960229-34960318	34960343-34960432
TU1665	chr1	34976662	34976868	180	2.94	2	34976662-34976751	34976779-34976868
TU1666	chr1	34995581	34996736	180	2.00	2	34995581-34995670	34996647-34996736
TU1667	chr1	35053502	35061942	166	2.00	2	35053502-35053590	35061866-35061942
TU1668	chr1	35068797	35069547	733	6.81	3	35068797-35068890	35068899-35069080	35069091-35069547
TU1669	chr1	35186884	35187071	180	2.00	2	35186884-35186973	35186982-35187071
TU1670	chr1	35190995	35193058	267	5.34	2	35190995-35191061	35192859-35193058
TU1671	chr1	35197119	35202013	296	2.49	4	35197119-35197167	35199112-35199201	35201203-35201310	35201965-35202013
TU1672	chr1	35213855	35220709	325	2.27	3	35213855-35214008	35214579-35214668	35220629-35220709
TU1673	chr1	35223862	35224028	152	2.88	2	35223862-35223951	35223967-35224028
TU1674	chr1	35227025	35231991	175	3.84	2	35227025-35227109	35231902-35231991
TU1675	chr1	35291533	35302419	238	2.92	3	35291533-35291581	35297469-35297567	35302330-35302419
TU1676	chr1	35298021	35298323	269	3.23	2	35298021-35298110	35298145-35298323
TU1677	chr1	35298984	35299235	234	3.32	2	35298984-35299073	35299092-35299235
TU1678	chr1	35299319	35299645	279	3.57	3	35299319-35299422	35299430-35299522	35299564-35299645
TU1679	chr1	35301162	35301386	225	2.84	1	35301162-35301386
TU1680	chr1	35514996	35515193	180	3.35	2	35514996-35515085	35515104-35515193
TU1681	chr1	35541339	35541518	180	2.50	1	35541339-35541518
TU1682	chr1	35543705	35543914	180	2.00	2	35543705-35543794	35543825-35543914
TU1683	chr1	35623253	35623526	268	2.69	2	35623253-35623430	35623437-35623526
TU1684	chr1	35630636	35630834	179	2.00	2	35630636-35630725	35630746-35630834
TU1685	chr1	35632774	35632967	180	2.42	2	35632774-35632863	35632878-35632967
TU1686	chr1	35635301	35635515	180	2.00	2	35635301-35635390	35635426-35635515
TU1687	chr1	35636189	35636395	180	2.84	2	35636189-35636278	35636306-35636395
TU1688	chr1	36034340	36034558	203	5.30	2	36034340-36034452	36034469-36034558
TU1689	chr1	36187683	36187901	196	3.32	2	36187683-36187788	36187812-36187901
TU1690	chr1	36199374	36199584	180	2.00	2	36199374-36199463	36199495-36199584
TU1691	chr1	36203462	36203656	170	2.00	2	36203462-36203551	36203577-36203656
TU1692	chr1	36223957	36224246	290	3.88	1	36223957-36224246
TU1693	chr1	36225815	36226011	189	2.91	2	36225815-36225910	36225919-36226011
TU1694	chr1	36226662	36227224	521	4.00	5	36226662-36226751	36226772-36226861	36226866-36226966	36226975-36227094	36227105-36227224
TU1695	chr1	36228946	36229113	165	2.07	2	36228946-36229035	36229039-36229113
TU1696	chr1	36229162	36229465	290	3.36	2	36229162-36229252	36229267-36229465
TU1697	chr1	36231738	36231927	159	2.00	2	36231738-36231809	36231841-36231927
TU1698	chr1	36239582	36239778	180	2.00	2	36239582-36239671	36239689-36239778
TU1699	chr1	36250392	36250593	166	2.17	2	36250392-36250481	36250518-36250593
TU1700	chr1	36261471	36261681	180	2.00	2	36261471-36261560	36261592-36261681
TU1701	chr1	36263076	36263263	180	2.00	2	36263076-36263165	36263174-36263263
TU1702	chr1	36279050	36279253	180	2.37	2	36279050-36279139	36279164-36279253
TU1703	chr1	36281237	36281443	180	2.19	2	36281237-36281326	36281354-36281443
TU1704	chr1	36285892	36286129	180	2.36	2	36285892-36285981	36286040-36286129
TU1705	chr1	36291460	36291675	180	2.81	2	36291460-36291549	36291586-36291675
TU1706	chr1	36291921	36292143	212	3.21	2	36291921-36292040	36292052-36292143
TU1707	chr1	36292561	36292767	179	2.00	2	36292561-36292650	36292679-36292767
TU1708	chr1	36292816	36293002	150	2.00	2	36292816-36292901	36292939-36293002
TU1709	chr1	36296069	36296264	152	2.00	2	36296069-36296141	36296186-36296264
TU1710	chr1	36296552	36296755	193	2.55	2	36296552-36296636	36296648-36296755
TU1711	chr1	36296769	36296969	181	2.46	2	36296769-36296859	36296880-36296969
TU1712	chr1	36297232	36297466	235	3.21	1	36297232-36297466
TU1713	chr1	36297770	36298022	232	2.93	2	36297770-36297859	36297881-36298022
TU1714	chr1	36298237	36298494	210	3.09	2	36298237-36298356	36298405-36298494
TU1715	chr1	36298816	36299618	709	2.98	5	36298816-36299071	36299074-36299163	36299232-36299338	36299342-36299507	36299529-36299618
TU1716	chr1	36300311	36300502	180	2.92	2	36300311-36300400	36300413-36300502
TU1717	chr1	36300929	36301148	180	2.91	2	36300929-36301018	36301059-36301148
TU1718	chr1	36301827	36301999	158	2.03	2	36301827-36301916	36301932-36301999
TU1719	chr1	36307517	36307688	171	2.30	2	36307517-36307635	36307637-36307688
TU1720	chr1	36330932	36331143	180	2.00	2	36330932-36331021	36331054-36331143
TU1721	chr1	36334132	36334353	182	3.36	2	36334132-36334221	36334262-36334353
TU1722	chr1	36334640	36334798	152	2.41	2	36334640-36334742	36334750-36334798
TU1723	chr1	36335993	36336193	180	3.34	2	36335993-36336082	36336104-36336193
TU1724	chr1	36337662	36337880	180	2.34	2	36337662-36337751	36337791-36337880
TU1725	chr1	36338112	36338302	180	2.00	2	36338112-36338201	36338213-36338302
TU1726	chr1	36338563	36338770	180	4.00	2	36338563-36338652	36338681-36338770
TU1727	chr1	36341212	36341444	209	2.88	2	36341212-36341330	36341355-36341444
TU1728	chr1	36342682	36342893	180	2.00	2	36342682-36342771	36342804-36342893
TU1729	chr1	36343930	36344123	180	2.00	2	36343930-36344019	36344034-36344123
TU1730	chr1	36348394	36348611	180	2.00	2	36348394-36348483	36348522-36348611
TU1731	chr1	36376105	36376304	180	2.00	2	36376105-36376194	36376215-36376304
TU1732	chr1	36381185	36381376	180	2.00	2	36381185-36381274	36381287-36381376
TU1733	chr1	36392111	36392311	180	2.00	2	36392111-36392200	36392222-36392311
TU1734	chr1	36404865	36405144	280	7.81	1	36404865-36405144
TU1735	chr1	36405677	36405876	200	4.88	1	36405677-36405876
TU1736	chr1	36408841	36409035	180	2.00	2	36408841-36408930	36408946-36409035
TU1737	chr1	36416233	36416428	180	3.00	2	36416233-36416322	36416339-36416428
TU1738	chr1	36416494	36416673	180	2.74	1	36416494-36416673
TU1739	chr1	36435080	36435474	395	4.21	1	36435080-36435474
TU1740	chr1	36435602	36435842	231	2.65	2	36435602-36435742	36435753-36435842
TU1741	chr1	36436027	36436499	456	3.39	2	36436027-36436066	36436084-36436499
TU1742	chr1	36436612	36437196	523	3.22	3	36436612-36436691	36436709-36436977	36437023-36437196
TU1743	chr1	36437198	36437565	368	5.56	1	36437198-36437565
TU1744	chr1	36439640	36439852	180	2.00	2	36439640-36439729	36439763-36439852
TU1745	chr1	36452851	36453026	172	2.47	2	36452851-36452919	36452924-36453026
TU1746	chr1	36453161	36453382	222	3.57	1	36453161-36453382
TU1747	chr1	36454266	36454461	159	2.00	2	36454266-36454334	36454372-36454461
TU1748	chr1	36454491	36454685	182	3.90	2	36454491-36454580	36454594-36454685
TU1749	chr1	36461630	36462087	337	2.23	4	36461630-36461719	36461737-36461826	36461880-36461948	36462000-36462087
TU1750	chr1	36468385	36468568	154	2.00	2	36468385-36468448	36468479-36468568
TU1751	chr1	36469183	36469387	169	2.00	2	36469183-36469271	36469308-36469387
TU1752	chr1	36469414	36469684	267	3.25	2	36469414-36469589	36469594-36469684
TU1753	chr1	36469985	36470215	231	3.83	1	36469985-36470215
TU1754	chr1	36470664	36471156	422	3.07	3	36470664-36470714	36470719-36470814	36470882-36471156
TU1755	chr1	36471682	36471882	180	2.24	2	36471682-36471771	36471793-36471882
TU1756	chr1	36473704	36473902	175	2.00	2	36473704-36473788	36473813-36473902
TU1757	chr1	36481075	36481260	171	2.00	2	36481075-36481155	36481171-36481260
TU1758	chr1	36484295	36484496	169	2.00	2	36484295-36484373	36484407-36484496
TU1759	chr1	36488406	36488587	161	2.00	2	36488406-36488477	36488499-36488587
TU1760	chr1	36498350	36498551	180	2.00	2	36498350-36498439	36498462-36498551
TU1761	chr1	36503154	36503361	180	2.46	2	36503154-36503243	36503272-36503361
TU1762	chr1	36506143	36514371	269	9.81	2	36506143-36506321	36514282-36514371
TU1763	chr1	36507321	36507510	180	2.00	2	36507321-36507410	36507421-36507510
TU1764	chr1	36536477	36536724	248	12.53	1	36536477-36536724
TU1765	chr1	36537562	36537769	196	2.97	2	36537562-36537664	36537677-36537769
TU1766	chr1	36745177	36745350	159	2.21	2	36745177-36745266	36745282-36745350
TU1767	chr1	36745389	36745594	192	2.74	2	36745389-36745490	36745505-36745594
TU1768	chr1	36745880	36746070	180	2.99	2	36745880-36745969	36745981-36746070
TU1769	chr1	36746580	36746914	304	2.93	3	36746580-36746669	36746683-36746806	36746825-36746914
TU1770	chr1	36747089	36762082	2149	21.53	13	36747089-36747219	36749349-36749495	36750475-36750631	36751485-36751664	36754388-36754477	36754491-36754682	36754828-36754948	36757595-36757684	36757692-36757855	36758379-36758550	36761366-36761786	36761798-36761987	36761989-36762082
TU1771	chr1	36747730	36747935	183	3.33	2	36747730-36747819	36747843-36747935
TU1772	chr1	36749747	36749957	180	3.42	2	36749747-36749836	36749868-36749957
TU1773	chr1	36753036	36753241	197	3.64	2	36753036-36753142	36753152-36753241
TU1774	chr1	36762092	36762820	719	19.81	2	36762092-36762181	36762192-36762820
TU1775	chr1	36770896	36771103	180	2.00	2	36770896-36770985	36771014-36771103
TU1776	chr1	36772251	36772451	180	2.00	2	36772251-36772340	36772362-36772451
TU1777	chr1	36795532	36795735	180	2.00	2	36795532-36795621	36795646-36795735
TU1778	chr1	36882890	36883125	232	26.30	2	36882890-36883016	36883021-36883125
TU1779	chr1	38550434	38550632	166	2.00	2	38550434-38550516	38550550-38550632
TU1780	chr1	38550896	38558986	221	6.26	2	38550896-38551007	38558878-38558986
TU1781	chr1	38563429	38573501	290	5.34	3	38563429-38563513	38572279-38572393	38573412-38573501
TU1782	chr1	38567748	38567930	174	2.00	2	38567748-38567834	38567844-38567930
TU1783	chr1	38574232	38574437	180	3.95	2	38574232-38574321	38574348-38574437
TU1784	chr1	38574888	38575080	173	2.00	2	38574888-38574977	38574998-38575080
TU1785	chr1	38576384	38576596	180	2.48	2	38576384-38576473	38576507-38576596
TU1786	chr1	38577023	38577246	201	5.40	2	38577023-38577116	38577140-38577246
TU1787	chr1	38579356	38579543	159	2.00	2	38579356-38579441	38579471-38579543
TU1788	chr1	38580232	38580386	155	2.97	1	38580232-38580386
TU1789	chr1	38593028	38593224	181	3.50	2	38593028-38593118	38593135-38593224
TU1790	chr1	38593452	38593640	169	2.00	2	38593452-38593540	38593561-38593640
TU1791	chr1	38593893	38594094	187	3.79	2	38593893-38593989	38594005-38594094
TU1792	chr1	38595396	38595826	431	22.53	1	38595396-38595826
TU1793	chr1	38627081	38627289	168	2.00	2	38627081-38627159	38627201-38627289
TU1794	chr1	38628553	38628751	180	2.96	2	38628553-38628642	38628662-38628751
TU1795	chr1	38628933	38629219	287	7.44	1	38628933-38629219
TU1796	chr1	38629507	38630079	570	10.70	2	38629507-38629860	38629864-38630079
TU1797	chr1	38630107	38630428	306	5.65	3	38630107-38630196	38630205-38630321	38630330-38630428
TU1798	chr1	38630729	38630929	180	2.78	2	38630729-38630818	38630840-38630929
TU1799	chr1	38631243	38631452	180	2.00	2	38631243-38631332	38631363-38631452
TU1800	chr1	38632115	38637313	155	2.37	2	38632115-38632177	38637222-38637313
TU1801	chr1	38636000	38636201	180	2.00	2	38636000-38636089	38636112-38636201
TU1802	chr1	38637414	38637599	158	2.00	2	38637414-38637482	38637511-38637599
TU1803	chr1	38653787	38654006	178	2.13	2	38653787-38653876	38653919-38654006
TU1804	chr1	38663533	38663728	180	2.47	2	38663533-38663622	38663639-38663728
TU1805	chr1	38667285	38667483	177	2.00	2	38667285-38667372	38667395-38667483
TU1806	chr1	38668075	38668434	333	3.15	2	38668075-38668317	38668345-38668434
TU1807	chr1	38669590	38669926	252	3.30	3	38669590-38669640	38669701-38669793	38669819-38669926
TU1808	chr1	38671243	38671454	188	3.26	2	38671243-38671332	38671357-38671454
TU1809	chr1	38672079	38672277	170	2.00	2	38672079-38672168	38672198-38672277
TU1810	chr1	38674389	38674578	154	2.00	2	38674389-38674460	38674497-38674578
TU1811	chr1	38676927	38677262	333	7.20	2	38676927-38677197	38677201-38677262
TU1812	chr1	38677322	38677528	180	3.71	2	38677322-38677411	38677439-38677528
TU1813	chr1	38679921	38680103	180	2.00	2	38679921-38680010	38680014-38680103
TU1814	chr1	38698608	38698871	263	3.05	2	38698608-38698768	38698770-38698871
TU1815	chr1	38705304	38705525	222	7.37	1	38705304-38705525
TU1816	chr1	38734162	38734364	179	2.00	2	38734162-38734250	38734275-38734364
TU1817	chr1	38745953	38746138	170	2.00	2	38745953-38746034	38746051-38746138
TU1818	chr1	38762600	38762821	221	3.26	2	38762600-38762700	38762702-38762821
TU1819	chr1	38763297	38763498	180	2.99	2	38763297-38763386	38763409-38763498
TU1820	chr1	38764553	38764745	180	2.00	2	38764553-38764642	38764656-38764745
TU1821	chr1	38765976	38766187	180	2.45	2	38765976-38766065	38766098-38766187
TU1822	chr1	39299418	39299628	186	4.66	2	39299418-39299513	39299539-39299628
TU1823	chr1	39301179	39301456	278	3.43	1	39301179-39301456
TU1824	chr1	39301465	39301671	184	2.85	2	39301465-39301558	39301582-39301671
TU1825	chr1	39301785	39301963	169	2.31	2	39301785-39301838	39301849-39301963
TU1826	chr1	39302696	39302905	210	5.61	1	39302696-39302905
TU1827	chr1	39303028	39303486	459	24.12	1	39303028-39303486
TU1828	chr1	39303608	39304059	350	6.34	2	39303608-39303697	39303800-39304059
TU1829	chr1	39375495	39375708	180	2.00	2	39375495-39375584	39375619-39375708
TU1830	chr1	39384488	39384675	188	5.74	1	39384488-39384675
TU1831	chr1	39385048	39385421	308	2.20	3	39385048-39385136	39385180-39385317	39385341-39385421
TU1832	chr1	39393353	39394538	1171	19.89	2	39393353-39394433	39394449-39394538
TU1833	chr1	39395124	39395919	733	5.69	4	39395124-39395215	39395225-39395633	39395649-39395805	39395845-39395919
TU1834	chr1	39396077	39396419	323	7.95	2	39396077-39396309	39396330-39396419
TU1835	chr1	39396492	39397057	561	12.36	2	39396492-39396720	39396726-39397057
TU1836	chr1	39397063	39397563	501	6.88	1	39397063-39397563
TU1837	chr1	39402124	39402323	200	3.37	1	39402124-39402323
TU1838	chr1	39411941	39412143	180	2.94	2	39411941-39412030	39412054-39412143
TU1839	chr1	39415414	39415673	259	2.69	2	39415414-39415538	39415540-39415673
TU1840	chr1	39416964	39417154	180	2.00	2	39416964-39417053	39417065-39417154
TU1841	chr1	39434593	39434761	169	7.42	1	39434593-39434761
TU1842	chr1	39449518	39449734	180	2.43	2	39449518-39449607	39449645-39449734
TU1843	chr1	39450651	39451053	342	2.85	3	39450651-39450740	39450777-39450938	39450964-39451053
TU1844	chr1	39451866	39452057	156	2.00	2	39451866-39451934	39451971-39452057
TU1845	chr1	39452437	39452600	164	11.49	1	39452437-39452600
TU1846	chr1	39453068	39453446	274	4.32	3	39453068-39453161	39453185-39453274	39453357-39453446
TU1847	chr1	39466662	39466842	160	2.00	2	39466662-39466750	39466772-39466842
TU1848	chr1	39470656	39470866	210	2.79	2	39470656-39470763	39470765-39470866
TU1849	chr1	39481065	39481255	176	2.00	2	39481065-39481152	39481168-39481255
TU1850	chr1	39483162	39483378	199	2.87	2	39483162-39483270	39483289-39483378
TU1851	chr1	39486004	39486220	201	2.23	2	39486004-39486050	39486067-39486220
TU1852	chr1	39486286	39486490	189	5.68	2	39486286-39486376	39486393-39486490
TU1853	chr1	39503261	39503476	180	2.00	2	39503261-39503350	39503387-39503476
TU1854	chr1	40072945	40073143	180	2.00	2	40072945-40073034	40073054-40073143
TU1855	chr1	40315559	40315767	180	2.96	2	40315559-40315648	40315678-40315767
TU1856	chr1	41731031	41731545	460	4.77	4	41731031-41731188	41731217-41731301	41731325-41731440	41731445-41731545
TU1857	chr1	41734021	41734219	180	2.92	2	41734021-41734110	41734130-41734219
TU1858	chr1	42012955	42013321	361	3.87	2	42012955-42013261	42013268-42013321
TU1859	chr1	42077334	42077532	180	2.66	2	42077334-42077423	42077443-42077532
TU1860	chr1	42735974	42736182	180	2.01	2	42735974-42736063	42736093-42736182
TU1861	chr1	42736223	42736500	278	5.99	1	42736223-42736500
TU1862	chr1	42736698	42737285	588	15.10	1	42736698-42737285
TU1863	chr1	42823144	42823335	180	2.43	2	42823144-42823233	42823246-42823335
TU1864	chr1	42829991	42830187	180	2.00	2	42829991-42830080	42830098-42830187
TU1865	chr1	42831877	42832064	167	2.00	2	42831877-42831957	42831979-42832064
TU1866	chr1	42838293	42838482	180	2.39	2	42838293-42838382	42838393-42838482
TU1867	chr1	42957415	42957620	180	2.00	2	42957415-42957504	42957531-42957620
TU1868	chr1	42970123	42977637	230	2.56	2	42970123-42970225	42977511-42977637
TU1869	chr1	42981061	42981257	180	2.84	2	42981061-42981150	42981168-42981257
TU1870	chr1	42995056	42995222	167	5.40	1	42995056-42995222
TU1871	chr1	42995646	42995854	180	2.00	2	42995646-42995735	42995765-42995854
TU1872	chr1	42996419	42996615	167	2.00	2	42996419-42996500	42996531-42996615
TU1873	chr1	43005844	43006046	180	2.00	2	43005844-43005933	43005957-43006046
TU1874	chr1	43011578	43012100	479	2.51	4	43011578-43011667	43011692-43011869	43011874-43011994	43012011-43012100
TU1875	chr1	43012108	43013163	970	5.61	4	43012108-43012325	43012362-43012486	43012520-43012675	43012693-43013163
TU1876	chr1	43013331	43013747	415	5.94	2	43013331-43013454	43013457-43013747
TU1877	chr1	43013834	43014054	221	5.80	1	43013834-43014054
TU1878	chr1	44499484	44499680	180	2.00	2	44499484-44499573	44499591-44499680
TU1879	chr1	44971637	44971833	160	2.00	2	44971637-44971706	44971744-44971833
TU1880	chr1	44979939	44980142	180	2.90	2	44979939-44980028	44980053-44980142
TU1881	chr1	44988076	44988268	184	2.71	2	44988076-44988165	44988175-44988268
TU1882	chr1	44990545	44990731	173	2.00	2	44990545-44990632	44990647-44990731
TU1883	chr1	44991729	44991918	162	2.41	2	44991729-44991818	44991847-44991918
TU1884	chr1	44994471	44994650	179	2.04	2	44994471-44994555	44994557-44994650
TU1885	chr1	44996663	44997366	676	5.46	3	44996663-44996847	44996849-44997249	44997277-44997366
TU1886	chr1	45021678	45021862	177	2.00	2	45021678-45021764	45021773-45021862
TU1887	chr1	45023606	45023782	177	2.22	1	45023606-45023782
TU1888	chr1	45027857	45028183	298	2.85	3	45027857-45027946	45027967-45028084	45028094-45028183
TU1889	chr1	45028652	45028848	197	3.24	1	45028652-45028848
TU1890	chr1	45028860	45029047	155	2.00	2	45028860-45028924	45028958-45029047
TU1891	chr1	45031512	45031724	180	2.00	2	45031512-45031601	45031635-45031724
TU1892	chr1	45034011	45034191	180	3.51	2	45034011-45034100	45034102-45034191
TU1893	chr1	45053962	45054161	180	2.39	2	45053962-45054051	45054072-45054161
TU1894	chr1	45054692	45054961	250	2.02	3	45054692-45054781	45054786-45054895	45054912-45054961
TU1895	chr1	45060615	45061254	579	3.27	3	45060615-45060704	45060722-45061120	45061165-45061254
TU1896	chr1	45062052	45062326	275	3.68	1	45062052-45062326
TU1897	chr1	45067396	45067600	179	2.42	2	45067396-45067484	45067511-45067600
TU1898	chr1	45067817	45068228	343	2.49	3	45067817-45067906	45067937-45068099	45068139-45068228
TU1899	chr1	45068563	45068856	268	2.93	3	45068563-45068642	45068656-45068753	45068767-45068856
TU1900	chr1	45068933	45069492	554	8.35	2	45068933-45069391	45069398-45069492
TU1901	chr1	45069575	45069791	205	4.14	2	45069575-45069678	45069691-45069791
TU1902	chr1	45100271	45100481	180	3.00	2	45100271-45100360	45100392-45100481
TU1903	chr1	45102752	45102966	180	2.00	2	45102752-45102841	45102877-45102966
TU1904	chr1	45110327	45110525	180	2.00	2	45110327-45110416	45110436-45110525
TU1905	chr1	45125648	45125850	180	3.00	2	45125648-45125737	45125761-45125850
TU1906	chr1	45196363	45196544	180	2.00	2	45196363-45196452	45196455-45196544
TU1907	chr1	45227437	45227648	180	2.00	2	45227437-45227526	45227559-45227648
TU1908	chr1	45240423	45240641	180	3.32	2	45240423-45240512	45240552-45240641
TU1909	chr1	45242253	45242672	420	13.16	1	45242253-45242672
TU1910	chr1	45242768	45243011	244	4.36	1	45242768-45243011
TU1911	chr1	45243099	45243335	237	11.35	1	45243099-45243335
TU1912	chr1	45254760	45254961	180	2.39	2	45254760-45254849	45254872-45254961
TU1913	chr1	45262698	45262906	180	2.00	2	45262698-45262787	45262817-45262906
TU1914	chr1	45264283	45264493	180	2.00	2	45264283-45264372	45264404-45264493
TU1915	chr1	45270930	45271128	180	2.00	2	45270930-45271019	45271039-45271128
TU1916	chr1	45282641	45282842	180	2.00	2	45282641-45282730	45282753-45282842
TU1917	chr1	45283414	45293183	180	3.07	2	45283414-45283503	45293094-45293183
TU1918	chr1	45285929	45286112	180	2.00	2	45285929-45286018	45286023-45286112
TU1919	chr1	45288375	45288575	166	2.42	2	45288375-45288450	45288486-45288575
TU1920	chr1	45289145	45289346	177	2.48	2	45289145-45289224	45289250-45289346
TU1921	chr1	45289593	45289791	180	2.01	2	45289593-45289682	45289702-45289791
TU1922	chr1	45290273	45290523	251	3.64	1	45290273-45290523
TU1923	chr1	45290684	45291018	268	2.52	3	45290684-45290755	45290793-45290898	45290929-45291018
TU1924	chr1	45291537	45291742	172	2.26	2	45291537-45291626	45291661-45291742
TU1925	chr1	45292084	45292296	180	2.35	2	45292084-45292173	45292207-45292296
TU1926	chr1	45292519	45292835	317	3.39	1	45292519-45292835
TU1927	chr1	45293906	45294113	180	2.00	2	45293906-45293995	45294024-45294113
TU1928	chr1	45295784	45295983	180	2.00	2	45295784-45295873	45295894-45295983
TU1929	chr1	45307453	45307655	180	2.00	2	45307453-45307542	45307566-45307655
TU1930	chr1	45308468	45308655	152	2.00	2	45308468-45308556	45308593-45308655
TU1931	chr1	45308792	45308984	180	2.59	2	45308792-45308881	45308895-45308984
TU1932	chr1	45309899	45310091	180	2.00	2	45309899-45309988	45310002-45310091
TU1933	chr1	45354497	45354692	180	2.89	2	45354497-45354586	45354603-45354692
TU1934	chr1	45355933	45356146	211	6.95	2	45355933-45356051	45356055-45356146
TU1935	chr1	45356160	45356672	264	2.09	4	45356160-45356204	45356309-45356368	45356469-45356558	45356604-45356672
TU1936	chr1	45356746	45356943	171	2.32	2	45356746-45356794	45356822-45356943
TU1937	chr1	46088375	46088579	180	2.00	2	46088375-46088464	46088490-46088579
TU1938	chr1	46088790	46089488	628	5.36	3	46088790-46088889	46088906-46089356	46089412-46089488
TU1939	chr1	46089667	46089904	211	2.94	2	46089667-46089756	46089784-46089904
TU1940	chr1	46089909	46090135	227	2.88	1	46089909-46090135
TU1941	chr1	46090800	46091547	653	5.46	3	46090800-46091085	46091121-46091416	46091477-46091547
TU1942	chr1	46092153	46092357	180	2.96	2	46092153-46092242	46092268-46092357
TU1943	chr1	46092400	46092628	229	4.71	1	46092400-46092628
TU1944	chr1	46092999	46093225	202	3.55	2	46092999-46093092	46093118-46093225
TU1945	chr1	46093297	46093506	207	5.14	2	46093297-46093390	46093394-46093506
TU1946	chr1	46096123	46097330	553	3.67	5	46096123-46096214	46096240-46096329	46096927-46097033	46097041-46097152	46097179-46097330
TU1947	chr1	46096468	46096842	361	3.26	2	46096468-46096719	46096734-46096842
TU1948	chr1	46098421	46099558	1094	19.21	2	46098421-46099419	46099464-46099558
TU1949	chr1	46102547	46102760	182	2.53	2	46102547-46102638	46102671-46102760
TU1950	chr1	46102893	46103198	235	2.66	3	46102893-46102982	46102997-46103086	46103144-46103198
TU1951	chr1	46103211	46103454	244	4.31	1	46103211-46103454
TU1952	chr1	46103788	46104506	719	4.87	1	46103788-46104506
TU1953	chr1	46104819	46105210	380	4.27	2	46104819-46105108	46105121-46105210
TU1954	chr1	46105259	46105472	214	3.14	1	46105259-46105472
TU1955	chr1	46107310	46107674	306	3.47	2	46107310-46107556	46107616-46107674
TU1956	chr1	46108962	46109156	195	3.16	1	46108962-46109156
TU1957	chr1	46109470	46109683	192	3.49	2	46109470-46109559	46109582-46109683
TU1958	chr1	47221347	47221590	219	2.31	2	47221347-47221436	47221462-47221590
TU1959	chr1	47226732	47226926	180	3.91	2	47226732-47226821	47226837-47226926
TU1960	chr1	47226975	47227163	183	2.57	2	47226975-47227067	47227074-47227163
TU1961	chr1	47233649	47233849	196	4.33	2	47233649-47233766	47233772-47233849
TU1962	chr1	47234027	47234295	253	4.21	2	47234027-47234219	47234236-47234295
TU1963	chr1	47235596	47235796	201	4.33	1	47235596-47235796
TU1964	chr1	47282019	47282212	180	3.00	2	47282019-47282108	47282123-47282212
TU1965	chr1	47283257	47283454	180	2.00	2	47283257-47283346	47283365-47283454
TU1966	chr1	47292214	47292441	186	3.01	2	47292214-47292303	47292346-47292441
TU1967	chr1	47294258	47294464	180	2.00	2	47294258-47294347	47294375-47294464
TU1968	chr1	47294517	47294726	180	2.92	2	47294517-47294606	47294637-47294726
TU1969	chr1	47295432	47295628	180	3.09	2	47295432-47295521	47295539-47295628
TU1970	chr1	47299158	47299364	186	4.75	2	47299158-47299251	47299273-47299364
TU1971	chr1	47343079	47343278	180	2.00	2	47343079-47343168	47343189-47343278
TU1972	chr1	47343567	47343754	180	2.03	2	47343567-47343656	47343665-47343754
TU1973	chr1	47344562	47344760	180	2.69	2	47344562-47344651	47344671-47344760
TU1974	chr1	47345887	47346087	178	2.00	2	47345887-47345976	47346000-47346087
TU1975	chr1	47346739	47346930	180	2.84	2	47346739-47346828	47346841-47346930
TU1976	chr1	47347119	47347305	171	2.47	2	47347119-47347208	47347225-47347305
TU1977	chr1	47347483	47347945	437	16.76	2	47347483-47347574	47347601-47347945
TU1978	chr1	47348151	47349973	1823	39.06	1	47348151-47349973
TU1979	chr1	47349987	47351082	797	9.56	2	47349987-47350574	47350874-47351082
TU1980	chr1	47353028	47353221	168	2.44	2	47353028-47353117	47353144-47353221
TU1981	chr1	47354271	47354489	180	2.20	2	47354271-47354360	47354400-47354489
TU1982	chr1	47357761	47360159	472	10.56	4	47357761-47357852	47358423-47358591	47358602-47358704	47360052-47360159
TU1983	chr1	47359085	47359273	180	2.24	2	47359085-47359174	47359184-47359273
TU1984	chr1	47361452	47373189	1444	11.35	6	47361452-47361564	47361655-47361798	47364263-47364494	47364505-47364594	47366575-47366889	47372640-47373189
TU1985	chr1	47365496	47365704	180	2.28	2	47365496-47365585	47365615-47365704
TU1986	chr1	47365789	47366017	229	3.00	1	47365789-47366017
TU1987	chr1	47371351	47371562	212	3.18	1	47371351-47371562
TU1988	chr1	47373319	47379288	1236	9.28	2	47373319-47374394	47379129-47379288
TU1989	chr1	47390545	47390744	180	2.00	2	47390545-47390634	47390655-47390744
TU1990	chr1	47392207	47392384	176	2.01	2	47392207-47392292	47392295-47392384
TU1991	chr1	47736453	47736651	160	2.00	2	47736453-47736523	47736563-47736651
TU1992	chr1	49288120	49288301	175	2.00	2	49288120-49288206	49288214-49288301
TU1993	chr1	52339037	52339229	164	2.00	2	52339037-52339119	52339149-52339229
TU1994	chr1	52345017	52345346	294	3.19	2	52345017-52345106	52345143-52345346
TU1995	chr1	52345704	52346113	405	5.98	2	52345704-52345993	52345999-52346113
TU1996	chr1	52346625	52347099	472	19.37	2	52346625-52347006	52347010-52347099
TU1997	chr1	52347216	52347559	328	3.20	3	52347216-52347310	52347321-52347463	52347470-52347559
TU1998	chr1	52347714	52348089	302	3.00	3	52347714-52347803	52347823-52347944	52348000-52348089
TU1999	chr1	52348689	52348874	151	2.00	2	52348689-52348773	52348809-52348874
TU2000	chr1	52348925	52349101	151	2.00	2	52348925-52349007	52349034-52349101
TU2001	chr1	52349236	52349447	212	3.96	1	52349236-52349447
TU2002	chr1	52350029	52350418	352	3.53	4	52350029-52350118	52350127-52350222	52350225-52350320	52350349-52350418
TU2003	chr1	52350709	52350916	180	3.97	2	52350709-52350798	52350827-52350916
TU2004	chr1	52351262	52351463	180	2.53	2	52351262-52351351	52351374-52351463
TU2005	chr1	52353552	52353757	177	2.15	2	52353552-52353638	52353668-52353757
TU2006	chr1	52354468	52354698	199	2.49	2	52354468-52354516	52354549-52354698
TU2007	chr1	52356008	52356371	284	2.32	3	52356008-52356097	52356133-52356258	52356304-52356371
TU2008	chr1	52358342	52358542	180	2.00	2	52358342-52358431	52358453-52358542
TU2009	chr1	52359705	52360151	374	2.53	3	52359705-52359794	52359839-52359972	52360002-52360151
TU2010	chr1	52360195	52360527	333	6.75	1	52360195-52360527
TU2011	chr1	52361130	52362075	929	6.80	2	52361130-52361216	52361234-52362075
TU2012	chr1	52362126	52362772	616	5.75	2	52362126-52362630	52362662-52362772
TU2013	chr1	52363019	52363315	297	11.94	1	52363019-52363315
TU2014	chr1	52363440	52363752	313	5.84	1	52363440-52363752
TU2015	chr1	52364024	52364337	300	2.92	2	52364024-52364113	52364128-52364337
TU2016	chr1	52364489	52364708	182	3.05	2	52364489-52364578	52364617-52364708
TU2017	chr1	52364734	52364972	239	5.21	1	52364734-52364972
TU2018	chr1	52365185	52365428	244	3.28	1	52365185-52365428
TU2019	chr1	52366151	52366514	327	2.76	3	52366151-52366240	52366271-52366360	52366368-52366514
TU2020	chr1	52368070	52368274	188	2.59	2	52368070-52368167	52368185-52368274
TU2021	chr1	52368650	52368851	180	2.12	2	52368650-52368739	52368762-52368851
TU2022	chr1	52370678	52375198	434	23.11	4	52370678-52370758	52372363-52372517	52374420-52374527	52375109-52375198
TU2023	chr1	52379863	52380049	168	2.00	2	52379863-52379945	52379965-52380049
TU2024	chr1	52381068	52381262	180	2.00	2	52381068-52381157	52381173-52381262
TU2025	chr1	52387478	52387693	180	2.00	2	52387478-52387567	52387604-52387693
TU2026	chr1	52389597	52389814	180	2.00	2	52389597-52389686	52389725-52389814
TU2027	chr1	52392522	52395694	262	17.02	2	52392522-52392660	52395572-52395694
TU2028	chr1	52417547	52417755	180	2.00	2	52417547-52417636	52417666-52417755
TU2029	chr1	52423862	52424063	180	2.00	2	52423862-52423951	52423974-52424063
TU2030	chr1	52428352	52428543	180	2.00	2	52428352-52428441	52428454-52428543
TU2031	chr1	52430595	52430790	154	2.00	2	52430595-52430661	52430704-52430790
TU2032	chr1	52431892	52432106	215	2.90	1	52431892-52432106
TU2033	chr1	52432814	52433012	180	2.19	2	52432814-52432903	52432923-52433012
TU2034	chr1	52433055	52433262	185	2.60	2	52433055-52433149	52433173-52433262
TU2035	chr1	52446241	52446431	180	2.00	2	52446241-52446330	52446342-52446431
TU2036	chr1	52447715	52447893	179	21.70	1	52447715-52447893
TU2037	chr1	52659860	52660458	373	20.82	2	52659860-52660100	52660327-52660458
TU2038	chr1	52708170	52708370	180	2.00	2	52708170-52708259	52708281-52708370
TU2039	chr1	52868953	52869145	180	2.00	2	52868953-52869042	52869056-52869145
TU2040	chr1	52870205	52870412	180	2.54	2	52870205-52870294	52870323-52870412
TU2041	chr1	52871586	52871778	160	2.00	2	52871586-52871655	52871689-52871778
TU2042	chr1	53044012	53044204	180	2.00	2	53044012-53044101	53044115-53044204
TU2043	chr1	53060440	53060649	180	2.00	2	53060440-53060529	53060560-53060649
TU2044	chr1	53063079	53063270	176	2.51	2	53063079-53063168	53063185-53063270
TU2045	chr1	53098857	53099054	180	2.00	2	53098857-53098946	53098965-53099054
TU2046	chr1	53113761	53122843	391	5.29	4	53113761-53113850	53117109-53117200	53117910-53118028	53122754-53122843
TU2047	chr1	53121330	53121535	206	2.86	1	53121330-53121535
TU2048	chr1	53124699	53124907	178	2.00	2	53124699-53124786	53124818-53124907
TU2049	chr1	53124984	53125191	183	4.87	2	53124984-53125073	53125099-53125191
TU2050	chr1	53125349	53125824	415	2.90	4	53125349-53125421	53125461-53125598	53125611-53125725	53125736-53125824
TU2051	chr1	53126022	53126336	294	3.60	3	53126022-53126111	53126113-53126225	53126246-53126336
TU2052	chr1	53126529	53126749	180	2.68	2	53126529-53126618	53126660-53126749
TU2053	chr1	53127506	53127708	193	2.35	2	53127506-53127595	53127606-53127708
TU2054	chr1	53131174	53131371	180	3.00	2	53131174-53131263	53131282-53131371
TU2055	chr1	53136500	53136894	347	2.71	2	53136500-53136774	53136823-53136894
TU2056	chr1	53138106	53138304	187	3.30	2	53138106-53138197	53138210-53138304
TU2057	chr1	53138618	53138845	228	4.36	1	53138618-53138845
TU2058	chr1	53139820	53140087	268	3.55	1	53139820-53140087
TU2059	chr1	53140226	53140441	203	4.32	2	53140226-53140338	53140352-53140441
TU2060	chr1	53140886	53141092	192	3.57	2	53140886-53140981	53140997-53141092
TU2061	chr1	53148122	53148317	180	4.00	2	53148122-53148211	53148228-53148317
TU2062	chr1	53158685	53159895	605	4.47	6	53158685-53158729	53159217-53159287	53159329-53159411	53159454-53159568	53159579-53159685	53159712-53159895
TU2063	chr1	53160104	53160763	633	4.96	3	53160104-53160373	53160382-53160654	53160674-53160763
TU2064	chr1	53160770	53161295	526	9.19	1	53160770-53161295
TU2065	chr1	53161463	53161668	198	3.16	2	53161463-53161561	53161570-53161668
TU2066	chr1	53161790	53162377	557	5.59	2	53161790-53161879	53161911-53162377
TU2067	chr1	53167902	53168234	303	2.38	3	53167902-53167991	53168005-53168127	53168145-53168234
TU2068	chr1	53175435	53175648	180	2.44	2	53175435-53175524	53175559-53175648
TU2069	chr1	53176991	53177277	242	2.43	3	53176991-53177080	53177115-53177207	53177219-53177277
TU2070	chr1	53179001	53179459	434	6.80	3	53179001-53179244	53179254-53179360	53179377-53179459
TU2071	chr1	53179612	53179851	236	4.69	2	53179612-53179720	53179725-53179851
TU2072	chr1	53179922	53180401	457	5.53	3	53179922-53180167	53180186-53180306	53180312-53180401
TU2073	chr1	53181306	53181517	180	2.93	2	53181306-53181395	53181428-53181517
TU2074	chr1	53182749	53182961	184	2.96	2	53182749-53182838	53182868-53182961
TU2075	chr1	53190037	53190229	166	2.00	2	53190037-53190118	53190146-53190229
TU2076	chr1	53204247	53204449	184	2.67	2	53204247-53204340	53204360-53204449
TU2077	chr1	53204599	53204794	189	3.25	2	53204599-53204697	53204705-53204794
TU2078	chr1	53206002	53206343	308	2.58	2	53206002-53206085	53206120-53206343
TU2079	chr1	53206485	53206679	168	2.00	2	53206485-53206563	53206591-53206679
TU2080	chr1	53207002	53207196	180	2.63	2	53207002-53207091	53207107-53207196
TU2081	chr1	53220228	53220470	236	2.52	2	53220228-53220373	53220381-53220470
TU2082	chr1	53228205	53228387	172	2.00	2	53228205-53228294	53228306-53228387
TU2083	chr1	53230060	53230256	162	2.00	2	53230060-53230132	53230168-53230256
TU2084	chr1	53231063	53231417	306	2.78	3	53231063-53231146	53231169-53231300	53231328-53231417
TU2085	chr1	53232591	53232790	180	2.00	2	53232591-53232680	53232701-53232790
TU2086	chr1	53354416	53354632	205	3.26	2	53354416-53354530	53354543-53354632
TU2087	chr1	53354766	53355102	283	2.80	3	53354766-53354855	53354878-53354980	53355013-53355102
TU2088	chr1	53358245	53358451	181	2.48	2	53358245-53358335	53358362-53358451
TU2089	chr1	53749412	53753623	232	5.40	3	53749412-53749456	53752275-53752370	53753533-53753623
TU2090	chr1	53750539	53750747	180	2.89	2	53750539-53750628	53750658-53750747
TU2091	chr1	53751330	53751527	182	2.69	2	53751330-53751421	53751438-53751527
TU2092	chr1	53761427	53762723	1297	22.86	1	53761427-53762723
TU2093	chr1	53762754	53763203	450	5.40	1	53762754-53763203
TU2094	chr1	53763259	53763569	311	11.10	1	53763259-53763569
TU2095	chr1	53763659	53764277	619	5.34	1	53763659-53764277
TU2096	chr1	53764279	53764696	398	5.97	2	53764279-53764586	53764607-53764696
TU2097	chr1	53764997	53765358	297	4.03	3	53764997-53765063	53765107-53765242	53765265-53765358
TU2098	chr1	53765427	53765789	355	7.48	2	53765427-53765691	53765700-53765789
TU2099	chr1	53765898	53766119	222	13.43	1	53765898-53766119
TU2100	chr1	53766419	53768353	1918	13.14	3	53766419-53767826	53767830-53768268	53768283-53768353
TU2101	chr1	53769060	53769252	180	3.00	2	53769060-53769149	53769163-53769252
TU2102	chr1	53780353	53780544	180	2.00	2	53780353-53780442	53780455-53780544
TU2103	chr1	53780646	53780837	180	2.46	2	53780646-53780735	53780748-53780837
TU2104	chr1	53785472	53785672	180	2.06	2	53785472-53785561	53785583-53785672
TU2105	chr1	53789257	53789454	194	2.53	2	53789257-53789360	53789365-53789454
TU2106	chr1	53790900	53791111	180	2.00	2	53790900-53790989	53791022-53791111
TU2107	chr1	53795388	53795601	180	2.50	2	53795388-53795477	53795512-53795601
TU2108	chr1	53797084	53797278	173	2.00	2	53797084-53797172	53797195-53797278
TU2109	chr1	53798116	53798314	190	4.18	2	53798116-53798207	53798217-53798314
TU2110	chr1	53798430	53800121	1665	10.58	3	53798430-53799154	53799162-53799462	53799483-53800121
TU2111	chr1	53800547	53800898	318	3.09	2	53800547-53800635	53800670-53800898
TU2112	chr1	53800985	53801218	234	3.49	1	53800985-53801218
TU2113	chr1	53801434	53801739	306	3.70	1	53801434-53801739
TU2114	chr1	53803710	53805229	1418	13.51	5	53803710-53803857	53803897-53804352	53804399-53804532	53804539-53804672	53804684-53805229
TU2115	chr1	53805378	53806482	1105	10.09	1	53805378-53806482
TU2116	chr1	53806551	53807247	693	9.85	2	53806551-53807138	53807143-53807247
TU2117	chr1	53807355	53807999	591	6.98	2	53807355-53807444	53807499-53807999
TU2118	chr1	53808003	53808546	501	4.26	3	53808003-53808105	53808119-53808452	53808483-53808546
TU2119	chr1	53808609	53809306	603	4.06	5	53808609-53808698	53808724-53808852	53808893-53809011	53809029-53809203	53809217-53809306
TU2120	chr1	53810369	53810618	230	3.38	2	53810369-53810487	53810508-53810618
TU2121	chr1	53810867	53811100	214	2.82	2	53810867-53810990	53811011-53811100
TU2122	chr1	53811549	53811834	262	3.57	2	53811549-53811730	53811755-53811834
TU2123	chr1	53812260	53812654	372	3.62	2	53812260-53812349	53812373-53812654
TU2124	chr1	53814318	53814624	307	4.69	1	53814318-53814624
TU2125	chr1	53814816	53814999	180	2.93	2	53814816-53814905	53814910-53814999
TU2126	chr1	53815134	53815395	262	3.56	1	53815134-53815395
TU2127	chr1	53815492	53815794	295	3.07	2	53815492-53815696	53815705-53815794
TU2128	chr1	53816174	53816364	181	3.40	2	53816174-53816263	53816274-53816364
TU2129	chr1	53816466	53817401	790	3.84	5	53816466-53816605	53816669-53816762	53816793-53817056	53817068-53817307	53817350-53817401
TU2130	chr1	53817474	53817669	180	2.74	2	53817474-53817563	53817580-53817669
TU2131	chr1	53817739	53817951	180	2.00	2	53817739-53817828	53817862-53817951
TU2132	chr1	53818405	53818811	339	5.44	2	53818405-53818689	53818758-53818811
TU2133	chr1	53818888	53819110	206	8.65	2	53818888-53818982	53819000-53819110
TU2134	chr1	53820204	53820418	206	2.65	2	53820204-53820356	53820366-53820418
TU2135	chr1	53820732	53820932	180	2.86	2	53820732-53820821	53820843-53820932
TU2136	chr1	53821381	53821657	252	2.38	2	53821381-53821470	53821496-53821657
TU2137	chr1	53821730	53822082	314	3.11	3	53821730-53821819	53821828-53821961	53821993-53822082
TU2138	chr1	53822498	53822683	186	3.39	1	53822498-53822683
TU2139	chr1	53822823	53823051	229	2.88	1	53822823-53823051
TU2140	chr1	53823431	53823884	450	4.37	2	53823431-53823520	53823525-53823884
TU2141	chr1	53824457	53825009	553	8.73	1	53824457-53825009
TU2142	chr1	53825318	53825551	224	2.83	2	53825318-53825451	53825462-53825551
TU2143	chr1	53825575	53826107	452	3.96	4	53825575-53825664	53825692-53825861	53825906-53825997	53826008-53826107
TU2144	chr1	53827615	53827886	272	6.94	1	53827615-53827886
TU2145	chr1	53828086	53828269	180	2.26	2	53828086-53828175	53828180-53828269
TU2146	chr1	53828325	53828524	180	2.88	2	53828325-53828414	53828435-53828524
TU2147	chr1	53830268	53830464	160	2.00	2	53830268-53830350	53830388-53830464
TU2148	chr1	53831053	53831287	234	3.09	2	53831053-53831168	53831170-53831287
TU2149	chr1	53832648	53832842	180	2.34	2	53832648-53832737	53832753-53832842
TU2150	chr1	53832911	53833134	189	3.80	2	53832911-53833001	53833037-53833134
TU2151	chr1	53834040	53834335	295	3.59	2	53834040-53834129	53834131-53834335
TU2152	chr1	53834441	53834637	197	2.63	1	53834441-53834637
TU2153	chr1	53835634	53835843	174	2.00	2	53835634-53835721	53835758-53835843
TU2154	chr1	53836702	53836919	180	2.83	2	53836702-53836791	53836830-53836919
TU2155	chr1	53836997	53837177	180	2.49	2	53836997-53837086	53837088-53837177
TU2156	chr1	53837271	53837458	180	2.02	2	53837271-53837360	53837369-53837458
TU2157	chr1	53839443	53839790	324	4.82	2	53839443-53839532	53839557-53839790
TU2158	chr1	53840102	53840518	414	4.44	2	53840102-53840195	53840199-53840518
TU2159	chr1	53840567	53842647	2058	9.94	3	53840567-53840905	53840910-53841004	53841024-53842647
TU2160	chr1	53842684	53843783	1091	7.06	2	53842684-53842773	53842783-53843783
TU2161	chr1	53844366	53844543	178	7.82	1	53844366-53844543
TU2162	chr1	53844878	53845375	498	6.07	1	53844878-53845375
TU2163	chr1	53845639	53846010	360	8.23	3	53845639-53845738	53845750-53845917	53845919-53846010
TU2164	chr1	53846034	53846236	175	2.21	2	53846034-53846118	53846147-53846236
TU2165	chr1	53846249	53846467	219	3.38	1	53846249-53846467
TU2166	chr1	53847099	53847373	275	4.67	1	53847099-53847373
TU2167	chr1	53847383	53847582	182	4.70	2	53847383-53847473	53847492-53847582
TU2168	chr1	53847691	53848070	380	7.24	1	53847691-53848070
TU2169	chr1	53848567	53849006	408	6.89	2	53848567-53848830	53848863-53849006
TU2170	chr1	53850554	53850742	173	2.00	2	53850554-53850641	53850658-53850742
TU2171	chr1	53850798	53850991	180	2.00	2	53850798-53850887	53850902-53850991
TU2172	chr1	53852112	53852318	185	3.30	2	53852112-53852201	53852224-53852318
TU2173	chr1	53857953	53858167	209	2.28	2	53857953-53858003	53858010-53858167
TU2174	chr1	53858336	53858730	367	2.99	2	53858336-53858647	53858676-53858730
TU2175	chr1	53859916	53860119	163	2.00	2	53859916-53860001	53860043-53860119
TU2176	chr1	53860498	53860867	344	5.56	3	53860498-53860594	53860607-53860754	53860769-53860867
TU2177	chr1	53861201	53861736	505	4.92	2	53861201-53861292	53861324-53861736
TU2178	chr1	53862280	53862509	210	2.67	2	53862280-53862399	53862420-53862509
TU2179	chr1	53862535	53862776	242	5.94	1	53862535-53862776
TU2180	chr1	53863161	53863359	180	3.11	2	53863161-53863250	53863270-53863359
TU2181	chr1	53936271	53936662	336	4.28	2	53936271-53936551	53936608-53936662
TU2182	chr1	53937181	53937388	208	4.36	1	53937181-53937388
TU2183	chr1	53941348	53941556	199	3.39	2	53941348-53941454	53941465-53941556
TU2184	chr1	54490407	54490600	155	2.00	2	54490407-54490483	54490523-54490600
TU2185	chr1	54510333	54510525	164	2.00	2	54510333-54510420	54510450-54510525
TU2186	chr1	54543276	54543473	180	3.00	2	54543276-54543365	54543384-54543473
TU2187	chr1	54545238	54545456	180	2.00	2	54545238-54545327	54545367-54545456
TU2188	chr1	54579980	54580165	152	2.00	2	54579980-54580058	54580093-54580165
TU2189	chr1	54594198	54600643	182	3.29	2	54594198-54594286	54600551-54600643
TU2190	chr1	54614908	54615103	180	2.47	2	54614908-54614997	54615014-54615103
TU2191	chr1	54629458	54629659	180	2.00	2	54629458-54629547	54629570-54629659
TU2192	chr1	54693681	54694210	472	6.04	2	54693681-54693739	54693798-54694210
TU2193	chr1	54803409	54803593	180	2.00	2	54803409-54803498	54803504-54803593
TU2194	chr1	54896835	54897039	180	2.00	2	54896835-54896924	54896950-54897039
TU2195	chr1	55618994	55619193	180	2.00	2	55618994-55619083	55619104-55619193
TU2196	chr1	55627114	55627738	583	3.75	4	55627114-55627217	55627229-55627512	55627539-55627685	55627691-55627738
TU2197	chr1	55627987	55628185	162	2.00	2	55627987-55628071	55628109-55628185
TU2198	chr1	55629555	55629849	250	2.66	3	55629555-55629635	55629670-55629764	55629776-55629849
TU2199	chr1	55629990	55630210	180	2.87	2	55629990-55630079	55630121-55630210
TU2200	chr1	55631875	55632075	180	2.00	2	55631875-55631964	55631986-55632075
TU2201	chr1	55632866	55633078	193	4.48	2	55632866-55632957	55632978-55633078
TU2202	chr1	55633366	55633577	179	2.36	2	55633366-55633454	55633488-55633577
TU2203	chr1	55634367	55634638	265	3.94	2	55634367-55634456	55634464-55634638
TU2204	chr1	55637204	55637401	198	3.28	1	55637204-55637401
TU2205	chr1	55637670	55637866	180	2.00	2	55637670-55637759	55637777-55637866
TU2206	chr1	55638913	55639104	190	3.15	2	55638913-55639002	55639005-55639104
TU2207	chr1	55639175	55639541	268	2.21	3	55639175-55639264	55639300-55639389	55639454-55639541
TU2208	chr1	55639876	55640078	180	2.00	2	55639876-55639965	55639989-55640078
TU2209	chr1	55640590	55640752	154	2.15	2	55640590-55640680	55640690-55640752
TU2210	chr1	55641993	55642154	158	2.41	2	55641993-55642037	55642042-55642154
TU2211	chr1	55648333	55648514	151	2.00	2	55648333-55648418	55648450-55648514
TU2212	chr1	55649407	55649608	180	3.93	2	55649407-55649496	55649519-55649608
TU2213	chr1	55661611	55666473	657	5.86	2	55661611-55662168	55666375-55666473
TU2214	chr1	55674002	55674205	180	2.00	2	55674002-55674091	55674116-55674205
TU2215	chr1	55682234	55682446	180	2.63	2	55682234-55682323	55682357-55682446
TU2216	chr1	55683343	55683533	180	2.03	2	55683343-55683432	55683444-55683533
TU2217	chr1	55683991	55684332	247	2.16	3	55683991-55684060	55684108-55684197	55684246-55684332
TU2218	chr1	55685656	55685926	271	2.94	1	55685656-55685926
TU2219	chr1	55686111	55686419	269	2.59	3	55686111-55686200	55686216-55686313	55686339-55686419
TU2220	chr1	55686533	55686727	165	2.00	2	55686533-55686622	55686653-55686727
TU2221	chr1	55687262	55687458	157	2.47	2	55687262-55687319	55687360-55687458
TU2222	chr1	55687876	55688127	241	3.07	2	55687876-55688026	55688038-55688127
TU2223	chr1	55689207	55689391	185	2.66	1	55689207-55689391
TU2224	chr1	55689604	55689820	204	3.73	2	55689604-55689717	55689731-55689820
TU2225	chr1	55694952	55695152	180	2.00	2	55694952-55695041	55695063-55695152
TU2226	chr1	55735347	55735552	180	2.00	2	55735347-55735436	55735463-55735552
TU2227	chr1	56179529	56179933	317	3.01	4	56179529-56179592	56179637-56179729	56179743-56179832	56179864-56179933
TU2228	chr1	56181584	56181789	180	2.00	2	56181584-56181673	56181700-56181789
TU2229	chr1	58128064	58128296	225	6.36	2	58128064-58128199	58128208-58128296
TU2230	chr1	58255317	58255501	176	2.00	2	58255317-58255404	58255414-58255501
TU2231	chr1	58309083	58309273	180	2.00	2	58309083-58309172	58309184-58309273
TU2232	chr1	58311049	58311226	167	2.01	2	58311049-58311125	58311137-58311226
TU2233	chr1	58311990	58312188	180	2.41	2	58311990-58312079	58312099-58312188
TU2234	chr1	58322206	58329260	178	2.42	2	58322206-58322295	58329173-58329260
TU2235	chr1	58322381	58322600	180	2.19	2	58322381-58322470	58322511-58322600
TU2236	chr1	58323187	58323404	218	5.26	1	58323187-58323404
TU2237	chr1	58325991	58326218	216	4.52	2	58325991-58326111	58326124-58326218
TU2238	chr1	58326710	58326944	212	3.43	2	58326710-58326830	58326854-58326944
TU2239	chr1	58341135	58341554	329	2.32	4	58341135-58341192	58341205-58341296	58341345-58341434	58341466-58341554
TU2240	chr1	58341735	58342285	502	3.30	4	58341735-58341833	58341861-58342003	58342025-58342180	58342182-58342285
TU2241	chr1	58342497	58343476	937	4.27	4	58342497-58342744	58342764-58343235	58343246-58343368	58343383-58343476
TU2242	chr1	58343540	58344278	721	5.40	3	58343540-58343976	58343987-58344127	58344136-58344278
TU2243	chr1	58344388	58344634	247	11.22	1	58344388-58344634
TU2244	chr1	58344691	58344893	203	3.73	1	58344691-58344893
TU2245	chr1	58345200	58346098	803	4.29	4	58345200-58345269	58345297-58345628	58345687-58345776	58345788-58346098
TU2246	chr1	58346232	58348539	2153	8.59	8	58346232-58346290	58346338-58346427	58346485-58346599	58346602-58347703	58347720-58348023	58348047-58348308	58348316-58348441	58348445-58348539
TU2247	chr1	58348855	58349026	172	3.06	1	58348855-58349026
TU2248	chr1	58349402	58350008	572	4.13	3	58349402-58349491	58349522-58349884	58349890-58350008
TU2249	chr1	58350206	58350411	177	2.00	2	58350206-58350295	58350325-58350411
TU2250	chr1	58397865	58400057	458	11.36	2	58397865-58397993	58399729-58400057
TU2251	chr1	58400160	58400434	273	3.19	2	58400160-58400342	58400345-58400434
TU2252	chr1	58571991	58572184	180	2.89	2	58571991-58572080	58572095-58572184
TU2253	chr1	58582754	58584312	340	6.31	4	58582754-58582829	58583375-58583464	58584060-58584128	58584208-58584312
TU2254	chr1	58591990	58592323	271	3.24	3	58591990-58592079	58592117-58592207	58592234-58592323
TU2255	chr1	58599368	58599857	490	41.42	1	58599368-58599857
TU2256	chr1	58612186	58612588	171	9.17	2	58612186-58612278	58612511-58612588
TU2257	chr1	58619550	58619727	178	2.71	1	58619550-58619727
TU2258	chr1	58620067	58620273	199	4.81	2	58620067-58620158	58620167-58620273
TU2259	chr1	58621027	58621401	245	2.17	3	58621027-58621155	58621221-58621266	58621332-58621401
TU2260	chr1	58622417	58622599	180	2.37	2	58622417-58622506	58622510-58622599
TU2261	chr1	58622687	58623245	536	3.54	4	58622687-58622883	58622888-58623028	58623047-58623153	58623155-58623245
TU2262	chr1	58623552	58623864	270	2.94	3	58623552-58623606	58623630-58623722	58623743-58623864
TU2263	chr1	58625029	58625318	290	5.19	1	58625029-58625318
TU2264	chr1	58625829	58626331	494	4.35	2	58625829-58625949	58625959-58626331
TU2265	chr1	58626488	58626721	219	2.39	2	58626488-58626616	58626632-58626721
TU2266	chr1	58626853	58627125	273	3.51	1	58626853-58627125
TU2267	chr1	58627279	58627768	443	5.14	4	58627279-58627366	58627403-58627529	58627535-58627634	58627641-58627768
TU2268	chr1	58628165	58628511	278	4.03	3	58628165-58628259	58628295-58628387	58628422-58628511
TU2269	chr1	58628533	58628854	299	5.39	2	58628533-58628613	58628637-58628854
TU2270	chr1	58629746	58629949	159	2.03	2	58629746-58629835	58629881-58629949
TU2271	chr1	58631184	58631387	180	2.00	2	58631184-58631273	58631298-58631387
TU2272	chr1	58632867	58633055	180	2.00	2	58632867-58632956	58632966-58633055
TU2273	chr1	58698794	58698992	150	2.00	2	58698794-58698869	58698919-58698992
TU2274	chr1	58700318	58700523	180	2.01	2	58700318-58700407	58700434-58700523
TU2275	chr1	58701110	58701314	175	2.00	2	58701110-58701194	58701225-58701314
TU2276	chr1	58701587	58701795	180	3.20	2	58701587-58701676	58701706-58701795
TU2277	chr1	58702768	58702967	180	2.00	2	58702768-58702857	58702878-58702967
TU2278	chr1	58703076	58703278	180	2.00	2	58703076-58703165	58703189-58703278
TU2279	chr1	58746511	58758011	528	10.63	4	58746511-58746618	58750915-58751041	58757718-58757907	58757909-58758011
TU2280	chr1	58748765	58749106	245	2.80	3	58748765-58748809	58748885-58748994	58749017-58749106
TU2281	chr1	58758220	58758417	180	2.93	2	58758220-58758309	58758328-58758417
TU2282	chr1	58759211	58759942	713	11.41	3	58759211-58759670	58759681-58759825	58759835-58759942
TU2283	chr1	58759985	58761035	1051	6.87	1	58759985-58761035
TU2284	chr1	58763184	58763531	341	4.48	2	58763184-58763273	58763281-58763531
TU2285	chr1	58798427	58799969	166	2.87	2	58798427-58798516	58799894-58799969
TU2286	chr1	58922794	58924639	233	6.34	3	58922794-58922903	58924028-58924091	58924581-58924639
TU2287	chr1	58924758	58924976	174	2.09	2	58924758-58924847	58924893-58924976
TU2288	chr1	58926349	58926538	164	2.00	2	58926349-58926428	58926455-58926538
TU2289	chr1	58927982	58928189	180	3.00	2	58927982-58928071	58928100-58928189
TU2290	chr1	58939317	58939519	180	3.37	2	58939317-58939406	58939430-58939519
TU2291	chr1	58942902	58943107	206	2.74	1	58942902-58943107
TU2292	chr1	58947624	58947810	154	2.00	2	58947624-58947687	58947721-58947810
TU2293	chr1	58949487	58949675	180	2.28	2	58949487-58949576	58949586-58949675
TU2294	chr1	58950924	58951125	179	2.38	2	58950924-58951013	58951037-58951125
TU2295	chr1	58952606	58952799	180	2.00	2	58952606-58952695	58952710-58952799
TU2296	chr1	58953634	58953824	180	2.00	2	58953634-58953723	58953735-58953824
TU2297	chr1	58954244	58954446	156	2.33	2	58954244-58954333	58954381-58954446
TU2298	chr1	58954516	58954711	157	2.00	2	58954516-58954584	58954624-58954711
TU2299	chr1	58955275	58955557	260	2.77	2	58955275-58955364	58955388-58955557
TU2300	chr1	58955688	58955900	180	2.83	2	58955688-58955777	58955811-58955900
TU2301	chr1	58957652	58957841	180	2.00	2	58957652-58957741	58957752-58957841
TU2302	chr1	58958436	58958795	293	3.53	3	58958436-58958525	58958551-58958665	58958708-58958795
TU2303	chr1	58959111	58959292	180	2.00	2	58959111-58959200	58959203-58959292
TU2304	chr1	58959652	58959861	193	3.76	2	58959652-58959754	58959772-58959861
TU2305	chr1	58960042	58960282	232	2.62	2	58960042-58960183	58960193-58960282
TU2306	chr1	58961118	58961303	167	2.00	2	58961118-58961195	58961215-58961303
TU2307	chr1	58962564	58962757	163	2.00	2	58962564-58962642	58962674-58962757
TU2308	chr1	58965980	58966354	373	3.57	2	58965980-58966175	58966178-58966354
TU2309	chr1	58967927	58968121	180	2.00	2	58967927-58968016	58968032-58968121
TU2310	chr1	58970271	58970482	179	2.00	2	58970271-58970360	58970394-58970482
TU2311	chr1	58971057	58971254	180	2.88	2	58971057-58971146	58971165-58971254
TU2312	chr1	58971376	58971566	188	3.14	2	58971376-58971465	58971469-58971566
TU2313	chr1	58971867	58972542	564	4.39	5	58971867-58971958	58971973-58972080	58972125-58972279	58972294-58972412	58972453-58972542
TU2314	chr1	58973201	58973612	331	2.67	4	58973201-58973289	58973311-58973402	58973415-58973504	58973553-58973612
TU2315	chr1	58973968	58974181	181	3.19	2	58973968-58974058	58974092-58974181
TU2316	chr1	58974802	58975169	350	4.52	3	58974802-58974907	58974912-58975050	58975065-58975169
TU2317	chr1	58975287	58975549	263	3.45	1	58975287-58975549
TU2318	chr1	58975675	58975880	200	2.38	2	58975675-58975784	58975791-58975880
TU2319	chr1	58978191	58978416	221	8.78	2	58978191-58978317	58978323-58978416
TU2320	chr1	58979105	58979320	180	2.92	2	58979105-58979194	58979231-58979320
TU2321	chr1	58979909	58980594	681	5.92	3	58979909-58979992	58979994-58980497	58980502-58980594
TU2322	chr1	58980628	58981214	535	4.12	2	58980628-58980826	58980879-58981214
TU2323	chr1	58981291	58981573	256	2.84	2	58981291-58981456	58981484-58981573
TU2324	chr1	58981598	58982142	501	3.90	4	58981598-58981716	58981721-58981941	58981947-58982047	58982083-58982142
TU2325	chr1	58982265	58982706	393	3.02	3	58982265-58982337	58982365-58982470	58982493-58982706
TU2326	chr1	58983123	58983566	438	4.99	2	58983123-58983218	58983225-58983566
TU2327	chr1	58983688	58983907	188	3.25	2	58983688-58983785	58983818-58983907
TU2328	chr1	58984411	58984610	189	4.48	2	58984411-58984509	58984521-58984610
TU2329	chr1	58985217	58985431	170	2.15	2	58985217-58985306	58985352-58985431
TU2330	chr1	58986235	58986663	375	3.31	4	58986235-58986322	58986343-58986440	58986450-58986548	58986574-58986663
TU2331	chr1	58986802	58986985	184	2.55	1	58986802-58986985
TU2332	chr1	58989688	58989880	180	2.39	2	58989688-58989777	58989791-58989880
TU2333	chr1	58991151	58991336	160	2.00	2	58991151-58991233	58991260-58991336
TU2334	chr1	58992038	58992324	281	2.48	2	58992038-58992228	58992235-58992324
TU2335	chr1	58993395	58993717	250	2.13	3	58993395-58993468	58993499-58993620	58993664-58993717
TU2336	chr1	58994046	58994242	159	2.00	2	58994046-58994117	58994156-58994242
TU2337	chr1	58995505	58995702	198	2.83	1	58995505-58995702
TU2338	chr1	58996312	58996528	176	2.00	2	58996312-58996400	58996442-58996528
TU2339	chr1	58997418	58997624	180	2.00	2	58997418-58997507	58997535-58997624
TU2340	chr1	58998517	58998719	181	3.81	2	58998517-58998607	58998630-58998719
TU2341	chr1	58999706	58999898	179	4.16	2	58999706-58999794	58999809-58999898
TU2342	chr1	59002116	59002353	232	4.48	2	59002116-59002234	59002241-59002353
TU2343	chr1	59003702	59004024	272	2.61	3	59003702-59003761	59003803-59003924	59003935-59004024
TU2344	chr1	59005887	59006108	180	2.56	2	59005887-59005976	59006019-59006108
TU2345	chr1	59008712	59008917	206	2.67	1	59008712-59008917
TU2346	chr1	59009379	59009789	319	4.41	3	59009379-59009494	59009523-59009684	59009749-59009789
TU2347	chr1	59009925	59010112	188	4.03	1	59009925-59010112
TU2348	chr1	59010550	59010945	370	3.57	3	59010550-59010639	59010660-59010821	59010828-59010945
TU2349	chr1	59011755	59011977	189	2.81	2	59011755-59011830	59011865-59011977
TU2350	chr1	59012242	59012447	179	2.42	2	59012242-59012331	59012359-59012447
TU2351	chr1	59013428	59013685	229	2.63	2	59013428-59013572	59013602-59013685
TU2352	chr1	59014065	59014278	187	3.79	2	59014065-59014161	59014189-59014278
TU2353	chr1	59014450	59014648	196	2.85	2	59014450-59014539	59014543-59014648
TU2354	chr1	59014811	59015019	180	2.81	2	59014811-59014900	59014930-59015019
TU2355	chr1	59015104	59015388	285	4.21	1	59015104-59015388
TU2356	chr1	59015610	59016027	392	3.11	3	59015610-59015781	59015795-59015924	59015938-59016027
TU2357	chr1	59016083	59016717	619	5.16	3	59016083-59016193	59016200-59016617	59016628-59016717
TU2358	chr1	59016851	59017063	180	3.34	2	59016851-59016940	59016974-59017063
TU2359	chr1	59017315	59017693	369	6.04	2	59017315-59017530	59017541-59017693
TU2360	chr1	59017887	59018077	156	2.00	2	59017887-59017965	59018001-59018077
TU2361	chr1	59018134	59018361	227	2.53	2	59018134-59018249	59018251-59018361
TU2362	chr1	59018458	59018663	180	2.38	2	59018458-59018547	59018574-59018663
TU2363	chr1	59019270	59019459	180	2.89	2	59019270-59019359	59019370-59019459
TU2364	chr1	59019514	59019711	180	2.82	2	59019514-59019603	59019622-59019711
TU2365	chr1	59019929	59020117	180	2.00	2	59019929-59020018	59020028-59020117
TU2366	chr1	59020557	59020775	180	2.67	2	59020557-59020646	59020686-59020775
TU2367	chr1	59022262	59022477	210	4.25	2	59022262-59022351	59022358-59022477
TU2368	chr1	59035340	59035593	254	4.80	1	59035340-59035593
TU2369	chr1	59036802	59037016	180	2.00	2	59036802-59036891	59036927-59037016
TU2370	chr1	59044201	59044393	180	2.31	2	59044201-59044290	59044304-59044393
TU2371	chr1	59045109	59045335	204	2.57	2	59045109-59045159	59045183-59045335
TU2372	chr1	59046525	59047084	468	3.93	4	59046525-59046630	59046647-59046809	59046833-59046922	59046976-59047084
TU2373	chr1	59047440	59047644	205	3.76	1	59047440-59047644
TU2374	chr1	59048541	59048991	400	3.12	2	59048541-59048586	59048638-59048991
TU2375	chr1	59051255	59051451	189	2.63	2	59051255-59051344	59051353-59051451
TU2376	chr1	59051993	59052272	238	3.02	3	59051993-59052082	59052102-59052204	59052228-59052272
TU2377	chr1	59052892	59053086	180	4.39	2	59052892-59052981	59052997-59053086
TU2378	chr1	59054825	59055099	202	2.00	3	59054825-59054878	59054923-59054995	59055025-59055099
TU2379	chr1	59055979	59056163	185	3.22	1	59055979-59056163
TU2380	chr1	59056592	59056799	162	2.00	2	59056592-59056673	59056720-59056799
TU2381	chr1	59058776	59058986	180	2.00	2	59058776-59058865	59058897-59058986
TU2382	chr1	59060158	59060471	293	4.23	3	59060158-59060257	59060271-59060373	59060382-59060471
TU2383	chr1	59060967	59061429	403	2.66	3	59060967-59061030	59061085-59061340	59061347-59061429
TU2384	chr1	59061595	59061798	180	2.93	2	59061595-59061684	59061709-59061798
TU2385	chr1	59062336	59062547	182	3.27	2	59062336-59062427	59062458-59062547
TU2386	chr1	59062666	59063189	464	3.20	3	59062666-59062838	59062861-59062950	59062989-59063189
TU2387	chr1	59063430	59063624	180	2.67	2	59063430-59063519	59063535-59063624
TU2388	chr1	59063646	59064055	378	3.79	2	59063646-59063735	59063768-59064055
TU2389	chr1	59065295	59065499	177	2.18	2	59065295-59065384	59065413-59065499
TU2390	chr1	59065529	59065740	180	3.00	2	59065529-59065618	59065651-59065740
TU2391	chr1	59066668	59066874	180	2.87	2	59066668-59066757	59066785-59066874
TU2392	chr1	59070167	59070377	180	2.46	2	59070167-59070256	59070288-59070377
TU2393	chr1	59072423	59072629	168	2.00	2	59072423-59072502	59072542-59072629
TU2394	chr1	59073613	59073851	239	3.56	1	59073613-59073851
TU2395	chr1	59075386	59075600	201	3.71	2	59075386-59075492	59075507-59075600
TU2396	chr1	59075828	59076167	314	3.14	3	59075828-59075888	59075903-59076023	59076036-59076167
TU2397	chr1	59076365	59076641	276	6.65	2	59076365-59076455	59076457-59076641
TU2398	chr1	59076910	59077148	239	5.36	1	59076910-59077148
TU2399	chr1	59077393	59078000	596	4.11	2	59077393-59077898	59077911-59078000
TU2400	chr1	59078002	59078213	180	2.39	2	59078002-59078091	59078124-59078213
TU2401	chr1	59079613	59079822	210	2.88	1	59079613-59079822
TU2402	chr1	59079825	59080044	180	2.28	2	59079825-59079914	59079955-59080044
TU2403	chr1	59080492	59080811	289	4.23	3	59080492-59080585	59080596-59080700	59080722-59080811
TU2404	chr1	59081439	59090639	806	4.17	5	59081439-59081652	59081685-59081779	59081781-59081902	59089200-59089363	59090429-59090639
TU2405	chr1	59082460	59082747	230	3.28	3	59082460-59082509	59082533-59082622	59082658-59082747
TU2406	chr1	59082979	59083196	215	4.92	2	59082979-59083097	59083101-59083196
TU2407	chr1	59083484	59084249	730	6.20	3	59083484-59083596	59083620-59083999	59084013-59084249
TU2408	chr1	59084350	59084550	180	2.64	2	59084350-59084439	59084461-59084550
TU2409	chr1	59084771	59084986	216	6.50	1	59084771-59084986
TU2410	chr1	59085316	59085658	325	3.30	3	59085316-59085405	59085420-59085564	59085569-59085658
TU2411	chr1	59085684	59085904	180	2.00	2	59085684-59085773	59085815-59085904
TU2412	chr1	59085943	59086248	300	2.87	2	59085943-59086152	59086159-59086248
TU2413	chr1	59086373	59087057	596	3.65	4	59086373-59086698	59086729-59086818	59086869-59086958	59086968-59087057
TU2414	chr1	59087570	59087906	318	4.17	2	59087570-59087659	59087679-59087906
TU2415	chr1	59088634	59088819	180	2.00	2	59088634-59088723	59088730-59088819
TU2416	chr1	59091357	59091550	180	2.00	2	59091357-59091446	59091461-59091550
TU2417	chr1	59093750	59093962	190	4.68	2	59093750-59093849	59093873-59093962
TU2418	chr1	59094546	59094746	179	2.20	2	59094546-59094634	59094657-59094746
TU2419	chr1	59094795	59095805	902	3.35	4	59094795-59094884	59094909-59095344	59095404-59095659	59095686-59095805
TU2420	chr1	59096543	59097060	509	5.27	2	59096543-59096961	59096971-59097060
TU2421	chr1	59097182	59097441	260	7.25	1	59097182-59097441
TU2422	chr1	59097906	59098566	544	3.62	4	59097906-59098179	59098226-59098315	59098344-59098433	59098477-59098566
TU2423	chr1	59098679	59099104	410	4.34	2	59098679-59098995	59099012-59099104
TU2424	chr1	59099209	59099950	695	5.33	4	59099209-59099315	59099319-59099728	59099741-59099839	59099872-59099950
TU2425	chr1	59100135	59100330	185	5.28	2	59100135-59100229	59100241-59100330
TU2426	chr1	59100623	59100835	203	3.16	2	59100623-59100734	59100745-59100835
TU2427	chr1	59100921	59101117	180	2.96	2	59100921-59101010	59101028-59101117
TU2428	chr1	59101291	59101663	373	3.75	1	59101291-59101663
TU2429	chr1	59101738	59101952	191	10.15	2	59101738-59101838	59101863-59101952
TU2430	chr1	59102171	59102859	675	3.69	3	59102171-59102260	59102262-59102393	59102407-59102859
TU2431	chr1	59102929	59103662	501	2.79	6	59102929-59102995	59103031-59103149	59103165-59103254	59103329-59103373	59103480-59103586	59103590-59103662
TU2432	chr1	59103729	59103936	180	2.41	2	59103729-59103818	59103847-59103936
TU2433	chr1	59125092	59125492	347	2.49	3	59125092-59125181	59125211-59125377	59125403-59125492
TU2434	chr1	59129476	59129667	188	3.62	2	59129476-59129572	59129577-59129667
TU2435	chr1	59131942	59132143	180	2.00	2	59131942-59132031	59132054-59132143
TU2436	chr1	59141401	59141606	190	2.64	2	59141401-59141498	59141515-59141606
TU2437	chr1	59142114	59142307	180	2.00	2	59142114-59142203	59142218-59142307
TU2438	chr1	59143303	59143515	180	2.32	2	59143303-59143392	59143426-59143515
TU2439	chr1	59144460	59144657	180	2.95	2	59144460-59144549	59144568-59144657
TU2440	chr1	59145091	59145285	181	3.81	2	59145091-59145180	59145195-59145285
TU2441	chr1	59146145	59146322	174	2.50	2	59146145-59146228	59146233-59146322
TU2442	chr1	59147536	59147736	201	4.10	1	59147536-59147736
TU2443	chr1	59147818	59148110	255	3.97	2	59147818-59147891	59147930-59148110
TU2444	chr1	59151513	59151725	180	2.00	2	59151513-59151602	59151636-59151725
TU2445	chr1	59152976	59153183	180	2.00	2	59152976-59153065	59153094-59153183
TU2446	chr1	59153659	59153869	180	2.00	2	59153659-59153748	59153780-59153869
TU2447	chr1	59160845	59161052	180	2.00	2	59160845-59160934	59160963-59161052
TU2448	chr1	59164758	59164961	184	2.91	2	59164758-59164847	59164868-59164961
TU2449	chr1	59165690	59165904	215	3.78	1	59165690-59165904
TU2450	chr1	59170395	59170591	180	2.00	2	59170395-59170484	59170502-59170591
TU2451	chr1	59176077	59176279	180	4.00	2	59176077-59176166	59176190-59176279
TU2452	chr1	59180145	59180348	176	2.00	2	59180145-59180232	59180261-59180348
TU2453	chr1	59511457	59514372	1204	10.71	5	59511457-59511914	59512013-59512102	59512108-59512343	59512382-59512631	59514203-59514372
TU2454	chr1	59513072	59513282	180	2.00	2	59513072-59513161	59513193-59513282
TU2455	chr1	59515920	59516120	180	2.00	2	59515920-59516009	59516031-59516120
TU2456	chr1	59649449	59649650	180	2.00	2	59649449-59649538	59649561-59649650
TU2457	chr1	59650482	59650684	180	2.37	2	59650482-59650571	59650595-59650684
TU2458	chr1	59652481	59653305	825	16.85	1	59652481-59653305
TU2459	chr1	59653361	59653802	419	13.75	2	59653361-59653487	59653511-59653802
TU2460	chr1	59655981	59656185	180	2.82	2	59655981-59656070	59656096-59656185
TU2461	chr1	59658377	59658569	180	2.00	2	59658377-59658466	59658480-59658569
TU2462	chr1	59658828	59659012	152	2.00	2	59658828-59658911	59658945-59659012
TU2463	chr1	59659452	59659653	173	2.00	2	59659452-59659539	59659569-59659653
TU2464	chr1	59665064	59665284	180	2.00	2	59665064-59665153	59665195-59665284
TU2465	chr1	59668097	59668307	181	3.84	2	59668097-59668186	59668217-59668307
TU2466	chr1	59671029	59671240	176	2.00	2	59671029-59671118	59671155-59671240
TU2467	chr1	59672244	59672573	283	2.84	3	59672244-59672333	59672354-59672456	59672484-59672573
TU2468	chr1	59676444	59676622	152	2.00	2	59676444-59676512	59676540-59676622
TU2469	chr1	59758008	59758224	180	3.41	2	59758008-59758097	59758135-59758224
TU2470	chr1	59770992	59771203	180	2.82	2	59770992-59771081	59771114-59771203
TU2471	chr1	59771704	59771886	180	2.00	2	59771704-59771793	59771797-59771886
TU2472	chr1	59780478	59780759	246	3.35	2	59780478-59780629	59780666-59780759
TU2473	chr1	59784955	59785158	167	2.00	2	59784955-59785036	59785074-59785158
TU2474	chr1	59786138	59786331	180	2.00	2	59786138-59786227	59786242-59786331
TU2475	chr1	59792945	59793146	202	8.91	1	59792945-59793146
TU2476	chr1	59800218	59800392	150	2.03	2	59800218-59800307	59800333-59800392
TU2477	chr1	59806282	59806491	180	2.00	2	59806282-59806371	59806402-59806491
TU2478	chr1	59806790	59807000	175	2.21	2	59806790-59806874	59806911-59807000
TU2479	chr1	59810891	59811107	180	2.00	2	59810891-59810980	59811018-59811107
TU2480	chr1	59834096	59834290	180	2.00	2	59834096-59834185	59834201-59834290
TU2481	chr1	59834703	59834904	174	2.22	2	59834703-59834786	59834815-59834904
TU2482	chr1	59870449	59870693	245	9.54	1	59870449-59870693
TU2483	chr1	59871054	59871247	181	3.32	2	59871054-59871144	59871158-59871247
TU2484	chr1	59901726	59902524	799	20.58	1	59901726-59902524
TU2485	chr1	59903138	59903484	347	71.83	1	59903138-59903484
TU2486	chr1	59903567	59904125	543	8.93	2	59903567-59903851	59903868-59904125
TU2487	chr1	59904324	59905402	1079	10.61	1	59904324-59905402
TU2488	chr1	59905547	59907561	1986	10.16	2	59905547-59906468	59906498-59907561
TU2489	chr1	59908328	59908529	185	3.31	2	59908328-59908422	59908440-59908529
TU2490	chr1	59908775	59909190	385	4.95	3	59908775-59908864	59908880-59909078	59909095-59909190
TU2491	chr1	59909745	59910083	339	5.01	1	59909745-59910083
TU2492	chr1	59910285	59910476	192	3.99	1	59910285-59910476
TU2493	chr1	59910685	59911115	431	6.80	1	59910685-59911115
TU2494	chr1	59911231	59911531	301	10.89	1	59911231-59911531
TU2495	chr1	59911585	59911802	197	4.02	2	59911585-59911688	59911710-59911802
TU2496	chr1	59911977	59912708	732	5.60	1	59911977-59912708
TU2497	chr1	59912968	59913771	795	7.15	2	59912968-59913672	59913682-59913771
TU2498	chr1	59914032	59914406	375	18.31	1	59914032-59914406
TU2499	chr1	59914657	59915394	722	13.30	3	59914657-59914774	59914777-59915096	59915111-59915394
TU2500	chr1	59916089	59916288	200	3.31	1	59916089-59916288
TU2501	chr1	59916434	59916702	269	5.27	1	59916434-59916702
TU2502	chr1	59916776	59917053	278	6.99	1	59916776-59917053
TU2503	chr1	59917195	59917627	391	6.04	2	59917195-59917491	59917534-59917627
TU2504	chr1	59918823	59919075	253	10.96	1	59918823-59919075
TU2505	chr1	59919224	59919453	187	2.81	2	59919224-59919320	59919364-59919453
TU2506	chr1	59919660	59919850	180	2.88	2	59919660-59919749	59919761-59919850
TU2507	chr1	59919946	59920750	803	7.92	2	59919946-59920333	59920336-59920750
TU2508	chr1	59920823	59921174	352	10.19	1	59920823-59921174
TU2509	chr1	59921526	59922305	748	11.18	2	59921526-59921751	59921784-59922305
TU2510	chr1	59922389	59923507	1103	9.76	2	59922389-59923188	59923205-59923507
TU2511	chr1	59923590	59923846	256	3.66	2	59923590-59923712	59923714-59923846
TU2512	chr1	59923887	59924365	348	6.93	4	59923887-59923986	59924011-59924103	59924160-59924249	59924301-59924365
TU2513	chr1	59924430	59924934	504	3.57	2	59924430-59924843	59924845-59924934
TU2514	chr1	59925253	59925872	587	5.71	2	59925253-59925342	59925376-59925872
TU2515	chr1	59926076	59926512	411	5.23	3	59926076-59926162	59926177-59926400	59926413-59926512
TU2516	chr1	59926967	59927277	311	6.34	1	59926967-59927277
TU2517	chr1	59927446	59927684	218	3.32	2	59927446-59927541	59927563-59927684
TU2518	chr1	59927701	59928287	587	7.37	1	59927701-59928287
TU2519	chr1	59928304	59928655	352	3.63	1	59928304-59928655
TU2520	chr1	59928873	59929464	568	4.71	3	59928873-59929159	59929167-59929357	59929375-59929464
TU2521	chr1	59930512	59930682	150	2.00	2	59930512-59930571	59930593-59930682
TU2522	chr1	59930954	59931267	266	2.52	3	59930954-59931032	59931062-59931158	59931178-59931267
TU2523	chr1	59932042	59932231	180	2.00	2	59932042-59932131	59932142-59932231
TU2524	chr1	59942210	59942449	240	5.52	1	59942210-59942449
TU2525	chr1	59942771	59943041	271	3.07	1	59942771-59943041
TU2526	chr1	59945900	59946172	273	3.25	1	59945900-59946172
TU2527	chr1	59946765	59947289	447	2.91	5	59946765-59946854	59946879-59946968	59946984-59947073	59947101-59947190	59947203-59947289
TU2528	chr1	59959298	59959631	301	2.76	2	59959298-59959532	59959566-59959631
TU2529	chr1	59960361	59960571	177	2.00	2	59960361-59960448	59960483-59960571
TU2530	chr1	59962322	59968134	286	6.70	3	59962322-59962411	59966546-59966660	59968054-59968134
TU2531	chr1	59965114	59965320	150	2.34	2	59965114-59965203	59965261-59965320
TU2532	chr1	59982881	59984939	495	13.78	3	59982881-59982971	59984306-59984418	59984649-59984939
TU2533	chr1	59984964	59985909	880	7.84	3	59984964-59985430	59985446-59985790	59985842-59985909
TU2534	chr1	59986147	59986451	305	13.01	1	59986147-59986451
TU2535	chr1	59986662	59988068	1345	12.79	4	59986662-59986961	59986977-59987784	59987826-59987958	59987965-59988068
TU2536	chr1	59988096	59989661	1533	30.23	2	59988096-59988157	59988191-59989661
TU2537	chr1	61093077	61093438	272	3.01	3	61093077-61093121	61093172-61093308	61093349-61093438
TU2538	chr1	61093474	61093858	367	4.10	2	61093474-61093750	61093769-61093858
TU2539	chr1	61093905	61094466	493	7.02	3	61093905-61094138	61094173-61094366	61094402-61094466
TU2540	chr1	61094681	61094891	184	3.52	2	61094681-61094771	61094799-61094891
TU2541	chr1	61094974	61095188	181	4.16	2	61094974-61095063	61095098-61095188
TU2542	chr1	61095426	61095615	182	2.62	2	61095426-61095517	61095526-61095615
TU2543	chr1	61095647	61096213	524	5.63	3	61095647-61095724	61095751-61095845	61095863-61096213
TU2544	chr1	61096312	61096631	301	2.53	3	61096312-61096401	61096413-61096506	61096515-61096631
TU2545	chr1	61096681	61096981	301	7.17	1	61096681-61096981
TU2546	chr1	61097347	61097699	343	4.93	2	61097347-61097452	61097463-61097699
TU2547	chr1	61098139	61098712	574	6.51	1	61098139-61098712
TU2548	chr1	61098745	61099588	755	4.08	3	61098745-61099156	61099196-61099448	61099499-61099588
TU2549	chr1	61099902	61100109	180	3.67	2	61099902-61099991	61100020-61100109
TU2550	chr1	61100851	61101058	182	3.43	2	61100851-61100942	61100969-61101058
TU2551	chr1	61101063	61101381	242	3.00	3	61101063-61101152	61101171-61101264	61101324-61101381
TU2552	chr1	61112982	61113194	180	2.00	2	61112982-61113071	61113105-61113194
TU2553	chr1	61114873	61115090	218	3.63	1	61114873-61115090
TU2554	chr1	61116036	61116255	220	5.35	1	61116036-61116255
TU2555	chr1	61116270	61116588	227	3.11	3	61116270-61116314	61116381-61116472	61116499-61116588
TU2556	chr1	61116726	61117046	274	2.84	3	61116726-61116815	61116838-61116931	61116957-61117046
TU2557	chr1	61117783	61117993	200	3.81	2	61117783-61117872	61117884-61117993
TU2558	chr1	61118024	61118253	230	3.44	1	61118024-61118253
TU2559	chr1	61118262	61118466	185	4.49	2	61118262-61118356	61118377-61118466
TU2560	chr1	61118786	61119362	483	4.10	4	61118786-61118881	61118893-61119123	61119139-61119235	61119304-61119362
TU2561	chr1	61119577	61119779	180	3.79	2	61119577-61119666	61119690-61119779
TU2562	chr1	61119840	61120080	240	3.58	2	61119840-61119936	61119938-61120080
TU2563	chr1	61120346	61120555	184	3.11	2	61120346-61120439	61120466-61120555
TU2564	chr1	61121338	61121545	180	2.62	2	61121338-61121427	61121456-61121545
TU2565	chr1	61122008	61122218	193	3.61	2	61122008-61122100	61122119-61122218
TU2566	chr1	61123244	61123446	180	2.52	2	61123244-61123333	61123357-61123446
TU2567	chr1	61123870	61124274	405	4.27	1	61123870-61124274
TU2568	chr1	61124285	61124485	201	2.87	1	61124285-61124485
TU2569	chr1	61124560	61125176	503	2.66	5	61124560-61124612	61124680-61124769	61124781-61124870	61124905-61125003	61125006-61125176
TU2570	chr1	61125196	61125519	315	4.70	2	61125196-61125420	61125430-61125519
TU2571	chr1	61125764	61126035	258	5.88	2	61125764-61125858	61125873-61126035
TU2572	chr1	61126292	61126499	189	2.50	2	61126292-61126390	61126410-61126499
TU2573	chr1	61126973	61127164	180	2.55	2	61126973-61127062	61127075-61127164
TU2574	chr1	61127234	61127511	278	2.53	1	61127234-61127511
TU2575	chr1	61127791	61127965	166	3.93	2	61127791-61127866	61127876-61127965
TU2576	chr1	61128379	61128654	276	3.15	1	61128379-61128654
TU2577	chr1	61128786	61129179	384	5.55	2	61128786-61129060	61129071-61129179
TU2578	chr1	61129184	61129569	311	2.47	3	61129184-61129233	61129279-61129449	61129480-61129569
TU2579	chr1	61129712	61129973	262	2.23	1	61129712-61129973
TU2580	chr1	61130275	61130485	180	2.44	2	61130275-61130364	61130396-61130485
TU2581	chr1	61130642	61131136	452	3.71	3	61130642-61130764	61130783-61130872	61130898-61131136
TU2582	chr1	61131195	61131477	276	3.26	2	61131195-61131284	61131292-61131477
TU2583	chr1	61131489	61131719	204	2.48	2	61131489-61131582	61131610-61131719
TU2584	chr1	61131857	61132879	882	4.52	6	61131857-61131905	61131970-61132087	61132102-61132208	61132250-61132383	61132398-61132509	61132518-61132879
TU2585	chr1	61133150	61133360	180	2.00	2	61133150-61133239	61133271-61133360
TU2586	chr1	61133535	61133924	390	5.42	1	61133535-61133924
TU2587	chr1	61134251	61134626	376	4.89	1	61134251-61134626
TU2588	chr1	61134653	61134975	322	3.20	2	61134653-61134759	61134761-61134975
TU2589	chr1	61135299	61135492	155	2.53	2	61135299-61135388	61135428-61135492
TU2590	chr1	61135676	61135874	180	2.11	2	61135676-61135765	61135785-61135874
TU2591	chr1	61135968	61136243	276	3.13	1	61135968-61136243
TU2592	chr1	61137805	61138033	180	2.62	2	61137805-61137894	61137944-61138033
TU2593	chr1	61138630	61138834	193	3.75	2	61138630-61138720	61138733-61138834
TU2594	chr1	61138852	61139230	322	3.56	3	61138852-61138941	61138982-61139123	61139141-61139230
TU2595	chr1	61139933	61140411	308	2.22	4	61139933-61140017	61140073-61140127	61140208-61140297	61140334-61140411
TU2596	chr1	61140692	61141330	617	7.36	3	61140692-61140813	61140823-61140964	61140978-61141330
TU2597	chr1	61141361	61141563	184	2.59	2	61141361-61141454	61141474-61141563
TU2598	chr1	61141589	61141992	280	3.56	3	61141589-61141679	61141706-61141804	61141903-61141992
TU2599	chr1	61143301	61143976	676	10.88	1	61143301-61143976
TU2600	chr1	61144030	61144266	215	4.57	2	61144030-61144127	61144150-61144266
TU2601	chr1	61144391	61144744	348	8.66	2	61144391-61144510	61144517-61144744
TU2602	chr1	61146381	61146609	216	7.37	2	61146381-61146470	61146484-61146609
TU2603	chr1	61146669	61146835	167	4.16	1	61146669-61146835
TU2604	chr1	61147276	61147497	222	15.62	1	61147276-61147497
TU2605	chr1	61147731	61148900	1160	7.69	2	61147731-61147826	61147837-61148900
TU2606	chr1	61149233	61149564	332	5.26	1	61149233-61149564
TU2607	chr1	61149591	61150948	1310	6.23	3	61149591-61150204	61150228-61150406	61150432-61150948
TU2608	chr1	61151913	61152682	759	7.07	3	61151913-61152162	61152170-61152415	61152420-61152682
TU2609	chr1	61152880	61153453	504	3.19	4	61152880-61152969	61153003-61153161	61153180-61153344	61153364-61153453
TU2610	chr1	61153688	61153944	257	3.11	1	61153688-61153944
TU2611	chr1	61154456	61154674	195	5.31	2	61154456-61154547	61154572-61154674
TU2612	chr1	61154778	61155285	421	3.29	4	61154778-61154912	61154931-61155020	61155027-61155171	61155235-61155285
TU2613	chr1	61155501	61155972	462	3.10	2	61155501-61155590	61155601-61155972
TU2614	chr1	61157286	61157472	165	2.24	2	61157286-61157360	61157383-61157472
TU2615	chr1	61157660	61157893	234	4.46	1	61157660-61157893
TU2616	chr1	61160773	61161107	264	2.56	3	61160773-61160862	61160892-61160981	61161024-61161107
TU2617	chr1	61161565	61161763	180	2.24	2	61161565-61161654	61161674-61161763
TU2618	chr1	61163006	61163227	222	3.72	1	61163006-61163227
TU2619	chr1	61165892	61166083	180	2.00	2	61165892-61165981	61165994-61166083
TU2620	chr1	61167225	61167421	180	2.00	2	61167225-61167314	61167332-61167421
TU2621	chr1	61172945	61173129	152	2.00	2	61172945-61173034	61173068-61173129
TU2622	chr1	61173778	61173935	158	2.09	1	61173778-61173935
TU2623	chr1	61182368	61182582	164	2.45	2	61182368-61182457	61182509-61182582
TU2624	chr1	61186868	61187074	182	4.37	2	61186868-61186959	61186985-61187074
TU2625	chr1	61187361	61187569	180	3.39	2	61187361-61187450	61187480-61187569
TU2626	chr1	61190869	61191063	153	2.00	2	61190869-61190939	61190982-61191063
TU2627	chr1	61191154	61191343	180	2.00	2	61191154-61191243	61191254-61191343
TU2628	chr1	61191482	61191698	180	2.68	2	61191482-61191571	61191609-61191698
TU2629	chr1	61191965	61192155	182	3.41	2	61191965-61192054	61192064-61192155
TU2630	chr1	61192173	61192733	517	4.00	3	61192173-61192263	61192281-61192407	61192435-61192733
TU2631	chr1	61193394	61193605	191	2.43	2	61193394-61193494	61193516-61193605
TU2632	chr1	61193744	61194281	518	5.68	3	61193744-61193839	61193848-61194179	61194192-61194281
TU2633	chr1	61194896	61195302	331	3.92	3	61194896-61195000	61195009-61195186	61195255-61195302
TU2634	chr1	61196275	61196598	259	3.71	3	61196275-61196367	61196401-61196492	61196525-61196598
TU2635	chr1	61196721	61196920	199	3.99	2	61196721-61196810	61196812-61196920
TU2636	chr1	61197332	61197604	242	2.31	3	61197332-61197404	61197424-61197513	61197526-61197604
TU2637	chr1	61198911	61199105	195	2.41	1	61198911-61199105
TU2638	chr1	61199148	61199452	290	3.63	2	61199148-61199251	61199267-61199452
TU2639	chr1	61199591	61199803	189	6.56	2	61199591-61199681	61199706-61199803
TU2640	chr1	61201526	61201971	444	4.37	2	61201526-61201615	61201618-61201971
TU2641	chr1	61203405	61203628	199	5.22	2	61203405-61203517	61203543-61203628
TU2642	chr1	61203929	61204232	304	3.65	1	61203929-61204232
TU2643	chr1	61204313	61204696	342	2.70	3	61204313-61204402	61204438-61204604	61204612-61204696
TU2644	chr1	61204908	61205135	218	3.60	2	61204908-61205009	61205020-61205135
TU2645	chr1	61205799	61206097	299	4.80	1	61205799-61206097
TU2646	chr1	61206305	61206493	189	3.88	1	61206305-61206493
TU2647	chr1	61206649	61206860	162	2.00	2	61206649-61206735	61206786-61206860
TU2648	chr1	61207532	61207902	285	3.25	3	61207532-61207612	61207685-61207795	61207810-61207902
TU2649	chr1	61209000	61209262	239	2.67	2	61209000-61209148	61209173-61209262
TU2650	chr1	61209960	61210226	245	3.02	2	61209960-61210152	61210175-61210226
TU2651	chr1	61210515	61210874	297	2.42	3	61210515-61210604	61210639-61210755	61210785-61210874
TU2652	chr1	61210887	61211139	252	2.98	2	61210887-61211081	61211083-61211139
TU2653	chr1	61211656	61211856	190	3.42	2	61211656-61211755	61211767-61211856
TU2654	chr1	61212084	61212423	229	2.53	3	61212084-61212134	61212202-61212327	61212372-61212423
TU2655	chr1	61212573	61212750	165	2.01	2	61212573-61212662	61212676-61212750
TU2656	chr1	61213265	61213480	173	2.18	2	61213265-61213354	61213398-61213480
TU2657	chr1	61213499	61213711	172	2.00	2	61213499-61213581	61213623-61213711
TU2658	chr1	61214055	61214279	210	4.43	2	61214055-61214147	61214163-61214279
TU2659	chr1	61217743	61218099	286	2.61	3	61217743-61217826	61217860-61217949	61217988-61218099
TU2660	chr1	61218249	61218455	191	3.81	2	61218249-61218345	61218362-61218455
TU2661	chr1	61218793	61218999	180	2.35	2	61218793-61218882	61218910-61218999
TU2662	chr1	61219919	61220118	159	2.00	2	61219919-61219988	61220030-61220118
TU2663	chr1	61222011	61222206	180	3.37	2	61222011-61222100	61222117-61222206
TU2664	chr1	61223409	61223608	180	2.54	2	61223409-61223498	61223519-61223608
TU2665	chr1	61224190	61224373	180	2.00	2	61224190-61224279	61224284-61224373
TU2666	chr1	61224831	61225082	252	3.67	1	61224831-61225082
TU2667	chr1	61225293	61225875	583	6.07	1	61225293-61225875
TU2668	chr1	61226192	61226467	261	3.36	2	61226192-61226362	61226378-61226467
TU2669	chr1	61227100	61227291	192	3.02	1	61227100-61227291
TU2670	chr1	61227638	61227824	170	2.00	2	61227638-61227717	61227735-61227824
TU2671	chr1	61228231	61228383	153	2.55	1	61228231-61228383
TU2672	chr1	61231206	61231398	180	2.43	2	61231206-61231295	61231309-61231398
TU2673	chr1	61231580	61231777	180	2.13	2	61231580-61231669	61231688-61231777
TU2674	chr1	61233049	61234072	1013	4.08	3	61233049-61233386	61233397-61233514	61233516-61234072
TU2675	chr1	61234233	61234454	222	5.14	1	61234233-61234454
TU2676	chr1	61234920	61235142	198	6.15	2	61234920-61235011	61235037-61235142
TU2677	chr1	61235148	61235396	249	5.24	1	61235148-61235396
TU2678	chr1	61235590	61235828	239	4.51	1	61235590-61235828
TU2679	chr1	61236779	61236959	151	2.00	2	61236779-61236839	61236870-61236959
TU2680	chr1	61237205	61237412	181	2.56	2	61237205-61237295	61237323-61237412
TU2681	chr1	61238063	61238260	188	2.86	2	61238063-61238152	61238163-61238260
TU2682	chr1	61238857	61239064	177	2.35	2	61238857-61238943	61238975-61239064
TU2683	chr1	61239081	61239283	189	4.23	2	61239081-61239176	61239191-61239283
TU2684	chr1	61240718	61241096	355	2.80	2	61240718-61240982	61241007-61241096
TU2685	chr1	61244976	61245189	180	2.00	2	61244976-61245065	61245100-61245189
TU2686	chr1	61245532	61245754	220	2.99	2	61245532-61245603	61245607-61245754
TU2687	chr1	61246551	61246784	198	3.29	2	61246551-61246640	61246677-61246784
TU2688	chr1	61247013	61247228	183	3.93	2	61247013-61247104	61247138-61247228
TU2689	chr1	61247255	61247468	201	4.84	2	61247255-61247354	61247368-61247468
TU2690	chr1	61248055	61248248	157	2.55	2	61248055-61248144	61248182-61248248
TU2691	chr1	61248681	61248867	167	2.00	2	61248681-61248770	61248791-61248867
TU2692	chr1	61249049	61249260	180	2.07	2	61249049-61249138	61249171-61249260
TU2693	chr1	61249421	61249630	181	2.86	2	61249421-61249511	61249541-61249630
TU2694	chr1	61252167	61252355	189	3.33	1	61252167-61252355
TU2695	chr1	61257332	61257537	201	6.24	2	61257332-61257438	61257444-61257537
TU2696	chr1	61262040	61262251	192	2.51	2	61262040-61262129	61262150-61262251
TU2697	chr1	61262256	61262464	209	4.11	1	61262256-61262464
TU2698	chr1	61264465	61264661	168	2.00	2	61264465-61264551	61264581-61264661
TU2699	chr1	61266104	61266333	229	3.46	2	61266104-61266219	61266221-61266333
TU2700	chr1	61267537	61267726	180	2.00	2	61267537-61267626	61267637-61267726
TU2701	chr1	61267974	61268719	736	7.20	2	61267974-61268618	61268629-61268719
TU2702	chr1	61268723	61268918	195	2.82	2	61268723-61268827	61268829-61268918
TU2703	chr1	61269012	61269212	201	5.20	1	61269012-61269212
TU2704	chr1	61269502	61270204	694	8.60	2	61269502-61269591	61269601-61270204
TU2705	chr1	61270268	61270467	200	5.69	1	61270268-61270467
TU2706	chr1	61271179	61271436	258	3.07	1	61271179-61271436
TU2707	chr1	61271549	61271969	379	3.17	2	61271549-61271642	61271685-61271969
TU2708	chr1	61272277	61272474	180	2.42	2	61272277-61272366	61272385-61272474
TU2709	chr1	61272557	61273375	736	4.36	5	61272557-61272650	61272660-61272750	61272778-61272856	61272902-61273270	61273273-61273375
TU2710	chr1	61273721	61274059	282	5.25	3	61273721-61273812	61273827-61273926	61273970-61274059
TU2711	chr1	61274329	61274812	455	5.32	2	61274329-61274688	61274718-61274812
TU2712	chr1	61274960	61275753	762	3.96	4	61274960-61275046	61275063-61275160	61275171-61275551	61275558-61275753
TU2713	chr1	61275920	61276129	210	4.23	1	61275920-61276129
TU2714	chr1	61276296	61276504	175	2.00	2	61276296-61276384	61276419-61276504
TU2715	chr1	61277136	61277570	423	6.48	2	61277136-61277460	61277473-61277570
TU2716	chr1	61277717	61277938	206	6.11	2	61277717-61277809	61277826-61277938
TU2717	chr1	61278300	61278482	158	2.00	2	61278300-61278370	61278396-61278482
TU2718	chr1	61280398	61280757	336	3.93	3	61280398-61280487	61280511-61280652	61280654-61280757
TU2719	chr1	61281224	61281926	649	7.23	3	61281224-61281508	61281551-61281863	61281876-61281926
TU2720	chr1	61282096	61282379	277	3.87	2	61282096-61282185	61282193-61282379
TU2721	chr1	61282576	61283436	845	5.53	3	61282576-61283074	61283089-61283244	61283247-61283436
TU2722	chr1	61283578	61284140	483	3.48	4	61283578-61283667	61283686-61283775	61283833-61283999	61284005-61284140
TU2723	chr1	61284156	61284392	210	3.57	2	61284156-61284246	61284274-61284392
TU2724	chr1	61285047	61285389	267	2.82	3	61285047-61285131	61285177-61285268	61285300-61285389
TU2725	chr1	61285727	61285938	167	2.00	2	61285727-61285814	61285860-61285938
TU2726	chr1	61286076	61286940	786	3.61	7	61286076-61286181	61286186-61286297	61286317-61286456	61286473-61286570	61286592-61286683	61286688-61286835	61286851-61286940
TU2727	chr1	61287106	61287319	196	3.11	2	61287106-61287195	61287214-61287319
TU2728	chr1	61288415	61288654	240	2.87	1	61288415-61288654
TU2729	chr1	61288829	61289151	294	3.15	2	61288829-61289033	61289063-61289151
TU2730	chr1	61289368	61289580	196	3.02	2	61289368-61289459	61289477-61289580
TU2731	chr1	61290111	61290366	256	3.48	1	61290111-61290366
TU2732	chr1	61291305	61291508	197	2.56	2	61291305-61291394	61291402-61291508
TU2733	chr1	61291817	61291993	177	2.03	1	61291817-61291993
TU2734	chr1	61292481	61292673	180	2.50	2	61292481-61292570	61292584-61292673
TU2735	chr1	61293272	61294718	1359	5.22	5	61293272-61293570	61293584-61293756	61293781-61294465	61294472-61294583	61294629-61294718
TU2736	chr1	61294756	61295539	731	4.57	3	61294756-61294927	61294948-61295266	61295300-61295539
TU2737	chr1	61295556	61296401	782	4.42	5	61295556-61295722	61295732-61296032	61296054-61296187	61296205-61296294	61296312-61296401
TU2738	chr1	61296507	61296741	235	5.39	1	61296507-61296741
TU2739	chr1	61296960	61297337	343	4.48	2	61296960-61297018	61297054-61297337
TU2740	chr1	61297420	61297830	411	5.60	1	61297420-61297830
TU2741	chr1	61298325	61299070	536	4.14	3	61298325-61298454	61298468-61298749	61298947-61299070
TU2742	chr1	61299077	61300078	928	3.59	4	61299077-61299132	61299178-61299548	61299559-61299969	61299989-61300078
TU2743	chr1	61302489	61302676	180	2.46	2	61302489-61302578	61302587-61302676
TU2744	chr1	61305841	61306028	182	3.68	2	61305841-61305930	61305937-61306028
TU2745	chr1	61306282	61306445	164	2.10	1	61306282-61306445
TU2746	chr1	61307716	61307927	180	2.11	2	61307716-61307805	61307838-61307927
TU2747	chr1	61309597	61309820	224	3.87	1	61309597-61309820
TU2748	chr1	61310277	61310485	160	2.18	2	61310277-61310366	61310416-61310485
TU2749	chr1	61310637	61310870	228	2.95	2	61310637-61310764	61310771-61310870
TU2750	chr1	61311141	61311335	180	2.86	2	61311141-61311230	61311246-61311335
TU2751	chr1	61311359	61311551	180	2.38	2	61311359-61311448	61311462-61311551
TU2752	chr1	61312048	61312351	304	5.58	1	61312048-61312351
TU2753	chr1	61312526	61312882	308	9.53	2	61312526-61312577	61312627-61312882
TU2754	chr1	61313494	61313699	172	2.00	2	61313494-61313580	61313615-61313699
TU2755	chr1	61313745	61313950	206	3.05	1	61313745-61313950
TU2756	chr1	61314525	61314739	180	2.88	2	61314525-61314614	61314650-61314739
TU2757	chr1	61315727	61316337	531	4.03	4	61315727-61315816	61315839-61315935	61315958-61316220	61316257-61316337
TU2758	chr1	61316766	61317041	251	2.61	3	61316766-61316855	61316863-61316972	61316991-61317041
TU2759	chr1	61317151	61317356	180	2.50	2	61317151-61317240	61317267-61317356
TU2760	chr1	61318700	61318884	180	2.21	2	61318700-61318789	61318795-61318884
TU2761	chr1	61320506	61320738	224	3.79	2	61320506-61320639	61320649-61320738
TU2762	chr1	61322085	61322275	153	2.00	2	61322085-61322147	61322186-61322275
TU2763	chr1	61322501	61322689	180	3.89	2	61322501-61322590	61322600-61322689
TU2764	chr1	61323101	61323331	231	4.87	1	61323101-61323331
TU2765	chr1	61323596	61323797	180	2.93	2	61323596-61323685	61323708-61323797
TU2766	chr1	61324115	61324336	210	2.53	2	61324115-61324204	61324217-61324336
TU2767	chr1	61324974	61325162	166	2.12	2	61324974-61325049	61325073-61325162
TU2768	chr1	61325481	61325789	287	3.17	2	61325481-61325572	61325595-61325789
TU2769	chr1	61325848	61326062	206	4.26	2	61325848-61325949	61325959-61326062
TU2770	chr1	61326123	61328377	2186	8.88	4	61326123-61326471	61326495-61326591	61326613-61327075	61327101-61328377
TU2771	chr1	61328612	61329190	579	6.55	1	61328612-61329190
TU2772	chr1	61329463	61329764	302	6.83	1	61329463-61329764
TU2773	chr1	61329789	61330481	576	3.52	5	61329789-61329878	61329898-61330091	61330124-61330253	61330296-61330385	61330410-61330481
TU2774	chr1	61331164	61331617	429	4.33	3	61331164-61331254	61331277-61331524	61331528-61331617
TU2775	chr1	61331738	61332123	384	6.04	2	61331738-61332020	61332023-61332123
TU2776	chr1	61332587	61332779	180	2.14	2	61332587-61332676	61332690-61332779
TU2777	chr1	61333529	61333732	174	2.00	2	61333529-61333618	61333649-61333732
TU2778	chr1	61333968	61334275	294	3.27	2	61333968-61334057	61334072-61334275
TU2779	chr1	61335553	61335751	180	2.00	2	61335553-61335642	61335662-61335751
TU2780	chr1	61336472	61336723	252	2.74	1	61336472-61336723
TU2781	chr1	61337196	61337429	234	5.02	1	61337196-61337429
TU2782	chr1	61337434	61337721	196	2.00	3	61337434-61337495	61337529-61337596	61337656-61337721
TU2783	chr1	61337842	61338054	195	2.66	2	61337842-61337944	61337963-61338054
TU2784	chr1	61338105	61339262	1056	6.85	6	61338105-61338194	61338205-61338326	61338339-61338455	61338506-61338771	61338789-61338929	61338943-61339262
TU2785	chr1	61339279	61339610	284	3.11	3	61339279-61339368	61339382-61339508	61339544-61339610
TU2786	chr1	61340184	61340402	219	8.48	1	61340184-61340402
TU2787	chr1	61340482	61340717	220	3.56	2	61340482-61340578	61340595-61340717
TU2788	chr1	61341086	61341317	232	3.22	1	61341086-61341317
TU2789	chr1	61341673	61341932	260	3.25	1	61341673-61341932
TU2790	chr1	61342391	61342594	199	4.91	2	61342391-61342493	61342499-61342594
TU2791	chr1	61342885	61343174	290	5.46	1	61342885-61343174
TU2792	chr1	61344418	61344622	189	4.40	2	61344418-61344508	61344525-61344622
TU2793	chr1	61345626	61345829	179	2.38	2	61345626-61345714	61345740-61345829
TU2794	chr1	61346944	61347132	178	2.16	2	61346944-61347033	61347045-61347132
TU2795	chr1	61347633	61347832	180	2.93	2	61347633-61347722	61347743-61347832
TU2796	chr1	61348950	61349145	180	2.00	2	61348950-61349039	61349056-61349145
TU2797	chr1	61349519	61349895	344	2.49	3	61349519-61349596	61349626-61349801	61349806-61349895
TU2798	chr1	61351360	61351558	173	2.00	2	61351360-61351449	61351476-61351558
TU2799	chr1	61351777	61352132	290	4.11	2	61351777-61351996	61352063-61352132
TU2800	chr1	61352768	61352959	187	7.44	2	61352768-61352859	61352865-61352959
TU2801	chr1	61353630	61353954	303	2.92	2	61353630-61353849	61353872-61353954
TU2802	chr1	61354078	61354286	176	2.29	2	61354078-61354167	61354201-61354286
TU2803	chr1	61356188	61356385	179	2.08	2	61356188-61356276	61356296-61356385
TU2804	chr1	61356601	61356793	180	2.00	2	61356601-61356690	61356704-61356793
TU2805	chr1	61357761	61357977	180	2.71	2	61357761-61357850	61357888-61357977
TU2806	chr1	61362010	61362215	175	2.10	2	61362010-61362094	61362126-61362215
TU2807	chr1	61362678	61363624	893	3.86	2	61362678-61363037	61363092-61363624
TU2808	chr1	61363666	61364036	339	2.80	3	61363666-61363755	61363767-61363925	61363947-61364036
TU2809	chr1	61364252	61364633	289	2.42	3	61364252-61364305	61364393-61364537	61364544-61364633
TU2810	chr1	61365242	61365614	258	2.22	3	61365242-61365320	61365365-61365454	61365526-61365614
TU2811	chr1	61367311	61367833	392	3.29	3	61367311-61367390	61367453-61367713	61367783-61367833
TU2812	chr1	61370987	61371179	179	3.92	2	61370987-61371075	61371090-61371179
TU2813	chr1	61371956	61372204	249	4.34	1	61371956-61372204
TU2814	chr1	61372329	61372574	246	4.02	1	61372329-61372574
TU2815	chr1	61372583	61372927	303	3.42	3	61372583-61372672	61372704-61372810	61372822-61372927
TU2816	chr1	61373303	61373551	249	3.20	1	61373303-61373551
TU2817	chr1	61373840	61374309	455	3.73	2	61373840-61373929	61373945-61374309
TU2818	chr1	61374484	61375101	602	4.59	2	61374484-61374573	61374590-61375101
TU2819	chr1	61376692	61377252	482	3.45	4	61376692-61376793	61376807-61376914	61376928-61377109	61377163-61377252
TU2820	chr1	61377365	61377576	180	2.22	2	61377365-61377454	61377487-61377576
TU2821	chr1	61378178	61378372	184	3.21	2	61378178-61378268	61378280-61378372
TU2822	chr1	61379972	61380160	187	2.45	2	61379972-61380061	61380064-61380160
TU2823	chr1	61380508	61381338	742	2.98	6	61380508-61380597	61380618-61380751	61380779-61380914	61380927-61381071	61381088-61381244	61381259-61381338
TU2824	chr1	61388939	61389150	180	2.00	2	61388939-61389028	61389061-61389150
TU2825	chr1	61590186	61591392	1177	10.05	3	61590186-61590483	61590488-61591279	61591306-61591392
TU2826	chr1	61591819	61601071	1466	8.74	4	61591819-61592250	61592314-61593121	61595252-61595375	61600970-61601071
TU2827	chr1	61614305	61614499	164	2.00	2	61614305-61614380	61614412-61614499
TU2828	chr1	61615524	61615887	296	3.84	3	61615524-61615619	61615642-61615788	61615835-61615887
TU2829	chr1	61629236	61629430	195	4.31	1	61629236-61629430
TU2830	chr1	61636754	61638773	225	3.64	3	61636754-61636863	61638192-61638237	61638705-61638773
TU2831	chr1	62847512	62847706	180	2.55	2	62847512-62847601	62847617-62847706
TU2832	chr1	62854269	62854464	180	2.00	2	62854269-62854358	62854375-62854464
TU2833	chr1	62924147	62924336	180	2.00	2	62924147-62924236	62924247-62924336
TU2834	chr1	64005713	64005922	180	2.68	2	64005713-64005802	64005833-64005922
TU2835	chr1	64010701	64010897	180	2.00	2	64010701-64010790	64010808-64010897
TU2836	chr1	64180170	64180375	159	2.50	2	64180170-64180264	64180312-64180375
TU2837	chr1	65986509	65986785	277	2.60	1	65986509-65986785
TU2838	chr1	65987494	65987707	203	4.07	2	65987494-65987601	65987613-65987707
TU2839	chr1	65988070	65988317	245	2.68	2	65988070-65988221	65988225-65988317
TU2840	chr1	65988486	65988731	222	2.44	2	65988486-65988575	65988600-65988731
TU2841	chr1	65990132	65990350	180	2.37	2	65990132-65990221	65990261-65990350
TU2842	chr1	65990906	65991099	169	2.00	2	65990906-65990995	65991021-65991099
TU2843	chr1	65991171	65991393	223	4.59	1	65991171-65991393
TU2844	chr1	65991567	65992543	888	5.45	5	65991567-65991825	65991843-65992151	65992199-65992350	65992363-65992483	65992497-65992543
TU2845	chr1	65992772	65992966	195	4.61	1	65992772-65992966
TU2846	chr1	65994277	65994481	186	3.84	2	65994277-65994371	65994391-65994481
TU2847	chr1	65995232	65995791	560	45.32	1	65995232-65995791
TU2848	chr1	65997183	65997370	162	2.00	2	65997183-65997266	65997293-65997370
TU2849	chr1	66002207	66002408	180	2.39	2	66002207-66002296	66002319-66002408
TU2850	chr1	66007838	66008050	180	2.00	2	66007838-66007927	66007961-66008050
TU2851	chr1	66013963	66014139	155	2.00	2	66013963-66014035	66014058-66014139
TU2852	chr1	66014201	66014380	174	2.18	2	66014201-66014261	66014268-66014380
TU2853	chr1	66015003	66015200	180	3.13	2	66015003-66015092	66015111-66015200
TU2854	chr1	66019350	66019543	167	2.00	2	66019350-66019432	66019460-66019543
TU2855	chr1	66021909	66022090	180	2.82	2	66021909-66021998	66022001-66022090
TU2856	chr1	66025490	66025894	308	2.11	3	66025490-66025558	66025641-66025789	66025805-66025894
TU2857	chr1	66026464	66026660	180	2.00	2	66026464-66026553	66026571-66026660
TU2858	chr1	66027931	66028144	180	2.82	2	66027931-66028020	66028055-66028144
TU2859	chr1	66028860	66029484	596	4.01	4	66028860-66029144	66029157-66029256	66029262-66029382	66029395-66029484
TU2860	chr1	66033415	66033990	576	34.83	1	66033415-66033990
TU2861	chr1	66034022	66034661	635	35.04	2	66034022-66034561	66034567-66034661
TU2862	chr1	66035412	66036295	866	56.59	2	66035412-66036187	66036206-66036295
TU2863	chr1	66036424	66036615	172	2.00	2	66036424-66036507	66036528-66036615
TU2864	chr1	66036625	66037010	386	16.77	1	66036625-66037010
TU2865	chr1	66037050	66037385	336	38.00	1	66037050-66037385
TU2866	chr1	66037660	66038455	796	57.52	1	66037660-66038455
TU2867	chr1	66040196	66040350	155	2.45	1	66040196-66040350
TU2868	chr1	66042047	66042282	201	3.89	2	66042047-66042136	66042172-66042282
TU2869	chr1	66042737	66043381	643	5.34	2	66042737-66042854	66042857-66043381
TU2870	chr1	66043856	66044295	392	3.52	2	66043856-66043945	66043994-66044295
TU2871	chr1	66045267	66046023	642	4.93	4	66045267-66045374	66045392-66045514	66045600-66045905	66045919-66046023
TU2872	chr1	66865229	66865414	180	2.78	2	66865229-66865318	66865325-66865414
TU2873	chr1	66947502	66947732	198	3.77	2	66947502-66947603	66947637-66947732
TU2874	chr1	66948498	66948682	156	2.00	2	66948498-66948574	66948604-66948682
TU2875	chr1	66948993	66949196	175	2.00	2	66948993-66949082	66949112-66949196
TU2876	chr1	66949585	66949811	225	3.10	2	66949585-66949684	66949687-66949811
TU2877	chr1	66950817	66951131	232	3.31	3	66950817-66950906	66950937-66951038	66951092-66951131
TU2878	chr1	66952037	66952228	180	2.00	2	66952037-66952126	66952139-66952228
TU2879	chr1	66953320	66953529	180	2.46	2	66953320-66953409	66953440-66953529
TU2880	chr1	66954911	66955344	423	5.77	2	66954911-66955232	66955244-66955344
TU2881	chr1	66956165	66956343	159	2.00	2	66956165-66956251	66956272-66956343
TU2882	chr1	66956811	66959588	1083	22.36	6	66956811-66956891	66957473-66957563	66958349-66958693	66958893-66958944	66958993-66959082	66959165-66959588
TU2883	chr1	66959641	66960573	905	12.61	3	66959641-66960212	66960239-66960358	66960361-66960573
TU2884	chr1	66960648	66961190	518	38.41	2	66960648-66961075	66961101-66961190
TU2885	chr1	66961280	66961613	315	4.75	3	66961280-66961400	66961411-66961514	66961524-66961613
TU2886	chr1	66963892	66964111	190	4.60	2	66963892-66963991	66964022-66964111
TU2887	chr1	67013632	67013845	201	3.16	2	67013632-67013731	67013745-67013845
TU2888	chr1	67015207	67015418	197	2.81	2	67015207-67015313	67015329-67015418
TU2889	chr1	67279461	67279648	180	2.00	2	67279461-67279550	67279559-67279648
TU2890	chr1	67281176	67281379	166	2.30	2	67281176-67281251	67281290-67281379
TU2891	chr1	67281866	67282239	322	2.16	3	67281866-67281954	67281977-67282119	67282150-67282239
TU2892	chr1	67288162	67288367	180	2.00	2	67288162-67288251	67288278-67288367
TU2893	chr1	67296770	67297078	252	2.63	3	67296770-67296857	67296885-67296977	67297008-67297078
TU2894	chr1	67298859	67299650	778	6.85	2	67298859-67298976	67298991-67299650
TU2895	chr1	67305373	67305578	206	13.29	1	67305373-67305578
TU2896	chr1	67530335	67530541	180	2.00	2	67530335-67530424	67530452-67530541
TU2897	chr1	67533038	67533252	180	2.00	2	67533038-67533127	67533163-67533252
TU2898	chr1	68827758	68827962	180	2.00	2	68827758-68827847	68827873-68827962
TU2899	chr1	68863404	68863615	180	2.00	2	68863404-68863493	68863526-68863615
TU2900	chr1	69701393	69701584	180	2.77	2	69701393-69701482	69701495-69701584
TU2901	chr1	69701952	69702139	151	2.00	2	69701952-69702023	69702061-69702139
TU2902	chr1	69702301	69702721	398	3.06	2	69702301-69702608	69702632-69702721
TU2903	chr1	69703342	69703616	275	3.96	1	69703342-69703616
TU2904	chr1	69704071	69704288	180	2.81	2	69704071-69704160	69704199-69704288
TU2905	chr1	69705371	69705577	196	5.22	2	69705371-69705461	69705473-69705577
TU2906	chr1	69705585	69705795	180	2.97	2	69705585-69705674	69705706-69705795
TU2907	chr1	69705853	69706333	461	4.51	2	69705853-69705923	69705944-69706333
TU2908	chr1	69706384	69706581	189	2.96	2	69706384-69706473	69706483-69706581
TU2909	chr1	69706702	69706901	200	3.15	1	69706702-69706901
TU2910	chr1	70743860	70744055	180	2.00	2	70743860-70743949	70743966-70744055
TU2911	chr1	70749013	70749453	435	24.26	2	70749013-70749340	70749347-70749453
TU2912	chr1	70749479	70758425	1132	11.26	5	70749479-70749810	70749900-70750142	70752914-70753156	70756340-70756484	70758257-70758425
TU2913	chr1	70751541	70751940	361	3.47	3	70751541-70751632	70751657-70751835	70751851-70751940
TU2914	chr1	70761806	70761996	155	2.00	2	70761806-70761892	70761929-70761996
TU2915	chr1	70775567	70775749	180	2.00	2	70775567-70775656	70775660-70775749
TU2916	chr1	70780325	70780539	215	17.76	1	70780325-70780539
TU2917	chr1	70782851	70783042	180	2.00	2	70782851-70782940	70782953-70783042
TU2918	chr1	70785217	70785569	312	2.33	3	70785217-70785306	70785325-70785456	70785480-70785569
TU2919	chr1	70787551	70787954	345	2.89	4	70787551-70787640	70787667-70787756	70787760-70787858	70787889-70787954
TU2920	chr1	70789320	70789520	168	2.27	2	70789320-70789397	70789431-70789520
TU2921	chr1	70790549	70790751	203	4.22	1	70790549-70790751
TU2922	chr1	70791587	70791887	212	2.16	3	70791587-70791635	70791681-70791770	70791815-70791887
TU2923	chr1	70792031	70792251	220	3.18	2	70792031-70792142	70792144-70792251
TU2924	chr1	70792609	70792790	180	4.00	2	70792609-70792698	70792701-70792790
TU2925	chr1	70795429	70795610	180	2.00	2	70795429-70795518	70795521-70795610
TU2926	chr1	70802078	70802259	150	2.00	2	70802078-70802163	70802196-70802259
TU2927	chr1	70809683	70810100	205	7.34	2	70809683-70809797	70810011-70810100
TU2928	chr1	70828567	70828750	180	2.00	2	70828567-70828656	70828661-70828750
TU2929	chr1	70835011	70835211	180	2.00	2	70835011-70835100	70835122-70835211
TU2930	chr1	70835755	70835949	175	2.00	2	70835755-70835841	70835862-70835949
TU2931	chr1	70836382	70836598	199	3.29	2	70836382-70836473	70836492-70836598
TU2932	chr1	70836953	70837164	168	2.00	2	70836953-70837030	70837075-70837164
TU2933	chr1	70840298	70842652	198	4.35	2	70840298-70840405	70842563-70842652
TU2934	chr1	70843139	70844984	173	2.89	2	70843139-70843241	70844915-70844984
TU2935	chr1	70846336	70850116	304	9.12	2	70846336-70846542	70850020-70850116
TU2936	chr1	70870600	70871216	316	7.36	2	70870600-70870772	70871074-70871216
TU2937	chr1	70873724	70873921	170	2.00	2	70873724-70873805	70873834-70873921
TU2938	chr1	70890249	70890446	180	2.00	2	70890249-70890338	70890357-70890446
TU2939	chr1	70892874	70893077	180	2.00	2	70892874-70892963	70892988-70893077
TU2940	chr1	70895654	70895866	180	2.00	2	70895654-70895743	70895777-70895866
TU2941	chr1	70905084	70905274	180	2.85	2	70905084-70905173	70905185-70905274
TU2942	chr1	70929184	70929388	180	2.00	2	70929184-70929273	70929299-70929388
TU2943	chr1	70978541	70978739	180	2.84	2	70978541-70978630	70978650-70978739
TU2944	chr1	70982742	70982937	180	2.28	2	70982742-70982831	70982848-70982937
TU2945	chr1	70984827	70985029	178	2.00	2	70984827-70984916	70984942-70985029
TU2946	chr1	71005376	71005576	180	2.00	2	71005376-71005465	71005487-71005576
TU2947	chr1	71008364	71008567	180	2.00	2	71008364-71008453	71008478-71008567
TU2948	chr1	71012329	71012537	180	2.00	2	71012329-71012418	71012448-71012537
TU2949	chr1	71023978	71024178	180	2.87	2	71023978-71024067	71024089-71024178
TU2950	chr1	71024604	71024816	180	3.00	2	71024604-71024693	71024727-71024816
TU2951	chr1	71024948	71025199	247	3.21	2	71024948-71025051	71025057-71025199
TU2952	chr1	71036336	71036519	180	2.00	2	71036336-71036425	71036430-71036519
TU2953	chr1	71718053	71718256	180	3.00	2	71718053-71718142	71718167-71718256
TU2954	chr1	72415770	72415964	180	2.00	2	72415770-72415859	72415875-72415964
TU2955	chr1	74995229	74995420	180	2.00	2	74995229-74995318	74995331-74995420
TU2956	chr1	75742216	75742405	180	2.45	2	75742216-75742305	75742316-75742405
TU2957	chr1	75755352	75755596	245	4.40	1	75755352-75755596
TU2958	chr1	75757306	75757578	273	4.46	1	75757306-75757578
TU2959	chr1	75824578	75824770	174	2.00	2	75824578-75824661	75824681-75824770
TU2960	chr1	75824891	75825099	180	2.00	2	75824891-75824980	75825010-75825099
TU2961	chr1	75885068	75897568	259	8.72	3	75885068-75885126	75889332-75889436	75897474-75897568
TU2962	chr1	75902339	75902538	180	2.01	2	75902339-75902428	75902449-75902538
TU2963	chr1	75919933	75920140	180	2.03	2	75919933-75920022	75920051-75920140
TU2964	chr1	75926968	75927163	157	2.00	2	75926968-75927057	75927097-75927163
TU2965	chr1	75928373	75928577	180	2.00	2	75928373-75928462	75928488-75928577
TU2966	chr1	76026975	76027404	386	2.99	4	76026975-76027064	76027071-76027162	76027181-76027294	76027315-76027404
TU2967	chr1	76027604	76027832	180	2.00	2	76027604-76027693	76027743-76027832
TU2968	chr1	76027963	76028173	180	2.96	2	76027963-76028052	76028084-76028173
TU2969	chr1	76028362	76028553	180	2.00	2	76028362-76028451	76028464-76028553
TU2970	chr1	76028749	76028954	180	2.62	2	76028749-76028838	76028865-76028954
TU2971	chr1	76033256	76033449	180	2.00	2	76033256-76033345	76033360-76033449
TU2972	chr1	76036035	76036232	161	2.00	2	76036035-76036123	76036161-76036232
TU2973	chr1	76036304	76041981	366	7.52	3	76036304-76036442	76039638-76039774	76041892-76041981
TU2974	chr1	76037465	76037649	171	2.39	2	76037465-76037545	76037560-76037649
TU2975	chr1	76046050	76047224	1165	8.48	2	76046050-76046983	76046994-76047224
TU2976	chr1	76047268	76047810	493	2.86	4	76047268-76047354	76047378-76047476	76047500-76047716	76047721-76047810
TU2977	chr1	76048078	76053656	453	4.49	3	76048078-76048275	76048304-76048468	76053567-76053656
TU2978	chr1	76130115	76130643	521	4.22	2	76130115-76130217	76130226-76130643
TU2979	chr1	76130755	76131165	404	5.78	2	76130755-76131065	76131073-76131165
TU2980	chr1	76131487	76131697	177	2.11	2	76131487-76131576	76131611-76131697
TU2981	chr1	76131793	76131990	198	4.79	1	76131793-76131990
TU2982	chr1	76132318	76132663	332	4.70	2	76132318-76132555	76132570-76132663
TU2983	chr1	76132880	76133075	180	2.83	2	76132880-76132969	76132986-76133075
TU2984	chr1	76134624	76155621	1078	8.13	9	76134624-76134721	76138045-76138210	76139401-76139530	76139631-76139764	76139819-76139889	76149008-76149133	76150296-76150412	76151992-76152118	76155513-76155621
TU2985	chr1	76144013	76144225	180	2.00	2	76144013-76144102	76144136-76144225
TU2986	chr1	76145358	76145552	173	2.39	2	76145358-76145447	76145470-76145552
TU2987	chr1	76146029	76146222	168	2.00	2	76146029-76146110	76146137-76146222
TU2988	chr1	76146317	76146510	180	2.71	2	76146317-76146406	76146421-76146510
TU2989	chr1	76147899	76148104	196	3.60	2	76147899-76147997	76148008-76148104
TU2990	chr1	76157172	76157860	304	5.90	2	76157172-76157315	76157701-76157860
TU2991	chr1	76158094	76158352	229	2.28	2	76158094-76158179	76158210-76158352
TU2992	chr1	76161957	76162200	203	2.32	2	76161957-76162019	76162061-76162200
TU2993	chr1	76164395	76165338	857	16.17	4	76164395-76164579	76164589-76165066	76165079-76165192	76165259-76165338
TU2994	chr1	76165671	76165997	285	3.29	3	76165671-76165760	76165785-76165882	76165901-76165997
TU2995	chr1	76247323	76248368	937	5.16	5	76247323-76247426	76247502-76247880	76247894-76247978	76247996-76248211	76248216-76248368
TU2996	chr1	76252599	76252790	175	2.29	2	76252599-76252688	76252706-76252790
TU2997	chr1	76252989	76253179	176	2.00	2	76252989-76253078	76253094-76253179
TU2998	chr1	76494565	76494760	180	2.00	2	76494565-76494654	76494671-76494760
TU2999	chr1	76858675	76858880	180	2.00	2	76858675-76858764	76858791-76858880
TU3000	chr1	76862097	76862405	276	6.61	2	76862097-76862282	76862316-76862405
TU3001	chr1	76868674	76868878	188	3.83	2	76868674-76868770	76868788-76868878
TU3002	chr1	76870439	76870623	170	2.52	2	76870439-76870518	76870534-76870623
TU3003	chr1	76871749	76872022	274	3.65	1	76871749-76872022
TU3004	chr1	76875046	76875243	180	2.00	2	76875046-76875135	76875154-76875243
TU3005	chr1	76986712	76986905	180	2.00	2	76986712-76986801	76986816-76986905
TU3006	chr1	76987720	76987917	180	2.00	2	76987720-76987809	76987828-76987917
TU3007	chr1	76998140	76998339	200	4.00	1	76998140-76998339
TU3008	chr1	77000243	77000464	208	3.56	2	77000243-77000354	77000369-77000464
TU3009	chr1	77001959	77002155	163	3.01	2	77001959-77002048	77002083-77002155
TU3010	chr1	77002799	77002995	180	2.47	2	77002799-77002888	77002906-77002995
TU3011	chr1	77003093	77003321	229	3.54	1	77003093-77003321
TU3012	chr1	77003435	77003660	226	5.33	1	77003435-77003660
TU3013	chr1	77004403	77004606	180	2.37	2	77004403-77004492	77004517-77004606
TU3014	chr1	77005430	77005605	176	2.02	1	77005430-77005605
TU3015	chr1	77008260	77008443	180	3.28	2	77008260-77008349	77008354-77008443
TU3016	chr1	77055739	77055937	151	2.00	2	77055739-77055809	77055858-77055937
TU3017	chr1	77083190	77083368	179	2.79	1	77083190-77083368
TU3018	chr1	77084270	77084490	204	4.06	2	77084270-77084361	77084379-77084490
TU3019	chr1	77090398	77090592	180	2.97	2	77090398-77090487	77090503-77090592
TU3020	chr1	77091720	77091914	191	3.74	2	77091720-77091820	77091825-77091914
TU3021	chr1	77092826	77093035	196	3.88	2	77092826-77092915	77092930-77093035
TU3022	chr1	77095750	77096012	263	18.47	1	77095750-77096012
TU3023	chr1	77100682	77100874	180	3.46	2	77100682-77100771	77100785-77100874
TU3024	chr1	77101677	77101870	180	2.62	2	77101677-77101766	77101781-77101870
TU3025	chr1	77109639	77109854	178	2.00	2	77109639-77109728	77109767-77109854
TU3026	chr1	77110241	77110432	170	2.00	2	77110241-77110322	77110345-77110432
TU3027	chr1	77110883	77111092	180	2.13	2	77110883-77110972	77111003-77111092
TU3028	chr1	77117717	77117913	180	2.00	2	77117717-77117806	77117824-77117913
TU3029	chr1	77123364	77123576	154	2.00	2	77123364-77123431	77123491-77123576
TU3030	chr1	77163239	77163452	180	2.86	2	77163239-77163328	77163363-77163452
TU3031	chr1	77216060	77216272	180	2.00	2	77216060-77216149	77216183-77216272
TU3032	chr1	77325981	77326180	175	2.00	2	77325981-77326066	77326092-77326180
TU3033	chr1	77337862	77338070	167	2.00	2	77337862-77337942	77337985-77338070
TU3034	chr1	77338988	77339179	192	2.59	1	77338988-77339179
TU3035	chr1	77339765	77339953	180	2.96	2	77339765-77339854	77339864-77339953
TU3036	chr1	77343701	77343909	180	2.00	2	77343701-77343790	77343820-77343909
TU3037	chr1	77345018	77345235	214	2.98	2	77345018-77345135	77345140-77345235
TU3038	chr1	77345616	77345821	179	2.20	2	77345616-77345704	77345732-77345821
TU3039	chr1	77346198	77346606	366	2.70	3	77346198-77346267	77346297-77346502	77346517-77346606
TU3040	chr1	77348392	77348642	246	2.54	2	77348392-77348481	77348487-77348642
TU3041	chr1	77348692	77348897	167	2.00	2	77348692-77348779	77348819-77348897
TU3042	chr1	77349358	77349541	180	2.00	2	77349358-77349447	77349452-77349541
TU3043	chr1	77350609	77350795	180	3.17	2	77350609-77350698	77350706-77350795
TU3044	chr1	77351739	77351952	208	3.17	2	77351739-77351850	77351857-77351952
TU3045	chr1	77352069	77352279	176	2.21	2	77352069-77352154	77352190-77352279
TU3046	chr1	77810105	77810315	180	2.00	2	77810105-77810194	77810226-77810315
TU3047	chr1	77812397	77812608	180	2.00	2	77812397-77812486	77812519-77812608
TU3048	chr1	77823906	77824115	180	3.00	2	77823906-77823995	77824026-77824115
TU3049	chr1	77837405	77837607	156	2.00	2	77837405-77837484	77837532-77837607
TU3050	chr1	77897164	77897355	180	2.00	2	77897164-77897253	77897266-77897355
TU3051	chr1	77903919	77904128	170	2.27	2	77903919-77904008	77904049-77904128
TU3052	chr1	77909636	77909824	160	2.00	2	77909636-77909722	77909752-77909824
TU3053	chr1	77909940	77910314	318	3.03	3	77909940-77910029	77910062-77910199	77910225-77910314
TU3054	chr1	77910460	77910993	465	2.97	3	77910460-77910549	77910601-77910879	77910898-77910993
TU3055	chr1	77911047	77911350	304	5.17	1	77911047-77911350
TU3056	chr1	77911442	77911643	201	2.92	2	77911442-77911552	77911554-77911643
TU3057	chr1	77911691	77911990	300	4.33	1	77911691-77911990
TU3058	chr1	77912033	77912382	342	2.67	2	77912033-77912275	77912284-77912382
TU3059	chr1	77912399	77912797	351	3.81	2	77912399-77912452	77912501-77912797
TU3060	chr1	77912934	77913452	500	5.00	2	77912934-77913023	77913043-77913452
TU3061	chr1	77913507	77913841	324	5.80	2	77913507-77913736	77913748-77913841
TU3062	chr1	77914229	77914438	185	3.86	2	77914229-77914318	77914344-77914438
TU3063	chr1	77914555	77914776	210	2.74	2	77914555-77914644	77914657-77914776
TU3064	chr1	77917644	77917849	180	2.38	2	77917644-77917733	77917760-77917849
TU3065	chr1	77918552	77918742	153	2.00	2	77918552-77918631	77918670-77918742
TU3066	chr1	77919312	77919500	160	2.00	2	77919312-77919400	77919430-77919500
TU3067	chr1	77923360	77923549	180	2.84	2	77923360-77923449	77923460-77923549
TU3068	chr1	77923573	77923762	162	2.00	2	77923573-77923656	77923685-77923762
TU3069	chr1	77931566	77931772	180	3.00	2	77931566-77931655	77931683-77931772
TU3070	chr1	78371858	78372067	180	2.96	2	78371858-78371947	78371978-78372067
TU3071	chr1	78373669	78373873	180	2.63	2	78373669-78373758	78373784-78373873
TU3072	chr1	78381095	78381296	180	2.00	2	78381095-78381184	78381207-78381296
TU3073	chr1	78413167	78413376	180	2.00	2	78413167-78413256	78413287-78413376
TU3074	chr1	78422202	78422394	180	2.00	2	78422202-78422291	78422305-78422394
TU3075	chr1	78425536	78425732	180	2.00	2	78425536-78425625	78425643-78425732
TU3076	chr1	78441327	78441542	180	2.47	2	78441327-78441416	78441453-78441542
TU3077	chr1	78571630	78571828	180	4.00	2	78571630-78571719	78571739-78571828
TU3078	chr1	78613661	78613858	194	4.57	2	78613661-78613755	78613760-78613858
TU3079	chr1	78615287	78615475	152	2.00	2	78615287-78615350	78615388-78615475
TU3080	chr1	78618858	78619053	159	2.00	2	78618858-78618943	78618981-78619053
TU3081	chr1	78626029	78626230	180	2.34	2	78626029-78626118	78626141-78626230
TU3082	chr1	78626828	78627125	217	2.29	3	78626828-78626895	78626926-78627015	78627067-78627125
TU3083	chr1	78635328	78635529	180	2.00	2	78635328-78635417	78635440-78635529
TU3084	chr1	78641732	78641935	180	2.00	2	78641732-78641821	78641846-78641935
TU3085	chr1	78642174	78642362	160	2.00	2	78642174-78642260	78642290-78642362
TU3086	chr1	78645700	78645903	180	2.26	2	78645700-78645789	78645814-78645903
TU3087	chr1	78647045	78647255	177	2.36	2	78647045-78647131	78647166-78647255
TU3088	chr1	78647951	78648156	206	3.48	1	78647951-78648156
TU3089	chr1	78648212	78648390	179	2.01	1	78648212-78648390
TU3090	chr1	78648784	78648955	168	2.55	2	78648784-78648899	78648904-78648955
TU3091	chr1	78649092	78649302	173	2.00	2	78649092-78649177	78649216-78649302
TU3092	chr1	78649381	78649618	238	3.97	1	78649381-78649618
TU3093	chr1	78650271	78650462	191	3.93	2	78650271-78650360	78650362-78650462
TU3094	chr1	78650635	78650886	201	2.36	2	78650635-78650719	78650771-78650886
TU3095	chr1	78653710	78653912	198	3.72	2	78653710-78653807	78653813-78653912
TU3096	chr1	78653955	78654150	180	2.44	2	78653955-78654044	78654061-78654150
TU3097	chr1	78662655	78662866	196	2.78	2	78662655-78662744	78662761-78662866
TU3098	chr1	78663126	78663738	509	2.81	4	78663126-78663215	78663239-78663389	78663429-78663606	78663649-78663738
TU3099	chr1	78663742	78664605	806	4.50	3	78663742-78663807	78663849-78663985	78664003-78664605
TU3100	chr1	78664734	78665607	859	5.03	3	78664734-78664823	78664825-78665503	78665518-78665607
TU3101	chr1	78665802	78666036	235	5.56	1	78665802-78666036
TU3102	chr1	78667813	78668023	172	2.00	2	78667813-78667897	78667937-78668023
TU3103	chr1	78669116	78669430	276	3.49	3	78669116-78669205	78669232-78669327	78669341-78669430
TU3104	chr1	78671365	78671542	156	3.42	2	78671365-78671430	78671453-78671542
TU3105	chr1	78673503	78673713	203	4.77	2	78673503-78673615	78673624-78673713
TU3106	chr1	78673770	78673997	228	3.92	1	78673770-78673997
TU3107	chr1	78674308	78674488	151	2.00	2	78674308-78674384	78674415-78674488
TU3108	chr1	78675066	78675291	215	2.60	2	78675066-78675155	78675167-78675291
TU3109	chr1	78676785	78677028	244	2.86	1	78676785-78677028
TU3110	chr1	78678265	78678431	167	9.46	1	78678265-78678431
TU3111	chr1	78678555	78678759	193	2.44	2	78678555-78678657	78678670-78678759
TU3112	chr1	78681253	78690938	2465	19.46	8	78681253-78681459	78681506-78681706	78683598-78683725	78685306-78685424	78687793-78687980	78689205-78689541	78689548-78689652	78689759-78690938
TU3113	chr1	78682228	78682532	299	3.56	2	78682228-78682317	78682324-78682532
TU3114	chr1	78684246	78684437	180	2.09	2	78684246-78684335	78684348-78684437
TU3115	chr1	78684863	78685050	180	2.00	2	78684863-78684952	78684961-78685050
TU3116	chr1	78686279	78686502	219	3.09	2	78686279-78686368	78686374-78686502
TU3117	chr1	78686833	78687199	337	2.77	3	78686833-78686962	78686967-78687083	78687110-78687199
TU3118	chr1	78687308	78687521	191	2.60	2	78687308-78687404	78687428-78687521
TU3119	chr1	78688558	78688768	180	2.82	2	78688558-78688647	78688679-78688768
TU3120	chr1	78691904	78692130	187	2.67	2	78691904-78691958	78691999-78692130
TU3121	chr1	78692364	78692760	323	2.47	3	78692364-78692429	78692467-78692648	78692686-78692760
TU3122	chr1	78692913	78693099	157	2.48	2	78692913-78692979	78693010-78693099
TU3123	chr1	78693243	78693463	175	2.18	2	78693243-78693327	78693374-78693463
TU3124	chr1	78693596	78694084	439	5.39	3	78693596-78693685	78693709-78693966	78693994-78694084
TU3125	chr1	78695120	78695475	356	5.72	1	78695120-78695475
TU3126	chr1	78695512	78695748	237	3.02	1	78695512-78695748
TU3127	chr1	78695863	78696116	254	4.96	1	78695863-78696116
TU3128	chr1	78696167	78696523	342	3.92	2	78696167-78696305	78696321-78696523
TU3129	chr1	78696735	78696992	258	2.78	1	78696735-78696992
TU3130	chr1	78697016	78697187	157	2.41	2	78697016-78697116	78697132-78697187
TU3131	chr1	78697249	78697640	318	3.10	2	78697249-78697510	78697585-78697640
TU3132	chr1	78698259	78698974	715	5.94	2	78698259-78698883	78698885-78698974
TU3133	chr1	78699409	78699618	210	4.00	1	78699409-78699618
TU3134	chr1	78699712	78700051	340	5.97	1	78699712-78700051
TU3135	chr1	78700145	78700606	420	6.30	2	78700145-78700193	78700236-78700606
TU3136	chr1	78700754	78701253	364	2.88	4	78700754-78700843	78700847-78700955	78701009-78701071	78701152-78701253
TU3137	chr1	78701653	78701961	309	3.67	1	78701653-78701961
TU3138	chr1	78702745	78702961	217	3.39	1	78702745-78702961
TU3139	chr1	78702977	78703184	208	2.88	1	78702977-78703184
TU3140	chr1	78704078	78704306	190	3.23	2	78704078-78704167	78704207-78704306
TU3141	chr1	78705017	78705220	180	2.00	2	78705017-78705106	78705131-78705220
TU3142	chr1	78705381	78705732	333	3.12	2	78705381-78705623	78705643-78705732
TU3143	chr1	78705924	78706129	161	2.00	2	78705924-78706002	78706048-78706129
TU3144	chr1	78717137	78719966	2830	17.40	1	78717137-78719966
TU3145	chr1	78719973	78720157	158	3.11	2	78719973-78720062	78720090-78720157
TU3146	chr1	78720235	78720666	428	5.81	2	78720235-78720331	78720336-78720666
TU3147	chr1	78721461	78721729	269	5.90	1	78721461-78721729
TU3148	chr1	78722609	78722780	172	2.28	1	78722609-78722780
TU3149	chr1	78722928	78723178	251	2.75	1	78722928-78723178
TU3150	chr1	78723360	78723608	249	6.26	1	78723360-78723608
TU3151	chr1	78723674	78723881	180	2.96	2	78723674-78723763	78723792-78723881
TU3152	chr1	78724192	78724658	399	2.87	4	78724192-78724281	78724307-78724458	78724468-78724563	78724598-78724658
TU3153	chr1	78725675	78725881	180	2.79	2	78725675-78725764	78725792-78725881
TU3154	chr1	78726090	78726377	285	2.71	2	78726090-78726179	78726183-78726377
TU3155	chr1	78726988	78727207	178	2.26	2	78726988-78727075	78727118-78727207
TU3156	chr1	78727865	78728066	202	2.98	1	78727865-78728066
TU3157	chr1	78728669	78728886	182	2.92	2	78728669-78728760	78728797-78728886
TU3158	chr1	78729123	78729348	217	3.40	2	78729123-78729236	78729246-78729348
TU3159	chr1	78730592	78730790	180	2.05	2	78730592-78730681	78730701-78730790
TU3160	chr1	78733277	78733474	180	2.00	2	78733277-78733366	78733385-78733474
TU3161	chr1	78734108	78734330	180	2.00	2	78734108-78734197	78734241-78734330
TU3162	chr1	78783370	78783569	180	3.00	2	78783370-78783459	78783480-78783569
TU3163	chr1	78812634	78812831	180	2.00	2	78812634-78812723	78812742-78812831
TU3164	chr1	78812984	78813176	193	3.10	1	78812984-78813176
TU3165	chr1	78813759	78814282	524	16.47	1	78813759-78814282
TU3166	chr1	78830858	78831062	180	2.92	2	78830858-78830947	78830973-78831062
TU3167	chr1	78845002	78845309	246	2.33	3	78845002-78845067	78845098-78845187	78845220-78845309
TU3168	chr1	78877233	78877436	186	4.82	2	78877233-78877328	78877347-78877436
TU3169	chr1	78915059	78915262	180	2.00	2	78915059-78915148	78915173-78915262
TU3170	chr1	78915963	78916158	171	2.00	2	78915963-78916043	78916069-78916158
TU3171	chr1	78918132	78918317	180	2.89	2	78918132-78918221	78918228-78918317
TU3172	chr1	78920911	78921109	173	2.00	2	78920911-78920999	78921026-78921109
TU3173	chr1	78922690	78922888	180	2.87	2	78922690-78922779	78922799-78922888
TU3174	chr1	78923164	78923376	173	2.00	2	78923164-78923253	78923294-78923376
TU3175	chr1	78923875	78924252	311	2.67	3	78923875-78923964	78923994-78924124	78924163-78924252
TU3176	chr1	78933426	78933724	286	3.20	3	78933426-78933515	78933528-78933633	78933635-78933724
TU3177	chr1	78951730	78951940	180	2.00	2	78951730-78951819	78951851-78951940
TU3178	chr1	79227030	79227623	594	7.54	1	79227030-79227623
TU3179	chr1	79228322	79228513	184	2.63	2	79228322-79228415	79228424-79228513
TU3180	chr1	79240494	79240679	180	2.00	2	79240494-79240583	79240590-79240679
TU3181	chr1	79249861	79250277	407	4.06	3	79249861-79249925	79249933-79250184	79250188-79250277
TU3182	chr1	79250460	79250664	205	6.35	1	79250460-79250664
TU3183	chr1	79251102	79251996	884	5.27	2	79251102-79251918	79251930-79251996
TU3184	chr1	79254336	79254536	201	7.01	1	79254336-79254536
TU3185	chr1	79255877	79256075	198	4.01	2	79255877-79255966	79255968-79256075
TU3186	chr1	79267178	79267374	157	2.00	2	79267178-79267262	79267303-79267374
TU3187	chr1	79268556	79268769	180	2.00	2	79268556-79268645	79268680-79268769
TU3188	chr1	79270688	79270896	172	2.00	2	79270688-79270777	79270815-79270896
TU3189	chr1	79289896	79290092	173	2.00	2	79289896-79289983	79290008-79290092
TU3190	chr1	79303473	79303856	313	2.07	3	79303473-79303552	79303594-79303743	79303774-79303856
TU3191	chr1	79305235	79305436	184	3.20	2	79305235-79305328	79305347-79305436
TU3192	chr1	79306282	79306492	180	2.00	2	79306282-79306371	79306403-79306492
TU3193	chr1	79307936	79308127	180	2.67	2	79307936-79308025	79308038-79308127
TU3194	chr1	79312772	79312955	156	2.00	2	79312772-79312848	79312877-79312955
TU3195	chr1	79316394	79316606	180	2.00	2	79316394-79316483	79316517-79316606
TU3196	chr1	79328297	79328499	180	2.87	2	79328297-79328386	79328410-79328499
TU3197	chr1	79329012	79329320	259	3.48	3	79329012-79329059	79329105-79329212	79329218-79329320
TU3198	chr1	79329855	79330160	298	3.87	2	79329855-79330042	79330051-79330160
TU3199	chr1	79330330	79330533	150	2.00	2	79330330-79330403	79330458-79330533
TU3200	chr1	79330588	79331206	584	4.17	3	79330588-79330677	79330705-79331097	79331106-79331206
TU3201	chr1	79331304	79331535	197	2.16	2	79331304-79331376	79331412-79331535
TU3202	chr1	79332818	79332991	174	2.29	1	79332818-79332991
TU3203	chr1	79334759	79334954	172	2.22	2	79334759-79334840	79334865-79334954
TU3204	chr1	79335701	79335918	191	3.53	2	79335701-79335798	79335826-79335918
TU3205	chr1	79337632	79337823	170	2.00	2	79337632-79337721	79337744-79337823
TU3206	chr1	79338714	79338929	189	3.66	2	79338714-79338805	79338833-79338929
TU3207	chr1	79339354	79339577	173	2.42	2	79339354-79339443	79339495-79339577
TU3208	chr1	79341418	79341628	191	2.64	2	79341418-79341506	79341527-79341628
TU3209	chr1	79348881	79349069	180	2.00	2	79348881-79348970	79348980-79349069
TU3210	chr1	79349109	79349296	172	2.00	2	79349109-79349190	79349207-79349296
TU3211	chr1	79351549	79351953	375	10.14	2	79351549-79351829	79351860-79351953
TU3212	chr1	79352836	79353030	195	4.33	1	79352836-79353030
TU3213	chr1	79355981	79356187	171	2.00	2	79355981-79356067	79356104-79356187
TU3214	chr1	79357704	79357896	180	2.00	2	79357704-79357793	79357807-79357896
TU3215	chr1	79357905	79358301	335	5.12	2	79357905-79358182	79358245-79358301
TU3216	chr1	79360357	79360710	311	2.75	3	79360357-79360446	79360459-79360589	79360621-79360710
TU3217	chr1	79360959	79361224	266	4.57	1	79360959-79361224
TU3218	chr1	79362682	79362897	180	2.37	2	79362682-79362771	79362808-79362897
TU3219	chr1	79366521	79366730	180	2.00	2	79366521-79366610	79366641-79366730
TU3220	chr1	79368601	79368803	180	2.00	2	79368601-79368690	79368714-79368803
TU3221	chr1	80285193	80285384	180	2.00	2	80285193-80285282	80285295-80285384
TU3222	chr1	80318515	80318734	220	11.45	1	80318515-80318734
TU3223	chr1	80319806	80320023	180	2.00	2	80319806-80319895	80319934-80320023
TU3224	chr1	80321388	80321605	180	2.00	2	80321388-80321477	80321516-80321605
TU3225	chr1	80324446	80324642	180	2.00	2	80324446-80324535	80324553-80324642
TU3226	chr1	80330169	80330367	180	2.00	2	80330169-80330258	80330278-80330367
TU3227	chr1	80442481	80442844	364	4.95	1	80442481-80442844
TU3228	chr1	80444976	80445179	180	2.90	2	80444976-80445065	80445090-80445179
TU3229	chr1	80449413	80449637	180	2.00	2	80449413-80449502	80449548-80449637
TU3230	chr1	80453580	80453785	166	2.09	2	80453580-80453669	80453710-80453785
TU3231	chr1	80457072	80457331	260	3.93	1	80457072-80457331
TU3232	chr1	80470453	80471273	157	2.38	2	80470453-80470542	80471207-80471273
TU3233	chr1	80490348	80490701	334	3.23	3	80490348-80490438	80490455-80490607	80490612-80490701
TU3234	chr1	80492230	80492418	165	2.50	2	80492230-80492304	80492329-80492418
TU3235	chr1	80493570	80493762	166	2.00	2	80493570-80493650	80493678-80493762
TU3236	chr1	80494024	80494225	180	2.44	2	80494024-80494113	80494136-80494225
TU3237	chr1	80494872	80495069	180	2.98	2	80494872-80494961	80494980-80495069
TU3238	chr1	80495357	80495557	184	2.55	2	80495357-80495446	80495464-80495557
TU3239	chr1	80495636	80495821	169	2.00	2	80495636-80495719	80495737-80495821
TU3240	chr1	80496295	80496491	179	2.46	2	80496295-80496383	80496402-80496491
TU3241	chr1	80500881	80501093	180	3.79	2	80500881-80500970	80501004-80501093
TU3242	chr1	80506910	80507105	196	2.58	1	80506910-80507105
TU3243	chr1	80531402	80531616	180	2.00	2	80531402-80531491	80531527-80531616
TU3244	chr1	80554092	80554292	180	3.00	2	80554092-80554181	80554203-80554292
TU3245	chr1	80555925	80556136	180	2.47	2	80555925-80556014	80556047-80556136
TU3246	chr1	80618751	80618934	180	2.00	2	80618751-80618840	80618845-80618934
TU3247	chr1	81712761	81716886	395	4.49	3	81712761-81712891	81712904-81713062	81716782-81716886
TU3248	chr1	81722654	81723890	180	2.00	2	81722654-81722743	81723801-81723890
TU3249	chr1	81725567	81736495	579	3.10	5	81725567-81725656	81732895-81733022	81734020-81734160	81735323-81735452	81736406-81736495
TU3250	chr1	81777107	81777310	180	2.00	2	81777107-81777196	81777221-81777310
TU3251	chr1	83348029	83348231	180	2.00	2	83348029-83348118	83348142-83348231
TU3252	chr1	83352235	83352424	180	2.48	2	83352235-83352324	83352335-83352424
TU3253	chr1	83391083	83391289	180	2.00	2	83391083-83391172	83391200-83391289
TU3254	chr1	83408033	83408241	180	2.00	2	83408033-83408122	83408152-83408241
TU3255	chr1	83462454	83462669	180	2.00	2	83462454-83462543	83462580-83462669
TU3256	chr1	83463980	83464183	180	2.00	2	83463980-83464069	83464094-83464183
TU3257	chr1	83489328	83489513	180	2.00	2	83489328-83489417	83489424-83489513
TU3258	chr1	83490339	83490538	160	2.00	2	83490339-83490428	83490469-83490538
TU3259	chr1	83525537	83525787	245	4.67	2	83525537-83525629	83525636-83525787
TU3260	chr1	83526161	83527905	1745	51.71	1	83526161-83527905
TU3261	chr1	83527948	83529155	1198	31.66	2	83527948-83528860	83528871-83529155
TU3262	chr1	83560167	83560371	180	2.00	2	83560167-83560256	83560282-83560371
TU3263	chr1	83602183	83602380	180	2.00	2	83602183-83602272	83602291-83602380
TU3264	chr1	83604029	83624660	1731	21.52	13	83604029-83604273	83604935-83604994	83605011-83605064	83607892-83608172	83608935-83609154	83610174-83610280	83610542-83610658	83615219-83615324	83615407-83615504	83618512-83618647	83621533-83621643	83622142-83622216	83624540-83624660
TU3265	chr1	83605671	83605858	154	2.36	2	83605671-83605763	83605798-83605858
TU3266	chr1	83607537	83607718	178	2.00	2	83607537-83607625	83607630-83607718
TU3267	chr1	83608220	83608440	180	2.17	2	83608220-83608309	83608351-83608440
TU3268	chr1	83608576	83608773	184	3.90	2	83608576-83608667	83608682-83608773
TU3269	chr1	83615648	83615855	168	2.00	2	83615648-83615736	83615777-83615855
TU3270	chr1	83616498	83616687	157	2.00	2	83616498-83616585	83616619-83616687
TU3271	chr1	83616780	83616999	180	2.62	2	83616780-83616869	83616910-83616999
TU3272	chr1	83618135	83618331	180	2.00	2	83618135-83618224	83618242-83618331
TU3273	chr1	83627917	83628123	180	2.63	2	83627917-83628006	83628034-83628123
TU3274	chr1	83628836	83629202	326	3.30	2	83628836-83628885	83628927-83629202
TU3275	chr1	83629246	83629439	154	2.00	2	83629246-83629317	83629358-83629439
TU3276	chr1	84844170	84844365	180	2.00	2	84844170-84844259	84844276-84844365
TU3277	chr1	85369360	85369557	180	2.00	2	85369360-85369449	85369468-85369557
TU3278	chr1	85583071	85583265	195	4.25	1	85583071-85583265
TU3279	chr1	85583307	85583523	187	4.73	2	85583307-85583398	85583429-85583523
TU3280	chr1	85584071	85584315	245	5.86	1	85584071-85584315
TU3281	chr1	85584674	85585059	299	3.53	3	85584674-85584769	85584783-85584895	85584970-85585059
TU3282	chr1	85598466	85603120	165	2.00	2	85598466-85598550	85603041-85603120
TU3283	chr1	85629389	85629579	164	2.00	2	85629389-85629476	85629504-85629579
TU3284	chr1	85696532	85696725	171	2.49	2	85696532-85696612	85696636-85696725
TU3285	chr1	85797102	85797306	180	2.00	2	85797102-85797191	85797217-85797306
TU3286	chr1	85803858	85804062	180	2.00	2	85803858-85803947	85803973-85804062
TU3287	chr1	85804142	85804327	167	2.00	2	85804142-85804227	85804247-85804327
TU3288	chr1	85809949	85810147	180	2.63	2	85809949-85810038	85810058-85810147
TU3289	chr1	85811052	85811248	180	2.00	2	85811052-85811141	85811159-85811248
TU3290	chr1	85813200	85813414	201	13.31	2	85813200-85813307	85813322-85813414
TU3291	chr1	85815763	85815947	165	2.00	2	85815763-85815842	85815863-85815947
TU3292	chr1	85826220	85826405	185	2.91	2	85826220-85826273	85826275-85826405
TU3293	chr1	85831681	85834079	183	4.03	2	85831681-85831770	85833987-85834079
TU3294	chr1	85844231	85845608	203	4.57	2	85844231-85844343	85845519-85845608
TU3295	chr1	85849940	85857045	282	4.87	2	85849940-85850110	85856935-85857045
TU3296	chr1	85883715	85883925	165	2.00	2	85883715-85883796	85883843-85883925
TU3297	chr1	85883983	85884437	455	28.09	1	85883983-85884437
TU3298	chr1	86077789	86083150	432	3.63	3	86077789-86077893	86077899-86077969	86082895-86083150
TU3299	chr1	86108660	86108868	190	2.98	2	86108660-86108759	86108779-86108868
TU3300	chr1	86150420	86150627	180	2.00	2	86150420-86150509	86150538-86150627
TU3301	chr1	86154966	86155174	180	2.00	2	86154966-86155055	86155085-86155174
TU3302	chr1	86181842	86181996	155	2.84	1	86181842-86181996
TU3303	chr1	86264196	86264415	210	11.50	2	86264196-86264291	86264302-86264415
TU3304	chr1	86284823	86285122	241	3.10	3	86284823-86284881	86284912-86285003	86285033-86285122
TU3305	chr1	86290181	86290380	184	2.57	2	86290181-86290274	86290291-86290380
TU3306	chr1	86294974	86295178	180	2.91	2	86294974-86295063	86295089-86295178
TU3307	chr1	86297272	86297778	507	6.03	1	86297272-86297778
TU3308	chr1	86297883	86298092	181	3.92	2	86297883-86297973	86298003-86298092
TU3309	chr1	86298137	86298349	181	2.93	2	86298137-86298226	86298259-86298349
TU3310	chr1	86298455	86298666	196	2.85	2	86298455-86298560	86298577-86298666
TU3311	chr1	86298930	86299253	254	2.10	3	86298930-86299017	86299048-86299123	86299164-86299253
TU3312	chr1	86300164	86300333	170	2.95	1	86300164-86300333
TU3313	chr1	86309980	86310176	180	2.00	2	86309980-86310069	86310087-86310176
TU3314	chr1	86321948	86322154	180	2.00	2	86321948-86322037	86322065-86322154
TU3315	chr1	86323691	86323888	180	2.00	2	86323691-86323780	86323799-86323888
TU3316	chr1	86354270	86368792	1521	70.75	11	86354270-86354389	86359903-86360176	86360219-86360338	86360340-86360421	86363062-86363218	86365463-86365674	86365717-86365839	86365860-86365933	86367476-86367565	86367651-86367821	86368695-86368792
TU3317	chr1	86360460	86360655	193	4.60	2	86360460-86360570	86360574-86360655
TU3318	chr1	86362482	86362680	175	2.00	2	86362482-86362571	86362596-86362680
TU3319	chr1	86364583	86364742	150	2.00	2	86364583-86364672	86364683-86364742
TU3320	chr1	86380561	86382592	954	72.57	5	86380561-86380753	86381045-86381239	86381243-86381309	86381369-86381432	86382158-86382592
TU3321	chr1	86417799	86417994	164	2.00	2	86417799-86417873	86417906-86417994
TU3322	chr1	86420144	86420334	190	2.57	2	86420144-86420233	86420235-86420334
TU3323	chr1	86420734	86421163	360	2.91	4	86420734-86420823	86420841-86420930	86420967-86421056	86421074-86421163
TU3324	chr1	86422672	86422850	179	2.01	1	86422672-86422850
TU3325	chr1	86424754	86424942	184	3.47	2	86424754-86424844	86424850-86424942
TU3326	chr1	86787823	86788878	1020	4.63	5	86787823-86787922	86787937-86788036	86788041-86788178	86788180-86788760	86788778-86788878
TU3327	chr1	86789057	86789389	319	6.65	2	86789057-86789284	86789299-86789389
TU3328	chr1	86789748	86790032	285	8.84	1	86789748-86790032
TU3329	chr1	89339344	89347494	159	2.00	2	89339344-89339412	89347405-89347494
TU3330	chr1	89345472	89345679	180	2.12	2	89345472-89345561	89345590-89345679
TU3331	chr1	89389295	89389504	180	2.00	2	89389295-89389384	89389415-89389504
TU3332	chr1	89389856	89390041	156	2.00	2	89389856-89389922	89389953-89390041
TU3333	chr1	89391254	89391461	176	2.04	2	89391254-89391343	89391376-89391461
TU3334	chr1	89391623	89391818	168	2.00	2	89391623-89391702	89391731-89391818
TU3335	chr1	89402471	89402661	161	2.00	2	89402471-89402557	89402588-89402661
TU3336	chr1	89464395	89464581	187	3.22	1	89464395-89464581
TU3337	chr1	89482515	89482723	200	2.50	2	89482515-89482624	89482634-89482723
TU3338	chr1	89527674	89527884	180	2.00	2	89527674-89527763	89527795-89527884
TU3339	chr1	89641187	89641382	180	2.00	2	89641187-89641276	89641293-89641382
TU3340	chr1	90586287	90586503	180	2.00	2	90586287-90586376	90586414-90586503
TU3341	chr1	90625644	90628640	461	27.00	3	90625644-90625794	90628314-90628533	90628551-90628640
TU3342	chr1	90625941	90626197	257	3.82	1	90625941-90626197
TU3343	chr1	90638682	90639013	270	2.74	3	90638682-90638771	90638792-90638881	90638924-90639013
TU3344	chr1	90693299	90693625	314	3.80	2	90693299-90693543	90693557-90693625
TU3345	chr1	90694602	90695021	380	2.87	2	90694602-90694691	90694732-90695021
TU3346	chr1	90695317	90695712	353	3.39	3	90695317-90695455	90695478-90695587	90695609-90695712
TU3347	chr1	90696327	90696708	341	3.43	3	90696327-90696486	90696501-90696591	90696619-90696708
TU3348	chr1	90696827	90697033	181	3.78	2	90696827-90696916	90696943-90697033
TU3349	chr1	90697304	90697486	153	2.40	2	90697304-90697393	90697424-90697486
TU3350	chr1	90698227	90698551	303	3.36	2	90698227-90698453	90698476-90698551
TU3351	chr1	90698559	90698752	194	3.10	1	90698559-90698752
TU3352	chr1	90699082	90699282	180	2.00	2	90699082-90699171	90699193-90699282
TU3353	chr1	90699660	90699863	204	3.75	1	90699660-90699863
TU3354	chr1	90700066	90700270	200	2.67	2	90700066-90700175	90700181-90700270
TU3355	chr1	90700373	90700635	263	4.87	1	90700373-90700635
TU3356	chr1	90700884	90701208	261	3.20	3	90700884-90700973	90701003-90701108	90701144-90701208
TU3357	chr1	90701300	90701687	328	2.43	4	90701300-90701357	90701363-90701462	90701497-90701587	90701609-90701687
TU3358	chr1	90707747	90707951	180	3.00	2	90707747-90707836	90707862-90707951
TU3359	chr1	90727899	90728171	272	3.39	2	90727899-90728068	90728070-90728171
TU3360	chr1	90734983	90735173	154	2.00	2	90734983-90735062	90735100-90735173
TU3361	chr1	90738823	90739270	429	3.00	2	90738823-90738912	90738932-90739270
TU3362	chr1	90739331	90740400	1036	5.08	3	90739331-90740111	90740127-90740220	90740240-90740400
TU3363	chr1	90748107	90748303	176	2.00	2	90748107-90748194	90748216-90748303
TU3364	chr1	90756855	90757024	153	2.05	2	90756855-90756917	90756935-90757024
TU3365	chr1	90764905	90765158	254	3.19	1	90764905-90765158
TU3366	chr1	90765707	90765924	180	2.08	2	90765707-90765796	90765835-90765924
TU3367	chr1	90766414	90766862	336	2.48	4	90766414-90766503	90766508-90766600	90766656-90766723	90766778-90766862
TU3368	chr1	90767308	90767878	525	5.66	4	90767308-90767434	90767445-90767657	90767673-90767767	90767789-90767878
TU3369	chr1	90768793	90769279	400	4.41	4	90768793-90768882	90768902-90768995	90769032-90769157	90769190-90769279
TU3370	chr1	90769323	90769522	187	2.48	2	90769323-90769412	90769426-90769522
TU3371	chr1	90770212	90770405	180	2.00	2	90770212-90770301	90770316-90770405
TU3372	chr1	90778841	90779055	180	2.77	2	90778841-90778930	90778966-90779055
TU3373	chr1	91383066	91383262	182	4.39	2	91383066-91383157	91383173-91383262
TU3374	chr1	91385190	91386880	1631	39.88	4	91385190-91385245	91385260-91385350	91385392-91385559	91385565-91386880
TU3375	chr1	91393628	91393829	195	2.34	2	91393628-91393717	91393725-91393829
TU3376	chr1	91394044	91394240	175	2.00	2	91394044-91394131	91394154-91394240
TU3377	chr1	91399989	91400197	180	2.22	2	91399989-91400078	91400108-91400197
TU3378	chr1	91402082	91402283	180	2.49	2	91402082-91402171	91402194-91402283
TU3379	chr1	91403265	91403478	171	2.00	2	91403265-91403346	91403390-91403478
TU3380	chr1	91403968	91404340	360	4.47	2	91403968-91404058	91404072-91404340
TU3381	chr1	91428881	91429087	180	2.00	2	91428881-91428970	91428998-91429087
TU3382	chr1	91443592	91443800	180	2.74	2	91443592-91443681	91443711-91443800
TU3383	chr1	91444677	91444932	243	2.63	2	91444677-91444829	91444843-91444932
TU3384	chr1	91446289	91446510	218	4.22	2	91446289-91446382	91446387-91446510
TU3385	chr1	91446683	91446893	180	2.67	2	91446683-91446772	91446804-91446893
TU3386	chr1	91447340	91447531	164	2.00	2	91447340-91447423	91447452-91447531
TU3387	chr1	91447958	91448167	180	2.00	2	91447958-91448047	91448078-91448167
TU3388	chr1	91449077	91449266	184	2.97	2	91449077-91449166	91449173-91449266
TU3389	chr1	91453279	91453484	180	2.32	2	91453279-91453368	91453395-91453484
TU3390	chr1	91467219	91467412	180	2.96	2	91467219-91467308	91467323-91467412
TU3391	chr1	91468738	91468933	180	2.95	2	91468738-91468827	91468844-91468933
TU3392	chr1	91469841	91470044	180	2.00	2	91469841-91469930	91469955-91470044
TU3393	chr1	91472037	91472236	180	2.93	2	91472037-91472126	91472147-91472236
TU3394	chr1	91472889	91473495	547	5.14	4	91472889-91472952	91472995-91473179	91473195-91473401	91473405-91473495
TU3395	chr1	91476172	91476397	193	3.72	2	91476172-91476260	91476294-91476397
TU3396	chr1	91486094	91486288	180	2.00	2	91486094-91486183	91486199-91486288
TU3397	chr1	91823896	91824076	180	2.00	2	91823896-91823985	91823987-91824076
TU3398	chr1	91843264	91843451	188	2.55	1	91843264-91843451
TU3399	chr1	91858998	91859181	180	2.00	2	91858998-91859087	91859092-91859181
TU3400	chr1	91866363	91866557	180	2.48	2	91866363-91866452	91866468-91866557
TU3401	chr1	92618505	92618707	180	2.93	2	92618505-92618594	92618618-92618707
TU3402	chr1	94107379	94107585	169	2.00	2	94107379-94107458	94107497-94107585
TU3403	chr1	94203432	94203641	180	2.00	2	94203432-94203521	94203552-94203641
TU3404	chr1	95521826	95522025	180	2.98	2	95521826-95521915	95521936-95522025
TU3405	chr1	95562646	95562838	180	2.00	2	95562646-95562735	95562749-95562838
TU3406	chr1	95602208	95602410	180	2.00	2	95602208-95602297	95602321-95602410
TU3407	chr1	95602583	95602788	180	2.78	2	95602583-95602672	95602699-95602788
TU3408	chr1	95619280	95619470	191	2.52	1	95619280-95619470
TU3409	chr1	95790199	95799872	607	9.24	6	95790199-95790290	95794762-95794836	95795900-95796020	95796711-95796866	95799685-95799757	95799783-95799872
TU3410	chr1	95800063	95800489	427	10.72	1	95800063-95800489
TU3411	chr1	95800651	95801079	412	5.33	3	95800651-95800745	95800757-95800865	95800872-95801079
TU3412	chr1	95807462	95807653	180	2.46	2	95807462-95807551	95807564-95807653
TU3413	chr1	95811867	95818518	462	24.43	4	95811867-95811941	95813565-95813658	95816927-95817016	95818316-95818518
TU3414	chr1	95867721	95867933	208	3.83	2	95867721-95867838	95867844-95867933
TU3415	chr1	95901966	95902146	180	2.18	2	95901966-95902055	95902057-95902146
TU3416	chr1	95908479	95912112	180	2.40	2	95908479-95908568	95912023-95912112
TU3417	chr1	95938886	95939081	180	2.00	2	95938886-95938975	95938992-95939081
TU3418	chr1	95952915	95961564	628	3.43	6	95952915-95953004	95953203-95953307	95956454-95956611	95958164-95958207	95958301-95958444	95961478-95961564
TU3419	chr1	95979725	95979919	180	2.00	2	95979725-95979814	95979830-95979919
TU3420	chr1	97189787	97189980	180	2.99	2	97189787-97189876	97189891-97189980
TU3421	chr1	97271966	97272158	180	2.29	2	97271966-97272055	97272069-97272158
TU3422	chr1	97273829	97274038	186	4.22	2	97273829-97273924	97273949-97274038
TU3423	chr1	97433231	97433458	224	7.13	2	97433231-97433329	97433334-97433458
TU3424	chr1	97443590	97443807	180	2.00	2	97443590-97443679	97443718-97443807
TU3425	chr1	97447031	97447241	180	2.00	2	97447031-97447120	97447152-97447241
TU3426	chr1	97476412	97485351	277	7.45	2	97476412-97476577	97485241-97485351
TU3427	chr1	97478277	97478477	180	2.00	2	97478277-97478366	97478388-97478477
TU3428	chr1	97479912	97480119	180	2.56	2	97479912-97480001	97480030-97480119
TU3429	chr1	97489794	97489982	180	2.45	2	97489794-97489883	97489893-97489982
TU3430	chr1	97506015	97508080	221	5.50	2	97506015-97506104	97507950-97508080
TU3431	chr1	97516144	97516339	180	2.00	2	97516144-97516233	97516250-97516339
TU3432	chr1	97530864	97546049	1562	8.25	9	97530864-97531285	97534791-97534957	97540147-97540268	97541199-97541261	97541679-97541884	97542786-97542911	97543446-97543629	97543730-97543840	97545889-97546049
TU3433	chr1	97535303	97535496	170	2.00	2	97535303-97535388	97535413-97535496
TU3434	chr1	97535701	97535910	205	2.55	2	97535701-97535815	97535821-97535910
TU3435	chr1	97542421	97542607	187	2.89	1	97542421-97542607
TU3436	chr1	97546082	97551075	184	2.53	2	97546082-97546171	97550982-97551075
TU3437	chr1	97549007	97549201	172	2.00	2	97549007-97549095	97549119-97549201
TU3438	chr1	97549894	97550080	180	2.00	2	97549894-97549983	97549991-97550080
TU3439	chr1	97568565	97568859	295	248.00	1	97568565-97568859
TU3440	chr1	97606531	97611374	488	14.12	2	97606531-97606927	97611284-97611374
TU3441	chr1	97607272	97607460	158	2.00	2	97607272-97607360	97607392-97607460
TU3442	chr1	97617764	97619677	1800	821.87	4	97617764-97618016	97618032-97619340	97619405-97619494	97619530-97619677
TU3443	chr1	97620471	97620684	195	2.29	2	97620471-97620575	97620595-97620684
TU3444	chr1	97625707	97625912	198	2.99	2	97625707-97625814	97625823-97625912
TU3445	chr1	97639128	97639345	217	3.69	2	97639128-97639252	97639254-97639345
TU3446	chr1	97639585	97639767	152	2.24	2	97639585-97639646	97639678-97639767
TU3447	chr1	97689994	97690601	608	19.04	1	97689994-97690601
TU3448	chr1	97821005	97821196	180	3.00	2	97821005-97821094	97821107-97821196
TU3449	chr1	98015226	98015414	172	2.00	2	98015226-98015313	98015331-98015414
TU3450	chr1	98015494	98015702	180	2.00	2	98015494-98015583	98015613-98015702
TU3451	chr1	98039951	98040163	180	2.92	2	98039951-98040040	98040074-98040163
TU3452	chr1	98045266	98045476	180	2.00	2	98045266-98045355	98045387-98045476
TU3453	chr1	98101260	98101459	180	2.00	2	98101260-98101349	98101370-98101459
TU3454	chr1	98108041	98108235	160	2.00	2	98108041-98108113	98108149-98108235
TU3455	chr1	98110804	98111029	226	3.05	1	98110804-98111029
TU3456	chr1	98112112	98112311	180	2.43	2	98112112-98112201	98112222-98112311
TU3457	chr1	98112388	98112779	353	3.86	2	98112388-98112650	98112690-98112779
TU3458	chr1	98113876	98114063	155	2.31	2	98113876-98113940	98113974-98114063
TU3459	chr1	98114452	98114653	162	2.00	2	98114452-98114523	98114564-98114653
TU3460	chr1	98118202	98118401	180	2.00	2	98118202-98118291	98118312-98118401
TU3461	chr1	98126028	98126220	180	2.00	2	98126028-98126117	98126131-98126220
TU3462	chr1	98137537	98137742	180	3.00	2	98137537-98137626	98137653-98137742
TU3463	chr1	98200260	98200470	180	2.00	2	98200260-98200349	98200381-98200470
TU3464	chr1	98259900	98260090	180	2.00	2	98259900-98259989	98260001-98260090
TU3465	chr1	98278944	98279141	180	2.00	2	98278944-98279033	98279052-98279141
TU3466	chr1	98348416	98348615	175	2.38	2	98348416-98348505	98348531-98348615
TU3467	chr1	98358106	98358284	153	2.00	2	98358106-98358195	98358222-98358284
TU3468	chr1	98368595	98368791	180	2.92	2	98368595-98368684	98368702-98368791
TU3469	chr1	98371122	98371313	176	2.00	2	98371122-98371211	98371228-98371313
TU3470	chr1	98385346	98385571	219	5.40	2	98385346-98385466	98385474-98385571
TU3471	chr1	98414644	98414857	180	2.00	2	98414644-98414733	98414768-98414857
TU3472	chr1	98415281	98415469	180	2.00	2	98415281-98415370	98415380-98415469
TU3473	chr1	98430446	98430662	180	2.00	2	98430446-98430535	98430573-98430662
TU3474	chr1	98454318	98454510	170	2.46	2	98454318-98454397	98454421-98454510
TU3475	chr1	98455451	98455650	180	2.00	2	98455451-98455540	98455561-98455650
TU3476	chr1	98455962	98456147	170	3.02	2	98455962-98456038	98456055-98456147
TU3477	chr1	99299072	99299272	169	2.99	2	99299072-99299161	99299194-99299272
TU3478	chr1	99300210	99300378	156	2.37	2	99300210-99300299	99300313-99300378
TU3479	chr1	99313395	99324723	713	6.60	7	99313395-99313491	99314231-99314343	99314356-99314441	99315188-99315250	99315263-99315371	99318773-99318935	99324642-99324723
TU3480	chr1	99328421	99329152	156	2.00	2	99328421-99328509	99329086-99329152
TU3481	chr1	99331550	99331766	217	3.60	1	99331550-99331766
TU3482	chr1	99355623	99358098	162	3.65	2	99355623-99355721	99358036-99358098
TU3483	chr1	99385437	99385623	154	2.00	2	99385437-99385513	99385547-99385623
TU3484	chr1	99413332	99414879	168	2.88	2	99413332-99413421	99414802-99414879
TU3485	chr1	99425826	99434219	375	8.37	3	99425826-99426007	99426701-99426832	99434159-99434219
TU3486	chr1	99427654	99427861	176	2.00	2	99427654-99427743	99427776-99427861
TU3487	chr1	99442715	99442935	187	2.58	2	99442715-99442844	99442879-99442935
TU3488	chr1	99443114	99443336	180	2.34	2	99443114-99443203	99443247-99443336
TU3489	chr1	99443809	99444007	180	2.06	2	99443809-99443898	99443918-99444007
TU3490	chr1	99445431	99445656	219	10.21	2	99445431-99445557	99445565-99445656
TU3491	chr1	99507466	99515869	374	2.75	3	99507466-99507546	99515338-99515544	99515784-99515869
TU3492	chr1	99510840	99511039	180	3.06	2	99510840-99510929	99510950-99511039
TU3493	chr1	99516350	99519749	822	4.15	5	99516350-99516457	99518358-99518584	99518591-99518680	99519315-99519543	99519582-99519749
TU3494	chr1	99520630	99520829	200	5.62	1	99520630-99520829
TU3495	chr1	99528419	99530650	393	5.18	4	99528419-99528508	99530330-99530397	99530405-99530538	99530550-99530650
TU3496	chr1	99532027	99532304	278	4.57	1	99532027-99532304
TU3497	chr1	99532611	99532800	162	2.51	2	99532611-99532700	99532729-99532800
TU3498	chr1	99532986	99533248	180	2.51	2	99532986-99533075	99533159-99533248
TU3499	chr1	99674913	99675114	180	2.00	2	99674913-99675002	99675025-99675114
TU3500	chr1	99750713	99750961	180	2.00	2	99750713-99750802	99750872-99750961
TU3501	chr1	99751070	99751255	180	2.97	2	99751070-99751159	99751166-99751255
TU3502	chr1	99752651	99752996	346	5.35	1	99752651-99752996
TU3503	chr1	99754925	99755181	257	5.99	1	99754925-99755181
TU3504	chr1	99755208	99755736	484	4.00	3	99755208-99755530	99755563-99755672	99755686-99755736
TU3505	chr1	99756199	99757458	740	68.45	5	99756199-99756373	99756392-99756481	99756949-99757107	99757117-99757207	99757234-99757458
TU3506	chr1	99756613	99756947	308	3.69	3	99756613-99756702	99756728-99756817	99756820-99756947
TU3507	chr1	99794522	99794710	168	2.00	2	99794522-99794602	99794624-99794710
TU3508	chr1	99794765	99794972	176	2.20	2	99794765-99794850	99794883-99794972
TU3509	chr1	99795801	99795990	156	2.00	2	99795801-99795872	99795907-99795990
TU3510	chr1	99796985	99797182	172	2.00	2	99796985-99797073	99797100-99797182
TU3511	chr1	99797303	99797492	167	2.00	2	99797303-99797385	99797409-99797492
TU3512	chr1	99801968	99802169	180	2.00	2	99801968-99802057	99802080-99802169
TU3513	chr1	99816890	99817083	180	2.00	2	99816890-99816979	99816994-99817083
TU3514	chr1	99822377	99822570	180	2.00	2	99822377-99822466	99822481-99822570
TU3515	chr1	99872756	99874159	1383	8.02	5	99872756-99873168	99873171-99873290	99873306-99873702	99873706-99873863	99873865-99874159
TU3516	chr1	99874225	99874905	625	5.03	3	99874225-99874314	99874328-99874417	99874461-99874905
TU3517	chr1	99875000	99875330	321	11.01	3	99875000-99875122	99875124-99875231	99875241-99875330
TU3518	chr1	99875870	99876056	169	2.47	2	99875870-99875948	99875967-99876056
TU3519	chr1	99877887	99878221	295	2.23	3	99877887-99877940	99877966-99878116	99878132-99878221
TU3520	chr1	99878808	99879236	412	3.24	2	99878808-99878856	99878874-99879236
TU3521	chr1	99879788	99880193	374	2.69	3	99879788-99879910	99879913-99880073	99880104-99880193
TU3522	chr1	99880322	99880590	261	2.91	3	99880322-99880379	99880384-99880492	99880497-99880590
TU3523	chr1	99880826	99881093	224	2.95	2	99880826-99880901	99880946-99881093
TU3524	chr1	99881696	99881971	276	3.87	1	99881696-99881971
TU3525	chr1	99882981	99883309	249	2.41	3	99882981-99883070	99883107-99883196	99883241-99883309
TU3526	chr1	99885943	99886131	166	2.33	2	99885943-99886018	99886042-99886131
TU3527	chr1	99887948	99888275	285	3.03	3	99887948-99888047	99888057-99888151	99888186-99888275
TU3528	chr1	99889822	99890004	180	3.00	2	99889822-99889911	99889915-99890004
TU3529	chr1	100513370	100513594	190	5.41	2	100513370-100513466	100513502-100513594
TU3530	chr1	100773871	100774078	180	2.00	2	100773871-100773960	100773989-100774078
TU3531	chr1	100829617	100829822	180	2.00	2	100829617-100829706	100829733-100829822
TU3532	chr1	100854918	100855129	180	2.64	2	100854918-100855007	100855040-100855129
TU3533	chr1	100863489	100863696	180	2.00	2	100863489-100863578	100863607-100863696
TU3534	chr1	101074634	101074837	180	2.00	2	101074634-101074723	101074748-101074837
TU3535	chr1	101082180	101082386	191	2.72	2	101082180-101082269	101082286-101082386
TU3536	chr1	101082689	101082952	264	2.91	1	101082689-101082952
TU3537	chr1	101083161	101083374	180	2.41	2	101083161-101083250	101083285-101083374
TU3538	chr1	101084036	101084241	180	2.00	2	101084036-101084125	101084152-101084241
TU3539	chr1	101087691	101087903	213	4.66	1	101087691-101087903
TU3540	chr1	101088511	101088851	341	2.87	1	101088511-101088851
TU3541	chr1	101088925	101089641	637	4.58	4	101088925-101089279	101089281-101089370	101089419-101089510	101089542-101089641
TU3542	chr1	101090102	101090656	456	4.91	3	101090102-101090191	101090228-101090540	101090604-101090656
TU3543	chr1	101090880	101091390	375	2.59	4	101090880-101090969	101090989-101091108	101091174-101091263	101091316-101091390
TU3544	chr1	101091563	101091923	314	2.61	3	101091563-101091652	101091655-101091810	101091856-101091923
TU3545	chr1	101091973	101092216	206	3.15	2	101091973-101092062	101092101-101092216
TU3546	chr1	101092682	101092910	229	10.19	1	101092682-101092910
TU3547	chr1	101093063	101093278	210	4.83	2	101093063-101093154	101093161-101093278
TU3548	chr1	101107172	101107361	165	2.00	2	101107172-101107250	101107276-101107361
TU3549	chr1	101107579	101107775	151	2.02	2	101107579-101107668	101107715-101107775
TU3550	chr1	101108519	101108780	262	5.92	1	101108519-101108780
TU3551	chr1	101108802	101109008	180	2.77	2	101108802-101108891	101108919-101109008
TU3552	chr1	101109051	101109234	184	2.75	1	101109051-101109234
TU3553	chr1	101109775	101109976	164	2.00	2	101109775-101109848	101109887-101109976
TU3554	chr1	101110931	101111107	166	2.00	2	101110931-101111006	101111018-101111107
TU3555	chr1	101308301	101308499	180	2.00	2	101308301-101308390	101308410-101308499
TU3556	chr1	101317598	101317802	205	2.98	1	101317598-101317802
TU3557	chr1	101321583	101321780	193	2.61	2	101321583-101321672	101321678-101321780
TU3558	chr1	101322243	101322427	180	2.00	2	101322243-101322332	101322338-101322427
TU3559	chr1	101323422	101323624	176	2.00	2	101323422-101323508	101323536-101323624
TU3560	chr1	101324756	101324931	160	2.01	2	101324756-101324845	101324862-101324931
TU3561	chr1	101324968	101325172	198	7.10	2	101324968-101325074	101325082-101325172
TU3562	chr1	101325409	101325979	497	2.77	4	101325409-101325502	101325523-101325774	101325780-101325877	101325927-101325979
TU3563	chr1	101326526	101327306	613	2.33	5	101326526-101326604	101326646-101326735	101326789-101326949	101326984-101327176	101327217-101327306
TU3564	chr1	101328164	101328372	192	3.45	2	101328164-101328265	101328283-101328372
TU3565	chr1	101328490	101328692	176	2.48	2	101328490-101328575	101328603-101328692
TU3566	chr1	101328824	101329039	180	2.61	2	101328824-101328913	101328950-101329039
TU3567	chr1	101330092	101330316	212	2.47	2	101330092-101330207	101330221-101330316
TU3568	chr1	101330663	101331184	498	5.18	3	101330663-101330752	101330776-101331067	101331069-101331184
TU3569	chr1	101331212	101331510	296	3.55	2	101331212-101331276	101331280-101331510
TU3570	chr1	101331869	101332380	469	3.50	2	101331869-101332247	101332291-101332380
TU3571	chr1	101333033	101333243	181	3.32	2	101333033-101333123	101333154-101333243
TU3572	chr1	101333902	101334289	364	3.76	2	101333902-101333989	101334014-101334289
TU3573	chr1	101335580	101335946	335	3.23	2	101335580-101335848	101335881-101335946
TU3574	chr1	101340824	101341015	192	2.47	1	101340824-101341015
TU3575	chr1	101341745	101341963	180	2.83	2	101341745-101341834	101341874-101341963
TU3576	chr1	101342628	101342854	224	5.96	2	101342628-101342737	101342741-101342854
TU3577	chr1	101347816	101348029	176	2.00	2	101347816-101347901	101347940-101348029
TU3578	chr1	101382401	101382582	180	2.00	2	101382401-101382490	101382493-101382582
TU3579	chr1	101390689	101390879	180	2.00	2	101390689-101390778	101390790-101390879
TU3580	chr1	101396132	101396342	180	2.00	2	101396132-101396221	101396253-101396342
TU3581	chr1	101406365	101406563	180	2.00	2	101406365-101406454	101406474-101406563
TU3582	chr1	101411061	101411272	180	2.00	2	101411061-101411150	101411183-101411272
TU3583	chr1	101412706	101413066	352	3.55	2	101412706-101412795	101412805-101413066
TU3584	chr1	101413181	101413374	160	2.00	2	101413181-101413254	101413289-101413374
TU3585	chr1	101413489	101413674	180	2.96	2	101413489-101413578	101413585-101413674
TU3586	chr1	101421028	101421562	487	4.34	4	101421028-101421129	101421142-101421251	101421264-101421409	101421434-101421562
TU3587	chr1	101422442	101422687	182	2.35	2	101422442-101422531	101422596-101422687
TU3588	chr1	101422741	101423018	264	3.92	2	101422741-101422895	101422910-101423018
TU3589	chr1	101423090	101423295	194	5.05	2	101423090-101423180	101423193-101423295
TU3590	chr1	101423652	101424005	332	3.34	2	101423652-101423741	101423764-101424005
TU3591	chr1	101424140	101424626	453	4.42	2	101424140-101424224	101424259-101424626
TU3592	chr1	101425616	101426143	452	2.73	4	101425616-101425691	101425733-101425867	101425882-101426032	101426054-101426143
TU3593	chr1	101428416	101428608	193	3.01	1	101428416-101428608
TU3594	chr1	101430243	101430436	180	2.84	2	101430243-101430332	101430347-101430436
TU3595	chr1	101431796	101432020	194	2.58	2	101431796-101431899	101431931-101432020
TU3596	chr1	101437029	101437233	178	2.00	2	101437029-101437117	101437145-101437233
TU3597	chr1	101437440	101437648	158	2.00	2	101437440-101437520	101437572-101437648
TU3598	chr1	101438797	101439014	201	3.14	2	101438797-101438905	101438923-101439014
TU3599	chr1	101439775	101439962	178	2.00	2	101439775-101439864	101439875-101439962
TU3600	chr1	101442126	101442387	257	2.61	2	101442126-101442332	101442338-101442387
TU3601	chr1	101442914	101443163	227	3.19	2	101442914-101443003	101443027-101443163
TU3602	chr1	101443747	101443957	170	2.24	2	101443747-101443826	101443868-101443957
TU3603	chr1	101444740	101445020	276	2.47	2	101444740-101444844	101444850-101445020
TU3604	chr1	101445239	101445431	180	2.00	2	101445239-101445328	101445342-101445431
TU3605	chr1	101445743	101446086	288	3.02	3	101445743-101445832	101445852-101445988	101446026-101446086
TU3606	chr1	101447170	101447453	284	3.76	1	101447170-101447453
TU3607	chr1	101447702	101447890	180	2.00	2	101447702-101447791	101447801-101447890
TU3608	chr1	101449489	101449683	181	2.42	2	101449489-101449578	101449593-101449683
TU3609	chr1	101451675	101451880	175	2.00	2	101451675-101451759	101451791-101451880
TU3610	chr1	101451956	101452169	172	2.31	2	101451956-101452045	101452088-101452169
TU3611	chr1	101455418	101455604	157	2.00	2	101455418-101455484	101455515-101455604
TU3612	chr1	101459476	101459669	180	2.00	2	101459476-101459565	101459580-101459669
TU3613	chr1	101467634	101467832	165	2.00	2	101467634-101467723	101467758-101467832
TU3614	chr1	101469948	101470431	442	3.94	3	101469948-101470006	101470029-101470320	101470341-101470431
TU3615	chr1	101470493	101470714	203	5.74	2	101470493-101470603	101470623-101470714
TU3616	chr1	101471583	101471812	217	3.41	2	101471583-101471701	101471715-101471812
TU3617	chr1	101474914	101475118	180	2.83	2	101474914-101475003	101475029-101475118
TU3618	chr1	101477498	101477713	206	3.42	2	101477498-101477610	101477621-101477713
TU3619	chr1	101485919	101486116	176	2.00	2	101485919-101486005	101486028-101486116
TU3620	chr1	101488614	101488817	184	2.36	2	101488614-101488703	101488724-101488817
TU3621	chr1	101490098	101490294	180	2.00	2	101490098-101490187	101490205-101490294
TU3622	chr1	101491519	101491772	254	2.47	1	101491519-101491772
TU3623	chr1	101492458	101492769	221	2.32	3	101492458-101492515	101492566-101492655	101492697-101492769
TU3624	chr1	101492875	101493053	150	2.00	2	101492875-101492941	101492971-101493053
TU3625	chr1	101493126	101493418	284	3.55	2	101493126-101493319	101493329-101493418
TU3626	chr1	101498016	101498212	167	2.00	2	101498016-101498098	101498129-101498212
TU3627	chr1	101513626	101514046	421	9.64	1	101513626-101514046
TU3628	chr1	101517329	101517631	299	7.55	2	101517329-101517438	101517443-101517631
TU3629	chr1	101524294	101524495	180	2.94	2	101524294-101524383	101524406-101524495
TU3630	chr1	101529293	101529477	180	2.00	2	101529293-101529382	101529388-101529477
TU3631	chr1	101543132	101543339	180	2.00	2	101543132-101543221	101543250-101543339
TU3632	chr1	101544382	101544669	285	2.48	2	101544382-101544461	101544465-101544669
TU3633	chr1	101545610	101545794	180	2.03	2	101545610-101545699	101545705-101545794
TU3634	chr1	101547406	101547599	180	2.91	2	101547406-101547495	101547510-101547599
TU3635	chr1	101547601	101548448	700	3.53	6	101547601-101547690	101547702-101547793	101547823-101548059	101548078-101548173	101548233-101548327	101548359-101548448
TU3636	chr1	101548496	101548704	209	2.33	1	101548496-101548704
TU3637	chr1	101548793	101548986	180	2.44	2	101548793-101548882	101548897-101548986
TU3638	chr1	101549044	101549312	269	3.25	1	101549044-101549312
TU3639	chr1	101550257	101550581	269	2.42	3	101550257-101550330	101550365-101550476	101550499-101550581
TU3640	chr1	101550584	101550778	180	2.03	2	101550584-101550673	101550689-101550778
TU3641	chr1	101550943	101551144	175	2.38	2	101550943-101551032	101551060-101551144
TU3642	chr1	101551334	101551551	180	2.48	2	101551334-101551423	101551462-101551551
TU3643	chr1	101551901	101552080	168	2.00	2	101551901-101551978	101551991-101552080
TU3644	chr1	101552173	101552365	154	2.00	2	101552173-101552257	101552297-101552365
TU3645	chr1	101554407	101554705	299	4.17	1	101554407-101554705
TU3646	chr1	101584422	101584618	180	2.00	2	101584422-101584511	101584529-101584618
TU3647	chr1	101585313	101585542	217	2.69	2	101585313-101585439	101585453-101585542
TU3648	chr1	101589571	101589759	180	3.02	2	101589571-101589660	101589670-101589759
TU3649	chr1	101597544	101597749	191	3.57	2	101597544-101597644	101597660-101597749
TU3650	chr1	101597836	101598041	206	4.78	1	101597836-101598041
TU3651	chr1	101598824	101599021	180	2.42	2	101598824-101598913	101598932-101599021
TU3652	chr1	101600706	101600907	196	4.46	2	101600706-101600800	101600807-101600907
TU3653	chr1	101601193	101601399	180	2.18	2	101601193-101601282	101601310-101601399
TU3654	chr1	101603185	101603529	315	2.82	3	101603185-101603283	101603309-101603434	101603440-101603529
TU3655	chr1	101604730	101604998	246	2.74	2	101604730-101604924	101604948-101604998
TU3656	chr1	101605368	101605555	169	2.00	2	101605368-101605453	101605473-101605555
TU3657	chr1	101605746	101606256	387	2.83	4	101605746-101605833	101605865-101606029	101606062-101606152	101606214-101606256
TU3658	chr1	101606697	101606912	201	3.44	2	101606697-101606807	101606823-101606912
TU3659	chr1	101607290	101607634	306	6.36	2	101607290-101607378	101607418-101607634
TU3660	chr1	101607711	101608025	315	5.30	1	101607711-101608025
TU3661	chr1	101608313	101608505	152	2.00	2	101608313-101608386	101608428-101608505
TU3662	chr1	101608861	101610894	277	5.22	3	101608861-101608909	101610665-101610802	101610805-101610894
TU3663	chr1	101611516	101614562	3004	11.78	2	101611516-101612727	101612771-101614562
TU3664	chr1	101671590	101672612	1023	10.53	1	101671590-101672612
TU3665	chr1	101674572	101674910	330	3.21	2	101674572-101674661	101674671-101674910
TU3666	chr1	101675600	101675825	206	3.70	2	101675600-101675715	101675736-101675825
TU3667	chr1	101676850	101677038	184	2.49	2	101676850-101676943	101676949-101677038
TU3668	chr1	101677101	101677321	219	4.08	2	101677101-101677227	101677230-101677321
TU3669	chr1	101680156	101680367	212	4.28	1	101680156-101680367
TU3670	chr1	101680795	101680955	161	2.12	1	101680795-101680955
TU3671	chr1	101680966	101681331	306	2.28	3	101680966-101681055	101681078-101681210	101681249-101681331
TU3672	chr1	101681910	101682105	180	2.00	2	101681910-101681999	101682016-101682105
TU3673	chr1	101682141	101682340	200	5.63	1	101682141-101682340
TU3674	chr1	101682558	101682773	216	3.88	1	101682558-101682773
TU3675	chr1	101687256	101687593	293	3.23	3	101687256-101687338	101687364-101687464	101687485-101687593
TU3676	chr1	101687805	101688008	180	2.25	2	101687805-101687894	101687919-101688008
TU3677	chr1	101691651	101691904	220	2.55	2	101691651-101691740	101691775-101691904
TU3678	chr1	101692379	101692572	180	2.38	2	101692379-101692468	101692483-101692572
TU3679	chr1	101700291	101700528	238	4.57	1	101700291-101700528
TU3680	chr1	101700537	101700734	156	2.01	2	101700537-101700602	101700645-101700734
TU3681	chr1	101700753	101700964	210	3.29	2	101700753-101700861	101700864-101700964
TU3682	chr1	101785431	101785632	180	2.00	2	101785431-101785520	101785543-101785632
TU3683	chr1	101793330	101793522	153	2.57	2	101793330-101793421	101793462-101793522
TU3684	chr1	101942637	101942852	180	2.96	2	101942637-101942726	101942763-101942852
TU3685	chr1	101944087	101944306	180	2.00	2	101944087-101944176	101944217-101944306
TU3686	chr1	101945137	101945519	376	3.27	2	101945137-101945422	101945430-101945519
TU3687	chr1	101945667	101945848	168	2.00	2	101945667-101945746	101945761-101945848
TU3688	chr1	101952675	101952867	180	2.43	2	101952675-101952764	101952778-101952867
TU3689	chr1	101954340	101954531	180	2.97	2	101954340-101954429	101954442-101954531
TU3690	chr1	101965473	101965981	485	5.65	4	101965473-101965562	101965575-101965681	101965689-101965928	101965934-101965981
TU3691	chr1	101966564	101966757	180	3.26	2	101966564-101966653	101966668-101966757
TU3692	chr1	101967486	101967864	356	3.57	3	101967486-101967575	101967585-101967751	101967766-101967864
TU3693	chr1	101967937	101968327	373	2.66	2	101967937-101968102	101968121-101968327
TU3694	chr1	101970747	101970944	180	2.46	2	101970747-101970836	101970855-101970944
TU3695	chr1	101972317	101972519	184	3.77	2	101972317-101972408	101972428-101972519
TU3696	chr1	101972937	101973157	170	2.24	2	101972937-101973016	101973068-101973157
TU3697	chr1	101975265	101975481	186	2.92	2	101975265-101975354	101975386-101975481
TU3698	chr1	101975492	101975682	191	2.98	1	101975492-101975682
TU3699	chr1	101977466	101977670	180	3.33	2	101977466-101977555	101977581-101977670
TU3700	chr1	101981937	101982132	180	2.12	2	101981937-101982026	101982043-101982132
TU3701	chr1	101985368	101985578	189	3.33	2	101985368-101985457	101985480-101985578
TU3702	chr1	101987436	101987658	180	2.00	2	101987436-101987525	101987569-101987658
TU3703	chr1	101988882	101989090	180	2.00	2	101988882-101988971	101989001-101989090
TU3704	chr1	102022796	102023046	251	3.44	1	102022796-102023046
TU3705	chr1	102023197	102023402	167	2.22	2	102023197-102023286	102023326-102023402
TU3706	chr1	102024155	102024358	182	3.94	2	102024155-102024246	102024269-102024358
TU3707	chr1	102026864	102027042	157	2.55	2	102026864-102026956	102026979-102027042
TU3708	chr1	102034050	102034265	188	3.32	2	102034050-102034146	102034175-102034265
TU3709	chr1	102034332	102035196	865	4.93	1	102034332-102035196
TU3710	chr1	102035567	102036757	1150	9.77	5	102035567-102035663	102035670-102035797	102035822-102035979	102035988-102036633	102036637-102036757
TU3711	chr1	102036762	102038238	1470	11.64	2	102036762-102038112	102038120-102038238
TU3712	chr1	102042252	102042456	180	3.37	2	102042252-102042341	102042367-102042456
TU3713	chr1	102042497	102042702	154	2.20	2	102042497-102042560	102042613-102042702
TU3714	chr1	102042854	102043153	296	3.68	2	102042854-102043055	102043060-102043153
TU3715	chr1	102043581	102043789	170	2.25	2	102043581-102043660	102043700-102043789
TU3716	chr1	102044587	102045037	451	7.27	1	102044587-102045037
TU3717	chr1	102045907	102046110	180	3.04	2	102045907-102045996	102046021-102046110
TU3718	chr1	102046575	102046782	196	2.55	2	102046575-102046674	102046687-102046782
TU3719	chr1	102048180	102049108	837	6.34	7	102048180-102048269	102048281-102048491	102048501-102048590	102048628-102048722	102048737-102048846	102048852-102048996	102049013-102049108
TU3720	chr1	102049414	102050240	778	5.38	3	102049414-102049503	102049534-102049974	102049994-102050240
TU3721	chr1	102050248	102050610	349	13.76	2	102050248-102050506	102050521-102050610
TU3722	chr1	102054990	102056290	1286	139.76	2	102054990-102056184	102056200-102056290
TU3723	chr1	102056385	102056650	266	3.14	1	102056385-102056650
TU3724	chr1	102057037	102057490	436	4.29	3	102057037-102057248	102057256-102057389	102057401-102057490
TU3725	chr1	102057650	102057834	161	2.00	2	102057650-102057737	102057762-102057834
TU3726	chr1	102058324	102059114	630	2.63	5	102058324-102058413	102058427-102058558	102058632-102058761	102058818-102059005	102059025-102059114
TU3727	chr1	102059204	102059455	252	3.09	1	102059204-102059455
TU3728	chr1	102059675	102059873	183	2.98	2	102059675-102059764	102059781-102059873
TU3729	chr1	102059888	102060110	223	3.10	1	102059888-102060110
TU3730	chr1	102060514	102060840	301	2.73	2	102060514-102060725	102060752-102060840
TU3731	chr1	102060973	102061161	163	2.00	2	102060973-102061045	102061072-102061161
TU3732	chr1	102155681	102155866	180	2.47	2	102155681-102155770	102155777-102155866
TU3733	chr1	102160154	102160350	180	2.01	2	102160154-102160243	102160261-102160350
TU3734	chr1	102204025	102204233	194	2.94	2	102204025-102204118	102204134-102204233
TU3735	chr1	102204697	102204887	180	2.78	2	102204697-102204786	102204798-102204887
TU3736	chr1	102205081	102205285	201	3.62	2	102205081-102205181	102205186-102205285
TU3737	chr1	102257335	102257570	222	3.87	2	102257335-102257426	102257441-102257570
TU3738	chr1	102258943	102259141	180	2.00	2	102258943-102259032	102259052-102259141
TU3739	chr1	102259913	102260103	170	2.00	2	102259913-102259992	102260014-102260103
TU3740	chr1	102334447	102334633	180	3.00	2	102334447-102334536	102334544-102334633
TU3741	chr1	102417933	102418139	180	2.58	2	102417933-102418022	102418050-102418139
TU3742	chr1	102427892	102428109	191	6.42	2	102427892-102427992	102428020-102428109
TU3743	chr1	102428173	102428398	226	5.45	1	102428173-102428398
TU3744	chr1	102428631	102429285	615	3.89	3	102428631-102428949	102428982-102429105	102429114-102429285
TU3745	chr1	102430408	102457330	1064	6.06	8	102430408-102430628	102433007-102433059	102436662-102436786	102438668-102438772	102439866-102439974	102441234-102441318	102450253-102450464	102457177-102457330
TU3746	chr1	102445070	102445276	180	2.00	2	102445070-102445159	102445187-102445276
TU3747	chr1	102461923	102465912	179	5.44	2	102461923-102462017	102465829-102465912
TU3748	chr1	102493401	102493609	190	3.09	2	102493401-102493490	102493510-102493609
TU3749	chr1	102493819	102494258	369	6.22	2	102493819-102493868	102493940-102494258
TU3750	chr1	102494500	102494710	180	2.32	2	102494500-102494589	102494621-102494710
TU3751	chr1	102495100	102496135	942	4.85	5	102495100-102495189	102495198-102495598	102495638-102495727	102495739-102495840	102495877-102496135
TU3752	chr1	102514855	102515045	180	2.00	2	102514855-102514944	102514956-102515045
TU3753	chr1	102521849	102522258	381	4.91	2	102521849-102521931	102521961-102522258
TU3754	chr1	102574085	102574239	155	6.95	1	102574085-102574239
TU3755	chr1	102616171	102616386	180	2.00	2	102616171-102616260	102616297-102616386
TU3756	chr1	102616840	102617020	181	2.38	1	102616840-102617020
TU3757	chr1	102618183	102622512	198	3.83	2	102618183-102618282	102622415-102622512
TU3758	chr1	102619020	102619224	180	2.00	2	102619020-102619109	102619135-102619224
TU3759	chr1	102633536	102633738	180	2.00	2	102633536-102633625	102633649-102633738
TU3760	chr1	102644300	102644495	180	3.00	2	102644300-102644389	102644406-102644495
TU3761	chr1	102649641	102649847	180	3.00	2	102649641-102649730	102649758-102649847
TU3762	chr1	102678336	102678538	171	2.00	2	102678336-102678417	102678450-102678538
TU3763	chr1	102715670	102715885	180	2.00	2	102715670-102715759	102715796-102715885
TU3764	chr1	102783496	102783652	157	2.40	1	102783496-102783652
TU3765	chr1	102788427	102788603	154	2.65	2	102788427-102788530	102788554-102788603
TU3766	chr1	102843403	102843614	180	2.00	2	102843403-102843492	102843525-102843614
TU3767	chr1	102844307	102844509	180	2.61	2	102844307-102844396	102844420-102844509
TU3768	chr1	102845113	102845303	180	2.00	2	102845113-102845202	102845214-102845303
TU3769	chr1	102846361	102846563	180	2.83	2	102846361-102846450	102846474-102846563
TU3770	chr1	102870695	102870894	180	3.31	2	102870695-102870784	102870805-102870894
TU3771	chr1	102880648	102880851	164	2.00	2	102880648-102880727	102880768-102880851
TU3772	chr1	102930600	102930756	157	3.05	1	102930600-102930756
TU3773	chr1	102938027	102938556	169	3.36	2	102938027-102938128	102938490-102938556
TU3774	chr1	102938963	102946232	400	4.63	4	102938963-102939065	102939167-102939269	102944737-102944830	102946133-102946232
TU3775	chr1	102940204	102940391	163	2.00	2	102940204-102940278	102940304-102940391
TU3776	chr1	102943600	102943805	180	3.00	2	102943600-102943689	102943716-102943805
TU3777	chr1	102963521	102966013	1696	9.70	10	102963521-102963920	102963923-102964012	102964043-102964160	102964224-102964326	102964393-102964627	102964706-102964770	102964788-102964997	102965075-102965256	102965588-102965774	102965908-102966013
TU3778	chr1	102965307	102965575	269	8.29	1	102965307-102965575
TU3779	chr1	103637108	103637334	190	3.23	2	103637108-103637241	103637279-103637334
TU3780	chr1	103705130	103705449	300	4.11	2	103705130-103705219	103705240-103705449
TU3781	chr1	103708418	103708639	180	2.83	2	103708418-103708507	103708550-103708639
TU3782	chr1	103709127	103709313	187	2.69	1	103709127-103709313
TU3783	chr1	103713545	103714038	494	13.84	1	103713545-103714038
TU3784	chr1	103714097	103714300	204	4.45	1	103714097-103714300
TU3785	chr1	103715115	103715310	180	2.43	2	103715115-103715204	103715221-103715310
TU3786	chr1	103716977	103717411	395	2.58	3	103716977-103717066	103717078-103717253	103717283-103717411
TU3787	chr1	103718749	103718932	153	2.00	2	103718749-103718811	103718843-103718932
TU3788	chr1	103718941	103719134	178	2.00	2	103718941-103719028	103719045-103719134
TU3789	chr1	103719365	103719546	155	2.00	2	103719365-103719453	103719481-103719546
TU3790	chr1	103760998	103761190	180	2.26	2	103760998-103761087	103761101-103761190
TU3791	chr1	103761741	103761930	180	2.00	2	103761741-103761830	103761841-103761930
TU3792	chr1	103762027	103762233	180	2.00	2	103762027-103762116	103762144-103762233
TU3793	chr1	103765523	103765717	184	3.11	2	103765523-103765616	103765628-103765717
TU3794	chr1	103766002	103766370	329	2.46	3	103766002-103766073	103766097-103766221	103766239-103766370
TU3795	chr1	103766908	103767108	180	2.00	2	103766908-103766997	103767019-103767108
TU3796	chr1	103768903	103769090	180	2.00	2	103768903-103768992	103769001-103769090
TU3797	chr1	103769208	103769802	563	3.80	3	103769208-103769314	103769318-103769418	103769448-103769802
TU3798	chr1	103769942	103771009	1053	4.91	4	103769942-103770031	103770040-103770810	103770814-103770915	103770920-103771009
TU3799	chr1	103771025	103771237	183	4.87	2	103771025-103771116	103771147-103771237
TU3800	chr1	103771426	103771765	329	3.08	2	103771426-103771654	103771666-103771765
TU3801	chr1	103771854	103772041	153	2.00	2	103771854-103771940	103771976-103772041
TU3802	chr1	103772253	103772468	216	3.19	1	103772253-103772468
TU3803	chr1	103772487	103772679	181	4.33	2	103772487-103772576	103772589-103772679
TU3804	chr1	103772763	103772975	196	3.18	2	103772763-103772868	103772886-103772975
TU3805	chr1	103773288	103773914	589	4.47	4	103773288-103773531	103773545-103773663	103773666-103773801	103773825-103773914
TU3806	chr1	103773994	103774183	188	2.92	2	103773994-103774091	103774094-103774183
TU3807	chr1	103774252	103774674	416	3.62	3	103774252-103774354	103774361-103774570	103774572-103774674
TU3808	chr1	103775479	103775894	163	3.39	2	103775479-103775568	103775822-103775894
TU3809	chr1	103776082	103776408	266	2.47	3	103776082-103776144	103776189-103776301	103776319-103776408
TU3810	chr1	103776939	103777412	456	4.23	2	103776939-103777028	103777047-103777412
TU3811	chr1	103777603	103777786	165	2.00	2	103777603-103777690	103777710-103777786
TU3812	chr1	103778608	103778808	195	2.56	2	103778608-103778712	103778719-103778808
TU3813	chr1	103779880	103780148	242	4.22	2	103779880-103780063	103780091-103780148
TU3814	chr1	103780171	103780371	180	2.96	2	103780171-103780260	103780282-103780371
TU3815	chr1	103780958	103781142	180	4.35	2	103780958-103781047	103781053-103781142
TU3816	chr1	103782748	103782970	223	3.07	1	103782748-103782970
TU3817	chr1	103783171	103783378	180	2.87	2	103783171-103783260	103783289-103783378
TU3818	chr1	103786131	103786348	195	3.11	2	103786131-103786235	103786259-103786348
TU3819	chr1	103787063	103787255	180	3.16	2	103787063-103787152	103787166-103787255
TU3820	chr1	103788199	103788418	178	2.38	2	103788199-103788288	103788331-103788418
TU3821	chr1	103788528	103788719	180	2.00	2	103788528-103788617	103788630-103788719
TU3822	chr1	103791689	103791899	180	2.82	2	103791689-103791778	103791810-103791899
TU3823	chr1	103796043	103796239	170	2.61	2	103796043-103796141	103796169-103796239
TU3824	chr1	103798679	103798862	156	2.08	2	103798679-103798768	103798797-103798862
TU3825	chr1	103800900	103801108	180	2.00	2	103800900-103800989	103801019-103801108
TU3826	chr1	103801433	103801628	163	2.00	2	103801433-103801514	103801548-103801628
TU3827	chr1	103804518	103804892	201	2.08	3	103804518-103804562	103804662-103804727	103804803-103804892
TU3828	chr1	103809982	103810181	180	2.00	2	103809982-103810071	103810092-103810181
TU3829	chr1	103810334	103810541	180	2.00	2	103810334-103810423	103810452-103810541
TU3830	chr1	103811084	103811289	180	2.13	2	103811084-103811173	103811200-103811289
TU3831	chr1	103867084	103867357	274	4.58	1	103867084-103867357
TU3832	chr1	103867484	103867888	394	7.21	2	103867484-103867785	103867797-103867888
TU3833	chr1	103867910	103868110	180	2.94	2	103867910-103867999	103868021-103868110
TU3834	chr1	103868600	103868817	180	2.68	2	103868600-103868689	103868728-103868817
TU3835	chr1	103868975	103869163	189	6.24	1	103868975-103869163
TU3836	chr1	103869391	103869613	209	4.06	2	103869391-103869499	103869514-103869613
TU3837	chr1	103870035	103870594	523	4.04	2	103870035-103870486	103870524-103870594
TU3838	chr1	103870596	103870792	193	2.30	2	103870596-103870698	103870703-103870792
TU3839	chr1	103870883	103871114	223	3.43	2	103870883-103870989	103870999-103871114
TU3840	chr1	103871220	103871887	533	4.13	4	103871220-103871419	103871457-103871546	103871622-103871774	103871798-103871887
TU3841	chr1	103874092	103874304	180	2.69	2	103874092-103874181	103874215-103874304
TU3842	chr1	103909662	103909851	180	2.00	2	103909662-103909751	103909762-103909851
TU3843	chr1	103915223	103915609	387	7.42	1	103915223-103915609
TU3844	chr1	103915669	103915953	285	15.32	1	103915669-103915953
TU3845	chr1	103916217	103916672	456	5.92	1	103916217-103916672
TU3846	chr1	103916801	103917960	1128	9.65	2	103916801-103916869	103916902-103917960
TU3847	chr1	104778950	104779150	180	2.62	2	104778950-104779039	104779061-104779150
TU3848	chr1	104780365	104780539	154	2.34	2	104780365-104780420	104780442-104780539
TU3849	chr1	104780913	104781126	180	2.46	2	104780913-104781002	104781037-104781126
TU3850	chr1	104781532	104781833	224	2.18	3	104781532-104781593	104781631-104781720	104781762-104781833
TU3851	chr1	104783544	104783739	156	2.00	2	104783544-104783633	104783674-104783739
TU3852	chr1	104810181	104810372	180	2.00	2	104810181-104810270	104810283-104810372
TU3853	chr1	104965855	104966036	180	2.00	2	104965855-104965944	104965947-104966036
TU3854	chr1	104990108	104990300	180	2.00	2	104990108-104990197	104990211-104990300
TU3855	chr1	105004501	105004698	180	2.00	2	105004501-105004590	105004609-105004698
TU3856	chr1	105040495	105040707	180	2.00	2	105040495-105040584	105040618-105040707
TU3857	chr1	105319797	105319992	180	2.00	2	105319797-105319886	105319903-105319992
TU3858	chr1	105342967	105343169	180	2.00	2	105342967-105343056	105343080-105343169
TU3859	chr1	105438875	105439081	180	2.00	2	105438875-105438964	105438992-105439081
TU3860	chr1	106553212	106553425	180	2.00	2	106553212-106553301	106553336-106553425
TU3861	chr1	106558949	106559129	180	2.33	2	106558949-106559038	106559040-106559129
TU3862	chr1	106562076	106562285	180	2.96	2	106562076-106562165	106562196-106562285
TU3863	chr1	106571270	106571483	197	2.46	2	106571270-106571376	106571394-106571483
TU3864	chr1	106573513	106573699	180	3.00	2	106573513-106573602	106573610-106573699
TU3865	chr1	106573991	106574175	180	2.00	2	106573991-106574080	106574086-106574175
TU3866	chr1	106585094	106585276	180	2.00	2	106585094-106585183	106585187-106585276
TU3867	chr1	106588496	106588687	165	2.00	2	106588496-106588583	106588611-106588687
TU3868	chr1	106588908	106589105	180	2.27	2	106588908-106588997	106589016-106589105
TU3869	chr1	106589270	106589458	180	2.51	2	106589270-106589359	106589369-106589458
TU3870	chr1	106604506	106604696	171	2.11	2	106604506-106604586	106604607-106604696
TU3871	chr1	106651910	106655902	263	3.12	3	106651910-106652001	106653428-106653518	106655823-106655902
TU3872	chr1	106655919	106662778	235	3.17	3	106655919-106655970	106660400-106660492	106662689-106662778
TU3873	chr1	106662782	106672689	557	5.45	6	106662782-106662871	106666191-106666260	106666262-106666388	106666405-106666491	106667709-106667801	106672600-106672689
TU3874	chr1	106669197	106669406	170	2.00	2	106669197-106669276	106669317-106669406
TU3875	chr1	106674569	106677677	946	5.39	3	106674569-106674776	106676904-106677551	106677588-106677677
TU3876	chr1	106675375	106675585	182	2.58	2	106675375-106675464	106675494-106675585
TU3877	chr1	106677782	106677981	183	2.38	2	106677782-106677871	106677889-106677981
TU3878	chr1	106679804	106680184	278	2.78	3	106679804-106679851	106679925-106680018	106680049-106680184
TU3879	chr1	106692997	106693197	179	2.27	2	106692997-106693085	106693108-106693197
TU3880	chr1	106694771	106694974	180	2.96	2	106694771-106694860	106694885-106694974
TU3881	chr1	106718834	106719007	153	2.41	2	106718834-106718896	106718918-106719007
TU3882	chr1	106724701	106724974	214	2.40	2	106724701-106724758	106724819-106724974
TU3883	chr1	106738655	106738950	296	4.04	1	106738655-106738950
TU3884	chr1	106739902	106740169	252	3.44	2	106739902-106739946	106739963-106740169
TU3885	chr1	106743290	106743495	180	2.52	2	106743290-106743379	106743406-106743495
TU3886	chr1	106743629	106743823	188	3.78	2	106743629-106743723	106743731-106743823
TU3887	chr1	107110399	107110593	180	2.88	2	107110399-107110488	107110504-107110593
TU3888	chr1	107110611	107110895	275	3.28	2	107110611-107110700	107110711-107110895
TU3889	chr1	107146947	107147161	180	2.97	2	107146947-107147036	107147072-107147161
TU3890	chr1	107261096	107261419	324	3.12	1	107261096-107261419
TU3891	chr1	107264061	107264423	318	3.27	3	107264061-107264153	107264173-107264309	107264336-107264423
TU3892	chr1	107264630	107264976	302	4.60	3	107264630-107264719	107264757-107264868	107264877-107264976
TU3893	chr1	107265407	107265723	248	2.33	3	107265407-107265477	107265504-107265623	107265667-107265723
TU3894	chr1	107266460	107266659	188	2.38	2	107266460-107266557	107266570-107266659
TU3895	chr1	107266825	107267144	263	2.58	3	107266825-107266894	107266921-107267023	107267055-107267144
TU3896	chr1	107272780	107273168	316	2.27	3	107272780-107272869	107272906-107272995	107273033-107273168
TU3897	chr1	107578626	107578902	277	3.90	1	107578626-107578902
TU3898	chr1	107579245	107579419	152	2.03	2	107579245-107579334	107579358-107579419
TU3899	chr1	107579591	107579795	201	2.98	2	107579591-107579701	107579706-107579795
TU3900	chr1	107579877	107580059	155	2.50	2	107579877-107579966	107579995-107580059
TU3901	chr1	107580196	107580744	532	10.95	3	107580196-107580288	107580305-107580413	107580415-107580744
TU3902	chr1	107580899	107582165	1201	6.28	6	107580899-107581144	107581164-107581425	107581432-107581568	107581580-107581712	107581727-107581830	107581847-107582165
TU3903	chr1	107582636	107582866	231	5.19	1	107582636-107582866
TU3904	chr1	108620020	108620207	180	2.76	2	108620020-108620109	108620118-108620207
TU3905	chr1	108628442	108628651	180	2.00	2	108628442-108628531	108628562-108628651
TU3906	chr1	108629278	108629494	217	3.80	1	108629278-108629494
TU3907	chr1	108630216	108630424	180	2.41	2	108630216-108630305	108630335-108630424
TU3908	chr1	108637450	108637664	178	2.00	2	108637450-108637537	108637575-108637664
TU3909	chr1	108643927	108644108	153	2.00	2	108643927-108644015	108644045-108644108
TU3910	chr1	108648619	108648819	180	3.37	2	108648619-108648708	108648730-108648819
TU3911	chr1	108649510	108649730	206	3.11	2	108649510-108649607	108649623-108649730
TU3912	chr1	108659417	108659818	301	2.00	4	108659417-108659499	108659517-108659602	108659638-108659709	108659759-108659818
TU3913	chr1	108668544	108668721	178	5.97	1	108668544-108668721
TU3914	chr1	108720208	108720397	180	2.34	2	108720208-108720297	108720308-108720397
TU3915	chr1	108720727	108720928	186	3.80	2	108720727-108720817	108720834-108720928
TU3916	chr1	109158965	109159156	175	2.00	2	109158965-109159052	109159070-109159156
TU3917	chr1	109159268	109159460	163	2.39	2	109159268-109159340	109159371-109159460
TU3918	chr1	109159657	109159852	174	2.00	2	109159657-109159743	109159766-109159852
TU3919	chr1	109207046	109207258	175	2.00	2	109207046-109207133	109207172-109207258
TU3920	chr1	109210448	109210611	164	3.52	1	109210448-109210611
TU3921	chr1	109211372	109211594	208	3.20	2	109211372-109211488	109211504-109211594
TU3922	chr1	109211995	109212206	180	3.31	2	109211995-109212084	109212117-109212206
TU3923	chr1	109216144	109216348	180	2.00	2	109216144-109216233	109216259-109216348
TU3924	chr1	109216870	109217237	339	2.73	3	109216870-109216959	109216967-109217125	109217148-109217237
TU3925	chr1	109217896	109218103	180	2.00	2	109217896-109217985	109218014-109218103
TU3926	chr1	109218752	109218965	180	2.82	2	109218752-109218841	109218876-109218965
TU3927	chr1	109219238	109219430	180	2.84	2	109219238-109219327	109219341-109219430
TU3928	chr1	109227326	109227495	170	3.46	1	109227326-109227495
TU3929	chr1	109236502	109236702	180	2.00	2	109236502-109236591	109236613-109236702
TU3930	chr1	109243741	109243950	201	3.86	2	109243741-109243832	109243842-109243950
TU3931	chr1	109256658	109256857	180	2.96	2	109256658-109256747	109256768-109256857
TU3932	chr1	109261990	109262182	180	2.00	2	109261990-109262079	109262093-109262182
TU3933	chr1	109262937	109263342	406	5.59	1	109262937-109263342
TU3934	chr1	109263506	109263688	158	2.00	2	109263506-109263594	109263620-109263688
TU3935	chr1	109281790	109281990	180	3.40	2	109281790-109281879	109281901-109281990
TU3936	chr1	109283154	109283344	180	2.98	2	109283154-109283243	109283255-109283344
TU3937	chr1	109287382	109287586	180	2.00	2	109287382-109287471	109287497-109287586
TU3938	chr1	109298603	109298818	180	2.23	2	109298603-109298692	109298729-109298818
TU3939	chr1	109299462	109299665	183	4.83	2	109299462-109299551	109299573-109299665
TU3940	chr1	109303184	109303382	180	3.00	2	109303184-109303273	109303293-109303382
TU3941	chr1	109304643	109304852	197	2.89	2	109304643-109304737	109304751-109304852
TU3942	chr1	109306872	109307096	180	2.08	2	109306872-109306961	109307007-109307096
TU3943	chr1	109308362	109308659	243	3.03	3	109308362-109308411	109308438-109308540	109308570-109308659
TU3944	chr1	109314904	109315106	176	2.00	2	109314904-109314989	109315017-109315106
TU3945	chr1	109321700	109326745	260	3.48	3	109321700-109321831	109322110-109322199	109326708-109326745
TU3946	chr1	109322595	109322792	180	3.00	2	109322595-109322684	109322703-109322792
TU3947	chr1	109327819	109329690	191	3.51	2	109327819-109327908	109329590-109329690
TU3948	chr1	109329885	109330079	180	2.00	2	109329885-109329974	109329990-109330079
TU3949	chr1	109348313	109348504	173	2.00	2	109348313-109348402	109348422-109348504
TU3950	chr1	109353163	109353361	180	2.00	2	109353163-109353252	109353272-109353361
TU3951	chr1	109499671	109499874	187	4.75	2	109499671-109499763	109499781-109499874
TU3952	chr1	109540978	109541184	180	2.00	2	109540978-109541067	109541095-109541184
TU3953	chr1	109541892	109542082	180	2.96	2	109541892-109541981	109541993-109542082
TU3954	chr1	109564184	109564393	210	3.38	1	109564184-109564393
TU3955	chr1	109570297	109570502	188	4.75	2	109570297-109570388	109570407-109570502
TU3956	chr1	109573722	109574053	251	3.16	3	109573722-109573780	109573841-109573942	109573964-109574053
TU3957	chr1	109574136	109574339	167	2.00	2	109574136-109574223	109574261-109574339
TU3958	chr1	109574775	109575086	312	3.29	1	109574775-109575086
TU3959	chr1	109576394	109576596	161	2.00	2	109576394-109576469	109576512-109576596
TU3960	chr1	109585814	109586018	180	2.00	2	109585814-109585903	109585929-109586018
TU3961	chr1	109594414	109594776	293	2.33	3	109594414-109594485	109594533-109594663	109594687-109594776
TU3962	chr1	109595185	109595381	180	2.60	2	109595185-109595274	109595292-109595381
TU3963	chr1	109600000	109600196	172	2.00	2	109600000-109600085	109600111-109600196
TU3964	chr1	109600668	109600866	162	2.00	2	109600668-109600756	109600794-109600866
TU3965	chr1	109602824	109603009	180	2.00	2	109602824-109602913	109602920-109603009
TU3966	chr1	109610707	109610897	158	2.00	2	109610707-109610791	109610825-109610897
TU3967	chr1	109727427	109727626	180	2.58	2	109727427-109727516	109727537-109727626
TU3968	chr1	109728224	109728604	316	3.03	3	109728224-109728285	109728337-109728426	109728441-109728604
TU3969	chr1	109733941	109734171	216	3.39	2	109733941-109734059	109734075-109734171
TU3970	chr1	109737205	109737403	180	2.00	2	109737205-109737294	109737314-109737403
TU3971	chr1	109740588	109740792	180	2.00	2	109740588-109740677	109740703-109740792
TU3972	chr1	109742767	109742961	165	2.00	2	109742767-109742855	109742886-109742961
TU3973	chr1	109747757	109747952	178	2.00	2	109747757-109747845	109747864-109747952
TU3974	chr1	109751830	109752024	187	3.31	2	109751830-109751920	109751929-109752024
TU3975	chr1	109752141	109752787	591	2.68	4	109752141-109752339	109752350-109752513	109752543-109752680	109752698-109752787
TU3976	chr1	109753170	109753557	296	2.62	3	109753170-109753259	109753285-109753418	109753486-109753557
TU3977	chr1	109753654	109753865	180	3.11	2	109753654-109753743	109753776-109753865
TU3978	chr1	109755303	109755502	180	3.36	2	109755303-109755392	109755413-109755502
TU3979	chr1	109756259	109756464	180	2.42	2	109756259-109756348	109756375-109756464
TU3980	chr1	109759955	109760137	168	2.48	2	109759955-109760044	109760060-109760137
TU3981	chr1	109767180	109767451	272	3.22	1	109767180-109767451
TU3982	chr1	109772819	109773009	180	2.00	2	109772819-109772908	109772920-109773009
TU3983	chr1	109774026	109774220	164	2.00	2	109774026-109774113	109774145-109774220
TU3984	chr1	109774951	109775150	180	2.00	2	109774951-109775040	109775061-109775150
TU3985	chr1	109775379	109775578	171	2.00	2	109775379-109775467	109775497-109775578
TU3986	chr1	109778892	109779108	180	2.00	2	109778892-109778981	109779019-109779108
TU3987	chr1	109787119	109787327	180	2.98	2	109787119-109787208	109787238-109787327
TU3988	chr1	109788693	109788901	180	2.32	2	109788693-109788782	109788812-109788901
TU3989	chr1	109793885	109794081	180	2.00	2	109793885-109793974	109793992-109794081
TU3990	chr1	109794464	109794651	171	2.00	2	109794464-109794551	109794569-109794651
TU3991	chr1	109801440	109801634	178	2.00	2	109801440-109801529	109801547-109801634
TU3992	chr1	109803585	109803755	171	3.95	1	109803585-109803755
TU3993	chr1	109805344	109805619	276	2.61	1	109805344-109805619
TU3994	chr1	109806024	109806215	192	4.12	1	109806024-109806215
TU3995	chr1	109806897	109807102	185	3.35	2	109806897-109806991	109807013-109807102
TU3996	chr1	109807503	109807775	273	2.70	1	109807503-109807775
TU3997	chr1	109808325	109808546	215	2.87	2	109808325-109808414	109808422-109808546
TU3998	chr1	109809159	109809372	180	2.87	2	109809159-109809248	109809283-109809372
TU3999	chr1	109813691	109813875	162	2.00	2	109813691-109813779	109813803-109813875
TU4000	chr1	109815512	109815724	179	2.30	2	109815512-109815601	109815636-109815724
TU4001	chr1	109817142	109817407	266	4.68	1	109817142-109817407
TU4002	chr1	109818478	109818680	189	3.46	2	109818478-109818567	109818582-109818680
TU4003	chr1	109827560	109827768	183	3.16	2	109827560-109827652	109827679-109827768
TU4004	chr1	109828361	109828552	180	2.00	2	109828361-109828450	109828463-109828552
TU4005	chr1	109828891	109829118	214	3.15	2	109828891-109828988	109829003-109829118
TU4006	chr1	109829139	109829513	375	10.74	1	109829139-109829513
TU4007	chr1	109829562	109829753	180	3.00	2	109829562-109829651	109829664-109829753
TU4008	chr1	109830391	109830592	180	2.61	2	109830391-109830480	109830503-109830592
TU4009	chr1	109830679	109830907	229	3.98	1	109830679-109830907
TU4010	chr1	109831544	109831840	218	2.29	3	109831544-109831599	109831638-109831727	109831769-109831840
TU4011	chr1	109831990	109833250	664	5.70	2	109831990-109832213	109832811-109833250
TU4012	chr1	109832335	109832530	180	2.47	2	109832335-109832424	109832441-109832530
TU4013	chr1	109837931	109838132	178	2.42	2	109837931-109838018	109838043-109838132
TU4014	chr1	109841355	109841551	180	2.95	2	109841355-109841444	109841462-109841551
TU4015	chr1	109848485	109848684	191	3.98	2	109848485-109848574	109848584-109848684
TU4016	chr1	109851946	109855304	543	3.81	4	109851946-109852035	109854779-109854863	109854911-109855188	109855215-109855304
TU4017	chr1	109852703	109852917	170	2.00	2	109852703-109852787	109852833-109852917
TU4018	chr1	109853459	109853668	210	4.61	1	109853459-109853668
TU4019	chr1	109854118	109854307	180	2.07	2	109854118-109854207	109854218-109854307
TU4020	chr1	109854401	109854606	191	3.18	2	109854401-109854501	109854517-109854606
TU4021	chr1	109857553	109857753	172	2.42	2	109857553-109857632	109857662-109857753
TU4022	chr1	109858085	109858275	167	2.00	2	109858085-109858173	109858198-109858275
TU4023	chr1	109870643	109871084	370	2.50	3	109870643-109870826	109870835-109870938	109871003-109871084
TU4024	chr1	109874430	109874621	157	2.00	2	109874430-109874502	109874538-109874621
TU4025	chr1	109881075	109881579	378	2.32	4	109881075-109881151	109881194-109881337	109881367-109881448	109881505-109881579
TU4026	chr1	109881679	109881890	180	2.44	2	109881679-109881768	109881801-109881890
TU4027	chr1	109881924	109882115	165	2.35	2	109881924-109882013	109882041-109882115
TU4028	chr1	109884886	109885090	180	3.95	2	109884886-109884975	109885001-109885090
TU4029	chr1	109889004	109889203	182	5.83	2	109889004-109889095	109889114-109889203
TU4030	chr1	109890814	109891040	226	3.60	2	109890814-109890933	109890935-109891040
TU4031	chr1	109892356	109892551	166	2.00	2	109892356-109892438	109892469-109892551
TU4032	chr1	109894348	109894541	176	2.00	2	109894348-109894433	109894452-109894541
TU4033	chr1	109895394	109895599	202	2.33	2	109895394-109895483	109895488-109895599
TU4034	chr1	109896835	109897055	180	3.44	2	109896835-109896924	109896966-109897055
TU4035	chr1	109897414	109897765	349	3.70	2	109897414-109897503	109897507-109897765
TU4036	chr1	109897960	109898260	301	4.23	1	109897960-109898260
TU4037	chr1	109911543	109911748	200	3.11	2	109911543-109911652	109911659-109911748
TU4038	chr1	109912342	109912536	164	2.38	2	109912342-109912406	109912438-109912536
TU4039	chr1	109913508	109913713	183	3.89	2	109913508-109913600	109913624-109913713
TU4040	chr1	109918273	109918541	240	3.08	2	109918273-109918375	109918405-109918541
TU4041	chr1	109918559	109918782	210	2.61	2	109918559-109918678	109918693-109918782
TU4042	chr1	109926696	109926898	180	2.00	2	109926696-109926785	109926809-109926898
TU4043	chr1	109946347	109946532	180	2.83	2	109946347-109946436	109946443-109946532
TU4044	chr1	109950566	109950776	180	2.00	2	109950566-109950655	109950687-109950776
TU4045	chr1	109961229	109961463	235	3.22	1	109961229-109961463
TU4046	chr1	109963289	109967050	3706	17.33	3	109963289-109963851	109963904-109966063	109966068-109967050
TU4047	chr1	109967069	109970494	3352	23.28	4	109967069-109967158	109967186-109967275	109967315-109970368	109970377-109970494
TU4048	chr1	109970588	109973758	3137	25.49	3	109970588-109970783	109970799-109973647	109973667-109973758
TU4049	chr1	109973773	109976040	2117	15.75	6	109973773-109973835	109973881-109974432	109974489-109975236	109975240-109975358	109975375-109975919	109975951-109976040
TU4050	chr1	109976223	109976585	354	5.98	2	109976223-109976280	109976290-109976585
TU4051	chr1	109976654	109976854	199	2.39	2	109976654-109976762	109976765-109976854
TU4052	chr1	109976946	109977373	428	7.77	1	109976946-109977373
TU4053	chr1	109977633	109978166	534	25.74	1	109977633-109978166
TU4054	chr1	109979739	109979945	180	3.00	2	109979739-109979828	109979856-109979945
TU4055	chr1	109982520	109982719	200	2.88	1	109982520-109982719
TU4056	chr1	109993801	109994004	180	2.00	2	109993801-109993890	109993915-109994004
TU4057	chr1	110020285	110020492	174	2.49	2	110020285-110020374	110020409-110020492
TU4058	chr1	110020584	110020790	182	3.24	2	110020584-110020673	110020699-110020790
TU4059	chr1	110053049	110053210	162	37.05	1	110053049-110053210
TU4060	chr1	110057715	110057934	195	8.12	2	110057715-110057804	110057830-110057934
TU4061	chr1	110058605	110058800	179	2.00	2	110058605-110058694	110058712-110058800
TU4062	chr1	110059045	110059252	180	2.00	2	110059045-110059134	110059163-110059252
TU4063	chr1	110067820	110068703	697	20.28	4	110067820-110068046	110068133-110068338	110068401-110068480	110068520-110068703
TU4064	chr1	110072172	110074643	1578	78.88	3	110072172-110072311	110072439-110072739	110073507-110074643
TU4065	chr1	110077903	110078106	180	2.00	2	110077903-110077992	110078017-110078106
TU4066	chr1	110078482	110078668	162	2.00	2	110078482-110078565	110078591-110078668
TU4067	chr1	110083442	110083655	180	2.00	2	110083442-110083531	110083566-110083655
TU4068	chr1	110090019	110090211	180	2.97	2	110090019-110090108	110090122-110090211
TU4069	chr1	110100351	110100562	180	2.00	2	110100351-110100440	110100473-110100562
TU4070	chr1	110111037	110111246	180	2.00	2	110111037-110111126	110111157-110111246
TU4071	chr1	110154310	110154592	283	7.70	1	110154310-110154592
TU4072	chr1	110154790	110155586	796	3.92	2	110154790-110155197	110155199-110155586
TU4073	chr1	110155978	110156381	383	4.94	3	110155978-110156096	110156103-110156252	110156268-110156381
TU4074	chr1	110156464	110156921	418	8.90	2	110156464-110156559	110156600-110156921
TU4075	chr1	110215285	110215497	180	2.00	2	110215285-110215374	110215408-110215497
TU4076	chr1	110221577	110221780	180	2.00	2	110221577-110221666	110221691-110221780
TU4077	chr1	110257810	110258016	180	2.00	2	110257810-110257899	110257927-110258016
TU4078	chr1	110326879	110327084	180	2.57	2	110326879-110326968	110326995-110327084
TU4079	chr1	110337856	110338065	180	2.00	2	110337856-110337945	110337976-110338065
TU4080	chr1	110355185	110355376	155	2.44	2	110355185-110355274	110355312-110355376
TU4081	chr1	110356237	110356447	180	2.00	2	110356237-110356326	110356358-110356447
TU4082	chr1	110362315	110362531	190	3.33	2	110362315-110362406	110362434-110362531
TU4083	chr1	110362565	110362828	264	9.43	1	110362565-110362828
TU4084	chr1	110362855	110363078	206	4.23	2	110362855-110362957	110362976-110363078
TU4085	chr1	110403850	110404173	312	3.01	3	110403850-110403954	110403963-110404079	110404084-110404173
TU4086	chr1	110422842	110423026	153	2.00	2	110422842-110422922	110422955-110423026
TU4087	chr1	110424963	110425136	174	2.07	1	110424963-110425136
TU4088	chr1	110428276	110428476	193	2.42	2	110428276-110428365	110428374-110428476
TU4089	chr1	110432407	110432603	180	2.00	2	110432407-110432496	110432514-110432603
TU4090	chr1	110443765	110443977	180	2.00	2	110443765-110443854	110443888-110443977
TU4091	chr1	110445936	110446109	169	2.03	2	110445936-110446025	110446031-110446109
TU4092	chr1	110451009	110451211	176	2.00	2	110451009-110451098	110451126-110451211
TU4093	chr1	110451348	110451552	203	2.36	2	110451348-110451437	110451440-110451552
TU4094	chr1	110458758	110458956	180	2.00	2	110458758-110458847	110458867-110458956
TU4095	chr1	110477255	110477469	180	2.09	2	110477255-110477344	110477380-110477469
TU4096	chr1	110477919	110478119	180	2.00	2	110477919-110478008	110478030-110478119
TU4097	chr1	110478343	110479486	345	9.59	3	110478343-110478408	110478743-110478890	110479356-110479486
TU4098	chr1	110486608	110486875	268	2.65	1	110486608-110486875
TU4099	chr1	110486896	110487280	334	4.75	2	110486896-110486993	110487045-110487280
TU4100	chr1	110487452	110487884	433	7.44	1	110487452-110487884
TU4101	chr1	110496008	110496195	165	2.00	2	110496008-110496082	110496106-110496195
TU4102	chr1	110513910	110514114	180	2.00	2	110513910-110513999	110514025-110514114
TU4103	chr1	110516657	110516838	182	12.19	1	110516657-110516838
TU4104	chr1	110517931	110518231	301	3.34	1	110517931-110518231
TU4105	chr1	110518863	110519084	200	4.04	2	110518863-110518972	110518995-110519084
TU4106	chr1	110519140	110519330	180	2.48	2	110519140-110519229	110519241-110519330
TU4107	chr1	110520257	110520657	377	3.21	2	110520257-110520325	110520350-110520657
TU4108	chr1	110520832	110521210	367	4.13	2	110520832-110521108	110521121-110521210
TU4109	chr1	110521258	110521734	465	3.63	2	110521258-110521347	110521360-110521734
TU4110	chr1	110521839	110522017	179	2.99	1	110521839-110522017
TU4111	chr1	110522183	110522391	180	3.22	2	110522183-110522272	110522302-110522391
TU4112	chr1	110522702	110522882	155	2.00	2	110522702-110522770	110522797-110522882
TU4113	chr1	110523159	110523353	151	2.00	2	110523159-110523219	110523264-110523353
TU4114	chr1	110523431	110523651	214	2.97	2	110523431-110523529	110523537-110523651
TU4115	chr1	110523894	110524295	330	2.52	3	110523894-110523983	110524005-110524176	110524228-110524295
TU4116	chr1	110524403	110525031	599	4.36	2	110524403-110524909	110524940-110525031
TU4117	chr1	110525179	110525465	287	3.47	1	110525179-110525465
TU4118	chr1	110525620	110525821	169	2.13	2	110525620-110525698	110525732-110525821
TU4119	chr1	110530797	110530981	180	2.37	2	110530797-110530886	110530892-110530981
TU4120	chr1	110531284	110531555	272	14.72	1	110531284-110531555
TU4121	chr1	110531557	110532070	491	5.32	3	110531557-110531646	110531659-110531988	110532000-110532070
TU4122	chr1	110532247	110534296	2045	15.08	2	110532247-110532701	110532707-110534296
TU4123	chr1	110534317	110539402	1849	10.32	6	110534317-110534693	110534702-110535543	110535849-110535930	110536576-110536708	110537038-110537151	110539102-110539402
TU4124	chr1	110540158	110540367	180	3.00	2	110540158-110540247	110540278-110540367
TU4125	chr1	110540510	110542846	2238	8.75	5	110540510-110540586	110540613-110542142	110542174-110542514	110542516-110542668	110542710-110542846
TU4126	chr1	110544269	110544635	334	2.59	2	110544269-110544512	110544546-110544635
TU4127	chr1	110555264	110555455	168	2.14	2	110555264-110555341	110555366-110555455
TU4128	chr1	110556378	110556582	180	2.00	2	110556378-110556467	110556493-110556582
TU4129	chr1	110560563	110560739	150	2.00	2	110560563-110560652	110560680-110560739
TU4130	chr1	110564118	110564301	172	2.00	2	110564118-110564205	110564218-110564301
TU4131	chr1	110564426	110564672	224	2.50	2	110564426-110564515	110564539-110564672
TU4132	chr1	110569147	110569344	166	2.42	2	110569147-110569236	110569269-110569344
TU4133	chr1	110569760	110569959	200	3.63	1	110569760-110569959
TU4134	chr1	110570882	110571276	316	2.05	3	110570882-110570970	110570998-110571158	110571211-110571276
TU4135	chr1	110571376	110571576	180	2.47	2	110571376-110571465	110571487-110571576
TU4136	chr1	110572741	110572946	183	3.72	2	110572741-110572833	110572857-110572946
TU4137	chr1	110573224	110573454	231	2.90	1	110573224-110573454
TU4138	chr1	110573558	110573766	162	2.41	2	110573558-110573647	110573695-110573766
TU4139	chr1	110574938	110575229	287	2.51	3	110574938-110575027	110575032-110575138	110575140-110575229
TU4140	chr1	110575511	110575724	180	2.00	2	110575511-110575600	110575635-110575724
TU4141	chr1	110576334	110576679	290	3.19	2	110576334-110576413	110576470-110576679
TU4142	chr1	110585827	110586382	471	2.61	4	110585827-110586006	110586031-110586120	110586147-110586257	110586293-110586382
TU4143	chr1	110615412	110615618	207	3.47	1	110615412-110615618
TU4144	chr1	110640538	110640725	180	2.79	2	110640538-110640627	110640636-110640725
TU4145	chr1	110658734	110658939	180	2.92	2	110658734-110658823	110658850-110658939
TU4146	chr1	110659106	110659322	196	3.36	2	110659106-110659211	110659233-110659322
TU4147	chr1	110681704	110681892	167	2.00	2	110681704-110681792	110681815-110681892
TU4148	chr1	110690728	110690938	180	2.00	2	110690728-110690817	110690849-110690938
TU4149	chr1	110700525	110700737	177	2.00	2	110700525-110700612	110700649-110700737
TU4150	chr1	110707383	110707594	178	2.90	2	110707383-110707470	110707505-110707594
TU4151	chr1	110725131	110725322	180	2.00	2	110725131-110725220	110725233-110725322
TU4152	chr1	110726334	110727147	752	8.79	3	110726334-110726629	110726659-110727053	110727087-110727147
TU4153	chr1	110727336	110727951	585	3.69	3	110727336-110727425	110727435-110727839	110727862-110727951
TU4154	chr1	110728167	110728371	193	2.52	2	110728167-110728256	110728269-110728371
TU4155	chr1	110728608	110728825	218	4.04	1	110728608-110728825
TU4156	chr1	110729155	110729582	278	4.22	3	110729155-110729244	110729269-110729366	110729493-110729582
TU4157	chr1	110730691	110730894	180	2.23	2	110730691-110730780	110730805-110730894
TU4158	chr1	110731163	110731364	180	2.92	2	110731163-110731252	110731275-110731364
TU4159	chr1	110733499	110733710	180	2.12	2	110733499-110733588	110733621-110733710
TU4160	chr1	110735286	110735649	316	2.15	3	110735286-110735375	110735393-110735548	110735580-110735649
TU4161	chr1	110739650	110739851	180	2.00	2	110739650-110739739	110739762-110739851
TU4162	chr1	110740136	110740340	180	2.72	2	110740136-110740225	110740251-110740340
TU4163	chr1	110740800	110741100	259	2.66	3	110740800-110740913	110740919-110741008	110741046-110741100
TU4164	chr1	110741233	110741427	180	3.00	2	110741233-110741322	110741338-110741427
TU4165	chr1	110741559	110741717	159	2.45	1	110741559-110741717
TU4166	chr1	110745523	110745716	180	2.13	2	110745523-110745612	110745627-110745716
TU4167	chr1	110746693	110746898	180	2.00	2	110746693-110746782	110746809-110746898
TU4168	chr1	110751814	110752017	185	3.10	2	110751814-110751908	110751928-110752017
TU4169	chr1	110752963	110753168	180	2.61	2	110752963-110753052	110753079-110753168
TU4170	chr1	110753901	110754086	180	2.00	2	110753901-110753990	110753997-110754086
TU4171	chr1	110754439	110754752	279	3.79	3	110754439-110754528	110754547-110754645	110754663-110754752
TU4172	chr1	110754796	110755276	443	3.87	2	110754796-110755147	110755186-110755276
TU4173	chr1	110755748	110756001	241	4.48	2	110755748-110755858	110755872-110756001
TU4174	chr1	110756003	110757713	1641	10.63	4	110756003-110756354	110756375-110757477	110757498-110757590	110757621-110757713
TU4175	chr1	110758760	110759285	492	3.77	3	110758760-110758925	110758957-110759087	110759091-110759285
TU4176	chr1	110759402	110760100	695	6.95	3	110759402-110759655	110759657-110759991	110759995-110760100
TU4177	chr1	110760220	110760489	267	4.26	2	110760220-110760282	110760286-110760489
TU4178	chr1	110760542	110761736	1140	7.13	4	110760542-110760631	110760652-110760782	110760811-110761265	110761273-110761736
TU4179	chr1	110761773	110762226	454	8.48	1	110761773-110762226
TU4180	chr1	110762620	110763205	534	3.08	4	110762620-110762716	110762720-110762809	110762853-110763093	110763100-110763205
TU4181	chr1	110767516	110767753	238	3.03	1	110767516-110767753
TU4182	chr1	110769196	110769407	212	3.98	1	110769196-110769407
TU4183	chr1	110770184	110770373	184	3.46	2	110770184-110770275	110770282-110770373
TU4184	chr1	110770484	110770708	179	2.10	2	110770484-110770572	110770619-110770708
TU4185	chr1	110771953	110772293	332	5.00	2	110771953-110772192	110772202-110772293
TU4186	chr1	110776204	110776710	455	3.21	3	110776204-110776293	110776299-110776573	110776621-110776710
TU4187	chr1	110779405	110779600	180	2.52	2	110779405-110779494	110779511-110779600
TU4188	chr1	110779655	110779866	182	3.87	2	110779655-110779744	110779775-110779866
TU4189	chr1	110780979	110781197	203	3.00	2	110780979-110781093	110781110-110781197
TU4190	chr1	110781204	110781593	254	2.43	3	110781204-110781293	110781345-110781434	110781520-110781593
TU4191	chr1	110783179	110783402	224	2.43	1	110783179-110783402
TU4192	chr1	110784442	110784779	287	2.74	3	110784442-110784531	110784556-110784662	110784690-110784779
TU4193	chr1	110785274	110785480	180	2.44	2	110785274-110785363	110785391-110785480
TU4194	chr1	110785488	110785696	183	3.77	2	110785488-110785577	110785604-110785696
TU4195	chr1	110785778	110785973	185	2.46	2	110785778-110785867	110785879-110785973
TU4196	chr1	110786047	110786264	180	3.71	2	110786047-110786136	110786175-110786264
TU4197	chr1	110786585	110786776	162	2.27	2	110786585-110786656	110786687-110786776
TU4198	chr1	110786862	110787051	180	2.49	2	110786862-110786951	110786962-110787051
TU4199	chr1	110788997	110789382	341	2.55	3	110788997-110789061	110789098-110789196	110789206-110789382
TU4200	chr1	110789591	110789790	175	2.00	2	110789591-110789680	110789706-110789790
TU4201	chr1	110790697	110791003	257	2.95	3	110790697-110790772	110790806-110790896	110790914-110791003
TU4202	chr1	110791872	110792082	180	2.00	2	110791872-110791961	110791993-110792082
TU4203	chr1	110796575	110796789	189	3.68	2	110796575-110796666	110796693-110796789
TU4204	chr1	110796925	110797182	258	6.48	1	110796925-110797182
TU4205	chr1	110797313	110797514	194	2.71	2	110797313-110797402	110797411-110797514
TU4206	chr1	110799137	110799334	180	2.69	2	110799137-110799226	110799245-110799334
TU4207	chr1	110799431	110799654	201	2.78	2	110799431-110799520	110799544-110799654
TU4208	chr1	110799730	110799983	231	2.30	2	110799730-110799870	110799894-110799983
TU4209	chr1	110800019	110800353	292	2.47	3	110800019-110800108	110800126-110800237	110800264-110800353
TU4210	chr1	110801063	110801269	198	4.31	2	110801063-110801163	110801173-110801269
TU4211	chr1	110801872	110802082	205	8.31	2	110801872-110801967	110801974-110802082
TU4212	chr1	110802376	110802589	197	5.37	2	110802376-110802470	110802488-110802589
TU4213	chr1	110802712	110802919	205	5.68	2	110802712-110802802	110802806-110802919
TU4214	chr1	110802963	110803168	180	2.69	2	110802963-110803052	110803079-110803168
TU4215	chr1	110803253	110803599	313	3.89	3	110803253-110803358	110803361-110803477	110803510-110803599
TU4216	chr1	110803726	110803916	189	2.77	2	110803726-110803815	110803818-110803916
TU4217	chr1	110804442	110804879	388	3.38	4	110804442-110804540	110804545-110804634	110804663-110804752	110804771-110804879
TU4218	chr1	110804949	110805152	168	2.01	2	110804949-110805038	110805075-110805152
TU4219	chr1	110833254	110833456	180	2.00	2	110833254-110833343	110833367-110833456
TU4220	chr1	110835408	110835625	179	2.45	2	110835408-110835497	110835537-110835625
TU4221	chr1	110866104	110866309	180	2.98	2	110866104-110866193	110866220-110866309
TU4222	chr1	110867387	110867585	180	3.00	2	110867387-110867476	110867496-110867585
TU4223	chr1	110870806	110871004	180	2.00	2	110870806-110870895	110870915-110871004
TU4224	chr1	110873181	110873391	180	2.43	2	110873181-110873270	110873302-110873391
TU4225	chr1	110874081	110874288	180	2.00	2	110874081-110874170	110874199-110874288
TU4226	chr1	110881103	110881288	163	2.52	2	110881103-110881192	110881216-110881288
TU4227	chr1	110928059	110928226	168	2.00	1	110928059-110928226
TU4228	chr1	110952980	110953167	180	2.00	2	110952980-110953069	110953078-110953167
TU4229	chr1	110992475	110996197	260	10.28	2	110992475-110992609	110996073-110996197
TU4230	chr1	110995445	110995639	181	2.55	2	110995445-110995535	110995550-110995639
TU4231	chr1	111011336	111011552	207	4.26	2	111011336-111011435	111011446-111011552
TU4232	chr1	111148155	111148348	180	2.00	2	111148155-111148244	111148259-111148348
TU4233	chr1	111152472	111152999	528	8.80	1	111152472-111152999
TU4234	chr1	111153518	111153725	208	4.40	1	111153518-111153725
TU4235	chr1	111153886	111154469	576	5.57	2	111153886-111154129	111154138-111154469
TU4236	chr1	111154536	111154734	161	2.45	2	111154536-111154606	111154645-111154734
TU4237	chr1	111155440	111155684	245	4.29	1	111155440-111155684
TU4238	chr1	111157134	111157362	220	2.83	2	111157134-111157238	111157248-111157362
TU4239	chr1	111157446	111157681	208	3.63	2	111157446-111157535	111157564-111157681
TU4240	chr1	111338803	111339024	163	3.90	2	111338803-111338867	111338927-111339024
TU4241	chr1	111339180	111339399	166	2.33	2	111339180-111339269	111339324-111339399
TU4242	chr1	111339800	111340023	192	5.48	2	111339800-111339892	111339925-111340023
TU4243	chr1	111340828	111341393	537	3.37	3	111340828-111341110	111341133-111341268	111341276-111341393
TU4244	chr1	111342175	111342394	205	2.73	2	111342175-111342289	111342305-111342394
TU4245	chr1	111343038	111343322	256	2.29	2	111343038-111343126	111343156-111343322
TU4246	chr1	111343645	111343936	265	3.63	2	111343645-111343819	111343847-111343936
TU4247	chr1	111354139	111354340	178	2.46	2	111354139-111354228	111354253-111354340
TU4248	chr1	111355148	111355356	180	2.00	2	111355148-111355237	111355267-111355356
TU4249	chr1	111355758	111355956	180	2.00	2	111355758-111355847	111355867-111355956
TU4250	chr1	111464715	111464940	226	3.19	1	111464715-111464940
TU4251	chr1	111465344	111465542	199	3.14	1	111465344-111465542
TU4252	chr1	111465713	111465908	180	3.21	2	111465713-111465802	111465819-111465908
TU4253	chr1	111467651	111467852	180	3.39	2	111467651-111467740	111467763-111467852
TU4254	chr1	111470080	111470308	229	2.88	1	111470080-111470308
TU4255	chr1	111470524	111470724	179	2.00	2	111470524-111470613	111470636-111470724
TU4256	chr1	111475318	111475575	258	5.31	1	111475318-111475575
TU4257	chr1	111475650	111476042	357	8.30	2	111475650-111475916	111475953-111476042
TU4258	chr1	111476650	111476909	260	2.75	1	111476650-111476909
TU4259	chr1	111478143	111478336	187	3.42	2	111478143-111478239	111478247-111478336
TU4260	chr1	111479464	111479666	191	5.62	2	111479464-111479562	111479575-111479666
TU4261	chr1	111547036	111547229	156	2.00	2	111547036-111547101	111547140-111547229
TU4262	chr1	111559726	111559934	167	2.00	2	111559726-111559815	111559858-111559934
TU4263	chr1	111561004	111561218	180	2.00	2	111561004-111561093	111561129-111561218
TU4264	chr1	111581226	111581438	206	4.35	2	111581226-111581338	111581346-111581438
TU4265	chr1	111597314	111599929	162	2.46	2	111597314-111597398	111599853-111599929
TU4266	chr1	111604607	111606125	171	2.00	2	111604607-111604692	111606041-111606125
TU4267	chr1	111607437	111607627	180	2.00	2	111607437-111607526	111607538-111607627
TU4268	chr1	111612055	111613343	262	5.83	2	111612055-111612144	111613172-111613343
TU4269	chr1	111617376	111617590	180	2.00	2	111617376-111617465	111617501-111617590
TU4270	chr1	111640857	111643109	321	2.62	4	111640857-111640946	111641057-111641152	111642962-111643006	111643020-111643109
TU4271	chr1	111694164	111694370	180	2.00	2	111694164-111694253	111694281-111694370
TU4272	chr1	111707309	111707547	239	6.77	1	111707309-111707547
TU4273	chr1	111732144	111732323	157	2.79	2	111732144-111732233	111732257-111732323
TU4274	chr1	111743494	111749713	1013	5.35	7	111743494-111743576	111743817-111744005	111745324-111745442	111746689-111746890	111747841-111748115	111748879-111748933	111749624-111749713
TU4275	chr1	111750368	111750733	260	2.33	3	111750368-111750447	111750503-111750592	111750644-111750733
TU4276	chr1	111750977	111753543	235	4.40	2	111750977-111751143	111753476-111753543
TU4277	chr1	111753554	111757033	1120	5.26	7	111753554-111753602	111753618-111753750	111753870-111754089	111754589-111754912	111754914-111755086	111756133-111756261	111756942-111757033
TU4278	chr1	111757987	111762777	385	5.11	3	111757987-111758076	111759298-111759428	111762614-111762777
TU4279	chr1	111764002	111764192	180	2.82	2	111764002-111764091	111764103-111764192
TU4280	chr1	111764488	111764696	180	2.00	2	111764488-111764577	111764607-111764696
TU4281	chr1	111767017	111768709	338	9.29	2	111767017-111767106	111768462-111768709
TU4282	chr1	111803773	111804833	987	4.82	5	111803773-111804034	111804076-111804193	111804205-111804605	111804625-111804733	111804737-111804833
TU4283	chr1	111805145	111805791	647	17.76	1	111805145-111805791
TU4284	chr1	111805871	111806195	325	27.64	1	111805871-111806195
TU4285	chr1	111806541	111806765	201	2.32	2	111806541-111806630	111806655-111806765
TU4286	chr1	111807159	111807360	202	5.22	1	111807159-111807360
TU4287	chr1	111807844	111808113	265	2.86	2	111807844-111807933	111807939-111808113
TU4288	chr1	111808282	111810756	530	4.50	5	111808282-111808337	111808685-111808792	111808821-111808945	111809093-111809208	111810632-111810756
TU4289	chr1	111810001	111810205	205	2.72	1	111810001-111810205
TU4290	chr1	111812333	111812558	211	3.00	2	111812333-111812445	111812461-111812558
TU4291	chr1	111815338	111815539	202	10.57	1	111815338-111815539
TU4292	chr1	111820031	111820221	174	2.00	2	111820031-111820116	111820134-111820221
TU4293	chr1	111825196	111826689	184	10.84	2	111825196-111825272	111826583-111826689
TU4294	chr1	111830170	111841791	270	4.85	3	111830170-111830238	111838433-111838541	111841700-111841791
TU4295	chr1	111835455	111835647	180	3.17	2	111835455-111835544	111835558-111835647
TU4296	chr1	111838674	111838868	173	2.00	2	111838674-111838763	111838786-111838868
TU4297	chr1	111839758	111839972	179	2.24	2	111839758-111839847	111839884-111839972
TU4298	chr1	111839992	111840186	175	2.27	2	111839992-111840076	111840097-111840186
TU4299	chr1	111840548	111840762	180	2.32	2	111840548-111840637	111840673-111840762
TU4300	chr1	111841254	111841444	180	3.12	2	111841254-111841343	111841355-111841444
TU4301	chr1	111842053	111842243	180	2.22	2	111842053-111842142	111842154-111842243
TU4302	chr1	111843278	111843470	171	2.00	2	111843278-111843358	111843381-111843470
TU4303	chr1	111844136	111844353	204	5.04	2	111844136-111844230	111844245-111844353
TU4304	chr1	111844521	111845147	507	2.96	4	111844521-111844649	111844662-111844859	111844925-111845014	111845058-111845147
TU4305	chr1	111845371	111845633	263	3.05	1	111845371-111845633
TU4306	chr1	111846221	111846429	204	4.05	2	111846221-111846331	111846337-111846429
TU4307	chr1	111846496	111846707	180	2.38	2	111846496-111846585	111846618-111846707
TU4308	chr1	111847037	111847268	232	5.42	1	111847037-111847268
TU4309	chr1	111847344	111848166	550	2.67	6	111847344-111847433	111847466-111847555	111847654-111847704	111847761-111847850	111847867-111847956	111848028-111848166
TU4310	chr1	111848953	111849408	413	3.26	4	111848953-111849042	111849054-111849147	111849154-111849322	111849349-111849408
TU4311	chr1	111849573	111852990	3397	11.91	2	111849573-111851063	111851085-111852990
TU4312	chr1	111853009	111853294	286	19.21	1	111853009-111853294
TU4313	chr1	111853457	111854473	998	8.45	3	111853457-111853546	111853550-111853813	111853830-111854473
TU4314	chr1	111854480	111854915	436	7.36	1	111854480-111854915
TU4315	chr1	111855006	111857013	2000	9.80	4	111855006-111855626	111855628-111856545	111856549-111856685	111856690-111857013
TU4316	chr1	111857074	111857553	480	6.88	1	111857074-111857553
TU4317	chr1	111857604	111859162	1559	8.88	1	111857604-111859162
TU4318	chr1	111859178	111859443	266	5.53	1	111859178-111859443
TU4319	chr1	111859684	111860365	682	16.50	1	111859684-111860365
TU4320	chr1	112015645	112015841	180	2.00	2	112015645-112015734	112015752-112015841
TU4321	chr1	112053253	112053448	180	2.00	2	112053253-112053342	112053359-112053448
TU4322	chr1	112098849	112099054	180	2.00	2	112098849-112098938	112098965-112099054
TU4323	chr1	112107279	112107502	216	3.92	2	112107279-112107401	112107410-112107502
TU4324	chr1	112146409	112146628	180	2.00	2	112146409-112146498	112146539-112146628
TU4325	chr1	112151378	112151562	180	2.38	2	112151378-112151467	112151473-112151562
TU4326	chr1	112153537	112153760	168	2.15	2	112153537-112153626	112153683-112153760
TU4327	chr1	112154496	112156016	703	13.99	2	112154496-112154548	112155367-112156016
TU4328	chr1	112156092	112157156	1065	11.96	1	112156092-112157156
TU4329	chr1	112157257	112158590	1290	8.74	2	112157257-112157928	112157973-112158590
TU4330	chr1	112196075	112196277	197	3.35	2	112196075-112196171	112196178-112196277
TU4331	chr1	112197791	112198004	180	2.00	2	112197791-112197880	112197915-112198004
TU4332	chr1	112208832	112209038	168	2.00	2	112208832-112208909	112208949-112209038
TU4333	chr1	112210624	112210813	180	2.10	2	112210624-112210713	112210724-112210813
TU4334	chr1	112212423	112212798	306	2.50	3	112212423-112212512	112212535-112212663	112212712-112212798
TU4335	chr1	112213372	112213586	168	2.28	2	112213372-112213447	112213495-112213586
TU4336	chr1	112214268	112214462	180	2.00	2	112214268-112214357	112214373-112214462
TU4337	chr1	112215933	112216517	518	3.54	4	112215933-112216022	112216039-112216291	112216305-112216394	112216433-112216517
TU4338	chr1	112217840	112218017	150	2.00	2	112217840-112217917	112217946-112218017
TU4339	chr1	112220466	112220758	272	3.26	3	112220466-112220555	112220565-112220656	112220669-112220758
TU4340	chr1	112225822	112226002	171	2.00	2	112225822-112225911	112225922-112226002
TU4341	chr1	112227396	112227615	180	2.87	2	112227396-112227485	112227526-112227615
TU4342	chr1	112275224	112275449	180	2.42	2	112275224-112275313	112275360-112275449
TU4343	chr1	112275778	112276021	221	13.40	2	112275778-112275905	112275929-112276021
TU4344	chr1	112276186	112276578	341	2.32	4	112276186-112276275	112276284-112276373	112276389-112276478	112276508-112276578
TU4345	chr1	112276713	112277024	312	6.62	1	112276713-112277024
TU4346	chr1	112277098	112277529	390	4.02	2	112277098-112277196	112277239-112277529
TU4347	chr1	112277704	112277908	186	4.74	2	112277704-112277797	112277817-112277908
TU4348	chr1	112277980	112278474	455	6.42	3	112277980-112278213	112278246-112278376	112278385-112278474
TU4349	chr1	112281180	112281348	153	2.85	2	112281180-112281242	112281259-112281348
TU4350	chr1	112283273	112283453	180	2.59	2	112283273-112283362	112283364-112283453
TU4351	chr1	112336813	112337012	180	2.00	2	112336813-112336902	112336923-112337012
TU4352	chr1	112411277	112411491	202	3.80	2	112411277-112411388	112411402-112411491
TU4353	chr1	112595656	112595862	180	2.00	2	112595656-112595745	112595773-112595862
TU4354	chr1	112596348	112596758	410	7.32	2	112596348-112596601	112596603-112596758
TU4355	chr1	112634135	112637050	280	2.91	3	112634135-112634224	112636605-112636704	112636961-112637050
TU4356	chr1	112651646	112651852	180	2.66	2	112651646-112651735	112651763-112651852
TU4357	chr1	112656507	112656724	202	4.41	2	112656507-112656600	112656617-112656724
TU4358	chr1	112669541	112669746	180	2.00	2	112669541-112669630	112669657-112669746
TU4359	chr1	112672492	112672695	180	2.00	2	112672492-112672581	112672606-112672695
TU4360	chr1	112673066	112673286	180	2.00	2	112673066-112673155	112673197-112673286
TU4361	chr1	112680930	112689909	267	6.10	3	112680930-112681028	112682089-112682211	112689865-112689909
TU4362	chr1	112706099	112706288	168	2.84	2	112706099-112706176	112706199-112706288
TU4363	chr1	112708319	112708498	180	2.37	1	112708319-112708498
TU4364	chr1	112723325	112726394	153	2.00	2	112723325-112723407	112726325-112726394
TU4365	chr1	112736495	112736702	180	2.00	2	112736495-112736584	112736613-112736702
TU4366	chr1	112750409	112750623	180	2.18	2	112750409-112750498	112750534-112750623
TU4367	chr1	112767029	112767230	180	2.00	2	112767029-112767118	112767141-112767230
TU4368	chr1	112771306	112771500	180	2.00	2	112771306-112771395	112771411-112771500
TU4369	chr1	112797720	112797922	179	2.39	2	112797720-112797808	112797833-112797922
TU4370	chr1	112797961	112798182	207	2.33	2	112797961-112798050	112798066-112798182
TU4371	chr1	112800043	112800255	180	2.26	2	112800043-112800132	112800166-112800255
TU4372	chr1	112813167	112813366	180	3.00	2	112813167-112813256	112813277-112813366
TU4373	chr1	112818902	112819100	165	2.00	2	112818902-112818984	112819019-112819100
TU4374	chr1	112852321	112852519	180	2.00	2	112852321-112852410	112852430-112852519
TU4375	chr1	112859902	112860107	174	2.00	2	112859902-112859989	112860022-112860107
TU4376	chr1	112867228	112867432	180	2.00	2	112867228-112867317	112867343-112867432
TU4377	chr1	112882319	112882534	180	2.00	2	112882319-112882408	112882445-112882534
TU4378	chr1	112904819	112905013	180	2.41	2	112904819-112904908	112904924-112905013
TU4379	chr1	112932582	112932783	180	2.00	2	112932582-112932671	112932694-112932783
TU4380	chr1	112932917	112933131	180	2.21	2	112932917-112933006	112933042-112933131
TU4381	chr1	112933824	112934028	180	2.84	2	112933824-112933913	112933939-112934028
TU4382	chr1	112943123	112943436	268	3.00	3	112943123-112943212	112943219-112943308	112943349-112943436
TU4383	chr1	113035965	113036165	180	2.79	2	113035965-113036054	113036076-113036165
TU4384	chr1	113071919	113072127	180	2.00	2	113071919-113072008	113072038-113072127
TU4385	chr1	113246043	113246815	731	11.67	3	113246043-113246542	113246573-113246687	113246700-113246815
TU4386	chr1	113253942	113254115	156	2.04	2	113253942-113254031	113254050-113254115
TU4387	chr1	113258224	113258436	180	2.00	2	113258224-113258313	113258347-113258436
TU4388	chr1	113272633	113272837	180	2.00	2	113272633-113272722	113272748-113272837
TU4389	chr1	113278171	113278364	180	2.00	2	113278171-113278260	113278275-113278364
TU4390	chr1	113294462	113294681	180	2.00	2	113294462-113294551	113294592-113294681
TU4391	chr1	113295086	113295293	180	2.44	2	113295086-113295175	113295204-113295293
TU4392	chr1	113296425	113296634	180	2.00	2	113296425-113296514	113296545-113296634
TU4393	chr1	113300124	113300321	180	2.40	2	113300124-113300213	113300232-113300321
TU4394	chr1	113304411	113305804	166	3.50	2	113304411-113304522	113305751-113305804
TU4395	chr1	113310327	113312368	383	3.03	4	113310327-113310416	113310875-113310964	113310993-113311105	113312279-113312368
TU4396	chr1	113313612	113318101	285	3.64	3	113313612-113313701	113316786-113316890	113318012-113318101
TU4397	chr1	113319679	113319864	155	2.00	2	113319679-113319748	113319780-113319864
TU4398	chr1	113322022	113322213	180	2.00	2	113322022-113322111	113322124-113322213
TU4399	chr1	113325440	113325643	167	2.00	2	113325440-113325517	113325555-113325643
TU4400	chr1	113327609	113327807	180	2.00	2	113327609-113327698	113327718-113327807
TU4401	chr1	113330469	113332576	165	2.33	2	113330469-113330558	113332502-113332576
TU4402	chr1	113341711	113343311	179	2.75	2	113341711-113341800	113343223-113343311
TU4403	chr1	113344776	113344969	159	2.47	2	113344776-113344865	113344901-113344969
TU4404	chr1	113346631	113346826	174	2.00	2	113346631-113346714	113346737-113346826
TU4405	chr1	113346888	113347083	180	2.00	2	113346888-113346977	113346994-113347083
TU4406	chr1	113348694	113350338	214	9.54	2	113348694-113348825	113350257-113350338
TU4407	chr1	113350639	113350834	176	2.05	2	113350639-113350724	113350745-113350834
TU4408	chr1	113356177	113362604	774	6.86	5	113356177-113356256	113356625-113356760	113358543-113358796	113359870-113360030	113362462-113362604
TU4409	chr1	113364956	113367784	176	3.48	2	113364956-113364999	113367653-113367784
TU4410	chr1	113369477	113369709	233	8.67	1	113369477-113369709
TU4411	chr1	113373033	113373215	180	3.75	2	113373033-113373122	113373126-113373215
TU4412	chr1	113374568	113375535	347	6.58	2	113374568-113374750	113375372-113375535
TU4413	chr1	113377169	113377462	294	7.53	1	113377169-113377462
TU4414	chr1	113379202	113381998	294	7.37	2	113379202-113379405	113381909-113381998
TU4415	chr1	113379519	113379724	180	2.95	2	113379519-113379608	113379635-113379724
TU4416	chr1	113382696	113397620	1588	9.83	11	113382696-113382787	113382820-113383052	113385157-113385287	113385560-113385700	113387745-113387873	113389485-113389574	113389599-113389862	113394934-113395079	113396366-113396503	113397395-113397496	113397499-113397620
TU4417	chr1	113383840	113384063	208	3.46	2	113383840-113383942	113383959-113384063
TU4418	chr1	113393608	113393786	170	2.36	2	113393608-113393686	113393696-113393786
TU4419	chr1	113394418	113394632	178	2.18	2	113394418-113394505	113394543-113394632
TU4420	chr1	113395514	113395723	180	2.73	2	113395514-113395603	113395634-113395723
TU4421	chr1	113397729	113404589	446	4.31	5	113397729-113397798	113399340-113399429	113399558-113399655	113401587-113401693	113404509-113404589
TU4422	chr1	113398657	113398872	200	3.39	2	113398657-113398746	113398763-113398872
TU4423	chr1	113399022	113399230	180	3.00	2	113399022-113399111	113399141-113399230
TU4424	chr1	113405833	113411049	643	13.19	7	113405833-113405922	113406757-113406838	113407253-113407425	113408641-113408720	113408743-113408791	113410879-113410960	113410963-113411049
TU4425	chr1	113409431	113409603	173	2.16	1	113409431-113409603
TU4426	chr1	113410486	113410686	185	3.77	2	113410486-113410578	113410595-113410686
TU4427	chr1	113411594	113426406	1149	13.34	6	113411594-113411704	113417121-113417217	113423919-113424043	113425297-113425481	113425773-113426081	113426085-113426406
TU4428	chr1	113412210	113412394	150	2.00	2	113412210-113412291	113412327-113412394
TU4429	chr1	113413903	113414089	175	2.00	2	113413903-113413990	113414003-113414089
TU4430	chr1	113414747	113414948	180	2.65	2	113414747-113414836	113414859-113414948
TU4431	chr1	113418678	113418889	181	4.93	2	113418678-113418768	113418800-113418889
TU4432	chr1	113419627	113419846	188	2.53	2	113419627-113419726	113419759-113419846
TU4433	chr1	113420646	113420847	180	2.00	2	113420646-113420735	113420758-113420847
TU4434	chr1	113421896	113422119	224	3.17	1	113421896-113422119
TU4435	chr1	113422157	113422685	443	3.51	4	113422157-113422246	113422280-113422383	113422402-113422563	113422599-113422685
TU4436	chr1	113422864	113423132	269	3.68	1	113422864-113423132
TU4437	chr1	113426688	113427244	557	18.07	1	113426688-113427244
TU4438	chr1	113427422	113427742	321	19.44	1	113427422-113427742
TU4439	chr1	113429046	113429252	180	2.00	2	113429046-113429135	113429163-113429252
TU4440	chr1	113432182	113432473	245	3.33	2	113432182-113432247	113432295-113432473
TU4441	chr1	113436627	113436836	170	2.00	2	113436627-113436716	113436757-113436836
TU4442	chr1	114188773	114188975	180	2.00	2	114188773-114188862	114188886-114188975
TU4443	chr1	114193098	114193302	180	2.72	2	114193098-114193187	114193213-114193302
TU4444	chr1	114227633	114227851	180	2.84	2	114227633-114227722	114227762-114227851
TU4445	chr1	114228937	114229126	180	2.36	2	114228937-114229026	114229037-114229126
TU4446	chr1	114240570	114240764	166	2.00	2	114240570-114240648	114240678-114240764
TU4447	chr1	114253245	114253470	226	3.09	1	114253245-114253470
TU4448	chr1	114257054	114257243	180	2.00	2	114257054-114257143	114257154-114257243
TU4449	chr1	114257365	114257598	234	5.32	1	114257365-114257598
TU4450	chr1	114287427	114287623	180	2.00	2	114287427-114287516	114287534-114287623
TU4451	chr1	114304900	114305114	180	2.00	2	114304900-114304989	114305025-114305114
TU4452	chr1	114359671	114359866	156	2.00	2	114359671-114359748	114359789-114359866
TU4453	chr1	114378457	114378656	180	2.00	2	114378457-114378546	114378567-114378656
TU4454	chr1	114382722	114382920	180	2.00	2	114382722-114382811	114382831-114382920
TU4455	chr1	114389957	114390146	180	2.00	2	114389957-114390046	114390057-114390146
TU4456	chr1	114398108	114398406	299	2.41	1	114398108-114398406
TU4457	chr1	114409025	114409224	187	3.69	2	114409025-114409121	114409135-114409224
TU4458	chr1	114410541	114410875	257	3.73	3	114410541-114410631	114410656-114410745	114410800-114410875
TU4459	chr1	114423808	114424013	180	2.00	2	114423808-114423897	114423924-114424013
TU4460	chr1	114425494	114425680	180	2.47	2	114425494-114425583	114425591-114425680
TU4461	chr1	114442692	114442890	180	2.27	2	114442692-114442781	114442801-114442890
TU4462	chr1	114446853	114447033	162	2.00	2	114446853-114446925	114446945-114447033
TU4463	chr1	114497230	114497432	180	2.00	2	114497230-114497319	114497343-114497432
TU4464	chr1	114550207	114550403	183	2.49	2	114550207-114550296	114550311-114550403
TU4465	chr1	114551421	114551622	180	2.00	2	114551421-114551510	114551533-114551622
TU4466	chr1	114558272	114558497	180	2.00	2	114558272-114558361	114558408-114558497
TU4467	chr1	114593268	114593459	180	2.00	2	114593268-114593357	114593370-114593459
TU4468	chr1	114639168	114639381	180	2.00	2	114639168-114639257	114639292-114639381
TU4469	chr1	114822178	114822397	194	5.14	2	114822178-114822271	114822298-114822397
TU4470	chr1	114847092	114847289	180	2.00	2	114847092-114847181	114847200-114847289
TU4471	chr1	114861256	114861508	232	2.52	2	114861256-114861397	114861419-114861508
TU4472	chr1	114861712	114861906	169	2.00	2	114861712-114861800	114861827-114861906
TU4473	chr1	115001372	115001577	180	2.96	2	115001372-115001461	115001488-115001577
TU4474	chr1	115001910	115002121	173	2.00	2	115001910-115001992	115002032-115002121
TU4475	chr1	115003451	115003769	319	4.79	1	115003451-115003769
TU4476	chr1	115003775	115003989	197	5.67	2	115003775-115003878	115003897-115003989
TU4477	chr1	115004196	115004716	464	3.88	3	115004196-115004399	115004431-115004597	115004624-115004716
TU4478	chr1	115005033	115005305	247	3.82	2	115005033-115005189	115005216-115005305
TU4479	chr1	115005642	115005844	187	3.81	2	115005642-115005735	115005752-115005844
TU4480	chr1	115006278	115006553	276	2.92	1	115006278-115006553
TU4481	chr1	115006821	115007148	318	4.61	2	115006821-115007045	115007056-115007148
TU4482	chr1	115007346	115007530	154	2.01	2	115007346-115007435	115007467-115007530
TU4483	chr1	115008650	115008855	206	4.20	1	115008650-115008855
TU4484	chr1	115008878	115009104	215	4.48	2	115008878-115008994	115009007-115009104
TU4485	chr1	115010345	115010561	180	2.39	2	115010345-115010434	115010472-115010561
TU4486	chr1	115011487	115011957	360	3.17	4	115011487-115011576	115011592-115011681	115011744-115011833	115011868-115011957
TU4487	chr1	115012481	115012676	172	2.10	2	115012481-115012562	115012587-115012676
TU4488	chr1	115013130	115013381	246	2.71	2	115013130-115013285	115013292-115013381
TU4489	chr1	115013388	115013595	208	7.61	1	115013388-115013595
TU4490	chr1	115013888	115014223	336	5.62	1	115013888-115014223
TU4491	chr1	115014339	115014627	249	2.74	2	115014339-115014428	115014469-115014627
TU4492	chr1	115016202	115020557	2697	15.99	5	115016202-115016291	115016312-115016607	115018241-115018624	115018627-115019824	115019829-115020557
TU4493	chr1	115016894	115017094	180	2.92	2	115016894-115016983	115017005-115017094
TU4494	chr1	115017166	115017864	593	2.85	5	115017166-115017255	115017277-115017412	115017446-115017587	115017622-115017757	115017776-115017864
TU4495	chr1	115020807	115021347	521	24.59	2	115020807-115021248	115021269-115021347
TU4496	chr1	115021409	115022136	728	17.44	1	115021409-115022136
TU4497	chr1	115022256	115022664	376	13.47	2	115022256-115022345	115022379-115022664
TU4498	chr1	115022707	115024851	2132	17.23	2	115022707-115023630	115023644-115024851
TU4499	chr1	115024894	115025353	460	17.04	1	115024894-115025353
TU4500	chr1	115026093	115026603	511	36.39	1	115026093-115026603
TU4501	chr1	115026609	115027584	957	42.33	2	115026609-115027472	115027492-115027584
TU4502	chr1	115041041	115041260	180	2.00	2	115041041-115041130	115041171-115041260
TU4503	chr1	115042195	115042391	180	2.00	2	115042195-115042284	115042302-115042391
TU4504	chr1	115046127	115056403	525	7.47	4	115046127-115046385	115047532-115047611	115055076-115055180	115056323-115056403
TU4505	chr1	115048759	115048958	171	2.16	2	115048759-115048839	115048869-115048958
TU4506	chr1	115050265	115050477	180	2.00	2	115050265-115050354	115050388-115050477
TU4507	chr1	115056622	115064424	533	10.46	3	115056622-115056776	115057703-115057894	115064239-115064424
TU4508	chr1	115061279	115061436	158	2.72	1	115061279-115061436
TU4509	chr1	115061850	115062110	253	4.02	2	115061850-115061976	115061985-115062110
TU4510	chr1	115064513	115064711	181	3.54	2	115064513-115064602	115064621-115064711
TU4511	chr1	115064720	115066094	690	7.92	3	115064720-115064834	115064840-115065238	115065919-115066094
TU4512	chr1	115071157	115071359	180	2.00	2	115071157-115071246	115071270-115071359
TU4513	chr1	115073965	115074165	180	2.68	2	115073965-115074054	115074076-115074165
TU4514	chr1	115074352	115074568	180	3.02	2	115074352-115074441	115074479-115074568
TU4515	chr1	115081301	115081798	180	2.97	2	115081301-115081390	115081709-115081798
TU4516	chr1	115086898	115087298	319	2.06	3	115086898-115086982	115087019-115087171	115087218-115087298
TU4517	chr1	115088462	115088735	230	2.62	2	115088462-115088601	115088646-115088735
TU4518	chr1	115089711	115090014	258	2.63	3	115089711-115089779	115089813-115089911	115089925-115090014
TU4519	chr1	115091053	115091304	235	2.54	2	115091053-115091197	115091215-115091304
TU4520	chr1	115091789	115092041	253	2.68	1	115091789-115092041
TU4521	chr1	115092503	115092711	189	3.77	2	115092503-115092598	115092619-115092711
TU4522	chr1	115093241	115093458	180	2.54	2	115093241-115093330	115093369-115093458
TU4523	chr1	115094083	115094458	343	3.07	3	115094083-115094189	115094213-115094358	115094369-115094458
TU4524	chr1	115124597	115124797	177	2.00	2	115124597-115124686	115124711-115124797
TU4525	chr1	115160083	115160271	150	2.87	2	115160083-115160172	115160212-115160271
TU4526	chr1	115187833	115192906	1209	11.99	3	115187833-115188093	115191956-115192814	115192818-115192906
TU4527	chr1	115190989	115191143	155	2.37	1	115190989-115191143
TU4528	chr1	115192993	115193187	195	4.06	1	115192993-115193187
TU4529	chr1	115194278	115194495	176	2.26	2	115194278-115194367	115194410-115194495
TU4530	chr1	115195314	115195494	180	2.66	2	115195314-115195403	115195405-115195494
TU4531	chr1	115195656	115195843	180	2.90	2	115195656-115195745	115195754-115195843
TU4532	chr1	115204557	115204743	180	2.00	2	115204557-115204646	115204654-115204743
TU4533	chr1	115392103	115392308	180	2.00	2	115392103-115392192	115392219-115392308
TU4534	chr1	116181840	116189582	220	4.64	2	116181840-116181969	116189493-116189582
TU4535	chr1	116185359	116185573	180	2.00	2	116185359-116185448	116185484-116185573
TU4536	chr1	116188504	116188703	180	2.00	2	116188504-116188593	116188614-116188703
TU4537	chr1	116206903	116207225	320	9.79	2	116206903-116207124	116207128-116207225
TU4538	chr1	116207285	116207494	171	2.00	2	116207285-116207372	116207412-116207494
TU4539	chr1	116827798	116827994	197	2.90	1	116827798-116827994
TU4540	chr1	116828630	116828824	180	2.77	2	116828630-116828719	116828735-116828824
TU4541	chr1	116829152	116829421	232	2.77	3	116829152-116829197	116829220-116829315	116829332-116829421
TU4542	chr1	116829481	116829686	194	5.48	2	116829481-116829583	116829596-116829686
TU4543	chr1	116842771	116842973	180	2.99	2	116842771-116842860	116842884-116842973
TU4544	chr1	116846661	116847457	771	8.07	3	116846661-116846753	116846761-116847339	116847359-116847457
TU4545	chr1	116847492	116851435	914	8.84	3	116847492-116847581	116847584-116848301	116851330-116851435
TU4546	chr1	116852139	116852331	179	2.07	2	116852139-116852227	116852242-116852331
TU4547	chr1	116853970	116854174	205	4.97	1	116853970-116854174
TU4548	chr1	116854958	116855375	382	3.77	2	116854958-116855260	116855297-116855375
TU4549	chr1	116855482	116855674	180	2.45	2	116855482-116855571	116855585-116855674
TU4550	chr1	116858477	116859728	218	7.21	2	116858477-116858569	116859604-116859728
TU4551	chr1	116861626	116881882	1337	9.68	6	116861626-116862037	116866882-116867095	116871109-116871390	116873450-116873648	116876592-116876756	116881818-116881882
TU4552	chr1	116865865	116866070	194	4.23	2	116865865-116865954	116865967-116866070
TU4553	chr1	116866357	116866572	180	2.42	2	116866357-116866446	116866483-116866572
TU4554	chr1	116867502	116867859	350	5.06	2	116867502-116867761	116867770-116867859
TU4555	chr1	116867866	116868066	180	2.50	2	116867866-116867955	116867977-116868066
TU4556	chr1	116878792	116879002	204	4.33	2	116878792-116878897	116878905-116879002
TU4557	chr1	116880784	116881043	260	6.79	1	116880784-116881043
TU4558	chr1	116882053	116882263	201	4.31	2	116882053-116882143	116882154-116882263
TU4559	chr1	116883183	116883551	369	4.51	1	116883183-116883551
TU4560	chr1	116884518	116884723	194	7.07	2	116884518-116884609	116884622-116884723
TU4561	chr1	116884765	116884964	182	4.92	2	116884765-116884854	116884873-116884964
TU4562	chr1	116885401	116885584	181	2.73	2	116885401-116885491	116885495-116885584
TU4563	chr1	116886022	116886219	180	2.69	2	116886022-116886111	116886130-116886219
TU4564	chr1	116888176	116888344	169	2.94	1	116888176-116888344
TU4565	chr1	116889292	116889529	236	3.42	2	116889292-116889385	116889388-116889529
TU4566	chr1	116896187	116896382	180	2.88	2	116896187-116896276	116896293-116896382
TU4567	chr1	116897832	116898000	158	5.13	2	116897832-116897879	116897891-116898000
TU4568	chr1	116898148	116898380	233	2.79	1	116898148-116898380
TU4569	chr1	116909502	116909697	187	2.40	2	116909502-116909598	116909608-116909697
TU4570	chr1	116934432	116934616	183	2.64	2	116934432-116934524	116934527-116934616
TU4571	chr1	116935493	116935698	197	2.81	2	116935493-116935599	116935609-116935698
TU4572	chr1	116940620	116940824	180	2.15	2	116940620-116940709	116940735-116940824
TU4573	chr1	116943939	116944159	180	2.77	2	116943939-116944028	116944070-116944159
TU4574	chr1	116978951	116979891	189	6.41	2	116978951-116979079	116979832-116979891
TU4575	chr1	116980816	116988897	965	19.46	7	116980816-116980957	116982471-116982554	116982591-116982787	116982907-116983052	116985650-116985877	116985893-116985941	116988779-116988897
TU4576	chr1	116986038	116986279	242	4.02	1	116986038-116986279
TU4577	chr1	117017709	117018136	407	3.73	3	117017709-117017798	117017816-117018042	117018047-117018136
TU4578	chr1	117028224	117028456	233	4.01	1	117028224-117028456
TU4579	chr1	117028662	117028981	236	2.23	3	117028662-117028721	117028774-117028863	117028896-117028981
TU4580	chr1	117029241	117029498	258	4.94	1	117029241-117029498
TU4581	chr1	117029603	117029805	180	2.26	2	117029603-117029692	117029716-117029805
TU4582	chr1	117029928	117030144	198	5.36	2	117029928-117030024	117030044-117030144
TU4583	chr1	117031183	117031590	408	6.70	1	117031183-117031590
TU4584	chr1	117314503	117314712	164	2.25	2	117314503-117314576	117314623-117314712
TU4585	chr1	117314840	117315066	180	2.24	2	117314840-117314929	117314977-117315066
TU4586	chr1	117320397	117320862	359	2.46	4	117320397-117320447	117320495-117320584	117320619-117320746	117320773-117320862
TU4587	chr1	117321357	117321546	184	3.77	2	117321357-117321455	117321462-117321546
TU4588	chr1	117322744	117322927	180	2.48	2	117322744-117322833	117322838-117322927
TU4589	chr1	117323258	117323450	180	2.94	2	117323258-117323347	117323361-117323450
TU4590	chr1	117324895	117325095	180	2.64	2	117324895-117324984	117325006-117325095
TU4591	chr1	117329557	117329787	231	2.64	1	117329557-117329787
TU4592	chr1	117329961	117330182	197	7.98	2	117329961-117330059	117330085-117330182
TU4593	chr1	117331602	117331895	291	3.04	3	117331602-117331691	117331693-117331803	117331806-117331895
TU4594	chr1	117332560	117332754	180	2.14	2	117332560-117332649	117332665-117332754
TU4595	chr1	117333096	117333310	191	2.47	2	117333096-117333185	117333210-117333310
TU4596	chr1	117333537	117333756	180	2.00	2	117333537-117333626	117333667-117333756
TU4597	chr1	117335240	117335528	289	5.54	1	117335240-117335528
TU4598	chr1	117336724	117336916	180	3.45	2	117336724-117336813	117336827-117336916
TU4599	chr1	117337082	117337293	212	3.90	1	117337082-117337293
TU4600	chr1	117340063	117340256	180	2.00	2	117340063-117340152	117340167-117340256
TU4601	chr1	117344982	117345177	162	2.00	2	117344982-117345055	117345090-117345177
TU4602	chr1	117345635	117348291	259	4.39	2	117345635-117345750	117348149-117348291
TU4603	chr1	117355298	117355493	180	2.00	2	117355298-117355387	117355404-117355493
TU4604	chr1	117362963	117363172	180	2.00	2	117362963-117363052	117363083-117363172
TU4605	chr1	117365325	117365535	185	3.23	2	117365325-117365419	117365446-117365535
TU4606	chr1	117366451	117366675	222	3.77	2	117366451-117366568	117366572-117366675
TU4607	chr1	117367718	117367905	180	2.86	2	117367718-117367807	117367816-117367905
TU4608	chr1	117389081	117390039	490	3.85	4	117389081-117389137	117389142-117389339	117389783-117389927	117389950-117390039
TU4609	chr1	117400088	117400301	180	2.00	2	117400088-117400177	117400212-117400301
TU4610	chr1	117432590	117432785	180	2.00	2	117432590-117432679	117432696-117432785
TU4611	chr1	117433835	117434073	229	3.81	2	117433835-117433934	117433945-117434073
TU4612	chr1	117479982	117480219	238	3.21	1	117479982-117480219
TU4613	chr1	117480833	117481060	220	3.75	2	117480833-117480922	117480931-117481060
TU4614	chr1	117481444	117481665	218	2.61	2	117481444-117481549	117481554-117481665
TU4615	chr1	117481882	117482074	168	2.00	2	117481882-117481967	117481993-117482074
TU4616	chr1	117482327	117482644	308	3.45	2	117482327-117482544	117482555-117482644
TU4617	chr1	117483375	117483623	234	2.47	2	117483375-117483518	117483534-117483623
TU4618	chr1	117484318	117484722	388	5.34	2	117484318-117484615	117484633-117484722
TU4619	chr1	117484746	117484943	180	2.73	2	117484746-117484835	117484854-117484943
TU4620	chr1	117485295	117485524	230	3.16	1	117485295-117485524
TU4621	chr1	117485689	117486020	332	4.29	1	117485689-117486020
TU4622	chr1	117486196	117486652	399	2.95	4	117486196-117486268	117486319-117486408	117486413-117486534	117486539-117486652
TU4623	chr1	117486817	117487071	255	7.31	1	117486817-117487071
TU4624	chr1	117487287	117487586	255	2.87	3	117487287-117487376	117487394-117487502	117487531-117487586
TU4625	chr1	117487654	117487867	195	3.77	2	117487654-117487746	117487766-117487867
TU4626	chr1	117488142	117488356	196	3.41	2	117488142-117488231	117488251-117488356
TU4627	chr1	117488606	117489259	643	4.48	2	117488606-117489158	117489170-117489259
TU4628	chr1	117490341	117490552	182	2.57	2	117490341-117490432	117490463-117490552
TU4629	chr1	117491017	117491254	224	3.11	2	117491017-117491150	117491165-117491254
TU4630	chr1	117491432	117491862	379	2.70	4	117491432-117491521	117491539-117491652	117491658-117491750	117491781-117491862
TU4631	chr1	117492767	117492967	178	2.34	2	117492767-117492856	117492880-117492967
TU4632	chr1	117494698	117495015	318	2.89	1	117494698-117495015
TU4633	chr1	117495912	117496171	260	3.80	1	117495912-117496171
TU4634	chr1	117497098	117497428	321	4.95	2	117497098-117497312	117497323-117497428
TU4635	chr1	117497696	117498015	309	4.81	3	117497696-117497794	117497805-117497924	117497926-117498015
TU4636	chr1	117498328	117498562	229	3.89	2	117498328-117498445	117498452-117498562
TU4637	chr1	117498607	117498818	176	2.43	2	117498607-117498696	117498733-117498818
TU4638	chr1	117499092	117499881	743	3.42	6	117499092-117499162	117499167-117499260	117499268-117499439	117499465-117499582	117499586-117499726	117499735-117499881
TU4639	chr1	117500309	117500514	206	2.96	1	117500309-117500514
TU4640	chr1	117500666	117501093	427	5.84	2	117500666-117500863	117500865-117501093
TU4641	chr1	117501200	117502004	744	9.53	3	117501200-117501559	117501562-117501691	117501751-117502004
TU4642	chr1	117502328	117502790	428	4.69	3	117502328-117502443	117502454-117502577	117502603-117502790
TU4643	chr1	117503173	117503480	291	2.30	3	117503173-117503262	117503271-117503381	117503391-117503480
TU4644	chr1	117503559	117503748	180	3.09	2	117503559-117503648	117503659-117503748
TU4645	chr1	117503869	117504101	233	3.67	1	117503869-117504101
TU4646	chr1	117504187	117504468	282	4.38	1	117504187-117504468
TU4647	chr1	117504713	117505152	322	2.45	3	117504713-117504802	117504876-117504926	117504972-117505152
TU4648	chr1	117505233	117505447	180	2.59	2	117505233-117505322	117505358-117505447
TU4649	chr1	117505526	117505702	177	3.80	1	117505526-117505702
TU4650	chr1	117505853	117506034	153	2.00	2	117505853-117505938	117505968-117506034
TU4651	chr1	117507201	117507718	442	4.84	3	117507201-117507315	117507320-117507422	117507495-117507718
TU4652	chr1	117507784	117508209	388	5.34	3	117507784-117507943	117507957-117508094	117508120-117508209
TU4653	chr1	117508437	117509253	690	3.53	5	117508437-117508528	117508543-117508714	117508746-117508956	117509030-117509140	117509150-117509253
TU4654	chr1	117509410	117509839	393	5.43	2	117509410-117509494	117509532-117509839
TU4655	chr1	117510245	117512260	1946	7.28	7	117510245-117510334	117510348-117510454	117510457-117510766	117510785-117511710	117511722-117511836	117511849-117512099	117512114-117512260
TU4656	chr1	117515559	117517117	1551	8.23	2	117515559-117515672	117515681-117517117
TU4657	chr1	117517278	117517836	559	7.63	1	117517278-117517836
TU4658	chr1	117517868	117519293	1400	9.06	5	117517868-117518082	117518087-117518469	117518471-117518814	117518834-117519185	117519188-117519293
TU4659	chr1	117519343	117519622	280	6.35	1	117519343-117519622
TU4660	chr1	117519872	117520072	180	2.88	2	117519872-117519961	117519983-117520072
TU4661	chr1	117520155	117520719	525	6.93	2	117520155-117520381	117520422-117520719
TU4662	chr1	117520880	117521084	185	2.92	2	117520880-117520969	117520990-117521084
TU4663	chr1	117521166	117521361	180	2.11	2	117521166-117521255	117521272-117521361
TU4664	chr1	117521660	117521861	167	2.00	2	117521660-117521739	117521775-117521861
TU4665	chr1	117522827	117523184	259	3.72	3	117522827-117522916	117522957-117523052	117523112-117523184
TU4666	chr1	117524054	117524420	342	4.99	3	117524054-117524168	117524177-117524305	117524323-117524420
TU4667	chr1	117524949	117525290	210	2.12	3	117524949-117524996	117525074-117525163	117525219-117525290
TU4668	chr1	117526001	117526186	166	2.00	2	117526001-117526083	117526104-117526186
TU4669	chr1	117527528	117527741	157	2.34	2	117527528-117527617	117527675-117527741
TU4670	chr1	117528811	117529001	180	2.18	2	117528811-117528900	117528912-117529001
TU4671	chr1	117529813	117530522	641	3.42	5	117529813-117529944	117529946-117530068	117530075-117530280	117530314-117530403	117530433-117530522
TU4672	chr1	117531418	117531618	180	2.66	2	117531418-117531507	117531529-117531618
TU4673	chr1	117532471	117532685	180	3.44	2	117532471-117532560	117532596-117532685
TU4674	chr1	117535716	117535958	243	5.42	1	117535716-117535958
TU4675	chr1	117579200	117579385	180	2.00	2	117579200-117579289	117579296-117579385
TU4676	chr1	117580820	117581078	240	3.35	2	117580820-117580969	117580989-117581078
TU4677	chr1	117584453	117585800	1218	31.37	6	117584453-117584542	117584555-117585295	117585317-117585411	117585442-117585568	117585617-117585706	117585726-117585800
TU4678	chr1	117585863	117587268	1380	7.56	2	117585863-117587152	117587179-117587268
TU4679	chr1	117587306	117588928	1593	13.29	4	117587306-117588179	117588184-117588281	117588297-117588826	117588838-117588928
TU4680	chr1	117589010	117592203	3157	19.41	2	117589010-117590346	117590384-117592203
TU4681	chr1	117592345	117595280	2743	11.54	4	117592345-117593664	117593723-117593982	117594049-117595134	117595204-117595280
TU4682	chr1	117595794	117596078	285	4.71	1	117595794-117596078
TU4683	chr1	117596174	117596649	436	5.67	2	117596174-117596263	117596304-117596649
TU4684	chr1	117596702	117596970	269	5.45	1	117596702-117596970
TU4685	chr1	117597200	117597423	213	4.72	2	117597200-117597318	117597330-117597423
TU4686	chr1	117597692	117597899	180	2.00	2	117597692-117597781	117597810-117597899
TU4687	chr1	117598058	117598261	194	4.60	2	117598058-117598151	117598162-117598261
TU4688	chr1	117598291	117598612	322	6.13	1	117598291-117598612
TU4689	chr1	117598624	117599009	377	4.51	2	117598624-117598910	117598920-117599009
TU4690	chr1	117599069	117599474	386	3.41	3	117599069-117599174	117599184-117599352	117599364-117599474
TU4691	chr1	117599549	117600201	586	3.98	3	117599549-117599767	117599796-117599885	117599925-117600201
TU4692	chr1	117600960	117601126	159	2.08	2	117600960-117601028	117601037-117601126
TU4693	chr1	117601202	117601544	255	2.30	3	117601202-117601250	117601317-117601433	117601456-117601544
TU4694	chr1	117602267	117602558	292	2.76	1	117602267-117602558
TU4695	chr1	117602884	117603262	379	5.93	1	117602884-117603262
TU4696	chr1	117603349	117603556	208	15.67	1	117603349-117603556
TU4697	chr1	117603854	117604576	711	9.27	3	117603854-117604108	117604117-117604214	117604219-117604576
TU4698	chr1	117604715	117605103	352	3.91	2	117604715-117604958	117604996-117605103
TU4699	chr1	117605152	117606363	1147	4.80	4	117605152-117605557	117605563-117605742	117605755-117605847	117605896-117606363
TU4700	chr1	117606568	117606881	314	4.04	1	117606568-117606881
TU4701	chr1	117607046	117609423	2303	9.59	4	117607046-117607573	117607591-117607685	117607742-117609021	117609024-117609423
TU4702	chr1	117609428	117610384	916	10.43	3	117609428-117609509	117609535-117610209	117610226-117610384
TU4703	chr1	117610447	117611099	639	10.66	2	117610447-117610995	117611010-117611099
TU4704	chr1	117611282	117613288	1966	8.12	3	117611282-117611688	117611713-117612867	117612885-117613288
TU4705	chr1	117613436	117614529	1092	13.56	2	117613436-117613562	117613565-117614529
TU4706	chr1	117614564	117617669	3053	20.28	2	117614564-117614865	117614919-117617669
TU4707	chr1	117617674	117621100	3370	18.24	5	117617674-117617910	117617932-117620474	117620479-117620802	117620811-117620984	117621009-117621100
TU4708	chr1	117621246	117621679	417	11.03	3	117621246-117621342	117621345-117621440	117621456-117621679
TU4709	chr1	117621766	117622087	322	5.57	1	117621766-117622087
TU4710	chr1	117622499	117622787	289	5.84	1	117622499-117622787
TU4711	chr1	117622843	117623699	801	5.32	4	117622843-117623071	117623100-117623271	117623283-117623592	117623610-117623699
TU4712	chr1	117623875	117624127	253	5.60	1	117623875-117624127
TU4713	chr1	117624265	117624443	162	2.00	2	117624265-117624354	117624372-117624443
TU4714	chr1	117625235	117625430	175	2.00	2	117625235-117625324	117625346-117625430
TU4715	chr1	117627329	117627625	297	4.13	1	117627329-117627625
TU4716	chr1	117627854	117628543	615	3.90	4	117627854-117627914	117627970-117628077	117628097-117628487	117628489-117628543
TU4717	chr1	117628587	117628885	264	2.33	3	117628587-117628670	117628687-117628776	117628796-117628885
TU4718	chr1	117628930	117629877	885	4.90	4	117628930-117629029	117629038-117629423	117629478-117629592	117629594-117629877
TU4719	chr1	117629969	117630792	750	6.32	4	117629969-117630058	117630075-117630433	117630466-117630555	117630582-117630792
TU4720	chr1	117630961	117631215	255	5.02	1	117630961-117631215
TU4721	chr1	117635350	117637079	1730	9.24	1	117635350-117637079
TU4722	chr1	117637102	117637708	571	11.12	2	117637102-117637582	117637619-117637708
TU4723	chr1	117637758	117638885	1108	9.14	2	117637758-117638777	117638798-117638885
TU4724	chr1	117638927	117639358	432	13.51	1	117638927-117639358
TU4725	chr1	117639399	117639871	439	8.19	2	117639399-117639747	117639782-117639871
TU4726	chr1	117643300	117643508	180	2.00	2	117643300-117643389	117643419-117643508
TU4727	chr1	117643611	117643808	180	2.00	2	117643611-117643700	117643719-117643808
TU4728	chr1	117643944	117644670	617	4.05	5	117643944-117644044	117644059-117644166	117644189-117644416	117644479-117644568	117644581-117644670
TU4729	chr1	117645165	117645351	180	2.41	2	117645165-117645254	117645262-117645351
TU4730	chr1	117647473	117647682	204	3.23	2	117647473-117647564	117647571-117647682
TU4731	chr1	117648192	117648377	186	2.90	1	117648192-117648377
TU4732	chr1	117650364	117650575	180	2.76	2	117650364-117650453	117650486-117650575
TU4733	chr1	117651063	117651321	259	2.66	1	117651063-117651321
TU4734	chr1	117651499	117651880	306	4.20	3	117651499-117651588	117651613-117651753	117651806-117651880
TU4735	chr1	117652292	117652518	182	3.25	2	117652292-117652381	117652427-117652518
TU4736	chr1	117652766	117653258	476	3.42	3	117652766-117652887	117652903-117653166	117653169-117653258
TU4737	chr1	117653574	117653742	157	2.29	2	117653574-117653676	117653689-117653742
TU4738	chr1	117655577	117655788	180	2.00	2	117655577-117655666	117655699-117655788
TU4739	chr1	117663120	117663328	177	2.02	2	117663120-117663206	117663239-117663328
TU4740	chr1	117664285	117664618	295	3.56	3	117664285-117664388	117664394-117664494	117664529-117664618
TU4741	chr1	117666314	117666509	173	2.00	2	117666314-117666403	117666427-117666509
TU4742	chr1	117667294	117667502	171	2.00	2	117667294-117667374	117667413-117667502
TU4743	chr1	117669150	117669352	179	2.00	2	117669150-117669239	117669264-117669352
TU4744	chr1	117669503	117669702	189	3.26	2	117669503-117669600	117669612-117669702
TU4745	chr1	117669963	117670200	238	5.57	1	117669963-117670200
TU4746	chr1	117671400	117671605	180	2.95	2	117671400-117671489	117671516-117671605
TU4747	chr1	117672045	117672239	180	2.09	2	117672045-117672134	117672150-117672239
TU4748	chr1	117678069	117678335	229	2.76	2	117678069-117678189	117678228-117678335
TU4749	chr1	117686042	117686252	185	2.56	2	117686042-117686131	117686158-117686252
TU4750	chr1	117693003	117693195	180	2.00	2	117693003-117693092	117693106-117693195
TU4751	chr1	117696679	117696900	222	3.98	1	117696679-117696900
TU4752	chr1	117704810	117705037	228	2.69	1	117704810-117705037
TU4753	chr1	117705040	117705228	176	2.99	2	117705040-117705144	117705158-117705228
TU4754	chr1	117709552	117709761	180	2.00	2	117709552-117709641	117709672-117709761
TU4755	chr1	117713016	117713224	180	2.00	2	117713016-117713105	117713135-117713224
TU4756	chr1	117717031	117717225	180	2.00	2	117717031-117717120	117717136-117717225
TU4757	chr1	117721469	117721800	296	3.27	3	117721469-117721558	117721589-117721704	117721711-117721800
TU4758	chr1	117721967	117722164	175	2.00	2	117721967-117722055	117722079-117722164
TU4759	chr1	117722239	117722439	180	3.91	2	117722239-117722328	117722350-117722439
TU4760	chr1	117723526	117723725	151	2.24	2	117723526-117723615	117723665-117723725
TU4761	chr1	117723864	117724050	180	2.46	2	117723864-117723953	117723961-117724050
TU4762	chr1	117724961	117725166	179	2.04	2	117724961-117725050	117725078-117725166
TU4763	chr1	117727641	117734352	4605	14.89	7	117727641-117728023	117728088-117728177	117728214-117728303	117730267-117730566	117730586-117731045	117731067-117733582	117733587-117734352
TU4764	chr1	117728658	117728860	180	3.20	2	117728658-117728747	117728771-117728860
TU4765	chr1	117729287	117729777	491	5.76	1	117729287-117729777
TU4766	chr1	117729803	117729992	172	2.00	2	117729803-117729888	117729907-117729992
TU4767	chr1	117735182	117735363	151	2.00	2	117735182-117735269	117735301-117735363
TU4768	chr1	117735405	117735606	180	2.00	2	117735405-117735494	117735517-117735606
TU4769	chr1	117736544	117736739	187	5.08	2	117736544-117736639	117736649-117736739
TU4770	chr1	117737032	117737239	202	4.23	2	117737032-117737136	117737143-117737239
TU4771	chr1	117737912	117738354	368	2.48	4	117737912-117738015	117738017-117738106	117738156-117738245	117738271-117738354
TU4772	chr1	117738633	117738972	330	5.06	2	117738633-117738694	117738705-117738972
TU4773	chr1	117739068	117739269	180	2.84	2	117739068-117739157	117739180-117739269
TU4774	chr1	117746006	117746202	180	2.12	2	117746006-117746095	117746113-117746202
TU4775	chr1	117746325	117746524	175	2.00	2	117746325-117746410	117746436-117746524
TU4776	chr1	117746884	117747067	180	2.00	2	117746884-117746973	117746978-117747067
TU4777	chr1	117750276	117750497	180	2.06	2	117750276-117750365	117750408-117750497
TU4778	chr1	117752830	117753023	180	2.00	2	117752830-117752919	117752934-117753023
TU4779	chr1	117759294	117759503	204	3.71	2	117759294-117759405	117759412-117759503
TU4780	chr1	117760263	117760445	162	2.00	2	117760263-117760351	117760373-117760445
TU4781	chr1	117774376	117774588	180	2.81	2	117774376-117774465	117774499-117774588
TU4782	chr1	117775223	117775420	180	2.00	2	117775223-117775312	117775331-117775420
TU4783	chr1	117819673	117820006	248	2.81	3	117819673-117819730	117819788-117819887	117819917-117820006
TU4784	chr1	117851061	117851472	357	4.31	2	117851061-117851107	117851163-117851472
TU4785	chr1	117851619	117851814	184	3.36	2	117851619-117851708	117851721-117851814
TU4786	chr1	117854864	117855083	180	2.00	2	117854864-117854953	117854994-117855083
TU4787	chr1	117855633	117855828	180	2.00	2	117855633-117855722	117855739-117855828
TU4788	chr1	117857505	117857713	180	2.50	2	117857505-117857594	117857624-117857713
TU4789	chr1	117858149	117858443	257	2.31	2	117858149-117858315	117858354-117858443
TU4790	chr1	117858859	117859047	180	2.14	2	117858859-117858948	117858958-117859047
TU4791	chr1	117859253	117859470	209	3.43	2	117859253-117859353	117859363-117859470
TU4792	chr1	117859714	117859910	152	2.37	2	117859714-117859806	117859852-117859910
TU4793	chr1	117860041	117860439	341	3.29	3	117860041-117860130	117860156-117860316	117860350-117860439
TU4794	chr1	117861134	117861387	254	3.41	1	117861134-117861387
TU4795	chr1	117862317	117864342	2026	109.08	1	117862317-117864342
TU4796	chr1	117864690	117865061	372	132.50	1	117864690-117865061
TU4797	chr1	117935748	117944828	163	2.00	2	117935748-117935837	117944756-117944828
TU4798	chr1	118212798	118212991	180	2.93	2	118212798-118212887	118212902-118212991
TU4799	chr1	118329034	118329426	393	4.57	1	118329034-118329426
TU4800	chr1	118329594	118329919	326	5.02	1	118329594-118329919
TU4801	chr1	118329977	118330182	191	5.60	2	118329977-118330075	118330091-118330182
TU4802	chr1	118330291	118339396	2611	20.14	5	118330291-118330444	118330494-118331832	118333531-118333736	118336525-118337206	118339167-118339396
TU4803	chr1	118334249	118334461	199	3.81	2	118334249-118334341	118334356-118334461
TU4804	chr1	118335822	118336026	157	2.00	2	118335822-118335889	118335938-118336026
TU4805	chr1	118336275	118336460	180	2.18	2	118336275-118336364	118336371-118336460
TU4806	chr1	118492631	118493051	375	4.71	3	118492631-118492720	118492751-118492920	118492937-118493051
TU4807	chr1	118511761	118516954	331	6.06	3	118511761-118511927	118516782-118516888	118516898-118516954
TU4808	chr1	118517829	118523864	221	5.95	2	118517829-118517969	118523785-118523864
TU4809	chr1	118526338	118526557	180	2.00	2	118526338-118526427	118526468-118526557
TU4810	chr1	118546873	118547096	202	2.74	2	118546873-118546962	118546985-118547096
TU4811	chr1	118547699	118547903	180	2.81	2	118547699-118547788	118547814-118547903
TU4812	chr1	118547918	118548107	180	2.00	2	118547918-118548007	118548018-118548107
TU4813	chr1	118548199	118548395	197	3.51	1	118548199-118548395
TU4814	chr1	118549364	118549745	329	4.53	2	118549364-118549617	118549671-118549745
TU4815	chr1	118549960	118550150	180	2.34	2	118549960-118550049	118550061-118550150
TU4816	chr1	118550167	118550487	257	4.27	3	118550167-118550261	118550287-118550381	118550421-118550487
TU4817	chr1	118550602	118551332	645	5.42	3	118550602-118550882	118550951-118551224	118551243-118551332
TU4818	chr1	118551451	118551871	407	4.07	2	118551451-118551729	118551744-118551871
TU4819	chr1	118552283	118552486	180	2.48	2	118552283-118552372	118552397-118552486
TU4820	chr1	118552728	118558010	260	4.02	2	118552728-118552897	118557921-118558010
TU4821	chr1	118558246	118558404	159	2.90	1	118558246-118558404
TU4822	chr1	118558511	118558827	317	6.84	1	118558511-118558827
TU4823	chr1	118563450	118565440	274	16.12	2	118563450-118563577	118565295-118565440
TU4824	chr1	118566633	118566964	315	4.35	2	118566633-118566839	118566857-118566964
TU4825	chr1	118567207	118567679	462	3.44	2	118567207-118567392	118567404-118567679
TU4826	chr1	118568002	118568199	183	3.81	2	118568002-118568093	118568109-118568199
TU4827	chr1	118568212	118568423	161	2.01	2	118568212-118568301	118568353-118568423
TU4828	chr1	118568798	118568991	173	2.35	2	118568798-118568880	118568902-118568991
TU4829	chr1	118604018	118604263	246	10.74	1	118604018-118604263
TU4830	chr1	118604537	118605613	1077	17.12	1	118604537-118605613
TU4831	chr1	118605642	118605859	180	2.97	2	118605642-118605731	118605770-118605859
TU4832	chr1	118606253	118606451	170	2.00	2	118606253-118606340	118606370-118606451
TU4833	chr1	118606903	118607109	180	2.69	2	118606903-118606992	118607020-118607109
TU4834	chr1	118607210	118607517	276	3.03	2	118607210-118607299	118607332-118607517
TU4835	chr1	118607880	118608170	288	3.35	2	118607880-118607969	118607973-118608170
TU4836	chr1	118608247	118608446	180	2.00	2	118608247-118608336	118608357-118608446
TU4837	chr1	118608620	118608968	294	2.54	3	118608620-118608709	118608721-118608834	118608879-118608968
TU4838	chr1	118609154	118609785	613	5.80	3	118609154-118609244	118609251-118609673	118609687-118609785
TU4839	chr1	118609818	118610471	626	5.00	2	118609818-118610063	118610092-118610471
TU4840	chr1	118617803	118618004	180	2.38	2	118617803-118617892	118617915-118618004
TU4841	chr1	118618755	118618969	180	2.00	2	118618755-118618844	118618880-118618969
TU4842	chr1	118621383	118621600	180	2.00	2	118621383-118621472	118621511-118621600
TU4843	chr1	118622643	118622836	160	2.00	2	118622643-118622718	118622753-118622836
TU4844	chr1	118625793	118625976	165	2.00	2	118625793-118625872	118625892-118625976
TU4845	chr1	118629098	118629307	180	2.00	2	118629098-118629187	118629218-118629307
TU4846	chr1	118651083	118652232	245	6.01	2	118651083-118651276	118652182-118652232
TU4847	chr1	118658090	118667532	460	4.81	4	118658090-118658226	118659119-118659234	118664146-118664270	118667451-118667532
TU4848	chr1	118671828	118672022	183	2.57	2	118671828-118671917	118671930-118672022
TU4849	chr1	118683525	118684859	1335	39.16	1	118683525-118684859
TU4850	chr1	118721306	118721591	286	2.70	1	118721306-118721591
TU4851	chr1	118722289	118722617	271	4.77	3	118722289-118722365	118722421-118722522	118722526-118722617
TU4852	chr1	118722870	118723060	160	2.00	2	118722870-118722940	118722972-118723060
TU4853	chr1	118723553	118723991	397	3.58	3	118723553-118723642	118723663-118723797	118723820-118723991
TU4854	chr1	118732626	118732838	213	2.54	1	118732626-118732838
TU4855	chr1	118735429	118735628	180	2.42	2	118735429-118735518	118735539-118735628
TU4856	chr1	118737175	118737410	236	2.39	1	118737175-118737410
TU4857	chr1	118755795	118755952	154	2.39	2	118755795-118755846	118755851-118755952
TU4858	chr1	118756374	118756551	168	2.00	2	118756374-118756460	118756471-118756551
TU4859	chr1	118759062	118759254	193	3.21	1	118759062-118759254
TU4860	chr1	118759479	118759664	163	2.00	2	118759479-118759565	118759589-118759664
TU4861	chr1	118761823	118762040	198	6.31	2	118761823-118761914	118761935-118762040
TU4862	chr1	118764750	118764954	180	2.49	2	118764750-118764839	118764865-118764954
TU4863	chr1	118765247	118765455	183	2.39	2	118765247-118765336	118765363-118765455
TU4864	chr1	118766051	118766266	200	3.42	2	118766051-118766140	118766157-118766266
TU4865	chr1	118767177	118767379	177	2.91	2	118767177-118767266	118767293-118767379
TU4866	chr1	118768409	118768621	180	2.00	2	118768409-118768498	118768532-118768621
TU4867	chr1	118769984	118770277	284	2.52	2	118769984-118770177	118770188-118770277
TU4868	chr1	118770371	118770578	178	2.38	2	118770371-118770458	118770489-118770578
TU4869	chr1	118771261	118772035	668	4.30	4	118771261-118771350	118771424-118771514	118771525-118771675	118771700-118772035
TU4870	chr1	118772510	118772715	206	3.05	1	118772510-118772715
TU4871	chr1	118773267	118773494	207	3.24	2	118773267-118773360	118773382-118773494
TU4872	chr1	118773673	118773894	222	3.10	1	118773673-118773894
TU4873	chr1	118775192	118775444	252	2.06	2	118775192-118775281	118775283-118775444
TU4874	chr1	118775775	118775999	202	2.58	2	118775775-118775864	118775888-118775999
TU4875	chr1	118776181	118776396	181	3.17	2	118776181-118776271	118776307-118776396
TU4876	chr1	118777772	118778238	431	2.94	3	118777772-118777861	118777886-118778138	118778151-118778238
TU4877	chr1	118779082	118779288	197	2.36	2	118779082-118779188	118779199-118779288
TU4878	chr1	118779427	118779686	260	3.45	1	118779427-118779686
TU4879	chr1	118779917	118780135	180	2.47	2	118779917-118780006	118780046-118780135
TU4880	chr1	118780406	118780621	195	3.70	2	118780406-118780506	118780528-118780621
TU4881	chr1	118781005	118781369	323	3.01	3	118781005-118781094	118781112-118781254	118781280-118781369
TU4882	chr1	118782035	118782313	251	3.53	2	118782035-118782126	118782155-118782313
TU4883	chr1	118782410	118782609	180	3.86	2	118782410-118782499	118782520-118782609
TU4884	chr1	118782813	118783368	404	2.12	5	118782813-118782886	118782925-118782998	118783021-118783103	118783158-118783247	118783286-118783368
TU4885	chr1	118867146	118867351	162	2.00	2	118867146-118867235	118867280-118867351
TU4886	chr1	118867448	118867636	189	3.22	1	118867448-118867636
TU4887	chr1	118867897	118868161	265	5.32	1	118867897-118868161
TU4888	chr1	118868450	118868627	178	3.33	1	118868450-118868627
TU4889	chr1	118868679	118890341	3045	18.00	7	118868679-118868981	118869174-118871168	118871254-118871311	118874263-118874498	118884201-118884435	118888724-118888860	118890261-118890341
TU4890	chr1	118871339	118872143	771	3.62	2	118871339-118871428	118871463-118872143
TU4891	chr1	118872868	118873202	299	3.18	3	118872868-118872967	118872972-118873080	118873113-118873202
TU4892	chr1	118873391	118873579	180	2.46	2	118873391-118873480	118873490-118873579
TU4893	chr1	118873988	118874241	254	4.84	1	118873988-118874241
TU4894	chr1	118876112	118876486	307	2.49	3	118876112-118876198	118876259-118876388	118876397-118876486
TU4895	chr1	118878563	118878790	223	3.84	2	118878563-118878679	118878685-118878790
TU4896	chr1	118878833	118879038	175	2.00	2	118878833-118878917	118878949-118879038
TU4897	chr1	118879431	118879768	288	3.11	2	118879431-118879494	118879545-118879768
TU4898	chr1	118881272	118881458	157	2.00	2	118881272-118881355	118881386-118881458
TU4899	chr1	118914027	118914223	158	2.00	2	118914027-118914112	118914152-118914223
TU4900	chr1	118914977	118915174	180	2.00	2	118914977-118915066	118915085-118915174
TU4901	chr1	118915248	118915582	297	4.05	3	118915248-118915344	118915360-118915469	118915493-118915582
TU4902	chr1	118916365	118916674	281	2.88	3	118916365-118916456	118916465-118916580	118916602-118916674
TU4903	chr1	118916874	118917203	270	2.50	3	118916874-118916963	118917017-118917106	118917114-118917203
TU4904	chr1	118917361	118917651	228	4.24	3	118917361-118917403	118917447-118917541	118917562-118917651
TU4905	chr1	118918165	118918361	180	2.60	2	118918165-118918254	118918272-118918361
TU4906	chr1	118918649	118918850	180	2.00	2	118918649-118918738	118918761-118918850
TU4907	chr1	118922793	118925196	442	8.85	4	118922793-118922859	118923526-118923673	118923943-118924079	118925107-118925196
TU4908	chr1	118951473	118951894	390	2.71	3	118951473-118951588	118951601-118951784	118951805-118951894
TU4909	chr1	119044030	119044226	170	2.00	2	119044030-119044109	119044137-119044226
TU4910	chr1	119045774	119045967	180	2.45	2	119045774-119045863	119045878-119045967
TU4911	chr1	119046127	119046333	180	2.00	2	119046127-119046216	119046244-119046333
TU4912	chr1	119048222	119048419	198	2.87	1	119048222-119048419
TU4913	chr1	119048687	119048911	225	2.79	1	119048687-119048911
TU4914	chr1	119051633	119057102	156	5.59	2	119051633-119051689	119057004-119057102
TU4915	chr1	119054301	119054489	180	2.00	2	119054301-119054390	119054400-119054489
TU4916	chr1	119059635	119059840	180	2.93	2	119059635-119059724	119059751-119059840
TU4917	chr1	119062267	119062464	168	2.00	2	119062267-119062347	119062378-119062464
TU4918	chr1	119064462	119064669	180	2.71	2	119064462-119064551	119064580-119064669
TU4919	chr1	119065380	119065587	180	2.00	2	119065380-119065469	119065498-119065587
TU4920	chr1	119067023	119067220	180	2.00	2	119067023-119067112	119067131-119067220
TU4921	chr1	119136515	119136862	319	4.23	2	119136515-119136605	119136635-119136862
TU4922	chr1	119141526	119141709	180	2.90	2	119141526-119141615	119141620-119141709
TU4923	chr1	119146979	119147189	180	2.68	2	119146979-119147068	119147100-119147189
TU4924	chr1	119147299	119147684	368	3.98	2	119147299-119147621	119147640-119147684
TU4925	chr1	119147967	119148300	334	4.33	1	119147967-119148300
TU4926	chr1	119150639	119150962	292	3.77	3	119150639-119150729	119150737-119150840	119150866-119150962
TU4927	chr1	119282194	119282383	180	2.68	2	119282194-119282283	119282294-119282383
TU4928	chr1	119307756	119307964	173	2.00	2	119307756-119307842	119307879-119307964
TU4929	chr1	119340413	119340627	191	2.36	2	119340413-119340502	119340527-119340627
TU4930	chr1	119400118	119400326	209	4.59	1	119400118-119400326
TU4931	chr1	119433095	119433306	180	2.46	2	119433095-119433184	119433217-119433306
TU4932	chr1	119468639	119468835	172	2.00	2	119468639-119468725	119468751-119468835
TU4933	chr1	119483225	119483494	268	4.48	2	119483225-119483439	119483442-119483494
TU4934	chr1	119486605	119486814	175	2.00	2	119486605-119486689	119486725-119486814
TU4935	chr1	119623682	119623877	180	2.00	2	119623682-119623771	119623788-119623877
TU4936	chr1	119704193	119704406	180	2.00	2	119704193-119704282	119704317-119704406
TU4937	chr1	119755225	119755431	180	2.48	2	119755225-119755314	119755342-119755431
TU4938	chr1	119766311	119766512	179	2.00	2	119766311-119766399	119766423-119766512
TU4939	chr1	119766837	119767019	180	2.00	2	119766837-119766926	119766930-119767019
TU4940	chr1	119779436	119779636	174	2.00	2	119779436-119779521	119779549-119779636
TU4941	chr1	119783004	119788628	261	6.89	3	119783004-119783145	119788419-119788488	119788580-119788628
TU4942	chr1	119789153	119789368	180	2.91	2	119789153-119789242	119789279-119789368
TU4943	chr1	119801959	119802321	156	2.90	2	119801959-119802048	119802256-119802321
TU4944	chr1	119809378	119815591	471	6.59	4	119809378-119809506	119812910-119813058	119814132-119814234	119815502-119815591
TU4945	chr1	119821909	119824151	405	8.98	2	119821909-119822002	119823841-119824151
TU4946	chr1	119822151	119822341	180	2.00	2	119822151-119822240	119822252-119822341
TU4947	chr1	119829289	119829505	180	2.94	2	119829289-119829378	119829416-119829505
TU4948	chr1	119838272	119838619	303	3.42	2	119838272-119838351	119838397-119838619
TU4949	chr1	119838980	119839168	180	2.89	2	119838980-119839069	119839079-119839168
TU4950	chr1	119843328	119843524	184	4.33	2	119843328-119843418	119843432-119843524
TU4951	chr1	119846148	119846343	180	2.15	2	119846148-119846237	119846254-119846343
TU4952	chr1	119846895	119847103	181	5.13	2	119846895-119846984	119847013-119847103
TU4953	chr1	119850738	119852309	463	3.91	3	119850738-119851034	119852123-119852198	119852220-119852309
TU4954	chr1	119853422	119853593	160	2.49	2	119853422-119853511	119853524-119853593
TU4955	chr1	119854565	119854892	284	3.07	3	119854565-119854654	119854693-119854782	119854789-119854892
TU4956	chr1	119858116	119858326	166	2.00	2	119858116-119858197	119858243-119858326
TU4957	chr1	119859492	119859693	180	2.86	2	119859492-119859581	119859604-119859693
TU4958	chr1	119860529	119860712	184	5.23	1	119860529-119860712
TU4959	chr1	119860897	119861366	384	4.26	4	119860897-119860978	119861024-119861132	119861149-119861251	119861277-119861366
TU4960	chr1	119862269	119862583	259	3.57	3	119862269-119862363	119862383-119862473	119862511-119862583
TU4961	chr1	119862625	119862838	214	3.79	1	119862625-119862838
TU4962	chr1	119863309	119863686	353	2.83	3	119863309-119863398	119863403-119863575	119863597-119863686
TU4963	chr1	119863700	119863926	227	14.00	1	119863700-119863926
TU4964	chr1	119864124	119864356	233	11.68	1	119864124-119864356
TU4965	chr1	119864607	119864806	189	2.39	2	119864607-119864705	119864717-119864806
TU4966	chr1	119864869	119865090	187	2.49	2	119864869-119864965	119865001-119865090
TU4967	chr1	119865095	119865295	180	2.00	2	119865095-119865184	119865206-119865295
TU4968	chr1	119865391	119866219	823	4.87	2	119865391-119865704	119865711-119866219
TU4969	chr1	119866222	119866619	398	8.22	1	119866222-119866619
TU4970	chr1	119866677	119867821	1130	7.41	3	119866677-119867174	119867183-119867724	119867732-119867821
TU4971	chr1	119867873	119869112	1169	6.31	4	119867873-119867985	119867990-119868108	119868136-119868653	119868694-119869112
TU4972	chr1	119869249	119869466	189	2.84	2	119869249-119869337	119869367-119869466
TU4973	chr1	119870121	119870313	179	2.32	2	119870121-119870210	119870225-119870313
TU4974	chr1	119870433	119870633	180	2.00	2	119870433-119870522	119870544-119870633
TU4975	chr1	119871424	119871751	311	3.70	3	119871424-119871533	119871538-119871648	119871662-119871751
TU4976	chr1	119872561	119872773	176	2.00	2	119872561-119872646	119872684-119872773
TU4977	chr1	119873354	119873560	207	3.23	1	119873354-119873560
[truncated: 5,506,445 more chars]
