# Supplementary material for: A global view of porcine transcriptome in three tissues from a full-sib pair with extreme phenotypes in growth and fat deposition by paired-end RNA sequencing
Source: BMC Genomics. 2011 Sep 10;12:448. doi: 10.1186/1471-2164-12-448 (PMC3188532; doi:10.1186/1471-2164-12-448)
Supplement: Additional file 3 — Table S2. Novel transcript units identified in each sample. [file 1471-2164-12-448-S3.ZIP › Table S2-5. Novel transcript Units discovered in 2268 LD.txt]

Novel TU ID	Chromosome	Start	End	Length (bp)	Reads Number per bp	Exon Number	Exons coordinates
TU1	chr1	13253	13455	180	3.00	2	13253-13342	13366-13455
TU2	chr1	14717	14906	190	4.09	1	14717-14906
TU3	chr1	15525	15709	173	5.05	2	15525-15596	15609-15709
TU4	chr1	19428	19614	180	2.00	2	19428-19517	19525-19614
TU5	chr1	24770	24974	183	2.47	2	24770-24859	24882-24974
TU6	chr1	164381	164584	180	2.44	2	164381-164470	164495-164584
TU7	chr1	376507	377282	165	3.00	2	376507-376596	377208-377282
TU8	chr1	378290	378610	209	5.44	2	378290-378403	378516-378610
TU9	chr1	382745	382950	180	2.40	2	382745-382834	382861-382950
TU10	chr1	383595	388202	253	2.56	3	383595-383691	387982-388058	388124-388202
TU11	chr1	383997	384518	447	8.45	3	383997-384105	384180-384427	384429-384518
TU12	chr1	439152	439360	183	2.93	2	439152-439241	439268-439360
TU13	chr1	439393	439592	186	2.42	2	439393-439488	439503-439592
TU14	chr1	521852	522022	161	2.31	2	521852-521920	521931-522022
TU15	chr1	533585	533778	165	2.86	2	533585-533638	533668-533778
TU16	chr1	535976	536169	180	2.67	2	535976-536065	536080-536169
TU17	chr1	537782	538081	283	3.40	2	537782-537931	537949-538081
TU18	chr1	538218	540271	700	7.98	2	538218-538801	540156-540271
TU19	chr1	548228	548426	162	2.00	2	548228-548315	548353-548426
TU20	chr1	550345	550501	157	6.72	1	550345-550501
TU21	chr1	551934	552206	273	3.89	1	551934-552206
TU22	chr1	552615	552815	201	4.01	1	552615-552815
TU23	chr1	553039	553239	180	2.87	2	553039-553128	553150-553239
TU24	chr1	553669	553856	162	2.00	2	553669-553740	553767-553856
TU25	chr1	554215	554415	167	2.00	2	554215-554302	554337-554415
TU26	chr1	555334	555534	180	2.38	2	555334-555423	555445-555534
TU27	chr1	556147	557014	490	3.20	5	556147-556343	556590-556645	556747-556838	556867-556956	556960-557014
TU28	chr1	557783	558000	174	3.37	2	557783-557873	557918-558000
TU29	chr1	558579	558835	257	6.16	1	558579-558835
TU30	chr1	559883	560075	180	3.00	2	559883-559972	559986-560075
TU31	chr1	560776	560985	188	2.87	2	560776-560865	560888-560985
TU32	chr1	562935	563149	180	2.00	2	562935-563024	563060-563149
TU33	chr1	926645	937168	1292	5.77	8	926645-926708	926731-926950	929363-929541	931432-931700	931768-931991	933051-933140	935058-935248	937114-937168
TU34	chr1	927702	927882	181	2.67	1	927702-927882
TU35	chr1	937854	938955	215	4.39	2	937854-937949	938837-938955
TU36	chr1	940079	940777	258	4.96	2	940079-940245	940687-940777
TU37	chr1	941525	948327	1582	20.08	9	941525-941752	943115-943234	943957-944120	945293-945372	945411-945533	945972-946215	947217-947323	947340-947606	948079-948327
TU38	chr1	942375	942566	150	2.00	2	942375-942437	942480-942566
TU39	chr1	944186	944378	164	2.34	2	944186-944259	944289-944378
TU40	chr1	946308	946509	180	2.00	2	946308-946397	946420-946509
TU41	chr1	2086352	2086545	180	2.00	2	2086352-2086441	2086456-2086545
TU42	chr1	2088242	2088480	239	3.11	1	2088242-2088480
TU43	chr1	2090712	2091982	323	10.41	2	2090712-2090820	2091769-2091982
TU44	chr1	2092782	2092973	180	2.42	2	2092782-2092871	2092884-2092973
TU45	chr1	2094445	2094802	306	4.72	3	2094445-2094540	2094563-2094682	2094713-2094802
TU46	chr1	2095005	2095360	289	3.07	3	2095005-2095094	2095106-2095241	2095298-2095360
TU47	chr1	2095540	2096304	583	2.98	6	2095540-2095695	2095705-2095806	2095891-2095941	2095983-2096072	2096100-2096193	2096215-2096304
TU48	chr1	2096316	2096512	181	4.74	2	2096316-2096405	2096422-2096512
TU49	chr1	2097213	2097427	191	3.69	2	2097213-2097313	2097338-2097427
TU50	chr1	2097501	2097716	193	3.49	2	2097501-2097601	2097625-2097716
TU51	chr1	2098074	2098260	150	2.00	2	2098074-2098144	2098182-2098260
TU52	chr1	2098785	2099007	196	2.58	2	2098785-2098867	2098895-2099007
TU53	chr1	2099197	2099428	172	2.24	2	2099197-2099278	2099339-2099428
TU54	chr1	2100480	2100683	180	2.44	2	2100480-2100569	2100594-2100683
TU55	chr1	2100861	2101065	176	2.32	2	2100861-2100946	2100976-2101065
TU56	chr1	2101498	2102016	488	4.52	2	2101498-2101598	2101630-2102016
TU57	chr1	2102097	2102482	366	3.86	2	2102097-2102186	2102207-2102482
TU58	chr1	2102682	2102927	246	7.69	1	2102682-2102927
TU59	chr1	2103181	2103535	355	4.30	1	2103181-2103535
TU60	chr1	2105168	2105374	191	6.54	2	2105168-2105268	2105285-2105374
TU61	chr1	2105569	2105847	246	2.81	2	2105569-2105725	2105759-2105847
TU62	chr1	2105878	2108450	1779	13.29	3	2105878-2105928	2106711-2106915	2106928-2108450
TU63	chr1	2138878	2139491	274	3.68	2	2138878-2139058	2139399-2139491
TU64	chr1	2140081	2143281	269	5.53	2	2140081-2140181	2143114-2143281
TU65	chr1	2142673	2142867	189	2.65	2	2142673-2142771	2142778-2142867
TU66	chr1	2253565	2253773	180	2.00	2	2253565-2253654	2253684-2253773
TU67	chr1	2260712	2260911	180	3.00	2	2260712-2260801	2260822-2260911
TU68	chr1	2278239	2287273	705	8.28	5	2278239-2278411	2282360-2282477	2283788-2283839	2283888-2284109	2287134-2287273
TU69	chr1	2661478	2661678	180	2.61	2	2661478-2661567	2661589-2661678
TU70	chr1	2662205	2662416	192	7.36	2	2662205-2662298	2662319-2662416
TU71	chr1	2663259	2664565	304	2.25	4	2663259-2663347	2663396-2663459	2664410-2664470	2664476-2664565
TU72	chr1	2664904	2665121	180	2.99	2	2664904-2664993	2665032-2665121
TU73	chr1	2666367	2666570	172	2.00	2	2666367-2666454	2666487-2666570
TU74	chr1	2667042	2667224	180	2.76	2	2667042-2667131	2667135-2667224
TU75	chr1	2668285	2668495	180	2.00	2	2668285-2668374	2668406-2668495
TU76	chr1	2670175	2670381	180	2.00	2	2670175-2670264	2670292-2670381
TU77	chr1	2672191	2672390	180	2.39	2	2672191-2672280	2672301-2672390
TU78	chr1	2674626	2674836	180	2.00	2	2674626-2674715	2674747-2674836
TU79	chr1	2698374	2698933	560	249.00	1	2698374-2698933
TU80	chr1	2699579	2699788	190	2.40	2	2699579-2699668	2699689-2699788
TU81	chr1	2700585	2701009	425	10.00	1	2700585-2701009
TU82	chr1	2701196	2701867	668	4.48	2	2701196-2701530	2701535-2701867
TU83	chr1	2701870	2702377	437	5.71	2	2701870-2701959	2702031-2702377
TU84	chr1	2702457	2702652	196	5.31	1	2702457-2702652
TU85	chr1	2702769	2703311	518	3.69	2	2702769-2703196	2703222-2703311
TU86	chr1	2703459	2703745	287	3.26	1	2703459-2703745
TU87	chr1	2703931	2704162	232	4.12	1	2703931-2704162
TU88	chr1	2704809	2705058	242	7.76	2	2704809-2704940	2704949-2705058
TU89	chr1	2705240	2705642	364	3.48	4	2705240-2705329	2705345-2705434	2705441-2705534	2705553-2705642
TU90	chr1	2705670	2706516	725	6.05	6	2705670-2705759	2705775-2706007	2706017-2706106	2706139-2706253	2706274-2706402	2706449-2706516
TU91	chr1	2706958	2707226	269	4.78	1	2706958-2707226
TU92	chr1	2707357	2707566	210	3.70	1	2707357-2707566
TU93	chr1	2708544	2709225	643	3.85	3	2708544-2708910	2708946-2709100	2709105-2709225
TU94	chr1	2722137	2722335	176	2.12	2	2722137-2722226	2722250-2722335
TU95	chr1	2725415	2725602	180	2.00	2	2725415-2725504	2725513-2725602
TU96	chr1	2729381	2729794	356	6.47	2	2729381-2729450	2729509-2729794
TU97	chr1	2729901	2730103	180	2.94	2	2729901-2729990	2730014-2730103
TU98	chr1	2730166	2731129	964	12.76	1	2730166-2731129
TU99	chr1	2731209	2733481	658	6.42	4	2731209-2731308	2731322-2731630	2731657-2731845	2733422-2733481
TU100	chr1	2744749	2753577	281	3.13	3	2744749-2744826	2745503-2745596	2753469-2753577
TU101	chr1	2755064	2759814	232	16.30	2	2755064-2755191	2759711-2759814
TU102	chr1	2761117	2761312	180	2.00	2	2761117-2761206	2761223-2761312
TU103	chr1	2762329	2762524	180	2.00	2	2762329-2762418	2762435-2762524
TU104	chr1	2782322	2785578	164	2.98	2	2782322-2782393	2785487-2785578
TU105	chr1	2852278	2852480	180	2.37	2	2852278-2852367	2852391-2852480
TU106	chr1	2862839	2863039	180	2.00	2	2862839-2862928	2862950-2863039
TU107	chr1	2873833	2874028	163	2.00	2	2873833-2873921	2873955-2874028
TU108	chr1	2949164	2949359	180	2.00	2	2949164-2949253	2949270-2949359
TU109	chr1	2961801	2962002	180	2.02	2	2961801-2961890	2961913-2962002
TU110	chr1	3862926	3863139	213	3.36	2	3862926-3863045	3863047-3863139
TU111	chr1	4180396	4180597	180	2.00	2	4180396-4180485	4180508-4180597
TU112	chr1	4182152	4182469	287	3.36	3	4182152-4182241	4182263-4182369	4182380-4182469
TU113	chr1	4946965	4947177	180	2.69	2	4946965-4947054	4947088-4947177
TU114	chr1	5156585	5156755	152	2.00	2	5156585-5156646	5156666-5156755
TU115	chr1	5344519	5344719	180	2.00	2	5344519-5344608	5344630-5344719
TU116	chr1	5388067	5388267	180	2.00	2	5388067-5388156	5388178-5388267
TU117	chr1	5580198	5580391	151	2.00	2	5580198-5580274	5580318-5580391
TU118	chr1	5582388	5582615	228	5.01	1	5582388-5582615
TU119	chr1	5583570	5583775	187	3.91	2	5583570-5583663	5583683-5583775
TU120	chr1	5583889	5584096	154	2.00	2	5583889-5583973	5584028-5584096
TU121	chr1	5584442	5584658	182	2.38	2	5584442-5584531	5584567-5584658
TU122	chr1	5584672	5585509	828	74.25	2	5584672-5584761	5584772-5585509
TU123	chr1	5585675	5587123	1449	73.58	1	5585675-5587123
TU124	chr1	5587148	5587942	790	47.82	2	5587148-5587242	5587248-5587942
TU125	chr1	5591088	5591644	495	12.25	3	5591088-5591177	5591194-5591283	5591330-5591644
TU126	chr1	5591661	5592335	675	91.10	1	5591661-5592335
TU127	chr1	5592367	5593194	828	61.53	1	5592367-5593194
TU128	chr1	5698453	5698646	182	5.89	2	5698453-5698543	5698556-5698646
TU129	chr1	5699400	5699610	180	2.00	2	5699400-5699489	5699521-5699610
TU130	chr1	5699751	5700062	273	3.15	3	5699751-5699840	5699858-5699966	5699989-5700062
TU131	chr1	5706589	5706753	152	2.09	2	5706589-5706650	5706664-5706753
TU132	chr1	5708328	5708549	200	2.89	2	5708328-5708437	5708460-5708549
TU133	chr1	5709657	5709866	180	2.14	2	5709657-5709746	5709777-5709866
TU134	chr1	5710830	5711020	180	2.00	2	5710830-5710919	5710931-5711020
TU135	chr1	5711405	5711730	297	3.52	3	5711405-5711501	5711515-5711624	5711641-5711730
TU136	chr1	5713440	5713642	172	2.00	2	5713440-5713528	5713560-5713642
TU137	chr1	5713659	5713857	180	2.11	2	5713659-5713748	5713768-5713857
TU138	chr1	5714916	5715114	172	2.00	2	5714916-5715005	5715033-5715114
TU139	chr1	5715708	5715892	180	2.79	2	5715708-5715797	5715803-5715892
TU140	chr1	5716996	5717204	180	2.00	2	5716996-5717085	5717115-5717204
TU141	chr1	5720493	5720688	174	2.00	2	5720493-5720581	5720604-5720688
TU142	chr1	5724793	5725012	198	2.82	2	5724793-5724900	5724923-5725012
TU143	chr1	5725811	5726004	188	2.41	2	5725811-5725908	5725915-5726004
TU144	chr1	5726450	5726895	432	6.85	2	5726450-5726540	5726555-5726895
TU145	chr1	5728147	5728434	288	3.48	1	5728147-5728434
TU146	chr1	5728783	5728990	180	2.55	2	5728783-5728872	5728901-5728990
TU147	chr1	5729275	5729456	173	2.00	2	5729275-5729360	5729370-5729456
TU148	chr1	5729855	5730158	285	3.14	3	5729855-5729944	5729947-5730051	5730069-5730158
TU149	chr1	5730621	5730917	297	3.63	1	5730621-5730917
TU150	chr1	5730990	5731213	221	3.13	2	5730990-5731105	5731109-5731213
TU151	chr1	5731920	5732118	173	2.00	2	5731920-5732009	5732036-5732118
TU152	chr1	5732129	5732332	171	2.00	2	5732129-5732217	5732251-5732332
TU153	chr1	5733236	5733480	245	3.62	1	5733236-5733480
TU154	chr1	5734173	5734513	341	8.18	1	5734173-5734513
TU155	chr1	5734642	5735051	384	7.56	2	5734642-5734935	5734962-5735051
TU156	chr1	5737241	5737417	177	2.58	1	5737241-5737417
TU157	chr1	5739061	5739249	155	2.00	2	5739061-5739125	5739160-5739249
TU158	chr1	5741017	5741235	203	2.23	2	5741017-5741174	5741191-5741235
TU159	chr1	5741554	5741923	246	2.27	3	5741554-5741619	5741693-5741782	5741834-5741923
TU160	chr1	5743770	5744007	238	2.45	1	5743770-5744007
TU161	chr1	5745228	5745444	180	3.12	2	5745228-5745317	5745355-5745444
TU162	chr1	5745681	5745859	157	2.00	2	5745681-5745754	5745777-5745859
TU163	chr1	5748117	5748341	215	3.48	2	5748117-5748237	5748248-5748341
TU164	chr1	5749903	5750101	180	2.98	2	5749903-5749992	5750012-5750101
TU165	chr1	5750146	5750471	278	3.21	3	5750146-5750235	5750261-5750358	5750382-5750471
TU166	chr1	5758048	5758242	178	2.00	2	5758048-5758135	5758153-5758242
TU167	chr1	5765262	5765455	180	2.03	2	5765262-5765351	5765366-5765455
TU168	chr1	5769351	5769655	266	2.72	3	5769351-5769442	5769461-5769560	5769582-5769655
TU169	chr1	5774896	5775101	180	3.00	2	5774896-5774985	5775012-5775101
TU170	chr1	5801344	5801532	180	2.48	2	5801344-5801433	5801443-5801532
TU171	chr1	6299851	6300142	224	2.00	3	6299851-6299938	6299979-6300051	6300080-6300142
TU172	chr1	6302197	6302411	180	2.00	2	6302197-6302286	6302322-6302411
TU173	chr1	6309359	6309637	277	2.60	2	6309359-6309448	6309451-6309637
TU174	chr1	6313855	6314050	180	2.00	2	6313855-6313944	6313961-6314050
TU175	chr1	6315341	6315536	165	2.00	2	6315341-6315419	6315451-6315536
TU176	chr1	6316272	6316470	180	2.00	2	6316272-6316361	6316381-6316470
TU177	chr1	6333209	6333404	180	2.00	2	6333209-6333298	6333315-6333404
TU178	chr1	6391308	6391521	180	2.00	2	6391308-6391397	6391432-6391521
TU179	chr1	6410397	6410597	176	2.00	2	6410397-6410483	6410509-6410597
TU180	chr1	6430921	6431116	180	2.00	2	6430921-6431010	6431027-6431116
TU181	chr1	6431620	6431819	180	2.00	2	6431620-6431709	6431730-6431819
TU182	chr1	6440097	6440302	180	2.00	2	6440097-6440186	6440213-6440302
TU183	chr1	6454501	6454696	180	2.00	2	6454501-6454590	6454607-6454696
TU184	chr1	6460191	6460407	179	2.38	2	6460191-6460279	6460318-6460407
TU185	chr1	6461081	6461294	179	2.00	2	6461081-6461170	6461206-6461294
TU186	chr1	6464143	6464332	180	2.00	2	6464143-6464232	6464243-6464332
TU187	chr1	6487007	6487390	328	2.20	3	6487007-6487096	6487119-6487266	6487301-6487390
TU188	chr1	6494398	6494604	180	2.05	2	6494398-6494487	6494515-6494604
TU189	chr1	6503371	6503585	180	2.84	2	6503371-6503460	6503496-6503585
TU190	chr1	6522478	6522684	206	3.83	2	6522478-6522573	6522575-6522684
TU191	chr1	6523382	6523580	180	2.26	2	6523382-6523471	6523491-6523580
TU192	chr1	6524643	6524854	200	3.39	2	6524643-6524744	6524757-6524854
TU193	chr1	6524918	6525573	598	4.71	4	6524918-6525007	6525030-6525209	6525212-6525465	6525500-6525573
TU194	chr1	6525946	6526155	206	9.37	2	6525946-6526060	6526065-6526155
TU195	chr1	6528390	6528600	180	2.00	2	6528390-6528479	6528511-6528600
TU196	chr1	6548376	6548569	180	2.96	2	6548376-6548465	6548480-6548569
TU197	chr1	6578903	6579101	180	2.99	2	6578903-6578992	6579012-6579101
TU198	chr1	6659074	6659274	180	3.70	2	6659074-6659163	6659185-6659274
TU199	chr1	6670767	6670965	180	2.00	2	6670767-6670856	6670876-6670965
TU200	chr1	6671923	6672128	206	3.08	1	6671923-6672128
TU201	chr1	6673854	6674053	177	2.00	2	6673854-6673940	6673964-6674053
TU202	chr1	6674870	6675175	284	3.17	3	6674870-6674959	6674978-6675081	6675086-6675175
TU203	chr1	6675529	6675724	180	2.21	2	6675529-6675618	6675635-6675724
TU204	chr1	6678144	6678350	180	2.50	2	6678144-6678233	6678261-6678350
TU205	chr1	6680681	6680843	163	2.21	1	6680681-6680843
TU206	chr1	6691985	6692186	180	2.00	2	6691985-6692074	6692097-6692186
TU207	chr1	6692813	6693018	170	2.00	2	6692813-6692892	6692929-6693018
TU208	chr1	6693154	6693341	180	2.00	2	6693154-6693243	6693252-6693341
TU209	chr1	6751597	6751812	180	2.00	2	6751597-6751686	6751723-6751812
TU210	chr1	6766151	6766360	180	3.00	2	6766151-6766240	6766271-6766360
TU211	chr1	6769993	6770195	180	2.00	2	6769993-6770082	6770106-6770195
TU212	chr1	6785786	6785981	180	2.00	2	6785786-6785875	6785892-6785981
TU213	chr1	6795585	6795780	180	2.00	2	6795585-6795674	6795691-6795780
TU214	chr1	6815339	6815538	180	3.00	2	6815339-6815428	6815449-6815538
TU215	chr1	6902715	6902898	155	2.18	2	6902715-6902804	6902834-6902898
TU216	chr1	6903946	6904151	179	2.00	2	6903946-6904034	6904062-6904151
TU217	chr1	6905044	6905527	318	2.86	4	6905044-6905133	6905186-6905275	6905310-6905399	6905480-6905527
TU218	chr1	6905565	6905769	180	2.03	2	6905565-6905654	6905680-6905769
TU219	chr1	6905876	6906076	183	2.51	2	6905876-6905965	6905984-6906076
TU220	chr1	6906503	6906758	235	3.04	2	6906503-6906647	6906669-6906758
TU221	chr1	6906993	6907199	180	2.00	2	6906993-6907082	6907110-6907199
TU222	chr1	6915722	6915910	180	2.21	2	6915722-6915811	6915821-6915910
TU223	chr1	6921331	6921528	180	2.00	2	6921331-6921420	6921439-6921528
TU224	chr1	7007732	7007931	180	2.00	2	7007732-7007821	7007842-7007931
TU225	chr1	7011170	7011364	180	2.96	2	7011170-7011259	7011275-7011364
TU226	chr1	7014600	7014802	180	2.00	2	7014600-7014689	7014713-7014802
TU227	chr1	7107699	7107899	176	2.00	2	7107699-7107784	7107810-7107899
TU228	chr1	7110116	7110308	180	2.00	2	7110116-7110205	7110219-7110308
TU229	chr1	7142664	7142880	202	3.56	2	7142664-7142764	7142780-7142880
TU230	chr1	7166420	7166606	180	2.00	2	7166420-7166509	7166517-7166606
TU231	chr1	7169408	7169618	180	2.00	2	7169408-7169497	7169529-7169618
TU232	chr1	7193910	7194115	180	2.00	2	7193910-7193999	7194026-7194115
TU233	chr1	7209171	7209377	180	2.50	2	7209171-7209260	7209288-7209377
TU234	chr1	7231953	7232161	185	3.82	2	7231953-7232043	7232068-7232161
TU235	chr1	7232330	7232530	180	2.00	2	7232330-7232419	7232441-7232530
TU236	chr1	7314933	7315141	180	2.00	2	7314933-7315022	7315052-7315141
TU237	chr1	7325711	7325905	180	2.41	2	7325711-7325800	7325816-7325905
TU238	chr1	7345639	7345838	180	3.00	2	7345639-7345728	7345749-7345838
TU239	chr1	7346338	7346679	293	2.46	3	7346338-7346427	7346469-7346581	7346590-7346679
TU240	chr1	7364237	7364412	154	2.02	2	7364237-7364300	7364323-7364412
TU241	chr1	7367119	7367316	180	2.00	2	7367119-7367208	7367227-7367316
TU242	chr1	7397180	7397534	270	2.20	3	7397180-7397269	7397300-7397389	7397445-7397534
TU243	chr1	7401814	7402003	180	2.00	2	7401814-7401903	7401914-7402003
TU244	chr1	7443145	7443351	180	2.00	2	7443145-7443234	7443262-7443351
TU245	chr1	7508195	7508399	180	2.00	2	7508195-7508284	7508310-7508399
TU246	chr1	7514600	7515516	885	4.40	2	7514600-7515396	7515429-7515516
TU247	chr1	7515749	7516308	450	5.37	3	7515749-7515827	7515908-7515997	7516028-7516308
TU248	chr1	7517960	7518150	180	2.82	2	7517960-7518049	7518061-7518150
TU249	chr1	7534902	7535098	180	2.00	2	7534902-7534991	7535009-7535098
TU250	chr1	7535680	7535879	180	2.00	2	7535680-7535769	7535790-7535879
TU251	chr1	7668195	7668396	180	3.93	2	7668195-7668284	7668307-7668396
TU252	chr1	7673796	7673999	164	2.00	2	7673796-7673884	7673925-7673999
TU253	chr1	7682718	7682945	228	3.88	1	7682718-7682945
TU254	chr1	7684392	7684584	174	2.00	2	7684392-7684480	7684500-7684584
TU255	chr1	7685634	7685841	208	2.78	1	7685634-7685841
TU256	chr1	7687242	7690365	368	5.35	3	7687242-7687328	7689239-7689429	7690276-7690365
TU257	chr1	7687601	7687800	180	2.00	2	7687601-7687690	7687711-7687800
TU258	chr1	7689982	7690269	288	3.01	1	7689982-7690269
TU259	chr1	7693411	7693600	190	10.04	1	7693411-7693600
TU260	chr1	7693891	7694104	180	2.00	2	7693891-7693980	7694015-7694104
TU261	chr1	7706711	7711348	359	6.30	4	7706711-7706803	7707320-7707403	7709825-7709915	7711258-7711348
TU262	chr1	7726871	7727040	153	2.78	2	7726871-7726960	7726978-7727040
TU263	chr1	7735876	7736081	180	2.00	2	7735876-7735965	7735992-7736081
TU264	chr1	7758638	7758833	154	2.36	2	7758638-7758701	7758744-7758833
TU265	chr1	7760582	7760799	177	2.26	2	7760582-7760671	7760713-7760799
TU266	chr1	7978110	7978309	180	2.00	2	7978110-7978199	7978220-7978309
TU267	chr1	7996288	7996485	180	2.00	2	7996288-7996377	7996396-7996485
TU268	chr1	8001495	8001886	392	10.70	1	8001495-8001886
TU269	chr1	8025772	8025969	198	3.03	1	8025772-8025969
TU270	chr1	8026139	8026403	237	2.54	2	8026139-8026285	8026314-8026403
TU271	chr1	8026761	8030492	190	6.44	2	8026761-8026888	8030431-8030492
TU272	chr1	8027981	8028170	176	2.00	2	8027981-8028066	8028081-8028170
TU273	chr1	8032262	8039474	865	7.52	8	8032262-8032351	8032453-8032532	8034419-8034491	8034510-8034690	8035957-8036066	8038410-8038551	8039057-8039189	8039419-8039474
TU274	chr1	8039764	8039964	201	2.73	1	8039764-8039964
TU275	chr1	8128484	8128695	204	4.37	2	8128484-8128578	8128587-8128695
TU276	chr1	8129049	8129406	286	2.95	3	8129049-8129138	8129166-8129295	8129341-8129406
TU277	chr1	8129540	8129760	180	2.44	2	8129540-8129629	8129671-8129760
TU278	chr1	8187983	8188185	180	2.00	2	8187983-8188072	8188096-8188185
TU279	chr1	8217872	8218057	168	2.00	2	8217872-8217961	8217980-8218057
TU280	chr1	8690803	8690995	180	2.84	2	8690803-8690892	8690906-8690995
TU281	chr1	8700155	8700360	180	2.00	2	8700155-8700244	8700271-8700360
TU282	chr1	8748229	8748478	250	11.49	1	8748229-8748478
TU283	chr1	8777723	8777933	174	2.00	2	8777723-8777808	8777846-8777933
TU284	chr1	8779397	8779619	223	3.32	1	8779397-8779619
TU285	chr1	8780507	8780713	186	2.72	2	8780507-8780596	8780618-8780713
TU286	chr1	8781027	8781252	217	3.69	2	8781027-8781138	8781148-8781252
TU287	chr1	8783307	8783527	193	3.09	2	8783307-8783380	8783409-8783527
TU288	chr1	8784238	8784437	180	2.49	2	8784238-8784327	8784348-8784437
TU289	chr1	8784572	8784877	262	3.31	3	8784572-8784653	8784679-8784768	8784788-8784877
TU290	chr1	8784945	8785461	487	3.65	2	8784945-8785341	8785372-8785461
TU291	chr1	8786372	8786580	169	2.31	2	8786372-8786461	8786502-8786580
TU292	chr1	8787649	8787841	162	2.00	2	8787649-8787722	8787754-8787841
TU293	chr1	8800251	8800460	180	2.00	2	8800251-8800340	8800371-8800460
TU294	chr1	8815888	8816400	445	10.72	3	8815888-8816072	8816134-8816301	8816309-8816400
TU295	chr1	8816618	8816875	258	4.84	1	8816618-8816875
TU296	chr1	8816924	8817128	189	3.25	2	8816924-8817022	8817039-8817128
TU297	chr1	9759487	9759675	156	2.00	2	9759487-9759569	9759603-9759675
TU298	chr1	9760361	9760711	305	2.27	3	9760361-9760436	9760465-9760603	9760622-9760711
TU299	chr1	9761208	9761405	180	2.00	2	9761208-9761297	9761316-9761405
TU300	chr1	9761411	9761609	180	3.00	2	9761411-9761500	9761520-9761609
TU301	chr1	9768488	9770010	368	3.83	3	9768488-9768580	9768589-9768697	9769845-9770010
TU302	chr1	9781802	9781994	180	2.00	2	9781802-9781891	9781905-9781994
TU303	chr1	9834889	9835082	176	2.00	2	9834889-9834974	9834993-9835082
TU304	chr1	9850955	9851159	180	2.89	2	9850955-9851044	9851070-9851159
TU305	chr1	9923936	9924521	586	14.83	1	9923936-9924521
TU306	chr1	9924638	9925984	1298	10.44	4	9924638-9924727	9924754-9924855	9924877-9925377	9925380-9925984
TU307	chr1	9955726	9956024	230	2.54	3	9955726-9955815	9955838-9955927	9955975-9956024
TU308	chr1	9956137	9956445	264	2.52	3	9956137-9956226	9956234-9956326	9956365-9956445
TU309	chr1	10057102	10057299	167	2.00	2	10057102-10057184	10057216-10057299
TU310	chr1	10313585	10313783	180	2.00	2	10313585-10313674	10313694-10313783
TU311	chr1	10321342	10325575	233	10.09	3	10321342-10321454	10322802-10322875	10325530-10325575
TU312	chr1	10329943	10330157	180	2.00	2	10329943-10330032	10330068-10330157
TU313	chr1	10453979	10454174	180	2.00	2	10453979-10454068	10454085-10454174
TU314	chr1	10482002	10482514	502	6.46	2	10482002-10482226	10482238-10482514
TU315	chr1	10482687	10483172	447	2.49	3	10482687-10482776	10482809-10482898	10482906-10483172
TU316	chr1	10489134	10489333	180	2.00	2	10489134-10489223	10489244-10489333
TU317	chr1	10490130	10490337	180	2.00	2	10490130-10490219	10490248-10490337
TU318	chr1	10499610	10506767	245	2.67	3	10499610-10499676	10504994-10505081	10506678-10506767
TU319	chr1	10520140	10520502	328	2.88	2	10520140-10520224	10520260-10520502
TU320	chr1	10670782	10670966	180	2.00	2	10670782-10670871	10670877-10670966
TU321	chr1	10678800	10679007	180	2.32	2	10678800-10678889	10678918-10679007
TU322	chr1	10680003	10680213	188	4.01	2	10680003-10680092	10680116-10680213
TU323	chr1	10682141	10689899	453	8.29	4	10682141-10682230	10682267-10682375	10688930-10689025	10689742-10689899
TU324	chr1	10682831	10683117	237	2.62	3	10682831-10682887	10682922-10683011	10683028-10683117
TU325	chr1	10685584	10685789	180	2.08	2	10685584-10685673	10685700-10685789
TU326	chr1	10696035	10715322	927	14.71	6	10696035-10696223	10699521-10699730	10705857-10705998	10706248-10706425	10711782-10711930	10715264-10715322
TU327	chr1	10697411	10697607	180	3.00	2	10697411-10697500	10697518-10697607
TU328	chr1	10700994	10701243	250	2.86	1	10700994-10701243
TU329	chr1	10702776	10703033	258	2.79	1	10702776-10703033
TU330	chr1	10704048	10704252	180	2.00	2	10704048-10704137	10704163-10704252
TU331	chr1	10704940	10705151	180	2.00	2	10704940-10705029	10705062-10705151
TU332	chr1	10709173	10709378	180	2.00	2	10709173-10709262	10709289-10709378
TU333	chr1	10716695	10724947	3603	21.39	5	10716695-10717484	10719423-10719569	10722234-10724182	10724190-10724816	10724858-10724947
TU334	chr1	10721653	10721845	161	2.47	2	10721653-10721723	10721756-10721845
TU335	chr1	10722024	10722223	180	2.00	2	10722024-10722113	10722134-10722223
TU336	chr1	10724983	10726829	1794	19.22	3	10724983-10726398	10726413-10726728	10726768-10726829
TU337	chr1	10726855	10727344	490	9.88	1	10726855-10727344
TU338	chr1	10747723	10747919	179	2.15	2	10747723-10747812	10747831-10747919
TU339	chr1	10748638	10748962	325	12.15	1	10748638-10748962
TU340	chr1	10754209	10754465	199	2.46	2	10754209-10754270	10754329-10754465
TU341	chr1	10754576	10754785	151	2.00	2	10754576-10754650	10754710-10754785
TU342	chr1	10754951	10755185	235	3.12	1	10754951-10755185
TU343	chr1	10758991	10759208	200	3.09	2	10758991-10759080	10759099-10759208
TU344	chr1	10791789	10792179	347	3.05	3	10791789-10791879	10791902-10792067	10792090-10792179
TU345	chr1	10792364	10792576	180	2.40	2	10792364-10792454	10792488-10792576
TU346	chr1	10793436	10793795	292	2.35	3	10793436-10793511	10793562-10793687	10793706-10793795
TU347	chr1	10796238	10796429	180	2.00	2	10796238-10796327	10796340-10796429
TU348	chr1	10797103	10797309	180	2.37	2	10797103-10797192	10797220-10797309
TU349	chr1	10806499	10806700	177	2.47	2	10806499-10806588	10806614-10806700
TU350	chr1	10845736	10845925	160	2.00	2	10845736-10845815	10845846-10845925
TU351	chr1	10856321	10856520	172	2.00	2	10856321-10856410	10856439-10856520
TU352	chr1	10859562	10859754	180	2.00	2	10859562-10859651	10859665-10859754
TU353	chr1	10884707	10884918	166	2.00	2	10884707-10884784	10884831-10884918
TU354	chr1	10899741	10899952	180	2.00	2	10899741-10899830	10899863-10899952
TU355	chr1	10961807	10962162	330	2.16	3	10961807-10961896	10961901-10962052	10962075-10962162
TU356	chr1	11061638	11061839	180	2.00	2	11061638-11061727	11061750-11061839
TU357	chr1	11065710	11065926	206	2.65	2	11065710-11065799	11065811-11065926
TU358	chr1	12040221	12040406	180	2.00	2	12040221-12040310	12040317-12040406
TU359	chr1	12055638	12055853	180	2.00	2	12055638-12055727	12055764-12055853
TU360	chr1	12055991	12056181	159	2.00	2	12055991-12056070	12056103-12056181
TU361	chr1	12086137	12086339	180	2.00	2	12086137-12086226	12086250-12086339
TU362	chr1	12093551	12093750	180	2.00	2	12093551-12093640	12093661-12093750
TU363	chr1	12097160	12097359	180	2.00	2	12097160-12097249	12097270-12097359
TU364	chr1	12114562	12114767	180	2.49	2	12114562-12114651	12114678-12114767
TU365	chr1	12123281	12123484	180	2.73	2	12123281-12123370	12123395-12123484
TU366	chr1	12127227	12127411	180	2.35	2	12127227-12127316	12127322-12127411
TU367	chr1	12128248	12128451	185	5.72	2	12128248-12128339	12128359-12128451
TU368	chr1	12129453	12129791	335	4.42	2	12129453-12129551	12129556-12129791
TU369	chr1	12129940	12130165	224	4.25	2	12129940-12130043	12130046-12130165
TU370	chr1	12131143	12131350	172	2.00	2	12131143-12131229	12131266-12131350
TU371	chr1	12132563	12132826	264	3.26	1	12132563-12132826
TU372	chr1	12134022	12134219	188	3.70	2	12134022-12134111	12134122-12134219
TU373	chr1	12136297	12136494	180	2.00	2	12136297-12136386	12136405-12136494
TU374	chr1	12136703	12136913	180	2.44	2	12136703-12136792	12136824-12136913
TU375	chr1	12138658	12138847	179	2.00	2	12138658-12138746	12138758-12138847
TU376	chr1	12138915	12139114	200	2.69	1	12138915-12139114
TU377	chr1	12139194	12139379	180	2.38	2	12139194-12139283	12139290-12139379
TU378	chr1	12141907	12142107	180	2.00	2	12141907-12141996	12142018-12142107
TU379	chr1	12142571	12142834	264	3.37	1	12142571-12142834
TU380	chr1	12143257	12143450	180	2.91	2	12143257-12143346	12143361-12143450
TU381	chr1	12143947	12144427	316	3.82	3	12143947-12144036	12144182-12144305	12144326-12144427
TU382	chr1	12145118	12145310	180	2.00	2	12145118-12145207	12145221-12145310
TU383	chr1	12145982	12146353	338	3.41	3	12145982-12146071	12146087-12146244	12146264-12146353
TU384	chr1	12146489	12146711	221	2.22	2	12146489-12146619	12146622-12146711
TU385	chr1	12147509	12147790	247	2.47	3	12147509-12147575	12147603-12147692	12147701-12147790
TU386	chr1	12303313	12303563	251	3.62	1	12303313-12303563
TU387	chr1	12309356	12315297	491	3.17	4	12309356-12309431	12309435-12309613	12309629-12309774	12315208-12315297
TU388	chr1	12317995	12318204	210	4.24	1	12317995-12318204
TU389	chr1	12331463	12332579	413	2.72	3	12331463-12331613	12332286-12332457	12332490-12332579
TU390	chr1	12333863	12334057	180	2.00	2	12333863-12333952	12333968-12334057
TU391	chr1	12338274	12338466	180	2.00	2	12338274-12338363	12338377-12338466
TU392	chr1	12346203	12347452	162	2.00	2	12346203-12346291	12347380-12347452
TU393	chr1	12390072	12390272	180	2.00	2	12390072-12390161	12390183-12390272
TU394	chr1	12393999	12394200	180	2.00	2	12393999-12394088	12394111-12394200
TU395	chr1	12397436	12397627	180	2.00	2	12397436-12397525	12397538-12397627
TU396	chr1	12401441	12403642	189	7.14	2	12401441-12401539	12403553-12403642
TU397	chr1	12401729	12401933	180	2.00	2	12401729-12401818	12401844-12401933
TU398	chr1	12404448	12404633	169	2.00	2	12404448-12404537	12404555-12404633
TU399	chr1	12408115	12410274	258	3.81	3	12408115-12408188	12408191-12408293	12410194-12410274
TU400	chr1	12413461	12413671	180	2.00	2	12413461-12413550	12413582-12413671
TU401	chr1	12413947	12414130	169	2.00	2	12413947-12414025	12414041-12414130
TU402	chr1	12414626	12414835	208	3.72	2	12414626-12414720	12414723-12414835
TU403	chr1	12415011	12415576	235	2.43	3	12415011-12415099	12415119-12415204	12415517-12415576
TU404	chr1	12416600	12416851	252	14.26	1	12416600-12416851
TU405	chr1	12842635	12842833	180	2.00	2	12842635-12842724	12842744-12842833
TU406	chr1	12843117	12843326	180	2.41	2	12843117-12843206	12843237-12843326
TU407	chr1	12843412	12843591	180	2.00	1	12843412-12843591
TU408	chr1	12844589	12844780	180	2.97	2	12844589-12844678	12844691-12844780
TU409	chr1	12847292	12847505	204	3.53	2	12847292-12847397	12847408-12847505
TU410	chr1	12961204	12961417	174	2.00	2	12961204-12961287	12961328-12961417
TU411	chr1	12983058	12984972	274	18.14	2	12983058-12983213	12984855-12984972
TU412	chr1	12990751	12992977	157	7.64	2	12990751-12990817	12992888-12992977
TU413	chr1	12999089	12999269	181	13.41	1	12999089-12999269
TU414	chr1	13004385	13016929	2275	14.74	7	13004385-13004486	13005719-13005872	13007758-13007894	13009606-13009750	13011629-13011698	13014194-13014412	13015482-13016929
TU415	chr1	13007471	13007679	180	2.00	2	13007471-13007560	13007590-13007679
TU416	chr1	13016989	13017576	588	10.37	1	13016989-13017576
TU417	chr1	13017858	13018055	190	2.53	2	13017858-13017957	13017966-13018055
TU418	chr1	13018776	13019169	354	2.46	3	13018776-13018861	13018887-13019064	13019080-13019169
TU419	chr1	13024712	13024924	189	2.52	2	13024712-13024810	13024835-13024924
TU420	chr1	13025057	13025327	268	3.02	2	13025057-13025146	13025150-13025327
TU421	chr1	13028896	13029089	180	2.78	2	13028896-13028985	13029000-13029089
TU422	chr1	13030312	13030508	182	3.89	2	13030312-13030401	13030417-13030508
TU423	chr1	13030746	13030952	180	2.00	2	13030746-13030835	13030863-13030952
TU424	chr1	13088326	13088512	180	2.00	2	13088326-13088415	13088423-13088512
TU425	chr1	13094176	13095309	1003	13.41	4	13094176-13094244	13094326-13095026	13095063-13095158	13095173-13095309
TU426	chr1	13095311	13095528	215	6.71	2	13095311-13095412	13095416-13095528
TU427	chr1	13096990	13097186	180	2.41	2	13096990-13097079	13097097-13097186
TU428	chr1	13099284	13099488	180	2.63	2	13099284-13099373	13099399-13099488
TU429	chr1	13106265	13106415	151	2.70	1	13106265-13106415
TU430	chr1	13109815	13110006	180	3.45	2	13109815-13109904	13109917-13110006
TU431	chr1	13116755	13116966	180	2.89	2	13116755-13116844	13116877-13116966
TU432	chr1	13117020	13117208	180	2.91	2	13117020-13117109	13117119-13117208
TU433	chr1	13130013	13138186	326	7.15	2	13130013-13130182	13138031-13138186
TU434	chr1	13177872	13178077	180	2.00	2	13177872-13177961	13177988-13178077
TU435	chr1	13202431	13202634	180	2.00	2	13202431-13202520	13202545-13202634
TU436	chr1	13206539	13206732	180	2.14	2	13206539-13206628	13206643-13206732
TU437	chr1	13208619	13208826	177	2.00	2	13208619-13208707	13208739-13208826
TU438	chr1	13209561	13209747	155	2.00	2	13209561-13209650	13209683-13209747
TU439	chr1	13214080	13214279	180	2.00	2	13214080-13214169	13214190-13214279
TU440	chr1	13216286	13216455	153	2.06	2	13216286-13216375	13216393-13216455
TU441	chr1	13218897	13219129	230	3.07	2	13218897-13219049	13219053-13219129
TU442	chr1	13307133	13307331	180	2.00	2	13307133-13307222	13307242-13307331
TU443	chr1	13404320	13404529	188	4.70	2	13404320-13404417	13404440-13404529
TU444	chr1	13502672	13502852	161	2.83	2	13502672-13502761	13502782-13502852
TU445	chr1	13503745	13503894	150	2.70	1	13503745-13503894
TU446	chr1	14307576	14307785	199	2.37	2	14307576-14307665	14307677-14307785
TU447	chr1	14311509	14311715	180	2.94	2	14311509-14311598	14311626-14311715
TU448	chr1	14312315	14312518	180	2.47	2	14312315-14312404	14312429-14312518
TU449	chr1	14327014	14327213	180	2.00	2	14327014-14327103	14327124-14327213
TU450	chr1	14327321	14327524	180	2.00	2	14327321-14327410	14327435-14327524
TU451	chr1	14342650	14343010	333	2.16	3	14342650-14342739	14342747-14342899	14342921-14343010
TU452	chr1	14640597	14640970	374	19.08	1	14640597-14640970
TU453	chr1	14641345	14642835	1475	14.88	3	14641345-14641779	14641794-14642347	14642350-14642835
TU454	chr1	14643374	14643925	509	3.43	3	14643374-14643463	14643493-14643821	14643836-14643925
TU455	chr1	14644802	14644997	177	2.04	2	14644802-14644891	14644911-14644997
TU456	chr1	14646145	14646342	180	2.00	2	14646145-14646234	14646253-14646342
TU457	chr1	14651059	14651252	163	2.00	2	14651059-14651147	14651179-14651252
TU458	chr1	14651786	14651965	180	4.00	1	14651786-14651965
TU459	chr1	14651973	14652165	180	2.00	2	14651973-14652062	14652076-14652165
TU460	chr1	14821184	14821381	180	2.00	2	14821184-14821273	14821292-14821381
TU461	chr1	14848798	14849449	163	2.00	2	14848798-14848885	14849375-14849449
TU462	chr1	14890356	14890552	180	2.49	2	14890356-14890445	14890463-14890552
TU463	chr1	14930656	14930861	180	2.97	2	14930656-14930745	14930772-14930861
TU464	chr1	14936835	14937037	177	2.71	2	14936835-14936921	14936948-14937037
TU465	chr1	14947486	14947965	431	3.04	3	14947486-14947575	14947582-14947832	14947876-14947965
TU466	chr1	14953407	14953609	189	3.97	2	14953407-14953503	14953518-14953609
TU467	chr1	14954624	14954819	180	5.67	2	14954624-14954713	14954730-14954819
TU468	chr1	14955852	14956162	291	2.41	2	14955852-14956060	14956081-14956162
TU469	chr1	14957894	14958096	197	2.26	2	14957894-14958000	14958007-14958096
TU470	chr1	14964347	14964555	180	2.19	2	14964347-14964436	14964466-14964555
TU471	chr1	14972027	14972294	246	2.67	3	14972027-14972076	14972078-14972183	14972205-14972294
TU472	chr1	14974898	14975144	247	5.06	1	14974898-14975144
TU473	chr1	14975618	14979716	722	10.24	4	14975618-14975724	14976377-14976579	14977571-14977814	14979549-14979716
TU474	chr1	14978179	14978376	180	3.00	2	14978179-14978268	14978287-14978376
TU475	chr1	14979134	14979334	180	2.22	2	14979134-14979223	14979245-14979334
TU476	chr1	14985211	14988040	233	10.98	2	14985211-14985321	14987919-14988040
TU477	chr1	14988269	14989001	250	14.60	2	14988269-14988387	14988871-14989001
TU478	chr1	14997756	14997955	180	2.00	2	14997756-14997845	14997866-14997955
TU479	chr1	15002309	15002627	276	3.13	3	15002309-15002398	15002419-15002514	15002538-15002627
TU480	chr1	15003232	15003423	172	2.00	2	15003232-15003316	15003337-15003423
TU481	chr1	15004184	15004371	180	2.94	2	15004184-15004273	15004282-15004371
TU482	chr1	15005810	15006022	180	2.29	2	15005810-15005899	15005933-15006022
TU483	chr1	15006263	15006465	180	2.84	2	15006263-15006352	15006376-15006465
TU484	chr1	15009539	15009737	199	2.32	1	15009539-15009737
TU485	chr1	15010370	15010560	180	2.76	2	15010370-15010459	15010471-15010560
TU486	chr1	15010745	15011364	513	3.60	5	15010745-15010831	15010848-15010953	15010957-15011094	15011158-15011247	15011273-15011364
TU487	chr1	15011403	15011602	200	4.09	1	15011403-15011602
TU488	chr1	15013951	15014157	180	2.93	2	15013951-15014040	15014068-15014157
TU489	chr1	15016354	15016567	207	3.14	2	15016354-15016457	15016465-15016567
TU490	chr1	15016860	15017040	165	2.34	2	15016860-15016949	15016966-15017040
TU491	chr1	15018822	15019034	192	2.28	2	15018822-15018911	15018933-15019034
TU492	chr1	15019281	15019470	155	3.48	2	15019281-15019344	15019380-15019470
TU493	chr1	15020281	15020475	166	2.00	2	15020281-15020356	15020386-15020475
TU494	chr1	15020880	15021134	255	4.15	1	15020880-15021134
TU495	chr1	15029512	15029718	180	2.00	2	15029512-15029601	15029629-15029718
TU496	chr1	15036162	15079714	3306	21.63	21	15036162-15036352	15041140-15041245	15044238-15044359	15045886-15046088	15049203-15049379	15051105-15051228	15052109-15052312	15053270-15053401	15053791-15053965	15055218-15055366	15056427-15056605	15057306-15057467	15064787-15064947	15067528-15067697	15070477-15070593	15070991-15071198	15073116-15073299	15073904-15074057	15076323-15076482	15076901-15077050	15079637-15079714
TU497	chr1	15043553	15043742	180	2.00	2	15043553-15043642	15043653-15043742
TU498	chr1	15068408	15068643	236	4.93	1	15068408-15068643
TU499	chr1	15068899	15069090	180	2.00	2	15068899-15068988	15069001-15069090
TU500	chr1	15069202	15069410	191	5.92	2	15069202-15069303	15069322-15069410
TU501	chr1	15069477	15069763	287	8.77	1	15069477-15069763
TU502	chr1	15069840	15070371	514	3.90	3	15069840-15069929	15069943-15070266	15070272-15070371
TU503	chr1	15090420	15090604	161	2.00	2	15090420-15090490	15090515-15090604
TU504	chr1	15092899	15093109	180	2.92	2	15092899-15092988	15093020-15093109
TU505	chr1	15094891	15095260	353	3.12	3	15094891-15094984	15094998-15095108	15095113-15095260
TU506	chr1	15095448	15095634	169	2.00	2	15095448-15095527	15095546-15095634
TU507	chr1	15096804	15097052	225	3.43	2	15096804-15096936	15096961-15097052
TU508	chr1	15097336	15097553	218	3.45	1	15097336-15097553
TU509	chr1	15098005	15098210	184	2.63	2	15098005-15098094	15098117-15098210
TU510	chr1	15098542	15098745	180	2.63	2	15098542-15098631	15098656-15098745
TU511	chr1	15099127	15099321	180	2.95	2	15099127-15099216	15099232-15099321
TU512	chr1	15099333	15099519	160	2.00	2	15099333-15099419	15099447-15099519
TU513	chr1	15100258	15100446	180	2.00	2	15100258-15100347	15100357-15100446
TU514	chr1	15106087	15106287	180	2.02	2	15106087-15106176	15106198-15106287
TU515	chr1	15106404	15106593	180	3.00	2	15106404-15106493	15106504-15106593
TU516	chr1	15108732	15108917	156	2.00	2	15108732-15108797	15108828-15108917
TU517	chr1	15110453	15113372	1653	37.17	5	15110453-15111551	15111643-15111738	15111740-15111821	15111865-15111954	15113087-15113372
TU518	chr1	15113513	15113882	320	2.59	4	15113513-15113602	15113630-15113702	15113710-15113805	15113822-15113882
TU519	chr1	15114870	15115083	189	3.10	2	15114870-15114959	15114985-15115083
TU520	chr1	15116345	15116534	185	2.43	2	15116345-15116434	15116440-15116534
TU521	chr1	15118433	15133816	612	16.94	4	15118433-15118594	15127815-15128004	15128919-15129076	15133715-15133816
TU522	chr1	15118678	15118878	169	2.00	2	15118678-15118760	15118793-15118878
TU523	chr1	15118909	15119121	185	2.63	2	15118909-15119003	15119032-15119121
TU524	chr1	15119347	15119559	180	3.19	2	15119347-15119436	15119470-15119559
TU525	chr1	15120466	15120668	189	3.71	2	15120466-15120564	15120579-15120668
TU526	chr1	15120913	15121152	240	7.12	1	15120913-15121152
TU527	chr1	15121202	15121621	350	3.04	3	15121202-15121311	15121315-15121406	15121474-15121621
TU528	chr1	15122467	15122660	180	3.09	2	15122467-15122556	15122571-15122660
TU529	chr1	15123119	15123412	281	2.28	3	15123119-15123208	15123220-15123320	15123323-15123412
TU530	chr1	15123504	15124199	696	5.54	1	15123504-15124199
TU531	chr1	15124266	15124654	389	5.88	1	15124266-15124654
TU532	chr1	15124705	15125515	747	3.08	4	15124705-15125038	15125058-15125182	15125185-15125382	15125426-15125515
TU533	chr1	15125702	15126175	474	4.72	1	15125702-15126175
TU534	chr1	15126298	15126739	408	4.80	4	15126298-15126387	15126403-15126517	15126526-15126637	15126649-15126739
TU535	chr1	15127361	15127800	347	2.78	4	15127361-15127450	15127494-15127563	15127591-15127687	15127711-15127800
TU536	chr1	15133825	15137061	558	7.53	4	15133825-15133903	15134206-15134305	15135960-15136153	15136877-15137061
TU537	chr1	15137136	15140620	160	2.00	2	15137136-15137211	15140537-15140620
TU538	chr1	15177100	15177297	198	13.06	1	15177100-15177297
TU539	chr1	15182444	15183159	623	3.58	6	15182444-15182536	15182542-15182653	15182665-15182763	15182774-15182922	15182934-15183046	15183103-15183159
TU540	chr1	15183176	15183938	699	4.65	4	15183176-15183265	15183298-15183663	15183678-15183822	15183841-15183938
TU541	chr1	15512158	15512355	180	2.00	2	15512158-15512247	15512266-15512355
TU542	chr1	15581431	15581629	180	2.92	2	15581431-15581520	15581540-15581629
TU543	chr1	15638115	15638311	180	3.00	2	15638115-15638204	15638222-15638311
TU544	chr1	15678970	15679180	180	2.49	2	15678970-15679059	15679091-15679180
TU545	chr1	15679897	15680092	180	2.00	2	15679897-15679986	15680003-15680092
TU546	chr1	15685094	15685287	167	2.00	2	15685094-15685178	15685206-15685287
TU547	chr1	15702272	15702468	180	2.00	2	15702272-15702361	15702379-15702468
TU548	chr1	15704204	15704412	180	2.00	2	15704204-15704293	15704323-15704412
TU549	chr1	15704505	15704710	180	2.96	2	15704505-15704594	15704621-15704710
TU550	chr1	15790689	15791176	440	3.55	4	15790689-15790778	15790811-15790932	15790946-15791090	15791094-15791176
TU551	chr1	15979940	15980283	278	3.86	3	15979940-15980036	15980060-15980186	15980230-15980283
TU552	chr1	15980359	15980588	216	2.66	2	15980359-15980448	15980463-15980588
TU553	chr1	15981209	15981405	174	2.01	2	15981209-15981298	15981322-15981405
TU554	chr1	15981549	15981735	187	2.73	1	15981549-15981735
TU555	chr1	15981738	15981941	180	2.09	2	15981738-15981827	15981852-15981941
TU556	chr1	15994364	15994570	180	2.00	2	15994364-15994453	15994481-15994570
TU557	chr1	15997529	15997722	180	2.44	2	15997529-15997618	15997633-15997722
TU558	chr1	15998379	15998584	180	2.00	2	15998379-15998468	15998495-15998584
TU559	chr1	16004966	16005169	180	2.88	2	16004966-16005055	16005080-16005169
TU560	chr1	16008324	16008520	180	2.00	2	16008324-16008413	16008431-16008520
TU561	chr1	16008786	16009389	593	6.21	2	16008786-16008875	16008887-16009389
TU562	chr1	16009650	16010333	587	4.44	4	16009650-16009747	16009789-16009896	16009914-16010025	16010065-16010333
TU563	chr1	16010444	16011603	1145	7.52	3	16010444-16010812	16010817-16010959	16010971-16011603
TU564	chr1	16012363	16012531	167	2.01	2	16012363-16012452	16012455-16012531
TU565	chr1	16019226	16019613	367	5.37	3	16019226-16019315	16019322-16019424	16019440-16019613
TU566	chr1	16019744	16019997	223	3.11	2	16019744-16019828	16019860-16019997
TU567	chr1	16020057	16020664	534	6.28	3	16020057-16020146	16020167-16020256	16020311-16020664
TU568	chr1	16020886	16025028	2855	12.38	9	16020886-16021273	16021326-16021636	16021652-16021888	16023060-16023386	16023411-16024111	16024115-16024221	16024225-16024441	16024451-16024644	16024656-16025028
TU569	chr1	16025060	16025261	154	2.01	2	16025060-16025149	16025198-16025261
TU570	chr1	16025274	16025517	244	6.46	1	16025274-16025517
TU571	chr1	16025666	16026297	623	5.81	2	16025666-16026182	16026192-16026297
TU572	chr1	16026312	16026581	265	4.49	2	16026312-16026418	16026424-16026581
TU573	chr1	16026584	16026921	334	3.37	2	16026584-16026827	16026832-16026921
TU574	chr1	16027302	16027878	490	4.01	3	16027302-16027396	16027455-16027747	16027777-16027878
TU575	chr1	16064419	16064624	180	2.00	2	16064419-16064508	16064535-16064624
TU576	chr1	16084779	16084985	176	2.00	2	16084779-16084864	16084896-16084985
TU577	chr1	16381818	16382025	189	3.70	2	16381818-16381910	16381930-16382025
TU578	chr1	16408649	16408841	180	3.00	2	16408649-16408738	16408752-16408841
TU579	chr1	16418272	16418475	180	2.00	2	16418272-16418361	16418386-16418475
TU580	chr1	16424363	16424563	180	2.00	2	16424363-16424452	16424474-16424563
TU581	chr1	16456645	16456849	180	2.00	2	16456645-16456734	16456760-16456849
TU582	chr1	16620122	16620326	180	2.00	2	16620122-16620211	16620237-16620326
TU583	chr1	16646543	16646767	181	3.92	2	16646543-16646633	16646678-16646767
TU584	chr1	16647526	16647722	180	2.00	2	16647526-16647615	16647633-16647722
TU585	chr1	16649527	16649717	180	2.53	2	16649527-16649616	16649628-16649717
TU586	chr1	16649732	16649941	180	2.33	2	16649732-16649821	16649852-16649941
TU587	chr1	16656776	16656952	155	2.01	2	16656776-16656865	16656888-16656952
TU588	chr1	16660588	16660803	180	2.00	2	16660588-16660677	16660714-16660803
TU589	chr1	16667588	16667793	180	3.00	2	16667588-16667677	16667704-16667793
TU590	chr1	16669235	16671020	1738	107.15	2	16669235-16670896	16670945-16671020
TU591	chr1	16671129	16671322	180	2.00	2	16671129-16671218	16671233-16671322
TU592	chr1	16672251	16672450	180	2.00	2	16672251-16672340	16672361-16672450
TU593	chr1	16673123	16673319	180	2.00	2	16673123-16673212	16673230-16673319
TU594	chr1	16678116	16678358	225	2.58	2	16678116-16678205	16678224-16678358
TU595	chr1	16680861	16681058	169	2.00	2	16680861-16680948	16680978-16681058
TU596	chr1	16683386	16683588	170	2.15	2	16683386-16683475	16683509-16683588
TU597	chr1	16732568	16732771	180	2.78	2	16732568-16732657	16732682-16732771
TU598	chr1	16834659	16834847	175	2.00	2	16834659-16834747	16834762-16834847
TU599	chr1	16927083	16927871	187	4.47	2	16927083-16927165	16927768-16927871
TU600	chr1	16929697	16929969	262	4.53	2	16929697-16929868	16929880-16929969
TU601	chr1	16930773	16930993	216	3.95	2	16930773-16930879	16930885-16930993
TU602	chr1	16931631	16932134	374	2.42	4	16931631-16931723	16931753-16931922	16931956-16932018	16932087-16932134
TU603	chr1	16932311	16932530	205	2.59	2	16932311-16932422	16932438-16932530
TU604	chr1	16932562	16932821	260	4.52	1	16932562-16932821
TU605	chr1	17013144	17013335	180	2.34	2	17013144-17013233	17013246-17013335
TU606	chr1	17016412	17016606	157	2.00	2	17016412-17016482	17016521-17016606
TU607	chr1	17137501	17147668	289	7.79	2	17137501-17137707	17147587-17147668
TU608	chr1	17146784	17146983	157	2.18	2	17146784-17146850	17146894-17146983
TU609	chr1	17148223	17148427	180	2.40	2	17148223-17148312	17148338-17148427
TU610	chr1	17149072	17149268	180	2.00	2	17149072-17149161	17149179-17149268
TU611	chr1	17482708	17482902	170	2.00	2	17482708-17482792	17482818-17482902
TU612	chr1	17485820	17487814	1995	185.87	1	17485820-17487814
TU613	chr1	17489104	17489413	239	2.36	3	17489104-17489169	17489217-17489306	17489331-17489413
TU614	chr1	17492505	17492693	174	2.00	2	17492505-17492592	17492608-17492693
TU615	chr1	17493219	17493688	261	46.46	2	17493219-17493316	17493526-17493688
TU616	chr1	17496172	17496371	175	2.00	2	17496172-17496259	17496285-17496371
TU617	chr1	17498155	17498349	180	2.00	2	17498155-17498244	17498260-17498349
TU618	chr1	17498554	17498737	152	2.00	2	17498554-17498631	17498664-17498737
TU619	chr1	17499032	17499246	180	2.00	2	17499032-17499121	17499157-17499246
TU620	chr1	17505643	17509274	205	2.38	3	17505643-17505732	17505761-17505831	17509231-17509274
TU621	chr1	17506108	17506301	179	2.00	2	17506108-17506196	17506212-17506301
TU622	chr1	17507040	17507232	188	3.22	2	17507040-17507137	17507143-17507232
TU623	chr1	17507541	17507735	180	2.91	2	17507541-17507630	17507646-17507735
TU624	chr1	17508276	17508471	180	2.00	2	17508276-17508365	17508382-17508471
TU625	chr1	17509899	17510090	180	2.00	2	17509899-17509988	17510001-17510090
TU626	chr1	17511322	17512276	947	251.64	2	17511322-17511417	17511426-17512276
TU627	chr1	17512330	17518699	786	173.38	2	17512330-17512937	17518522-17518699
TU628	chr1	17515451	17515642	152	2.00	2	17515451-17515522	17515563-17515642
TU629	chr1	17516144	17516348	180	2.00	2	17516144-17516233	17516259-17516348
TU630	chr1	17537088	17537239	152	28.36	1	17537088-17537239
TU631	chr1	17606030	17606261	232	8.22	1	17606030-17606261
TU632	chr1	17609876	17610081	180	2.00	2	17609876-17609965	17609992-17610081
TU633	chr1	17613618	17613831	184	3.32	2	17613618-17613711	17613742-17613831
TU634	chr1	17615320	17615697	303	2.51	3	17615320-17615412	17615434-17615580	17615635-17615697
TU635	chr1	17617415	17617608	180	2.00	2	17617415-17617504	17617519-17617608
TU636	chr1	17620486	17620698	180	2.37	2	17620486-17620575	17620609-17620698
TU637	chr1	17620920	17621111	175	2.00	2	17620920-17621008	17621026-17621111
TU638	chr1	17621936	17622187	238	2.13	2	17621936-17622083	17622098-17622187
TU639	chr1	17622458	17622661	187	2.80	2	17622458-17622554	17622572-17622661
TU640	chr1	17622681	17623009	304	4.03	2	17622681-17622770	17622796-17623009
TU641	chr1	17625045	17625237	166	2.27	2	17625045-17625134	17625162-17625237
TU642	chr1	17625767	17626440	632	4.03	2	17625767-17626155	17626198-17626440
TU643	chr1	17626785	17627850	996	4.89	5	17626785-17626873	17626910-17627176	17627201-17627323	17627332-17627449	17627452-17627850
TU644	chr1	17628465	17628657	172	2.00	2	17628465-17628552	17628574-17628657
TU645	chr1	17628865	17629356	492	2.68	1	17628865-17629356
TU646	chr1	17629424	17629613	175	2.00	2	17629424-17629511	17629527-17629613
TU647	chr1	17630149	17630350	194	2.94	2	17630149-17630252	17630261-17630350
TU648	chr1	17630485	17630879	382	4.94	2	17630485-17630777	17630791-17630879
TU649	chr1	17630970	17631170	180	2.21	2	17630970-17631059	17631081-17631170
TU650	chr1	17631546	17631866	299	2.99	2	17631546-17631636	17631659-17631866
TU651	chr1	17631934	17632222	244	2.75	3	17631934-17631992	17632004-17632098	17632133-17632222
TU652	chr1	17632232	17632630	357	2.52	4	17632232-17632321	17632332-17632426	17632444-17632533	17632549-17632630
TU653	chr1	17632745	17632941	171	2.21	2	17632745-17632834	17632861-17632941
TU654	chr1	17633155	17633401	247	11.57	1	17633155-17633401
TU655	chr1	17781010	17781211	180	3.00	2	17781010-17781099	17781122-17781211
TU656	chr1	17782576	17782888	313	3.44	1	17782576-17782888
TU657	chr1	17798060	17798273	180	3.00	2	17798060-17798149	17798184-17798273
TU658	chr1	17809537	17809730	180	2.00	2	17809537-17809626	17809641-17809730
TU659	chr1	17822191	17822387	180	2.00	2	17822191-17822280	17822298-17822387
TU660	chr1	17825754	17825936	168	2.00	2	17825754-17825841	17825857-17825936
TU661	chr1	17840068	17840264	180	2.00	2	17840068-17840157	17840175-17840264
TU662	chr1	17840460	17840830	180	2.00	2	17840460-17840549	17840741-17840830
TU663	chr1	17845244	17845594	254	2.21	3	17845244-17845333	17845361-17845450	17845521-17845594
TU664	chr1	17863446	17863659	180	2.49	2	17863446-17863535	17863570-17863659
TU665	chr1	17868951	17869155	180	2.00	2	17868951-17869040	17869066-17869155
TU666	chr1	17869493	17869890	353	2.25	3	17869493-17869582	17869601-17869773	17869801-17869890
TU667	chr1	17906774	17906962	180	2.00	2	17906774-17906863	17906873-17906962
TU668	chr1	17911203	17911384	154	2.00	2	17911203-17911283	17911312-17911384
TU669	chr1	17925274	17925477	180	2.00	2	17925274-17925363	17925388-17925477
TU670	chr1	17948690	17948888	180	2.00	2	17948690-17948779	17948799-17948888
TU671	chr1	17951361	17951553	164	2.00	2	17951361-17951449	17951479-17951553
TU672	chr1	17956424	17956624	180	2.38	2	17956424-17956513	17956535-17956624
TU673	chr1	17957474	17957676	180	2.48	2	17957474-17957563	17957587-17957676
TU674	chr1	17958519	17958708	177	2.00	2	17958519-17958605	17958619-17958708
TU675	chr1	17965431	17965640	180	2.00	2	17965431-17965520	17965551-17965640
TU676	chr1	17965905	17966096	180	2.00	2	17965905-17965994	17966007-17966096
TU677	chr1	17970514	17970724	211	3.31	1	17970514-17970724
TU678	chr1	17971609	17971825	180	2.13	2	17971609-17971698	17971736-17971825
TU679	chr1	17972125	17972282	158	2.85	1	17972125-17972282
TU680	chr1	17981462	17981675	180	2.00	2	17981462-17981551	17981586-17981675
TU681	chr1	17986665	17986863	180	3.00	2	17986665-17986754	17986774-17986863
TU682	chr1	18031878	18032075	180	2.00	2	18031878-18031967	18031986-18032075
TU683	chr1	18111558	18111753	180	2.00	2	18111558-18111647	18111664-18111753
TU684	chr1	18210110	18210378	269	8.75	1	18210110-18210378
TU685	chr1	18210479	18210688	210	4.39	1	18210479-18210688
TU686	chr1	18211027	18211752	726	13.09	1	18211027-18211752
TU687	chr1	18211799	18212616	737	5.67	3	18211799-18211873	18211881-18212340	18212415-18212616
TU688	chr1	18212721	18213712	987	9.86	2	18212721-18213641	18213647-18213712
TU689	chr1	18217990	18218497	508	14.15	1	18217990-18218497
TU690	chr1	18219079	18219287	180	3.24	2	18219079-18219168	18219198-18219287
TU691	chr1	18230108	18233868	495	3.69	4	18230108-18230258	18231050-18231224	18232009-18232124	18233816-18233868
TU692	chr1	18233880	18237752	177	3.74	2	18233880-18233955	18237652-18237752
TU693	chr1	18240121	18240316	182	3.41	2	18240121-18240212	18240227-18240316
TU694	chr1	18240673	18240862	179	2.00	2	18240673-18240762	18240774-18240862
TU695	chr1	18241062	18241278	188	2.88	2	18241062-18241151	18241181-18241278
TU696	chr1	18242730	18242931	180	2.89	2	18242730-18242819	18242842-18242931
TU697	chr1	18243948	18244310	311	4.04	3	18243948-18244037	18244062-18244183	18244212-18244310
TU698	chr1	18251118	18251310	180	2.00	2	18251118-18251207	18251221-18251310
TU699	chr1	18265586	18265792	180	2.00	2	18265586-18265675	18265703-18265792
TU700	chr1	18299460	18299667	180	2.00	2	18299460-18299549	18299578-18299667
TU701	chr1	18313222	18313526	235	2.25	3	18313222-18313311	18313329-18313418	18313472-18313526
TU702	chr1	18318489	18318687	188	3.12	2	18318489-18318578	18318590-18318687
TU703	chr1	18391995	18392190	180	2.00	2	18391995-18392084	18392101-18392190
TU704	chr1	18516526	18516737	180	2.00	2	18516526-18516615	18516648-18516737
TU705	chr1	18557453	18557657	180	2.03	2	18557453-18557542	18557568-18557657
TU706	chr1	18607101	18607313	180	2.00	2	18607101-18607190	18607224-18607313
TU707	chr1	19209613	19209924	304	4.63	3	19209613-19209704	19209709-19209821	19209826-19209924
TU708	chr1	19209993	19210548	515	5.22	4	19209993-19210088	19210097-19210234	19210250-19210418	19210437-19210548
TU709	chr1	19211011	19211214	201	4.19	2	19211011-19211104	19211108-19211214
TU710	chr1	19211723	19211986	264	7.04	1	19211723-19211986
TU711	chr1	19212447	19212694	248	13.32	1	19212447-19212694
TU712	chr1	19212902	19214315	1258	6.20	7	19212902-19212992	19213003-19213106	19213118-19213508	19213510-19213909	19213920-19214011	19214090-19214179	19214226-19214315
TU713	chr1	19214452	19214988	483	3.62	3	19214452-19214541	19214570-19214894	19214921-19214988
TU714	chr1	19216224	19216415	180	2.00	2	19216224-19216313	19216326-19216415
TU715	chr1	19216959	19223883	266	6.61	2	19216959-19217133	19223793-19223883
TU716	chr1	19218615	19218821	180	2.44	2	19218615-19218704	19218732-19218821
TU717	chr1	19232372	19232635	264	5.06	1	19232372-19232635
TU718	chr1	19237124	19237326	203	2.33	1	19237124-19237326
TU719	chr1	19267868	19268072	205	3.02	1	19267868-19268072
TU720	chr1	19268471	19276744	589	7.39	4	19268471-19268611	19270461-19270572	19275516-19275691	19276585-19276744
TU721	chr1	19304215	19304407	180	2.36	2	19304215-19304304	19304318-19304407
TU722	chr1	19310499	19310695	164	2.00	2	19310499-19310585	19310619-19310695
TU723	chr1	19318381	19318581	180	2.00	2	19318381-19318470	19318492-19318581
TU724	chr1	19320678	19320871	180	2.00	2	19320678-19320767	19320782-19320871
TU725	chr1	19321704	19328352	152	2.76	2	19321704-19321765	19328263-19328352
TU726	chr1	19329462	19329670	180	2.00	2	19329462-19329551	19329581-19329670
TU727	chr1	19348601	19348794	180	2.00	2	19348601-19348690	19348705-19348794
TU728	chr1	19351050	19351246	180	2.00	2	19351050-19351139	19351157-19351246
TU729	chr1	19366971	19367176	180	2.93	2	19366971-19367060	19367087-19367176
TU730	chr1	19369847	19370055	180	2.79	2	19369847-19369936	19369966-19370055
TU731	chr1	19371238	19371425	180	2.39	2	19371238-19371327	19371336-19371425
TU732	chr1	19729603	19729799	180	2.00	2	19729603-19729692	19729710-19729799
TU733	chr1	19817776	19817973	180	2.00	2	19817776-19817865	19817884-19817973
TU734	chr1	20008782	20009029	248	4.69	1	20008782-20009029
TU735	chr1	20014536	20014735	174	2.49	2	20014536-20014619	20014646-20014735
TU736	chr1	20046541	20046737	180	2.00	2	20046541-20046630	20046648-20046737
TU737	chr1	20049740	20049935	180	3.00	2	20049740-20049829	20049846-20049935
TU738	chr1	20109910	20112679	160	2.00	2	20109910-20109999	20112610-20112679
TU739	chr1	20507179	20507387	180	2.00	2	20507179-20507268	20507298-20507387
TU740	chr1	20546784	20547300	340	3.84	3	20546784-20546903	20547055-20547194	20547221-20547300
TU741	chr1	20871517	20871722	175	2.25	2	20871517-20871601	20871633-20871722
TU742	chr1	20943687	20943882	179	2.00	2	20943687-20943775	20943793-20943882
TU743	chr1	21031738	21031943	180	2.00	2	21031738-21031827	21031854-21031943
TU744	chr1	21112645	21112837	180	2.00	2	21112645-21112734	21112748-21112837
TU745	chr1	21115728	21115926	180	2.00	2	21115728-21115817	21115837-21115926
TU746	chr1	21627348	21627548	180	2.00	2	21627348-21627437	21627459-21627548
TU747	chr1	21630055	21630249	195	6.99	1	21630055-21630249
TU748	chr1	21641779	21641979	180	2.00	2	21641779-21641868	21641890-21641979
TU749	chr1	21667378	21667566	180	2.00	2	21667378-21667467	21667477-21667566
TU750	chr1	21710984	21711184	180	2.00	2	21710984-21711073	21711095-21711184
TU751	chr1	21711822	21712006	155	2.00	2	21711822-21711898	21711929-21712006
TU752	chr1	21718472	21718670	181	4.15	2	21718472-21718561	21718580-21718670
TU753	chr1	21720438	21720619	180	2.00	2	21720438-21720527	21720530-21720619
TU754	chr1	21764477	21764682	206	4.02	1	21764477-21764682
TU755	chr1	21768948	21771231	255	6.79	2	21768948-21769006	21771036-21771231
TU756	chr1	22508428	22510091	305	5.40	3	22508428-22508519	22508532-22508647	22509995-22510091
TU757	chr1	22519046	22519254	180	2.98	2	22519046-22519135	22519165-22519254
TU758	chr1	22528203	22529413	1121	13.37	4	22528203-22528288	22528309-22528627	22528630-22529254	22529323-22529413
TU759	chr1	22529461	22529671	211	4.52	1	22529461-22529671
TU760	chr1	22529846	22530427	582	6.92	1	22529846-22530427
TU761	chr1	22539599	22539909	249	3.25	3	22539599-22539688	22539714-22539805	22539843-22539909
TU762	chr1	22542260	22542450	180	2.00	2	22542260-22542349	22542361-22542450
TU763	chr1	22570083	22570251	169	6.09	1	22570083-22570251
TU764	chr1	22607667	22618084	482	9.23	3	22607667-22607809	22617736-22617968	22617979-22618084
TU765	chr1	22623651	22623853	180	4.00	2	22623651-22623740	22623764-22623853
TU766	chr1	22624430	22639904	613	8.08	6	22624430-22624623	22626504-22626621	22631703-22631760	22637026-22637087	22639696-22639785	22639814-22639904
TU767	chr1	22632148	22632343	180	2.00	2	22632148-22632237	22632254-22632343
TU768	chr1	22637414	22637609	167	2.00	2	22637414-22637493	22637523-22637609
TU769	chr1	22644971	22645169	187	4.61	2	22644971-22645060	22645073-22645169
TU770	chr1	22645303	22645506	180	2.52	2	22645303-22645392	22645417-22645506
TU771	chr1	22645606	22647806	2121	16.60	4	22645606-22646053	22646077-22646188	22646194-22646309	22646362-22647806
TU772	chr1	22786160	22786368	180	2.00	2	22786160-22786249	22786279-22786368
TU773	chr1	22814060	22814271	180	3.00	2	22814060-22814149	22814182-22814271
TU774	chr1	22817125	22820865	248	6.71	2	22817125-22817304	22820798-22820865
TU775	chr1	22820889	22821088	187	5.11	2	22820889-22820981	22820995-22821088
TU776	chr1	22821162	22821443	260	3.74	2	22821162-22821331	22821354-22821443
TU777	chr1	22821714	22821935	206	2.77	2	22821714-22821829	22821846-22821935
TU778	chr1	22823030	22830785	646	8.06	4	22823030-22823176	22823448-22823611	22829269-22829370	22830553-22830785
TU779	chr1	22824415	22824615	161	2.63	2	22824415-22824512	22824553-22824615
TU780	chr1	22825468	22825665	157	2.00	2	22825468-22825556	22825598-22825665
TU781	chr1	22825886	22826065	164	2.00	2	22825886-22825970	22825987-22826065
TU782	chr1	22827070	22827280	180	2.12	2	22827070-22827159	22827191-22827280
TU783	chr1	22827965	22828163	180	2.91	2	22827965-22828054	22828074-22828163
TU784	chr1	22829861	22830197	295	3.03	3	22829861-22829950	22829971-22830085	22830108-22830197
TU785	chr1	22830932	22831735	802	5.86	2	22830932-22831629	22831632-22831735
TU786	chr1	22832738	22832923	154	2.00	2	22832738-22832820	22832853-22832923
TU787	chr1	22833063	22833269	188	3.13	2	22833063-22833160	22833180-22833269
TU788	chr1	22833572	22833783	193	3.57	2	22833572-22833665	22833685-22833783
TU789	chr1	22833801	22834000	199	3.05	2	22833801-22833890	22833892-22834000
TU790	chr1	22834311	22834516	200	3.10	2	22834311-22834409	22834416-22834516
TU791	chr1	22892728	22894714	420	2.48	4	22892728-22892807	22894352-22894441	22894459-22894618	22894625-22894714
TU792	chr1	22896392	22896601	180	2.31	2	22896392-22896481	22896512-22896601
TU793	chr1	22897032	22897230	180	3.00	2	22897032-22897121	22897141-22897230
TU794	chr1	23307616	23307811	180	3.00	2	23307616-23307705	23307722-23307811
TU795	chr1	23375371	23375757	360	4.49	2	23375371-23375640	23375668-23375757
TU796	chr1	23376503	23376722	220	5.96	1	23376503-23376722
TU797	chr1	23378146	23378334	180	2.90	2	23378146-23378235	23378245-23378334
TU798	chr1	23380769	23380967	159	2.00	2	23380769-23380855	23380896-23380967
TU799	chr1	23381801	23382010	180	2.09	2	23381801-23381890	23381921-23382010
TU800	chr1	23385125	23385317	180	2.96	2	23385125-23385214	23385228-23385317
TU801	chr1	23385688	23385885	180	3.00	2	23385688-23385777	23385796-23385885
TU802	chr1	23387086	23387284	179	2.00	2	23387086-23387175	23387196-23387284
TU803	chr1	23389211	23389423	180	2.32	2	23389211-23389300	23389334-23389423
TU804	chr1	23391600	23391807	180	2.67	2	23391600-23391689	23391718-23391807
TU805	chr1	23393035	23393229	177	2.00	2	23393035-23393121	23393140-23393229
TU806	chr1	23394466	23394660	160	2.00	2	23394466-23394540	23394576-23394660
TU807	chr1	23395333	23395523	177	2.00	2	23395333-23395420	23395435-23395523
TU808	chr1	23396541	23396736	180	2.00	2	23396541-23396630	23396647-23396736
TU809	chr1	23398806	23399004	171	2.00	2	23398806-23398888	23398917-23399004
TU810	chr1	23399157	23399360	180	4.00	2	23399157-23399246	23399271-23399360
TU811	chr1	23400553	23400760	181	4.38	2	23400553-23400642	23400670-23400760
TU812	chr1	23401162	23401353	165	2.48	2	23401162-23401236	23401264-23401353
TU813	chr1	23402185	23402374	180	2.00	2	23402185-23402274	23402285-23402374
TU814	chr1	23402917	23403146	230	3.91	1	23402917-23403146
TU815	chr1	23403201	23403398	180	3.57	2	23403201-23403290	23403309-23403398
TU816	chr1	23403615	23403812	161	2.00	2	23403615-23403692	23403730-23403812
TU817	chr1	23404110	23404324	180	3.00	2	23404110-23404199	23404235-23404324
TU818	chr1	23404390	23404581	192	3.85	1	23404390-23404581
TU819	chr1	23405020	23405279	260	4.71	1	23405020-23405279
TU820	chr1	23405537	23405733	193	4.64	2	23405537-23405626	23405631-23405733
TU821	chr1	23405935	23406205	271	5.39	1	23405935-23406205
TU822	chr1	23406436	23406723	286	3.35	2	23406436-23406631	23406634-23406723
TU823	chr1	23406833	23407029	161	2.00	2	23406833-23406908	23406945-23407029
TU824	chr1	23407312	23407870	559	3.69	1	23407312-23407870
TU825	chr1	23409794	23410040	247	3.21	1	23409794-23410040
TU826	chr1	23410115	23410405	291	4.71	1	23410115-23410405
TU827	chr1	23410506	23410700	180	3.14	2	23410506-23410595	23410611-23410700
TU828	chr1	23410797	23411120	289	4.13	2	23410797-23410864	23410900-23411120
TU829	chr1	23411160	23411454	288	3.34	2	23411160-23411252	23411260-23411454
TU830	chr1	23411741	23411948	180	2.11	2	23411741-23411830	23411859-23411948
TU831	chr1	23412031	23412252	217	2.87	2	23412031-23412120	23412126-23412252
TU832	chr1	23412482	23412682	168	2.00	2	23412482-23412561	23412595-23412682
TU833	chr1	23414638	23414844	184	2.53	2	23414638-23414727	23414751-23414844
TU834	chr1	23416642	23416844	166	2.00	2	23416642-23416726	23416764-23416844
TU835	chr1	23421774	23421968	189	3.21	2	23421774-23421872	23421879-23421968
TU836	chr1	23430132	23430331	187	2.44	2	23430132-23430228	23430242-23430331
TU837	chr1	23434618	23434780	163	2.44	1	23434618-23434780
TU838	chr1	23444806	23445120	284	3.06	3	23444806-23444895	23444916-23445019	23445031-23445120
TU839	chr1	23446411	23446614	200	2.44	2	23446411-23446518	23446523-23446614
TU840	chr1	23452259	23452440	157	2.00	2	23452259-23452325	23452351-23452440
TU841	chr1	23454763	23455113	351	5.34	1	23454763-23455113
TU842	chr1	23455325	23455675	303	4.57	3	23455325-23455415	23455438-23455557	23455584-23455675
TU843	chr1	23455779	23456018	240	5.37	1	23455779-23456018
TU844	chr1	23456824	23457044	181	3.00	2	23456824-23456914	23456955-23457044
TU845	chr1	23457595	23458204	592	6.79	3	23457595-23457849	23457853-23457947	23457963-23458204
TU846	chr1	23459109	23459296	180	2.10	2	23459109-23459198	23459207-23459296
TU847	chr1	23460118	23460307	166	2.00	2	23460118-23460197	23460222-23460307
TU848	chr1	23468827	23469037	180	2.85	2	23468827-23468916	23468948-23469037
TU849	chr1	23472641	23472826	164	2.00	2	23472641-23472720	23472743-23472826
TU850	chr1	23473227	23473419	180	2.90	2	23473227-23473316	23473330-23473419
TU851	chr1	23478322	23478671	296	3.35	3	23478322-23478411	23478445-23478560	23478582-23478671
TU852	chr1	23479937	23480324	307	2.85	3	23479937-23480012	23480036-23480198	23480257-23480324
TU853	chr1	23480597	23480810	185	3.80	2	23480597-23480690	23480720-23480810
TU854	chr1	23480918	23481125	180	2.56	2	23480918-23481007	23481036-23481125
TU855	chr1	23483212	23483518	307	4.74	1	23483212-23483518
TU856	chr1	23486247	23486489	201	2.28	2	23486247-23486360	23486403-23486489
TU857	chr1	23495622	23495833	205	2.36	2	23495622-23495711	23495719-23495833
TU858	chr1	23532091	23532301	169	2.45	2	23532091-23532169	23532212-23532301
TU859	chr1	23533514	23533720	198	2.38	2	23533514-23533621	23533631-23533720
TU860	chr1	23534211	23534616	384	5.15	2	23534211-23534300	23534323-23534616
TU861	chr1	23534811	23535130	290	2.97	3	23534811-23534900	23534909-23535018	23535041-23535130
TU862	chr1	23536407	23536603	180	3.33	2	23536407-23536496	23536514-23536603
TU863	chr1	23537242	23537471	225	5.48	2	23537242-23537362	23537368-23537471
TU864	chr1	23539194	23539389	183	3.47	2	23539194-23539286	23539300-23539389
TU865	chr1	23539565	23539884	295	3.46	3	23539565-23539654	23539672-23539786	23539795-23539884
TU866	chr1	23557964	23558170	179	2.38	2	23557964-23558053	23558082-23558170
TU867	chr1	23558235	23558434	199	2.71	2	23558235-23558343	23558345-23558434
TU868	chr1	23559712	23559901	183	3.39	2	23559712-23559801	23559809-23559901
TU869	chr1	23560783	23561013	215	7.05	2	23560783-23560882	23560899-23561013
TU870	chr1	23568020	23568224	172	2.04	2	23568020-23568101	23568135-23568224
TU871	chr1	23571297	23571503	180	2.00	2	23571297-23571386	23571414-23571503
TU872	chr1	23572497	23595962	7965	23.47	8	23572497-23572544	23573247-23575973	23575979-23578805	23579910-23580070	23583642-23583819	23587717-23587813	23588595-23589494	23594936-23595962
TU873	chr1	23582706	23582890	180	2.00	2	23582706-23582795	23582801-23582890
TU874	chr1	23583203	23583408	180	3.00	2	23583203-23583292	23583319-23583408
TU875	chr1	23584534	23584731	180	2.86	2	23584534-23584623	23584642-23584731
TU876	chr1	23589503	23589708	180	2.23	2	23589503-23589592	23589619-23589708
TU877	chr1	23592676	23592839	164	2.00	1	23592676-23592839
TU878	chr1	23592888	23593081	180	2.00	2	23592888-23592977	23592992-23593081
TU879	chr1	23593104	23593304	180	2.00	2	23593104-23593193	23593215-23593304
TU880	chr1	23600774	23600977	184	2.61	2	23600774-23600867	23600888-23600977
TU881	chr1	23601326	23601633	308	5.26	1	23601326-23601633
TU882	chr1	23607874	23608066	180	2.00	2	23607874-23607963	23607977-23608066
TU883	chr1	23883200	23883393	180	2.48	2	23883200-23883289	23883304-23883393
TU884	chr1	23907853	23909586	293	4.03	2	23907853-23907934	23909376-23909586
TU885	chr1	23920775	23920991	180	2.00	2	23920775-23920864	23920902-23920991
TU886	chr1	23925634	23925841	180	3.00	2	23925634-23925723	23925752-23925841
TU887	chr1	23937232	23937582	305	2.92	3	23937232-23937321	23937340-23937464	23937493-23937582
TU888	chr1	24048826	24049035	180	2.00	2	24048826-24048915	24048946-24049035
TU889	chr1	24049285	24049790	463	3.74	5	24049285-24049374	24049392-24049481	24049493-24049598	24049609-24049715	24049721-24049790
TU890	chr1	24050416	24050621	199	3.47	2	24050416-24050510	24050518-24050621
TU891	chr1	24082588	24082791	190	2.84	2	24082588-24082687	24082702-24082791
TU892	chr1	24083198	24083401	180	2.44	2	24083198-24083287	24083312-24083401
TU893	chr1	24083750	24083988	215	3.32	2	24083750-24083839	24083864-24083988
TU894	chr1	24085152	24085317	166	2.17	1	24085152-24085317
TU895	chr1	24086169	24086369	180	2.00	2	24086169-24086258	24086280-24086369
TU896	chr1	24110758	24110949	162	2.00	2	24110758-24110831	24110862-24110949
TU897	chr1	24111773	24111970	161	2.00	2	24111773-24111853	24111891-24111970
TU898	chr1	24132421	24132609	171	2.27	2	24132421-24132510	24132529-24132609
TU899	chr1	24133216	24133471	236	2.89	2	24133216-24133305	24133326-24133471
TU900	chr1	24134905	24136026	1122	22.34	1	24134905-24136026
TU901	chr1	24137691	24137874	161	2.00	2	24137691-24137778	24137802-24137874
TU902	chr1	24138421	24138614	180	2.00	2	24138421-24138510	24138525-24138614
TU903	chr1	25373560	25373768	180	2.00	2	25373560-25373649	25373679-25373768
TU904	chr1	25531804	25532004	180	2.00	2	25531804-25531893	25531915-25532004
TU905	chr1	25536765	25536958	184	3.31	2	25536765-25536858	25536869-25536958
TU906	chr1	25540332	25540527	180	2.00	2	25540332-25540421	25540438-25540527
TU907	chr1	25637009	25637198	180	2.33	2	25637009-25637098	25637109-25637198
TU908	chr1	25684904	25685114	180	2.00	2	25684904-25684993	25685025-25685114
TU909	chr1	25706107	25706314	180	2.00	2	25706107-25706196	25706225-25706314
TU910	chr1	25715456	25715665	180	2.92	2	25715456-25715545	25715576-25715665
TU911	chr1	25716270	25716475	180	2.00	2	25716270-25716359	25716386-25716475
TU912	chr1	25723397	25723607	180	2.00	2	25723397-25723486	25723518-25723607
TU913	chr1	25830143	25830332	180	2.00	2	25830143-25830232	25830243-25830332
TU914	chr1	26575483	26576461	976	7.41	2	26575483-26575575	26575579-26576461
TU915	chr1	26576798	26577218	421	5.21	1	26576798-26577218
TU916	chr1	26577344	26577549	206	4.07	1	26577344-26577549
TU917	chr1	26577613	26578599	962	10.78	3	26577613-26578304	26578313-26578492	26578510-26578599
TU918	chr1	26578669	26579268	577	7.63	3	26578669-26578782	26578788-26578944	26578963-26579268
TU919	chr1	26579513	26579829	313	5.52	2	26579513-26579626	26579631-26579829
TU920	chr1	26579955	26580208	254	7.30	1	26579955-26580208
TU921	chr1	26581672	26582333	635	6.89	3	26581672-26582084	26582087-26582220	26582246-26582333
TU922	chr1	26582374	26582594	220	6.40	2	26582374-26582468	26582470-26582594
TU923	chr1	26583042	26583248	194	3.88	2	26583042-26583145	26583159-26583248
TU924	chr1	26585778	26585991	184	2.54	2	26585778-26585865	26585896-26585991
TU925	chr1	26586062	26586267	183	2.52	2	26586062-26586154	26586178-26586267
TU926	chr1	26587019	26587236	203	3.56	2	26587019-26587125	26587141-26587236
TU927	chr1	26587545	26587964	388	4.76	2	26587545-26587634	26587667-26587964
TU928	chr1	26588354	26588561	180	2.94	2	26588354-26588443	26588472-26588561
TU929	chr1	26589848	26590341	415	4.02	4	26589848-26589950	26589970-26590059	26590085-26590224	26590260-26590341
TU930	chr1	26590454	26590660	206	4.48	2	26590454-26590544	26590546-26590660
TU931	chr1	26590862	26591059	180	2.86	2	26590862-26590951	26590970-26591059
TU932	chr1	26591213	26591452	240	3.00	1	26591213-26591452
TU933	chr1	26591727	26591948	222	8.53	1	26591727-26591948
TU934	chr1	26591956	26592163	180	2.50	2	26591956-26592045	26592074-26592163
TU935	chr1	26592804	26593455	636	5.89	3	26592804-26593093	26593106-26593211	26593216-26593455
TU936	chr1	26593769	26593960	179	2.01	2	26593769-26593858	26593872-26593960
TU937	chr1	26594206	26594399	180	2.59	2	26594206-26594295	26594310-26594399
TU938	chr1	26594525	26594711	164	2.95	2	26594525-26594614	26594638-26594711
TU939	chr1	26594931	26595278	348	4.61	1	26594931-26595278
TU940	chr1	26595323	26596009	665	4.45	3	26595323-26595377	26595393-26595685	26595693-26596009
TU941	chr1	26596011	26596252	242	4.60	1	26596011-26596252
TU942	chr1	26597005	26597371	367	9.06	1	26597005-26597371
TU943	chr1	26597437	26598211	754	6.42	3	26597437-26597750	26597762-26597887	26597898-26598211
TU944	chr1	26598229	26599096	862	8.01	2	26598229-26598639	26598646-26599096
TU945	chr1	26599424	26599979	556	7.68	1	26599424-26599979
TU946	chr1	26600300	26600629	330	3.86	1	26600300-26600629
TU947	chr1	26600796	26601393	598	6.55	1	26600796-26601393
TU948	chr1	26602091	26602274	180	2.00	2	26602091-26602180	26602185-26602274
TU949	chr1	26604833	26605030	175	2.00	2	26604833-26604917	26604941-26605030
TU950	chr1	26605534	26605733	151	2.11	2	26605534-26605586	26605636-26605733
TU951	chr1	26606939	26607186	248	3.15	1	26606939-26607186
TU952	chr1	26607381	26613893	4799	44.78	7	26607381-26608000	26608002-26608527	26608633-26610401	26611946-26613436	26613477-26613584	26613597-26613766	26613779-26613893
TU953	chr1	26610404	26610879	476	15.99	1	26610404-26610879
TU954	chr1	26610989	26611841	791	10.48	3	26610989-26611069	26611107-26611438	26611464-26611841
TU955	chr1	26614145	26614515	371	4.59	1	26614145-26614515
TU956	chr1	26614786	26615814	997	7.84	3	26614786-26614878	26614881-26615041	26615072-26615814
TU957	chr1	26676124	26689249	3741	63.80	5	26676124-26677163	26677172-26677261	26682843-26682892	26682908-26683031	26686813-26689249
TU958	chr1	26677465	26677667	180	3.13	2	26677465-26677554	26677578-26677667
TU959	chr1	26677923	26678248	183	2.00	3	26677923-26677975	26678045-26678098	26678173-26678248
TU960	chr1	26679260	26679463	180	3.00	2	26679260-26679349	26679374-26679463
TU961	chr1	26679795	26679998	173	2.46	2	26679795-26679877	26679909-26679998
TU962	chr1	26680760	26680973	193	3.87	2	26680760-26680849	26680871-26680973
TU963	chr1	26681014	26681230	204	5.67	2	26681014-26681114	26681128-26681230
TU964	chr1	26681320	26681532	213	3.03	1	26681320-26681532
TU965	chr1	26681865	26682214	301	3.99	3	26681865-26681934	26681961-26682099	26682123-26682214
TU966	chr1	26684086	26684288	197	7.17	2	26684086-26684176	26684183-26684288
TU967	chr1	26684410	26684609	180	2.44	2	26684410-26684499	26684520-26684609
TU968	chr1	26684985	26685191	180	2.96	2	26684985-26685074	26685102-26685191
TU969	chr1	26686203	26686401	177	2.49	2	26686203-26686292	26686315-26686401
TU970	chr1	26686403	26686698	239	3.01	3	26686403-26686492	26686505-26686594	26686640-26686698
TU971	chr1	26689572	26690032	461	74.35	1	26689572-26690032
TU972	chr1	26717438	26717642	182	2.89	2	26717438-26717529	26717553-26717642
TU973	chr1	26717779	26718064	286	7.54	1	26717779-26718064
TU974	chr1	26718318	26718513	196	2.89	1	26718318-26718513
TU975	chr1	26718572	26718721	150	2.41	1	26718572-26718721
TU976	chr1	26718925	26719110	164	2.00	2	26718925-26719009	26719032-26719110
TU977	chr1	26720683	26725945	4386	238.08	10	26720683-26723625	26724337-26724431	26724446-26724547	26724571-26724926	26724929-26725052	26725114-26725273	26725312-26725431	26725447-26725569	26725576-26725731	26725739-26725945
TU978	chr1	26723647	26724323	619	3.20	3	26723647-26723902	26723954-26724055	26724063-26724323
TU979	chr1	26726706	26726919	206	9.69	2	26726706-26726806	26726815-26726919
TU980	chr1	26727316	26727508	187	5.49	2	26727316-26727407	26727414-26727508
TU981	chr1	26728554	26728794	236	4.04	2	26728554-26728643	26728649-26728794
TU982	chr1	27075069	27075265	180	2.00	2	27075069-27075158	27075176-27075265
TU983	chr1	27302194	27302399	180	2.00	2	27302194-27302283	27302310-27302399
TU984	chr1	27303456	27303662	180	2.00	2	27303456-27303545	27303573-27303662
TU985	chr1	28514344	28514623	280	4.45	1	28514344-28514623
TU986	chr1	29506605	29506793	180	2.04	2	29506605-29506694	29506704-29506793
TU987	chr1	29510391	29510588	180	2.88	2	29510391-29510480	29510499-29510588
TU988	chr1	29511159	29511373	180	2.43	2	29511159-29511248	29511284-29511373
TU989	chr1	29512621	29512819	181	3.56	2	29512621-29512710	29512729-29512819
TU990	chr1	29514478	29514638	161	2.96	1	29514478-29514638
TU991	chr1	29515197	29515391	195	2.50	1	29515197-29515391
TU992	chr1	29515564	29515752	181	2.68	2	29515564-29515654	29515663-29515752
TU993	chr1	29515998	29516455	403	2.74	3	29515998-29516087	29516102-29516247	29516289-29516455
TU994	chr1	29517859	29518052	180	2.00	2	29517859-29517948	29517963-29518052
TU995	chr1	29519057	29519243	180	3.00	2	29519057-29519146	29519154-29519243
TU996	chr1	29519646	29519841	166	2.00	2	29519646-29519733	29519764-29519841
TU997	chr1	29521283	29521496	202	6.13	2	29521283-29521375	29521388-29521496
TU998	chr1	29521925	29522311	346	2.92	3	29521925-29522014	29522037-29522202	29522222-29522311
TU999	chr1	29523509	29523714	180	2.00	2	29523509-29523598	29523625-29523714
TU1000	chr1	29523722	29523922	198	2.67	2	29523722-29523829	29523833-29523922
TU1001	chr1	29523935	29524148	206	3.45	2	29523935-29524028	29524037-29524148
TU1002	chr1	29525252	29525453	180	2.63	2	29525252-29525341	29525364-29525453
TU1003	chr1	29526551	29526850	300	7.78	1	29526551-29526850
TU1004	chr1	29526904	29527095	174	2.00	2	29526904-29526993	29527012-29527095
TU1005	chr1	29527516	29527790	275	3.51	1	29527516-29527790
TU1006	chr1	29527866	29528498	537	3.87	3	29527866-29528201	29528292-29528386	29528393-29528498
TU1007	chr1	29531274	29531480	180	2.92	2	29531274-29531363	29531391-29531480
TU1008	chr1	29531535	29531716	159	2.00	2	29531535-29531623	29531647-29531716
TU1009	chr1	29533671	29533860	180	2.00	2	29533671-29533760	29533771-29533860
TU1010	chr1	29535073	29535385	265	2.98	3	29535073-29535157	29535183-29535272	29535296-29535385
TU1011	chr1	29536849	29537055	180	2.00	2	29536849-29536938	29536966-29537055
TU1012	chr1	29547660	29547849	180	2.00	2	29547660-29547749	29547760-29547849
TU1013	chr1	29549423	29549620	184	4.66	2	29549423-29549514	29549529-29549620
TU1014	chr1	29556322	29556523	180	2.00	2	29556322-29556411	29556434-29556523
TU1015	chr1	29558676	29558876	180	2.98	2	29558676-29558765	29558787-29558876
TU1016	chr1	29561699	29561910	180	2.00	2	29561699-29561788	29561821-29561910
TU1017	chr1	29565872	29566064	169	2.00	2	29565872-29565954	29565979-29566064
TU1018	chr1	29567486	29567682	180	2.00	2	29567486-29567575	29567593-29567682
TU1019	chr1	29568067	29568247	180	2.36	2	29568067-29568156	29568158-29568247
TU1020	chr1	29570086	29570553	441	3.51	4	29570086-29570175	29570192-29570312	29570319-29570449	29570455-29570553
TU1021	chr1	29570910	29571126	187	4.24	2	29570910-29571002	29571033-29571126
TU1022	chr1	29571334	29571535	180	2.91	2	29571334-29571423	29571446-29571535
TU1023	chr1	29571659	29571963	274	3.42	3	29571659-29571748	29571759-29571854	29571876-29571963
TU1024	chr1	29573476	29573882	380	4.28	2	29573476-29573565	29573593-29573882
TU1025	chr1	29574232	29574568	291	4.00	3	29574232-29574321	29574350-29574453	29574472-29574568
TU1026	chr1	29575807	29576183	319	3.63	3	29575807-29575904	29575945-29576073	29576092-29576183
TU1027	chr1	29576539	29577075	460	5.27	4	29576539-29576628	29576674-29576764	29576780-29576955	29576973-29577075
TU1028	chr1	29577335	29577726	341	3.09	3	29577335-29577424	29577443-29577614	29577648-29577726
TU1029	chr1	29577772	29578013	242	2.80	1	29577772-29578013
TU1030	chr1	29578538	29578754	180	2.79	2	29578538-29578627	29578665-29578754
TU1031	chr1	29579563	29579768	180	3.12	2	29579563-29579652	29579679-29579768
TU1032	chr1	29579848	29580059	180	2.00	2	29579848-29579937	29579970-29580059
TU1033	chr1	29580874	29581062	186	2.52	2	29580874-29580969	29580973-29581062
TU1034	chr1	29581731	29581936	180	2.00	2	29581731-29581820	29581847-29581936
TU1035	chr1	29583491	29583691	180	2.93	2	29583491-29583580	29583602-29583691
TU1036	chr1	29591237	29591421	180	2.00	2	29591237-29591326	29591332-29591421
TU1037	chr1	29592093	29592294	180	3.37	2	29592093-29592182	29592205-29592294
TU1038	chr1	29599763	29599967	180	3.00	2	29599763-29599852	29599878-29599967
TU1039	chr1	29600264	29600461	180	2.00	2	29600264-29600353	29600372-29600461
TU1040	chr1	29602292	29602749	410	2.68	4	29602292-29602344	29602360-29602461	29602475-29602642	29602663-29602749
TU1041	chr1	29604181	29604383	180	2.98	2	29604181-29604270	29604294-29604383
TU1042	chr1	29606730	29606920	180	2.00	2	29606730-29606819	29606831-29606920
TU1043	chr1	29606925	29607129	180	2.00	2	29606925-29607014	29607040-29607129
TU1044	chr1	29607293	29607679	341	2.41	3	29607293-29607382	29607414-29607574	29607590-29607679
TU1045	chr1	29608367	29608628	244	3.47	2	29608367-29608456	29608475-29608628
TU1046	chr1	29610772	29611046	275	3.09	1	29610772-29611046
TU1047	chr1	29611255	29611464	210	2.75	1	29611255-29611464
TU1048	chr1	29611473	29611766	294	6.66	1	29611473-29611766
TU1049	chr1	29611872	29612084	174	2.00	2	29611872-29611959	29611999-29612084
TU1050	chr1	29613880	29614096	180	2.72	2	29613880-29613969	29614007-29614096
TU1051	chr1	29616733	29616948	194	3.16	2	29616733-29616822	29616845-29616948
TU1052	chr1	29620596	29620791	180	2.00	2	29620596-29620685	29620702-29620791
TU1053	chr1	29625168	29625367	180	2.00	2	29625168-29625257	29625278-29625367
TU1054	chr1	29625912	29626125	180	2.00	2	29625912-29626001	29626036-29626125
TU1055	chr1	29634363	29634565	180	2.00	2	29634363-29634452	29634476-29634565
TU1056	chr1	29639693	29639904	180	2.00	2	29639693-29639782	29639815-29639904
TU1057	chr1	29643847	29644055	180	2.44	2	29643847-29643936	29643966-29644055
TU1058	chr1	29647248	29647447	180	2.17	2	29647248-29647337	29647358-29647447
TU1059	chr1	29648305	29648501	169	2.00	2	29648305-29648383	29648412-29648501
TU1060	chr1	29648745	29648961	194	2.63	2	29648745-29648848	29648872-29648961
TU1061	chr1	29650051	29650258	204	3.41	2	29650051-29650149	29650154-29650258
TU1062	chr1	29651696	29651917	178	2.00	2	29651696-29651785	29651830-29651917
TU1063	chr1	29652393	29652648	256	3.25	1	29652393-29652648
TU1064	chr1	29652661	29652920	260	4.30	1	29652661-29652920
TU1065	chr1	29653205	29653407	180	2.00	2	29653205-29653294	29653318-29653407
TU1066	chr1	29654110	29654320	211	4.34	1	29654110-29654320
TU1067	chr1	29654777	29655005	172	2.06	2	29654777-29654858	29654916-29655005
TU1068	chr1	29655430	29655629	180	2.00	2	29655430-29655519	29655540-29655629
TU1069	chr1	29656030	29656237	208	3.21	1	29656030-29656237
TU1070	chr1	29656325	29656550	170	2.32	2	29656325-29656414	29656471-29656550
TU1071	chr1	29656830	29657032	180	2.00	2	29656830-29656919	29656943-29657032
TU1072	chr1	29657244	29657484	217	3.37	2	29657244-29657370	29657395-29657484
TU1073	chr1	29657610	29657955	329	5.27	2	29657610-29657849	29657867-29657955
TU1074	chr1	29658817	29659020	180	2.84	2	29658817-29658906	29658931-29659020
TU1075	chr1	29659741	29660173	342	2.30	4	29659741-29659830	29659842-29659942	29659967-29660056	29660113-29660173
TU1076	chr1	29660182	29660388	180	2.47	2	29660182-29660271	29660299-29660388
TU1077	chr1	29660723	29660925	179	2.00	2	29660723-29660811	29660836-29660925
TU1078	chr1	29661067	29661256	176	2.00	2	29661067-29661152	29661167-29661256
TU1079	chr1	29663038	29663251	192	3.10	2	29663038-29663127	29663150-29663251
TU1080	chr1	29663731	29663911	150	2.00	2	29663731-29663819	29663851-29663911
TU1081	chr1	29664418	29664828	406	4.44	3	29664418-29664523	29664527-29664724	29664727-29664828
TU1082	chr1	29665170	29665433	250	3.00	2	29665170-29665259	29665274-29665433
TU1083	chr1	29665634	29665865	202	3.58	2	29665634-29665723	29665754-29665865
TU1084	chr1	29666202	29666476	275	2.85	1	29666202-29666476
TU1085	chr1	29671509	29671714	202	3.47	2	29671509-29671615	29671620-29671714
TU1086	chr1	29671972	29672153	151	2.52	2	29671972-29672061	29672093-29672153
TU1087	chr1	29675030	29675235	192	4.65	2	29675030-29675126	29675141-29675235
TU1088	chr1	29677119	29677340	182	3.19	2	29677119-29677208	29677249-29677340
TU1089	chr1	29678072	29678487	403	5.35	2	29678072-29678164	29678178-29678487
TU1090	chr1	29678637	29679254	525	4.57	3	29678637-29678875	29678929-29678994	29679035-29679254
TU1091	chr1	29679419	29679654	211	8.43	2	29679419-29679539	29679565-29679654
TU1092	chr1	29679695	29679902	199	5.05	2	29679695-29679791	29679801-29679902
TU1093	chr1	29679908	29680225	318	3.15	1	29679908-29680225
TU1094	chr1	29680878	29681168	291	3.44	1	29680878-29681168
TU1095	chr1	29681739	29682129	377	4.21	2	29681739-29681842	29681857-29682129
TU1096	chr1	29682745	29682935	180	2.63	2	29682745-29682834	29682846-29682935
TU1097	chr1	29683477	29683845	327	2.61	2	29683477-29683727	29683770-29683845
TU1098	chr1	29684943	29685141	177	2.00	2	29684943-29685029	29685052-29685141
TU1099	chr1	30055819	30056028	180	2.00	2	30055819-30055908	30055939-30056028
TU1100	chr1	30061078	30061275	198	12.82	1	30061078-30061275
TU1101	chr1	30102770	30102970	180	2.00	2	30102770-30102859	30102881-30102970
TU1102	chr1	30106807	30106997	180	2.00	2	30106807-30106896	30106908-30106997
TU1103	chr1	30108264	30108472	209	2.20	1	30108264-30108472
TU1104	chr1	30109341	30109540	180	4.00	2	30109341-30109430	30109451-30109540
TU1105	chr1	30119066	30119261	180	2.00	2	30119066-30119155	30119172-30119261
TU1106	chr1	30133848	30134054	180	2.43	2	30133848-30133937	30133965-30134054
TU1107	chr1	30136129	30136323	180	2.00	2	30136129-30136218	30136234-30136323
TU1108	chr1	30136406	30136596	180	2.86	2	30136406-30136495	30136507-30136596
TU1109	chr1	30140207	30140392	153	2.00	2	30140207-30140275	30140309-30140392
TU1110	chr1	30144099	30144286	180	2.00	2	30144099-30144188	30144197-30144286
TU1111	chr1	30144497	30144697	180	2.00	2	30144497-30144586	30144608-30144697
TU1112	chr1	30148321	30148500	180	2.05	1	30148321-30148500
TU1113	chr1	30151322	30151525	180	4.00	2	30151322-30151411	30151436-30151525
TU1114	chr1	30160113	30160298	180	3.32	2	30160113-30160202	30160209-30160298
TU1115	chr1	30161048	30161239	183	3.33	2	30161048-30161140	30161150-30161239
TU1116	chr1	30162823	30163088	266	3.42	1	30162823-30163088
TU1117	chr1	30163677	30163986	298	3.24	2	30163677-30163907	30163920-30163986
TU1118	chr1	30164047	30164254	191	2.49	2	30164047-30164147	30164165-30164254
TU1119	chr1	30164278	30164486	180	2.00	2	30164278-30164367	30164397-30164486
TU1120	chr1	30166701	30166893	180	2.64	2	30166701-30166790	30166804-30166893
TU1121	chr1	30518103	30521633	278	73.40	2	30518103-30518312	30521566-30521633
TU1122	chr1	30527981	30531825	248	13.54	2	30527981-30528036	30531634-30531825
TU1123	chr1	30561571	30561782	179	2.00	2	30561571-30561659	30561693-30561782
TU1124	chr1	30562377	30562571	180	2.00	2	30562377-30562466	30562482-30562571
TU1125	chr1	30564772	30564983	211	3.73	2	30564772-30564892	30564894-30564983
TU1126	chr1	30565590	30565786	180	2.00	2	30565590-30565679	30565697-30565786
TU1127	chr1	30568091	30590252	897	92.55	6	30568091-30568209	30573278-30573546	30574014-30574184	30583224-30583331	30588953-30589105	30590176-30590252
TU1128	chr1	30585895	30586092	165	2.00	2	30585895-30585974	30586008-30586092
TU1129	chr1	30588124	30588325	180	2.00	2	30588124-30588213	30588236-30588325
TU1130	chr1	30590771	30594177	302	11.61	3	30590771-30590884	30591285-30591347	30594053-30594177
TU1131	chr1	30591894	30592161	234	2.57	2	30591894-30591983	30592018-30592161
TU1132	chr1	30593073	30593488	387	3.87	2	30593073-30593162	30593192-30593488
TU1133	chr1	30594529	30594721	180	2.98	2	30594529-30594618	30594632-30594721
TU1134	chr1	30595447	30595608	152	2.07	2	30595447-30595508	30595519-30595608
TU1135	chr1	30596028	30596230	181	2.85	2	30596028-30596117	30596140-30596230
TU1136	chr1	30597402	30598038	206	15.19	2	30597402-30597499	30597931-30598038
TU1137	chr1	30601885	30607737	2338	38.37	5	30601885-30602082	30604010-30604161	30605701-30606621	30606642-30606740	30606770-30607737
TU1138	chr1	30603522	30603729	180	4.00	2	30603522-30603611	30603640-30603729
TU1139	chr1	30604326	30604525	190	2.51	2	30604326-30604377	30604388-30604525
TU1140	chr1	30604862	30605069	185	4.65	2	30604862-30604955	30604979-30605069
TU1141	chr1	30605317	30605513	197	4.59	1	30605317-30605513
TU1142	chr1	30656301	30656482	154	2.00	2	30656301-30656389	30656418-30656482
TU1143	chr1	30699314	30699516	180	2.00	2	30699314-30699403	30699427-30699516
TU1144	chr1	31761911	31762835	747	6.52	6	31761911-31762000	31762017-31762107	31762132-31762264	31762283-31762391	31762438-31762521	31762596-31762835
TU1145	chr1	31763091	31763288	180	2.89	2	31763091-31763180	31763199-31763288
TU1146	chr1	31764018	31764262	180	2.48	2	31764018-31764107	31764173-31764262
TU1147	chr1	31764661	31765051	327	3.04	3	31764661-31764750	31764767-31764948	31764997-31765051
TU1148	chr1	31765292	31765478	180	3.31	2	31765292-31765381	31765389-31765478
TU1149	chr1	31765575	31765774	157	2.26	2	31765575-31765641	31765685-31765774
TU1150	chr1	31765906	31766116	180	2.77	2	31765906-31765995	31766027-31766116
TU1151	chr1	31766728	31766913	154	2.00	2	31766728-31766793	31766826-31766913
TU1152	chr1	31767038	31767239	169	2.00	2	31767038-31767125	31767159-31767239
TU1153	chr1	31767388	31767767	364	3.17	3	31767388-31767486	31767499-31767673	31767678-31767767
TU1154	chr1	31767843	31768225	340	2.69	3	31767843-31767932	31767961-31768120	31768136-31768225
TU1155	chr1	31769088	31769286	188	3.01	2	31769088-31769185	31769197-31769286
TU1156	chr1	31769894	31770110	180	3.13	2	31769894-31769983	31770021-31770110
TU1157	chr1	31773904	31774104	179	2.00	2	31773904-31773992	31774015-31774104
TU1158	chr1	31783851	31784059	180	2.00	2	31783851-31783940	31783970-31784059
TU1159	chr1	31784468	31784676	197	3.64	2	31784468-31784568	31784581-31784676
TU1160	chr1	31786745	31786946	180	3.85	2	31786745-31786834	31786857-31786946
TU1161	chr1	31788817	31789003	158	2.00	2	31788817-31788906	31788936-31789003
TU1162	chr1	31789324	31789527	170	2.00	2	31789324-31789413	31789448-31789527
TU1163	chr1	31789769	31789974	199	4.01	2	31789769-31789858	31789866-31789974
TU1164	chr1	31790397	31790579	158	2.72	2	31790397-31790486	31790512-31790579
TU1165	chr1	31790920	31791172	253	4.78	1	31790920-31791172
TU1166	chr1	31791229	31791419	191	5.12	1	31791229-31791419
TU1167	chr1	31791826	31792032	180	2.96	2	31791826-31791915	31791943-31792032
TU1168	chr1	31793311	31793569	259	3.25	1	31793311-31793569
TU1169	chr1	31794196	31794403	194	4.09	2	31794196-31794286	31794301-31794403
TU1170	chr1	31794445	31794656	183	3.09	2	31794445-31794534	31794564-31794656
TU1171	chr1	31795093	31795336	233	2.98	2	31795093-31795220	31795232-31795336
TU1172	chr1	31795493	31795836	325	6.53	2	31795493-31795721	31795741-31795836
TU1173	chr1	31796497	31796684	188	2.57	1	31796497-31796684
TU1174	chr1	31798579	31798774	182	2.64	2	31798579-31798668	31798683-31798774
TU1175	chr1	31798792	31799074	258	3.44	3	31798792-31798881	31798885-31798980	31799003-31799074
TU1176	chr1	31799142	31799346	180	2.36	2	31799142-31799231	31799257-31799346
TU1177	chr1	31799578	31799778	180	2.00	2	31799578-31799667	31799689-31799778
TU1178	chr1	31804073	31804262	161	2.00	2	31804073-31804156	31804186-31804262
TU1179	chr1	31808658	31808816	159	2.65	1	31808658-31808816
TU1180	chr1	31808994	31809190	181	3.40	2	31808994-31809083	31809100-31809190
TU1181	chr1	31810808	31811014	180	2.00	2	31810808-31810897	31810925-31811014
TU1182	chr1	31812546	31812878	277	2.73	3	31812546-31812641	31812674-31812764	31812789-31812878
TU1183	chr1	31813780	31813985	180	2.95	2	31813780-31813869	31813896-31813985
TU1184	chr1	31814337	31814543	195	2.35	2	31814337-31814426	31814439-31814543
TU1185	chr1	31819038	31819348	235	2.25	3	31819038-31819092	31819149-31819238	31819259-31819348
TU1186	chr1	31831596	31831794	180	2.47	2	31831596-31831685	31831705-31831794
TU1187	chr1	31833489	31833680	180	2.44	2	31833489-31833578	31833591-31833680
TU1188	chr1	31835652	31835859	196	3.51	2	31835652-31835752	31835765-31835859
TU1189	chr1	31836494	31836697	173	2.00	2	31836494-31836580	31836612-31836697
TU1190	chr1	31840543	31840739	179	2.00	2	31840543-31840631	31840650-31840739
TU1191	chr1	31840768	31840966	180	2.00	2	31840768-31840857	31840877-31840966
TU1192	chr1	31841743	31841955	182	4.85	2	31841743-31841832	31841864-31841955
TU1193	chr1	31843741	31843924	154	2.00	2	31843741-31843828	31843859-31843924
TU1194	chr1	31846762	31846957	180	2.00	2	31846762-31846851	31846868-31846957
TU1195	chr1	31847268	31847473	185	2.91	2	31847268-31847357	31847379-31847473
TU1196	chr1	31849238	31849560	271	2.72	3	31849238-31849315	31849343-31849445	31849471-31849560
TU1197	chr1	31850860	31851231	325	2.22	3	31850860-31850949	31850970-31851114	31851142-31851231
TU1198	chr1	31851256	31851517	262	3.42	1	31851256-31851517
TU1199	chr1	31851991	31852253	250	3.61	2	31851991-31852150	31852164-31852253
TU1200	chr1	31853414	31853618	205	2.94	1	31853414-31853618
TU1201	chr1	32264587	32269888	1155	116.30	3	32264587-32264820	32268943-32269768	32269794-32269888
TU1202	chr1	32266339	32266536	176	2.26	2	32266339-32266428	32266451-32266536
TU1203	chr1	32266696	32266894	180	2.48	2	32266696-32266785	32266805-32266894
TU1204	chr1	32270429	32273022	2478	5.50	6	32270429-32270690	32270725-32271399	32271424-32272621	32272656-32272766	32272786-32272926	32272932-32273022
TU1205	chr1	32273025	32273339	315	5.37	1	32273025-32273339
TU1206	chr1	32273454	32273962	438	4.06	3	32273454-32273548	32273568-32273664	32273717-32273962
TU1207	chr1	32274197	32274570	351	5.22	3	32274197-32274336	32274345-32274465	32274481-32274570
TU1208	chr1	32274950	32275824	875	5.28	1	32274950-32275824
TU1209	chr1	32276703	32276909	180	2.73	2	32276703-32276792	32276820-32276909
TU1210	chr1	32277545	32277745	179	2.16	2	32277545-32277634	32277657-32277745
TU1211	chr1	32277959	32278155	167	2.00	2	32277959-32278037	32278068-32278155
TU1212	chr1	32278977	32279172	174	2.45	2	32278977-32279060	32279083-32279172
TU1213	chr1	32281982	32282181	180	3.00	2	32281982-32282071	32282092-32282181
TU1214	chr1	32286218	32286411	180	2.00	2	32286218-32286307	32286322-32286411
TU1215	chr1	32287042	32287242	167	2.00	2	32287042-32287121	32287156-32287242
TU1216	chr1	32287333	32287524	161	2.00	2	32287333-32287404	32287436-32287524
TU1217	chr1	32288570	32289058	428	2.58	4	32288570-32288673	32288695-32288791	32288794-32288930	32288969-32289058
TU1218	chr1	32290190	32290387	180	2.00	2	32290190-32290279	32290298-32290387
TU1219	chr1	32402838	32403173	238	2.49	3	32402838-32402895	32402962-32403051	32403084-32403173
TU1220	chr1	32405915	32406114	180	2.00	2	32405915-32406004	32406025-32406114
TU1221	chr1	32424512	32424688	156	2.92	2	32424512-32424561	32424583-32424688
TU1222	chr1	32432223	32436423	323	3.89	4	32432223-32432270	32433563-32433651	32435583-32435678	32436334-32436423
TU1223	chr1	32442892	32443278	386	3.33	2	32442892-32442987	32442989-32443278
TU1224	chr1	32443379	32443674	220	2.28	3	32443379-32443440	32443476-32443565	32443607-32443674
TU1225	chr1	32443895	32444108	205	6.55	2	32443895-32444008	32444018-32444108
TU1226	chr1	32444365	32445192	759	5.30	4	32444365-32444454	32444472-32444931	32444958-32445049	32445076-32445192
TU1227	chr1	32446474	32447020	509	3.51	2	32446474-32446897	32446936-32447020
TU1228	chr1	32902644	32902839	180	2.00	2	32902644-32902733	32902750-32902839
TU1229	chr1	32903691	32903878	180	2.90	2	32903691-32903780	32903789-32903878
TU1230	chr1	32944139	32944350	180	2.00	2	32944139-32944228	32944261-32944350
TU1231	chr1	33033516	33033718	180	2.00	2	33033516-33033605	33033629-33033718
TU1232	chr1	33069034	33069213	180	2.00	1	33069034-33069213
TU1233	chr1	33203416	33203623	180	3.37	2	33203416-33203505	33203534-33203623
TU1234	chr1	33204064	33204519	415	3.44	3	33204064-33204155	33204178-33204410	33204430-33204519
TU1235	chr1	33204824	33205004	181	2.73	1	33204824-33205004
TU1236	chr1	33300987	33301989	921	11.91	5	33300987-33301046	33301079-33301170	33301196-33301286	33301310-33301897	33301900-33301989
TU1237	chr1	33303880	33306682	976	2.98	9	33303880-33304009	33304128-33304217	33304240-33304393	33304438-33304527	33304715-33304807	33305541-33305630	33305647-33305744	33306429-33306518	33306542-33306682
TU1238	chr1	33308635	33313168	1073	7.51	6	33308635-33308817	33310699-33310917	33311347-33311499	33312525-33312614	33312654-33312909	33312997-33313168
TU1239	chr1	33309691	33310004	269	3.54	3	33309691-33309780	33309790-33309879	33309916-33310004
TU1240	chr1	33313249	33313443	180	2.00	2	33313249-33313338	33313354-33313443
TU1241	chr1	33313691	33323149	1336	8.85	10	33313691-33313818	33315593-33315746	33316439-33316613	33317883-33317999	33320405-33320494	33320507-33320612	33321452-33321541	33321552-33321693	33322802-33323027	33323042-33323149
TU1242	chr1	33314066	33314265	169	2.00	2	33314066-33314152	33314184-33314265
TU1243	chr1	33323881	33324594	669	3.78	4	33323881-33323970	33323974-33324347	33324366-33324490	33324515-33324594
TU1244	chr1	33324892	33332415	289	6.67	3	33324892-33324992	33330648-33330745	33332326-33332415
TU1245	chr1	33325332	33325532	180	2.00	2	33325332-33325421	33325443-33325532
TU1246	chr1	33333885	33334504	180	3.28	2	33333885-33333974	33334415-33334504
TU1247	chr1	33647054	33647328	275	11.92	1	33647054-33647328
TU1248	chr1	33684465	33684667	180	2.00	2	33684465-33684554	33684578-33684667
TU1249	chr1	33720927	33723352	665	10.11	2	33720927-33721376	33723138-33723352
TU1250	chr1	33820122	33820319	180	2.00	2	33820122-33820211	33820230-33820319
TU1251	chr1	33824095	33824379	255	2.32	2	33824095-33824184	33824215-33824379
TU1252	chr1	33826380	33826710	233	3.00	3	33826380-33826432	33826506-33826595	33826621-33826710
TU1253	chr1	33826961	33827147	174	2.41	2	33826961-33827044	33827058-33827147
TU1254	chr1	33829400	33829606	202	5.20	2	33829400-33829493	33829499-33829606
TU1255	chr1	33829686	33829884	180	2.76	2	33829686-33829775	33829795-33829884
TU1256	chr1	33830068	33831365	1272	24.28	2	33830068-33830157	33830184-33831365
TU1257	chr1	34399244	34399572	294	3.71	3	34399244-34399333	34399341-34399445	34399474-34399572
TU1258	chr1	34933143	34933338	173	2.00	2	34933143-34933225	34933249-34933338
TU1259	chr1	34976657	34976863	193	4.53	2	34976657-34976748	34976763-34976863
TU1260	chr1	35021214	35021414	180	2.96	2	35021214-35021303	35021325-35021414
TU1261	chr1	35053483	35061945	223	8.03	2	35053483-35053591	35061832-35061945
TU1262	chr1	35068797	35069547	679	13.82	2	35068797-35069038	35069111-35069547
TU1263	chr1	35069689	35071512	370	9.04	2	35069689-35069990	35071445-35071512
TU1264	chr1	35076694	35076896	180	2.26	2	35076694-35076783	35076807-35076896
TU1265	chr1	35186101	35186311	180	2.00	2	35186101-35186190	35186222-35186311
TU1266	chr1	35190872	35202032	1166	30.93	9	35190872-35190975	35190978-35191061	35192855-35193068	35193088-35193177	35194975-35195108	35197052-35197167	35199064-35199225	35201173-35201366	35201965-35202032
TU1267	chr1	35196013	35196204	180	2.44	2	35196013-35196102	35196115-35196204
TU1268	chr1	35211832	35212041	180	2.96	2	35211832-35211921	35211952-35212041
TU1269	chr1	35213849	35240281	1912	32.60	9	35213849-35214008	35214521-35214698	35220627-35220780	35223849-35224030	35226982-35227359	35231392-35231646	35231742-35232030	35239293-35239440	35240114-35240281
TU1270	chr1	35215036	35215260	225	3.77	1	35215036-35215260
TU1271	chr1	35217991	35218194	180	3.95	2	35217991-35218080	35218105-35218194
TU1272	chr1	35218611	35218826	194	5.98	2	35218611-35218701	35218724-35218826
TU1273	chr1	35219134	35219323	180	2.09	2	35219134-35219223	35219234-35219323
TU1274	chr1	35224249	35224632	325	2.66	3	35224249-35224321	35224345-35224506	35224543-35224632
TU1275	chr1	35224872	35225073	180	2.00	2	35224872-35224961	35224984-35225073
TU1276	chr1	35227939	35229080	1099	7.31	3	35227939-35227988	35228004-35228630	35228659-35229080
TU1277	chr1	35229084	35229368	252	2.98	3	35229084-35229176	35229197-35229286	35229300-35229368
TU1278	chr1	35229483	35229845	363	9.07	1	35229483-35229845
TU1279	chr1	35230047	35230365	271	2.68	3	35230047-35230132	35230167-35230261	35230276-35230365
TU1280	chr1	35230634	35231253	593	3.80	3	35230634-35231057	35231059-35231178	35231205-35231253
TU1281	chr1	35271194	35274865	304	3.37	3	35271194-35271268	35274601-35274739	35274776-35274865
TU1282	chr1	35274118	35274322	180	2.00	2	35274118-35274207	35274233-35274322
TU1283	chr1	35275247	35275435	180	2.00	2	35275247-35275336	35275346-35275435
TU1284	chr1	35278053	35278257	175	2.00	2	35278053-35278141	35278172-35278257
TU1285	chr1	35278703	35278982	280	3.67	1	35278703-35278982
TU1286	chr1	35280235	35280435	186	4.39	2	35280235-35280327	35280343-35280435
TU1287	chr1	35284819	35304137	4226	16.67	12	35284819-35284909	35288286-35288487	35290315-35290437	35291336-35291425	35291438-35291581	35297427-35297730	35297763-35300267	35301789-35301876	35301899-35302020	35302033-35302239	35302260-35302490	35304019-35304137
TU1288	chr1	35286155	35286355	180	2.00	2	35286155-35286244	35286266-35286355
TU1289	chr1	35288966	35289170	182	3.96	2	35288966-35289055	35289079-35289170
TU1290	chr1	35290883	35291077	180	2.47	2	35290883-35290972	35290988-35291077
TU1291	chr1	35293468	35293669	175	2.41	2	35293468-35293557	35293585-35293669
TU1292	chr1	35294034	35294222	172	3.28	2	35294034-35294127	35294145-35294222
TU1293	chr1	35294324	35294510	175	2.00	2	35294324-35294408	35294421-35294510
TU1294	chr1	35294575	35294780	185	4.63	2	35294575-35294664	35294686-35294780
TU1295	chr1	35294872	35295089	189	2.67	2	35294872-35294977	35295007-35295089
TU1296	chr1	35296563	35296973	382	3.35	2	35296563-35296660	35296690-35296973
TU1297	chr1	35300583	35301020	431	4.91	2	35300583-35300923	35300931-35301020
TU1298	chr1	35301048	35301730	683	9.19	1	35301048-35301730
TU1299	chr1	35302852	35303057	178	2.00	2	35302852-35302941	35302970-35303057
TU1300	chr1	35305516	35305707	179	2.00	2	35305516-35305604	35305618-35305707
TU1301	chr1	35306317	35306507	180	2.00	2	35306317-35306406	35306418-35306507
TU1302	chr1	35306617	35306807	174	2.00	2	35306617-35306701	35306719-35306807
TU1303	chr1	35331520	35333236	242	15.18	2	35331520-35331594	35333070-35333236
TU1304	chr1	35335070	35340345	208	6.60	2	35335070-35335194	35340263-35340345
TU1305	chr1	35356809	35357010	180	2.78	2	35356809-35356898	35356921-35357010
TU1306	chr1	35367557	35400435	929	9.39	9	35367557-35367621	35374957-35375049	35385044-35385154	35393131-35393254	35397038-35397138	35397263-35397410	35397855-35397951	35398676-35398802	35400373-35400435
TU1307	chr1	35369025	35369229	168	2.00	2	35369025-35369112	35369150-35369229
TU1308	chr1	35369338	35369542	180	2.14	2	35369338-35369427	35369453-35369542
TU1309	chr1	35369694	35369909	161	2.00	2	35369694-35369779	35369835-35369909
TU1310	chr1	35370179	35370368	180	2.44	2	35370179-35370268	35370279-35370368
TU1311	chr1	35372356	35372772	403	2.81	2	35372356-35372668	35372683-35372772
TU1312	chr1	35377346	35377541	180	2.23	2	35377346-35377435	35377452-35377541
TU1313	chr1	35377679	35377876	180	2.00	2	35377679-35377768	35377787-35377876
TU1314	chr1	35377951	35378113	153	2.10	2	35377951-35378013	35378024-35378113
TU1315	chr1	35379683	35379886	180	2.94	2	35379683-35379772	35379797-35379886
TU1316	chr1	35402395	35402592	180	2.00	2	35402395-35402484	35402503-35402592
TU1317	chr1	35440451	35440647	177	2.00	2	35440451-35440537	35440558-35440647
TU1318	chr1	35440700	35440892	180	2.00	2	35440700-35440789	35440803-35440892
TU1319	chr1	35441728	35441912	169	2.00	2	35441728-35441815	35441832-35441912
TU1320	chr1	35443969	35444182	180	2.81	2	35443969-35444058	35444093-35444182
TU1321	chr1	35444291	35444489	180	2.00	2	35444291-35444380	35444400-35444489
TU1322	chr1	35447389	35447579	191	2.36	1	35447389-35447579
TU1323	chr1	35448666	35449000	272	2.18	3	35448666-35448755	35448779-35448908	35448949-35449000
TU1324	chr1	35454427	35454633	180	2.00	2	35454427-35454516	35454544-35454633
TU1325	chr1	35463135	35463336	180	3.00	2	35463135-35463224	35463247-35463336
TU1326	chr1	35466032	35467711	307	31.92	2	35466032-35466223	35467597-35467711
TU1327	chr1	35479155	35479365	180	2.00	2	35479155-35479244	35479276-35479365
TU1328	chr1	35482924	35483107	180	2.00	2	35482924-35483013	35483018-35483107
TU1329	chr1	35488289	35488494	180	2.00	2	35488289-35488378	35488405-35488494
TU1330	chr1	35496054	35496249	158	2.00	2	35496054-35496143	35496182-35496249
TU1331	chr1	35504619	35504824	180	2.00	2	35504619-35504708	35504735-35504824
TU1332	chr1	35509826	35510178	241	3.13	3	35509826-35509915	35509944-35510046	35510131-35510178
TU1333	chr1	35511387	35511603	180	2.67	2	35511387-35511476	35511514-35511603
TU1334	chr1	35513129	35513325	197	3.06	1	35513129-35513325
TU1335	chr1	35513594	35514131	516	3.53	3	35513594-35513683	35513702-35513808	35513813-35514131
TU1336	chr1	35514370	35514583	214	4.36	1	35514370-35514583
TU1337	chr1	35514713	35515384	613	5.23	5	35514713-35514801	35514818-35514950	35514980-35515106	35515116-35515225	35515231-35515384
TU1338	chr1	35531038	35538310	237	11.24	2	35531038-35531164	35538201-35538310
TU1339	chr1	35541190	35541528	339	17.23	1	35541190-35541528
TU1340	chr1	35541626	35542002	377	13.57	1	35541626-35542002
TU1341	chr1	35542018	35542235	184	3.15	2	35542018-35542111	35542146-35542235
TU1342	chr1	35542280	35543026	709	5.61	3	35542280-35542369	35542393-35542892	35542908-35543026
TU1343	chr1	35543157	35544643	1403	9.63	6	35543157-35543354	35543380-35543960	35543978-35544071	35544099-35544246	35544258-35544378	35544383-35544643
TU1344	chr1	35544952	35545498	547	3.41	1	35544952-35545498
TU1345	chr1	35546407	35546590	160	2.00	2	35546407-35546494	35546519-35546590
TU1346	chr1	35546688	35547094	391	3.89	3	35546688-35546781	35546786-35546975	35546988-35547094
TU1347	chr1	35547173	35547339	152	2.05	2	35547173-35547262	35547278-35547339
TU1348	chr1	35547424	35547632	202	5.90	2	35547424-35547518	35547526-35547632
TU1349	chr1	35548075	35548282	180	2.00	2	35548075-35548164	35548193-35548282
TU1350	chr1	35548474	35548670	180	3.94	2	35548474-35548563	35548581-35548670
TU1351	chr1	35548995	35549247	242	2.23	2	35548995-35549146	35549158-35549247
TU1352	chr1	35549396	35552325	254	15.80	2	35549396-35549549	35552226-35552325
TU1353	chr1	35551134	35551327	180	2.00	2	35551134-35551223	35551238-35551327
TU1354	chr1	35552645	35552830	180	2.00	2	35552645-35552734	35552741-35552830
TU1355	chr1	35555259	35555451	180	3.00	2	35555259-35555348	35555362-35555451
TU1356	chr1	35573618	35574513	180	2.78	2	35573618-35573707	35574424-35574513
TU1357	chr1	35610837	35611034	182	3.01	2	35610837-35610928	35610945-35611034
TU1358	chr1	35611885	35612085	162	2.00	2	35611885-35611974	35612014-35612085
TU1359	chr1	35613335	35613538	178	2.00	2	35613335-35613424	35613451-35613538
TU1360	chr1	35615202	35615415	214	3.76	1	35615202-35615415
TU1361	chr1	35615976	35616167	180	3.00	2	35615976-35616065	35616078-35616167
TU1362	chr1	35619187	35619382	180	2.96	2	35619187-35619276	35619293-35619382
TU1363	chr1	35620944	35621140	179	3.06	2	35620944-35621032	35621051-35621140
TU1364	chr1	35621623	35621814	162	2.00	2	35621623-35621711	35621742-35621814
TU1365	chr1	35623317	35623502	150	2.94	2	35623317-35623406	35623443-35623502
TU1366	chr1	35623921	35624108	156	2.00	2	35623921-35624007	35624040-35624108
TU1367	chr1	35624796	35625004	180	2.38	2	35624796-35624885	35624915-35625004
TU1368	chr1	35626197	35626391	159	2.05	2	35626197-35626286	35626323-35626391
TU1369	chr1	35627931	35628141	180	2.80	2	35627931-35628020	35628052-35628141
TU1370	chr1	35628428	35628625	180	2.40	2	35628428-35628517	35628536-35628625
TU1371	chr1	35628697	35628903	180	2.00	2	35628697-35628786	35628814-35628903
TU1372	chr1	35628951	35629334	333	3.09	3	35628951-35629040	35629071-35629223	35629245-35629334
TU1373	chr1	35630652	35630852	171	2.00	2	35630652-35630738	35630769-35630852
TU1374	chr1	35636215	35636421	180	2.76	2	35636215-35636304	35636332-35636421
TU1375	chr1	35636618	35636825	205	3.46	2	35636618-35636717	35636721-35636825
TU1376	chr1	35637692	35637864	156	2.01	2	35637692-35637781	35637799-35637864
TU1377	chr1	35639169	35639392	201	2.44	2	35639169-35639279	35639303-35639392
TU1378	chr1	35644714	35644909	163	2.39	2	35644714-35644786	35644820-35644909
TU1379	chr1	36231259	36231465	180	2.00	2	36231259-36231348	36231376-36231465
TU1380	chr1	36242396	36242591	180	2.00	2	36242396-36242485	36242502-36242591
TU1381	chr1	36243150	36243363	180	2.00	2	36243150-36243239	36243274-36243363
TU1382	chr1	36273885	36274080	180	2.99	2	36273885-36273974	36273991-36274080
TU1383	chr1	36311481	36311677	180	2.00	2	36311481-36311570	36311588-36311677
TU1384	chr1	36404865	36405038	172	3.60	2	36404865-36404914	36404917-36405038
TU1385	chr1	36453186	36453380	180	2.00	2	36453186-36453275	36453291-36453380
TU1386	chr1	36506156	36506313	158	2.85	1	36506156-36506313
TU1387	chr1	36540132	36540326	180	2.00	2	36540132-36540221	36540237-36540326
TU1388	chr1	36540757	36540951	180	2.00	2	36540757-36540846	36540862-36540951
TU1389	chr1	36749403	36761488	886	5.00	8	36749403-36749481	36750489-36750605	36751485-36751581	36754563-36754665	36754831-36754947	36757715-36757841	36758394-36758516	36761366-36761488
TU1390	chr1	36761885	36762084	193	3.72	2	36761885-36761986	36761994-36762084
TU1391	chr1	38550887	38558987	236	12.50	2	38550887-38551009	38558875-38558987
TU1392	chr1	38552944	38553140	180	2.00	2	38552944-38553033	38553051-38553140
TU1393	chr1	38556164	38556375	180	2.00	2	38556164-38556253	38556286-38556375
TU1394	chr1	38559105	38560625	224	4.11	2	38559105-38559177	38560475-38560625
TU1395	chr1	38572310	38573856	251	2.46	3	38572310-38572393	38573412-38573501	38573780-38573856
TU1396	chr1	38575890	38576093	179	2.42	2	38575890-38575978	38576004-38576093
TU1397	chr1	38576514	38576806	262	2.53	2	38576514-38576699	38576731-38576806
TU1398	chr1	38577024	38577315	287	3.49	2	38577024-38577220	38577226-38577315
TU1399	chr1	38577683	38577877	180	3.44	2	38577683-38577772	38577788-38577877
TU1400	chr1	38577911	38578095	179	2.26	2	38577911-38578000	38578007-38578095
TU1401	chr1	38580569	38580757	171	2.00	2	38580569-38580653	38580672-38580757
TU1402	chr1	38582404	38582606	180	2.37	2	38582404-38582493	38582517-38582606
TU1403	chr1	38586671	38586882	180	2.00	2	38586671-38586760	38586793-38586882
TU1404	chr1	38587159	38587354	196	2.42	1	38587159-38587354
TU1405	chr1	38593899	38594085	176	2.41	2	38593899-38593984	38593996-38594085
TU1406	chr1	38625258	38625461	180	2.00	2	38625258-38625347	38625372-38625461
TU1407	chr1	38628934	38629186	253	13.85	1	38628934-38629186
TU1408	chr1	38629302	38630106	762	11.15	3	38629302-38629403	38629426-38629842	38629864-38630106
TU1409	chr1	38630109	38630621	481	4.67	3	38630109-38630198	38630220-38630520	38630532-38630621
TU1410	chr1	38630723	38631137	415	5.06	1	38630723-38631137
TU1411	chr1	38631957	38632142	180	2.27	2	38631957-38632046	38632053-38632142
TU1412	chr1	38632793	38633003	167	2.34	2	38632793-38632882	38632927-38633003
TU1413	chr1	38666284	38666485	180	2.43	2	38666284-38666373	38666396-38666485
TU1414	chr1	38667189	38667378	160	2.00	2	38667189-38667258	38667289-38667378
TU1415	chr1	38667591	38667800	168	2.00	2	38667591-38667678	38667721-38667800
TU1416	chr1	38670359	38670555	180	2.37	2	38670359-38670448	38670466-38670555
TU1417	chr1	38676727	38677212	486	14.17	1	38676727-38677212
TU1418	chr1	38677386	38681164	346	3.81	2	38677386-38677620	38681054-38681164
TU1419	chr1	38701893	38702085	180	2.97	2	38701893-38701982	38701996-38702085
TU1420	chr1	38705304	38705494	191	10.87	1	38705304-38705494
TU1421	chr1	38712750	38712949	180	2.00	2	38712750-38712839	38712860-38712949
TU1422	chr1	38714222	38714424	180	2.00	2	38714222-38714311	38714335-38714424
TU1423	chr1	38717900	38718089	167	2.00	2	38717900-38717989	38718013-38718089
TU1424	chr1	38718858	38719054	180	2.00	2	38718858-38718947	38718965-38719054
TU1425	chr1	38728600	38728799	180	2.00	2	38728600-38728689	38728710-38728799
TU1426	chr1	38745012	38745201	180	2.00	2	38745012-38745101	38745112-38745201
TU1427	chr1	38762790	38762990	180	2.00	2	38762790-38762879	38762901-38762990
TU1428	chr1	38783738	38783950	180	2.00	2	38783738-38783827	38783861-38783950
TU1429	chr1	38813822	38814037	180	2.88	2	38813822-38813911	38813948-38814037
TU1430	chr1	39374269	39374476	180	2.00	2	39374269-39374358	39374387-39374476
TU1431	chr1	39393353	39394342	946	13.43	2	39393353-39393716	39393761-39394342
TU1432	chr1	39394364	39394581	218	4.52	1	39394364-39394581
TU1433	chr1	39395126	39395747	600	6.27	4	39395126-39395216	39395222-39395341	39395354-39395638	39395644-39395747
TU1434	chr1	39396030	39396293	242	5.26	2	39396030-39396202	39396225-39396293
TU1435	chr1	39396726	39397557	821	12.55	2	39396726-39397211	39397223-39397557
TU1436	chr1	39452435	39452642	208	12.91	1	39452435-39452642
TU1437	chr1	40675732	40676013	282	3.79	1	40675732-40676013
TU1438	chr1	40680389	40680582	194	2.65	1	40680389-40680582
TU1439	chr1	40680654	40680950	288	3.72	3	40680654-40680743	40680747-40680854	40680861-40680950
TU1440	chr1	40681083	40681277	180	2.52	2	40681083-40681172	40681188-40681277
TU1441	chr1	40681913	40682106	180	3.38	2	40681913-40682002	40682017-40682106
TU1442	chr1	40682624	40682827	188	2.90	2	40682624-40682721	40682738-40682827
TU1443	chr1	40683445	40683793	270	2.37	3	40683445-40683534	40683556-40683645	40683704-40683793
TU1444	chr1	40687449	40687626	178	312.97	1	40687449-40687626
TU1445	chr1	40701456	40701657	180	2.13	2	40701456-40701545	40701568-40701657
TU1446	chr1	40701860	40702114	235	4.67	2	40701860-40701949	40701970-40702114
TU1447	chr1	40702267	40703640	1228	4.57	7	40702267-40702356	40702364-40702483	40702533-40702641	40702650-40702963	40702980-40703069	40703096-40703185	40703226-40703640
TU1448	chr1	40704023	40704399	298	3.00	3	40704023-40704112	40704184-40704283	40704292-40704399
TU1449	chr1	40704921	40705141	221	3.33	1	40704921-40705141
TU1450	chr1	40705730	40705969	212	2.85	2	40705730-40705819	40705848-40705969
TU1451	chr1	40708257	40708456	180	2.86	2	40708257-40708346	40708367-40708456
TU1452	chr1	40708965	40709222	258	7.61	1	40708965-40709222
TU1453	chr1	40710137	40710334	180	2.47	2	40710137-40710226	40710245-40710334
TU1454	chr1	40710458	40710873	347	2.67	3	40710458-40710547	40710563-40710729	40710784-40710873
TU1455	chr1	40711821	40712066	246	4.22	1	40711821-40712066
TU1456	chr1	40712141	40712345	180	2.93	2	40712141-40712230	40712256-40712345
TU1457	chr1	40712396	40713080	643	5.53	3	40712396-40712727	40712759-40712851	40712863-40713080
TU1458	chr1	40713581	40713786	206	4.22	1	40713581-40713786
TU1459	chr1	40714563	40714854	292	3.24	1	40714563-40714854
TU1460	chr1	40715286	40715541	256	3.40	1	40715286-40715541
TU1461	chr1	40721230	40721624	395	3.53	1	40721230-40721624
TU1462	chr1	40721776	40721963	180	2.02	2	40721776-40721865	40721874-40721963
TU1463	chr1	40739379	40739588	180	2.39	2	40739379-40739468	40739499-40739588
TU1464	chr1	40746842	40747004	158	2.35	2	40746842-40746952	40746958-40747004
TU1465	chr1	40747120	40747309	174	2.00	2	40747120-40747208	40747225-40747309
TU1466	chr1	40749052	40749259	208	4.00	1	40749052-40749259
TU1467	chr1	40753662	40753861	180	5.58	2	40753662-40753751	40753772-40753861
TU1468	chr1	40755100	40755298	180	2.00	2	40755100-40755189	40755209-40755298
TU1469	chr1	40756499	40756706	180	2.00	2	40756499-40756588	40756617-40756706
TU1470	chr1	40760179	40760381	185	3.95	2	40760179-40760269	40760288-40760381
TU1471	chr1	40762218	40762424	158	2.31	2	40762218-40762307	40762357-40762424
TU1472	chr1	40767469	40767675	180	2.36	2	40767469-40767558	40767586-40767675
TU1473	chr1	40769045	40769337	293	5.16	1	40769045-40769337
TU1474	chr1	40769951	40770155	176	2.00	2	40769951-40770036	40770066-40770155
TU1475	chr1	40770323	40770526	180	2.00	2	40770323-40770412	40770437-40770526
TU1476	chr1	40770810	40771049	221	4.05	2	40770810-40770940	40770960-40771049
TU1477	chr1	40771440	40771984	481	3.78	4	40771440-40771529	40771565-40771668	40771687-40771781	40771793-40771984
TU1478	chr1	40772899	40773103	205	4.82	1	40772899-40773103
TU1479	chr1	40775097	40775561	379	2.77	4	40775097-40775186	40775210-40775326	40775344-40775468	40775515-40775561
TU1480	chr1	40778169	40778373	180	2.00	2	40778169-40778258	40778284-40778373
TU1481	chr1	40780134	40799811	2550	177.14	11	40780134-40780223	40789452-40789989	40790010-40790105	40790114-40790319	40790327-40790658	40790693-40790755	40790792-40790871	40795687-40795749	40798701-40798836	40798842-40798980	40799005-40799811
TU1482	chr1	40782247	40782573	309	2.32	2	40782247-40782335	40782354-40782573
TU1483	chr1	40783820	40784015	180	2.71	2	40783820-40783909	40783926-40784015
TU1484	chr1	40784464	40784759	281	3.82	2	40784464-40784654	40784670-40784759
TU1485	chr1	40786597	40786832	236	3.00	1	40786597-40786832
TU1486	chr1	40788087	40788378	284	3.98	2	40788087-40788276	40788285-40788378
TU1487	chr1	40788785	40788984	150	2.08	2	40788785-40788844	40788895-40788984
TU1488	chr1	40791459	40791717	259	4.46	1	40791459-40791717
TU1489	chr1	40792437	40792820	384	15.56	1	40792437-40792820
TU1490	chr1	40792985	40793432	448	9.22	1	40792985-40793432
TU1491	chr1	40793673	40794542	863	15.02	3	40793673-40794148	40794151-40794438	40794444-40794542
TU1492	chr1	40794737	40794990	254	5.74	1	40794737-40794990
TU1493	chr1	40795838	40796381	508	5.35	3	40795838-40796156	40796185-40796282	40796291-40796381
TU1494	chr1	40796431	40796655	225	5.02	1	40796431-40796655
TU1495	chr1	40796720	40798659	1882	7.55	3	40796720-40797958	40797994-40798582	40798606-40798659
TU1496	chr1	40799907	40801366	1442	8.86	3	40799907-40800428	40800432-40800667	40800683-40801366
TU1497	chr1	40801450	40801865	405	5.17	2	40801450-40801552	40801564-40801865
TU1498	chr1	40803051	40803337	278	2.48	3	40803051-40803140	40803146-40803262	40803267-40803337
TU1499	chr1	40803463	40803951	463	4.06	3	40803463-40803739	40803753-40803848	40803862-40803951
TU1500	chr1	40804310	40804649	292	3.83	3	40804310-40804399	40804434-40804544	40804559-40804649
TU1501	chr1	40805301	40805651	287	2.98	3	40805301-40805390	40805422-40805528	40805562-40805651
TU1502	chr1	40805818	40806227	389	5.55	2	40805818-40806116	40806138-40806227
TU1503	chr1	40806290	40806489	191	6.05	2	40806290-40806387	40806397-40806489
TU1504	chr1	40806537	40807007	401	3.98	3	40806537-40806626	40806651-40806740	40806787-40807007
TU1505	chr1	40807078	40808135	1012	6.18	4	40807078-40807167	40807176-40807320	40807340-40807471	40807491-40808135
TU1506	chr1	40808518	40808984	467	3.85	1	40808518-40808984
TU1507	chr1	40809051	40809246	180	3.37	2	40809051-40809140	40809157-40809246
TU1508	chr1	40809435	40809638	180	2.49	2	40809435-40809524	40809549-40809638
TU1509	chr1	40809756	40810006	222	2.10	2	40809756-40809839	40809869-40810006
TU1510	chr1	40810895	40811104	206	2.81	2	40810895-40811010	40811015-40811104
TU1511	chr1	40811978	40812179	180	2.00	2	40811978-40812067	40812090-40812179
TU1512	chr1	40812255	40812460	179	2.12	2	40812255-40812344	40812372-40812460
TU1513	chr1	40812817	40813335	488	3.36	3	40812817-40812912	40812939-40813113	40813119-40813335
TU1514	chr1	40813371	40813847	418	7.05	3	40813371-40813582	40813637-40813742	40813748-40813847
TU1515	chr1	40814064	40814279	203	4.47	2	40814064-40814168	40814182-40814279
TU1516	chr1	40814805	40815044	180	2.63	2	40814805-40814894	40814955-40815044
TU1517	chr1	40816015	40816214	193	5.53	2	40816015-40816114	40816122-40816214
TU1518	chr1	40816556	40816772	185	3.38	2	40816556-40816650	40816683-40816772
TU1519	chr1	40817548	40817754	180	2.00	2	40817548-40817637	40817665-40817754
TU1520	chr1	40817941	40818285	345	4.50	1	40817941-40818285
TU1521	chr1	40818488	40818691	204	2.76	1	40818488-40818691
TU1522	chr1	40821822	40822045	161	3.35	2	40821822-40821921	40821985-40822045
TU1523	chr1	40822538	40822745	180	2.36	2	40822538-40822627	40822656-40822745
TU1524	chr1	40826447	40826788	327	2.94	3	40826447-40826536	40826551-40826680	40826682-40826788
TU1525	chr1	40828375	40828573	179	2.00	2	40828375-40828464	40828485-40828573
TU1526	chr1	40829365	40829577	213	4.27	1	40829365-40829577
TU1527	chr1	40829603	40829802	180	2.00	2	40829603-40829692	40829713-40829802
TU1528	chr1	40830135	40830344	210	6.43	1	40830135-40830344
TU1529	chr1	40830556	40830760	184	3.84	2	40830556-40830648	40830670-40830760
TU1530	chr1	40830991	40831369	322	3.27	3	40830991-40831084	40831105-40831242	40831280-40831369
TU1531	chr1	40831816	40832570	598	3.06	6	40831816-40831907	40831938-40832027	40832069-40832212	40832235-40832324	40832364-40832455	40832481-40832570
TU1532	chr1	40833262	40833514	253	10.44	1	40833262-40833514
TU1533	chr1	40833611	40833859	249	3.54	1	40833611-40833859
TU1534	chr1	40833942	40834216	275	3.34	1	40833942-40834216
TU1535	chr1	40834547	40834748	179	2.00	2	40834547-40834635	40834659-40834748
TU1536	chr1	40834877	40836321	1284	6.71	5	40834877-40835323	40835389-40835442	40835511-40835814	40835816-40835907	40835935-40836321
TU1537	chr1	40837438	40837866	429	7.15	1	40837438-40837866
TU1538	chr1	40837927	40838263	290	6.15	3	40837927-40838016	40838049-40838157	40838173-40838263
TU1539	chr1	40838285	40838654	370	5.94	1	40838285-40838654
TU1540	chr1	40839107	40839538	416	4.66	2	40839107-40839196	40839213-40839538
TU1541	chr1	40839735	40839932	190	4.51	2	40839735-40839834	40839843-40839932
TU1542	chr1	40840237	40840438	180	4.24	2	40840237-40840326	40840349-40840438
TU1543	chr1	40840525	40840718	180	2.23	2	40840525-40840614	40840629-40840718
TU1544	chr1	40841177	40841454	278	6.15	1	40841177-40841454
TU1545	chr1	40841976	40843700	882	8.06	4	40841976-40842075	40842087-40842162	40842992-40843399	40843403-40843700
TU1546	chr1	40843776	40844406	585	7.09	3	40843776-40843870	40843895-40844003	40844026-40844406
TU1547	chr1	40844438	40844902	465	8.61	1	40844438-40844902
TU1548	chr1	40845000	40845192	180	3.01	2	40845000-40845089	40845103-40845192
TU1549	chr1	40845202	40845610	380	3.66	2	40845202-40845273	40845303-40845610
TU1550	chr1	40845951	40846708	679	6.94	5	40845951-40846164	40846167-40846256	40846308-40846417	40846426-40846594	40846613-40846708
TU1551	chr1	40847346	40847534	170	3.85	2	40847346-40847424	40847444-40847534
TU1552	chr1	40849086	40849289	180	2.00	2	40849086-40849175	40849200-40849289
TU1553	chr1	40849424	40850693	1229	5.52	3	40849424-40849513	40849527-40850110	40850139-40850693
TU1554	chr1	40850824	40851021	183	2.66	2	40850824-40850916	40850932-40851021
TU1555	chr1	40851176	40851753	576	4.56	2	40851176-40851277	40851280-40851753
TU1556	chr1	40852059	40852396	252	2.37	3	40852059-40852154	40852185-40852274	40852331-40852396
TU1557	chr1	40853031	40853449	396	3.86	3	40853031-40853120	40853141-40853344	40853348-40853449
TU1558	chr1	40854031	40854491	384	2.51	4	40854031-40854120	40854130-40854271	40854297-40854387	40854431-40854491
TU1559	chr1	40854603	40854946	344	5.18	1	40854603-40854946
TU1560	chr1	40855353	40855622	270	6.87	1	40855353-40855622
TU1561	chr1	40855712	40855914	180	2.42	2	40855712-40855801	40855825-40855914
TU1562	chr1	40856588	40856833	221	11.00	2	40856588-40856677	40856703-40856833
TU1563	chr1	40856939	40857205	267	5.78	1	40856939-40857205
TU1564	chr1	40857347	40859225	1862	12.06	2	40857347-40858107	40858125-40859225
TU1565	chr1	40859368	40859926	555	5.44	2	40859368-40859829	40859834-40859926
TU1566	chr1	40859928	40860181	254	12.55	1	40859928-40860181
TU1567	chr1	40860270	40861407	1048	6.04	3	40860270-40861107	40861168-40861257	40861288-40861407
TU1568	chr1	40861789	40862058	270	2.77	1	40861789-40862058
TU1569	chr1	40862480	40862821	342	4.96	1	40862480-40862821
TU1570	chr1	40862920	40863123	182	5.92	2	40862920-40863010	40863033-40863123
TU1571	chr1	40863413	40864057	634	8.47	4	40863413-40863662	40863665-40863835	40863839-40863943	40863950-40864057
TU1572	chr1	40864059	40864262	180	2.02	2	40864059-40864148	40864173-40864262
TU1573	chr1	40864528	40864872	345	4.69	1	40864528-40864872
TU1574	chr1	40865106	40865327	213	5.20	2	40865106-40865228	40865238-40865327
TU1575	chr1	40865833	40866020	184	3.13	2	40865833-40865926	40865931-40866020
TU1576	chr1	40866397	40866908	479	3.76	2	40866397-40866785	40866819-40866908
TU1577	chr1	40867010	40867331	300	4.71	3	40867010-40867099	40867121-40867215	40867217-40867331
TU1578	chr1	40867816	40868243	428	6.91	1	40867816-40868243
TU1579	chr1	40868338	40868647	310	5.68	1	40868338-40868647
TU1580	chr1	40869195	40869387	180	2.00	2	40869195-40869284	40869298-40869387
TU1581	chr1	40869411	40869700	290	6.10	1	40869411-40869700
TU1582	chr1	40869810	40870014	164	2.00	2	40869810-40869894	40869936-40870014
TU1583	chr1	40870707	40870983	277	5.12	1	40870707-40870983
TU1584	chr1	40871162	40871375	195	3.98	2	40871162-40871266	40871286-40871375
TU1585	chr1	40871491	40871703	180	2.99	2	40871491-40871580	40871614-40871703
TU1586	chr1	40872612	40872812	179	2.00	2	40872612-40872701	40872724-40872812
TU1587	chr1	40873551	40873784	234	5.38	1	40873551-40873784
TU1588	chr1	40876740	40876940	180	2.52	2	40876740-40876829	40876851-40876940
TU1589	chr1	40878463	40878680	180	3.25	2	40878463-40878552	40878591-40878680
TU1590	chr1	40892393	40892592	180	2.00	2	40892393-40892482	40892503-40892592
TU1591	chr1	40893014	40896339	601	3.17	6	40893014-40893103	40895368-40895466	40895830-40895919	40895979-40896154	40896165-40896257	40896287-40896339
TU1592	chr1	40894809	40895011	180	2.00	2	40894809-40894898	40894922-40895011
TU1593	chr1	40896515	40897058	528	7.97	2	40896515-40896806	40896823-40897058
TU1594	chr1	40897252	40897602	312	4.50	3	40897252-40897348	40897360-40897486	40897515-40897602
TU1595	chr1	40898138	40898706	556	4.99	2	40898138-40898462	40898476-40898706
TU1596	chr1	40899100	40899299	190	4.18	2	40899100-40899198	40899209-40899299
TU1597	chr1	40899536	40900011	429	3.80	4	40899536-40899584	40899603-40899744	40899762-40899909	40899922-40900011
TU1598	chr1	40900053	40900248	196	4.96	1	40900053-40900248
TU1599	chr1	40900413	40900650	238	8.87	1	40900413-40900650
TU1600	chr1	40901251	40901711	369	3.58	4	40901251-40901340	40901363-40901452	40901509-40901606	40901621-40901711
TU1601	chr1	40902262	40902822	561	9.76	1	40902262-40902822
TU1602	chr1	40902953	40903505	539	5.98	2	40902953-40903401	40903416-40903505
TU1603	chr1	40903551	40903751	180	2.97	2	40903551-40903640	40903662-40903751
TU1604	chr1	40904054	40904372	319	3.49	1	40904054-40904372
TU1605	chr1	40904458	40904943	465	5.16	3	40904458-40904547	40904565-40904848	40904853-40904943
TU1606	chr1	40904988	40905181	180	2.37	2	40904988-40905077	40905092-40905181
TU1607	chr1	40905246	40905493	248	8.57	1	40905246-40905493
TU1608	chr1	40905795	40906168	367	3.27	3	40905795-40905992	40905997-40906117	40906121-40906168
TU1609	chr1	40906530	40906987	444	8.29	2	40906530-40906618	40906633-40906987
TU1610	chr1	40907435	40908148	646	5.43	4	40907435-40907681	40907694-40907865	40907878-40908015	40908060-40908148
TU1611	chr1	40908306	40908511	206	2.26	1	40908306-40908511
TU1612	chr1	40908798	40909114	310	2.71	2	40908798-40909017	40909025-40909114
TU1613	chr1	40909878	40910652	734	3.29	4	40909878-40910163	40910173-40910372	40910391-40910548	40910563-40910652
TU1614	chr1	40912498	40912719	222	4.05	1	40912498-40912719
TU1615	chr1	40913297	40913449	153	2.65	1	40913297-40913449
TU1616	chr1	40913615	40913810	194	3.24	2	40913615-40913717	40913720-40913810
TU1617	chr1	40913813	40914179	361	6.45	2	40913813-40914080	40914087-40914179
TU1618	chr1	40914655	40914841	180	2.53	2	40914655-40914744	40914752-40914841
TU1619	chr1	40915411	40915623	162	2.28	2	40915411-40915482	40915534-40915623
TU1620	chr1	40915943	40916291	338	9.84	2	40915943-40916036	40916048-40916291
TU1621	chr1	40916499	40917319	788	4.24	3	40916499-40916708	40916722-40917209	40917230-40917319
TU1622	chr1	40917461	40917759	281	3.41	3	40917461-40917550	40917559-40917659	40917670-40917759
TU1623	chr1	40918010	40918215	185	2.90	2	40918010-40918104	40918126-40918215
TU1624	chr1	40918913	40919102	180	2.41	2	40918913-40919002	40919013-40919102
TU1625	chr1	40919743	40919949	192	6.69	2	40919743-40919843	40919859-40919949
TU1626	chr1	40920631	40921071	360	3.41	4	40920631-40920720	40920757-40920871	40920897-40921006	40921027-40921071
TU1627	chr1	40921342	40921581	240	4.41	1	40921342-40921581
TU1628	chr1	40921991	40922355	365	4.22	1	40921991-40922355
TU1629	chr1	40922886	40923529	607	5.76	2	40922886-40922945	40922983-40923529
TU1630	chr1	40923574	40924008	391	4.97	4	40923574-40923663	40923677-40923780	40923801-40923902	40923914-40924008
TU1631	chr1	40924249	40924438	184	2.45	2	40924249-40924342	40924349-40924438
TU1632	chr1	40924457	40924933	459	4.05	3	40924457-40924708	40924711-40924824	40924841-40924933
TU1633	chr1	40925160	40925359	180	3.42	2	40925160-40925249	40925270-40925359
TU1634	chr1	40925420	40925791	368	5.94	2	40925420-40925532	40925537-40925791
TU1635	chr1	40925839	40926042	197	4.67	2	40925839-40925942	40925950-40926042
TU1636	chr1	40926406	40926613	208	3.90	1	40926406-40926613
TU1637	chr1	40926615	40926823	184	4.05	2	40926615-40926705	40926731-40926823
TU1638	chr1	40927203	40942645	12538	22.38	11	40927203-40927450	40927468-40927735	40930437-40933150	40933155-40933673	40933759-40934170	40934191-40935324	40935327-40935546	40935590-40940422	40940429-40941087	40941109-40941860	40941867-40942645
TU1639	chr1	40927833	40928196	364	8.31	1	40927833-40928196
TU1640	chr1	40928575	40929179	605	7.43	1	40928575-40929179
TU1641	chr1	40929360	40929598	239	3.62	1	40929360-40929598
TU1642	chr1	40929694	40930099	406	16.78	1	40929694-40930099
TU1643	chr1	40942790	40942995	196	4.46	2	40942790-40942894	40942905-40942995
TU1644	chr1	40943043	40943750	681	8.95	2	40943043-40943631	40943659-40943750
TU1645	chr1	40944049	40944844	796	8.54	1	40944049-40944844
TU1646	chr1	40944870	40945571	629	5.65	4	40944870-40945203	40945232-40945321	40945350-40945464	40945482-40945571
TU1647	chr1	40945599	40950210	4470	189.61	4	40945599-40945884	40945894-40947852	40947897-40948354	40948444-40950210
TU1648	chr1	40950300	40950756	457	222.43	1	40950300-40950756
TU1649	chr1	40950796	40951025	199	2.54	2	40950796-40950912	40950944-40951025
TU1650	chr1	40951603	40951811	180	2.45	2	40951603-40951692	40951722-40951811
TU1651	chr1	40954694	40954885	161	2.00	2	40954694-40954775	40954807-40954885
TU1652	chr1	40960916	40961107	180	2.00	2	40960916-40961005	40961018-40961107
TU1653	chr1	40961913	40962208	268	4.13	2	40961913-40962134	40962163-40962208
TU1654	chr1	40962373	40962566	180	2.96	2	40962373-40962462	40962477-40962566
TU1655	chr1	40963912	40964126	180	2.15	2	40963912-40964001	40964037-40964126
TU1656	chr1	40965792	40965984	180	2.44	2	40965792-40965881	40965895-40965984
TU1657	chr1	40966126	40966391	266	3.21	1	40966126-40966391
TU1658	chr1	40966780	40967154	338	3.42	3	40966780-40966869	40966888-40967045	40967065-40967154
TU1659	chr1	40967465	40967767	303	4.97	1	40967465-40967767
TU1660	chr1	40967884	40968095	185	2.93	2	40967884-40967978	40968006-40968095
TU1661	chr1	40968592	40968766	175	2.06	1	40968592-40968766
TU1662	chr1	40968828	40969027	185	6.25	2	40968828-40968917	40968933-40969027
TU1663	chr1	40969104	40969398	295	4.87	1	40969104-40969398
TU1664	chr1	40969443	40970258	769	5.26	2	40969443-40970121	40970169-40970258
TU1665	chr1	40970265	40970719	445	5.11	2	40970265-40970619	40970630-40970719
TU1666	chr1	40970834	40971290	439	5.73	2	40970834-40970935	40970954-40971290
TU1667	chr1	40971869	40972427	523	4.95	4	40971869-40971958	40971973-40972125	40972138-40972263	40972274-40972427
TU1668	chr1	40972517	40972731	215	4.48	1	40972517-40972731
TU1669	chr1	40972822	40973315	428	3.86	3	40972822-40973055	40973118-40973219	40973224-40973315
TU1670	chr1	40973317	40973533	208	9.89	2	40973317-40973430	40973440-40973533
TU1671	chr1	40973763	40974556	764	7.46	3	40973763-40974327	40974347-40974451	40974463-40974556
TU1672	chr1	40974608	40975544	747	3.35	6	40974608-40974675	40974705-40974801	40974856-40974945	40975013-40975102	40975127-40975226	40975243-40975544
TU1673	chr1	40975692	40976040	310	7.00	3	40975692-40975784	40975806-40975929	40975948-40976040
TU1674	chr1	40976900	40977218	261	2.89	3	40976900-40976979	40977015-40977105	40977129-40977218
TU1675	chr1	40977606	40977911	297	5.38	2	40977606-40977808	40977818-40977911
TU1676	chr1	40978372	40978679	302	2.83	3	40978372-40978461	40978465-40978588	40978592-40978679
TU1677	chr1	40979183	40979788	583	7.39	3	40979183-40979279	40979296-40979687	40979695-40979788
TU1678	chr1	40980885	40981127	243	2.88	1	40980885-40981127
TU1679	chr1	40981334	40982063	713	5.96	2	40981334-40981753	40981771-40982063
TU1680	chr1	40982272	40982851	527	6.78	3	40982272-40982358	40982398-40982736	40982751-40982851
TU1681	chr1	40982973	40984037	1043	8.35	2	40982973-40983053	40983076-40984037
TU1682	chr1	40984101	40984447	347	6.05	1	40984101-40984447
TU1683	chr1	40984547	40984748	187	4.45	2	40984547-40984641	40984657-40984748
TU1684	chr1	40984870	40985208	339	4.35	1	40984870-40985208
TU1685	chr1	40985414	40985696	254	4.31	2	40985414-40985503	40985533-40985696
TU1686	chr1	40985917	40986266	333	3.77	3	40985917-40986006	40986015-40986164	40986174-40986266
TU1687	chr1	40986352	40986553	180	2.93	2	40986352-40986441	40986464-40986553
TU1688	chr1	40986751	40987016	266	10.78	1	40986751-40987016
TU1689	chr1	40987492	40987937	404	4.67	4	40987492-40987581	40987596-40987690	40987712-40987822	40987830-40987937
TU1690	chr1	40988040	40988463	370	4.20	2	40988040-40988345	40988400-40988463
TU1691	chr1	40988496	40988704	209	2.38	1	40988496-40988704
TU1692	chr1	40988938	40989109	162	8.15	2	40988938-40989039	40989050-40989109
TU1693	chr1	40989377	40989583	190	5.68	2	40989377-40989474	40989492-40989583
TU1694	chr1	40989712	40990041	320	3.58	2	40989712-40989941	40989952-40990041
TU1695	chr1	40990271	40990663	365	4.12	2	40990271-40990545	40990574-40990663
TU1696	chr1	40990826	40991015	180	2.26	2	40990826-40990915	40990926-40991015
TU1697	chr1	40991432	40991956	470	4.33	3	40991432-40991674	40991709-40991844	40991866-40991956
TU1698	chr1	40993401	40993862	462	6.83	1	40993401-40993862
TU1699	chr1	40994268	40994459	192	4.88	1	40994268-40994459
TU1700	chr1	40994520	40994690	171	3.80	1	40994520-40994690
TU1701	chr1	40995612	40996160	461	3.67	4	40995612-40995701	40995723-40995902	40995918-40996030	40996083-40996160
TU1702	chr1	40996203	40996406	180	2.00	2	40996203-40996292	40996317-40996406
TU1703	chr1	40998080	40998278	180	3.90	2	40998080-40998169	40998189-40998278
TU1704	chr1	40999674	40999942	256	3.56	2	40999674-40999771	40999785-40999942
TU1705	chr1	41003493	41003677	185	2.92	1	41003493-41003677
TU1706	chr1	41005050	41005247	180	2.82	2	41005050-41005139	41005158-41005247
TU1707	chr1	41008089	41008459	371	5.80	1	41008089-41008459
TU1708	chr1	41008543	41008742	180	2.97	2	41008543-41008632	41008653-41008742
TU1709	chr1	41009940	41010664	722	16.56	2	41009940-41010569	41010573-41010664
TU1710	chr1	41010666	41021563	3815	11.80	11	41010666-41011792	41011810-41011930	41011939-41012711	41012792-41013069	41014837-41015036	41017322-41017587	41020445-41020545	41020548-41021169	41021198-41021338	41021376-41021471	41021474-41021563
TU1711	chr1	41013092	41013321	223	6.41	2	41013092-41013198	41013206-41013321
TU1712	chr1	41013422	41014815	1394	10.19	1	41013422-41014815
TU1713	chr1	41015402	41015756	282	2.69	3	41015402-41015491	41015554-41015655	41015667-41015756
TU1714	chr1	41016676	41016965	290	3.09	1	41016676-41016965
TU1715	chr1	41017693	41017901	187	4.53	2	41017693-41017789	41017812-41017901
TU1716	chr1	41018242	41018579	286	3.11	3	41018242-41018331	41018353-41018458	41018490-41018579
TU1717	chr1	41018723	41019097	362	7.04	2	41018723-41018994	41019008-41019097
TU1718	chr1	41019581	41019839	243	3.67	2	41019581-41019674	41019691-41019839
TU1719	chr1	41021830	41027270	281	3.35	3	41021830-41021876	41027006-41027149	41027181-41027270
TU1720	chr1	41021896	41022092	152	2.97	2	41021896-41021985	41022031-41022092
TU1721	chr1	41023362	41023578	156	2.26	2	41023362-41023451	41023513-41023578
TU1722	chr1	41025765	41025968	196	2.28	2	41025765-41025854	41025863-41025968
TU1723	chr1	41026265	41026460	180	2.14	2	41026265-41026354	41026371-41026460
TU1724	chr1	41027462	41027852	338	2.45	3	41027462-41027550	41027579-41027737	41027763-41027852
TU1725	chr1	41028629	41028835	180	2.30	2	41028629-41028718	41028746-41028835
TU1726	chr1	41031520	41031700	179	2.00	2	41031520-41031608	41031611-41031700
TU1727	chr1	41037893	41038091	180	2.08	2	41037893-41037982	41038002-41038091
TU1728	chr1	41038714	41038920	180	2.25	2	41038714-41038803	41038831-41038920
TU1729	chr1	41039381	41039576	180	2.85	2	41039381-41039470	41039487-41039576
TU1730	chr1	41039753	41040223	432	3.48	2	41039753-41040023	41040063-41040223
TU1731	chr1	41041497	41041693	180	2.49	2	41041497-41041586	41041604-41041693
TU1732	chr1	41045883	41053365	2642	578.28	4	41045883-41045924	41047899-41047940	41050782-41053249	41053276-41053365
TU1733	chr1	41047053	41047256	185	4.72	2	41047053-41047143	41047163-41047256
TU1734	chr1	41047328	41047691	336	3.10	3	41047328-41047417	41047419-41047574	41047602-41047691
TU1735	chr1	41048199	41048756	533	5.88	3	41048199-41048286	41048301-41048402	41048414-41048756
TU1736	chr1	41048772	41048973	178	2.00	2	41048772-41048860	41048885-41048973
TU1737	chr1	41049873	41050337	366	3.23	4	41049873-41049969	41049988-41050080	41050139-41050228	41050252-41050337
TU1738	chr1	41056870	41057066	180	2.00	2	41056870-41056959	41056977-41057066
TU1739	chr1	41077452	41077658	180	2.00	2	41077452-41077541	41077569-41077658
TU1740	chr1	41169736	41169941	180	2.10	2	41169736-41169825	41169852-41169941
TU1741	chr1	41730995	41731187	182	3.92	2	41730995-41731084	41731096-41731187
TU1742	chr1	41815397	41815563	167	4.31	1	41815397-41815563
TU1743	chr1	42071929	42072127	175	2.00	2	42071929-42072013	42072038-42072127
TU1744	chr1	42072412	42072591	180	3.21	1	42072412-42072591
TU1745	chr1	42083983	42084190	180	2.36	2	42083983-42084072	42084101-42084190
TU1746	chr1	42736096	42736500	405	7.54	1	42736096-42736500
TU1747	chr1	42739831	42740027	180	2.00	2	42739831-42739920	42739938-42740027
TU1748	chr1	42741362	42741566	180	2.00	2	42741362-42741451	42741477-42741566
TU1749	chr1	42823177	42830683	277	6.87	2	42823177-42823282	42830513-42830683
TU1750	chr1	42849106	42851439	155	2.98	2	42849106-42849195	42851375-42851439
TU1751	chr1	42866141	42868084	161	2.99	2	42866141-42866211	42867995-42868084
TU1752	chr1	42876510	42876719	180	3.00	2	42876510-42876599	42876630-42876719
TU1753	chr1	42978082	42978286	180	3.00	2	42978082-42978171	42978197-42978286
TU1754	chr1	42995037	42995222	171	3.77	2	42995037-42995165	42995181-42995222
TU1755	chr1	43009019	43009489	462	3.39	2	43009019-43009373	43009383-43009489
TU1756	chr1	43010244	43010449	192	4.28	2	43010244-43010336	43010351-43010449
TU1757	chr1	43011029	43011377	278	3.29	3	43011029-43011118	43011152-43011249	43011288-43011377
TU1758	chr1	43011550	43011739	180	2.65	2	43011550-43011639	43011650-43011739
TU1759	chr1	43011827	43012299	404	3.54	2	43011827-43011949	43012019-43012299
TU1760	chr1	43012342	43012609	259	2.95	2	43012342-43012510	43012520-43012609
TU1761	chr1	43012699	43013195	497	5.76	1	43012699-43013195
TU1762	chr1	43013342	43013733	364	4.04	2	43013342-43013431	43013460-43013733
TU1763	chr1	44373408	44373610	178	2.00	2	44373408-44373497	44373523-44373610
TU1764	chr1	44979956	44980137	171	2.00	2	44979956-44980039	44980051-44980137
TU1765	chr1	44988074	44992555	254	3.52	3	44988074-44988132	44988174-44988276	44992464-44992555
TU1766	chr1	44991730	44991928	180	2.19	2	44991730-44991819	44991839-44991928
TU1767	chr1	44995192	44995393	180	3.95	2	44995192-44995281	44995304-44995393
TU1768	chr1	44996580	44996955	362	5.88	2	44996580-44996838	44996853-44996955
TU1769	chr1	44997046	44997264	219	15.61	1	44997046-44997264
TU1770	chr1	45026505	45026708	180	2.00	2	45026505-45026594	45026619-45026708
TU1771	chr1	45028196	45028388	180	2.00	2	45028196-45028285	45028299-45028388
TU1772	chr1	45028850	45029046	180	2.00	2	45028850-45028939	45028957-45029046
TU1773	chr1	45045192	45045390	180	2.00	2	45045192-45045281	45045301-45045390
TU1774	chr1	45048681	45048890	180	2.45	2	45048681-45048770	45048801-45048890
TU1775	chr1	45054670	45054873	183	2.44	2	45054670-45054762	45054784-45054873
TU1776	chr1	45055079	45056143	182	3.40	2	45055079-45055141	45056025-45056143
TU1777	chr1	45060748	45061232	485	5.80	1	45060748-45061232
TU1778	chr1	45062014	45062376	345	3.12	3	45062014-45062146	45062148-45062269	45062287-45062376
TU1779	chr1	45067412	45067602	178	2.90	2	45067412-45067494	45067508-45067602
TU1780	chr1	45067794	45067987	180	2.00	2	45067794-45067883	45067898-45067987
TU1781	chr1	45068242	45068463	222	3.95	1	45068242-45068463
TU1782	chr1	45068943	45069512	569	4.57	2	45068943-45069421	45069423-45069512
TU1783	chr1	45097491	45097696	196	2.63	2	45097491-45097596	45097607-45097696
TU1784	chr1	45099044	45099371	295	4.81	3	45099044-45099133	45099152-45099253	45099269-45099371
TU1785	chr1	45101601	45101808	180	2.00	2	45101601-45101690	45101719-45101808
TU1786	chr1	45104267	45104471	188	6.16	2	45104267-45104356	45104374-45104471
TU1787	chr1	45107162	45107355	180	2.00	2	45107162-45107251	45107266-45107355
TU1788	chr1	45109047	45109239	193	3.40	1	45109047-45109239
TU1789	chr1	45109267	45109461	181	3.00	2	45109267-45109356	45109371-45109461
TU1790	chr1	45109632	45109842	211	2.73	1	45109632-45109842
TU1791	chr1	45110087	45110353	249	2.41	2	45110087-45110245	45110264-45110353
TU1792	chr1	45110416	45110651	236	2.86	1	45110416-45110651
TU1793	chr1	45112527	45112727	180	2.84	2	45112527-45112616	45112638-45112727
TU1794	chr1	45120553	45120760	180	2.00	2	45120553-45120642	45120671-45120760
TU1795	chr1	45129193	45129458	231	2.56	2	45129193-45129282	45129318-45129458
TU1796	chr1	45135553	45135744	160	2.00	2	45135553-45135622	45135655-45135744
TU1797	chr1	45168684	45168881	180	2.00	2	45168684-45168773	45168792-45168881
TU1798	chr1	45170075	45170282	180	2.97	2	45170075-45170164	45170193-45170282
TU1799	chr1	45179011	45179215	180	2.00	2	45179011-45179100	45179126-45179215
TU1800	chr1	45200552	45200757	180	2.00	2	45200552-45200641	45200668-45200757
TU1801	chr1	45219500	45219699	180	2.00	2	45219500-45219589	45219610-45219699
TU1802	chr1	45239586	45239979	293	2.39	3	45239586-45239675	45239739-45239865	45239904-45239979
TU1803	chr1	45240515	45241070	413	3.39	4	45240515-45240644	45240665-45240758	45240870-45240959	45240972-45241070
TU1804	chr1	45241174	45241382	180	2.00	2	45241174-45241263	45241293-45241382
TU1805	chr1	45255744	45255927	157	2.00	2	45255744-45255826	45255854-45255927
TU1806	chr1	45257972	45258162	180	2.95	2	45257972-45258061	45258073-45258162
TU1807	chr1	45258986	45259184	180	2.96	2	45258986-45259075	45259095-45259184
TU1808	chr1	45271539	45271962	407	3.60	2	45271539-45271628	45271646-45271962
TU1809	chr1	45272804	45273000	182	4.14	2	45272804-45272895	45272911-45273000
TU1810	chr1	45274987	45275245	224	4.41	2	45274987-45275120	45275156-45275245
TU1811	chr1	45275416	45275749	334	4.87	1	45275416-45275749
TU1812	chr1	45281180	45281408	229	6.72	1	45281180-45281408
TU1813	chr1	45282472	45283135	630	3.89	5	45282472-45282573	45282585-45282721	45282729-45282896	45282909-45283041	45283046-45283135
TU1814	chr1	45283334	45283537	180	4.16	2	45283334-45283423	45283448-45283537
TU1815	chr1	45284551	45285106	473	2.70	4	45284551-45284606	45284649-45284792	45284816-45284971	45284990-45285106
TU1816	chr1	45285272	45286112	815	6.05	2	45285272-45285821	45285848-45286112
TU1817	chr1	45286312	45286507	156	2.00	2	45286312-45286384	45286425-45286507
TU1818	chr1	45286572	45286756	180	2.00	2	45286572-45286661	45286667-45286756
TU1819	chr1	45286954	45287162	193	4.63	2	45286954-45287053	45287070-45287162
TU1820	chr1	45287428	45287677	215	3.81	2	45287428-45287517	45287553-45287677
TU1821	chr1	45287858	45288062	203	7.24	2	45287858-45287960	45287963-45288062
TU1822	chr1	45288152	45288348	180	2.97	2	45288152-45288241	45288259-45288348
TU1823	chr1	45288371	45293608	5201	11.84	5	45288371-45288460	45288475-45289233	45289235-45289659	45289669-45293495	45293509-45293608
TU1824	chr1	45293845	45294219	375	5.89	1	45293845-45294219
TU1825	chr1	45294318	45294547	230	5.50	1	45294318-45294547
TU1826	chr1	45295007	45295210	185	3.58	2	45295007-45295101	45295121-45295210
TU1827	chr1	45295494	45295722	229	4.16	1	45295494-45295722
TU1828	chr1	45295949	45296154	190	2.84	2	45295949-45296048	45296065-45296154
TU1829	chr1	45297804	45298018	180	2.00	2	45297804-45297893	45297929-45298018
TU1830	chr1	45298084	45298296	212	3.81	2	45298084-45298197	45298199-45298296
TU1831	chr1	45298303	45298587	281	3.50	2	45298303-45298389	45298394-45298587
TU1832	chr1	45298687	45298883	155	2.56	2	45298687-45298751	45298794-45298883
TU1833	chr1	45299882	45300074	180	2.98	2	45299882-45299971	45299985-45300074
TU1834	chr1	45300674	45300998	325	3.29	1	45300674-45300998
TU1835	chr1	45305387	45305647	261	3.31	1	45305387-45305647
TU1836	chr1	45306926	45307116	162	2.00	2	45306926-45306998	45307028-45307116
TU1837	chr1	45307530	45308145	561	5.13	3	45307530-45307619	45307622-45307780	45307834-45308145
TU1838	chr1	45308369	45309209	835	4.96	2	45308369-45308752	45308759-45309209
TU1839	chr1	45309890	45310081	156	2.00	2	45309890-45309968	45310005-45310081
TU1840	chr1	45310179	45310384	180	2.92	2	45310179-45310268	45310295-45310384
TU1841	chr1	45315113	45315314	180	2.00	2	45315113-45315202	45315225-45315314
TU1842	chr1	45319729	45328240	662	10.46	5	45319729-45319899	45320590-45320746	45323015-45323171	45327550-45327673	45328188-45328240
TU1843	chr1	45330776	45330976	180	3.28	2	45330776-45330865	45330887-45330976
TU1844	chr1	45331106	45331298	157	2.00	2	45331106-45331191	45331228-45331298
TU1845	chr1	45333525	45333727	158	2.39	2	45333525-45333614	45333660-45333727
TU1846	chr1	45334091	45334299	153	2.21	2	45334091-45334180	45334237-45334299
TU1847	chr1	45336102	45336302	180	2.90	2	45336102-45336191	45336213-45336302
TU1848	chr1	45341292	45341528	237	5.84	1	45341292-45341528
TU1849	chr1	45341686	45341921	205	3.43	2	45341686-45341797	45341829-45341921
TU1850	chr1	45342046	45342250	180	2.32	2	45342046-45342135	45342161-45342250
TU1851	chr1	45347409	45352741	311	16.62	2	45347409-45347598	45352621-45352741
TU1852	chr1	45347833	45348181	317	7.91	3	45347833-45347947	45347964-45348075	45348092-45348181
TU1853	chr1	45352996	45353202	175	2.84	2	45352996-45353085	45353118-45353202
TU1854	chr1	45354409	45354793	380	23.14	2	45354409-45354693	45354699-45354793
TU1855	chr1	45355825	45357004	1180	36.98	1	45355825-45357004
TU1856	chr1	45446683	45446877	192	5.50	2	45446683-45446774	45446778-45446877
TU1857	chr1	45534756	45535231	377	3.34	4	45534756-45534847	45534861-45534953	45534979-45535080	45535142-45535231
TU1858	chr1	45535345	45536189	737	3.68	5	45535345-45535608	45535656-45535745	45535779-45535912	45535929-45536087	45536100-45536189
TU1859	chr1	45545969	45546170	180	2.00	2	45545969-45546058	45546081-45546170
TU1860	chr1	45547881	45548081	180	2.00	2	45547881-45547970	45547992-45548081
TU1861	chr1	45649618	45649814	180	2.00	2	45649618-45649707	45649725-45649814
TU1862	chr1	45722045	45722253	180	2.00	2	45722045-45722134	45722164-45722253
TU1863	chr1	45766277	45766482	180	3.00	2	45766277-45766366	45766393-45766482
TU1864	chr1	45769650	45769858	198	2.31	2	45769650-45769757	45769769-45769858
TU1865	chr1	45771683	45771872	180	2.56	2	45771683-45771801	45771812-45771872
TU1866	chr1	45775830	45776044	180	2.00	2	45775830-45775919	45775955-45776044
TU1867	chr1	45782833	45783038	180	2.00	2	45782833-45782922	45782949-45783038
TU1868	chr1	45817738	45817939	180	2.00	2	45817738-45817827	45817850-45817939
TU1869	chr1	45828540	45828743	180	2.00	2	45828540-45828629	45828654-45828743
TU1870	chr1	46088470	46088662	165	2.00	2	46088470-46088554	46088583-46088662
TU1871	chr1	46090346	46090537	180	2.17	2	46090346-46090435	46090448-46090537
TU1872	chr1	46090803	46091039	210	3.16	2	46090803-46090902	46090930-46091039
TU1873	chr1	46091199	46091408	180	2.90	2	46091199-46091288	46091319-46091408
TU1874	chr1	46098426	46099565	1061	6.15	3	46098426-46099293	46099330-46099419	46099463-46099565
TU1875	chr1	46099641	46099910	270	6.29	1	46099641-46099910
TU1876	chr1	46104122	46104322	175	2.00	2	46104122-46104209	46104236-46104322
TU1877	chr1	46107305	46107556	243	2.56	2	46107305-46107394	46107404-46107556
TU1878	chr1	46108310	46108506	180	2.86	2	46108310-46108399	46108417-46108506
TU1879	chr1	46108966	46109158	180	2.95	2	46108966-46109055	46109069-46109158
TU1880	chr1	46109470	46109671	195	4.03	2	46109470-46109559	46109567-46109671
TU1881	chr1	46601484	46601803	290	3.10	3	46601484-46601573	46601590-46601699	46601714-46601803
TU1882	chr1	46615406	46615643	238	3.71	1	46615406-46615643
TU1883	chr1	46618877	46619073	180	2.00	2	46618877-46618966	46618984-46619073
TU1884	chr1	46621224	46621378	155	2.78	1	46621224-46621378
TU1885	chr1	46635564	46635769	180	2.00	2	46635564-46635653	46635680-46635769
TU1886	chr1	46636449	46636633	180	2.00	2	46636449-46636538	46636544-46636633
TU1887	chr1	46647447	46654757	219	2.61	2	46647447-46647486	46654579-46654757
TU1888	chr1	46648276	46648459	167	2.00	2	46648276-46648354	46648372-46648459
TU1889	chr1	46649853	46650061	180	2.00	2	46649853-46649942	46649972-46650061
TU1890	chr1	46655284	46655500	217	3.68	1	46655284-46655500
TU1891	chr1	46670492	46670709	180	2.00	2	46670492-46670581	46670620-46670709
TU1892	chr1	46692705	46692882	158	2.47	2	46692705-46692755	46692776-46692882
TU1893	chr1	46704882	46705082	180	2.00	2	46704882-46704971	46704993-46705082
TU1894	chr1	46712056	46712263	176	2.00	2	46712056-46712141	46712174-46712263
TU1895	chr1	46726607	46726808	162	2.00	2	46726607-46726686	46726727-46726808
TU1896	chr1	46732582	46732785	180	2.00	2	46732582-46732671	46732696-46732785
TU1897	chr1	46742365	46742565	180	3.38	2	46742365-46742454	46742476-46742565
TU1898	chr1	46743524	46743701	170	2.33	2	46743524-46743585	46743594-46743701
TU1899	chr1	46749267	46749473	181	4.30	2	46749267-46749356	46749383-46749473
TU1900	chr1	46751118	46751309	180	2.84	2	46751118-46751207	46751220-46751309
TU1901	chr1	46751793	46752011	219	4.83	1	46751793-46752011
TU1902	chr1	46752184	46752379	180	2.14	2	46752184-46752273	46752290-46752379
TU1903	chr1	46752631	46752860	228	2.31	2	46752631-46752809	46752812-46752860
TU1904	chr1	46757831	46758035	180	2.00	2	46757831-46757920	46757946-46758035
TU1905	chr1	46759261	46759446	156	2.00	2	46759261-46759332	46759363-46759446
TU1906	chr1	46760012	46760221	180	2.00	2	46760012-46760101	46760132-46760221
TU1907	chr1	46761181	46761421	180	2.44	2	46761181-46761270	46761332-46761421
TU1908	chr1	46764184	46764380	180	2.89	2	46764184-46764273	46764291-46764380
TU1909	chr1	46768923	46769123	180	2.60	2	46768923-46769012	46769034-46769123
TU1910	chr1	46770897	46771096	180	2.64	2	46770897-46770986	46771007-46771096
TU1911	chr1	46775867	46776059	180	2.00	2	46775867-46775956	46775970-46776059
TU1912	chr1	46780366	46780749	355	2.76	3	46780366-46780455	46780481-46780655	46780660-46780749
TU1913	chr1	46781929	46782129	191	3.14	2	46781929-46782018	46782029-46782129
TU1914	chr1	46782277	46782465	180	2.71	2	46782277-46782366	46782376-46782465
TU1915	chr1	46796063	46796360	278	2.53	2	46796063-46796152	46796173-46796360
TU1916	chr1	46796716	46796928	180	2.00	2	46796716-46796805	46796839-46796928
TU1917	chr1	46797428	46797621	180	2.49	2	46797428-46797517	46797532-46797621
TU1918	chr1	46806425	46806624	180	2.00	2	46806425-46806514	46806535-46806624
TU1919	chr1	47224666	47227831	339	45.05	2	47224666-47224818	47227646-47227831
TU1920	chr1	47227332	47227535	176	2.00	2	47227332-47227417	47227446-47227535
TU1921	chr1	47229303	47229963	231	12.27	2	47229303-47229405	47229836-47229963
TU1922	chr1	47232701	47233220	449	7.62	4	47232701-47232801	47232809-47232966	47232976-47233101	47233157-47233220
TU1923	chr1	47287082	47287235	154	5.58	1	47287082-47287235
TU1924	chr1	47294961	47295156	180	2.00	2	47294961-47295050	47295067-47295156
TU1925	chr1	47306023	47306218	180	2.00	2	47306023-47306112	47306129-47306218
TU1926	chr1	47306536	47306717	180	2.00	2	47306536-47306625	47306628-47306717
TU1927	chr1	47326293	47326500	180	2.00	2	47326293-47326382	47326411-47326500
TU1928	chr1	47336989	47337174	180	2.98	2	47336989-47337078	47337085-47337174
TU1929	chr1	47337632	47337813	180	3.89	2	47337632-47337721	47337724-47337813
TU1930	chr1	47337823	47338027	180	2.00	2	47337823-47337912	47337938-47338027
TU1931	chr1	47339050	47339289	227	2.64	2	47339050-47339186	47339200-47339289
TU1932	chr1	47345051	47345252	180	2.47	2	47345051-47345140	47345163-47345252
TU1933	chr1	47345685	47345880	188	7.10	2	47345685-47345775	47345784-47345880
TU1934	chr1	47345933	47346120	180	2.30	2	47345933-47346022	47346031-47346120
TU1935	chr1	47346737	47346937	182	3.30	2	47346737-47346828	47346848-47346937
TU1936	chr1	47347263	47347493	219	3.57	2	47347263-47347367	47347380-47347493
TU1937	chr1	47347579	47347961	363	10.59	2	47347579-47347668	47347689-47347961
TU1938	chr1	47348123	47351032	2562	28.30	2	47348123-47350503	47350852-47351032
TU1939	chr1	47353494	47353682	180	2.93	2	47353494-47353583	47353593-47353682
TU1940	chr1	47356690	47361768	728	15.24	6	47356690-47356784	47357738-47357857	47358416-47358553	47360055-47360150	47361403-47361564	47361652-47361768
TU1941	chr1	47364269	47379288	2413	18.94	4	47364269-47364445	47366574-47366888	47372634-47374398	47379133-47379288
TU1942	chr1	47364789	47364991	179	2.00	2	47364789-47364877	47364902-47364991
TU1943	chr1	47365805	47365999	158	2.00	2	47365805-47365880	47365918-47365999
TU1944	chr1	47366973	47367339	332	2.15	3	47366973-47367062	47367088-47367242	47367253-47367339
TU1945	chr1	47389326	47389529	180	2.00	2	47389326-47389415	47389440-47389529
TU1946	chr1	48482046	48482288	243	3.97	1	48482046-48482288
TU1947	chr1	52339657	52339920	264	4.00	1	52339657-52339920
TU1948	chr1	52345810	52346000	191	3.52	1	52345810-52346000
TU1949	chr1	52346663	52347006	344	24.20	1	52346663-52347006
TU1950	chr1	52347881	52348210	222	2.51	3	52347881-52347963	52347996-52348089	52348166-52348210
TU1951	chr1	52350032	52350348	280	3.21	3	52350032-52350121	52350138-52350237	52350259-52350348
TU1952	chr1	52353543	52353742	179	2.00	2	52353543-52353631	52353653-52353742
TU1953	chr1	52355254	52355453	180	3.00	2	52355254-52355343	52355364-52355453
TU1954	chr1	52359705	52359902	180	2.47	2	52359705-52359794	52359813-52359902
TU1955	chr1	52360317	52360513	180	2.00	2	52360317-52360406	52360424-52360513
TU1956	chr1	52361783	52362049	267	6.51	1	52361783-52362049
TU1957	chr1	52362131	52362578	444	3.97	2	52362131-52362484	52362489-52362578
TU1958	chr1	52363120	52363311	180	2.72	2	52363120-52363209	52363222-52363311
TU1959	chr1	52363578	52363900	269	2.57	3	52363578-52363666	52363701-52363790	52363811-52363900
TU1960	chr1	52370678	52375197	435	27.69	4	52370678-52370758	52372363-52372514	52374420-52374527	52375104-52375197
TU1961	chr1	52381988	52382192	180	2.00	2	52381988-52382077	52382103-52382192
TU1962	chr1	52392522	52395700	268	24.14	2	52392522-52392660	52395572-52395700
TU1963	chr1	52447715	52447889	175	25.97	1	52447715-52447889
TU1964	chr1	52609896	52610098	180	2.00	2	52609896-52609985	52610009-52610098
TU1965	chr1	52659884	52660098	215	14.14	1	52659884-52660098
TU1966	chr1	52805661	52805866	180	2.00	2	52805661-52805750	52805777-52805866
TU1967	chr1	52843633	52843822	180	2.00	2	52843633-52843722	52843733-52843822
TU1968	chr1	52868476	52868689	204	6.02	2	52868476-52868586	52868597-52868689
TU1969	chr1	52870309	52870494	158	2.00	2	52870309-52870394	52870423-52870494
TU1970	chr1	52870579	52870781	193	5.64	2	52870579-52870680	52870691-52870781
TU1971	chr1	53113704	53127855	743	5.99	7	53113704-53113864	53116966-53117055	53117073-53117201	53117911-53118045	53122638-53122725	53122753-53122841	53127805-53127855
TU1972	chr1	53116547	53116843	286	3.08	2	53116547-53116636	53116648-53116843
TU1973	chr1	53117346	53117541	180	2.00	2	53117346-53117435	53117452-53117541
TU1974	chr1	53120281	53120481	179	2.00	2	53120281-53120370	53120393-53120481
TU1975	chr1	53122238	53122426	159	2.00	2	53122238-53122309	53122340-53122426
TU1976	chr1	53124459	53124654	180	2.92	2	53124459-53124548	53124565-53124654
TU1977	chr1	53124714	53124902	155	2.00	2	53124714-53124783	53124818-53124902
TU1978	chr1	53124987	53125189	180	2.81	2	53124987-53125076	53125100-53125189
TU1979	chr1	53126143	53126342	191	3.71	2	53126143-53126236	53126246-53126342
TU1980	chr1	53127262	53127472	203	2.88	2	53127262-53127351	53127360-53127472
TU1981	chr1	53130186	53130350	165	5.45	1	53130186-53130350
TU1982	chr1	53131988	53132185	180	2.00	2	53131988-53132077	53132096-53132185
TU1983	chr1	53138102	53138304	179	2.00	2	53138102-53138190	53138215-53138304
TU1984	chr1	53138574	53138779	180	2.00	2	53138574-53138663	53138690-53138779
TU1985	chr1	53139373	53139568	180	2.00	2	53139373-53139462	53139479-53139568
TU1986	chr1	53139820	53140021	173	2.00	2	53139820-53139909	53139939-53140021
TU1987	chr1	53140869	53141076	180	2.00	2	53140869-53140958	53140987-53141076
TU1988	chr1	53156217	53156425	180	2.89	2	53156217-53156306	53156336-53156425
TU1989	chr1	53156917	53157112	180	2.00	2	53156917-53157006	53157023-53157112
TU1990	chr1	53157832	53158120	242	2.68	3	53157832-53157921	53157944-53158044	53158070-53158120
TU1991	chr1	53158305	53161331	2483	10.99	7	53158305-53158394	53158421-53158557	53158580-53158763	53159221-53159320	53159324-53159973	53159991-53160080	53160100-53161331
TU1992	chr1	53161449	53161672	224	6.74	1	53161449-53161672
TU1993	chr1	53161922	53162416	480	5.92	2	53161922-53162016	53162032-53162416
TU1994	chr1	53166703	53166913	195	2.35	2	53166703-53166807	53166824-53166913
TU1995	chr1	53167589	53167772	180	3.97	2	53167589-53167678	53167683-53167772
TU1996	chr1	53179008	53179437	395	3.08	4	53179008-53179097	53179110-53179245	53179258-53179350	53179362-53179437
TU1997	chr1	53179611	53179813	180	2.00	2	53179611-53179700	53179724-53179813
TU1998	chr1	53199044	53199231	180	2.00	2	53199044-53199133	53199142-53199231
TU1999	chr1	53201477	53201683	180	2.00	2	53201477-53201566	53201594-53201683
TU2000	chr1	53206993	53207199	180	2.00	2	53206993-53207082	53207110-53207199
TU2001	chr1	53212600	53212935	320	2.46	2	53212600-53212829	53212846-53212935
TU2002	chr1	53213358	53213561	180	2.00	2	53213358-53213447	53213472-53213561
TU2003	chr1	53236913	53237101	180	2.00	2	53236913-53237002	53237012-53237101
TU2004	chr1	53618162	53618366	189	3.65	2	53618162-53618257	53618274-53618366
TU2005	chr1	53637723	53637916	180	2.00	2	53637723-53637812	53637827-53637916
TU2006	chr1	53753955	53754153	180	2.00	2	53753955-53754044	53754064-53754153
TU2007	chr1	53756959	53757259	178	3.12	2	53756959-53757027	53757151-53757259
TU2008	chr1	53761406	53761809	404	6.68	1	53761406-53761809
TU2009	chr1	53761876	53762723	816	12.04	4	53761876-53762175	53762179-53762351	53762372-53762461	53762471-53762723
TU2010	chr1	53763758	53764168	411	5.32	1	53763758-53764168
TU2011	chr1	53764324	53764599	276	4.95	1	53764324-53764599
TU2012	chr1	53764846	53765358	439	5.65	4	53764846-53764901	53764947-53765074	53765102-53765262	53765265-53765358
TU2013	chr1	53765450	53765679	212	2.99	2	53765450-53765553	53765572-53765679
TU2014	chr1	53765886	53766116	216	5.68	2	53765886-53766008	53766024-53766116
TU2015	chr1	53766461	53766659	187	3.12	2	53766461-53766556	53766569-53766659
TU2016	chr1	53766746	53767075	298	6.21	3	53766746-53766855	53766862-53766958	53766985-53767075
TU2017	chr1	53767226	53767555	330	4.38	1	53767226-53767555
TU2018	chr1	53767709	53768024	282	4.48	3	53767709-53767807	53767834-53767926	53767935-53768024
TU2019	chr1	53768071	53768347	256	3.36	3	53768071-53768141	53768147-53768241	53768258-53768347
TU2020	chr1	53774824	53775021	180	2.00	2	53774824-53774913	53774932-53775021
TU2021	chr1	53791009	53791210	180	2.00	2	53791009-53791098	53791121-53791210
TU2022	chr1	53796104	53796307	180	2.97	2	53796104-53796193	53796218-53796307
TU2023	chr1	53798466	53798674	203	3.62	2	53798466-53798574	53798581-53798674
TU2024	chr1	53798758	53799265	450	5.88	4	53798758-53798851	53798872-53798983	53799005-53799149	53799167-53799265
TU2025	chr1	53799459	53799872	394	4.92	3	53799459-53799657	53799661-53799765	53799783-53799872
TU2026	chr1	53799983	53800284	191	2.00	3	53799983-53800067	53800135-53800184	53800229-53800284
TU2027	chr1	53800394	53802135	512	3.68	4	53800394-53800459	53801627-53801727	53801729-53802022	53802085-53802135
TU2028	chr1	53800678	53800936	246	3.38	2	53800678-53800833	53800847-53800936
TU2029	chr1	53803316	53803513	198	4.60	1	53803316-53803513
TU2030	chr1	53804061	53804344	248	6.25	3	53804061-53804115	53804132-53804229	53804250-53804344
TU2031	chr1	53804854	53805088	220	5.98	2	53804854-53804963	53804979-53805088
TU2032	chr1	53805753	53805957	175	2.00	2	53805753-53805842	53805873-53805957
TU2033	chr1	53806104	53806485	344	3.81	2	53806104-53806193	53806232-53806485
TU2034	chr1	53807017	53807207	191	2.59	1	53807017-53807207
TU2035	chr1	53808363	53808565	159	2.00	2	53808363-53808443	53808488-53808565
TU2036	chr1	53809418	53809782	331	2.87	3	53809418-53809507	53809520-53809667	53809690-53809782
TU2037	chr1	53810393	53810601	180	2.00	2	53810393-53810482	53810512-53810601
TU2038	chr1	53812654	53812842	180	2.88	2	53812654-53812743	53812753-53812842
TU2039	chr1	53818887	53819090	181	3.97	2	53818887-53818977	53819001-53819090
TU2040	chr1	53822008	53822217	180	2.00	2	53822008-53822097	53822128-53822217
TU2041	chr1	53840598	53840871	274	5.69	1	53840598-53840871
TU2042	chr1	53840914	53841303	374	4.17	2	53840914-53841003	53841020-53841303
TU2043	chr1	53841571	53841869	299	4.79	1	53841571-53841869
TU2044	chr1	53841967	53842566	558	4.18	4	53841967-53842056	53842058-53842345	53842375-53842464	53842477-53842566
TU2045	chr1	53842843	53843233	382	3.10	2	53842843-53843134	53843144-53843233
TU2046	chr1	53844365	53844520	156	4.87	1	53844365-53844520
TU2047	chr1	53844697	53845273	504	4.34	3	53844697-53844786	53844858-53845150	53845153-53845273
TU2048	chr1	53845646	53845852	198	5.74	2	53845646-53845737	53845747-53845852
TU2049	chr1	53847153	53847358	185	5.18	2	53847153-53847243	53847265-53847358
TU2050	chr1	53847384	53847572	173	2.00	2	53847384-53847473	53847490-53847572
TU2051	chr1	53847675	53848047	348	2.97	3	53847675-53847764	53847780-53847947	53847958-53848047
TU2052	chr1	54824086	54824430	310	3.48	3	54824086-54824175	54824194-54824323	54824341-54824430
TU2053	chr1	54905630	54905841	180	2.00	2	54905630-54905719	54905752-54905841
TU2054	chr1	54907624	54907810	179	2.87	2	54907624-54907712	54907721-54907810
TU2055	chr1	54908131	54908329	180	2.61	2	54908131-54908220	54908240-54908329
TU2056	chr1	54910445	54910635	180	2.00	2	54910445-54910534	54910546-54910635
TU2057	chr1	54914837	54915017	181	3.25	1	54914837-54915017
TU2058	chr1	54916530	54916737	192	4.67	2	54916530-54916624	54916641-54916737
TU2059	chr1	54917119	54917311	182	2.52	2	54917119-54917208	54917220-54917311
TU2060	chr1	54917861	54918551	656	3.48	4	54917861-54917922	54917946-54918341	54918346-54918453	54918462-54918551
TU2061	chr1	54922233	54922548	225	2.60	3	54922233-54922308	54922366-54922455	54922490-54922548
TU2062	chr1	55610494	55610687	177	2.45	2	55610494-55610583	55610601-55610687
TU2063	chr1	55626382	55626582	195	4.27	2	55626382-55626476	55626483-55626582
TU2064	chr1	55626890	55627711	822	5.39	1	55626890-55627711
TU2065	chr1	55632870	55633068	164	2.00	2	55632870-55632950	55632986-55633068
TU2066	chr1	55634367	55634836	367	2.60	4	55634367-55634418	55634470-55634582	55634605-55634716	55634747-55634836
TU2067	chr1	55637426	55637622	180	3.09	2	55637426-55637515	55637533-55637622
TU2068	chr1	55645557	55645759	180	2.72	2	55645557-55645646	55645670-55645759
TU2069	chr1	55646746	55655454	339	2.52	3	55646746-55646915	55646938-55647027	55655376-55655454
TU2070	chr1	55649223	55649426	180	2.00	2	55649223-55649312	55649337-55649426
TU2071	chr1	55681383	55696490	1039	4.13	9	55681383-55681498	55681788-55681895	55689983-55690089	55690115-55690204	55691234-55691321	55691354-55691491	55691510-55691721	55695628-55695717	55696401-55696490
TU2072	chr1	55688434	55688639	180	2.00	2	55688434-55688523	55688550-55688639
TU2073	chr1	55688864	55689066	180	2.97	2	55688864-55688953	55688977-55689066
TU2074	chr1	55715481	55716002	192	2.59	3	55715481-55715570	55715589-55715634	55715947-55716002
TU2075	chr1	55717816	55718020	180	2.00	2	55717816-55717905	55717931-55718020
TU2076	chr1	55735364	55735558	180	2.87	2	55735364-55735453	55735469-55735558
TU2077	chr1	56179244	56179902	595	4.24	4	56179244-56179333	56179348-56179437	56179470-56179569	56179588-56179902
TU2078	chr1	56180197	56180399	180	2.48	2	56180197-56180286	56180310-56180399
TU2079	chr1	56180589	56181063	460	3.90	2	56180589-56180958	56180974-56181063
TU2080	chr1	56181429	56181733	302	2.82	2	56181429-56181673	56181677-56181733
TU2081	chr1	56181771	56181985	178	2.38	2	56181771-56181858	56181896-56181985
TU2082	chr1	56185157	56185353	159	2.00	2	56185157-56185245	56185284-56185353
TU2083	chr1	56186478	56186666	150	2.02	2	56186478-56186567	56186607-56186666
TU2084	chr1	56187196	56187387	180	2.00	2	56187196-56187285	56187298-56187387
TU2085	chr1	56189980	56202123	310	4.32	3	56189980-56190025	56193664-56193753	56201950-56202123
TU2086	chr1	56190035	56190238	180	3.00	2	56190035-56190124	56190149-56190238
TU2087	chr1	56190560	56190756	180	2.38	2	56190560-56190649	56190667-56190756
TU2088	chr1	56193280	56193476	180	2.00	2	56193280-56193369	56193387-56193476
TU2089	chr1	56202530	56202728	180	3.00	2	56202530-56202619	56202639-56202728
TU2090	chr1	56395939	56396147	180	2.00	2	56395939-56396028	56396058-56396147
TU2091	chr1	58322129	58322308	173	4.82	2	58322129-58322238	58322246-58322308
TU2092	chr1	58323181	58323393	194	4.29	2	58323181-58323272	58323292-58323393
TU2093	chr1	58324712	58324909	173	2.00	2	58324712-58324795	58324821-58324909
TU2094	chr1	58326061	58326216	150	2.13	2	58326061-58326120	58326127-58326216
TU2095	chr1	58330677	58330873	180	2.41	2	58330677-58330766	58330784-58330873
TU2096	chr1	58341003	58345179	4167	11.89	3	58341003-58342286	58342293-58342443	58342448-58345179
TU2097	chr1	58345311	58347810	2495	13.08	2	58345311-58346338	58346344-58347810
TU2098	chr1	58347828	58349250	1346	9.05	5	58347828-58348557	58348574-58348843	58348860-58348953	58348976-58349137	58349161-58349250
TU2099	chr1	58349489	58350414	879	5.07	5	58349489-58349578	58349594-58349704	58349718-58349909	58349916-58350311	58350325-58350414
TU2100	chr1	58351152	58351361	186	2.59	2	58351152-58351270	58351295-58351361
TU2101	chr1	58355630	58355833	180	2.22	2	58355630-58355719	58355744-58355833
TU2102	chr1	58356527	58356723	180	3.00	2	58356527-58356616	58356634-58356723
TU2103	chr1	58391346	58400438	966	42.61	3	58391346-58391446	58397839-58397993	58399729-58400438
TU2104	chr1	58400811	58401004	167	2.44	2	58400811-58400900	58400928-58401004
TU2105	chr1	58425669	58425868	180	2.66	2	58425669-58425758	58425779-58425868
TU2106	chr1	58535743	58535955	180	2.00	2	58535743-58535832	58535866-58535955
TU2107	chr1	58574712	58577568	252	3.28	3	58574712-58574796	58576261-58576353	58577495-58577568
TU2108	chr1	58583412	58584785	369	6.79	4	58583412-58583463	58584060-58584124	58584165-58584327	58584697-58584785
TU2109	chr1	58592118	58592324	180	2.50	2	58592118-58592207	58592235-58592324
TU2110	chr1	58599369	58599841	473	32.15	1	58599369-58599841
TU2111	chr1	58612188	58612671	226	6.96	3	58612188-58612281	58612511-58612602	58612632-58612671
TU2112	chr1	58619224	58619472	242	2.95	2	58619224-58619313	58619321-58619472
TU2113	chr1	58620891	58621084	180	2.00	2	58620891-58620980	58620995-58621084
TU2114	chr1	58622234	58622422	162	2.01	2	58622234-58622305	58622333-58622422
TU2115	chr1	58622431	58622613	169	2.46	2	58622431-58622509	58622524-58622613
TU2116	chr1	58622688	58622890	180	3.21	2	58622688-58622777	58622801-58622890
TU2117	chr1	58625894	58626082	182	2.46	2	58625894-58625985	58625993-58626082
TU2118	chr1	58627655	58627862	208	2.73	1	58627655-58627862
TU2119	chr1	58628178	58628377	186	3.82	2	58628178-58628267	58628282-58628377
TU2120	chr1	58628482	58628759	180	3.03	2	58628482-58628571	58628670-58628759
TU2121	chr1	58629453	58629749	237	3.15	2	58629453-58629512	58629573-58629749
TU2122	chr1	58707910	58709406	201	5.43	2	58707910-58708020	58709317-58709406
TU2123	chr1	58711872	58717234	357	4.64	4	58711872-58711941	58711997-58712058	58713460-58713554	58717105-58717234
TU2124	chr1	58725993	58726191	180	2.00	2	58725993-58726082	58726102-58726191
TU2125	chr1	58746514	58751041	249	8.37	2	58746514-58746611	58750891-58751041
TU2126	chr1	58759048	58759750	639	6.17	3	58759048-58759096	58759142-58759638	58759658-58759750
TU2127	chr1	58759898	58760970	1071	6.38	2	58759898-58760474	58760477-58760970
TU2128	chr1	58761250	58761443	179	2.43	2	58761250-58761338	58761354-58761443
TU2129	chr1	58762573	58762776	198	2.54	2	58762573-58762662	58762669-58762776
TU2130	chr1	58798427	58799969	168	2.19	2	58798427-58798516	58799892-58799969
TU2131	chr1	58830387	58830597	192	3.18	2	58830387-58830466	58830486-58830597
TU2132	chr1	58844781	58844964	165	2.00	2	58844781-58844870	58844890-58844964
TU2133	chr1	58845743	58845928	161	2.34	2	58845743-58845813	58845839-58845928
TU2134	chr1	58846138	58846499	338	2.86	2	58846138-58846224	58846249-58846499
TU2135	chr1	58847399	58847783	353	2.29	3	58847399-58847488	58847504-58847676	58847694-58847783
TU2136	chr1	58849980	58851790	213	2.26	3	58849980-58850060	58850099-58850188	58851749-58851790
TU2137	chr1	58852184	58852383	177	2.80	2	58852184-58852270	58852294-58852383
TU2138	chr1	58852883	58853075	180	2.00	2	58852883-58852972	58852986-58853075
TU2139	chr1	58854435	58854637	180	2.71	2	58854435-58854524	58854548-58854637
TU2140	chr1	58855024	58855226	194	2.37	2	58855024-58855113	58855123-58855226
TU2141	chr1	58855596	58855896	291	3.53	2	58855596-58855796	58855807-58855896
TU2142	chr1	58856383	58856893	511	3.83	1	58856383-58856893
TU2143	chr1	58857580	58857913	334	3.54	1	58857580-58857913
TU2144	chr1	58858124	58858346	217	5.90	2	58858124-58858231	58858238-58858346
TU2145	chr1	58858350	58858593	244	11.69	1	58858350-58858593
TU2146	chr1	58858687	58859054	330	2.87	3	58858687-58858776	58858798-58858947	58858965-58859054
TU2147	chr1	58859163	58859420	258	5.97	1	58859163-58859420
TU2148	chr1	58859425	58859631	207	4.51	1	58859425-58859631
TU2149	chr1	58860428	58860631	180	3.84	2	58860428-58860517	58860542-58860631
TU2150	chr1	58861469	58861790	303	2.83	3	58861469-58861574	58861579-58861692	58861708-58861790
TU2151	chr1	58862053	58862261	180	3.14	2	58862053-58862142	58862172-58862261
TU2152	chr1	58862643	58862911	252	2.53	2	58862643-58862732	58862750-58862911
TU2153	chr1	58863479	58863661	167	2.00	2	58863479-58863555	58863572-58863661
TU2154	chr1	58864435	58864646	210	6.78	2	58864435-58864550	58864553-58864646
TU2155	chr1	58865675	58866068	342	2.56	3	58865675-58865764	58865792-58865955	58865981-58866068
TU2156	chr1	58866329	58866906	500	2.67	4	58866329-58866404	58866443-58866532	58866538-58866802	58866838-58866906
TU2157	chr1	58867211	58867495	215	2.06	3	58867211-58867273	58867278-58867367	58867434-58867495
TU2158	chr1	58868410	58868731	293	4.26	3	58868410-58868516	58868530-58868625	58868642-58868731
TU2159	chr1	58869044	58869230	157	2.00	2	58869044-58869112	58869143-58869230
TU2160	chr1	58869949	58870282	295	3.12	3	58869949-58870038	58870055-58870169	58870193-58870282
TU2161	chr1	58871102	58871308	201	3.28	2	58871102-58871196	58871203-58871308
TU2162	chr1	58872322	58872511	169	2.00	2	58872322-58872403	58872425-58872511
TU2163	chr1	58873270	58873481	180	2.63	2	58873270-58873359	58873392-58873481
TU2164	chr1	58875148	58875350	180	2.00	2	58875148-58875237	58875261-58875350
TU2165	chr1	58875834	58876019	163	2.45	2	58875834-58875923	58875947-58876019
TU2166	chr1	58886535	58886738	180	2.00	2	58886535-58886624	58886649-58886738
TU2167	chr1	58898588	58898781	180	3.48	2	58898588-58898677	58898692-58898781
TU2168	chr1	58919990	58920186	180	2.00	2	58919990-58920079	58920097-58920186
TU2169	chr1	58928159	58928354	180	2.00	2	58928159-58928248	58928265-58928354
TU2170	chr1	58929868	58930074	180	2.00	2	58929868-58929957	58929985-58930074
TU2171	chr1	58971381	58971578	180	2.00	2	58971381-58971470	58971489-58971578
TU2172	chr1	58977757	58977951	180	2.00	2	58977757-58977846	58977862-58977951
TU2173	chr1	58978221	58978415	180	2.00	2	58978221-58978310	58978326-58978415
TU2174	chr1	59056758	59056954	180	2.00	2	59056758-59056847	59056865-59056954
TU2175	chr1	59100132	59100328	180	2.00	2	59100132-59100221	59100239-59100328
TU2176	chr1	59100760	59100957	180	2.00	2	59100760-59100849	59100868-59100957
TU2177	chr1	59511457	59514329	819	18.07	3	59511457-59511914	59512385-59512633	59514218-59514329
TU2178	chr1	59512014	59512282	269	4.42	1	59512014-59512282
TU2179	chr1	59652509	59653311	803	11.61	1	59652509-59653311
TU2180	chr1	59653362	59653857	486	15.14	2	59653362-59653489	59653500-59653857
TU2181	chr1	59655465	59655659	180	2.00	2	59655465-59655554	59655570-59655659
TU2182	chr1	59657003	59657201	180	2.89	2	59657003-59657092	59657112-59657201
TU2183	chr1	59679238	59679439	171	2.00	2	59679238-59679318	59679350-59679439
TU2184	chr1	59690105	59690298	180	2.00	2	59690105-59690194	59690209-59690298
TU2185	chr1	59743196	59743358	163	8.82	1	59743196-59743358
TU2186	chr1	59792951	59793146	196	9.05	1	59792951-59793146
TU2187	chr1	59795861	59796054	180	2.00	2	59795861-59795950	59795965-59796054
TU2188	chr1	59900977	59901346	270	2.90	3	59900977-59901066	59901148-59901237	59901257-59901346
TU2189	chr1	59901723	59902611	853	63.77	2	59901723-59901812	59901849-59902611
TU2190	chr1	59903133	59903483	351	326.40	1	59903133-59903483
TU2191	chr1	59903675	59904135	461	3.51	1	59903675-59904135
TU2192	chr1	59904456	59904709	231	5.43	2	59904456-59904595	59904619-59904709
TU2193	chr1	59904737	59904954	185	4.30	2	59904737-59904826	59904860-59904954
TU2194	chr1	59905789	59906052	242	2.75	3	59905789-59905839	59905853-59905953	59905963-59906052
TU2195	chr1	59908965	59909186	208	3.50	2	59908965-59909076	59909091-59909186
TU2196	chr1	59909840	59910052	213	2.98	1	59909840-59910052
TU2197	chr1	59910540	59910884	277	3.27	3	59910540-59910629	59910679-59910773	59910793-59910884
TU2198	chr1	59911598	59911800	200	4.42	2	59911598-59911704	59911708-59911800
TU2199	chr1	59912380	59912575	180	2.55	2	59912380-59912469	59912486-59912575
TU2200	chr1	59912987	59913335	344	5.27	2	59912987-59913076	59913082-59913335
TU2201	chr1	59913429	59913700	272	2.75	1	59913429-59913700
TU2202	chr1	59914040	59914405	356	11.37	3	59914040-59914130	59914139-59914306	59914309-59914405
TU2203	chr1	59914664	59915394	722	9.26	3	59914664-59914772	59914778-59915297	59915302-59915394
TU2204	chr1	59915896	59916294	358	5.93	3	59915896-59915990	59916012-59916174	59916195-59916294
TU2205	chr1	59916510	59916704	180	2.00	2	59916510-59916599	59916615-59916704
TU2206	chr1	59916780	59917599	820	9.52	1	59916780-59917599
TU2207	chr1	59918215	59918616	402	3.77	1	59918215-59918616
TU2208	chr1	59918840	59919178	309	10.43	3	59918840-59918951	59918961-59919067	59919089-59919178
TU2209	chr1	59919265	59919609	316	3.39	2	59919265-59919372	59919402-59919609
TU2210	chr1	59919664	59920750	1075	9.54	2	59919664-59919906	59919919-59920750
TU2211	chr1	59920833	59921183	351	6.92	1	59920833-59921183
TU2212	chr1	59921480	59922325	846	10.18	1	59921480-59922325
TU2213	chr1	59922349	59923457	1098	13.81	2	59922349-59923193	59923205-59923457
TU2214	chr1	59923538	59923794	257	5.30	1	59923538-59923794
TU2215	chr1	59923892	59924113	219	6.25	2	59923892-59924007	59924011-59924113
TU2216	chr1	59924116	59924934	810	6.29	2	59924116-59924231	59924241-59924934
TU2217	chr1	59925429	59925970	533	10.31	2	59925429-59925542	59925552-59925970
TU2218	chr1	59926074	59926513	435	8.65	2	59926074-59926406	59926412-59926513
TU2219	chr1	59926659	59927653	995	5.83	1	59926659-59927653
TU2220	chr1	59927751	59928562	768	8.71	3	59927751-59928116	59928140-59928242	59928264-59928562
TU2221	chr1	59928597	59928816	187	5.60	2	59928597-59928686	59928720-59928816
TU2222	chr1	59928874	59929464	587	5.30	2	59928874-59929356	59929361-59929464
TU2223	chr1	59929724	59929925	184	4.88	2	59929724-59929817	59929836-59929925
TU2224	chr1	59930929	59931143	180	2.90	2	59930929-59931018	59931054-59931143
TU2225	chr1	59931279	59931474	180	2.00	2	59931279-59931368	59931385-59931474
TU2226	chr1	59934275	59934471	171	2.42	2	59934275-59934355	59934382-59934471
TU2227	chr1	59934774	59935046	273	3.80	1	59934774-59935046
TU2228	chr1	59937548	59937795	248	3.63	1	59937548-59937795
TU2229	chr1	59938517	59938808	280	3.65	2	59938517-59938608	59938621-59938808
TU2230	chr1	59939494	59939814	261	2.08	3	59939494-59939577	59939593-59939679	59939725-59939814
TU2231	chr1	59940055	59940253	191	3.69	2	59940055-59940154	59940163-59940253
TU2232	chr1	59942210	59942728	406	2.51	4	59942210-59942294	59942325-59942465	59942514-59942603	59942639-59942728
TU2233	chr1	59942816	59943040	221	4.03	2	59942816-59942926	59942931-59943040
TU2234	chr1	59943476	59943679	190	2.64	2	59943476-59943575	59943590-59943679
TU2235	chr1	59944390	59944600	180	2.00	2	59944390-59944479	59944511-59944600
TU2236	chr1	59945404	59945604	180	2.48	2	59945404-59945493	59945515-59945604
TU2237	chr1	59946982	59947194	194	3.60	2	59946982-59947082	59947102-59947194
TU2238	chr1	59947336	59947551	216	3.30	1	59947336-59947551
TU2239	chr1	59950527	59950730	180	4.23	2	59950527-59950616	59950641-59950730
TU2240	chr1	59959363	59962377	369	5.20	3	59959363-59959504	59959536-59959695	59962311-59962377
TU2241	chr1	59966553	59968134	189	9.58	2	59966553-59966660	59968054-59968134
TU2242	chr1	59982147	59982346	180	2.00	2	59982147-59982236	59982257-59982346
TU2243	chr1	59984308	59985915	1446	15.11	4	59984308-59984418	59984532-59984621	59984649-59985803	59985826-59985915
TU2244	chr1	59986060	59988070	1659	14.85	4	59986060-59986602	59986914-59987802	59987825-59987956	59987976-59988070
TU2245	chr1	59986661	59986900	233	4.71	2	59986661-59986799	59986807-59986900
TU2246	chr1	59988189	59989662	1474	29.59	1	59988189-59989662
TU2247	chr1	61094776	61094973	180	2.00	2	61094776-61094865	61094884-61094973
TU2248	chr1	61098208	61098414	175	2.77	2	61098208-61098297	61098330-61098414
TU2249	chr1	61104097	61104288	180	2.44	2	61104097-61104186	61104199-61104288
TU2250	chr1	61113966	61114178	180	2.68	2	61113966-61114055	61114089-61114178
TU2251	chr1	61114863	61115067	175	2.00	2	61114863-61114952	61114983-61115067
TU2252	chr1	61118188	61118396	180	2.65	2	61118188-61118277	61118307-61118396
TU2253	chr1	61118963	61119170	206	2.32	2	61118963-61119052	61119055-61119170
TU2254	chr1	61119577	61119779	180	3.00	2	61119577-61119666	61119690-61119779
TU2255	chr1	61121576	61121775	180	2.00	2	61121576-61121665	61121686-61121775
TU2256	chr1	61124032	61124241	180	2.21	2	61124032-61124121	61124152-61124241
TU2257	chr1	61124989	61125179	180	2.72	2	61124989-61125078	61125090-61125179
TU2258	chr1	61125769	61125965	180	2.00	2	61125769-61125858	61125876-61125965
TU2259	chr1	61126303	61126492	180	3.25	2	61126303-61126392	61126403-61126492
TU2260	chr1	61126806	61127011	180	3.00	2	61126806-61126895	61126922-61127011
TU2261	chr1	61128007	61128200	180	3.00	2	61128007-61128096	61128111-61128200
TU2262	chr1	61128373	61128583	184	3.75	2	61128373-61128466	61128494-61128583
TU2263	chr1	61128967	61129179	180	2.92	2	61128967-61129056	61129090-61129179
TU2264	chr1	61130670	61130862	159	2.00	2	61130670-61130758	61130793-61130862
TU2265	chr1	61131019	61131221	199	3.98	2	61131019-61131127	61131132-61131221
TU2266	chr1	61133157	61133360	180	3.34	2	61133157-61133246	61133271-61133360
TU2267	chr1	61137825	61138020	180	2.30	2	61137825-61137914	61137931-61138020
TU2268	chr1	61138852	61139072	191	2.47	2	61138852-61138940	61138971-61139072
TU2269	chr1	61139393	61139598	180	2.83	2	61139393-61139482	61139509-61139598
TU2270	chr1	61140510	61140705	180	2.00	2	61140510-61140599	61140616-61140705
TU2271	chr1	61143302	61143623	318	7.53	2	61143302-61143514	61143519-61143623
TU2272	chr1	61144530	61144733	190	3.95	2	61144530-61144622	61144637-61144733
TU2273	chr1	61145984	61146188	178	2.00	2	61145984-61146073	61146101-61146188
TU2274	chr1	61147266	61147482	202	3.24	2	61147266-61147355	61147371-61147482
TU2275	chr1	61147939	61148339	351	3.00	3	61147939-61148028	61148056-61148226	61148250-61148339
TU2276	chr1	61149076	61149275	176	2.12	2	61149076-61149165	61149190-61149275
TU2277	chr1	61149656	61149991	314	4.36	2	61149656-61149879	61149902-61149991
TU2278	chr1	61150423	61150627	182	3.37	2	61150423-61150512	61150536-61150627
TU2279	chr1	61152072	61152277	180	2.00	2	61152072-61152161	61152188-61152277
TU2280	chr1	61152439	61152649	180	3.42	2	61152439-61152528	61152560-61152649
TU2281	chr1	61155622	61155973	300	2.46	3	61155622-61155741	61155781-61155870	61155884-61155973
TU2282	chr1	61158905	61159109	180	2.43	2	61158905-61158994	61159020-61159109
TU2283	chr1	61195332	61195521	166	2.00	2	61195332-61195414	61195439-61195521
TU2284	chr1	61203023	61203215	180	2.00	2	61203023-61203112	61203126-61203215
TU2285	chr1	61204583	61204790	180	2.00	2	61204583-61204672	61204701-61204790
TU2286	chr1	61212163	61212357	180	2.00	2	61212163-61212252	61212268-61212357
TU2287	chr1	61217874	61218072	180	2.00	2	61217874-61217963	61217983-61218072
TU2288	chr1	61228981	61229174	180	2.00	2	61228981-61229070	61229085-61229174
TU2289	chr1	61233709	61233906	180	2.00	2	61233709-61233798	61233817-61233906
TU2290	chr1	61247015	61247222	180	2.00	2	61247015-61247104	61247133-61247222
TU2291	chr1	61248057	61248257	180	2.90	2	61248057-61248146	61248168-61248257
TU2292	chr1	61248681	61248868	179	2.00	2	61248681-61248770	61248780-61248868
TU2293	chr1	61272950	61273150	191	4.34	2	61272950-61273050	61273061-61273150
TU2294	chr1	61273723	61273918	170	2.00	2	61273723-61273810	61273837-61273918
TU2295	chr1	61274325	61274686	270	2.51	3	61274325-61274414	61274432-61274521	61274597-61274686
TU2296	chr1	61275517	61275739	180	2.00	2	61275517-61275606	61275650-61275739
TU2297	chr1	61275918	61276115	180	2.94	2	61275918-61276007	61276026-61276115
TU2298	chr1	61277138	61277341	177	2.00	2	61277138-61277226	61277254-61277341
TU2299	chr1	61280315	61280491	177	2.03	1	61280315-61280491
TU2300	chr1	61282586	61282793	180	2.00	2	61282586-61282675	61282704-61282793
TU2301	chr1	61283307	61283492	179	2.63	2	61283307-61283397	61283405-61283492
TU2302	chr1	61284780	61284970	181	2.46	2	61284780-61284870	61284881-61284970
TU2303	chr1	61285399	61285598	180	2.00	2	61285399-61285488	61285509-61285598
TU2304	chr1	61294256	61294457	194	4.48	2	61294256-61294348	61294357-61294457
TU2305	chr1	61298384	61298573	164	2.35	2	61298384-61298457	61298484-61298573
TU2306	chr1	61310099	61310302	180	2.00	2	61310099-61310188	61310213-61310302
TU2307	chr1	61310919	61311136	180	2.38	2	61310919-61311008	61311047-61311136
TU2308	chr1	61313272	61313528	257	4.55	1	61313272-61313528
TU2309	chr1	61338907	61339164	258	2.79	1	61338907-61339164
TU2310	chr1	61379966	61380168	166	2.00	2	61379966-61380054	61380092-61380168
TU2311	chr1	61560020	61560219	180	2.00	2	61560020-61560109	61560130-61560219
TU2312	chr1	61590040	61591477	1390	14.35	4	61590040-61590106	61590134-61590284	61590302-61590480	61590485-61591477
TU2313	chr1	61591491	61601073	1952	13.84	8	61591491-61591583	61591586-61591692	61591817-61592337	61592339-61593202	61593227-61593299	61595252-61595376	61596069-61596133	61600970-61601073
TU2314	chr1	61600266	61600469	180	2.00	2	61600266-61600355	61600380-61600469
TU2315	chr1	61627626	61631611	555	4.63	4	61627626-61627762	61627778-61627867	61629236-61629446	61631495-61631611
TU2316	chr1	61628238	61628442	185	4.75	2	61628238-61628329	61628350-61628442
TU2317	chr1	61636752	61638759	223	10.10	3	61636752-61636873	61638192-61638237	61638705-61638759
TU2318	chr1	64007462	64008956	175	2.35	2	64007462-64007546	64008867-64008956
TU2319	chr1	64109196	64109388	180	3.86	2	64109196-64109285	64109299-64109388
TU2320	chr1	65990373	65990565	180	3.00	2	65990373-65990462	65990476-65990565
TU2321	chr1	65995319	65995736	411	19.24	2	65995319-65995430	65995438-65995736
TU2322	chr1	65996306	65996497	180	2.00	2	65996306-65996395	65996408-65996497
TU2323	chr1	66026446	66026645	153	2.00	2	66026446-66026520	66026568-66026645
TU2324	chr1	66033415	66033807	393	6.99	1	66033415-66033807
TU2325	chr1	66034033	66034515	473	11.88	2	66034033-66034141	66034152-66034515
TU2326	chr1	66035508	66036151	618	8.97	2	66035508-66036035	66036062-66036151
TU2327	chr1	66036630	66037294	492	6.31	4	66036630-66036873	66036945-66036994	66037085-66037187	66037200-66037294
TU2328	chr1	66037623	66038212	572	3.90	3	66037623-66037712	66037714-66038105	66038123-66038212
TU2329	chr1	66735966	66736147	180	2.00	2	66735966-66736055	66736058-66736147
TU2330	chr1	66752525	66752733	180	4.00	2	66752525-66752614	66752644-66752733
TU2331	chr1	66871293	66871489	180	2.00	2	66871293-66871382	66871400-66871489
TU2332	chr1	66954439	66954635	180	2.48	2	66954439-66954528	66954546-66954635
TU2333	chr1	66955816	66956033	185	2.97	2	66955816-66955905	66955939-66956033
TU2334	chr1	66957128	66957341	180	2.42	2	66957128-66957217	66957252-66957341
TU2335	chr1	66957474	66959584	861	26.42	4	66957474-66957562	66958349-66958534	66958983-66959072	66959089-66959584
TU2336	chr1	66958641	66958855	180	2.23	2	66958641-66958730	66958766-66958855
TU2337	chr1	66959669	66960466	798	12.85	1	66959669-66960466
TU2338	chr1	66960653	66961068	416	28.16	1	66960653-66961068
TU2339	chr1	66965795	66965999	180	2.46	2	66965795-66965884	66965910-66965999
TU2340	chr1	67016319	67016527	180	2.00	2	67016319-67016408	67016438-67016527
TU2341	chr1	67019287	67019486	180	3.82	2	67019287-67019376	67019397-67019486
TU2342	chr1	67072579	67072783	180	2.00	2	67072579-67072668	67072694-67072783
TU2343	chr1	67079581	67079769	180	2.00	2	67079581-67079670	67079680-67079769
TU2344	chr1	67172112	67172291	180	2.00	1	67172112-67172291
TU2345	chr1	67176545	67176819	257	2.68	2	67176545-67176708	67176727-67176819
TU2346	chr1	67177167	67177508	310	2.32	3	67177167-67177256	67177274-67177403	67177419-67177508
TU2347	chr1	67242821	67243020	180	2.00	2	67242821-67242910	67242931-67243020
TU2348	chr1	67248899	67249099	180	2.38	2	67248899-67248988	67249010-67249099
TU2349	chr1	67280216	67280430	180	2.33	2	67280216-67280305	67280341-67280430
TU2350	chr1	67281184	67281374	168	2.39	2	67281184-67281273	67281297-67281374
TU2351	chr1	67288280	67288494	189	2.43	2	67288280-67288369	67288396-67288494
TU2352	chr1	67291533	67291728	180	2.41	2	67291533-67291622	67291639-67291728
TU2353	chr1	67298373	67298594	219	4.76	2	67298373-67298484	67298488-67298594
TU2354	chr1	67299069	67305591	907	35.77	3	67299069-67299650	67304745-67304851	67305374-67305591
TU2355	chr1	67300607	67300817	180	2.00	2	67300607-67300696	67300728-67300817
TU2356	chr1	67303094	67303284	180	2.00	2	67303094-67303183	67303195-67303284
TU2357	chr1	69313267	69313462	180	2.11	2	69313267-69313356	69313373-69313462
TU2358	chr1	69314045	69314239	179	2.00	2	69314045-69314134	69314151-69314239
TU2359	chr1	69315281	69315514	224	4.00	2	69315281-69315396	69315407-69315514
TU2360	chr1	69316717	69316914	172	2.00	2	69316717-69316801	69316828-69316914
TU2361	chr1	69320350	69320589	232	2.71	2	69320350-69320490	69320499-69320589
TU2362	chr1	69324290	69324488	180	2.00	2	69324290-69324379	69324399-69324488
TU2363	chr1	69701129	69701331	197	5.82	2	69701129-69701221	69701228-69701331
TU2364	chr1	69701391	69701725	335	10.81	1	69701391-69701725
TU2365	chr1	69701786	69702140	329	5.11	2	69701786-69702024	69702051-69702140
TU2366	chr1	69702295	69703327	1008	7.09	3	69702295-69702844	69702846-69702949	69702974-69703327
TU2367	chr1	69703362	69703852	484	5.97	2	69703362-69703686	69703694-69703852
TU2368	chr1	69704069	69704590	483	9.64	4	69704069-69704170	69704175-69704301	69704329-69704492	69704501-69704590
TU2369	chr1	69705371	69705566	178	2.31	2	69705371-69705460	69705479-69705566
TU2370	chr1	69705584	69705804	204	6.33	2	69705584-69705677	69705695-69705804
TU2371	chr1	69705822	69706368	547	8.30	1	69705822-69706368
TU2372	chr1	69706389	69706592	188	4.16	2	69706389-69706478	69706495-69706592
TU2373	chr1	69706708	69707423	678	5.44	3	69706708-69707144	69707171-69707316	69707329-69707423
TU2374	chr1	69707704	69707926	204	4.65	2	69707704-69707801	69707821-69707926
TU2375	chr1	69708016	69708207	180	2.47	2	69708016-69708105	69708118-69708207
TU2376	chr1	70749013	70749474	462	23.46	1	70749013-70749474
TU2377	chr1	70749482	70758419	972	16.63	5	70749482-70749810	70749900-70750080	70752971-70753156	70756335-70756484	70758294-70758419
TU2378	chr1	70780328	70780543	216	26.62	1	70780328-70780543
TU2379	chr1	70791841	70792217	320	2.10	3	70791841-70791930	70791948-70792107	70792148-70792217
TU2380	chr1	70829666	70829855	180	2.00	2	70829666-70829755	70829766-70829855
TU2381	chr1	70835756	70835960	180	2.00	2	70835756-70835845	70835871-70835960
TU2382	chr1	70838716	70838919	180	2.46	2	70838716-70838805	70838830-70838919
TU2383	chr1	70842819	70843230	271	5.60	2	70842819-70842935	70843077-70843230
TU2384	chr1	70856845	70857050	180	2.00	2	70856845-70856934	70856961-70857050
TU2385	chr1	70870555	70871263	410	12.03	2	70870555-70870772	70871072-70871263
TU2386	chr1	70915549	70915706	158	7.34	1	70915549-70915706
TU2387	chr1	70949813	70950011	180	2.00	2	70949813-70949902	70949922-70950011
TU2388	chr1	70960173	70960364	180	2.00	2	70960173-70960262	70960275-70960364
TU2389	chr1	70962131	70962299	169	9.96	1	70962131-70962299
TU2390	chr1	70988016	70988219	180	2.00	2	70988016-70988105	70988130-70988219
TU2391	chr1	70988345	70995299	379	13.27	3	70988345-70988434	70989181-70989372	70995203-70995299
TU2392	chr1	71005793	71005998	180	3.00	2	71005793-71005882	71005909-71005998
TU2393	chr1	71024787	71025353	567	6.88	1	71024787-71025353
TU2394	chr1	71504212	71504416	180	2.00	2	71504212-71504301	71504327-71504416
TU2395	chr1	71549312	71549514	180	2.85	2	71549312-71549401	71549425-71549514
TU2396	chr1	71640487	71640681	166	2.00	2	71640487-71640562	71640592-71640681
TU2397	chr1	71723233	71723433	180	2.00	2	71723233-71723322	71723344-71723433
TU2398	chr1	71966240	71966434	180	3.00	2	71966240-71966329	71966345-71966434
TU2399	chr1	71986110	71986298	178	2.00	2	71986110-71986198	71986210-71986298
TU2400	chr1	72007637	72007836	180	2.00	2	72007637-72007726	72007747-72007836
TU2401	chr1	72081413	72081615	174	2.93	2	72081413-72081502	72081532-72081615
TU2402	chr1	72084631	72084839	180	3.16	2	72084631-72084720	72084750-72084839
TU2403	chr1	72084917	72085326	377	3.72	3	72084917-72085031	72085040-72085211	72085237-72085326
TU2404	chr1	72085556	72085746	176	2.09	2	72085556-72085645	72085661-72085746
TU2405	chr1	74136188	74136384	180	2.00	2	74136188-74136277	74136295-74136384
TU2406	chr1	74716567	74717358	168	2.98	2	74716567-74716656	74717281-74717358
TU2407	chr1	74734028	74734207	151	2.00	2	74734028-74734108	74734138-74734207
TU2408	chr1	74925805	74925999	180	3.02	2	74925805-74925894	74925910-74925999
TU2409	chr1	74926164	74926379	202	4.17	2	74926164-74926259	74926274-74926379
TU2410	chr1	74926564	74926732	169	3.37	1	74926564-74926732
TU2411	chr1	74926967	74927868	813	4.05	5	74926967-74927133	74927151-74927259	74927297-74927564	74927596-74927755	74927760-74927868
TU2412	chr1	74928005	74928339	335	4.40	1	74928005-74928339
TU2413	chr1	74928543	74928722	165	2.11	2	74928543-74928606	74928622-74928722
TU2414	chr1	74928807	74929005	184	3.13	2	74928807-74928900	74928916-74929005
TU2415	chr1	74929224	74929418	166	2.22	2	74929224-74929313	74929343-74929418
TU2416	chr1	74929897	74930980	1027	3.58	4	74929897-74929986	74930007-74930121	74930128-74930859	74930891-74930980
TU2417	chr1	74930993	74931461	359	2.62	4	74930993-74931050	74931128-74931242	74931274-74931369	74931372-74931461
TU2418	chr1	74931588	74932102	458	5.59	2	74931588-74931677	74931735-74932102
TU2419	chr1	74932726	74932916	180	2.16	2	74932726-74932815	74932827-74932916
TU2420	chr1	74932987	74933183	180	3.07	2	74932987-74933076	74933094-74933183
TU2421	chr1	74933906	74934069	153	2.05	2	74933906-74933995	74934007-74934069
TU2422	chr1	74934893	74935277	385	5.78	1	74934893-74935277
TU2423	chr1	74936148	74936712	563	4.88	2	74936148-74936390	74936393-74936712
TU2424	chr1	74936894	74937093	175	2.21	2	74936894-74936983	74937009-74937093
TU2425	chr1	74938059	74938269	170	2.00	2	74938059-74938145	74938187-74938269
TU2426	chr1	74940099	74940262	153	5.05	2	74940099-74940150	74940162-74940262
TU2427	chr1	74977783	74977974	180	2.00	2	74977783-74977872	74977885-74977974
TU2428	chr1	75022082	75022287	180	2.00	2	75022082-75022171	75022198-75022287
TU2429	chr1	75024376	75024581	180	2.35	2	75024376-75024465	75024492-75024581
TU2430	chr1	75223719	75223918	180	2.00	2	75223719-75223808	75223829-75223918
TU2431	chr1	75367902	75368093	180	2.00	2	75367902-75367991	75368004-75368093
TU2432	chr1	75404731	75404965	235	3.39	1	75404731-75404965
TU2433	chr1	75407946	75408145	180	2.00	2	75407946-75408035	75408056-75408145
TU2434	chr1	75557821	75558023	180	2.00	2	75557821-75557910	75557934-75558023
TU2435	chr1	75571927	75572127	157	2.00	2	75571927-75572014	75572059-75572127
TU2436	chr1	75588629	75588826	180	2.00	2	75588629-75588718	75588737-75588826
TU2437	chr1	75747306	75752957	166	3.36	2	75747306-75747395	75752882-75752957
TU2438	chr1	75755395	75755648	235	2.86	2	75755395-75755484	75755504-75755648
TU2439	chr1	75825548	75825785	225	2.79	2	75825548-75825637	75825651-75825785
TU2440	chr1	75825834	75826670	837	13.23	1	75825834-75826670
TU2441	chr1	75889331	75897569	193	9.71	2	75889331-75889427	75897474-75897569
TU2442	chr1	76040647	76040848	180	2.00	2	76040647-76040736	76040759-76040848
TU2443	chr1	76046098	76046392	286	4.84	2	76046098-76046188	76046198-76046392
TU2444	chr1	76046712	76047083	307	2.18	3	76046712-76046801	76046832-76046980	76047016-76047083
TU2445	chr1	76130002	76130215	180	2.00	2	76130002-76130091	76130126-76130215
TU2446	chr1	76130963	76131161	180	2.00	2	76130963-76131052	76131072-76131161
TU2447	chr1	76138089	76139485	173	2.51	2	76138089-76138178	76139403-76139485
TU2448	chr1	76164974	76165258	285	4.74	1	76164974-76165258
TU2449	chr1	76165678	76165831	154	2.53	1	76165678-76165831
TU2450	chr1	76247908	76248360	453	7.93	1	76247908-76248360
TU2451	chr1	76251727	76251947	221	4.57	1	76251727-76251947
TU2452	chr1	76252594	76252786	174	3.94	2	76252594-76252683	76252703-76252786
TU2453	chr1	76862098	76862285	188	6.63	1	76862098-76862285
TU2454	chr1	76863298	76863593	200	2.22	3	76863298-76863354	76863422-76863519	76863549-76863593
TU2455	chr1	76871850	76872057	180	2.00	2	76871850-76871939	76871968-76872057
TU2456	chr1	76997670	76997889	180	2.06	2	76997670-76997759	76997800-76997889
TU2457	chr1	77000104	77000308	180	2.07	2	77000104-77000193	77000219-77000308
TU2458	chr1	77068108	77068313	180	3.00	2	77068108-77068197	77068224-77068313
TU2459	chr1	77076441	77076635	180	2.00	2	77076441-77076530	77076546-77076635
TU2460	chr1	77080468	77080712	245	3.67	1	77080468-77080712
TU2461	chr1	77088574	77088779	180	3.00	2	77088574-77088663	77088690-77088779
TU2462	chr1	77095534	77096012	437	9.38	3	77095534-77095606	77095617-77095708	77095741-77096012
TU2463	chr1	77129723	77129925	180	2.00	2	77129723-77129812	77129836-77129925
TU2464	chr1	77150212	77153151	482	11.58	3	77150212-77150353	77152786-77153037	77153064-77153151
TU2465	chr1	77156258	77156453	180	2.00	2	77156258-77156347	77156364-77156453
TU2466	chr1	77165570	77165766	180	2.84	2	77165570-77165659	77165677-77165766
TU2467	chr1	77170847	77171033	180	2.00	2	77170847-77170936	77170944-77171033
TU2468	chr1	77180168	77180358	163	2.00	2	77180168-77180245	77180274-77180358
TU2469	chr1	77190831	77191039	180	2.00	2	77190831-77190920	77190950-77191039
TU2470	chr1	77195085	77195288	180	3.00	2	77195085-77195174	77195199-77195288
TU2471	chr1	77195496	77195704	180	2.00	2	77195496-77195585	77195615-77195704
TU2472	chr1	77210676	77210860	151	2.00	2	77210676-77210741	77210776-77210860
TU2473	chr1	77217014	77217207	168	2.00	2	77217014-77217092	77217119-77217207
TU2474	chr1	77228413	77228610	180	2.00	2	77228413-77228502	77228521-77228610
TU2475	chr1	77251702	77252127	404	3.30	2	77251702-77252015	77252038-77252127
TU2476	chr1	77252332	77252524	180	2.00	2	77252332-77252421	77252435-77252524
TU2477	chr1	77256235	77256437	180	2.00	2	77256235-77256324	77256348-77256437
TU2478	chr1	77260732	77260947	180	2.00	2	77260732-77260821	77260858-77260947
TU2479	chr1	77286252	77287419	1120	9.08	5	77286252-77286866	77286869-77287075	77287081-77287188	77287207-77287304	77287328-77287419
TU2480	chr1	77289366	77289566	180	2.00	2	77289366-77289455	77289477-77289566
TU2481	chr1	77290105	77290298	166	2.00	2	77290105-77290180	77290209-77290298
TU2482	chr1	77291362	77291567	177	2.44	2	77291362-77291451	77291481-77291567
TU2483	chr1	77291887	77292135	249	5.78	1	77291887-77292135
TU2484	chr1	77293066	77293262	180	2.00	2	77293066-77293155	77293173-77293262
TU2485	chr1	77293713	77293895	180	2.76	2	77293713-77293802	77293806-77293895
TU2486	chr1	77294678	77294980	276	2.43	3	77294678-77294767	77294794-77294889	77294891-77294980
TU2487	chr1	77301577	77301779	180	2.53	2	77301577-77301666	77301690-77301779
TU2488	chr1	77302841	77303045	176	2.00	2	77302841-77302930	77302960-77303045
TU2489	chr1	77304835	77305078	220	2.36	2	77304835-77304917	77304942-77305078
TU2490	chr1	77305106	77305338	210	2.68	2	77305106-77305195	77305219-77305338
TU2491	chr1	77305463	77305637	175	3.26	1	77305463-77305637
TU2492	chr1	77306898	77307304	407	14.66	1	77306898-77307304
TU2493	chr1	77307507	77308128	622	19.14	1	77307507-77308128
TU2494	chr1	77308273	77308626	300	2.83	3	77308273-77308362	77308388-77308507	77308537-77308626
TU2495	chr1	77339147	77339351	180	2.71	2	77339147-77339236	77339262-77339351
TU2496	chr1	77348560	77348751	180	3.07	2	77348560-77348649	77348662-77348751
TU2497	chr1	77349412	77349612	157	2.00	2	77349412-77349499	77349544-77349612
TU2498	chr1	77772092	77772290	180	2.00	2	77772092-77772181	77772201-77772290
TU2499	chr1	77790838	77791040	180	2.00	2	77790838-77790927	77790951-77791040
TU2500	chr1	77807778	77807981	180	2.00	2	77807778-77807867	77807892-77807981
TU2501	chr1	77820056	77820250	180	2.00	2	77820056-77820145	77820161-77820250
TU2502	chr1	77896042	77896394	312	2.23	3	77896042-77896130	77896159-77896291	77896305-77896394
TU2503	chr1	77899906	77900103	180	2.00	2	77899906-77899995	77900014-77900103
TU2504	chr1	77908492	77908686	180	3.00	2	77908492-77908581	77908597-77908686
TU2505	chr1	77910490	77910685	180	2.66	2	77910490-77910579	77910596-77910685
TU2506	chr1	77910726	77910945	201	2.88	2	77910726-77910815	77910835-77910945
TU2507	chr1	77912198	77912598	381	3.24	3	77912198-77912287	77912304-77912393	77912398-77912598
TU2508	chr1	77912894	77913077	163	2.00	2	77912894-77912967	77912989-77913077
TU2509	chr1	77913084	77913397	283	2.84	3	77913084-77913173	77913180-77913282	77913308-77913397
TU2510	chr1	77913516	77913726	201	3.00	2	77913516-77913607	77913618-77913726
TU2511	chr1	77914010	77914201	180	2.00	2	77914010-77914099	77914112-77914201
TU2512	chr1	77914933	77915135	180	2.87	2	77914933-77915022	77915046-77915135
TU2513	chr1	77917208	77917437	226	4.77	2	77917208-77917318	77917323-77917437
TU2514	chr1	77919690	77919903	180	2.97	2	77919690-77919779	77919814-77919903
TU2515	chr1	77921148	77921333	161	2.00	2	77921148-77921234	77921260-77921333
TU2516	chr1	77921490	77921693	180	2.76	2	77921490-77921579	77921604-77921693
TU2517	chr1	77923341	77923546	180	3.00	2	77923341-77923430	77923457-77923546
TU2518	chr1	77928517	77928770	254	2.91	1	77928517-77928770
TU2519	chr1	77931886	77932095	180	2.89	2	77931886-77931975	77932006-77932095
TU2520	chr1	77932491	77932687	171	2.00	2	77932491-77932577	77932604-77932687
TU2521	chr1	78183194	78183868	644	10.83	3	78183194-78183283	78183313-78183463	78183466-78183868
TU2522	chr1	78185699	78185913	180	2.36	2	78185699-78185788	78185824-78185913
TU2523	chr1	78373689	78373878	180	2.00	2	78373689-78373778	78373789-78373878
TU2524	chr1	78391155	78391351	180	2.00	2	78391155-78391244	78391262-78391351
TU2525	chr1	78429105	78429319	180	2.52	2	78429105-78429194	78429230-78429319
TU2526	chr1	78524017	78524215	199	2.80	1	78524017-78524215
TU2527	chr1	78545769	78545967	180	2.00	2	78545769-78545858	78545878-78545967
TU2528	chr1	78548873	78549061	184	3.66	2	78548873-78548962	78548968-78549061
TU2529	chr1	78599932	78600143	177	2.51	2	78599932-78600018	78600054-78600143
TU2530	chr1	78625269	78625627	353	11.04	2	78625269-78625467	78625474-78625627
TU2531	chr1	78625900	78626631	662	4.77	5	78625900-78625994	78625998-78626123	78626144-78626385	78626407-78626499	78626526-78626631
TU2532	chr1	78626763	78628329	1384	5.98	5	78626763-78627182	78627244-78627700	78627731-78628081	78628136-78628225	78628264-78628329
TU2533	chr1	78628339	78628752	386	5.12	3	78628339-78628428	78628448-78628653	78628663-78628752
TU2534	chr1	78628773	78629136	312	3.22	3	78628773-78628884	78628895-78629004	78629047-78629136
TU2535	chr1	78629452	78629893	387	3.39	2	78629452-78629733	78629789-78629893
TU2536	chr1	78632724	78632918	180	2.00	2	78632724-78632813	78632829-78632918
TU2537	chr1	78633185	78633459	275	3.53	1	78633185-78633459
TU2538	chr1	78633813	78634000	173	2.00	2	78633813-78633899	78633915-78634000
TU2539	chr1	78634301	78634809	477	7.23	2	78634301-78634612	78634645-78634809
TU2540	chr1	78635650	78635854	181	2.49	2	78635650-78635740	78635765-78635854
TU2541	chr1	78637428	78637627	175	2.31	2	78637428-78637517	78637543-78637627
TU2542	chr1	78639440	78639780	330	3.43	2	78639440-78639529	78639541-78639780
TU2543	chr1	78641603	78641798	180	2.37	2	78641603-78641692	78641709-78641798
TU2544	chr1	78642169	78642372	180	2.77	2	78642169-78642258	78642283-78642372
TU2545	chr1	78643759	78643961	180	2.59	2	78643759-78643848	78643872-78643961
TU2546	chr1	78644420	78644601	182	2.85	1	78644420-78644601
TU2547	chr1	78645074	78645290	214	3.64	2	78645074-78645181	78645185-78645290
TU2548	chr1	78645348	78645607	260	4.28	1	78645348-78645607
TU2549	chr1	78645780	78645973	180	2.39	2	78645780-78645869	78645884-78645973
TU2550	chr1	78645986	78646194	180	2.58	2	78645986-78646075	78646105-78646194
TU2551	chr1	78646203	78646458	209	2.28	2	78646203-78646270	78646318-78646458
TU2552	chr1	78646666	78647259	594	6.28	1	78646666-78647259
TU2553	chr1	78647371	78647825	454	5.23	2	78647371-78647464	78647466-78647825
TU2554	chr1	78647939	78648420	482	9.77	1	78647939-78648420
TU2555	chr1	78648672	78648993	322	6.17	1	78648672-78648993
TU2556	chr1	78649264	78649959	651	5.16	3	78649264-78649342	78649378-78649467	78649478-78649959
TU2557	chr1	78649970	78650406	437	3.63	1	78649970-78650406
TU2558	chr1	78650561	78651501	812	3.02	6	78650561-78650628	78650646-78650813	78650823-78650913	78650958-78651091	78651123-78651324	78651353-78651501
TU2559	chr1	78651601	78651821	210	3.88	2	78651601-78651698	78651710-78651821
TU2560	chr1	78651884	78652076	181	3.74	2	78651884-78651974	78651987-78652076
TU2561	chr1	78652296	78652481	180	3.00	2	78652296-78652385	78652392-78652481
TU2562	chr1	78653036	78653244	186	3.87	2	78653036-78653125	78653149-78653244
TU2563	chr1	78653372	78653583	196	3.83	2	78653372-78653464	78653481-78653583
TU2564	chr1	78654501	78654710	180	3.11	2	78654501-78654590	78654621-78654710
TU2565	chr1	78654785	78655228	412	5.36	2	78654785-78654874	78654907-78655228
TU2566	chr1	78655650	78655843	180	2.00	2	78655650-78655739	78655754-78655843
TU2567	chr1	78657345	78657752	377	5.88	2	78657345-78657631	78657663-78657752
TU2568	chr1	78658149	78658336	180	2.00	2	78658149-78658238	78658247-78658336
TU2569	chr1	78658886	78659097	180	2.00	2	78658886-78658975	78659008-78659097
TU2570	chr1	78659959	78660291	277	5.86	3	78659959-78660024	78660073-78660183	78660192-78660291
TU2571	chr1	78660460	78660786	265	2.54	3	78660460-78660546	78660580-78660680	78660710-78660786
TU2572	chr1	78662490	78664636	2079	6.18	5	78662490-78662569	78662598-78662945	78662967-78663079	78663098-78663604	78663606-78664636
TU2573	chr1	78664670	78666037	1368	10.49	1	78664670-78666037
TU2574	chr1	78667479	78668021	479	2.87	4	78667479-78667568	78667581-78667762	78667783-78667902	78667935-78668021
TU2575	chr1	78668422	78668626	201	4.50	2	78668422-78668523	78668528-78668626
TU2576	chr1	78668949	78669153	195	2.92	2	78668949-78669038	78669049-78669153
TU2577	chr1	78669165	78669442	278	5.30	1	78669165-78669442
TU2578	chr1	78669488	78669675	161	2.00	2	78669488-78669561	78669589-78669675
TU2579	chr1	78669694	78669956	263	4.35	1	78669694-78669956
TU2580	chr1	78670363	78670602	240	4.94	1	78670363-78670602
TU2581	chr1	78671049	78671388	283	4.86	3	78671049-78671157	78671171-78671274	78671319-78671388
TU2582	chr1	78671510	78671715	180	2.11	2	78671510-78671599	78671626-78671715
TU2583	chr1	78672056	78672413	343	5.02	2	78672056-78672147	78672163-78672413
TU2584	chr1	78672499	78673001	503	6.50	1	78672499-78673001
TU2585	chr1	78673263	78675451	2189	16.42	1	78673263-78675451
TU2586	chr1	78675649	78675998	332	3.74	2	78675649-78675893	78675912-78675998
TU2587	chr1	78676040	78676297	258	7.66	1	78676040-78676297
TU2588	chr1	78676652	78691034	6976	61.44	20	78676652-78677046	78678224-78678450	78679229-78679426	78679454-78679593	78679604-78679694	78681234-78681719	78683596-78683966	78683978-78684124	78684138-78684228	78685307-78685644	78686257-78686502	78686505-78686672	78686711-78688041	78688165-78688285	78688291-78688435	78688467-78688652	78688659-78688812	78688837-78689185	78689201-78690938	78690981-78691034
TU2589	chr1	78677072	78677260	180	2.00	2	78677072-78677161	78677171-78677260
TU2590	chr1	78678507	78678758	252	4.94	1	78678507-78678758
TU2591	chr1	78680976	78681183	206	6.08	2	78680976-78681082	78681085-78681183
TU2592	chr1	78682257	78682479	223	5.51	1	78682257-78682479
TU2593	chr1	78684243	78684636	368	6.99	2	78684243-78684520	78684547-78684636
TU2594	chr1	78684702	78685056	337	6.54	2	78684702-78684795	78684814-78685056
TU2595	chr1	78685800	78686124	318	7.16	2	78685800-78686060	78686068-78686124
TU2596	chr1	78691057	78691256	180	2.08	2	78691057-78691146	78691167-78691256
TU2597	chr1	78691351	78691614	264	4.77	1	78691351-78691614
TU2598	chr1	78691751	78691956	180	2.00	2	78691751-78691840	78691867-78691956
TU2599	chr1	78692303	78692932	610	3.91	3	78692303-78692664	78692677-78692816	78692825-78692932
TU2600	chr1	78693230	78693458	216	3.53	2	78693230-78693335	78693349-78693458
TU2601	chr1	78693617	78694127	470	5.53	3	78693617-78693703	78693735-78693859	78693870-78694127
TU2602	chr1	78694553	78694744	192	5.56	1	78694553-78694744
TU2603	chr1	78694944	78695358	403	3.76	2	78694944-78695287	78695300-78695358
TU2604	chr1	78695547	78695748	186	3.84	2	78695547-78695642	78695659-78695748
TU2605	chr1	78695753	78696113	347	4.37	2	78695753-78695842	78695857-78696113
TU2606	chr1	78696208	78696522	296	5.02	2	78696208-78696299	78696319-78696522
TU2607	chr1	78697190	78697396	177	2.19	2	78697190-78697279	78697310-78697396
TU2608	chr1	78697786	78698004	191	2.84	2	78697786-78697886	78697915-78698004
TU2609	chr1	78698353	78698541	171	2.01	2	78698353-78698433	78698452-78698541
TU2610	chr1	78698581	78698797	217	3.69	1	78698581-78698797
TU2611	chr1	78701158	78701385	228	3.42	1	78701158-78701385
TU2612	chr1	78701723	78701931	180	2.00	2	78701723-78701812	78701842-78701931
TU2613	chr1	78704916	78705114	180	2.13	2	78704916-78705005	78705025-78705114
TU2614	chr1	78717128	78720669	3542	66.63	1	78717128-78720669
TU2615	chr1	78720956	78722380	1412	15.62	2	78720956-78722212	78722226-78722380
TU2616	chr1	78722457	78723213	757	8.19	1	78722457-78723213
TU2617	chr1	78723301	78727264	3474	12.34	12	78723301-78724064	78724096-78724187	78724189-78724689	78724712-78724873	78724878-78725187	78725501-78725571	78725633-78725767	78725774-78725898	78725921-78726441	78726443-78726549	78726552-78726675	78726703-78727264
TU2618	chr1	78727412	78727619	180	2.87	2	78727412-78727501	78727530-78727619
TU2619	chr1	78727640	78727847	208	6.24	1	78727640-78727847
TU2620	chr1	78727922	78729447	1363	5.28	5	78727922-78728201	78728279-78728368	78728388-78728477	78728525-78728886	78728907-78729447
TU2621	chr1	78729520	78729883	310	5.44	3	78729520-78729630	78729658-78729766	78729794-78729883
TU2622	chr1	78730086	78730373	282	3.48	2	78730086-78730308	78730315-78730373
TU2623	chr1	78730783	78731242	414	4.19	4	78730783-78730879	78730896-78730986	78731002-78731133	78731149-78731242
TU2624	chr1	78732011	78732281	271	7.03	1	78732011-78732281
TU2625	chr1	78732411	78732613	180	4.45	2	78732411-78732500	78732524-78732613
TU2626	chr1	78732876	78733065	168	2.19	2	78732876-78732953	78732976-78733065
TU2627	chr1	78733070	78733389	310	3.30	2	78733070-78733289	78733300-78733389
TU2628	chr1	78733763	78733952	181	2.46	2	78733763-78733853	78733863-78733952
TU2629	chr1	78734877	78735433	512	2.83	4	78734877-78735021	78735025-78735114	78735137-78735323	78735344-78735433
TU2630	chr1	78736409	78736624	201	3.98	2	78736409-78736499	78736515-78736624
TU2631	chr1	78775166	78775371	197	4.42	2	78775166-78775264	78775274-78775371
TU2632	chr1	78783580	78783768	180	2.38	2	78783580-78783669	78783679-78783768
TU2633	chr1	78787772	78788183	291	5.26	3	78787772-78787871	78787888-78787977	78788083-78788183
TU2634	chr1	78801972	78802178	180	2.00	2	78801972-78802061	78802089-78802178
TU2635	chr1	78812960	78813427	468	15.14	1	78812960-78813427
TU2636	chr1	78813721	78814323	603	61.43	1	78813721-78814323
TU2637	chr1	78826487	78832315	366	7.87	3	78826487-78826590	78828318-78828487	78832224-78832315
TU2638	chr1	78833641	78833842	180	2.00	2	78833641-78833730	78833753-78833842
TU2639	chr1	78834838	78836268	167	2.00	2	78834838-78834927	78836192-78836268
TU2640	chr1	78841534	78846550	839	6.32	4	78841534-78841773	78842763-78842901	78844958-78845327	78846461-78846550
TU2641	chr1	78851453	78851644	180	2.00	2	78851453-78851542	78851555-78851644
TU2642	chr1	78852132	78852334	198	3.17	2	78852132-78852239	78852245-78852334
TU2643	chr1	78853139	78853324	180	2.93	2	78853139-78853228	78853235-78853324
TU2644	chr1	78855562	78855781	188	3.18	2	78855562-78855651	78855684-78855781
TU2645	chr1	78859315	78859510	180	2.00	2	78859315-78859404	78859421-78859510
TU2646	chr1	78861897	78862085	160	2.00	2	78861897-78861976	78862006-78862085
TU2647	chr1	78877224	78877436	199	15.79	2	78877224-78877329	78877344-78877436
TU2648	chr1	78889144	78889345	180	2.00	2	78889144-78889233	78889256-78889345
TU2649	chr1	78897788	78899659	177	2.48	2	78897788-78897877	78899573-78899659
TU2650	chr1	78905501	78907152	211	6.78	2	78905501-78905631	78907073-78907152
TU2651	chr1	78915060	78915262	180	2.00	2	78915060-78915149	78915173-78915262
TU2652	chr1	78917694	78917909	180	2.00	2	78917694-78917783	78917820-78917909
TU2653	chr1	78918135	78918342	180	2.09	2	78918135-78918224	78918253-78918342
TU2654	chr1	78920056	78920466	353	5.80	2	78920056-78920104	78920163-78920466
TU2655	chr1	78920854	78921095	242	4.28	1	78920854-78921095
TU2656	chr1	78921883	78922108	226	4.58	1	78921883-78922108
TU2657	chr1	78922142	78922314	173	3.80	1	78922142-78922314
TU2658	chr1	78922398	78922616	209	5.21	2	78922398-78922491	78922502-78922616
TU2659	chr1	78922624	78923289	644	4.00	2	78922624-78922713	78922736-78923289
TU2660	chr1	78923392	78923669	278	4.95	1	78923392-78923669
TU2661	chr1	78923872	78924558	660	4.03	3	78923872-78924159	78924178-78924268	78924278-78924558
TU2662	chr1	78924789	78925143	355	5.86	1	78924789-78925143
TU2663	chr1	78925298	78925464	167	2.53	1	78925298-78925464
TU2664	chr1	78925713	78926450	711	6.00	2	78925713-78925802	78925830-78926450
TU2665	chr1	78926887	78927075	174	2.36	2	78926887-78926970	78926986-78927075
TU2666	chr1	78927142	78927360	154	2.00	2	78927142-78927231	78927297-78927360
TU2667	chr1	78928322	78928562	241	3.57	1	78928322-78928562
TU2668	chr1	78929257	78929565	282	3.09	2	78929257-78929448	78929476-78929565
TU2669	chr1	78930186	78930391	180	2.00	2	78930186-78930275	78930302-78930391
TU2670	chr1	78930929	78931122	167	2.00	2	78930929-78931016	78931044-78931122
TU2671	chr1	78931539	78931753	180	3.96	2	78931539-78931628	78931664-78931753
TU2672	chr1	78932733	78933103	357	3.50	2	78932733-78932965	78932980-78933103
TU2673	chr1	78933230	78933444	215	2.69	1	78933230-78933444
TU2674	chr1	78934892	78935703	765	5.61	2	78934892-78935192	78935240-78935703
TU2675	chr1	78935790	78936112	323	5.82	1	78935790-78936112
TU2676	chr1	78936188	78936835	624	4.14	4	78936188-78936376	78936379-78936561	78936569-78936722	78936738-78936835
TU2677	chr1	78936992	78938254	1213	6.67	3	78936992-78937089	78937105-78937201	78937237-78938254
TU2678	chr1	78938607	78938846	224	2.48	2	78938607-78938740	78938757-78938846
TU2679	chr1	78938896	78939142	247	5.69	1	78938896-78939142
TU2680	chr1	79226751	79226989	206	3.88	2	79226751-79226866	79226900-79226989
TU2681	chr1	79227278	79227623	346	5.53	1	79227278-79227623
TU2682	chr1	79228048	79228241	169	2.00	2	79228048-79228131	79228157-79228241
TU2683	chr1	79229968	79230159	180	2.71	2	79229968-79230057	79230070-79230159
TU2684	chr1	79231825	79232021	180	2.00	2	79231825-79231914	79231932-79232021
TU2685	chr1	79249856	79250057	180	2.83	2	79249856-79249945	79249968-79250057
TU2686	chr1	79251816	79252006	180	3.42	2	79251816-79251905	79251917-79252006
TU2687	chr1	79254374	79254523	150	8.66	1	79254374-79254523
TU2688	chr1	79257999	79258202	180	3.00	2	79257999-79258088	79258113-79258202
TU2689	chr1	79260904	79261084	157	2.00	2	79260904-79260991	79261016-79261084
TU2690	chr1	79268341	79273399	155	3.15	2	79268341-79268438	79273343-79273399
TU2691	chr1	79284089	79284282	168	2.00	2	79284089-79284175	79284202-79284282
TU2692	chr1	79285094	79285305	180	2.00	2	79285094-79285183	79285216-79285305
TU2693	chr1	79330330	79330533	180	2.00	2	79330330-79330419	79330444-79330533
TU2694	chr1	79351740	79351953	187	33.58	2	79351740-79351829	79351857-79351953
TU2695	chr1	79360357	79360570	178	2.00	2	79360357-79360446	79360483-79360570
TU2696	chr1	79498413	79503151	548	16.27	2	79498413-79498502	79502694-79503151
TU2697	chr1	80318527	80318734	208	9.93	1	80318527-80318734
TU2698	chr1	80450350	80450553	180	2.00	2	80450350-80450439	80450464-80450553
TU2699	chr1	80454008	80454214	180	2.92	2	80454008-80454097	80454125-80454214
TU2700	chr1	80457076	80457352	277	3.84	1	80457076-80457352
TU2701	chr1	80509211	80509399	180	2.00	2	80509211-80509300	80509310-80509399
TU2702	chr1	80522020	80522207	159	2.00	2	80522020-80522107	80522137-80522207
TU2703	chr1	80553285	80553590	293	3.80	2	80553285-80553363	80553377-80553590
TU2704	chr1	80553668	80553862	192	2.49	2	80553668-80553757	80553761-80553862
TU2705	chr1	80554093	80555204	963	3.57	6	80554093-80554419	80554436-80554531	80554555-80554653	80554719-80554824	80554834-80555097	80555134-80555204
TU2706	chr1	80555354	80555551	198	4.02	1	80555354-80555551
TU2707	chr1	80555852	80556111	260	3.38	1	80555852-80556111
TU2708	chr1	80557405	80557606	180	2.89	2	80557405-80557494	80557517-80557606
TU2709	chr1	80557749	80557934	179	2.00	2	80557749-80557838	80557846-80557934
TU2710	chr1	80616477	80616664	166	2.00	2	80616477-80616556	80616579-80616664
TU2711	chr1	80617319	80617519	191	3.30	2	80617319-80617410	80617421-80617519
TU2712	chr1	80617661	80618184	466	4.17	4	80617661-80617756	80617770-80617938	80617954-80618064	80618095-80618184
TU2713	chr1	80618883	80619078	180	2.29	2	80618883-80618972	80618989-80619078
TU2714	chr1	81712798	81717474	488	14.45	3	81712798-81713080	81716782-81716896	81717385-81717474
TU2715	chr1	81713413	81713710	238	2.96	3	81713413-81713495	81713506-81713599	81713650-81713710
TU2716	chr1	81714382	81714586	180	2.16	2	81714382-81714471	81714497-81714586
TU2717	chr1	81715313	81715531	190	2.78	2	81715313-81715402	81715432-81715531
TU2718	chr1	81716144	81716345	202	3.29	1	81716144-81716345
TU2719	chr1	81717010	81717201	180	2.20	2	81717010-81717099	81717112-81717201
TU2720	chr1	81719429	81719619	191	3.09	1	81719429-81719619
TU2721	chr1	81719653	81719840	188	3.00	1	81719653-81719840
TU2722	chr1	81719926	81720387	431	3.03	3	81719926-81720189	81720202-81720295	81720315-81720387
TU2723	chr1	81721817	81722018	180	3.92	2	81721817-81721906	81721929-81722018
TU2724	chr1	81725134	81725355	222	4.16	1	81725134-81725355
TU2725	chr1	81729750	81729928	179	2.01	1	81729750-81729928
TU2726	chr1	81743632	81746639	568	10.56	4	81743632-81743806	81744895-81745018	81745909-81746066	81746529-81746639
TU2727	chr1	81747439	81752127	200	3.16	3	81747439-81747484	81749905-81750005	81752075-81752127
TU2728	chr1	81770847	81771043	180	2.32	2	81770847-81770936	81770954-81771043
TU2729	chr1	81775897	81776079	180	2.00	2	81775897-81775986	81775990-81776079
TU2730	chr1	81832788	81832976	157	2.00	2	81832788-81832877	81832910-81832976
TU2731	chr1	82030446	82030799	236	2.52	3	82030446-82030528	82030607-82030696	82030737-82030799
TU2732	chr1	82192560	82192768	186	3.37	2	82192560-82192655	82192679-82192768
TU2733	chr1	82193686	82193883	180	2.00	2	82193686-82193775	82193794-82193883
TU2734	chr1	82193893	82196378	193	7.68	2	82193893-82194007	82196301-82196378
TU2735	chr1	83459470	83459686	180	2.00	2	83459470-83459559	83459597-83459686
TU2736	chr1	83484644	83484851	180	2.00	2	83484644-83484733	83484762-83484851
TU2737	chr1	83486611	83486828	180	2.00	2	83486611-83486700	83486739-83486828
TU2738	chr1	83526374	83528402	1943	20.68	4	83526374-83526917	83526919-83527780	83527808-83527902	83527961-83528402
TU2739	chr1	83528438	83529120	663	8.17	2	83528438-83528851	83528872-83529120
TU2740	chr1	83600631	83600825	180	2.01	2	83600631-83600720	83600736-83600825
TU2741	chr1	83602993	83603352	318	5.79	3	83602993-83603084	83603109-83603199	83603218-83603352
TU2742	chr1	83603518	83603718	183	3.27	2	83603518-83603609	83603628-83603718
TU2743	chr1	83604031	83625860	1871	41.39	14	83604031-83604273	83604935-83604994	83607829-83608124	83608935-83609021	83609023-83609154	83610170-83610317	83610517-83610664	83615216-83615310	83615411-83615504	83618509-83618652	83621530-83621663	83622142-83622216	83624544-83624659	83625762-83625860
TU2744	chr1	83605137	83605499	329	3.14	3	83605137-83605226	83605249-83605389	83605402-83605499
TU2745	chr1	83605701	83605941	241	3.32	1	83605701-83605941
TU2746	chr1	83607294	83607732	390	3.57	4	83607294-83607383	83607405-83607523	83607537-83607627	83607643-83607732
TU2747	chr1	83608581	83608773	180	2.29	2	83608581-83608670	83608684-83608773
TU2748	chr1	83609547	83609732	180	2.97	2	83609547-83609636	83609643-83609732
TU2749	chr1	83612123	83612332	180	2.68	2	83612123-83612212	83612243-83612332
TU2750	chr1	83612428	83612610	180	2.81	2	83612428-83612517	83612521-83612610
TU2751	chr1	83616938	83617141	180	3.00	2	83616938-83617027	83617052-83617141
TU2752	chr1	83617583	83617794	180	2.00	2	83617583-83617672	83617705-83617794
TU2753	chr1	83619949	83620143	180	2.00	2	83619949-83620038	83620054-83620143
TU2754	chr1	83621061	83621256	174	2.00	2	83621061-83621150	83621173-83621256
TU2755	chr1	83622675	83622865	180	2.33	2	83622675-83622764	83622776-83622865
TU2756	chr1	83628830	83629018	180	2.94	2	83628830-83628919	83628929-83629018
TU2757	chr1	83691731	83691936	184	4.35	2	83691731-83691820	83691843-83691936
TU2758	chr1	83692213	83692407	160	2.00	2	83692213-83692296	83692332-83692407
TU2759	chr1	83692572	83693322	621	3.06	6	83692572-83692646	83692688-83692800	83692825-83692917	83692925-83693028	83693071-83693209	83693226-83693322
TU2760	chr1	83693362	83693677	316	8.93	1	83693362-83693677
TU2761	chr1	83693697	83698262	633	3.47	3	83693697-83694020	83694083-83694283	83698155-83698262
TU2762	chr1	83698613	83698817	180	2.43	2	83698613-83698702	83698728-83698817
TU2763	chr1	83707825	83708019	180	2.78	2	83707825-83707914	83707930-83708019
TU2764	chr1	83711270	83711460	181	3.37	2	83711270-83711360	83711371-83711460
TU2765	chr1	83716114	83716308	163	2.00	2	83716114-83716203	83716236-83716308
TU2766	chr1	83721195	83721383	180	2.00	2	83721195-83721284	83721294-83721383
TU2767	chr1	83723924	83724105	150	2.00	2	83723924-83723995	83724028-83724105
TU2768	chr1	83724839	83725034	180	2.48	2	83724839-83724928	83724945-83725034
TU2769	chr1	83726274	83726460	164	2.00	2	83726274-83726362	83726386-83726460
TU2770	chr1	83731164	83731355	180	2.00	2	83731164-83731253	83731266-83731355
TU2771	chr1	83753439	83753637	180	2.00	2	83753439-83753528	83753548-83753637
TU2772	chr1	83763527	83763720	178	2.00	2	83763527-83763614	83763631-83763720
TU2773	chr1	83767111	83767424	277	2.92	2	83767111-83767297	83767335-83767424
TU2774	chr1	83771425	83771622	177	2.00	2	83771425-83771511	83771533-83771622
TU2775	chr1	83773026	83773233	180	2.00	2	83773026-83773115	83773144-83773233
TU2776	chr1	83774475	83774647	154	2.03	2	83774475-83774564	83774584-83774647
TU2777	chr1	83775122	83775307	180	2.74	2	83775122-83775211	83775218-83775307
TU2778	chr1	83776672	83776867	180	2.00	2	83776672-83776761	83776778-83776867
TU2779	chr1	83778077	83778271	164	2.00	2	83778077-83778162	83778194-83778271
TU2780	chr1	83781287	83781499	168	2.00	2	83781287-83781372	83781418-83781499
TU2781	chr1	83782864	83783062	180	3.00	2	83782864-83782953	83782973-83783062
TU2782	chr1	83784074	83784279	206	5.92	1	83784074-83784279
TU2783	chr1	83784440	83784775	328	2.41	2	83784440-83784677	83784686-83784775
TU2784	chr1	83785421	83786054	556	4.11	3	83785421-83785670	83785703-83785792	83785839-83786054
TU2785	chr1	83786121	83786304	180	2.08	2	83786121-83786210	83786215-83786304
TU2786	chr1	83787077	83787252	154	2.00	2	83787077-83787156	83787179-83787252
TU2787	chr1	83788322	83788653	181	2.00	3	83788322-83788408	83788492-83788539	83788608-83788653
TU2788	chr1	83788908	83789099	180	2.44	2	83788908-83788997	83789010-83789099
TU2789	chr1	83790012	83790355	316	2.97	3	83790012-83790101	83790118-83790259	83790272-83790355
TU2790	chr1	83790534	83790866	260	2.88	3	83790534-83790623	83790646-83790735	83790787-83790866
TU2791	chr1	83792054	83792240	180	3.72	2	83792054-83792143	83792151-83792240
TU2792	chr1	83792529	83792726	177	2.00	2	83792529-83792616	83792638-83792726
TU2793	chr1	83793112	83793304	180	2.98	2	83793112-83793201	83793215-83793304
TU2794	chr1	83795300	83795618	302	2.38	2	83795300-83795543	83795561-83795618
TU2795	chr1	83795965	83796152	153	2.00	2	83795965-83796053	83796089-83796152
TU2796	chr1	83797174	83797378	205	2.96	1	83797174-83797378
TU2797	chr1	83797642	83797841	180	2.36	2	83797642-83797731	83797752-83797841
TU2798	chr1	83799980	83800178	180	2.00	2	83799980-83800069	83800089-83800178
TU2799	chr1	83814225	83814430	178	2.08	2	83814225-83814312	83814341-83814430
TU2800	chr1	83829641	83829840	180	2.33	2	83829641-83829730	83829751-83829840
TU2801	chr1	83834278	83834491	211	3.32	2	83834278-83834371	83834375-83834491
TU2802	chr1	83834916	83835120	180	2.10	2	83834916-83835005	83835031-83835120
TU2803	chr1	83837786	83838000	215	4.36	1	83837786-83838000
TU2804	chr1	83838626	83838815	164	2.00	2	83838626-83838713	83838740-83838815
TU2805	chr1	83839120	83839318	180	2.00	2	83839120-83839209	83839229-83839318
TU2806	chr1	83841542	83841749	180	2.39	2	83841542-83841631	83841660-83841749
TU2807	chr1	83847084	83847280	180	2.00	2	83847084-83847173	83847191-83847280
TU2808	chr1	83849341	83849538	180	2.84	2	83849341-83849430	83849449-83849538
TU2809	chr1	83853243	83853442	178	2.08	2	83853243-83853330	83853353-83853442
TU2810	chr1	83854801	83854988	180	2.00	2	83854801-83854890	83854899-83854988
TU2811	chr1	83855089	83855287	175	2.00	2	83855089-83855178	83855203-83855287
TU2812	chr1	83859269	83859479	180	2.00	2	83859269-83859358	83859390-83859479
TU2813	chr1	83868308	83868506	193	3.03	2	83868308-83868397	83868404-83868506
TU2814	chr1	85722766	85730154	163	3.18	2	85722766-85722871	85730098-85730154
TU2815	chr1	85758779	85758983	180	3.00	2	85758779-85758868	85758894-85758983
TU2816	chr1	85798316	85798521	180	2.00	2	85798316-85798405	85798432-85798521
TU2817	chr1	85805369	85805560	159	2.00	2	85805369-85805437	85805471-85805560
TU2818	chr1	85805779	85805984	178	2.00	2	85805779-85805868	85805897-85805984
TU2819	chr1	85807075	85807268	169	2.00	2	85807075-85807155	85807181-85807268
TU2820	chr1	85816272	85816479	180	2.00	2	85816272-85816361	85816390-85816479
TU2821	chr1	85824206	85824395	180	2.00	2	85824206-85824295	85824306-85824395
TU2822	chr1	85831613	85834092	284	21.60	2	85831613-85831789	85833986-85834092
TU2823	chr1	85837478	85837670	155	2.00	2	85837478-85837557	85837596-85837670
TU2824	chr1	85844222	85857091	609	19.94	4	85844222-85844343	85845450-85845608	85849940-85850110	85856935-85857091
TU2825	chr1	85857581	85857770	176	3.96	2	85857581-85857670	85857685-85857770
TU2826	chr1	85883735	85884431	655	31.54	3	85883735-85883807	85883843-85883925	85883933-85884431
TU2827	chr1	86070026	86070304	272	2.59	2	86070026-86070193	86070201-86070304
TU2828	chr1	86077789	86083150	416	3.99	3	86077789-86077969	86082895-86083048	86083070-86083150
TU2829	chr1	86155238	86155441	180	3.00	2	86155238-86155327	86155352-86155441
TU2830	chr1	86165047	86165251	180	2.00	2	86165047-86165136	86165162-86165251
TU2831	chr1	86169491	86169686	180	2.00	2	86169491-86169580	86169597-86169686
TU2832	chr1	86177082	86182313	758	5.44	2	86177082-86177237	86181712-86182313
TU2833	chr1	86182710	86182925	199	8.32	2	86182710-86182812	86182830-86182925
TU2834	chr1	86182963	86183279	317	7.11	1	86182963-86183279
TU2835	chr1	86183556	86183927	331	2.59	2	86183556-86183703	86183745-86183927
TU2836	chr1	86184163	86184718	556	7.15	1	86184163-86184718
TU2837	chr1	86184872	86185589	680	4.77	4	86184872-86185173	86185190-86185376	86185385-86185485	86185500-86185589
TU2838	chr1	86186050	86186415	311	3.80	3	86186050-86186099	86186125-86186274	86186305-86186415
TU2839	chr1	86186537	86186767	215	6.05	2	86186537-86186627	86186644-86186767
TU2840	chr1	86249932	86250125	180	2.00	2	86249932-86250021	86250036-86250125
TU2841	chr1	86284279	86284689	349	3.22	2	86284279-86284335	86284398-86284689
TU2842	chr1	86284996	86285190	180	2.98	2	86284996-86285085	86285101-86285190
TU2843	chr1	86285305	86285516	180	2.00	2	86285305-86285394	86285427-86285516
TU2844	chr1	86285917	86286123	180	2.93	2	86285917-86286006	86286034-86286123
TU2845	chr1	89351792	89352082	254	2.90	2	89351792-89351955	89351993-89352082
TU2846	chr1	89520424	89520625	180	2.00	2	89520424-89520513	89520536-89520625
TU2847	chr1	90590666	90590854	165	2.00	2	90590666-90590752	90590777-90590854
TU2848	chr1	90625967	90626179	200	2.33	2	90625967-90626076	90626090-90626179
TU2849	chr1	90627068	90627276	180	2.03	2	90627068-90627157	90627187-90627276
TU2850	chr1	90638643	90638833	180	2.00	2	90638643-90638732	90638744-90638833
TU2851	chr1	90695318	90695523	180	3.21	2	90695318-90695407	90695434-90695523
TU2852	chr1	90698581	90698785	180	2.00	2	90698581-90698670	90698696-90698785
TU2853	chr1	90702768	90702968	178	2.00	2	90702768-90702855	90702879-90702968
TU2854	chr1	90720442	90720658	180	2.31	2	90720442-90720531	90720569-90720658
TU2855	chr1	90758130	90758333	178	2.47	2	90758130-90758219	90758246-90758333
TU2856	chr1	91385851	91386065	215	3.60	1	91385851-91386065
TU2857	chr1	91386092	91386770	647	5.18	3	91386092-91386185	91386199-91386383	91386403-91386770
TU2858	chr1	91387291	91387604	277	2.97	3	91387291-91387380	91387403-91387494	91387510-91387604
TU2859	chr1	91403313	91403510	180	2.00	2	91403313-91403402	91403421-91403510
TU2860	chr1	91468434	91468617	165	2.00	2	91468434-91468508	91468528-91468617
TU2861	chr1	91684585	91684776	170	2.00	2	91684585-91684669	91684692-91684776
TU2862	chr1	91692206	91692411	180	3.00	2	91692206-91692295	91692322-91692411
TU2863	chr1	91841260	91841465	180	2.17	2	91841260-91841349	91841376-91841465
TU2864	chr1	91841908	91842111	164	2.07	2	91841908-91841981	91842022-91842111
TU2865	chr1	91842694	91842896	180	3.11	2	91842694-91842783	91842807-91842896
TU2866	chr1	91842958	91843157	165	2.00	2	91842958-91843036	91843072-91843157
TU2867	chr1	91872164	91872356	180	2.00	2	91872164-91872253	91872267-91872356
TU2868	chr1	91947691	91947893	180	2.00	2	91947691-91947780	91947804-91947893
TU2869	chr1	95488278	95488480	180	2.00	2	95488278-95488367	95488391-95488480
TU2870	chr1	95489451	95489652	180	2.51	2	95489451-95489540	95489563-95489652
TU2871	chr1	95493803	95494150	265	2.23	3	95493803-95493887	95493941-95494030	95494061-95494150
TU2872	chr1	95494912	95495118	185	4.24	2	95494912-95495002	95495025-95495118
TU2873	chr1	95496387	95496778	370	6.79	2	95496387-95496665	95496688-95496778
TU2874	chr1	95506545	95506920	376	10.49	1	95506545-95506920
TU2875	chr1	95509282	95509479	185	2.94	2	95509282-95509376	95509390-95509479
TU2876	chr1	95509558	95509744	158	2.00	2	95509558-95509631	95509661-95509744
TU2877	chr1	95510041	95510244	180	2.00	2	95510041-95510130	95510155-95510244
TU2878	chr1	95512412	95512605	190	3.76	2	95512412-95512508	95512513-95512605
TU2879	chr1	95521486	95521842	338	4.47	2	95521486-95521731	95521751-95521842
TU2880	chr1	95553605	95553797	164	2.00	2	95553605-95553691	95553721-95553797
TU2881	chr1	95553862	95554045	161	2.00	2	95553862-95553945	95553969-95554045
TU2882	chr1	95560912	95561111	179	2.00	2	95560912-95561000	95561022-95561111
TU2883	chr1	95562483	95562674	181	3.06	2	95562483-95562572	95562584-95562674
TU2884	chr1	95565424	95565767	301	2.98	3	95565424-95565513	95565538-95565658	95565678-95565767
TU2885	chr1	95567534	95567731	181	3.46	2	95567534-95567623	95567641-95567731
TU2886	chr1	95570928	95571147	180	2.19	2	95570928-95571017	95571058-95571147
TU2887	chr1	95571749	95571952	170	2.00	2	95571749-95571835	95571870-95571952
TU2888	chr1	95591558	95591761	180	3.20	2	95591558-95591647	95591672-95591761
TU2889	chr1	95593372	95593576	184	3.74	2	95593372-95593461	95593483-95593576
TU2890	chr1	95600807	95601010	185	3.89	2	95600807-95600901	95600921-95601010
TU2891	chr1	95601174	95601511	338	5.86	1	95601174-95601511
TU2892	chr1	95601949	95602172	224	5.43	1	95601949-95602172
TU2893	chr1	95602543	95602802	260	10.18	1	95602543-95602802
TU2894	chr1	95603199	95603405	207	4.78	1	95603199-95603405
TU2895	chr1	95603855	95604049	177	2.44	2	95603855-95603940	95603959-95604049
TU2896	chr1	95604416	95604624	197	5.39	2	95604416-95604513	95604526-95604624
TU2897	chr1	95604894	95605076	173	2.00	2	95604894-95604977	95604988-95605076
TU2898	chr1	95607144	95607562	390	6.12	3	95607144-95607251	95607256-95607447	95607473-95607562
TU2899	chr1	95607907	95608098	156	2.00	2	95607907-95607987	95608024-95608098
TU2900	chr1	95609599	95609901	296	4.30	2	95609599-95609804	95609812-95609901
TU2901	chr1	95610218	95610396	165	2.00	2	95610218-95610296	95610311-95610396
TU2902	chr1	95610946	95611445	456	4.65	3	95610946-95611042	95611059-95611162	95611191-95611445
TU2903	chr1	95611580	95612578	925	4.20	4	95611580-95611674	95611712-95611878	95611893-95612045	95612069-95612578
TU2904	chr1	95612938	95613133	178	2.07	2	95612938-95613027	95613046-95613133
TU2905	chr1	95613338	95613546	180	2.66	2	95613338-95613427	95613457-95613546
TU2906	chr1	95613919	95614104	156	2.40	2	95613919-95613984	95614015-95614104
TU2907	chr1	95619221	95619510	290	45.31	1	95619221-95619510
TU2908	chr1	95620060	95620391	258	2.28	3	95620060-95620139	95620192-95620281	95620304-95620391
TU2909	chr1	95621171	95621345	174	2.18	2	95621171-95621297	95621299-95621345
TU2910	chr1	95621440	95621641	180	2.47	2	95621440-95621529	95621552-95621641
TU2911	chr1	95621875	95622081	180	2.44	2	95621875-95621964	95621992-95622081
TU2912	chr1	95622371	95622750	338	2.86	2	95622371-95622627	95622670-95622750
TU2913	chr1	95624036	95624462	369	3.70	3	95624036-95624125	95624175-95624264	95624274-95624462
TU2914	chr1	95624505	95624702	176	2.44	2	95624505-95624590	95624613-95624702
TU2915	chr1	95624824	95625012	180	2.77	2	95624824-95624913	95624923-95625012
TU2916	chr1	95625137	95625327	180	2.14	2	95625137-95625226	95625238-95625327
TU2917	chr1	95625995	95626181	187	3.37	1	95625995-95626181
TU2918	chr1	95795917	95799945	510	7.17	5	95795917-95796017	95796711-95796879	95799685-95799759	95799774-95799883	95799891-95799945
TU2919	chr1	95800177	95800524	348	8.84	1	95800177-95800524
TU2920	chr1	95800762	95800966	187	10.54	2	95800762-95800853	95800872-95800966
TU2921	chr1	95804915	95805119	180	2.42	2	95804915-95805004	95805030-95805119
TU2922	chr1	95806568	95806755	180	2.46	2	95806568-95806657	95806666-95806755
TU2923	chr1	95807181	95807377	180	2.00	2	95807181-95807270	95807288-95807377
TU2924	chr1	95811865	95818515	457	10.39	4	95811865-95811941	95813565-95813656	95816928-95817015	95818316-95818515
TU2925	chr1	95866631	95866824	180	2.00	2	95866631-95866720	95866735-95866824
TU2926	chr1	95875040	95875235	180	2.00	2	95875040-95875129	95875146-95875235
TU2927	chr1	95876878	95877292	180	2.48	2	95876878-95876967	95877203-95877292
TU2928	chr1	95878623	95880931	180	2.00	2	95878623-95878712	95880842-95880931
TU2929	chr1	95881976	95882167	180	2.00	2	95881976-95882065	95882078-95882167
TU2930	chr1	95924538	95926319	153	2.00	2	95924538-95924620	95926250-95926319
TU2931	chr1	95929433	95931197	176	3.67	2	95929433-95929522	95931112-95931197
TU2932	chr1	95952934	95953307	180	3.28	2	95952934-95953023	95953218-95953307
TU2933	chr1	95958164	95958434	163	5.21	2	95958164-95958207	95958316-95958434
TU2934	chr1	95984668	95984845	153	2.97	2	95984668-95984757	95984783-95984845
TU2935	chr1	97218000	97218199	180	2.00	2	97218000-97218089	97218110-97218199
TU2936	chr1	97272573	97272772	180	2.46	2	97272573-97272662	97272683-97272772
TU2937	chr1	97273837	97274050	213	5.83	2	97273837-97273936	97273938-97274050
TU2938	chr1	97274926	97275119	177	2.00	2	97274926-97275014	97275032-97275119
TU2939	chr1	97349511	97352475	190	3.15	2	97349511-97349610	97352386-97352475
TU2940	chr1	97433231	97433443	180	2.98	2	97433231-97433320	97433354-97433443
TU2941	chr1	97455780	97455979	180	2.00	2	97455780-97455869	97455890-97455979
TU2942	chr1	97459279	97459488	180	2.00	2	97459279-97459368	97459399-97459488
TU2943	chr1	97464979	97465177	180	2.73	2	97464979-97465068	97465088-97465177
TU2944	chr1	97465266	97465461	180	2.00	2	97465266-97465355	97465372-97465461
TU2945	chr1	97475843	97476027	180	2.00	2	97475843-97475932	97475938-97476027
TU2946	chr1	97513093	97513298	182	4.80	2	97513093-97513182	97513207-97513298
TU2947	chr1	97530904	97542884	1081	6.93	8	97530904-97531145	97531155-97531283	97534795-97535001	97540181-97540270	97541202-97541337	97541679-97541750	97541757-97541862	97542786-97542884
TU2948	chr1	97531744	97531945	180	2.38	2	97531744-97531833	97531856-97531945
TU2949	chr1	97543446	97543817	250	7.51	3	97543446-97543502	97543515-97543617	97543728-97543817
TU2950	chr1	97545943	97546181	239	4.26	1	97545943-97546181
TU2951	chr1	97568557	97568883	327	453.57	1	97568557-97568883
TU2952	chr1	97606533	97606742	180	2.44	2	97606533-97606622	97606653-97606742
TU2953	chr1	97617773	97618524	658	307.17	2	97617773-97618015	97618110-97618524
TU2954	chr1	97618687	97619078	363	2.89	2	97618687-97618755	97618785-97619078
TU2955	chr1	97690194	97690437	227	3.32	2	97690194-97690330	97690348-97690437
TU2956	chr1	98015916	98016140	225	2.89	1	98015916-98016140
TU2957	chr1	98016963	98017138	175	2.75	2	98016963-98017052	98017054-98017138
TU2958	chr1	98018179	98018371	180	2.68	2	98018179-98018268	98018282-98018371
TU2959	chr1	98019078	98019283	180	3.05	2	98019078-98019167	98019194-98019283
TU2960	chr1	98021933	98022146	180	3.92	2	98021933-98022022	98022057-98022146
TU2961	chr1	98025491	98025687	180	2.00	2	98025491-98025580	98025598-98025687
TU2962	chr1	98026608	98026807	180	2.00	2	98026608-98026697	98026718-98026807
TU2963	chr1	98035814	98036012	191	5.55	2	98035814-98035905	98035914-98036012
TU2964	chr1	98038001	98038179	169	2.00	2	98038001-98038079	98038090-98038179
TU2965	chr1	98039681	98040318	589	9.16	3	98039681-98040026	98040053-98040214	98040238-98040318
TU2966	chr1	98100829	98101037	180	2.62	2	98100829-98100918	98100948-98101037
TU2967	chr1	98101710	98102077	298	2.88	2	98101710-98101758	98101829-98102077
TU2968	chr1	98102553	98102745	180	2.18	2	98102553-98102642	98102656-98102745
TU2969	chr1	98105887	98106092	195	2.81	2	98105887-98105989	98106001-98106092
TU2970	chr1	98106471	98106681	207	4.17	2	98106471-98106586	98106591-98106681
TU2971	chr1	98106718	98107176	415	4.70	3	98106718-98106936	98106974-98107076	98107084-98107176
TU2972	chr1	98107531	98107882	318	3.25	3	98107531-98107620	98107641-98107778	98107793-98107882
TU2973	chr1	98108059	98108290	232	6.99	1	98108059-98108290
TU2974	chr1	98109101	98109332	232	4.65	1	98109101-98109332
TU2975	chr1	98110737	98110939	203	5.73	1	98110737-98110939
TU2976	chr1	98111080	98111286	180	2.48	2	98111080-98111169	98111197-98111286
TU2977	chr1	98111997	98112316	303	3.95	2	98111997-98112209	98112227-98112316
TU2978	chr1	98112386	98112778	361	3.60	2	98112386-98112659	98112692-98112778
TU2979	chr1	98113198	98113619	405	3.53	2	98113198-98113512	98113530-98113619
TU2980	chr1	98113839	98114127	289	6.62	1	98113839-98114127
TU2981	chr1	98114445	98114652	177	2.34	2	98114445-98114527	98114559-98114652
TU2982	chr1	98114941	98115142	202	3.26	1	98114941-98115142
TU2983	chr1	98115252	98115465	180	2.00	2	98115252-98115341	98115376-98115465
TU2984	chr1	98115509	98115703	171	2.00	2	98115509-98115591	98115616-98115703
TU2985	chr1	98115737	98115929	180	2.00	2	98115737-98115826	98115840-98115929
TU2986	chr1	98116881	98117077	197	2.35	1	98116881-98117077
TU2987	chr1	98119334	98119528	180	2.00	2	98119334-98119423	98119439-98119528
TU2988	chr1	98121685	98121881	170	2.44	2	98121685-98121764	98121792-98121881
TU2989	chr1	98123813	98124019	180	2.54	2	98123813-98123902	98123930-98124019
TU2990	chr1	98124271	98124479	180	2.97	2	98124271-98124360	98124390-98124479
TU2991	chr1	98126668	98126859	180	2.47	2	98126668-98126757	98126770-98126859
TU2992	chr1	98127020	98127209	180	2.00	2	98127020-98127109	98127120-98127209
TU2993	chr1	98127218	98127429	180	2.00	2	98127218-98127307	98127340-98127429
TU2994	chr1	98130344	98130544	180	2.00	2	98130344-98130433	98130455-98130544
TU2995	chr1	98130816	98131004	180	2.00	2	98130816-98130905	98130915-98131004
TU2996	chr1	98137527	98137730	168	2.00	2	98137527-98137604	98137641-98137730
TU2997	chr1	98140772	98140963	171	2.00	2	98140772-98140852	98140874-98140963
TU2998	chr1	98194733	98194932	180	2.00	2	98194733-98194822	98194843-98194932
TU2999	chr1	98195871	98196071	181	3.98	2	98195871-98195961	98195982-98196071
TU3000	chr1	98260073	98260254	168	2.46	2	98260073-98260162	98260177-98260254
TU3001	chr1	98285522	98285729	180	3.00	2	98285522-98285611	98285640-98285729
TU3002	chr1	98324028	98324241	180	2.45	2	98324028-98324117	98324152-98324241
TU3003	chr1	98348061	98348523	434	4.58	3	98348061-98348148	98348175-98348277	98348281-98348523
TU3004	chr1	98348603	98349551	928	5.18	2	98348603-98349440	98349462-98349551
TU3005	chr1	98349598	98349802	205	6.33	1	98349598-98349802
TU3006	chr1	98349896	98351135	1179	5.32	4	98349896-98350203	98350215-98350900	98350938-98351032	98351046-98351135
TU3007	chr1	98354133	98354323	180	2.00	2	98354133-98354222	98354234-98354323
TU3008	chr1	98364277	98364474	180	2.00	2	98364277-98364366	98364385-98364474
TU3009	chr1	98370228	98370419	180	2.75	2	98370228-98370317	98370330-98370419
TU3010	chr1	98371304	98371504	180	2.98	2	98371304-98371393	98371415-98371504
TU3011	chr1	98371705	98371900	180	2.00	2	98371705-98371794	98371811-98371900
TU3012	chr1	98373984	98374190	180	2.00	2	98373984-98374073	98374101-98374190
TU3013	chr1	98385355	98385684	304	4.77	3	98385355-98385466	98385479-98385580	98385595-98385684
TU3014	chr1	98386796	98387102	307	8.11	1	98386796-98387102
TU3015	chr1	98393167	98393357	180	2.00	2	98393167-98393256	98393268-98393357
TU3016	chr1	98398884	98399089	180	2.53	2	98398884-98398973	98399000-98399089
TU3017	chr1	98426775	98426940	166	4.87	1	98426775-98426940
TU3018	chr1	98429069	98429254	154	2.00	2	98429069-98429149	98429182-98429254
TU3019	chr1	98430603	98430804	180	3.45	2	98430603-98430692	98430715-98430804
TU3020	chr1	98431303	98431485	181	3.33	2	98431303-98431392	98431395-98431485
TU3021	chr1	98433389	98433594	180	2.00	2	98433389-98433478	98433505-98433594
TU3022	chr1	98446592	98446790	180	2.00	2	98446592-98446681	98446701-98446790
TU3023	chr1	98451442	98451657	216	6.80	1	98451442-98451657
TU3024	chr1	98452633	98455534	2810	8.57	7	98452633-98452732	98452744-98453134	98453161-98453331	98453355-98454203	98454206-98455240	98455242-98455415	98455445-98455534
TU3025	chr1	98455564	98456181	591	16.19	2	98455564-98455654	98455682-98456181
TU3026	chr1	99299963	99300184	183	4.43	2	99299963-99300052	99300092-99300184
TU3027	chr1	99313402	99314292	152	2.00	2	99313402-99313491	99314231-99314292
TU3028	chr1	99315188	99324723	460	5.06	4	99315188-99315253	99315266-99315370	99318758-99318935	99324613-99324723
TU3029	chr1	99329182	99331766	260	6.68	2	99329182-99329224	99331550-99331766
TU3030	chr1	99402809	99403004	182	3.37	2	99402809-99402900	99402915-99403004
TU3031	chr1	99403629	99403825	174	6.89	2	99403629-99403718	99403742-99403825
TU3032	chr1	99404890	99414879	969	23.70	7	99404890-99405055	99408554-99408644	99408664-99409015	99409114-99409174	99412766-99412856	99413325-99413428	99414776-99414879
TU3033	chr1	99405487	99405696	179	2.94	2	99405487-99405576	99405608-99405696
TU3034	chr1	99417110	99419173	179	69.02	2	99417110-99417183	99419069-99419173
TU3035	chr1	99425828	99434228	366	4.55	3	99425828-99426007	99426699-99426814	99434159-99434228
TU3036	chr1	99442659	99442863	184	3.39	2	99442659-99442748	99442770-99442863
TU3037	chr1	99443120	99443335	195	4.12	2	99443120-99443214	99443236-99443335
TU3038	chr1	99445442	99445655	180	2.00	2	99445442-99445531	99445566-99445655
TU3039	chr1	99507463	99515877	337	6.58	3	99507463-99507563	99515403-99515524	99515764-99515877
TU3040	chr1	99516360	99519751	297	3.49	3	99516360-99516449	99518358-99518465	99519653-99519751
TU3041	chr1	99520630	99520821	191	3.01	2	99520630-99520730	99520732-99520821
TU3042	chr1	99528396	99530493	316	2.72	2	99528396-99528550	99530333-99530493
TU3043	chr1	99533369	99533561	161	2.00	2	99533369-99533441	99533474-99533561
TU3044	chr1	99644717	99644903	170	2.00	2	99644717-99644806	99644824-99644903
TU3045	chr1	99668387	99668590	175	2.00	2	99668387-99668476	99668506-99668590
TU3046	chr1	99681197	99681392	180	2.00	2	99681197-99681286	99681303-99681392
TU3047	chr1	99754781	99755356	555	4.62	3	99754781-99755089	99755092-99755244	99755264-99755356
TU3048	chr1	99755571	99755780	180	2.60	2	99755571-99755660	99755691-99755780
TU3049	chr1	99794501	99794713	201	3.14	2	99794501-99794611	99794624-99794713
TU3050	chr1	99795298	99795491	180	2.00	2	99795298-99795387	99795402-99795491
TU3051	chr1	99875331	99875725	386	8.22	2	99875331-99875439	99875449-99875725
TU3052	chr1	99875855	99876065	202	5.32	2	99875855-99875962	99875972-99876065
TU3053	chr1	99876422	99876612	180	2.00	2	99876422-99876511	99876523-99876612
TU3054	chr1	99877598	99877793	180	2.00	2	99877598-99877687	99877704-99877793
TU3055	chr1	99878637	99878830	158	3.03	2	99878637-99878699	99878736-99878830
TU3056	chr1	99878939	99879138	180	2.13	2	99878939-99879028	99879049-99879138
TU3057	chr1	99879319	99879603	197	2.35	3	99879319-99879365	99879422-99879511	99879544-99879603
TU3058	chr1	99879759	99880003	245	6.45	1	99879759-99880003
TU3059	chr1	99880391	99880618	213	2.93	2	99880391-99880512	99880528-99880618
TU3060	chr1	99881429	99881633	180	2.00	2	99881429-99881518	99881544-99881633
TU3061	chr1	99882579	99882781	180	3.00	2	99882579-99882668	99882692-99882781
TU3062	chr1	100542914	100543121	180	2.00	2	100542914-100543003	100543032-100543121
TU3063	chr1	100847265	100847478	180	2.00	2	100847265-100847354	100847389-100847478
TU3064	chr1	100915137	100915336	180	2.70	2	100915137-100915226	100915247-100915336
TU3065	chr1	101082197	101082394	180	2.00	2	101082197-101082286	101082305-101082394
TU3066	chr1	101082589	101082787	172	2.00	2	101082589-101082678	101082706-101082787
TU3067	chr1	101087692	101087996	254	2.50	3	101087692-101087781	101087804-101087893	101087923-101087996
TU3068	chr1	101088346	101088539	153	2.00	2	101088346-101088435	101088477-101088539
TU3069	chr1	101088852	101089128	277	3.87	1	101088852-101089128
TU3070	chr1	101089147	101089359	180	2.00	2	101089147-101089236	101089270-101089359
TU3071	chr1	101089658	101089849	180	2.90	2	101089658-101089747	101089760-101089849
TU3072	chr1	101090102	101090459	328	7.29	2	101090102-101090195	101090226-101090459
TU3073	chr1	101091203	101091404	202	2.32	1	101091203-101091404
TU3074	chr1	101091445	101091651	196	5.02	2	101091445-101091534	101091546-101091651
TU3075	chr1	101091969	101092213	245	5.20	1	101091969-101092213
TU3076	chr1	101092367	101092657	255	2.28	3	101092367-101092452	101092481-101092572	101092581-101092657
TU3077	chr1	101092683	101093012	301	3.84	3	101092683-101092773	101092783-101092905	101092926-101093012
TU3078	chr1	101093062	101093256	173	2.00	2	101093062-101093149	101093172-101093256
TU3079	chr1	101093572	101093766	180	2.96	2	101093572-101093661	101093677-101093766
TU3080	chr1	101107161	101107363	180	2.50	2	101107161-101107250	101107274-101107363
TU3081	chr1	101317288	101317486	180	2.00	2	101317288-101317377	101317397-101317486
TU3082	chr1	101328490	101328691	177	2.00	2	101328490-101328578	101328604-101328691
TU3083	chr1	101328828	101329033	180	3.00	2	101328828-101328917	101328944-101329033
TU3084	chr1	101329577	101329777	180	2.00	2	101329577-101329666	101329688-101329777
TU3085	chr1	101363179	101363363	180	2.00	2	101363179-101363268	101363274-101363363
TU3086	chr1	101407384	101407584	180	2.00	2	101407384-101407473	101407495-101407584
TU3087	chr1	101422241	101422435	180	5.00	2	101422241-101422330	101422346-101422435
TU3088	chr1	101424407	101424628	185	3.16	2	101424407-101424496	101424534-101424628
TU3089	chr1	101428325	101428524	177	2.00	2	101428325-101428414	101428438-101428524
TU3090	chr1	101431112	101431322	211	3.02	1	101431112-101431322
TU3091	chr1	101434337	101434542	180	2.43	2	101434337-101434426	101434453-101434542
TU3092	chr1	101434680	101434873	171	2.00	2	101434680-101434760	101434784-101434873
TU3093	chr1	101442132	101442330	180	2.00	2	101442132-101442221	101442241-101442330
TU3094	chr1	101445372	101445578	180	2.50	2	101445372-101445461	101445489-101445578
TU3095	chr1	101447354	101447559	176	2.00	2	101447354-101447441	101447472-101447559
TU3096	chr1	101448655	101448855	180	2.00	2	101448655-101448744	101448766-101448855
TU3097	chr1	101468704	101468910	180	2.00	2	101468704-101468793	101468821-101468910
TU3098	chr1	101469669	101469868	180	2.67	2	101469669-101469758	101469779-101469868
TU3099	chr1	101469942	101470430	472	3.19	3	101469942-101470031	101470034-101470325	101470341-101470430
TU3100	chr1	101471322	101471523	180	2.91	2	101471322-101471411	101471434-101471523
TU3101	chr1	101471683	101471886	181	3.44	2	101471683-101471772	101471796-101471886
TU3102	chr1	101479101	101479288	167	2.00	2	101479101-101479182	101479204-101479288
TU3103	chr1	101485799	101486137	282	2.55	3	101485799-101485888	101485912-101486013	101486048-101486137
TU3104	chr1	101497485	101497692	180	2.00	2	101497485-101497574	101497603-101497692
TU3105	chr1	101504026	101504223	160	2.00	2	101504026-101504102	101504141-101504223
TU3106	chr1	101511516	101511713	180	2.56	2	101511516-101511605	101511624-101511713
TU3107	chr1	101513616	101517555	675	8.72	3	101513616-101513976	101514002-101514091	101517332-101517555
TU3108	chr1	101523096	101523290	180	2.89	2	101523096-101523185	101523201-101523290
TU3109	chr1	101535576	101535778	180	2.00	2	101535576-101535665	101535689-101535778
TU3110	chr1	101540613	101540813	180	2.00	2	101540613-101540702	101540724-101540813
TU3111	chr1	101542547	101542751	164	2.40	2	101542547-101542620	101542662-101542751
TU3112	chr1	101551880	101552083	179	2.00	2	101551880-101551969	101551995-101552083
TU3113	chr1	101553284	101553486	180	2.96	2	101553284-101553373	101553397-101553486
TU3114	chr1	101568806	101568955	150	2.77	1	101568806-101568955
TU3115	chr1	101581349	101581546	180	3.00	2	101581349-101581438	101581457-101581546
TU3116	chr1	101589884	101590092	180	3.48	2	101589884-101589973	101590003-101590092
TU3117	chr1	101590285	101590490	178	2.37	2	101590285-101590374	101590403-101590490
TU3118	chr1	101597811	101598037	214	2.85	2	101597811-101597921	101597935-101598037
TU3119	chr1	101600700	101600907	180	3.78	2	101600700-101600789	101600818-101600907
TU3120	chr1	101603170	101603369	183	3.63	2	101603170-101603262	101603280-101603369
TU3121	chr1	101608854	101610802	214	4.43	2	101608854-101608909	101610645-101610802
TU3122	chr1	101611147	101611487	318	4.45	2	101611147-101611236	101611260-101611487
TU3123	chr1	101611550	101612607	1058	7.54	1	101611550-101612607
TU3124	chr1	101612813	101614562	1740	10.71	3	101612813-101613260	101613269-101614180	101614183-101614562
TU3125	chr1	101671804	101672603	735	5.43	3	101671804-101671893	101671925-101672479	101672514-101672603
TU3126	chr1	101676885	101677100	180	3.00	2	101676885-101676974	101677011-101677100
TU3127	chr1	101682558	101682732	160	2.00	2	101682558-101682641	101682657-101682732
TU3128	chr1	101698951	101699151	180	2.00	2	101698951-101699040	101699062-101699151
TU3129	chr1	101700781	101701030	214	2.29	2	101700781-101700862	101700899-101701030
TU3130	chr1	101701363	101701639	224	2.31	3	101701363-101701430	101701463-101701560	101701582-101701639
TU3131	chr1	101786001	101786199	180	2.00	2	101786001-101786090	101786110-101786199
TU3132	chr1	101789398	101789592	181	2.78	2	101789398-101789488	101789503-101789592
TU3133	chr1	101789890	101790086	180	3.50	2	101789890-101789979	101789997-101790086
TU3134	chr1	101790399	101791126	685	3.41	4	101790399-101790470	101790479-101790650	101790673-101790803	101790817-101791126
TU3135	chr1	101791672	101791936	233	2.47	2	101791672-101791819	101791852-101791936
TU3136	chr1	101792166	101792394	205	2.73	2	101792166-101792280	101792305-101792394
TU3137	chr1	101792515	101792993	316	2.34	4	101792515-101792579	101792627-101792697	101792779-101792868	101792904-101792993
TU3138	chr1	101793146	101793694	528	3.90	2	101793146-101793583	101793605-101793694
TU3139	chr1	101798255	101798451	171	2.50	2	101798255-101798335	101798362-101798451
TU3140	chr1	101798888	101799197	259	2.31	3	101798888-101798977	101799010-101799099	101799119-101799197
TU3141	chr1	101943071	101943285	180	2.00	2	101943071-101943160	101943196-101943285
TU3142	chr1	101955583	101955797	180	2.00	2	101955583-101955672	101955708-101955797
TU3143	chr1	101965589	101965795	178	2.30	2	101965589-101965676	101965706-101965795
TU3144	chr1	101967652	101967892	241	2.85	1	101967652-101967892
TU3145	chr1	102031834	102032029	180	2.00	2	102031834-102031923	102031940-102032029
TU3146	chr1	102036352	102036545	180	2.00	2	102036352-102036441	102036456-102036545
TU3147	chr1	102047296	102047451	156	4.44	1	102047296-102047451
TU3148	chr1	102053847	102054050	170	2.24	2	102053847-102053926	102053961-102054050
TU3149	chr1	102054430	102054700	253	3.05	2	102054430-102054519	102054538-102054700
TU3150	chr1	102055090	102055285	168	3.51	2	102055090-102055180	102055209-102055285
TU3151	chr1	102055357	102055592	233	3.21	2	102055357-102055449	102055453-102055592
TU3152	chr1	102055723	102056120	373	2.89	2	102055723-102056005	102056031-102056120
TU3153	chr1	102257321	102257594	274	6.86	1	102257321-102257594
TU3154	chr1	102258695	102258875	180	2.00	2	102258695-102258784	102258786-102258875
TU3155	chr1	102495922	102496121	180	2.00	2	102495922-102496011	102496032-102496121
TU3156	chr1	102788429	102788603	175	6.73	1	102788429-102788603
TU3157	chr1	102811438	102811645	177	2.00	2	102811438-102811524	102811556-102811645
TU3158	chr1	102930241	102930478	238	5.59	1	102930241-102930478
TU3159	chr1	102937863	102939065	417	4.03	6	102937863-102937914	102938039-102938143	102938514-102938556	102938729-102938794	102938904-102938996	102939008-102939065
TU3160	chr1	102938247	102938452	180	2.00	2	102938247-102938336	102938363-102938452
TU3161	chr1	102963522	102964565	591	10.42	4	102963522-102963744	102963747-102963920	102964045-102964148	102964476-102964565
TU3162	chr1	102964888	102966010	587	5.79	4	102964888-102964997	102965075-102965259	102965588-102965773	102965905-102966010
TU3163	chr1	102965361	102965571	191	2.97	2	102965361-102965450	102965471-102965571
TU3164	chr1	102966186	102966419	202	2.60	2	102966186-102966269	102966302-102966419
TU3165	chr1	102968872	102969067	165	2.44	2	102968872-102968957	102968989-102969067
TU3166	chr1	103637107	103644663	323	5.77	2	103637107-103637334	103644569-103644663
TU3167	chr1	103638345	103638550	180	2.00	2	103638345-103638434	103638461-103638550
TU3168	chr1	103655125	103667809	833	5.23	8	103655125-103655240	103659169-103659301	103661457-103661523	103663183-103663331	103663899-103664002	103667124-103667213	103667310-103667399	103667726-103667809
TU3169	chr1	103694662	103703289	345	9.24	3	103694662-103694758	103697006-103697154	103703191-103703289
TU3170	chr1	103705242	103705440	180	2.95	2	103705242-103705331	103705351-103705440
TU3171	chr1	103708736	103709029	232	3.40	3	103708736-103708787	103708831-103708920	103708940-103709029
TU3172	chr1	103710900	103711085	172	2.00	2	103710900-103710983	103710998-103711085
TU3173	chr1	103713514	103714028	515	29.86	1	103713514-103714028
TU3174	chr1	103714097	103714304	195	7.12	2	103714097-103714190	103714204-103714304
TU3175	chr1	103715613	103715774	162	2.15	1	103715613-103715774
TU3176	chr1	103715899	103716091	152	2.00	2	103715899-103715981	103716023-103716091
TU3177	chr1	103717580	103717842	263	3.67	1	103717580-103717842
TU3178	chr1	103717991	103718190	180	2.98	2	103717991-103718080	103718101-103718190
TU3179	chr1	103718720	103718935	208	3.49	2	103718720-103718835	103718844-103718935
TU3180	chr1	103718939	103719134	162	2.00	2	103718939-103719011	103719046-103719134
TU3181	chr1	103719453	103719761	209	2.28	3	103719453-103719542	103719588-103719654	103719710-103719761
TU3182	chr1	103756805	103757003	180	2.00	2	103756805-103756894	103756914-103757003
TU3183	chr1	103760955	103761155	175	2.00	2	103760955-103761044	103761071-103761155
TU3184	chr1	103761857	103762053	168	2.37	2	103761857-103761946	103761976-103762053
TU3185	chr1	103762185	103762424	208	2.36	2	103762185-103762274	103762307-103762424
TU3186	chr1	103764328	103764517	180	2.00	2	103764328-103764417	103764428-103764517
TU3187	chr1	103765364	103765553	180	2.26	2	103765364-103765453	103765464-103765553
TU3188	chr1	103766662	103766876	215	3.43	1	103766662-103766876
TU3189	chr1	103766913	103767108	172	2.00	2	103766913-103766994	103767019-103767108
TU3190	chr1	103767165	103767376	212	7.39	1	103767165-103767376
TU3191	chr1	103768273	103768478	180	2.11	2	103768273-103768362	103768389-103768478
TU3192	chr1	103768529	103768738	179	2.37	2	103768529-103768617	103768649-103768738
TU3193	chr1	103769216	103769804	585	5.89	2	103769216-103769429	103769434-103769804
TU3194	chr1	103769807	103770919	940	5.28	7	103769807-103769897	103769929-103770022	103770028-103770377	103770385-103770506	103770547-103770636	103770696-103770794	103770826-103770919
TU3195	chr1	103771017	103771237	210	6.82	2	103771017-103771130	103771142-103771237
TU3196	chr1	103771374	103771792	348	2.96	3	103771374-103771463	103771493-103771660	103771703-103771792
TU3197	chr1	103771870	103772075	175	2.00	2	103771870-103771955	103771987-103772075
TU3198	chr1	103772425	103772688	264	3.56	1	103772425-103772688
TU3199	chr1	103772771	103773410	579	3.87	4	103772771-103772859	103772885-103773019	103773040-103773301	103773318-103773410
TU3200	chr1	103773486	103774004	519	3.88	1	103773486-103774004
TU3201	chr1	103774015	103774665	621	5.76	4	103774015-103774112	103774114-103774231	103774260-103774569	103774571-103774665
TU3202	chr1	103775185	103775518	294	3.82	3	103775185-103775278	103775302-103775411	103775429-103775518
TU3203	chr1	103775921	103776542	551	4.42	3	103775921-103775999	103776040-103776404	103776436-103776542
TU3204	chr1	103777125	103780044	385	3.99	3	103777125-103777215	103777230-103777377	103779899-103780044
TU3205	chr1	103778571	103778776	180	2.84	2	103778571-103778660	103778687-103778776
TU3206	chr1	103780168	103780356	167	2.00	2	103780168-103780245	103780268-103780356
TU3207	chr1	103781976	103782148	163	2.25	2	103781976-103782021	103782032-103782148
TU3208	chr1	103782292	103782499	180	2.00	2	103782292-103782381	103782410-103782499
TU3209	chr1	103782581	103782772	159	2.00	2	103782581-103782649	103782683-103782772
TU3210	chr1	103783173	103783379	194	4.54	2	103783173-103783272	103783286-103783379
TU3211	chr1	103784231	103784428	180	2.01	2	103784231-103784320	103784339-103784428
TU3212	chr1	103785048	103785250	180	2.00	2	103785048-103785137	103785161-103785250
TU3213	chr1	103786389	103786588	177	2.00	2	103786389-103786475	103786499-103786588
TU3214	chr1	103787593	103787895	226	2.27	3	103787593-103787682	103787703-103787792	103787850-103787895
TU3215	chr1	103791122	103791334	151	2.28	2	103791122-103791211	103791274-103791334
TU3216	chr1	103791450	103791622	162	2.01	2	103791450-103791521	103791533-103791622
TU3217	chr1	103792001	103792197	179	2.23	2	103792001-103792090	103792109-103792197
TU3218	chr1	103795604	103795798	180	2.89	2	103795604-103795693	103795709-103795798
TU3219	chr1	103798224	103798419	156	2.00	2	103798224-103798307	103798348-103798419
TU3220	chr1	103798667	103799036	294	2.64	3	103798667-103798756	103798830-103798933	103798937-103799036
TU3221	chr1	103800349	103800814	410	3.00	4	103800349-103800438	103800472-103800597	103800612-103800715	103800725-103800814
TU3222	chr1	103801581	103801792	180	2.37	2	103801581-103801670	103801703-103801792
TU3223	chr1	103811544	103811755	180	2.00	2	103811544-103811633	103811666-103811755
TU3224	chr1	103867056	103867358	303	24.99	1	103867056-103867358
TU3225	chr1	103867360	103871888	4480	17.24	5	103867360-103869150	103869180-103869885	103869893-103870680	103870686-103871624	103871633-103871888
TU3226	chr1	103875443	103875631	161	2.00	2	103875443-103875517	103875546-103875631
TU3227	chr1	103875913	103876106	180	2.00	2	103875913-103876002	103876017-103876106
TU3228	chr1	103915160	103915559	400	18.32	1	103915160-103915559
TU3229	chr1	103915581	103918046	2451	15.25	3	103915581-103916222	103916227-103916714	103916726-103918046
TU3230	chr1	103919155	103919342	154	2.00	2	103919155-103919223	103919258-103919342
TU3231	chr1	104868774	104868974	180	2.00	2	104868774-104868863	104868885-104868974
TU3232	chr1	105092027	105092220	180	2.00	2	105092027-105092116	105092131-105092220
TU3233	chr1	106551709	106551902	162	2.00	2	106551709-106551780	106551813-106551902
TU3234	chr1	106554906	106555103	180	2.00	2	106554906-106554995	106555014-106555103
TU3235	chr1	106557846	106558136	279	2.53	3	106557846-106557935	106557941-106558046	106558054-106558136
TU3236	chr1	106563380	106563589	176	2.00	2	106563380-106563468	106563503-106563589
TU3237	chr1	106565500	106565769	257	2.64	2	106565500-106565572	106565586-106565769
TU3238	chr1	106569860	106570059	180	2.00	2	106569860-106569949	106569970-106570059
TU3239	chr1	106570868	106571061	180	2.00	2	106570868-106570957	106570972-106571061
TU3240	chr1	106596106	106596264	159	24.52	1	106596106-106596264
TU3241	chr1	106653082	106653280	180	2.74	2	106653082-106653171	106653191-106653280
TU3242	chr1	106653425	106655954	194	3.73	2	106653425-106653528	106655865-106655954
TU3243	chr1	106662652	106677983	2067	6.10	10	106662652-106662887	106666191-106666370	106667721-106667801	106672604-106672693	106674569-106674776	106676645-106676846	106676870-106677119	106677140-106677742	106677766-106677887	106677889-106677983
TU3244	chr1	106674915	106675108	180	2.96	2	106674915-106675004	106675019-106675108
TU3245	chr1	106676065	106676288	165	2.20	2	106676065-106676139	106676199-106676288
TU3246	chr1	106676305	106676513	180	2.44	2	106676305-106676394	106676424-106676513
TU3247	chr1	106678090	106678295	180	3.14	2	106678090-106678179	106678206-106678295
TU3248	chr1	106680517	106680707	171	2.42	2	106680517-106680597	106680618-106680707
TU3249	chr1	106680923	106681133	180	2.78	2	106680923-106681012	106681044-106681133
TU3250	chr1	106681863	106682053	165	2.12	2	106681863-106681937	106681964-106682053
TU3251	chr1	106683267	106683465	157	2.00	2	106683267-106683342	106683385-106683465
TU3252	chr1	106687827	106688023	180	2.13	2	106687827-106687916	106687934-106688023
TU3253	chr1	106696766	106696967	180	2.00	2	106696766-106696855	106696878-106696967
TU3254	chr1	106696982	106697179	180	2.00	2	106696982-106697071	106697090-106697179
TU3255	chr1	106702459	106702654	175	2.17	2	106702459-106702548	106702570-106702654
TU3256	chr1	106702898	106703358	439	4.07	2	106702898-106702986	106703009-106703358
TU3257	chr1	106713128	106713337	180	2.00	2	106713128-106713217	106713248-106713337
TU3258	chr1	106716311	106717208	229	2.90	3	106716311-106716386	106717024-106717131	106717164-106717208
TU3259	chr1	106717702	106718725	407	4.95	4	106717702-106717776	106718374-106718466	106718483-106718672	106718677-106718725
TU3260	chr1	106718807	106719042	236	4.82	1	106718807-106719042
TU3261	chr1	106722904	106725417	1038	4.33	4	106722904-106723175	106724249-106724587	106724632-106725014	106725374-106725417
TU3262	chr1	106734530	106741028	292	2.95	3	106734530-106734583	106740745-106740913	106740960-106741028
TU3263	chr1	106735143	106735324	173	2.00	2	106735143-106735225	106735235-106735324
TU3264	chr1	106735743	106736043	272	4.75	3	106735743-106735813	106735834-106735942	106735952-106736043
TU3265	chr1	106738661	106738948	288	4.51	1	106738661-106738948
TU3266	chr1	106739191	106739381	164	2.00	2	106739191-106739280	106739308-106739381
TU3267	chr1	106739523	106739754	232	3.10	1	106739523-106739754
TU3268	chr1	106739962	106740169	180	2.79	2	106739962-106740051	106740080-106740169
TU3269	chr1	106741281	106741488	180	2.86	2	106741281-106741370	106741399-106741488
TU3270	chr1	106741670	106741936	267	3.00	1	106741670-106741936
TU3271	chr1	106742008	106742338	264	3.42	3	106742008-106742097	106742121-106742232	106742277-106742338
TU3272	chr1	106743203	106743548	289	3.21	3	106743203-106743292	106743311-106743421	106743461-106743548
TU3273	chr1	106743724	106744248	435	2.75	4	106743724-106743888	106743939-106744028	106744054-106744143	106744159-106744248
TU3274	chr1	107262943	107263150	177	2.13	2	107262943-107263032	107263064-107263150
TU3275	chr1	107264234	107264422	180	2.01	2	107264234-107264323	107264333-107264422
TU3276	chr1	107266794	107267146	278	2.99	3	107266794-107266875	107266932-107267033	107267053-107267146
TU3277	chr1	107272631	107274022	1269	4.65	6	107272631-107272720	107272750-107273323	107273329-107273446	107273478-107273572	107273605-107273909	107273936-107274022
TU3278	chr1	107274262	107274457	157	2.00	2	107274262-107274346	107274386-107274457
TU3279	chr1	107276008	107276225	180	2.72	2	107276008-107276097	107276136-107276225
TU3280	chr1	107280247	107280443	152	2.00	2	107280247-107280335	107280381-107280443
TU3281	chr1	107280455	107280664	180	3.03	2	107280455-107280544	107280575-107280664
TU3282	chr1	107281630	107281831	171	2.00	2	107281630-107281719	107281751-107281831
TU3283	chr1	107282477	107282687	180	2.01	2	107282477-107282566	107282598-107282687
TU3284	chr1	107282690	107282888	157	2.00	2	107282690-107282776	107282819-107282888
TU3285	chr1	107283183	107283465	266	3.24	2	107283183-107283272	107283290-107283465
TU3286	chr1	107578172	107578364	163	2.00	2	107578172-107578261	107578292-107578364
TU3287	chr1	107578434	107578875	442	6.03	1	107578434-107578875
TU3288	chr1	107579092	107580083	974	8.24	2	107579092-107579183	107579202-107580083
TU3289	chr1	107580194	107582181	1958	22.55	2	107580194-107580783	107580814-107582181
TU3290	chr1	107582589	107583126	513	11.62	2	107582589-107583011	107583037-107583126
TU3291	chr1	108635904	108636089	179	2.00	2	108635904-108635992	108636000-108636089
TU3292	chr1	108636407	108636601	180	2.37	2	108636407-108636496	108636512-108636601
TU3293	chr1	108649958	108650160	172	2.44	2	108649958-108650039	108650071-108650160
TU3294	chr1	108652925	108653132	180	2.39	2	108652925-108653014	108653043-108653132
TU3295	chr1	108655895	108656091	180	2.00	2	108655895-108655984	108656002-108656091
TU3296	chr1	108668491	108668732	242	28.63	1	108668491-108668732
TU3297	chr1	108720293	108720505	180	3.00	2	108720293-108720382	108720416-108720505
TU3298	chr1	109207100	109207300	180	3.00	2	109207100-109207189	109207211-109207300
TU3299	chr1	109260237	109260435	180	2.24	2	109260237-109260326	109260346-109260435
TU3300	chr1	109261200	109263208	348	2.56	2	109261200-109261278	109262940-109263208
TU3301	chr1	109263373	109263696	271	2.82	3	109263373-109263460	109263504-109263596	109263607-109263696
TU3302	chr1	109298255	109298449	174	2.00	2	109298255-109298342	109298364-109298449
TU3303	chr1	109301915	109302112	180	2.00	2	109301915-109302004	109302023-109302112
TU3304	chr1	109306872	109307066	185	4.85	2	109306872-109306961	109306972-109307066
TU3305	chr1	109308446	109308641	173	2.00	2	109308446-109308535	109308559-109308641
TU3306	chr1	109314027	109314230	180	2.00	2	109314027-109314116	109314141-109314230
TU3307	chr1	109316372	109316576	180	2.00	2	109316372-109316461	109316487-109316576
TU3308	chr1	109316836	109317045	210	3.18	1	109316836-109317045
TU3309	chr1	109321718	109322221	240	7.02	2	109321718-109321848	109322113-109322221
TU3310	chr1	109330898	109334025	213	2.92	2	109330898-109330963	109333879-109334025
TU3311	chr1	109465751	109466099	278	4.71	3	109465751-109465841	109465864-109465957	109466007-109466099
TU3312	chr1	109556179	109556383	180	2.00	2	109556179-109556268	109556294-109556383
TU3313	chr1	109575267	109575470	180	2.71	2	109575267-109575356	109575381-109575470
TU3314	chr1	109592031	109592246	180	2.00	2	109592031-109592120	109592157-109592246
TU3315	chr1	110023975	110024362	330	2.97	3	110023975-110024064	110024085-110024181	110024220-110024362
TU3316	chr1	110024569	110024770	180	2.47	2	110024569-110024658	110024681-110024770
TU3317	chr1	110048244	110048451	180	2.00	2	110048244-110048333	110048362-110048451
TU3318	chr1	110053051	110053214	164	67.49	1	110053051-110053214
TU3319	chr1	110061867	110062078	180	2.00	2	110061867-110061956	110061989-110062078
TU3320	chr1	110065501	110065707	192	5.51	2	110065501-110065597	110065613-110065707
TU3321	chr1	110066274	110068709	797	20.62	4	110066274-110066447	110067822-110068046	110068133-110068338	110068518-110068709
TU3322	chr1	110066744	110066940	180	2.00	2	110066744-110066833	110066851-110066940
TU3323	chr1	110069137	110069348	204	2.30	2	110069137-110069226	110069235-110069348
TU3324	chr1	110069640	110074638	1601	74.32	4	110069640-110069729	110072172-110072310	110072499-110072738	110073507-110074638
TU3325	chr1	110070280	110070474	168	2.00	2	110070280-110070359	110070387-110070474
TU3326	chr1	110071610	110071804	180	2.59	2	110071610-110071699	110071715-110071804
TU3327	chr1	110072882	110073189	238	2.63	3	110072882-110072971	110072979-110073068	110073132-110073189
TU3328	chr1	110075106	110075342	214	3.26	2	110075106-110075229	110075253-110075342
TU3329	chr1	110078475	110078672	180	2.96	2	110078475-110078564	110078583-110078672
TU3330	chr1	110078992	110079191	180	2.97	2	110078992-110079081	110079102-110079191
TU3331	chr1	110079223	110079560	284	2.22	3	110079223-110079311	110079326-110079457	110079498-110079560
TU3332	chr1	110084236	110084435	180	2.00	2	110084236-110084325	110084346-110084435
TU3333	chr1	110099398	110099602	180	2.00	2	110099398-110099487	110099513-110099602
TU3334	chr1	110154313	110157035	908	10.82	7	110154313-110154427	110154434-110154529	110154541-110154630	110156357-110156435	110156481-110156581	110156603-110156932	110156939-110157035
TU3335	chr1	110154814	110156331	1481	6.23	3	110154814-110155255	110155261-110155390	110155423-110156331
TU3336	chr1	110163033	110163229	180	2.00	2	110163033-110163122	110163140-110163229
TU3337	chr1	110192653	110192865	180	2.00	2	110192653-110192742	110192776-110192865
TU3338	chr1	110348494	110348691	180	2.00	2	110348494-110348583	110348602-110348691
TU3339	chr1	110362315	110362516	192	4.60	2	110362315-110362406	110362417-110362516
TU3340	chr1	110362573	110362864	292	6.00	1	110362573-110362864
TU3341	chr1	110417227	110417432	180	2.00	2	110417227-110417316	110417343-110417432
TU3342	chr1	110478343	110479509	335	5.07	3	110478343-110478408	110478758-110478877	110479361-110479509
TU3343	chr1	110487059	110487282	207	3.52	2	110487059-110487173	110487191-110487282
TU3344	chr1	110487481	110487691	180	2.00	2	110487481-110487570	110487602-110487691
TU3345	chr1	110494934	110495237	279	2.58	3	110494934-110495023	110495042-110495140	110495148-110495237
TU3346	chr1	110495800	110496002	180	3.17	2	110495800-110495889	110495913-110496002
TU3347	chr1	110501711	110501894	180	2.00	2	110501711-110501800	110501805-110501894
TU3348	chr1	110517154	110517346	193	2.64	1	110517154-110517346
TU3349	chr1	110517465	110518194	678	7.05	3	110517465-110517888	110517935-110518090	110518097-110518194
TU3350	chr1	110518271	110518461	168	2.00	2	110518271-110518348	110518372-110518461
TU3351	chr1	110518739	110519256	518	5.65	1	110518739-110519256
TU3352	chr1	110519322	110519517	180	3.00	2	110519322-110519411	110519428-110519517
TU3353	chr1	110520228	110520436	196	3.61	2	110520228-110520327	110520341-110520436
TU3354	chr1	110520456	110520656	173	2.00	2	110520456-110520538	110520567-110520656
TU3355	chr1	110520858	110521689	718	5.65	5	110520858-110520944	110520974-110521096	110521118-110521210	110521256-110521567	110521587-110521689
TU3356	chr1	110522061	110522402	339	4.74	2	110522061-110522309	110522313-110522402
TU3357	chr1	110522687	110522886	180	3.39	2	110522687-110522776	110522797-110522886
TU3358	chr1	110523141	110523701	501	5.50	3	110523141-110523408	110523411-110523504	110523563-110523701
TU3359	chr1	110523887	110524252	366	4.37	1	110523887-110524252
TU3360	chr1	110524507	110524851	277	3.72	3	110524507-110524602	110524632-110524721	110524761-110524851
TU3361	chr1	110525611	110525842	232	4.49	1	110525611-110525842
TU3362	chr1	110531284	110531700	369	6.41	3	110531284-110531434	110531449-110531597	110531632-110531700
TU3363	chr1	110531889	110541303	2294	8.20	9	110531889-110531985	110532014-110532084	110534830-110535523	110535860-110535901	110536606-110536695	110537049-110537217	110539102-110539454	110540515-110540622	110540634-110541303
TU3364	chr1	110532243	110534111	1805	10.98	5	110532243-110532671	110532707-110532797	110532822-110533322	110533325-110533527	110533531-110534111
TU3365	chr1	110534334	110534828	493	11.84	2	110534334-110534715	110534718-110534828
TU3366	chr1	110538561	110538763	175	2.41	2	110538561-110538651	110538680-110538763
TU3367	chr1	110541311	110542144	834	11.87	1	110541311-110542144
TU3368	chr1	110542150	110542844	695	12.89	1	110542150-110542844
TU3369	chr1	110553048	110553247	180	2.00	2	110553048-110553137	110553158-110553247
TU3370	chr1	110564973	110565271	279	2.58	3	110564973-110565062	110565070-110565168	110565182-110565271
TU3371	chr1	110586478	110586665	180	2.00	2	110586478-110586567	110586576-110586665
TU3372	chr1	110726658	110726853	180	2.00	2	110726658-110726747	110726764-110726853
TU3373	chr1	110728209	110728419	180	2.00	2	110728209-110728298	110728330-110728419
TU3374	chr1	110738375	110738578	180	2.00	2	110738375-110738464	110738489-110738578
TU3375	chr1	110752965	110753169	175	2.00	2	110752965-110753054	110753085-110753169
TU3376	chr1	110756391	110757015	565	2.59	4	110756391-110756480	110756482-110756695	110756708-110756797	110756845-110757015
TU3377	chr1	110761037	110761225	155	2.02	2	110761037-110761101	110761136-110761225
TU3378	chr1	110761773	110761970	180	3.88	2	110761773-110761862	110761881-110761970
TU3379	chr1	110768466	110768669	180	2.20	2	110768466-110768555	110768580-110768669
TU3380	chr1	110833011	110833214	180	2.00	2	110833011-110833100	110833125-110833214
TU3381	chr1	110843897	110844108	180	2.00	2	110843897-110843986	110844019-110844108
TU3382	chr1	110862971	110863176	180	3.95	2	110862971-110863060	110863087-110863176
TU3383	chr1	110863596	110863797	180	2.00	2	110863596-110863685	110863708-110863797
TU3384	chr1	110864598	110864805	173	2.00	2	110864598-110864684	110864720-110864805
TU3385	chr1	110868146	110868347	180	2.00	2	110868146-110868235	110868258-110868347
TU3386	chr1	110868832	110869022	180	2.00	2	110868832-110868921	110868933-110869022
TU3387	chr1	110869091	110869282	180	2.00	2	110869091-110869180	110869193-110869282
TU3388	chr1	110871592	110871925	270	2.67	3	110871592-110871681	110871714-110871803	110871836-110871925
TU3389	chr1	110874953	110875155	180	2.00	2	110874953-110875042	110875066-110875155
TU3390	chr1	110875736	110875938	180	2.05	2	110875736-110875825	110875849-110875938
TU3391	chr1	110992422	110996193	318	16.34	2	110992422-110992619	110996074-110996193
TU3392	chr1	111061378	111061558	180	2.00	2	111061378-111061467	111061469-111061558
TU3393	chr1	111114698	111122485	178	2.59	2	111114698-111114787	111122398-111122485
TU3394	chr1	111139133	111139418	286	5.83	1	111139133-111139418
TU3395	chr1	111152513	111153126	606	6.40	2	111152513-111153051	111153060-111153126
TU3396	chr1	111153513	111154746	1010	3.79	6	111153513-111153789	111153803-111154127	111154175-111154264	111154298-111154387	111154517-111154638	111154641-111154746
TU3397	chr1	111155440	111155772	333	6.41	1	111155440-111155772
TU3398	chr1	111156549	111156749	180	2.00	2	111156549-111156638	111156660-111156749
TU3399	chr1	111156870	111157059	180	2.79	2	111156870-111156959	111156970-111157059
TU3400	chr1	111338604	111338987	348	3.99	2	111338604-111338693	111338730-111338987
TU3401	chr1	111339139	111339462	270	4.35	2	111339139-111339269	111339324-111339462
TU3402	chr1	111339799	111340014	188	3.32	2	111339799-111339894	111339923-111340014
TU3403	chr1	111340274	111340512	239	3.32	1	111340274-111340512
TU3404	chr1	111340609	111341222	587	5.04	3	111340609-111340698	111340717-111340883	111340893-111341222
TU3405	chr1	111341250	111341554	305	5.02	1	111341250-111341554
TU3406	chr1	111341595	111341809	186	3.99	2	111341595-111341684	111341714-111341809
TU3407	chr1	111342247	111342559	257	3.19	3	111342247-111342312	111342355-111342445	111342460-111342559
TU3408	chr1	111342981	111343176	183	4.15	2	111342981-111343072	111343086-111343176
TU3409	chr1	111343439	111343737	265	3.46	3	111343439-111343513	111343518-111343616	111343647-111343737
TU3410	chr1	111353889	111354086	180	2.00	2	111353889-111353978	111353997-111354086
TU3411	chr1	111355199	111355393	162	2.00	2	111355199-111355280	111355314-111355393
TU3412	chr1	111355735	111355940	206	5.36	1	111355735-111355940
TU3413	chr1	111464407	111466492	2086	47.19	1	111464407-111466492
TU3414	chr1	111466555	111467993	1399	17.20	2	111466555-111466960	111467001-111467993
TU3415	chr1	111468231	111468460	230	4.27	1	111468231-111468460
TU3416	chr1	111468549	111469247	699	6.16	1	111468549-111469247
TU3417	chr1	111469314	111469923	576	5.93	2	111469314-111469460	111469495-111469923
TU3418	chr1	111469982	111470737	741	17.70	2	111469982-111470325	111470341-111470737
TU3419	chr1	111471637	111471911	246	2.40	3	111471637-111471724	111471744-111471833	111471844-111471911
TU3420	chr1	111475929	111476270	314	4.35	3	111475929-111476018	111476033-111476131	111476146-111476270
TU3421	chr1	111476661	111477022	362	4.50	1	111476661-111477022
TU3422	chr1	111477820	111478675	650	3.54	5	111477820-111477865	111477974-111478063	111478089-111478336	111478394-111478569	111478586-111478675
TU3423	chr1	111479261	111479796	536	3.85	1	111479261-111479796
TU3424	chr1	111543531	111543732	180	2.00	2	111543531-111543620	111543643-111543732
TU3425	chr1	111580870	111581436	567	5.32	1	111580870-111581436
TU3426	chr1	111581500	111581747	248	6.88	1	111581500-111581747
TU3427	chr1	111589522	111601138	726	6.09	5	111589522-111589594	111595491-111595669	111597137-111597439	111599853-111599933	111601049-111601138
TU3428	chr1	111604518	111606555	378	10.27	3	111604518-111604692	111606036-111606148	111606466-111606555
TU3429	chr1	111613851	111614053	180	2.00	2	111613851-111613940	111613964-111614053
TU3430	chr1	111616837	111619046	344	3.88	3	111616837-111616926	111617105-111617214	111618903-111619046
TU3431	chr1	111640849	111643109	373	8.89	3	111640849-111640950	111641063-111641161	111642938-111643109
TU3432	chr1	111690830	111691669	361	9.13	2	111690830-111691100	111691580-111691669
TU3433	chr1	111707008	111707550	305	15.93	2	111707008-111707070	111707309-111707550
TU3434	chr1	111750974	111762785	1636	10.32	10	111750974-111751074	111751082-111751143	111753476-111753750	111753870-111754087	111754892-111755102	111756133-111756266	111756944-111757073	111757898-111758094	111759298-111759430	111762611-111762785
TU3435	chr1	111763527	111768727	709	9.97	5	111763527-111763592	111765424-111765531	111765868-111765966	111766966-111767136	111768463-111768727
TU3436	chr1	111770198	111774486	666	10.88	5	111770198-111770326	111771170-111771315	111772368-111772551	111773519-111773643	111774405-111774486
TU3437	chr1	111804410	111804867	446	4.07	2	111804410-111804613	111804626-111804867
TU3438	chr1	111805192	111805386	181	2.59	2	111805192-111805282	111805297-111805386
TU3439	chr1	111805471	111805816	346	12.48	1	111805471-111805816
TU3440	chr1	111805874	111806232	357	13.10	2	111805874-111805967	111805970-111806232
TU3441	chr1	111806425	111806871	347	2.67	4	111806425-111806525	111806540-111806630	111806676-111806765	111806807-111806871
TU3442	chr1	111807049	111807256	172	2.03	2	111807049-111807130	111807167-111807256
TU3443	chr1	111807864	111808117	238	4.76	2	111807864-111808007	111808024-111808117
TU3444	chr1	111810635	111810981	269	3.19	3	111810635-111810728	111810773-111810862	111810897-111810981
TU3445	chr1	111812353	111812559	180	2.00	2	111812353-111812442	111812470-111812559
TU3446	chr1	111825196	111826688	191	12.28	2	111825196-111825278	111826581-111826688
TU3447	chr1	111838429	111841819	234	5.06	2	111838429-111838556	111841714-111841819
TU3448	chr1	111839284	111839495	179	2.20	2	111839284-111839373	111839407-111839495
TU3449	chr1	111839798	111840079	282	2.82	1	111839798-111840079
TU3450	chr1	111840773	111841061	248	2.60	3	111840773-111840828	111840853-111840954	111840972-111841061
TU3451	chr1	111841068	111841277	184	3.84	2	111841068-111841161	111841188-111841277
TU3452	chr1	111844132	111844329	180	2.11	2	111844132-111844221	111844240-111844329
TU3453	chr1	111846673	111846859	159	2.02	2	111846673-111846741	111846770-111846859
TU3454	chr1	111846934	111847128	157	2.00	2	111846934-111847018	111847057-111847128
TU3455	chr1	111847375	111847555	167	2.31	2	111847375-111847451	111847466-111847555
TU3456	chr1	111848697	111848898	170	2.00	2	111848697-111848786	111848819-111848898
TU3457	chr1	111849120	111849403	284	3.45	1	111849120-111849403
TU3458	chr1	111850019	111850390	321	7.04	2	111850019-111850280	111850332-111850390
TU3459	chr1	111850442	111850908	335	2.49	4	111850442-111850494	111850524-111850613	111850669-111850770	111850819-111850908
TU3460	chr1	111851134	111851350	217	3.97	1	111851134-111851350
TU3461	chr1	111851550	111851948	387	5.39	2	111851550-111851652	111851665-111851948
TU3462	chr1	111852017	111852408	392	4.97	1	111852017-111852408
TU3463	chr1	111852421	111852855	355	3.57	4	111852421-111852521	111852533-111852625	111852693-111852803	111852806-111852855
TU3464	chr1	111853058	111853289	232	7.03	1	111853058-111853289
TU3465	chr1	111854200	111854469	270	4.30	1	111854200-111854469
TU3466	chr1	111854487	111854781	295	6.91	1	111854487-111854781
TU3467	chr1	111855070	111855498	414	3.80	2	111855070-111855159	111855175-111855498
TU3468	chr1	111855845	111856140	258	4.14	3	111855845-111855913	111855946-111856041	111856048-111856140
TU3469	chr1	111856145	111856461	297	3.02	3	111856145-111856234	111856254-111856399	111856401-111856461
TU3470	chr1	111856599	111856873	216	2.29	3	111856599-111856677	111856692-111856781	111856827-111856873
TU3471	chr1	111857116	111857468	322	3.59	3	111857116-111857205	111857221-111857360	111857377-111857468
TU3472	chr1	111857872	111858058	187	3.44	1	111857872-111858058
TU3473	chr1	111858348	111858742	395	2.82	1	111858348-111858742
TU3474	chr1	111859172	111859361	180	2.00	2	111859172-111859261	111859272-111859361
TU3475	chr1	111859718	111860104	379	4.03	2	111859718-111859809	111859818-111860104
TU3476	chr1	112054581	112054790	180	2.00	2	112054581-112054670	112054701-112054790
TU3477	chr1	112068119	112068322	180	2.39	2	112068119-112068208	112068233-112068322
TU3478	chr1	112087670	112087872	180	2.12	2	112087670-112087759	112087783-112087872
TU3479	chr1	112106393	112106641	244	3.98	2	112106393-112106543	112106549-112106641
TU3480	chr1	112106854	112107074	208	3.31	2	112106854-112106964	112106978-112107074
TU3481	chr1	112154894	112155098	180	2.98	2	112154894-112154983	112155009-112155098
TU3482	chr1	112155796	112156123	328	13.17	1	112155796-112156123
TU3483	chr1	112156147	112158590	2297	6.75	7	112156147-112156855	112156874-112157247	112157315-112157404	112157412-112157640	112157647-112157951	112157971-112158083	112158114-112158590
TU3484	chr1	112200597	112200792	180	2.13	2	112200597-112200686	112200703-112200792
TU3485	chr1	112208052	112208242	180	2.00	2	112208052-112208141	112208153-112208242
TU3486	chr1	112229929	112230127	180	2.00	2	112229929-112230018	112230038-112230127
TU3487	chr1	112275413	112276020	583	3.72	3	112275413-112275607	112275619-112275750	112275765-112276020
TU3488	chr1	112276061	112276249	180	2.50	2	112276061-112276150	112276160-112276249
TU3489	chr1	112276389	112276591	176	2.00	2	112276389-112276476	112276504-112276591
TU3490	chr1	112276726	112276958	233	9.16	1	112276726-112276958
TU3491	chr1	112360652	112360848	180	2.00	2	112360652-112360741	112360759-112360848
TU3492	chr1	112593276	112593553	262	3.56	3	112593276-112593322	112593328-112593444	112593456-112593553
TU3493	chr1	112594440	112594647	186	3.25	2	112594440-112594535	112594558-112594647
TU3494	chr1	112595437	112595652	190	3.79	2	112595437-112595532	112595559-112595652
TU3495	chr1	112597892	112598085	180	2.69	2	112597892-112597981	112597996-112598085
TU3496	chr1	112599313	112599857	483	2.80	3	112599313-112599432	112599489-112599791	112599798-112599857
TU3497	chr1	112600080	112600462	383	6.20	1	112600080-112600462
TU3498	chr1	112600852	112601503	609	3.25	3	112600852-112601195	112601216-112601390	112601414-112601503
TU3499	chr1	112602960	112603158	178	2.40	2	112602960-112603047	112603069-112603158
TU3500	chr1	112615172	112615368	180	2.37	2	112615172-112615261	112615279-112615368
TU3501	chr1	112617901	112618105	180	2.00	2	112617901-112617990	112618016-112618105
TU3502	chr1	112618871	112619073	180	2.00	2	112618871-112618960	112618984-112619073
TU3503	chr1	112622386	112622570	163	2.00	2	112622386-112622471	112622494-112622570
TU3504	chr1	112648565	112648993	367	2.86	3	112648565-112648654	112648677-112648863	112648904-112648993
TU3505	chr1	112651611	112652208	579	3.05	3	112651611-112651700	112651711-112652109	112652119-112652208
TU3506	chr1	112652279	112652486	180	2.00	2	112652279-112652368	112652397-112652486
TU3507	chr1	112660451	112660644	180	3.26	2	112660451-112660540	112660555-112660644
TU3508	chr1	112661087	112661284	180	2.00	2	112661087-112661176	112661195-112661284
TU3509	chr1	112664809	112665012	175	2.00	2	112664809-112664898	112664928-112665012
TU3510	chr1	112665448	112665635	161	2.00	2	112665448-112665525	112665553-112665635
TU3511	chr1	112667373	112667571	180	2.94	2	112667373-112667462	112667482-112667571
TU3512	chr1	112669674	112669897	224	3.05	1	112669674-112669897
TU3513	chr1	112670101	112670306	192	3.94	2	112670101-112670190	112670205-112670306
TU3514	chr1	112673080	112673286	180	2.89	2	112673080-112673169	112673197-112673286
TU3515	chr1	112684227	112684437	180	3.00	2	112684227-112684316	112684348-112684437
TU3516	chr1	112698546	112698756	180	3.00	2	112698546-112698635	112698667-112698756
TU3517	chr1	112700548	112700756	180	2.00	2	112700548-112700637	112700667-112700756
TU3518	chr1	112705403	112705605	180	2.00	2	112705403-112705492	112705516-112705605
TU3519	chr1	112708718	112708900	180	2.00	2	112708718-112708807	112708811-112708900
TU3520	chr1	112725204	112725393	170	2.00	2	112725204-112725290	112725311-112725393
TU3521	chr1	112730170	112738600	426	7.72	3	112730170-112730293	112735317-112735487	112738470-112738600
TU3522	chr1	112738638	112745455	355	11.97	3	112738638-112738731	112740142-112740303	112745357-112745455
TU3523	chr1	112760244	112760449	180	4.00	2	112760244-112760333	112760360-112760449
TU3524	chr1	112767381	112767586	187	2.66	2	112767381-112767470	112767490-112767586
TU3525	chr1	112768880	112769073	180	2.56	2	112768880-112768969	112768984-112769073
TU3526	chr1	112775399	112775601	180	3.00	2	112775399-112775488	112775512-112775601
TU3527	chr1	112778651	112779074	359	2.77	3	112778651-112778798	112778834-112778954	112778985-112779074
TU3528	chr1	112780434	112780634	180	3.41	2	112780434-112780523	112780545-112780634
TU3529	chr1	112780787	112780993	200	4.40	2	112780787-112780878	112780886-112780993
TU3530	chr1	112782741	112782936	196	2.60	1	112782741-112782936
TU3531	chr1	112783106	112784194	787	2.89	6	112783106-112783175	112783225-112783314	112783365-112783440	112783505-112783898	112783987-112784076	112784128-112784194
TU3532	chr1	112784610	112784803	168	2.45	2	112784610-112784699	112784726-112784803
TU3533	chr1	112784830	112785029	190	6.55	2	112784830-112784920	112784931-112785029
TU3534	chr1	112785058	112785253	180	2.97	2	112785058-112785147	112785164-112785253
TU3535	chr1	112785384	112785861	419	4.30	4	112785384-112785480	112785495-112785617	112785660-112785757	112785761-112785861
TU3536	chr1	112786497	112786849	282	2.32	3	112786497-112786552	112786605-112786740	112786760-112786849
TU3537	chr1	112787498	112787705	172	2.00	2	112787498-112787584	112787621-112787705
TU3538	chr1	112788163	112788351	180	2.81	2	112788163-112788252	112788262-112788351
TU3539	chr1	112792423	112792623	180	2.00	2	112792423-112792512	112792534-112792623
TU3540	chr1	112795055	112795257	194	2.87	2	112795055-112795144	112795154-112795257
TU3541	chr1	112796653	112796848	165	2.00	2	112796653-112796742	112796774-112796848
TU3542	chr1	112797719	112798094	352	4.83	3	112797719-112797810	112797824-112797993	112798005-112798094
TU3543	chr1	112802498	112802704	185	2.44	2	112802498-112802587	112802610-112802704
TU3544	chr1	112804463	112804622	150	2.08	2	112804463-112804552	112804563-112804622
TU3545	chr1	112804696	112804894	180	2.22	2	112804696-112804785	112804805-112804894
TU3546	chr1	112805319	112805527	180	2.00	2	112805319-112805408	112805438-112805527
TU3547	chr1	112806035	112806224	180	2.74	2	112806035-112806124	112806135-112806224
TU3548	chr1	112808128	112808339	197	3.57	2	112808128-112808219	112808235-112808339
TU3549	chr1	112814510	112814703	194	3.18	1	112814510-112814703
TU3550	chr1	112815967	112816186	195	2.37	2	112815967-112816056	112816082-112816186
TU3551	chr1	112817447	112817652	190	3.05	2	112817447-112817536	112817553-112817652
TU3552	chr1	112818153	112818370	211	4.88	2	112818153-112818249	112818257-112818370
TU3553	chr1	112819552	112819925	329	2.45	3	112819552-112819636	112819665-112819811	112819829-112819925
TU3554	chr1	112820853	112821052	174	2.00	2	112820853-112820937	112820964-112821052
TU3555	chr1	112823514	112823729	180	2.00	2	112823514-112823603	112823640-112823729
TU3556	chr1	112823808	112824011	180	3.34	2	112823808-112823897	112823922-112824011
TU3557	chr1	112824940	112825115	157	2.45	2	112824940-112825037	112825057-112825115
TU3558	chr1	112825366	112825555	180	2.62	2	112825366-112825455	112825466-112825555
TU3559	chr1	112826674	112826864	158	2.57	2	112826674-112826741	112826775-112826864
TU3560	chr1	112827057	112827271	209	3.22	2	112827057-112827146	112827153-112827271
TU3561	chr1	112827469	112827945	443	3.95	3	112827469-112827558	112827572-112827683	112827705-112827945
TU3562	chr1	112828627	112828822	167	2.00	2	112828627-112828707	112828737-112828822
TU3563	chr1	112831497	112831696	180	2.22	2	112831497-112831586	112831607-112831696
TU3564	chr1	112849004	112849205	180	2.99	2	112849004-112849093	112849116-112849205
TU3565	chr1	112850517	112850718	180	2.00	2	112850517-112850606	112850629-112850718
TU3566	chr1	112860961	112861155	180	3.00	2	112860961-112861050	112861066-112861155
TU3567	chr1	112874675	112874870	180	2.00	2	112874675-112874764	112874781-112874870
TU3568	chr1	112902641	112902969	305	3.44	2	112902641-112902855	112902880-112902969
TU3569	chr1	112905067	112905263	180	2.00	2	112905067-112905156	112905174-112905263
TU3570	chr1	112906889	112907085	151	2.43	2	112906889-112906993	112907040-112907085
TU3571	chr1	112908934	112909146	180	2.00	2	112908934-112909023	112909057-112909146
TU3572	chr1	112913112	112913321	210	3.11	1	112913112-112913321
TU3573	chr1	112939766	112939956	180	3.33	2	112939766-112939855	112939867-112939956
TU3574	chr1	112942549	112942757	180	2.60	2	112942549-112942638	112942668-112942757
TU3575	chr1	112943801	112944008	180	2.00	2	112943801-112943890	112943919-112944008
TU3576	chr1	112952532	112952718	157	2.00	2	112952532-112952600	112952631-112952718
TU3577	chr1	112953097	112953274	151	2.58	2	112953097-112953152	112953180-112953274
TU3578	chr1	112961769	112961983	180	3.00	2	112961769-112961858	112961894-112961983
TU3579	chr1	112968491	112968678	180	2.00	2	112968491-112968580	112968589-112968678
TU3580	chr1	113010591	113010803	203	5.28	2	113010591-113010702	113010713-113010803
TU3581	chr1	113033280	113033475	180	2.46	2	113033280-113033369	113033386-113033475
TU3582	chr1	113247586	113247792	180	2.00	2	113247586-113247675	113247703-113247792
TU3583	chr1	113268381	113268590	180	2.00	2	113268381-113268470	113268501-113268590
TU3584	chr1	113303756	113312381	646	13.20	6	113303756-113303839	113304386-113304551	113305751-113305815	113310323-113310417	113311011-113311105	113312241-113312381
TU3585	chr1	113341711	113350338	529	16.68	5	113341711-113341809	113343218-113343311	113347458-113347571	113348686-113348826	113350258-113350338
TU3586	chr1	113374586	113382000	1344	14.54	7	113374586-113374752	113375373-113375557	113375583-113375672	113376544-113376663	113377164-113377463	113379016-113379405	113381909-113382000
TU3587	chr1	113382919	113399429	1290	22.48	10	113382919-113383030	113385158-113385287	113385562-113385702	113387745-113387873	113389619-113389862	113394933-113395079	113396366-113396492	113397531-113397620	113397729-113397806	113399338-113399429
TU3588	chr1	113399547	113411017	774	16.89	8	113399547-113399655	113401574-113401697	113404509-113404586	113405833-113405940	113406757-113406838	113407256-113407424	113408743-113408791	113410963-113411017
TU3589	chr1	113411200	113411406	180	2.00	2	113411200-113411289	113411317-113411406
TU3590	chr1	113411594	113417217	294	11.43	3	113411594-113411706	113417035-113417124	113417127-113417217
TU3591	chr1	113413883	113414084	174	2.40	2	113413883-113413970	113413999-113414084
TU3592	chr1	113414746	113414948	180	2.93	2	113414746-113414835	113414859-113414948
TU3593	chr1	113422289	113422489	167	2.16	2	113422289-113422365	113422400-113422489
TU3594	chr1	113423922	113426464	900	24.32	3	113423922-113424043	113425370-113425455	113425773-113426464
TU3595	chr1	113426683	113427241	558	21.28	2	113426683-113426975	113426977-113427241
TU3596	chr1	113427331	113427744	414	18.39	1	113427331-113427744
TU3597	chr1	113430642	113430838	180	2.00	2	113430642-113430731	113430749-113430838
TU3598	chr1	113436666	113436848	150	2.00	2	113436666-113436727	113436761-113436848
TU3599	chr1	114153045	114153325	222	2.05	3	114153045-114153124	114153160-114153249	114153274-114153325
TU3600	chr1	114154975	114155173	180	2.00	2	114154975-114155064	114155084-114155173
TU3601	chr1	114157473	114157686	192	3.14	2	114157473-114157574	114157597-114157686
TU3602	chr1	114157806	114157991	172	2.40	2	114157806-114157895	114157910-114157991
TU3603	chr1	114158201	114158392	155	2.00	2	114158201-114158268	114158306-114158392
TU3604	chr1	114158924	114159127	182	2.38	2	114158924-114159015	114159038-114159127
TU3605	chr1	114161011	114161227	197	3.98	2	114161011-114161114	114161135-114161227
TU3606	chr1	114162690	114163010	299	3.76	3	114162690-114162779	114162793-114162892	114162902-114163010
TU3607	chr1	114163624	114163837	206	4.32	2	114163624-114163739	114163748-114163837
TU3608	chr1	114164193	114164609	331	2.20	4	114164193-114164282	114164306-114164395	114164410-114164498	114164548-114164609
TU3609	chr1	114164700	114164901	173	2.09	2	114164700-114164789	114164819-114164901
TU3610	chr1	114165357	114165559	196	3.79	2	114165357-114165462	114165470-114165559
TU3611	chr1	114169581	114169779	180	2.20	2	114169581-114169670	114169690-114169779
TU3612	chr1	114169943	114170185	179	2.35	2	114169943-114169991	114170056-114170185
TU3613	chr1	114173167	114173399	197	2.40	2	114173167-114173256	114173293-114173399
TU3614	chr1	114173749	114173955	180	2.00	2	114173749-114173838	114173866-114173955
TU3615	chr1	114174081	114174247	157	2.06	2	114174081-114174170	114174181-114174247
TU3616	chr1	114174298	114174515	195	3.76	2	114174298-114174389	114174413-114174515
TU3617	chr1	114174662	114175232	341	2.07	5	114174662-114174712	114174773-114174862	114174943-114175014	114175061-114175125	114175170-114175232
TU3618	chr1	114176400	114176611	180	2.27	2	114176400-114176489	114176522-114176611
TU3619	chr1	114178641	114178850	157	2.00	2	114178641-114178730	114178784-114178850
TU3620	chr1	114179011	114179216	161	2.00	2	114179011-114179083	114179129-114179216
TU3621	chr1	114179885	114180252	288	2.12	3	114179885-114179940	114179996-114180138	114180164-114180252
TU3622	chr1	114181074	114181280	194	3.32	2	114181074-114181169	114181183-114181280
TU3623	chr1	114181570	114181768	180	2.00	2	114181570-114181659	114181679-114181768
TU3624	chr1	114182107	114182303	180	2.13	2	114182107-114182196	114182214-114182303
TU3625	chr1	114185364	114185765	370	3.28	2	114185364-114185643	114185676-114185765
TU3626	chr1	114185833	114186026	183	2.69	2	114185833-114185925	114185937-114186026
TU3627	chr1	114186302	114186484	151	2.00	2	114186302-114186369	114186402-114186484
TU3628	chr1	114187224	114187438	196	2.68	2	114187224-114187332	114187352-114187438
TU3629	chr1	114188123	114188403	281	3.48	1	114188123-114188403
TU3630	chr1	114188477	114189000	495	5.36	3	114188477-114188566	114188581-114188751	114188767-114189000
TU3631	chr1	114190189	114190396	200	2.50	2	114190189-114190298	114190307-114190396
TU3632	chr1	114191744	114191942	199	3.19	1	114191744-114191942
TU3633	chr1	114192778	114193008	231	4.42	1	114192778-114193008
TU3634	chr1	114193024	114193295	272	3.67	1	114193024-114193295
TU3635	chr1	114193824	114194495	672	3.62	1	114193824-114194495
TU3636	chr1	114195073	114195429	301	2.29	3	114195073-114195152	114195191-114195321	114195340-114195429
TU3637	chr1	114196648	114196835	170	2.00	2	114196648-114196731	114196750-114196835
TU3638	chr1	114196930	114197134	191	2.47	2	114196930-114197019	114197034-114197134
TU3639	chr1	114197614	114197857	244	3.95	1	114197614-114197857
TU3640	chr1	114198128	114198400	258	2.63	2	114198128-114198322	114198338-114198400
TU3641	chr1	114199903	114200100	168	2.00	2	114199903-114199981	114200012-114200100
TU3642	chr1	114200223	114200416	182	3.58	2	114200223-114200312	114200325-114200416
TU3643	chr1	114205772	114205958	180	2.40	2	114205772-114205861	114205869-114205958
TU3644	chr1	114206448	114206661	186	2.71	2	114206448-114206565	114206594-114206661
TU3645	chr1	114206969	114207275	265	2.39	3	114206969-114207053	114207077-114207166	114207186-114207275
TU3646	chr1	114207710	114207903	180	2.00	2	114207710-114207799	114207814-114207903
TU3647	chr1	114207963	114208161	180	3.00	2	114207963-114208052	114208072-114208161
TU3648	chr1	114208835	114209112	260	3.84	2	114208835-114208894	114208913-114209112
TU3649	chr1	114209183	114209395	197	3.54	2	114209183-114209272	114209289-114209395
TU3650	chr1	114210045	114210311	266	2.93	2	114210045-114210145	114210147-114210311
TU3651	chr1	114211144	114211479	316	4.97	2	114211144-114211369	114211390-114211479
TU3652	chr1	114211963	114212442	343	2.16	3	114211963-114212129	114212208-114212297	114212357-114212442
TU3653	chr1	114212843	114213034	161	2.54	2	114212843-114212913	114212945-114213034
TU3654	chr1	114214386	114214585	180	2.00	2	114214386-114214475	114214496-114214585
TU3655	chr1	114217119	114217322	180	2.41	2	114217119-114217208	114217233-114217322
TU3656	chr1	114218753	114218988	210	2.45	2	114218753-114218851	114218878-114218988
TU3657	chr1	114219207	114219641	402	3.97	3	114219207-114219407	114219414-114219522	114219550-114219641
TU3658	chr1	114220135	114220337	194	4.45	2	114220135-114220233	114220243-114220337
TU3659	chr1	114220609	114220814	180	2.00	2	114220609-114220698	114220725-114220814
TU3660	chr1	114221623	114221819	180	3.31	2	114221623-114221712	114221730-114221819
TU3661	chr1	114222520	114223031	427	3.57	3	114222520-114222586	114222617-114222903	114222959-114223031
TU3662	chr1	114224255	114224652	333	3.72	2	114224255-114224539	114224605-114224652
TU3663	chr1	114225359	114225566	161	2.06	2	114225359-114225429	114225477-114225566
TU3664	chr1	114225723	114226193	471	4.69	1	114225723-114226193
TU3665	chr1	114226362	114226685	324	3.87	1	114226362-114226685
TU3666	chr1	114227178	114227550	344	5.75	3	114227178-114227289	114227297-114227405	114227428-114227550
TU3667	chr1	114227629	114227917	289	5.92	1	114227629-114227917
TU3668	chr1	114228747	114229248	436	3.20	3	114228747-114228836	114228883-114229138	114229159-114229248
TU3669	chr1	114229810	114230055	246	9.40	1	114229810-114230055
TU3670	chr1	114230102	114230394	290	5.32	2	114230102-114230299	114230303-114230394
TU3671	chr1	114231309	114231565	257	4.46	1	114231309-114231565
TU3672	chr1	114232030	114232239	180	2.65	2	114232030-114232119	114232150-114232239
TU3673	chr1	114232551	114232952	375	3.35	2	114232551-114232640	114232668-114232952
TU3674	chr1	114233141	114233474	305	4.37	3	114233141-114233243	114233257-114233367	114233384-114233474
TU3675	chr1	114234071	114234257	180	2.72	2	114234071-114234160	114234168-114234257
TU3676	chr1	114236268	114236464	182	4.82	2	114236268-114236358	114236374-114236464
TU3677	chr1	114237896	114238091	180	2.07	2	114237896-114237985	114238002-114238091
TU3678	chr1	114238509	114238694	180	3.86	2	114238509-114238598	114238605-114238694
TU3679	chr1	114238852	114239061	180	2.11	2	114238852-114238941	114238972-114239061
TU3680	chr1	114240797	114241042	246	4.23	1	114240797-114241042
TU3681	chr1	114241107	114241332	210	2.73	2	114241107-114241196	114241213-114241332
TU3682	chr1	114243918	114244111	164	2.00	2	114243918-114243991	114244022-114244111
TU3683	chr1	114245299	114245506	178	2.00	2	114245299-114245386	114245417-114245506
TU3684	chr1	114245947	114246192	246	3.85	1	114245947-114246192
TU3685	chr1	114246272	114246459	188	2.65	1	114246272-114246459
TU3686	chr1	114247503	114247696	180	2.48	2	114247503-114247592	114247607-114247696
TU3687	chr1	114248022	114248442	385	4.39	2	114248022-114248147	114248184-114248442
TU3688	chr1	114249939	114250128	180	2.49	2	114249939-114250028	114250039-114250128
TU3689	chr1	114250743	114250962	219	2.95	2	114250743-114250852	114250854-114250962
TU3690	chr1	114251306	114251690	342	2.32	3	114251306-114251395	114251425-114251586	114251601-114251690
TU3691	chr1	114252052	114252368	311	5.05	2	114252052-114252272	114252279-114252368
TU3692	chr1	114252448	114252789	342	4.20	1	114252448-114252789
TU3693	chr1	114253033	114253482	415	7.38	2	114253033-114253122	114253158-114253482
TU3694	chr1	114253911	114254121	210	3.00	2	114253911-114254006	114254008-114254121
TU3695	chr1	114254980	114255191	200	3.33	2	114254980-114255088	114255101-114255191
TU3696	chr1	114255203	114255386	180	3.91	2	114255203-114255292	114255297-114255386
TU3697	chr1	114255557	114255777	180	2.77	2	114255557-114255646	114255688-114255777
TU3698	chr1	114255855	114256063	194	4.34	2	114255855-114255956	114255972-114256063
TU3699	chr1	114256175	114256357	161	2.00	2	114256175-114256254	114256277-114256357
TU3700	chr1	114256551	114256991	363	2.93	4	114256551-114256641	114256667-114256756	114256787-114256878	114256902-114256991
TU3701	chr1	114259960	114260253	294	9.70	1	114259960-114260253
TU3702	chr1	114260449	114261062	510	3.26	3	114260449-114260679	114260743-114260883	114260925-114261062
TU3703	chr1	114261292	114261611	320	4.55	1	114261292-114261611
TU3704	chr1	114261778	114261984	180	2.58	2	114261778-114261867	114261895-114261984
TU3705	chr1	114261988	114262197	188	2.66	2	114261988-114262083	114262106-114262197
TU3706	chr1	114262385	114262936	440	4.19	3	114262385-114262434	114262542-114262631	114262637-114262936
TU3707	chr1	114264111	114264618	481	4.49	3	114264111-114264200	114264224-114264524	114264529-114264618
TU3708	chr1	114265198	114265404	180	2.99	2	114265198-114265287	114265315-114265404
TU3709	chr1	114265889	114266103	199	5.14	2	114265889-114265995	114266012-114266103
TU3710	chr1	114266638	114266835	172	2.00	2	114266638-114266719	114266746-114266835
TU3711	chr1	114267827	114268028	195	2.98	2	114267827-114267931	114267939-114268028
TU3712	chr1	114268151	114268423	273	4.22	1	114268151-114268423
TU3713	chr1	114270040	114270244	184	3.08	2	114270040-114270129	114270151-114270244
TU3714	chr1	114270320	114270515	180	3.42	2	114270320-114270409	114270426-114270515
TU3715	chr1	114271426	114271621	174	2.48	2	114271426-114271509	114271532-114271621
TU3716	chr1	114272297	114272549	253	4.23	1	114272297-114272549
TU3717	chr1	114275142	114275347	180	2.00	2	114275142-114275231	114275258-114275347
TU3718	chr1	114276900	114277097	180	2.00	2	114276900-114276989	114277008-114277097
TU3719	chr1	114277368	114277634	248	2.32	3	114277368-114277421	114277430-114277533	114277545-114277634
TU3720	chr1	114277805	114278099	227	3.12	3	114277805-114277851	114277900-114277989	114278010-114278099
TU3721	chr1	114278309	114278508	178	2.00	2	114278309-114278398	114278421-114278508
TU3722	chr1	114281441	114281639	180	2.56	2	114281441-114281530	114281550-114281639
TU3723	chr1	114283909	114284121	180	3.41	2	114283909-114283998	114284032-114284121
TU3724	chr1	114284678	114284865	168	2.00	2	114284678-114284756	114284777-114284865
TU3725	chr1	114287446	114287644	180	2.00	2	114287446-114287535	114287555-114287644
TU3726	chr1	114292826	114293012	180	2.00	2	114292826-114292915	114292923-114293012
TU3727	chr1	114301251	114301500	250	3.60	1	114301251-114301500
TU3728	chr1	114305604	114305819	191	5.52	2	114305604-114305695	114305721-114305819
TU3729	chr1	114314006	114314214	180	2.00	2	114314006-114314095	114314125-114314214
TU3730	chr1	114314878	114315078	180	3.00	2	114314878-114314967	114314989-114315078
TU3731	chr1	114321270	114321464	180	2.00	2	114321270-114321359	114321375-114321464
TU3732	chr1	114326944	114327140	180	2.00	2	114326944-114327033	114327051-114327140
TU3733	chr1	114333811	114334023	180	2.00	2	114333811-114333900	114333934-114334023
TU3734	chr1	114336828	114337027	180	2.00	2	114336828-114336917	114336938-114337027
TU3735	chr1	114342349	114342552	180	2.33	2	114342349-114342438	114342463-114342552
TU3736	chr1	114343053	114343378	292	2.89	3	114343053-114343142	114343148-114343259	114343289-114343378
TU3737	chr1	114343416	114343704	281	3.17	2	114343416-114343609	114343618-114343704
TU3738	chr1	114345204	114345516	313	4.02	1	114345204-114345516
TU3739	chr1	114347022	114347227	180	2.00	2	114347022-114347111	114347138-114347227
TU3740	chr1	114347885	114348074	180	2.86	2	114347885-114347974	114347985-114348074
TU3741	chr1	114348351	114348559	187	3.80	2	114348351-114348444	114348467-114348559
TU3742	chr1	114349036	114349248	213	3.44	1	114349036-114349248
TU3743	chr1	114349481	114349667	154	2.00	2	114349481-114349553	114349587-114349667
TU3744	chr1	114351217	114351420	171	2.39	2	114351217-114351297	114351331-114351420
TU3745	chr1	114352711	114352916	206	3.37	1	114352711-114352916
TU3746	chr1	114353371	114353622	252	2.86	1	114353371-114353622
TU3747	chr1	114353864	114354059	194	4.61	2	114353864-114353963	114353966-114354059
TU3748	chr1	114354651	114354863	190	3.79	2	114354651-114354742	114354766-114354863
TU3749	chr1	114355609	114355814	180	2.00	2	114355609-114355698	114355725-114355814
TU3750	chr1	114359787	114359987	184	3.37	2	114359787-114359880	114359898-114359987
TU3751	chr1	114361208	114361415	180	2.00	2	114361208-114361297	114361326-114361415
TU3752	chr1	114361877	114362089	209	11.61	2	114361877-114361980	114361985-114362089
TU3753	chr1	114362531	114362893	343	3.23	3	114362531-114362620	114362625-114362781	114362798-114362893
TU3754	chr1	114363069	114363456	351	3.23	3	114363069-114363158	114363176-114363346	114363367-114363456
TU3755	chr1	114364387	114364637	251	4.51	1	114364387-114364637
TU3756	chr1	114370754	114370944	180	4.00	2	114370754-114370843	114370855-114370944
TU3757	chr1	114371748	114371944	180	2.92	2	114371748-114371837	114371855-114371944
TU3758	chr1	114376578	114376773	183	2.49	2	114376578-114376674	114376688-114376773
TU3759	chr1	114377490	114377691	180	2.69	2	114377490-114377579	114377602-114377691
TU3760	chr1	114378084	114378271	182	2.91	2	114378084-114378173	114378180-114378271
TU3761	chr1	114379746	114379942	167	2.00	2	114379746-114379823	114379854-114379942
TU3762	chr1	114381343	114381655	203	2.32	3	114381343-114381407	114381469-114381535	114381585-114381655
TU3763	chr1	114383414	114383615	191	6.48	2	114383414-114383511	114383523-114383615
TU3764	chr1	114384206	114384375	170	2.63	1	114384206-114384375
TU3765	chr1	114384826	114385045	218	2.45	2	114384826-114384953	114384956-114385045
TU3766	chr1	114386685	114386878	180	2.00	2	114386685-114386774	114386789-114386878
TU3767	chr1	114387280	114387485	191	4.44	2	114387280-114387379	114387395-114387485
TU3768	chr1	114387731	114387958	214	2.74	2	114387731-114387820	114387835-114387958
TU3769	chr1	114388085	114388292	185	2.91	2	114388085-114388174	114388198-114388292
TU3770	chr1	114388773	114389182	365	3.20	4	114388773-114388862	114388881-114388989	114389013-114389128	114389133-114389182
TU3771	chr1	114389322	114389511	183	2.96	2	114389322-114389411	114389419-114389511
TU3772	chr1	114393404	114393606	180	2.09	2	114393404-114393493	114393517-114393606
TU3773	chr1	114393659	114394325	640	5.22	4	114393659-114393748	114393753-114393851	114393867-114394027	114394036-114394325
TU3774	chr1	114396536	114396875	287	2.49	2	114396536-114396732	114396786-114396875
TU3775	chr1	114398900	114399406	390	3.57	4	114398900-114398994	114399010-114399103	114399179-114399289	114399317-114399406
TU3776	chr1	114399737	114399984	248	6.17	1	114399737-114399984
TU3777	chr1	114400191	114400500	222	2.00	3	114400191-114400269	114400296-114400380	114400443-114400500
TU3778	chr1	114400601	114400975	357	3.35	3	114400601-114400704	114400716-114400883	114400891-114400975
TU3779	chr1	114401297	114401910	478	3.17	5	114401297-114401380	114401420-114401529	114401558-114401647	114401701-114401801	114401818-114401910
TU3780	chr1	114402324	114402542	209	3.34	2	114402324-114402435	114402446-114402542
TU3781	chr1	114402649	114403031	367	2.75	2	114402649-114402925	114402942-114403031
TU3782	chr1	114403078	114403728	531	2.96	4	114403078-114403156	114403180-114403269	114403361-114403632	114403639-114403728
TU3783	chr1	114403820	114404200	315	4.52	2	114403820-114403884	114403951-114404200
TU3784	chr1	114408123	114408369	232	5.25	2	114408123-114408259	114408275-114408369
TU3785	chr1	114408648	114411022	2346	9.79	3	114408648-114410750	114410752-114410903	114410932-114411022
TU3786	chr1	114412332	114412967	635	7.49	2	114412332-114412629	114412631-114412967
TU3787	chr1	114413613	114413801	183	2.80	2	114413613-114413705	114413712-114413801
TU3788	chr1	114413980	114414366	387	3.89	1	114413980-114414366
TU3789	chr1	114415292	114415718	399	3.21	2	114415292-114415599	114415628-114415718
TU3790	chr1	114416366	114416590	225	3.76	1	114416366-114416590
TU3791	chr1	114416947	114417164	205	3.25	2	114416947-114417057	114417071-114417164
TU3792	chr1	114418151	114418355	205	2.33	1	114418151-114418355
TU3793	chr1	114418982	114419178	155	2.00	2	114418982-114419056	114419099-114419178
TU3794	chr1	114419266	114419476	180	3.77	2	114419266-114419355	114419387-114419476
TU3795	chr1	114419552	114419759	180	2.00	2	114419552-114419641	114419670-114419759
TU3796	chr1	114422619	114422814	183	2.56	2	114422619-114422711	114422725-114422814
TU3797	chr1	114424671	114424879	180	2.00	2	114424671-114424760	114424790-114424879
TU3798	chr1	114425752	114425962	180	3.00	2	114425752-114425841	114425873-114425962
TU3799	chr1	114430160	114430346	152	2.19	2	114430160-114430221	114430257-114430346
TU3800	chr1	114431283	114431484	180	2.00	2	114431283-114431372	114431395-114431484
TU3801	chr1	114431839	114432397	507	2.74	4	114431839-114431928	114431942-114432099	114432129-114432297	114432308-114432397
TU3802	chr1	114432632	114432840	180	2.62	2	114432632-114432721	114432751-114432840
TU3803	chr1	114435282	114435492	150	2.19	2	114435282-114435341	114435403-114435492
TU3804	chr1	114436570	114436750	155	2.00	2	114436570-114436640	114436667-114436750
TU3805	chr1	114437226	114437582	302	3.08	3	114437226-114437317	114437335-114437469	114437508-114437582
TU3806	chr1	114437666	114437869	174	2.06	2	114437666-114437755	114437786-114437869
TU3807	chr1	114439000	114439198	195	3.88	2	114439000-114439099	114439104-114439198
TU3808	chr1	114440623	114440896	274	2.77	1	114440623-114440896
TU3809	chr1	114441128	114441478	331	5.95	2	114441128-114441366	114441387-114441478
TU3810	chr1	114441736	114441928	193	2.42	1	114441736-114441928
TU3811	chr1	114442542	114442961	336	4.81	4	114442542-114442631	114442674-114442774	114442799-114442890	114442909-114442961
TU3812	chr1	114443193	114443437	245	2.79	1	114443193-114443437
TU3813	chr1	114445932	114446110	179	2.78	1	114445932-114446110
TU3814	chr1	114446483	114446761	279	3.31	1	114446483-114446761
TU3815	chr1	114446830	114447569	710	7.72	3	114446830-114446939	114446941-114447068	114447098-114447569
TU3816	chr1	114447572	114447811	240	2.98	1	114447572-114447811
TU3817	chr1	114447959	114448798	756	5.89	4	114447959-114448010	114448055-114448144	114448172-114448422	114448436-114448798
TU3818	chr1	114449083	114449290	180	3.00	2	114449083-114449172	114449201-114449290
TU3819	chr1	114449381	114449916	489	3.79	3	114449381-114449452	114449483-114449809	114449827-114449916
TU3820	chr1	114450003	114450317	301	3.83	2	114450003-114450212	114450227-114450317
TU3821	chr1	114451772	114452067	296	3.90	1	114451772-114452067
TU3822	chr1	114452939	114453270	313	3.94	2	114452939-114453029	114453049-114453270
TU3823	chr1	114453390	114453573	184	3.53	1	114453390-114453573
TU3824	chr1	114453578	114453907	296	3.67	3	114453578-114453693	114453708-114453797	114453818-114453907
TU3825	chr1	114454792	114454997	180	2.95	2	114454792-114454881	114454908-114454997
TU3826	chr1	114455289	114455591	275	3.19	3	114455289-114455378	114455388-114455482	114455502-114455591
TU3827	chr1	114455657	114456194	496	3.59	4	114455657-114455743	114455763-114455942	114455946-114456053	114456074-114456194
TU3828	chr1	114456375	114456588	180	2.04	2	114456375-114456464	114456499-114456588
TU3829	chr1	114456955	114457159	191	4.55	2	114456955-114457048	114457063-114457159
TU3830	chr1	114458547	114459182	576	3.26	3	114458547-114458971	114459000-114459090	114459123-114459182
TU3831	chr1	114459261	114459465	193	2.81	2	114459261-114459361	114459374-114459465
TU3832	chr1	114459695	114460192	472	3.60	4	114459695-114459784	114459795-114459982	114459989-114460092	114460103-114460192
TU3833	chr1	114460419	114460630	199	4.31	2	114460419-114460517	114460531-114460630
TU3834	chr1	114460742	114461205	464	3.67	1	114460742-114461205
TU3835	chr1	114461901	114462082	157	2.00	2	114461901-114461970	114461996-114462082
TU3836	chr1	114462764	114462971	180	2.00	2	114462764-114462853	114462882-114462971
TU3837	chr1	114463746	114464029	284	4.65	1	114463746-114464029
TU3838	chr1	114465063	114465265	183	3.35	2	114465063-114465152	114465173-114465265
TU3839	chr1	114466653	114466871	207	3.17	2	114466653-114466763	114466776-114466871
TU3840	chr1	114471068	114471288	196	2.32	2	114471068-114471173	114471199-114471288
TU3841	chr1	114471789	114471976	165	2.52	2	114471789-114471863	114471887-114471976
TU3842	chr1	114474849	114475052	194	3.71	2	114474849-114474941	114474952-114475052
TU3843	chr1	114475071	114475258	167	2.00	2	114475071-114475149	114475171-114475258
TU3844	chr1	114478079	114478287	180	2.00	2	114478079-114478168	114478198-114478287
TU3845	chr1	114481981	114482176	165	2.00	2	114481981-114482055	114482087-114482176
TU3846	chr1	114482404	114482600	167	2.00	2	114482404-114482486	114482517-114482600
TU3847	chr1	114487316	114487523	181	2.44	2	114487316-114487402	114487430-114487523
TU3848	chr1	114489991	114490189	177	2.25	2	114489991-114490077	114490100-114490189
TU3849	chr1	114493755	114493954	180	2.18	2	114493755-114493844	114493865-114493954
TU3850	chr1	114495171	114495382	186	2.49	2	114495171-114495266	114495293-114495382
TU3851	chr1	114496256	114496459	180	2.00	2	114496256-114496345	114496370-114496459
TU3852	chr1	114496496	114496685	179	2.00	2	114496496-114496585	114496597-114496685
TU3853	chr1	114500511	114500710	200	2.86	1	114500511-114500710
TU3854	chr1	114501990	114502183	180	3.77	2	114501990-114502079	114502094-114502183
TU3855	chr1	114502490	114502676	160	2.00	2	114502490-114502571	114502599-114502676
TU3856	chr1	114502765	114502953	180	2.86	2	114502765-114502854	114502864-114502953
TU3857	chr1	114503643	114503941	274	2.68	2	114503643-114503732	114503758-114503941
TU3858	chr1	114504352	114504554	180	2.43	2	114504352-114504441	114504465-114504554
TU3859	chr1	114506824	114507030	180	2.21	2	114506824-114506913	114506941-114507030
TU3860	chr1	114510704	114510906	195	3.18	2	114510704-114510808	114510817-114510906
TU3861	chr1	114510972	114511180	180	2.93	2	114510972-114511061	114511091-114511180
TU3862	chr1	114511982	114512167	165	2.00	2	114511982-114512065	114512087-114512167
TU3863	chr1	114513260	114513605	289	3.42	3	114513260-114513312	114513349-114513494	114513516-114513605
TU3864	chr1	114513993	114514185	150	2.00	2	114513993-114514071	114514115-114514185
TU3865	chr1	114514905	114515097	153	2.00	2	114514905-114514983	114515024-114515097
TU3866	chr1	114516607	114516792	180	2.70	2	114516607-114516696	114516703-114516792
TU3867	chr1	114519160	114519361	192	4.69	2	114519160-114519254	114519265-114519361
TU3868	chr1	114521169	114521373	180	4.00	2	114521169-114521258	114521284-114521373
TU3869	chr1	114522189	114522355	153	2.33	2	114522189-114522245	114522260-114522355
TU3870	chr1	114525645	114525846	180	2.00	2	114525645-114525734	114525757-114525846
TU3871	chr1	114525899	114526243	281	4.14	3	114525899-114525988	114526011-114526135	114526178-114526243
TU3872	chr1	114529410	114529619	180	2.00	2	114529410-114529499	114529530-114529619
TU3873	chr1	114535476	114535688	190	3.01	2	114535476-114535575	114535599-114535688
TU3874	chr1	114536856	114537048	182	2.62	2	114536856-114536945	114536957-114537048
TU3875	chr1	114542761	114543264	491	3.77	3	114542761-114542850	114542855-114543165	114543175-114543264
TU3876	chr1	114544227	114544429	180	2.00	2	114544227-114544316	114544340-114544429
TU3877	chr1	114545631	114545908	278	5.09	1	114545631-114545908
TU3878	chr1	114546365	114546661	289	4.46	2	114546365-114546544	114546553-114546661
TU3879	chr1	114546973	114547170	171	2.49	2	114546973-114547053	114547081-114547170
TU3880	chr1	114547302	114547512	191	3.97	2	114547302-114547402	114547423-114547512
TU3881	chr1	114547956	114548175	162	2.44	2	114547956-114548045	114548104-114548175
TU3882	chr1	114549701	114550073	343	3.80	3	114549701-114549790	114549809-114549966	114549979-114550073
TU3883	chr1	114550115	114550628	492	4.35	3	114550115-114550179	114550186-114550519	114550536-114550628
TU3884	chr1	114551220	114551418	177	2.42	2	114551220-114551309	114551332-114551418
TU3885	chr1	114551499	114551731	233	9.68	1	114551499-114551731
TU3886	chr1	114551777	114551988	198	3.18	2	114551777-114551881	114551896-114551988
TU3887	chr1	114552257	114552644	378	6.28	2	114552257-114552543	114552554-114552644
TU3888	chr1	114552794	114553081	288	6.37	1	114552794-114553081
TU3889	chr1	114553151	114553453	288	4.02	3	114553151-114553250	114553262-114553359	114553364-114553453
TU3890	chr1	114553628	114554077	424	7.99	2	114553628-114553960	114553987-114554077
TU3891	chr1	114554178	114554539	362	8.16	1	114554178-114554539
TU3892	chr1	114554870	114555528	659	8.71	1	114554870-114555528
TU3893	chr1	114555943	114556432	484	5.14	2	114555943-114556198	114556205-114556432
TU3894	chr1	114556450	114556809	320	2.37	3	114556450-114556612	114556632-114556726	114556748-114556809
TU3895	chr1	114556908	114557422	515	5.93	1	114556908-114557422
TU3896	chr1	114557768	114558023	224	2.54	2	114557768-114557857	114557890-114558023
TU3897	chr1	114558291	114558818	511	4.55	2	114558291-114558545	114558563-114558818
TU3898	chr1	114559298	114559511	214	3.86	1	114559298-114559511
TU3899	chr1	114560195	114560714	444	3.97	4	114560195-114560293	114560312-114560407	114560437-114560595	114560625-114560714
TU3900	chr1	114561165	114561342	167	2.29	2	114561165-114561238	114561250-114561342
TU3901	chr1	114561498	114561755	258	2.72	1	114561498-114561755
TU3902	chr1	114562071	114562353	283	4.58	1	114562071-114562353
TU3903	chr1	114562782	114562980	172	2.77	2	114562782-114562878	114562906-114562980
TU3904	chr1	114563610	114563807	198	3.00	1	114563610-114563807
TU3905	chr1	114563825	114564033	194	3.31	2	114563825-114563928	114563944-114564033
TU3906	chr1	114564185	114564373	184	2.97	2	114564185-114564274	114564280-114564373
TU3907	chr1	114564828	114565023	180	2.81	2	114564828-114564900	114564917-114565023
TU3908	chr1	114566103	114566319	180	2.00	2	114566103-114566192	114566230-114566319
TU3909	chr1	114566460	114566758	244	2.61	3	114566460-114566549	114566555-114566645	114566696-114566758
TU3910	chr1	114567087	114567312	197	2.57	2	114567087-114567193	114567223-114567312
TU3911	chr1	114567902	114568338	384	4.05	3	114567902-114567991	114568027-114568118	114568137-114568338
TU3912	chr1	114569362	114569566	180	2.44	2	114569362-114569451	114569477-114569566
TU3913	chr1	114570066	114570366	239	3.38	3	114570066-114570120	114570153-114570246	114570277-114570366
TU3914	chr1	114570877	114571078	180	2.94	2	114570877-114570966	114570989-114571078
TU3915	chr1	114573497	114573708	208	2.78	2	114573497-114573607	114573612-114573708
TU3916	chr1	114588001	114588209	180	3.53	2	114588001-114588090	114588120-114588209
TU3917	chr1	114595496	114595676	162	2.00	2	114595496-114595568	114595588-114595676
TU3918	chr1	114596320	114596510	156	2.00	2	114596320-114596395	114596431-114596510
TU3919	chr1	114605471	114605644	153	2.33	2	114605471-114605575	114605597-114605644
TU3920	chr1	114606740	114606950	196	6.81	2	114606740-114606844	114606860-114606950
TU3921	chr1	114607078	114607270	176	2.00	2	114607078-114607165	114607183-114607270
TU3922	chr1	114607684	114607898	180	2.62	2	114607684-114607773	114607809-114607898
TU3923	chr1	114608172	114608363	190	2.44	2	114608172-114608271	114608274-114608363
TU3924	chr1	114609182	114609390	198	3.25	2	114609182-114609288	114609300-114609390
TU3925	chr1	114610121	114610435	296	2.50	3	114610121-114610179	114610187-114610276	114610289-114610435
TU3926	chr1	114615528	114615728	197	2.38	2	114615528-114615634	114615639-114615728
TU3927	chr1	114617027	114617240	180	2.96	2	114617027-114617116	114617151-114617240
TU3928	chr1	114617389	114617578	160	2.00	2	114617389-114617465	114617496-114617578
TU3929	chr1	114618120	114618325	180	2.00	2	114618120-114618209	114618236-114618325
TU3930	chr1	114618999	114619189	180	2.00	2	114618999-114619088	114619100-114619189
TU3931	chr1	114620917	114621182	266	3.37	1	114620917-114621182
TU3932	chr1	114622692	114622941	250	2.82	1	114622692-114622941
TU3933	chr1	114623150	114623363	184	4.89	2	114623150-114623243	114623274-114623363
TU3934	chr1	114624012	114624204	160	2.00	2	114624012-114624099	114624133-114624204
TU3935	chr1	114624299	114624498	180	4.98	2	114624299-114624388	114624409-114624498
TU3936	chr1	114627257	114627469	177	2.00	2	114627257-114627343	114627380-114627469
TU3937	chr1	114628856	114629041	186	2.48	1	114628856-114629041
TU3938	chr1	114631144	114631321	178	2.34	1	114631144-114631321
TU3939	chr1	114632582	114632866	285	2.65	1	114632582-114632866
TU3940	chr1	114633439	114633633	168	2.00	2	114633439-114633520	114633548-114633633
TU3941	chr1	114635275	114635478	179	3.50	2	114635275-114635364	114635390-114635478
TU3942	chr1	114636012	114636222	189	5.76	2	114636012-114636108	114636131-114636222
TU3943	chr1	114636275	114636477	180	3.19	2	114636275-114636364	114636388-114636477
TU3944	chr1	114638406	114638611	180	2.48	2	114638406-114638495	114638522-114638611
TU3945	chr1	114639098	114639343	244	3.85	2	114639098-114639288	114639291-114639343
TU3946	chr1	114643288	114643481	189	3.56	2	114643288-114643385	114643391-114643481
TU3947	chr1	114644592	114644789	180	2.87	2	114644592-114644681	114644700-114644789
TU3948	chr1	114650253	114650455	180	3.00	2	114650253-114650342	114650366-114650455
TU3949	chr1	114652348	114652557	180	2.28	2	114652348-114652437	114652468-114652557
TU3950	chr1	114679419	114679622	179	2.00	2	114679419-114679507	114679533-114679622
TU3951	chr1	114679940	114680127	163	2.00	2	114679940-114680018	114680044-114680127
TU3952	chr1	114822302	114822534	233	2.95	1	114822302-114822534
TU3953	chr1	114854823	114855130	291	6.71	3	114854823-114854914	114854922-114855030	114855041-114855130
TU3954	chr1	114861307	114861482	158	2.43	2	114861307-114861372	114861391-114861482
TU3955	chr1	114861714	114861906	167	2.00	2	114861714-114861803	114861830-114861906
TU3956	chr1	114915075	114915273	180	2.00	2	114915075-114915164	114915184-114915273
TU3957	chr1	114975811	114976026	216	3.10	1	114975811-114976026
TU3958	chr1	114976311	114976515	172	2.00	2	114976311-114976394	114976428-114976515
TU3959	chr1	114976791	114977172	295	2.05	3	114976791-114976873	114976913-114977059	114977108-114977172
TU3960	chr1	114977753	114977960	197	5.46	2	114977753-114977849	114977861-114977960
TU3961	chr1	114979201	114979390	180	2.00	2	114979201-114979290	114979301-114979390
TU3962	chr1	114985080	114985342	263	2.74	1	114985080-114985342
TU3963	chr1	114988704	114989114	356	2.02	3	114988704-114988793	114988826-114989001	114989025-114989114
TU3964	chr1	114989353	114989547	180	2.57	2	114989353-114989442	114989458-114989547
TU3965	chr1	114989905	114990102	180	2.14	2	114989905-114989994	114990013-114990102
TU3966	chr1	114990669	114990873	180	2.00	2	114990669-114990758	114990784-114990873
TU3967	chr1	114999761	114999967	180	3.00	2	114999761-114999850	114999878-114999967
TU3968	chr1	115001375	115001571	180	3.94	2	115001375-115001464	115001482-115001571
TU3969	chr1	115001948	115002159	189	3.51	2	115001948-115002046	115002070-115002159
TU3970	chr1	115003462	115003769	240	2.70	3	115003462-115003551	115003569-115003670	115003722-115003769
TU3971	chr1	115004605	115004806	180	3.97	2	115004605-115004694	115004717-115004806
TU3972	chr1	115005029	115005304	250	2.64	2	115005029-115005188	115005215-115005304
TU3973	chr1	115005873	115006070	195	4.77	2	115005873-115005970	115005974-115006070
TU3974	chr1	115006877	115007123	247	2.70	1	115006877-115007123
TU3975	chr1	115010577	115011393	688	3.41	7	115010577-115010666	115010697-115010793	115010802-115010940	115010961-115011052	115011093-115011182	115011199-115011288	115011304-115011393
TU3976	chr1	115013073	115013292	211	3.56	2	115013073-115013177	115013187-115013292
TU3977	chr1	115013375	115013588	187	2.47	2	115013375-115013478	115013506-115013588
TU3978	chr1	115013887	115014558	570	5.16	3	115013887-115014276	115014356-115014445	115014469-115014558
TU3979	chr1	115014872	115015077	180	2.60	2	115014872-115014961	115014988-115015077
TU3980	chr1	115016891	115017091	178	2.49	2	115016891-115016980	115017004-115017091
TU3981	chr1	115017164	115017369	188	5.39	2	115017164-115017257	115017276-115017369
TU3982	chr1	115020770	115022134	1365	75.32	1	115020770-115022134
TU3983	chr1	115022261	115026603	4263	94.06	5	115022261-115025604	115025615-115025722	115025767-115025873	115025894-115025993	115026000-115026603
TU3984	chr1	115026622	115027662	1041	126.33	1	115026622-115027662
TU3985	chr1	115035777	115036004	170	2.21	2	115035777-115035856	115035915-115036004
TU3986	chr1	115045257	115045458	180	2.94	2	115045257-115045346	115045369-115045458
TU3987	chr1	115046127	115065079	1595	6.43	9	115046127-115046230	115046246-115046338	115047538-115047608	115055068-115055193	115056323-115056403	115056634-115056723	115057703-115057894	115064238-115064602	115064607-115065079
TU3988	chr1	115061925	115062130	180	2.67	2	115061925-115062014	115062041-115062130
TU3989	chr1	115065167	115066063	213	13.55	2	115065167-115065238	115065923-115066063
TU3990	chr1	115079788	115079985	180	2.00	2	115079788-115079877	115079896-115079985
TU3991	chr1	115082620	115082824	180	2.81	2	115082620-115082709	115082735-115082824
TU3992	chr1	115084425	115084625	180	2.00	2	115084425-115084514	115084536-115084625
TU3993	chr1	115085256	115085454	180	2.00	2	115085256-115085345	115085365-115085454
TU3994	chr1	115087254	115087442	176	2.00	2	115087254-115087339	115087353-115087442
TU3995	chr1	115088723	115088937	180	2.00	2	115088723-115088812	115088848-115088937
TU3996	chr1	115090010	115090220	205	3.30	2	115090010-115090119	115090126-115090220
TU3997	chr1	115090222	115090423	180	4.11	2	115090222-115090311	115090334-115090423
TU3998	chr1	115091055	115091331	277	3.82	1	115091055-115091331
TU3999	chr1	115091425	115091628	187	2.61	2	115091425-115091521	115091539-115091628
TU4000	chr1	115091798	115092033	236	2.89	1	115091798-115092033
TU4001	chr1	115092513	115092877	319	2.21	3	115092513-115092598	115092622-115092764	115092788-115092877
TU4002	chr1	115093166	115093398	233	5.10	1	115093166-115093398
TU4003	chr1	115093792	115093997	200	3.54	2	115093792-115093881	115093888-115093997
TU4004	chr1	115094077	115094276	180	2.99	2	115094077-115094166	115094187-115094276
TU4005	chr1	115094320	115094514	180	2.07	2	115094320-115094409	115094425-115094514
TU4006	chr1	115138776	115138957	180	2.67	2	115138776-115138865	115138868-115138957
TU4007	chr1	115187837	115192318	620	14.20	2	115187837-115188093	115191956-115192318
TU4008	chr1	115192394	115192815	422	6.56	1	115192394-115192815
TU4009	chr1	115193528	115193923	394	3.75	2	115193528-115193763	115193766-115193923
TU4010	chr1	115194091	115194416	231	2.32	3	115194091-115194164	115194199-115194288	115194350-115194416
TU4011	chr1	116181841	116189581	219	11.42	2	116181841-116181969	116189492-116189581
TU4012	chr1	116191542	116193427	199	6.68	2	116191542-116191654	116193342-116193427
TU4013	chr1	116206088	116206275	170	2.00	2	116206088-116206177	116206196-116206275
TU4014	chr1	116206915	116207363	417	17.85	2	116206915-116207240	116207273-116207363
TU4015	chr1	116257634	116257835	171	2.00	2	116257634-116257720	116257752-116257835
TU4016	chr1	116829060	116829245	180	2.70	2	116829060-116829145	116829152-116829245
TU4017	chr1	116829616	116829818	180	2.39	2	116829616-116829705	116829729-116829818
TU4018	chr1	116844108	116844297	180	2.00	2	116844108-116844197	116844208-116844297
TU4019	chr1	116846795	116847169	373	6.10	2	116846795-116847063	116847066-116847169
TU4020	chr1	116847198	116848054	820	5.98	2	116847198-116847450	116847488-116848054
TU4021	chr1	116848069	116851451	315	7.95	2	116848069-116848261	116851330-116851451
TU4022	chr1	116855205	116855398	177	2.00	2	116855205-116855294	116855312-116855398
TU4023	chr1	116857005	116857285	250	2.35	3	116857005-116857094	116857123-116857212	116857216-116857285
TU4024	chr1	116858467	116881939	1721	10.65	8	116858467-116858572	116859608-116859763	116861626-116861975	116866836-116867098	116871069-116871392	116873514-116873648	116876592-116876756	116881718-116881939
TU4025	chr1	116860540	116860739	159	2.28	2	116860540-116860629	116860671-116860739
TU4026	chr1	116861249	116861454	180	2.83	2	116861249-116861338	116861365-116861454
TU4027	chr1	116863843	116864027	180	2.00	2	116863843-116863932	116863938-116864027
TU4028	chr1	116865613	116865806	168	2.00	2	116865613-116865690	116865717-116865806
TU4029	chr1	116867963	116868170	180	2.00	2	116867963-116868052	116868081-116868170
TU4030	chr1	116872522	116872741	205	2.37	2	116872522-116872610	116872626-116872741
TU4031	chr1	116878216	116878415	180	3.00	2	116878216-116878305	116878326-116878415
TU4032	chr1	116880785	116880987	174	2.00	2	116880785-116880873	116880903-116880987
TU4033	chr1	116883257	116883458	180	4.94	2	116883257-116883346	116883369-116883458
TU4034	chr1	116889338	116889526	180	2.00	2	116889338-116889427	116889437-116889526
TU4035	chr1	116897832	116897997	153	7.01	2	116897832-116897877	116897891-116897997
TU4036	chr1	116898209	116898437	224	3.03	2	116898209-116898304	116898310-116898437
TU4037	chr1	116943938	116944164	227	4.89	1	116943938-116944164
TU4038	chr1	116978946	116982554	486	7.65	4	116978946-116979101	116979805-116979894	116980810-116980965	116982471-116982554
TU4039	chr1	116982577	116988872	785	24.40	4	116982577-116982787	116982906-116983043	116985636-116985981	116988783-116988872
TU4040	chr1	116984914	116985103	180	2.00	2	116984914-116985003	116985014-116985103
TU4041	chr1	116985247	116985453	180	2.00	2	116985247-116985336	116985364-116985453
TU4042	chr1	116986064	116986278	210	6.07	2	116986064-116986179	116986185-116986278
TU4043	chr1	117028232	117028962	684	6.19	3	117028232-117028340	117028355-117028847	117028881-117028962
TU4044	chr1	117029271	117029493	223	4.96	1	117029271-117029493
TU4045	chr1	117029605	117029805	180	2.28	2	117029605-117029694	117029716-117029805
TU4046	chr1	117029929	117030182	254	9.06	1	117029929-117030182
TU4047	chr1	117030350	117030590	225	3.24	2	117030350-117030484	117030501-117030590
TU4048	chr1	117030680	117030967	267	4.29	2	117030680-117030848	117030870-117030967
TU4049	chr1	117031262	117031590	319	7.82	2	117031262-117031355	117031366-117031590
TU4050	chr1	117306792	117306974	183	9.80	1	117306792-117306974
TU4051	chr1	117319547	117319749	197	2.39	2	117319547-117319653	117319660-117319749
TU4052	chr1	117321903	117322119	217	3.82	1	117321903-117322119
TU4053	chr1	117322790	117323172	332	2.56	3	117322790-117322879	117322887-117323055	117323100-117323172
TU4054	chr1	117325000	117325183	159	2.00	2	117325000-117325073	117325099-117325183
TU4055	chr1	117330023	117330217	164	2.00	2	117330023-117330098	117330130-117330217
TU4056	chr1	117333830	117334009	180	2.00	1	117333830-117334009
TU4057	chr1	117335292	117335481	180	2.53	2	117335292-117335381	117335392-117335481
TU4058	chr1	117336188	117336383	180	2.00	2	117336188-117336277	117336294-117336383
TU4059	chr1	117336768	117336983	216	2.92	1	117336768-117336983
TU4060	chr1	117343862	117344060	180	2.00	2	117343862-117343951	117343971-117344060
TU4061	chr1	117344974	117345179	182	2.42	2	117344974-117345063	117345088-117345179
TU4062	chr1	117345647	117348299	257	6.90	2	117345647-117345752	117348149-117348299
TU4063	chr1	117365200	117365667	431	3.49	3	117365200-117365289	117365314-117365564	117365578-117365667
TU4064	chr1	117366028	117366316	240	2.29	3	117366028-117366094	117366119-117366208	117366234-117366316
TU4065	chr1	117366635	117366833	180	2.55	2	117366635-117366724	117366744-117366833
TU4066	chr1	117367210	117367421	180	3.46	2	117367210-117367299	117367332-117367421
TU4067	chr1	117367644	117367887	172	3.21	2	117367644-117367750	117367823-117367887
TU4068	chr1	117368419	117368816	352	3.53	3	117368419-117368508	117368539-117368710	117368727-117368816
TU4069	chr1	117369248	117369448	180	2.00	2	117369248-117369337	117369359-117369448
TU4070	chr1	117369493	117369686	180	2.14	2	117369493-117369582	117369597-117369686
TU4071	chr1	117370042	117370236	176	2.15	2	117370042-117370131	117370151-117370236
TU4072	chr1	117372204	117372396	180	2.92	2	117372204-117372293	117372307-117372396
TU4073	chr1	117372510	117372705	168	2.00	2	117372510-117372598	117372627-117372705
TU4074	chr1	117389903	117390100	180	2.00	2	117389903-117389992	117390011-117390100
TU4075	chr1	117534707	117534901	180	3.00	2	117534707-117534796	117534812-117534901
TU4076	chr1	117589233	117589437	180	2.00	2	117589233-117589322	117589348-117589437
TU4077	chr1	117596398	117596592	176	2.00	2	117596398-117596484	117596504-117596592
TU4078	chr1	117616605	117616814	210	2.77	1	117616605-117616814
TU4079	chr1	117618386	117618589	164	2.00	2	117618386-117618460	117618501-117618589
TU4080	chr1	117645138	117645325	180	2.00	2	117645138-117645227	117645236-117645325
TU4081	chr1	117730759	117730961	185	3.66	2	117730759-117730853	117730872-117730961
TU4082	chr1	117732250	117732510	227	3.27	3	117732250-117732339	117732362-117732452	117732465-117732510
TU4083	chr1	118329039	118329434	369	2.89	3	118329039-118329127	118329147-118329328	118329337-118329434
TU4084	chr1	118329469	118330203	705	7.03	3	118329469-118329562	118329581-118329964	118329977-118330203
TU4085	chr1	118330291	118339393	2618	55.20	5	118330291-118330386	118330390-118331832	118333531-118333736	118336559-118337204	118339167-118339393
TU4086	chr1	118335524	118335824	299	3.00	2	118335524-118335732	118335735-118335824
TU4087	chr1	118347576	118347800	180	2.00	2	118347576-118347665	118347711-118347800
TU4088	chr1	118550603	118550792	180	2.00	2	118550603-118550692	118550703-118550792
TU4089	chr1	118651097	118651276	161	3.73	2	118651097-118651190	118651210-118651276
TU4090	chr1	118683670	118683916	157	2.28	2	118683670-118683759	118683850-118683916
TU4091	chr1	118684570	118684790	201	2.67	2	118684570-118684659	118684680-118684790
TU4092	chr1	118837170	118837360	180	2.36	2	118837170-118837259	118837271-118837360
TU4093	chr1	118837902	118838581	618	4.17	4	118837902-118837981	118838010-118838295	118838306-118838467	118838492-118838581
TU4094	chr1	118841026	118841221	155	2.00	2	118841026-118841099	118841141-118841221
TU4095	chr1	118841430	118841647	192	4.01	2	118841430-118841531	118841558-118841647
TU4096	chr1	118867900	118868160	261	7.89	1	118867900-118868160
TU4097	chr1	118868360	118868557	169	2.00	2	118868360-118868448	118868478-118868557
TU4098	chr1	118868679	118869071	393	33.49	1	118868679-118869071
TU4099	chr1	118869174	118890364	3026	28.85	8	118869174-118870489	118870505-118871033	118871080-118871209	118871239-118871360	118874263-118874682	118884201-118884435	118888720-118888888	118890260-118890364
TU4100	chr1	118871494	118872169	605	5.17	2	118871494-118871557	118871629-118872169
TU4101	chr1	118872439	118872625	153	2.00	2	118872439-118872526	118872561-118872625
TU4102	chr1	118872807	118873201	387	4.54	2	118872807-118873134	118873143-118873201
TU4103	chr1	118873894	118874224	330	7.27	2	118873894-118873960	118873962-118874224
TU4104	chr1	118875052	118875278	209	3.78	2	118875052-118875141	118875160-118875278
TU4105	chr1	118875593	118875791	173	2.26	2	118875593-118875675	118875702-118875791
TU4106	chr1	118876111	118876330	204	3.61	2	118876111-118876202	118876219-118876330
TU4107	chr1	118877944	118878145	177	2.40	2	118877944-118878030	118878056-118878145
TU4108	chr1	118879435	118879762	312	2.79	3	118879435-118879524	118879527-118879658	118879673-118879762
TU4109	chr1	118881245	118881615	277	3.21	3	118881245-118881334	118881358-118881475	118881547-118881615
TU4110	chr1	118881721	118881922	179	2.01	2	118881721-118881810	118881834-118881922
TU4111	chr1	118882074	118882438	329	3.05	3	118882074-118882166	118882183-118882328	118882349-118882438
TU4112	chr1	118883322	118883512	152	2.00	2	118883322-118883409	118883449-118883512
TU4113	chr1	118883867	118884094	228	3.01	1	118883867-118884094
TU4114	chr1	118901272	118901458	187	12.91	1	118901272-118901458
TU4115	chr1	118915281	118915495	215	3.16	1	118915281-118915495
TU4116	chr1	118917096	118917298	180	2.00	2	118917096-118917185	118917209-118917298
TU4117	chr1	118917688	118917890	180	2.97	2	118917688-118917777	118917801-118917890
TU4118	chr1	118922793	118925203	447	14.28	4	118922793-118922840	118923522-118923671	118923944-118924082	118925094-118925203
TU4119	chr1	118930578	118930782	163	2.28	2	118930578-118930667	118930710-118930782
TU4120	chr1	119046576	119046776	180	2.00	2	119046576-119046665	119046687-119046776
TU4121	chr1	119051633	119057104	191	16.94	2	119051633-119051689	119056971-119057104
TU4122	chr1	119059225	119059429	180	3.00	2	119059225-119059314	119059340-119059429
TU4123	chr1	119060781	119060974	180	2.03	2	119060781-119060870	119060885-119060974
TU4124	chr1	119062471	119062669	180	2.00	2	119062471-119062560	119062580-119062669
TU4125	chr1	119063601	119063802	180	3.00	2	119063601-119063690	119063713-119063802
TU4126	chr1	119067025	119067210	180	2.36	2	119067025-119067114	119067121-119067210
TU4127	chr1	119068472	119068670	180	2.00	2	119068472-119068561	119068581-119068670
TU4128	chr1	119114344	119114544	180	2.00	2	119114344-119114433	119114455-119114544
TU4129	chr1	119130103	119130306	180	2.00	2	119130103-119130192	119130217-119130306
TU4130	chr1	119140587	119140770	180	2.00	2	119140587-119140676	119140681-119140770
TU4131	chr1	119147771	119147971	175	2.02	2	119147771-119147855	119147882-119147971
TU4132	chr1	119148760	119149258	429	3.70	3	119148760-119149041	119149052-119149150	119149211-119149258
TU4133	chr1	119326733	119326942	180	2.00	2	119326733-119326822	119326853-119326942
TU4134	chr1	119400120	119400339	220	9.30	1	119400120-119400339
TU4135	chr1	119483185	119483436	252	3.52	1	119483185-119483436
TU4136	chr1	119486495	119486682	174	2.00	2	119486495-119486581	119486596-119486682
TU4137	chr1	119663330	119663518	180	2.00	2	119663330-119663419	119663429-119663518
TU4138	chr1	119667370	119667564	180	2.00	2	119667370-119667459	119667475-119667564
TU4139	chr1	119711291	119711494	180	2.58	2	119711291-119711380	119711405-119711494
TU4140	chr1	119744845	119745056	180	2.00	2	119744845-119744934	119744967-119745056
TU4141	chr1	119760043	119760236	180	2.00	2	119760043-119760132	119760147-119760236
TU4142	chr1	119761187	119761380	180	2.94	2	119761187-119761276	119761291-119761380
TU4143	chr1	119761526	119761715	164	2.00	2	119761526-119761604	119761631-119761715
TU4144	chr1	119765625	119770481	196	4.62	2	119765625-119765768	119770430-119770481
TU4145	chr1	119770682	119770885	180	2.94	2	119770682-119770771	119770796-119770885
TU4146	chr1	119782997	119824688	2177	24.15	15	119782997-119783146	119788419-119788488	119788580-119788719	119797756-119797850	119797869-119797997	119801953-119802092	119802252-119802347	119809279-119809506	119812911-119813070	119814132-119814236	119815470-119815597	119815767-119815959	119821862-119822004	119823838-119824151	119824603-119824688
TU4147	chr1	119788850	119789053	180	2.16	2	119788850-119788939	119788964-119789053
TU4148	chr1	119790213	119790418	174	2.00	2	119790213-119790297	119790330-119790418
TU4149	chr1	119790942	119791145	189	2.70	2	119790942-119791040	119791056-119791145
TU4150	chr1	119792659	119792849	158	2.00	2	119792659-119792729	119792763-119792849
TU4151	chr1	119793310	119793524	180	2.07	2	119793310-119793399	119793435-119793524
TU4152	chr1	119818803	119819003	201	2.40	1	119818803-119819003
TU4153	chr1	119819083	119819301	180	2.00	2	119819083-119819172	119819212-119819301
TU4154	chr1	119820366	119820555	180	3.14	2	119820366-119820455	119820466-119820555
TU4155	chr1	119821177	119821362	180	3.00	2	119821177-119821266	119821273-119821362
TU4156	chr1	119832937	119833145	181	3.03	2	119832937-119833026	119833055-119833145
TU4157	chr1	119833728	119833989	262	4.34	1	119833728-119833989
TU4158	chr1	119834900	119835098	180	2.00	2	119834900-119834989	119835009-119835098
TU4159	chr1	119836585	119836886	264	2.34	3	119836585-119836668	119836687-119836776	119836797-119836886
TU4160	chr1	119837601	119837797	186	2.45	2	119837601-119837696	119837708-119837797
TU4161	chr1	119838140	119838404	259	3.10	2	119838140-119838308	119838315-119838404
TU4162	chr1	119838433	119838622	180	4.82	2	119838433-119838522	119838533-119838622
TU4163	chr1	119839220	119839411	180	2.00	2	119839220-119839309	119839322-119839411
TU4164	chr1	119842642	119842835	194	3.08	1	119842642-119842835
TU4165	chr1	119843779	119843966	180	2.00	2	119843779-119843868	119843877-119843966
TU4166	chr1	119844409	119844597	172	2.00	2	119844409-119844490	119844508-119844597
TU4167	chr1	119846123	119846309	170	2.00	2	119846123-119846208	119846226-119846309
TU4168	chr1	119848893	119849283	348	2.73	3	119848893-119848971	119848988-119849166	119849194-119849283
TU4169	chr1	119850595	119852267	595	4.34	4	119850595-119850701	119850710-119850874	119850903-119851080	119852123-119852267
TU4170	chr1	119852273	119852787	461	3.94	3	119852273-119852362	119852392-119852672	119852698-119852787
TU4171	chr1	119853340	119853534	180	3.07	2	119853340-119853429	119853445-119853534
TU4172	chr1	119853780	119854067	256	2.51	3	119853780-119853824	119853848-119853968	119853978-119854067
TU4173	chr1	119855246	119855453	180	2.39	2	119855246-119855335	119855364-119855453
TU4174	chr1	119856248	119856430	183	4.03	1	119856248-119856430
TU4175	chr1	119857052	119857343	292	6.97	1	119857052-119857343
TU4176	chr1	119858110	119858424	311	5.47	3	119858110-119858215	119858219-119858333	119858335-119858424
TU4177	chr1	119858596	119858776	150	2.00	2	119858596-119858675	119858707-119858776
TU4178	chr1	119858831	119859034	203	3.10	2	119858831-119858920	119858922-119859034
TU4179	chr1	119859490	119859698	191	6.07	2	119859490-119859588	119859607-119859698
TU4180	chr1	119860509	119860711	203	7.06	1	119860509-119860711
TU4181	chr1	119861155	119861366	212	2.94	1	119861155-119861366
TU4182	chr1	119862127	119862473	327	4.00	2	119862127-119862363	119862384-119862473
TU4183	chr1	119863352	119863705	316	3.97	2	119863352-119863441	119863480-119863705
TU4184	chr1	119863735	119863923	157	2.00	2	119863735-119863802	119863835-119863923
TU4185	chr1	119864128	119864355	222	11.64	2	119864128-119864242	119864249-119864355
TU4186	chr1	119864885	119865090	181	4.06	2	119864885-119864974	119865000-119865090
TU4187	chr1	119865092	119865300	176	2.12	2	119865092-119865181	119865215-119865300
TU4188	chr1	119865431	119865746	316	7.08	1	119865431-119865746
TU4189	chr1	119865860	119866070	211	4.44	1	119865860-119866070
TU4190	chr1	119866155	119866646	459	5.85	3	119866155-119866244	119866254-119866343	119866368-119866646
TU4191	chr1	119866666	119868783	2096	7.00	4	119866666-119867270	119867280-119867620	119867633-119868692	119868694-119868783
TU4192	chr1	119868862	119869062	194	2.53	2	119868862-119868965	119868973-119869062
TU4193	chr1	119869267	119869421	155	4.43	1	119869267-119869421
TU4194	chr1	119869710	119869920	180	2.00	2	119869710-119869799	119869831-119869920
TU4195	chr1	119870112	119870327	195	3.88	2	119870112-119870201	119870223-119870327
TU4196	chr1	119870858	119871084	227	4.26	1	119870858-119871084
TU4197	chr1	119871445	119871677	233	3.85	1	119871445-119871677
TU4198	chr1	119873355	119873560	197	4.07	2	119873355-119873444	119873454-119873560
TU4199	chr1	119873796	119874028	233	11.52	1	119873796-119874028
TU4200	chr1	119874041	119874469	402	3.05	3	119874041-119874130	119874152-119874323	119874330-119874469
TU4201	chr1	119875148	119875361	196	5.38	2	119875148-119875253	119875272-119875361
TU4202	chr1	119875445	119875648	179	2.47	2	119875445-119875534	119875560-119875648
TU4203	chr1	119876035	119876237	153	2.00	2	119876035-119876100	119876151-119876237
TU4204	chr1	119876515	119880159	472	5.76	2	119876515-119876586	119879760-119880159
TU4205	chr1	119880215	119881438	1194	15.48	4	119880215-119880664	119880678-119881020	119881022-119881125	119881142-119881438
TU4206	chr1	119881762	119882802	964	8.23	4	119881762-119881851	119881875-119882248	119882253-119882662	119882713-119882802
TU4207	chr1	119886512	119886746	180	2.17	2	119886512-119886601	119886657-119886746
TU4208	chr1	119888664	119888866	180	2.00	2	119888664-119888753	119888777-119888866
TU4209	chr1	119894316	119894719	352	2.05	3	119894316-119894405	119894437-119894608	119894630-119894719
TU4210	chr1	119932130	119933158	243	3.81	2	119932130-119932219	119933006-119933158
TU4211	chr1	120023380	120023573	180	2.00	2	120023380-120023469	120023484-120023573
TU4212	chr1	120068053	120068891	174	2.81	2	120068053-120068142	120068808-120068891
TU4213	chr1	120074150	120074338	180	2.49	2	120074150-120074239	120074249-120074338
TU4214	chr1	120094303	120094498	180	2.00	2	120094303-120094392	120094409-120094498
TU4215	chr1	120096598	120096802	180	2.00	2	120096598-120096687	120096713-120096802
TU4216	chr1	120100098	120100298	180	2.99	2	120100098-120100187	120100209-120100298
TU4217	chr1	120102840	120103231	356	3.28	2	120102840-120102929	120102966-120103231
TU4218	chr1	120103770	120104114	304	5.29	3	120103770-120103872	120103885-120103995	120104025-120104114
TU4219	chr1	120104599	120104863	232	2.46	2	120104599-120104688	120104722-120104863
TU4220	chr1	120105123	120105518	382	4.42	2	120105123-120105214	120105229-120105518
TU4221	chr1	120105612	120108535	2878	7.78	5	120105612-120106168	120106203-120107144	120107147-120108197	120108206-120108443	120108446-120108535
TU4222	chr1	120108628	120108973	346	3.99	1	120108628-120108973
TU4223	chr1	120109160	120109369	206	5.07	2	120109160-120109254	120109259-120109369
TU4224	chr1	120109655	120109936	282	8.60	1	120109655-120109936
TU4225	chr1	120110037	120110242	204	3.45	2	120110037-120110126	120110129-120110242
TU4226	chr1	120110261	120126298	3785	19.78	7	120110261-120112635	120116534-120117135	120117571-120117741	120117744-120117846	120120685-120120948	120125926-120126110	120126214-120126298
TU4227	chr1	120113287	120113784	400	7.55	3	120113287-120113340	120113380-120113635	120113695-120113784
TU4228	chr1	120113933	120114113	170	2.39	2	120113933-120114022	120114034-120114113
TU4229	chr1	120114179	120115183	969	13.16	4	120114179-120114389	120114392-120114741	120114744-120114908	120114941-120115183
TU4230	chr1	120115535	120116153	594	6.69	2	120115535-120115624	120115650-120116153
TU4231	chr1	120116261	120116485	225	6.29	1	120116261-120116485
TU4232	chr1	120118122	120118325	180	3.00	2	120118122-120118211	120118236-120118325
TU4233	chr1	120118823	120119002	180	2.00	1	120118823-120119002
TU4234	chr1	120119082	120119309	228	6.21	1	120119082-120119309
TU4235	chr1	120119609	120119815	196	3.45	2	120119609-120119698	120119710-120119815
TU4236	chr1	120120119	120120450	278	5.77	3	120120119-120120209	120120238-120120334	120120361-120120450
TU4237	chr1	120121473	120121723	251	5.19	1	120121473-120121723
TU4238	chr1	120122061	120122265	171	2.00	2	120122061-120122141	120122176-120122265
TU4239	chr1	120122413	120122578	160	2.83	2	120122413-120122524	120122531-120122578
TU4240	chr1	120122965	120123151	180	2.36	2	120122965-120123054	120123062-120123151
TU4241	chr1	120123441	120123762	293	3.72	3	120123441-120123530	120123548-120123660	120123673-120123762
TU4242	chr1	120124402	120124624	186	2.34	2	120124402-120124491	120124529-120124624
TU4243	chr1	120124984	120125301	307	5.86	3	120124984-120125075	120125085-120125202	120125205-120125301
TU4244	chr1	120125467	120125674	156	2.28	2	120125467-120125556	120125609-120125674
TU4245	chr1	120128402	120128596	175	2.00	2	120128402-120128486	120128507-120128596
TU4246	chr1	120129509	120129702	183	2.68	2	120129509-120129598	120129610-120129702
TU4247	chr1	120626580	120626774	181	3.50	2	120626580-120626669	120626684-120626774
TU4248	chr1	120649953	120650489	537	26.62	1	120649953-120650489
TU4249	chr1	120753589	120753804	180	2.00	2	120753589-120753678	120753715-120753804
TU4250	chr1	120753991	120754197	191	3.25	2	120753991-120754080	120754097-120754197
TU4251	chr1	120757394	120757590	180	2.00	2	120757394-120757483	120757501-120757590
TU4252	chr1	120757988	120758186	180	2.00	2	120757988-120758077	120758097-120758186
TU4253	chr1	120759867	120765481	265	37.27	2	120759867-120759963	120765314-120765481
TU4254	chr1	120767970	120768133	164	9.62	1	120767970-120768133
TU4255	chr1	120771941	120772150	180	3.00	2	120771941-120772030	120772061-120772150
TU4256	chr1	120772511	120775426	1336	5.69	6	120772511-120772600	120772619-120772765	120774290-120774379	120774399-120774532	120774548-120774911	120774916-120775426
TU4257	chr1	120772922	120773340	381	4.66	3	120772922-120773055	120773072-120773208	120773231-120773340
TU4258	chr1	120773440	120774146	689	5.15	2	120773440-120773530	120773549-120774146
TU4259	chr1	120776322	120776805	445	5.98	3	120776322-120776583	120776607-120776699	120776716-120776805
TU4260	chr1	120778618	120778851	234	20.89	1	120778618-120778851
TU4261	chr1	120779099	120779431	275	3.27	3	120779099-120779188	120779213-120779307	120779342-120779431
TU4262	chr1	120779825	120780007	180	2.00	2	120779825-120779914	120779918-120780007
TU4263	chr1	120780218	120780455	204	2.07	2	120780218-120780359	120780394-120780455
TU4264	chr1	120781797	120782093	275	2.82	3	120781797-120781886	120781896-120781990	120782004-120782093
TU4265	chr1	120782227	120783884	381	3.29	4	120782227-120782316	120782326-120782447	120783662-120783738	120783793-120783884
TU4266	chr1	120784076	120784399	294	4.92	3	120784076-120784166	120784177-120784289	120784310-120784399
TU4267	chr1	120784434	120784754	291	5.22	2	120784434-120784634	120784665-120784754
TU4268	chr1	120798500	120798846	310	2.90	3	120798500-120798589	120798608-120798737	120798757-120798846
TU4269	chr1	120799099	120799369	271	7.28	1	120799099-120799369
TU4270	chr1	120799573	120799766	190	5.05	2	120799573-120799672	120799677-120799766
TU4271	chr1	120800328	120800707	380	3.63	1	120800328-120800707
TU4272	chr1	120800774	120800982	209	3.20	1	120800774-120800982
TU4273	chr1	120801069	120802352	1164	35.19	4	120801069-120801430	120801488-120802139	120802154-120802257	120802307-120802352
TU4274	chr1	120802422	120804070	1648	60.61	2	120802422-120802789	120802791-120804070
TU4275	chr1	120804229	120804604	373	7.42	2	120804229-120804504	120804508-120804604
TU4276	chr1	120978520	120979657	180	3.00	2	120978520-120978609	120979568-120979657
TU4277	chr1	121018734	121018934	173	2.24	2	121018734-121018816	121018845-121018934
TU4278	chr1	121020561	121020716	156	12.44	1	121020561-121020716
TU4279	chr1	121026729	121026925	180	2.00	2	121026729-121026818	121026836-121026925
TU4280	chr1	121042989	121043172	180	2.00	2	121042989-121043078	121043083-121043172
TU4281	chr1	121043763	121048336	3235	115.62	2	121043763-121043905	121045245-121048336
TU4282	chr1	121043909	121044117	180	3.27	2	121043909-121043998	121044028-121044117
TU4283	chr1	121048491	121049169	672	52.87	2	121048491-121048990	121048998-121049169
TU4284	chr1	121049263	121051644	2373	46.10	3	121049263-121049444	121049447-121051044	121051052-121051644
TU4285	chr1	121051773	121053044	1261	36.37	2	121051773-121052698	121052710-121053044
TU4286	chr1	121053143	121053357	184	3.85	2	121053143-121053236	121053268-121053357
TU4287	chr1	121053492	121053750	259	38.36	1	121053492-121053750
TU4288	chr1	121058553	121058739	180	2.93	2	121058553-121058642	121058650-121058739
TU4289	chr1	121060238	121064854	180	2.92	2	121060238-121060327	121064765-121064854
TU4290	chr1	121132881	121133071	172	2.30	2	121132881-121132962	121132982-121133071
TU4291	chr1	121153240	121153435	180	2.00	2	121153240-121153329	121153346-121153435
TU4292	chr1	121363690	121364055	349	4.69	2	121363690-121363783	121363801-121364055
TU4293	chr1	123841368	123841695	328	2.77	1	123841368-123841695
TU4294	chr1	123842306	123842515	180	3.96	2	123842306-123842395	123842426-123842515
TU4295	chr1	123843589	123843789	184	4.37	2	123843589-123843681	123843699-123843789
TU4296	chr1	123843938	123844129	180	2.00	2	123843938-123844027	123844040-123844129
TU4297	chr1	123844756	123845075	283	2.72	3	123844756-123844845	123844856-123844958	123844986-123845075
TU4298	chr1	123846259	123846452	159	2.48	2	123846259-123846327	123846363-123846452
TU4299	chr1	123848799	123848991	174	2.00	2	123848799-123848887	123848907-123848991
TU4300	chr1	123851116	123851309	194	5.19	1	123851116-123851309
TU4301	chr1	123854461	123854785	254	4.19	3	123854461-123854574	123854588-123854680	123854739-123854785
TU4302	chr1	123855757	123855960	180	2.00	2	123855757-123855846	123855871-123855960
TU4303	chr1	123856380	123857411	864	3.35	6	123856380-123856469	123856501-123856590	123856660-123856769	123856789-123856959	123856989-123857084	123857105-123857411
TU4304	chr1	123857719	123857953	212	5.16	2	123857719-123857822	123857846-123857953
TU4305	chr1	123858458	123858988	452	3.15	4	123858458-123858547	123858571-123858660	123858697-123858904	123858925-123858988
TU4306	chr1	123859954	123860157	191	4.71	2	123859954-123860053	123860067-123860157
TU4307	chr1	123861271	123861457	185	2.91	2	123861271-123861360	123861363-123861457
TU4308	chr1	123861888	123862279	348	2.44	3	123861888-123861977	123861987-123862155	123862191-123862279
TU4309	chr1	123862625	123863621	904	4.10	4	123862625-123862875	123862936-123863066	123863086-123863517	123863532-123863621
TU4310	chr1	123864756	123864950	180	4.00	2	123864756-123864845	123864861-123864950
TU4311	chr1	123866215	123866495	281	3.18	1	123866215-123866495
TU4312	chr1	123867208	123867415	154	2.62	2	123867208-123867297	123867352-123867415
TU4313	chr1	123869446	123869657	183	3.23	2	123869446-123869535	123869565-123869657
TU4314	chr1	123870828	123871366	509	2.52	4	123870828-123870962	123870978-123871080	123871086-123871266	123871277-123871366
TU4315	chr1	123871648	123871866	180	2.78	2	123871648-123871737	123871777-123871866
TU4316	chr1	123872679	123872878	180	4.36	2	123872679-123872768	123872789-123872878
TU4317	chr1	123873147	123873554	400	3.01	2	123873147-123873345	123873354-123873554
TU4318	chr1	123874507	123874719	180	2.37	2	123874507-123874596	123874630-123874719
TU4319	chr1	123875403	123875594	180	2.00	2	123875403-123875492	123875505-123875594
TU4320	chr1	123876363	123876567	180	2.00	2	123876363-123876452	123876478-123876567
TU4321	chr1	123877532	123877734	180	2.16	2	123877532-123877621	123877645-123877734
TU4322	chr1	123878513	123890360	2606	31.53	7	123878513-123878664	123879739-123879944	123880224-123880349	123881123-123882955	123885695-123885814	123889152-123889231	123890272-123890360
TU4323	chr1	123878676	123878859	180	2.00	2	123878676-123878765	123878770-123878859
TU4324	chr1	123879201	123879393	180	2.00	2	123879201-123879290	123879304-123879393
TU4325	chr1	123883504	123883707	180	2.00	2	123883504-123883593	123883618-123883707
TU4326	chr1	123886576	123886797	200	3.45	2	123886576-123886685	123886708-123886797
TU4327	chr1	123890400	123890602	180	2.97	2	123890400-123890489	123890513-123890602
TU4328	chr1	123892108	123892495	363	3.25	2	123892108-123892380	123892406-123892495
TU4329	chr1	123893626	123893845	220	3.75	1	123893626-123893845
TU4330	chr1	123895026	123895255	230	3.74	1	123895026-123895255
TU4331	chr1	123895746	123895960	196	8.16	2	123895746-123895844	123895864-123895960
TU4332	chr1	123896827	123897026	180	2.49	2	123896827-123896916	123896937-123897026
TU4333	chr1	123898647	123898847	167	2.00	2	123898647-123898723	123898758-123898847
TU4334	chr1	123899592	123899799	191	4.16	2	123899592-123899688	123899706-123899799
TU4335	chr1	123900445	123900638	180	2.91	2	123900445-123900534	123900549-123900638
TU4336	chr1	123900867	123901085	185	2.75	2	123900867-123900959	123900994-123901085
TU4337	chr1	123901203	123902543	1238	5.19	6	123901203-123901292	123901315-123901404	123901436-123901643	123901651-123902260	123902275-123902393	123902423-123902543
TU4338	chr1	123902665	123902876	179	2.55	2	123902665-123902773	123902807-123902876
TU4339	chr1	123903013	123903238	220	2.85	2	123903013-123903136	123903143-123903238
TU4340	chr1	123903255	123903454	180	3.19	2	123903255-123903344	123903365-123903454
TU4341	chr1	123903775	123903999	221	7.12	2	123903775-123903891	123903896-123903999
TU4342	chr1	123904267	123904566	300	5.08	1	123904267-123904566
TU4343	chr1	123905235	123905794	515	4.75	3	123905235-123905508	123905517-123905620	123905658-123905794
TU4344	chr1	123905940	123906394	455	5.42	1	123905940-123906394
TU4345	chr1	123906584	123906761	178	3.51	1	123906584-123906761
TU4346	chr1	123906935	123907268	334	7.72	1	123906935-123907268
TU4347	chr1	123907355	123908231	877	10.55	1	123907355-123908231
TU4348	chr1	123908521	123909912	1392	24.24	1	123908521-123909912
TU4349	chr1	123912053	123912472	417	5.76	2	123912053-123912142	123912146-123912472
TU4350	chr1	123912793	123914457	1637	10.05	2	123912793-123914115	123914144-123914457
TU4351	chr1	123914723	123914984	262	4.46	1	123914723-123914984
TU4352	chr1	123915772	123916351	556	4.26	2	123915772-123915852	123915877-123916351
TU4353	chr1	123916358	123916715	335	3.51	2	123916358-123916447	123916471-123916715
TU4354	chr1	123917157	123917376	220	3.05	1	123917157-123917376
TU4355	chr1	123917696	123923010	2238	28.55	9	123917696-123917785	123917787-123918015	123918817-123919117	123919126-123919215	123919287-123919360	123919442-123919683	123920051-123920373	123922110-123922527	123922540-123923010
TU4356	chr1	123918114	123918794	650	5.63	2	123918114-123918203	123918235-123918794
TU4357	chr1	123921197	123921398	180	2.47	2	123921197-123921286	123921309-123921398
TU4358	chr1	123925456	123925668	180	3.00	2	123925456-123925545	123925579-123925668
TU4359	chr1	123927702	123927884	180	2.00	2	123927702-123927791	123927795-123927884
TU4360	chr1	123953105	123954407	1303	55.46	1	123953105-123954407
TU4361	chr1	123954571	123956210	1625	90.48	2	123954571-123954660	123954676-123956210
TU4362	chr1	123957683	123957897	193	4.63	2	123957683-123957783	123957806-123957897
TU4363	chr1	123959224	123959568	281	2.97	3	123959224-123959313	123959346-123959458	123959491-123959568
TU4364	chr1	123959795	123960000	185	3.87	2	123959795-123959889	123959911-123960000
TU4365	chr1	123969409	123969610	158	2.00	2	123969409-123969489	123969534-123969610
TU4366	chr1	123977463	123977624	162	2.22	1	123977463-123977624
TU4367	chr1	123984606	123984940	322	3.31	2	123984606-123984760	123984774-123984940
TU4368	chr1	123996711	123997316	180	2.00	2	123996711-123996800	123997227-123997316
TU4369	chr1	124015675	124015889	180	2.98	2	124015675-124015764	124015800-124015889
TU4370	chr1	124033632	124033829	180	2.12	2	124033632-124033721	124033740-124033829
TU4371	chr1	124034298	124034501	180	3.00	2	124034298-124034387	124034412-124034501
TU4372	chr1	124040602	124040799	180	2.68	2	124040602-124040691	124040710-124040799
TU4373	chr1	124041479	124041686	180	2.00	2	124041479-124041568	124041597-124041686
TU4374	chr1	124086255	124086457	180	2.39	2	124086255-124086344	124086368-124086457
TU4375	chr1	124093544	124096427	189	5.57	2	124093544-124093642	124096338-124096427
TU4376	chr1	124106241	124106430	180	2.72	2	124106241-124106330	124106341-124106430
TU4377	chr1	124106724	124106923	180	2.00	2	124106724-124106813	124106834-124106923
TU4378	chr1	124151557	124152499	707	4.90	6	124151557-124151813	124151870-124151915	124152003-124152111	124152133-124152264	124152275-124152384	124152447-124152499
TU4379	chr1	124449145	124450830	274	4.60	2	124449145-124449248	124450661-124450830
TU4380	chr1	124450922	124451173	252	3.21	1	124450922-124451173
TU4381	chr1	124451179	124451507	323	4.67	2	124451179-124451407	124451414-124451507
TU4382	chr1	124451662	124451864	200	2.40	2	124451662-124451751	124451755-124451864
TU4383	chr1	124451940	124452115	176	2.39	1	124451940-124452115
TU4384	chr1	124452301	124452897	544	4.20	4	124452301-124452526	124452528-124452617	124452647-124452784	124452808-124452897
TU4385	chr1	124588251	124588454	180	2.00	2	124588251-124588340	124588365-124588454
TU4386	chr1	124593455	124593652	180	3.03	2	124593455-124593544	124593563-124593652
TU4387	chr1	124597030	124597235	206	3.30	1	124597030-124597235
TU4388	chr1	124601537	124601745	180	3.00	2	124601537-124601626	124601656-124601745
TU4389	chr1	124603918	124604124	207	14.21	1	124603918-124604124
TU4390	chr1	124692968	124693171	177	3.51	2	124692968-124693054	124693082-124693171
TU4391	chr1	124730157	124730364	184	2.36	2	124730157-124730250	124730275-124730364
TU4392	chr1	124730543	124730762	208	4.77	2	124730543-124730654	124730667-124730762
TU4393	chr1	124730911	124731217	307	4.17	1	124730911-124731217
TU4394	chr1	124731350	124731638	263	2.91	2	124731350-124731439	124731466-124731638
TU4395	chr1	124731865	124732068	204	4.09	1	124731865-124732068
TU4396	chr1	124732765	124732953	180	2.00	2	124732765-124732854	124732864-124732953
TU4397	chr1	124733182	124733397	213	2.57	2	124733182-124733292	124733296-124733397
TU4398	chr1	124735854	124742625	421	13.64	4	124735854-124735927	124738623-124738741	124740418-124740535	124742516-124742625
TU4399	chr1	124751172	124751546	316	2.57	3	124751172-124751261	124751285-124751420	124751457-124751546
TU4400	chr1	124765539	124765741	180	2.37	2	124765539-124765628	124765652-124765741
TU4401	chr1	124769258	124773322	209	3.87	2	124769258-124769331	124773188-124773322
TU4402	chr1	124776416	124776605	180	2.00	2	124776416-124776505	124776516-124776605
TU4403	chr1	124776642	124776848	180	4.00	2	124776642-124776731	124776759-124776848
TU4404	chr1	124801186	124801377	182	5.85	2	124801186-124801276	124801287-124801377
TU4405	chr1	124803491	124803698	164	2.00	2	124803491-124803569	124803614-124803698
TU4406	chr1	124809320	124809516	180	2.00	2	124809320-124809409	124809427-124809516
TU4407	chr1	124812967	124813159	180	2.00	2	124812967-124813056	124813070-124813159
TU4408	chr1	124860093	124860300	208	4.33	1	124860093-124860300
TU4409	chr1	124973745	124973957	187	4.31	2	124973745-124973838	124973865-124973957
TU4410	chr1	125008606	125010842	170	3.07	2	125008606-125008685	125010753-125010842
TU4411	chr1	125009113	125009312	179	2.00	2	125009113-125009202	125009224-125009312
TU4412	chr1	128601289	128601496	180	3.00	2	128601289-128601378	128601407-128601496
TU4413	chr1	128612105	128612297	180	3.37	2	128612105-128612194	128612208-128612297
TU4414	chr1	128670428	128670626	180	2.49	2	128670428-128670517	128670537-128670626
TU4415	chr1	128684483	128699766	663	9.94	7	128684483-128684580	128686112-128686204	128689333-128689423	128690536-128690637	128695578-128695617	128697186-128697310	128699653-128699766
TU4416	chr1	128700649	128705981	580	5.38	5	128700649-128700731	128700990-128701082	128701960-128702015	128703936-128704052	128705751-128705981
TU4417	chr1	128706639	128706835	173	2.00	2	128706639-128706721	128706746-128706835
TU4418	chr1	128709926	128711732	310	7.63	3	128709926-128710035	128710147-128710256	128711643-128711732
TU4419	chr1	128713135	128723763	389	8.43	4	128713135-128713248	128715174-128715282	128723434-128723530	128723695-128723763
TU4420	chr1	128721130	128721341	165	2.00	2	128721130-128721210	128721258-128721341
TU4421	chr1	128721978	128722187	180	2.62	2	128721978-128722067	128722098-128722187
TU4422	chr1	128725286	128729061	292	5.46	3	128725286-128725375	128727120-128727230	128728971-128729061
TU4423	chr1	128729447	128732018	197	6.65	2	128729447-128729575	128731951-128732018
TU4424	chr1	128732152	128759632	1314	7.02	12	128732152-128732236	128733671-128733797	128734559-128734714	128737651-128737705	128741596-128741687	128744527-128744616	128748569-128748698	128750896-128751016	128751837-128751929	128752916-128753039	128755435-128755548	128759506-128759632
TU4425	chr1	128735359	128735566	180	2.00	2	128735359-128735448	128735477-128735566
TU4426	chr1	128741361	128741569	180	2.00	2	128741361-128741450	128741480-128741569
TU4427	chr1	128744987	128745193	180	2.00	2	128744987-128745076	128745104-128745193
TU4428	chr1	128759960	128768016	627	5.88	6	128759960-128760026	128760302-128760412	128762197-128762281	128764081-128764192	128765497-128765628	128767897-128768016
TU4429	chr1	128761924	128762120	180	2.00	2	128761924-128762013	128762031-128762120
TU4430	chr1	128769083	128771131	217	5.52	2	128769083-128769220	128771053-128771131
TU4431	chr1	128774211	128774388	178	2.02	1	128774211-128774388
TU4432	chr1	128793265	128793473	180	2.00	2	128793265-128793354	128793384-128793473
TU4433	chr1	128828551	128828753	180	2.29	2	128828551-128828640	128828664-128828753
TU4434	chr1	128849373	128849569	177	2.00	2	128849373-128849462	128849483-128849569
TU4435	chr1	128930720	128930925	180	2.00	2	128930720-128930809	128930836-128930925
TU4436	chr1	128933664	128933864	176	2.06	2	128933664-128933753	128933779-128933864
TU4437	chr1	128934368	128934639	272	2.97	1	128934368-128934639
TU4438	chr1	128935112	128935319	177	2.00	2	128935112-128935199	128935231-128935319
TU4439	chr1	128936075	128936268	190	3.76	2	128936075-128936173	128936178-128936268
TU4440	chr1	128939775	128939966	166	2.00	2	128939775-128939852	128939879-128939966
TU4441	chr1	128940633	128940808	164	2.00	2	128940633-128940715	128940728-128940808
TU4442	chr1	128940949	128941346	341	2.60	3	128940949-128941015	128941069-128941252	128941257-128941346
TU4443	chr1	128941407	128941593	180	2.46	2	128941407-128941496	128941504-128941593
TU4444	chr1	128941634	128941831	180	4.33	2	128941634-128941723	128941742-128941831
TU4445	chr1	129295634	129295841	180	2.37	2	129295634-129295723	129295752-129295841
TU4446	chr1	129297055	129297276	198	2.41	2	129297055-129297142	129297167-129297276
TU4447	chr1	129297733	129299855	153	3.34	2	129297733-129297823	129299794-129299855
TU4448	chr1	129301454	129302247	330	3.26	3	129301454-129301580	129301707-129301819	129302158-129302247
TU4449	chr1	129302462	129303383	173	2.00	2	129302462-129302550	129303300-129303383
TU4450	chr1	129305390	129305583	180	2.00	2	129305390-129305479	129305494-129305583
TU4451	chr1	129306037	129306647	211	3.14	3	129306037-129306085	129306482-129306544	129306549-129306647
TU4452	chr1	129331206	129331403	180	2.00	2	129331206-129331295	129331314-129331403
TU4453	chr1	130848022	130848441	420	656.17	1	130848022-130848441
TU4454	chr1	131674830	131675043	180	2.00	2	131674830-131674919	131674954-131675043
TU4455	chr1	131752611	131752813	203	4.19	1	131752611-131752813
TU4456	chr1	131761099	131761281	157	2.00	2	131761099-131761166	131761193-131761281
TU4457	chr1	131762308	131762506	188	3.85	2	131762308-131762405	131762417-131762506
TU4458	chr1	131763858	131766264	181	4.58	2	131763858-131763947	131766174-131766264
TU4459	chr1	131766714	131766910	180	2.90	2	131766714-131766803	131766821-131766910
TU4460	chr1	131769783	131769949	167	8.08	1	131769783-131769949
TU4461	chr1	131769998	131772341	2337	25.39	2	131769998-131771549	131771557-131772341
TU4462	chr1	131772430	131772814	385	42.57	1	131772430-131772814
TU4463	chr1	131777252	131777449	180	2.00	2	131777252-131777341	131777360-131777449
TU4464	chr1	131780452	131780620	169	2.95	1	131780452-131780620
TU4465	chr1	131781782	131781998	180	2.00	2	131781782-131781871	131781909-131781998
TU4466	chr1	131912046	131912566	495	7.08	3	131912046-131912135	131912160-131912278	131912281-131912566
TU4467	chr1	131912824	131913041	218	6.77	1	131912824-131913041
TU4468	chr1	131913265	131913773	509	6.61	1	131913265-131913773
TU4469	chr1	131913800	131913973	166	2.10	2	131913800-131913910	131913919-131913973
TU4470	chr1	131914166	131915265	1082	10.39	3	131914166-131914801	131914819-131914941	131914943-131915265
TU4471	chr1	131959738	131960670	775	5.56	6	131959738-131959834	131959846-131959955	131960015-131960108	131960127-131960284	131960287-131960387	131960456-131960670
TU4472	chr1	131961049	131961492	421	13.57	2	131961049-131961138	131961162-131961492
TU4473	chr1	131961978	131962255	278	13.69	1	131961978-131962255
TU4474	chr1	131963098	131963295	180	2.00	2	131963098-131963187	131963206-131963295
TU4475	chr1	131969239	131973418	209	5.77	3	131969239-131969330	131969350-131969403	131973356-131973418
TU4476	chr1	131973537	131973726	180	2.00	2	131973537-131973626	131973637-131973726
TU4477	chr1	131974607	131974811	179	2.00	2	131974607-131974695	131974722-131974811
TU4478	chr1	131983821	131984411	505	4.64	4	131983821-131983919	131983927-131984049	131984106-131984195	131984219-131984411
TU4479	chr1	131984503	131984694	160	2.42	2	131984503-131984572	131984605-131984694
TU4480	chr1	131986080	131986266	161	2.00	2	131986080-131986156	131986183-131986266
TU4481	chr1	131986412	131986687	266	2.61	2	131986412-131986484	131986495-131986687
TU4482	chr1	132301881	132302081	180	3.00	2	132301881-132301970	132301992-132302081
TU4483	chr1	132498219	132498426	200	2.99	2	132498219-132498309	132498318-132498426
TU4484	chr1	132498440	132498644	180	2.38	2	132498440-132498529	132498555-132498644
TU4485	chr1	132618577	132618779	182	3.66	2	132618577-132618668	132618690-132618779
TU4486	chr1	132618806	132619009	202	3.18	2	132618806-132618896	132618899-132619009
TU4487	chr1	132620127	132620332	180	4.00	2	132620127-132620216	132620243-132620332
TU4488	chr1	132622056	132622348	293	5.31	1	132622056-132622348
TU4489	chr1	132684600	132684797	182	8.58	2	132684600-132684689	132684706-132684797
TU4490	chr1	132724698	132726147	298	3.01	3	132724698-132724787	132725923-132726081	132726099-132726147
TU4491	chr1	132728349	132733632	264	7.95	2	132728349-132728550	132733571-132733632
TU4492	chr1	132756457	132756630	152	3.00	2	132756457-132756518	132756541-132756630
TU4493	chr1	132757221	132761361	290	7.83	3	132757221-132757287	132759680-132759785	132761245-132761361
TU4494	chr1	132789334	132792098	174	3.53	2	132789334-132789427	132792019-132792098
TU4495	chr1	132799149	132802242	171	3.78	2	132799149-132799242	132802166-132802242
TU4496	chr1	132803063	132805681	174	3.00	2	132803063-132803152	132805598-132805681
TU4497	chr1	132806148	132806347	191	5.88	2	132806148-132806240	132806250-132806347
TU4498	chr1	132817891	132822063	368	3.83	3	132817891-132818039	132819263-132819427	132822010-132822063
TU4499	chr1	132829450	132829651	180	2.00	2	132829450-132829539	132829562-132829651
TU4500	chr1	132889880	132890049	156	3.43	2	132889880-132889970	132889985-132890049
TU4501	chr1	132890665	132890860	171	2.00	2	132890665-132890754	132890780-132890860
TU4502	chr1	132891207	132891501	295	5.06	1	132891207-132891501
TU4503	chr1	132893787	132894028	180	3.36	2	132893787-132893876	132893939-132894028
TU4504	chr1	133707219	133707417	180	2.00	2	133707219-133707308	133707328-133707417
TU4505	chr1	133729783	133730077	275	2.83	3	133729783-133729872	133729874-133729980	133730000-133730077
TU4506	chr1	133730107	133730470	351	4.51	3	133730107-133730196	133730209-133730325	133730327-133730470
TU4507	chr1	133730676	133731036	361	8.21	1	133730676-133731036
TU4508	chr1	133743650	133747404	229	2.76	2	133743650-133743819	133747346-133747404
TU4509	chr1	133770928	133771085	158	5.20	1	133770928-133771085
TU4510	chr1	133833656	133833863	180	2.48	2	133833656-133833745	133833774-133833863
TU4511	chr1	133837513	133839192	1664	6.48	2	133837513-133837848	133837865-133839192
TU4512	chr1	133839313	133843119	3477	50.91	5	133839313-133842243	133842341-133842449	133842617-133842688	133842732-133842831	133842855-133843119
TU4513	chr1	133890853	133891715	179	4.91	2	133890853-133890964	133891649-133891715
TU4514	chr1	133891430	133891623	162	2.00	2	133891430-133891503	133891536-133891623
TU4515	chr1	133893482	133893675	180	2.39	2	133893482-133893571	133893586-133893675
TU4516	chr1	133894530	133895678	270	2.76	3	133894530-133894619	133895213-133895302	133895589-133895678
TU4517	chr1	133898317	133902876	280	3.74	2	133898317-133898374	133902655-133902876
TU4518	chr1	133901168	133901351	158	2.00	2	133901168-133901238	133901265-133901351
TU4519	chr1	133902371	133902581	185	2.50	2	133902371-133902460	133902487-133902581
TU4520	chr1	133902968	133903173	180	3.09	2	133902968-133903057	133903084-133903173
TU4521	chr1	133904197	133904397	180	2.00	2	133904197-133904286	133904308-133904397
TU4522	chr1	133940447	133940649	180	2.00	2	133940447-133940536	133940560-133940649
TU4523	chr1	133941861	133944650	566	6.90	5	133941861-133941941	133942965-133943061	133943361-133943512	133943941-133944109	133944584-133944650
TU4524	chr1	133944839	133945033	180	2.00	2	133944839-133944928	133944944-133945033
TU4525	chr1	133945569	133945900	161	3.15	2	133945569-133945658	133945830-133945900
TU4526	chr1	133946227	133946433	180	3.43	2	133946227-133946316	133946344-133946433
TU4527	chr1	133950329	133959086	1181	4.22	10	133950329-133950452	133950722-133950903	133953565-133953647	133953866-133954095	133954413-133954511	133954734-133954829	133955030-133955121	133955867-133955956	133956128-133956246	133959021-133959086
TU4528	chr1	133953064	133953260	180	2.00	2	133953064-133953153	133953171-133953260
TU4529	chr1	133956429	133956626	180	2.49	2	133956429-133956518	133956537-133956626
TU4530	chr1	133959165	133959498	334	6.03	1	133959165-133959498
TU4531	chr1	133960087	133960278	180	2.00	2	133960087-133960176	133960189-133960278
TU4532	chr1	133960373	133960582	180	2.65	2	133960373-133960462	133960493-133960582
TU4533	chr1	133962112	133968526	1081	4.97	9	133962112-133962195	133962304-133962349	133962423-133962583	133966788-133966938	133967715-133967960	133967964-133968055	133968174-133968243	133968283-133968372	133968386-133968526
TU4534	chr1	133962705	133963282	476	3.71	5	133962705-133962794	133962837-133962945	133962973-133963062	133963085-133963181	133963193-133963282
TU4535	chr1	133964172	133964661	410	3.62	3	133964172-133964398	133964452-133964544	133964572-133964661
TU4536	chr1	133964717	133965190	383	3.10	4	133964717-133964801	133964831-133964920	133964973-133965090	133965101-133965190
TU4537	chr1	133965324	133965541	218	3.02	1	133965324-133965541
TU4538	chr1	133966132	133966338	180	2.89	2	133966132-133966221	133966249-133966338
TU4539	chr1	133966475	133966687	213	3.87	1	133966475-133966687
TU4540	chr1	133971104	133971283	180	2.04	1	133971104-133971283
TU4541	chr1	133973119	133973313	170	2.11	2	133973119-133973198	133973224-133973313
TU4542	chr1	133974106	133974304	180	2.86	2	133974106-133974195	133974215-133974304
TU4543	chr1	133976320	133976509	180	2.00	2	133976320-133976409	133976420-133976509
TU4544	chr1	133977298	133977506	180	3.00	2	133977298-133977387	133977417-133977506
TU4545	chr1	133982112	133985669	197	6.40	2	133982112-133982213	133985575-133985669
TU4546	chr1	133985697	133986177	481	4.90	1	133985697-133986177
TU4547	chr1	133987193	133987468	276	5.80	1	133987193-133987468
TU4548	chr1	133988956	133990071	1109	9.26	2	133988956-133989466	133989474-133990071
TU4549	chr1	133991070	133991283	181	2.96	2	133991070-133991160	133991194-133991283
TU4550	chr1	133991966	133992272	242	3.65	3	133991966-133992032	133992059-133992169	133992209-133992272
TU4551	chr1	133992384	133992694	281	2.61	3	133992384-133992473	133992492-133992592	133992605-133992694
TU4552	chr1	133993121	133995394	2160	5.93	6	133993121-133993449	133993468-133993720	133993749-133993862	133993889-133994436	133994456-133994589	133994613-133995394
TU4553	chr1	133995490	133996045	552	4.87	2	133995490-133995951	133995956-133996045
TU4554	chr1	133999070	133999493	175	2.85	2	133999070-133999159	133999409-133999493
TU4555	chr1	134028112	134028308	166	2.00	2	134028112-134028201	134028233-134028308
TU4556	chr1	134053397	134054093	154	2.36	2	134053397-134053486	134054030-134054093
TU4557	chr1	134071136	134084719	1526	10.35	3	134071136-134071227	134074575-134074769	134083481-134084719
TU4558	chr1	134088821	134089021	180	2.00	2	134088821-134088910	134088932-134089021
TU4559	chr1	134089485	134089684	200	5.75	1	134089485-134089684
TU4560	chr1	134091449	134091657	180	2.00	2	134091449-134091538	134091568-134091657
TU4561	chr1	134100559	134101010	451	8.76	2	134100559-134100656	134100658-134101010
TU4562	chr1	134120056	134120317	249	3.61	2	134120056-134120214	134120228-134120317
TU4563	chr1	134120354	134123650	2035	6.19	13	134120354-134120443	134120451-134120626	134120642-134120780	134120818-134121201	134121240-134121348	134121360-134121468	134121488-134121861	134121874-134121961	134122370-134122578	134123133-134123231	134123308-134123385	134123421-134123510	134123561-134123650
TU4564	chr1	134122045	134122360	296	3.31	2	134122045-134122250	134122271-134122360
TU4565	chr1	134150454	134150835	340	2.61	3	134150454-134150543	134150565-134150724	134150746-134150835
TU4566	chr1	134152151	134152384	234	2.68	1	134152151-134152384
TU4567	chr1	134158988	134161286	162	2.77	2	134158988-134159077	134161215-134161286
TU4568	chr1	134166951	134167149	189	3.25	2	134166951-134167040	134167051-134167149
TU4569	chr1	134167633	134167841	180	2.00	2	134167633-134167722	134167752-134167841
TU4570	chr1	134169639	134175344	266	3.43	3	134169639-134169717	134175148-134175240	134175251-134175344
TU4571	chr1	134175591	134175944	332	6.21	2	134175591-134175666	134175689-134175944
TU4572	chr1	134176568	134177578	529	4.41	3	134176568-134176657	134176676-134176990	134177455-134177578
TU4573	chr1	134179907	134180275	328	2.77	3	134179907-134179996	134180019-134180162	134180182-134180275
TU4574	chr1	134181198	134181382	167	2.00	2	134181198-134181281	134181300-134181382
TU4575	chr1	134181455	134181673	219	3.03	1	134181455-134181673
TU4576	chr1	134187364	134189123	1760	15.69	1	134187364-134189123
TU4577	chr1	134295171	134303643	175	2.85	2	134295171-134295255	134303554-134303643
TU4578	chr1	134308253	134308738	268	2.84	3	134308253-134308326	134308515-134308618	134308649-134308738
TU4579	chr1	134319743	134319933	161	2.00	2	134319743-134319818	134319849-134319933
TU4580	chr1	134368382	134368593	180	2.49	2	134368382-134368471	134368504-134368593
TU4581	chr1	134369033	134369232	153	2.00	2	134369033-134369108	134369156-134369232
TU4582	chr1	134377710	134378050	341	13.82	1	134377710-134378050
TU4583	chr1	134379029	134379304	276	3.74	1	134379029-134379304
TU4584	chr1	134404445	134404662	204	5.04	2	134404445-134404542	134404557-134404662
TU4585	chr1	134404882	134405563	643	5.60	2	134404882-134405460	134405500-134405563
TU4586	chr1	134405701	134406399	652	5.38	4	134405701-134405970	134405986-134406145	134406157-134406288	134406310-134406399
TU4587	chr1	134406888	134407108	221	20.69	1	134406888-134407108
TU4588	chr1	134407141	134407462	322	6.61	1	134407141-134407462
TU4589	chr1	134476779	134476982	180	2.38	2	134476779-134476868	134476893-134476982
TU4590	chr1	134478572	134478727	152	2.14	2	134478572-134478633	134478638-134478727
TU4591	chr1	134478902	134479159	258	16.74	1	134478902-134479159
TU4592	chr1	134485325	134502202	716	12.16	6	134485325-134485414	134486712-134486826	134488603-134488785	134491919-134492028	134492953-134493033	134502066-134502202
TU4593	chr1	134490883	134491084	180	2.00	2	134490883-134490972	134490995-134491084
TU4594	chr1	134496109	134496313	179	2.39	2	134496109-134496197	134496224-134496313
TU4595	chr1	134499435	134499624	180	2.47	2	134499435-134499524	134499535-134499624
TU4596	chr1	134502625	134502951	295	3.03	3	134502625-134502714	134502725-134502839	134502862-134502951
TU4597	chr1	134503320	134503506	174	2.00	2	134503320-134503403	134503417-134503506
TU4598	chr1	134504481	134504726	217	2.92	2	134504481-134504570	134504600-134504726
TU4599	chr1	134507962	134508165	180	2.92	2	134507962-134508051	134508076-134508165
TU4600	chr1	134509436	134513231	206	6.36	2	134509436-134509542	134513133-134513231
TU4601	chr1	134511071	134511388	275	3.19	3	134511071-134511160	134511186-134511275	134511294-134511388
TU4602	chr1	134513472	134513678	176	2.00	2	134513472-134513557	134513589-134513678
TU4603	chr1	134514226	134515323	249	8.55	3	134514226-134514279	134514534-134514637	134515233-134515323
TU4604	chr1	134516442	134516638	179	2.41	2	134516442-134516531	134516550-134516638
TU4605	chr1	134519890	134520090	171	2.00	2	134519890-134519975	134520006-134520090
TU4606	chr1	134532654	134532851	152	3.47	2	134532654-134532750	134532797-134532851
TU4607	chr1	134533423	134533723	301	4.26	1	134533423-134533723
TU4608	chr1	134534666	134534842	154	2.00	2	134534666-134534743	134534767-134534842
TU4609	chr1	134537024	134537237	207	3.31	2	134537024-134537113	134537121-134537237
TU4610	chr1	134537846	134538142	225	3.39	3	134537846-134537890	134537944-134538033	134538053-134538142
TU4611	chr1	134538163	134538440	257	2.32	2	134538163-134538329	134538351-134538440
TU4612	chr1	134540784	134540983	165	2.00	2	134540784-134540859	134540895-134540983
TU4613	chr1	134542523	134557753	842	27.82	6	134542523-134542617	134544091-134544277	134549727-134549934	134553516-134553619	134554682-134554829	134557654-134557753
TU4614	chr1	134545764	134545974	180	2.00	2	134545764-134545853	134545885-134545974
TU4615	chr1	134546698	134546903	180	2.00	2	134546698-134546787	134546814-134546903
TU4616	chr1	134549153	134549342	179	2.00	2	134549153-134549242	134549254-134549342
TU4617	chr1	134556785	134557337	524	3.80	2	134556785-134556874	134556904-134557337
TU4618	chr1	134557904	134558115	201	2.29	2	134557904-134558014	134558026-134558115
TU4619	chr1	134558839	134559035	180	3.87	2	134558839-134558928	134558946-134559035
TU4620	chr1	134559091	134559465	375	5.63	1	134559091-134559465
TU4621	chr1	134559564	134559781	207	3.40	2	134559564-134559680	134559692-134559781
TU4622	chr1	134559871	134560254	376	4.69	2	134559871-134560156	134560165-134560254
TU4623	chr1	134560651	134560866	201	3.50	2	134560651-134560751	134560767-134560866
TU4624	chr1	134561236	134565383	293	7.85	3	134561236-134561321	134562327-134562476	134565327-134565383
TU4625	chr1	134562491	134563036	517	5.10	3	134562491-134562769	134562794-134562937	134562943-134563036
TU4626	chr1	134563754	134563930	170	2.48	2	134563754-134563848	134563856-134563930
TU4627	chr1	134564002	134564197	172	2.00	2	134564002-134564083	134564108-134564197
TU4628	chr1	134578793	134585202	434	17.30	5	134578793-134578915	134580356-134580468	134580477-134580529	134583191-134583280	134585148-134585202
TU4629	chr1	134581367	134581685	319	4.42	1	134581367-134581685
TU4630	chr1	134582843	134583040	198	3.04	1	134582843-134583040
TU4631	chr1	134583443	134583643	201	3.17	1	134583443-134583643
TU4632	chr1	134586579	134586789	180	2.00	2	134586579-134586668	134586700-134586789
TU4633	chr1	134588774	134588989	201	6.27	2	134588774-134588872	134588888-134588989
TU4634	chr1	134589580	134589776	180	2.00	2	134589580-134589669	134589687-134589776
TU4635	chr1	134590306	134590515	180	2.00	2	134590306-134590395	134590426-134590515
TU4636	chr1	134591284	134591484	180	2.98	2	134591284-134591373	134591395-134591484
TU4637	chr1	134591892	134592097	186	3.38	2	134591892-134591987	134592008-134592097
TU4638	chr1	134595671	134597347	364	10.43	3	134595671-134595781	134595796-134595951	134597251-134597347
TU4639	chr1	134596152	134596358	156	2.01	2	134596152-134596217	134596269-134596358
TU4640	chr1	134596501	134596689	180	2.37	2	134596501-134596590	134596600-134596689
TU4641	chr1	134596869	134597066	180	2.60	2	134596869-134596958	134596977-134597066
TU4642	chr1	134597696	134598156	350	4.22	4	134597696-134597754	134597798-134597887	134597942-134598045	134598060-134598156
TU4643	chr1	134598216	134598416	179	2.00	2	134598216-134598304	134598327-134598416
TU4644	chr1	134598517	134598786	270	7.56	1	134598517-134598786
TU4645	chr1	134599070	134600248	1179	44.60	1	134599070-134600248
TU4646	chr1	134600267	134601578	1312	33.94	1	134600267-134601578
TU4647	chr1	134602809	134603201	360	2.00	3	134602809-134602898	134602908-134603087	134603112-134603201
TU4648	chr1	135268380	135268566	180	2.93	2	135268380-135268469	135268477-135268566
TU4649	chr1	135274651	135274841	180	2.82	2	135274651-135274740	135274752-135274841
TU4650	chr1	135275571	135280565	3566	60.51	8	135275571-135275660	135275686-135277940	135277953-135278150	135278170-135278577	135278589-135278913	135280229-135280303	135280336-135280428	135280444-135280565
TU4651	chr1	135279167	135279464	298	4.41	1	135279167-135279464
TU4652	chr1	135279570	135279785	216	6.77	1	135279570-135279785
TU4653	chr1	135279953	135280212	260	9.63	1	135279953-135280212
TU4654	chr1	135288128	135288300	162	2.72	2	135288128-135288199	135288211-135288300
TU4655	chr1	135288536	135288926	391	5.77	1	135288536-135288926
TU4656	chr1	135290981	135291189	181	4.80	2	135290981-135291071	135291100-135291189
TU4657	chr1	135300666	135300861	151	2.00	2	135300666-135300744	135300790-135300861
TU4658	chr1	135304664	135304844	157	2.00	2	135304664-135304753	135304778-135304844
TU4659	chr1	135304912	135306279	1154	5.23	10	135304912-135305001	135305017-135305113	135305151-135305240	135305254-135305361	135305372-135305537	135305566-135305655	135305721-135305974	135305990-135306100	135306120-135306219	135306232-135306279
TU4660	chr1	135306781	135307037	257	5.25	1	135306781-135307037
TU4661	chr1	135307049	135307261	213	2.87	1	135307049-135307261
TU4662	chr1	135307303	135307726	336	2.82	4	135307303-135307367	135307395-135307484	135307516-135307606	135307637-135307726
TU4663	chr1	135308657	135308889	230	4.07	2	135308657-135308780	135308784-135308889
TU4664	chr1	135309089	135309342	254	5.66	1	135309089-135309342
TU4665	chr1	135309641	135309817	177	3.17	1	135309641-135309817
TU4666	chr1	135310346	135310674	245	2.94	3	135310346-135310392	135310453-135310560	135310585-135310674
TU4667	chr1	135310874	135311068	180	3.57	2	135310874-135310963	135310979-135311068
TU4668	chr1	135311126	135311331	180	2.95	2	135311126-135311215	135311242-135311331
TU4669	chr1	135311394	135311926	510	5.64	3	135311394-135311487	135311499-135311600	135311613-135311926
TU4670	chr1	135312069	135312793	710	5.16	2	135312069-135312397	135312413-135312793
TU4671	chr1	135312836	135313055	203	7.13	2	135312836-135312928	135312946-135313055
TU4672	chr1	135313061	135313435	180	2.66	2	135313061-135313150	135313346-135313435
TU4673	chr1	135313592	135313880	289	8.15	1	135313592-135313880
TU4674	chr1	135313944	135314506	539	10.92	3	135313944-135314035	135314042-135314397	135314416-135314506
TU4675	chr1	135314646	135314971	289	5.07	3	135314646-135314740	135314758-135314856	135314877-135314971
TU4676	chr1	135315002	135315892	881	9.99	2	135315002-135315792	135315803-135315892
TU4677	chr1	135318066	135318395	243	3.40	3	135318066-135318113	135318172-135318276	135318306-135318395
TU4678	chr1	135318426	135318664	239	5.72	1	135318426-135318664
TU4679	chr1	135318785	135318984	181	4.30	2	135318785-135318874	135318894-135318984
TU4680	chr1	135322099	135322605	507	7.72	1	135322099-135322605
TU4681	chr1	135322666	135323135	452	4.43	2	135322666-135322755	135322774-135323135
TU4682	chr1	135323205	135323892	670	10.27	3	135323205-135323657	135323669-135323770	135323778-135323892
TU4683	chr1	135323948	135324280	333	6.95	1	135323948-135324280
TU4684	chr1	135326294	135332146	5808	15.08	4	135326294-135326856	135326886-135328820	135328834-135330601	135330605-135332146
TU4685	chr1	135333448	135333654	185	4.44	2	135333448-135333538	135333561-135333654
TU4686	chr1	135335987	135336173	157	2.00	2	135335987-135336076	135336107-135336173
TU4687	chr1	135336460	135336847	328	2.04	3	135336460-135336547	135336571-135336737	135336775-135336847
TU4688	chr1	135337074	135337299	213	4.51	2	135337074-135337170	135337184-135337299
TU4689	chr1	135337981	135339027	992	11.11	4	135337981-135338580	135338595-135338815	135338824-135338919	135338953-135339027
TU4690	chr1	135339082	135340000	869	3.92	3	135339082-135339171	135339205-135339298	135339316-135340000
TU4691	chr1	135345365	135345663	299	4.61	1	135345365-135345663
TU4692	chr1	135345814	135347066	1168	9.54	3	135345814-135346795	135346818-135346913	135346977-135347066
TU4693	chr1	135347198	135347700	494	4.36	3	135347198-135347290	135347297-135347441	135347445-135347700
TU4694	chr1	135347703	135348182	480	8.35	1	135347703-135348182
TU4695	chr1	135349356	135349640	285	7.12	1	135349356-135349640
TU4696	chr1	135349652	135350060	368	3.63	3	135349652-135349744	135349770-135349949	135349966-135350060
TU4697	chr1	135350103	135350289	180	2.00	2	135350103-135350192	135350200-135350289
TU4698	chr1	135351028	135351392	363	4.90	2	135351028-135351118	135351121-135351392
TU4699	chr1	135879534	135879920	335	2.79	3	135879534-135879590	135879636-135879746	135879754-135879920
TU4700	chr1	135880107	135880312	189	2.94	2	135880107-135880201	135880219-135880312
TU4701	chr1	135892532	135893293	171	2.15	2	135892532-135892612	135893204-135893293
TU4702	chr1	135893637	135896503	296	2.44	3	135893637-135893726	135895254-135895406	135896451-135896503
TU4703	chr1	135935499	135935925	316	2.72	4	135935499-135935570	135935602-135935691	135935738-135935801	135935836-135935925
TU4704	chr1	135936107	135936485	371	5.66	2	135936107-135936199	135936208-135936485
TU4705	chr1	135936794	135937033	240	3.70	1	135936794-135937033
TU4706	chr1	135937108	135940231	3052	10.61	4	135937108-135937607	135937622-135938177	135938181-135940119	135940175-135940231
TU4707	chr1	135941123	135941309	180	2.00	2	135941123-135941212	135941220-135941309
TU4708	chr1	135959489	135963402	555	7.92	3	135959489-135959641	135959815-135960099	135963286-135963402
TU4709	chr1	135963450	135972857	1584	6.80	7	135963450-135963913	135965544-135965693	135968066-135968583	135969911-135969974	135970911-135971085	135972637-135972759	135972768-135972857
TU4710	chr1	135987343	135987681	306	2.99	3	135987343-135987443	135987463-135987577	135987592-135987681
TU4711	chr1	135989704	135989926	223	4.84	1	135989704-135989926
TU4712	chr1	135991834	135992006	168	2.03	2	135991834-135991923	135991929-135992006
TU4713	chr1	135993074	135993401	328	10.21	1	135993074-135993401
TU4714	chr1	135995395	135995616	222	5.80	1	135995395-135995616
TU4715	chr1	135995683	135995978	296	8.31	1	135995683-135995978
TU4716	chr1	135998332	135998532	180	2.00	2	135998332-135998421	135998443-135998532
TU4717	chr1	135999944	136000141	180	2.00	2	135999944-136000033	136000052-136000141
TU4718	chr1	136002057	136003541	472	10.04	2	136002057-136002138	136003152-136003541
TU4719	chr1	136046884	136047744	834	4.13	3	136046884-136046973	136046998-136047682	136047686-136047744
TU4720	chr1	136123098	136123298	180	2.00	2	136123098-136123187	136123209-136123298
TU4721	chr1	136136143	136136337	172	2.51	2	136136143-136136232	136136256-136136337
TU4722	chr1	136136895	136137106	180	3.46	2	136136895-136136984	136137017-136137106
TU4723	chr1	136162741	136162938	180	2.44	2	136162741-136162830	136162849-136162938
TU4724	chr1	136249640	136249869	230	5.02	1	136249640-136249869
TU4725	chr1	136252064	136255955	491	3.21	4	136252064-136252161	136253084-136253250	136254675-136254802	136255858-136255955
TU4726	chr1	136256239	136257340	183	2.95	2	136256239-136256326	136257246-136257340
TU4727	chr1	136257645	136258354	340	8.64	3	136257645-136257741	136257984-136258164	136258293-136258354
TU4728	chr1	136258592	136260520	940	3.48	6	136258592-136258681	136258750-136258913	136258918-136259325	136260052-136260166	136260341-136260413	136260431-136260520
TU4729	chr1	136261241	136262470	492	4.89	4	136261241-136261322	136261587-136261760	136261980-136262125	136262381-136262470
TU4730	chr1	136263101	136263283	183	4.44	1	136263101-136263283
TU4731	chr1	136263402	136263641	240	4.14	1	136263402-136263641
TU4732	chr1	136263647	136267071	1025	7.77	5	136263647-136263820	136265729-136266192	136266333-136266393	136266725-136266911	136266933-136267071
TU4733	chr1	136296806	136298255	1450	32.53	1	136296806-136298255
TU4734	chr1	136298295	136300534	1165	66.14	3	136298295-136299256	136299473-136299588	136300448-136300534
TU4735	chr1	136301029	136302089	300	13.92	3	136301029-136301091	136301672-136301733	136301915-136302089
TU4736	chr1	136302657	136303875	168	3.62	2	136302657-136302722	136303774-136303875
TU4737	chr1	136306002	136307796	390	29.65	3	136306002-136306086	136306991-136307172	136307674-136307796
TU4738	chr1	136310251	136322210	418	35.60	3	136310251-136310340	136313818-136314016	136322082-136322210
TU4739	chr1	136324776	136324979	180	2.00	2	136324776-136324865	136324890-136324979
TU4740	chr1	136333976	136334182	180	2.00	2	136333976-136334065	136334093-136334182
TU4741	chr1	136349683	136353833	336	4.64	4	136349683-136349772	136351525-136351618	136351727-136351817	136353773-136353833
TU4742	chr1	136354742	136359911	501	14.40	5	136354742-136354849	136354859-136354919	136355406-136355499	136359020-136359146	136359801-136359911
TU4743	chr1	136357170	136357399	230	2.93	1	136357170-136357399
TU4744	chr1	136357466	136357751	275	2.68	2	136357466-136357650	136357662-136357751
TU4745	chr1	136358553	136358759	207	5.30	1	136358553-136358759
TU4746	chr1	136370990	136371201	180	3.00	2	136370990-136371079	136371112-136371201
TU4747	chr1	136407025	136407193	152	2.03	2	136407025-136407114	136407132-136407193
TU4748	chr1	136408029	136408509	449	8.35	2	136408029-136408118	136408151-136408509
TU4749	chr1	136408621	136409998	1378	21.26	1	136408621-136409998
TU4750	chr1	136415926	136421454	815	34.99	2	136415926-136416583	136421298-136421454
TU4751	chr1	136441283	136441699	403	5.54	3	136441283-136441384	136441396-136441605	136441609-136441699
TU4752	chr1	136531395	136534183	235	3.06	2	136531395-136531484	136534039-136534183
TU4753	chr1	136540929	136541135	180	2.00	2	136540929-136541018	136541046-136541135
TU4754	chr1	136542194	136542397	180	2.00	2	136542194-136542283	136542308-136542397
TU4755	chr1	136542714	136543061	253	2.85	3	136542714-136542774	136542850-136542951	136542972-136543061
TU4756	chr1	136552662	136552872	204	3.31	2	136552662-136552775	136552783-136552872
TU4757	chr1	136553354	136557797	4444	154.24	1	136553354-136557797
TU4758	chr1	136557805	136561362	3506	230.15	2	136557805-136561255	136561308-136561362
TU4759	chr1	136576646	136578963	356	6.42	3	136576646-136576731	136578005-136578143	136578833-136578963
TU4760	chr1	136584269	136584478	193	2.71	2	136584269-136584358	136584376-136584478
TU4761	chr1	136584507	136584814	280	3.99	3	136584507-136584596	136584603-136584702	136584725-136584814
TU4762	chr1	136614201	136614421	180	2.00	2	136614201-136614290	136614332-136614421
TU4763	chr1	136629541	136629743	180	2.00	2	136629541-136629630	136629654-136629743
TU4764	chr1	136629963	136630158	180	2.43	2	136629963-136630052	136630069-136630158
TU4765	chr1	136646583	136646785	181	3.00	2	136646583-136646673	136646696-136646785
TU4766	chr1	136658401	136658602	180	2.99	2	136658401-136658490	136658513-136658602
TU4767	chr1	136663153	136663339	180	2.00	2	136663153-136663242	136663250-136663339
TU4768	chr1	136668162	136683686	882	6.63	5	136668162-136668319	136672315-136672421	136673653-136673864	136680246-136680452	136683489-136683686
TU4769	chr1	136672803	136673002	171	2.00	2	136672803-136672887	136672917-136673002
TU4770	chr1	136675534	136675734	180	3.00	2	136675534-136675623	136675645-136675734
TU4771	chr1	136676585	136676774	180	2.87	2	136676585-136676674	136676685-136676774
TU4772	chr1	136684285	136684482	180	3.00	2	136684285-136684374	136684393-136684482
TU4773	chr1	136685101	136685315	180	2.00	2	136685101-136685190	136685226-136685315
TU4774	chr1	136686813	136687571	289	8.83	2	136686813-136687017	136687488-136687571
TU4775	chr1	136687937	136688135	180	2.92	2	136687937-136688026	136688046-136688135
TU4776	chr1	136689598	136689819	215	3.65	2	136689598-136689709	136689717-136689819
TU4777	chr1	136691540	136691741	180	2.00	2	136691540-136691629	136691652-136691741
TU4778	chr1	136693148	136693349	180	2.87	2	136693148-136693237	136693260-136693349
TU4779	chr1	136696246	136699818	386	3.80	4	136696246-136696335	136696771-136696901	136698276-136698351	136699730-136699818
TU4780	chr1	136698894	136699088	180	2.00	2	136698894-136698983	136698999-136699088
TU4781	chr1	136701450	136707292	366	9.80	3	136701450-136701535	136706519-136706688	136707183-136707292
TU4782	chr1	136708695	136710085	195	3.42	2	136708695-136708784	136709981-136710085
TU4783	chr1	136714969	136715179	180	2.00	2	136714969-136715058	136715090-136715179
TU4784	chr1	136715372	136715564	180	2.26	2	136715372-136715461	136715475-136715564
TU4785	chr1	136719954	136720159	176	2.00	2	136719954-136720043	136720074-136720159
TU4786	chr1	136723180	136723366	180	2.72	2	136723180-136723269	136723277-136723366
TU4787	chr1	136726355	136733255	183	3.30	2	136726355-136726444	136733163-136733255
TU4788	chr1	136729295	136729513	180	2.00	2	136729295-136729384	136729424-136729513
TU4789	chr1	136750338	136750526	180	2.93	2	136750338-136750427	136750437-136750526
TU4790	chr1	136751274	136751474	192	3.43	2	136751274-136751372	136751382-136751474
TU4791	chr1	136760903	136761099	165	2.00	2	136760903-136760978	136761011-136761099
TU4792	chr1	136766871	136767897	162	2.62	2	136766871-136766960	136767826-136767897
TU4793	chr1	136770003	136770503	167	2.00	2	136770003-136770081	136770416-136770503
TU4794	chr1	136770642	136770837	180	2.00	2	136770642-136770731	136770748-136770837
TU4795	chr1	136772047	136774536	668	4.68	3	136772047-136772136	136773632-136773683	136774011-136774536
TU4796	chr1	136775358	136775587	230	14.03	1	136775358-136775587
TU4797	chr1	136906543	136907217	644	12.33	4	136906543-136906637	136906652-136906757	136906771-136907123	136907128-136907217
TU4798	chr1	136907415	136907851	437	9.68	1	136907415-136907851
TU4799	chr1	136909818	136910199	321	3.52	4	136909818-136909867	136909883-136909981	136909999-136910089	136910119-136910199
TU4800	chr1	136910489	136910957	325	2.58	4	136910489-136910579	136910625-136910714	136910795-136910887	136910907-136910957
TU4801	chr1	136911196	136911474	279	5.65	1	136911196-136911474
TU4802	chr1	137316402	137317411	941	8.47	3	137316402-137316493	137316510-137317311	137317365-137317411
TU4803	chr1	137317438	137319306	1316	14.83	5	137317438-137318302	137318344-137318433	137318457-137318548	137318566-137318727	137319200-137319306
TU4804	chr1	137319829	137320043	210	3.26	2	137319829-137319944	137319950-137320043
TU4805	chr1	137320062	137321785	321	4.46	3	137320062-137320131	137320530-137320690	137321696-137321785
TU4806	chr1	137321831	137324482	793	5.42	5	137321831-137322009	137323785-137323925	137323966-137324112	137324128-137324363	137324393-137324482
TU4807	chr1	137324920	137325217	298	5.42	1	137324920-137325217
TU4808	chr1	137360531	137361721	1191	15.20	1	137360531-137361721
TU4809	chr1	137362867	137364104	286	22.51	3	137362867-137363028	137363878-137363955	137364059-137364104
TU4810	chr1	137365743	137374614	687	4.90	7	137365743-137365806	137367129-137367223	137368633-137368740	137368973-137369073	137370418-137370582	137374252-137374309	137374519-137374614
TU4811	chr1	137371437	137371639	180	2.95	2	137371437-137371526	137371550-137371639
TU4812	chr1	137384400	137388681	278	5.15	3	137384400-137384504	137385659-137385741	137388592-137388681
TU4813	chr1	137441502	137442262	222	3.09	3	137441502-137441562	137442095-137442196	137442204-137442262
TU4814	chr1	137442930	137443391	223	2.93	2	137442930-137443001	137443241-137443391
TU4815	chr1	137443518	137444463	256	4.05	2	137443518-137443570	137444261-137444463
TU4816	chr1	137448123	137448467	345	29.12	1	137448123-137448467
TU4817	chr1	137448778	137449733	956	49.32	1	137448778-137449733
TU4818	chr1	137450024	137450456	433	17.70	1	137450024-137450456
TU4819	chr1	137520367	137521838	1469	26.95	2	137520367-137521632	137521636-137521838
TU4820	chr1	137573915	137577070	603	7.06	6	137573915-137574087	137574740-137574824	137574957-137575063	137575707-137575778	137576088-137576177	137576995-137577070
TU4821	chr1	137712054	137712250	180	2.68	2	137712054-137712143	137712161-137712250
TU4822	chr1	137712533	137712752	201	2.89	2	137712533-137712622	137712642-137712752
TU4823	chr1	137713446	137713891	374	3.67	4	137713446-137713535	137713561-137713650	137713689-137713792	137713802-137713891
TU4824	chr1	138285357	138285560	180	3.00	2	138285357-138285446	138285471-138285560
TU4825	chr1	138363396	138363585	180	2.00	2	138363396-138363485	138363496-138363585
TU4826	chr1	139480048	139480254	180	2.00	2	139480048-139480137	139480165-139480254
TU4827	chr1	139495774	139495987	180	3.00	2	139495774-139495863	139495898-139495987
TU4828	chr1	139496142	139496338	180	3.94	2	139496142-139496231	139496249-139496338
TU4829	chr1	139496664	139496867	180	3.79	2	139496664-139496753	139496778-139496867
TU4830	chr1	139497569	139497791	211	2.36	2	139497569-139497673	139497686-139497791
TU4831	chr1	139502634	139502835	180	2.00	2	139502634-139502723	139502746-139502835
TU4832	chr1	139505578	139505791	180	2.00	2	139505578-139505667	139505702-139505791
TU4833	chr1	139505893	139506144	252	2.72	1	139505893-139506144
TU4834	chr1	139506164	139506399	236	2.90	1	139506164-139506399
TU4835	chr1	139508722	139508922	180	2.00	2	139508722-139508811	139508833-139508922
TU4836	chr1	139515619	139515820	180	3.00	2	139515619-139515708	139515731-139515820
TU4837	chr1	139516177	139516532	304	8.19	3	139516177-139516266	139516314-139516408	139516414-139516532
TU4838	chr1	139516611	139516822	202	4.58	2	139516611-139516720	139516731-139516822
TU4839	chr1	139517523	139517808	286	3.64	1	139517523-139517808
TU4840	chr1	139518576	139518783	182	2.56	2	139518576-139518665	139518692-139518783
TU4841	chr1	139518826	139519027	181	3.35	2	139518826-139518916	139518938-139519027
TU4842	chr1	139519178	139519634	385	8.86	3	139519178-139519226	139519276-139519367	139519391-139519634
TU4843	chr1	139519726	139520146	421	6.85	1	139519726-139520146
TU4844	chr1	139520257	139548769	1018	18.95	8	139520257-139520367	139522935-139523108	139529353-139529475	139530057-139530140	139533962-139534146	139537536-139537662	139539086-139539209	139548680-139548769
TU4845	chr1	139542577	139542781	180	2.12	2	139542577-139542666	139542692-139542781
TU4846	chr1	139543434	139543624	180	2.94	2	139543434-139543523	139543535-139543624
TU4847	chr1	139543670	139543874	180	2.94	2	139543670-139543759	139543785-139543874
TU4848	chr1	139544858	139545169	259	2.42	3	139544858-139544947	139544975-139545064	139545091-139545169
TU4849	chr1	139546271	139546587	276	3.56	3	139546271-139546360	139546382-139546477	139546498-139546587
TU4850	chr1	139547045	139547248	194	3.15	2	139547045-139547134	139547145-139547248
TU4851	chr1	139547404	139547602	174	2.00	2	139547404-139547488	139547514-139547602
TU4852	chr1	139638820	139639058	239	3.28	1	139638820-139639058
TU4853	chr1	139639263	139639643	381	3.76	1	139639263-139639643
TU4854	chr1	139639850	139640032	155	2.00	2	139639850-139639914	139639943-139640032
TU4855	chr1	139640447	139640879	419	14.67	3	139640447-139640549	139640554-139640759	139640770-139640879
TU4856	chr1	139641156	139641379	191	3.59	2	139641156-139641256	139641290-139641379
TU4857	chr1	139641582	139641837	256	6.39	1	139641582-139641837
TU4858	chr1	139642395	139642865	446	9.40	4	139642395-139642492	139642499-139642607	139642618-139642766	139642776-139642865
TU4859	chr1	139642927	139645643	571	5.62	3	139642927-139643016	139643035-139643425	139645554-139645643
TU4860	chr1	139652718	139652925	180	2.94	2	139652718-139652807	139652836-139652925
TU4861	chr1	139656294	139656660	322	2.24	3	139656294-139656383	139656404-139656545	139656571-139656660
TU4862	chr1	139693849	139694049	180	2.00	2	139693849-139693938	139693960-139694049
TU4863	chr1	139697322	139697490	153	4.81	2	139697322-139697415	139697432-139697490
TU4864	chr1	139716395	139716579	180	2.00	2	139716395-139716484	139716490-139716579
TU4865	chr1	139724852	139725064	180	2.00	2	139724852-139724941	139724975-139725064
TU4866	chr1	139730560	139730751	180	2.00	2	139730560-139730649	139730662-139730751
TU4867	chr1	139734365	139734566	180	2.75	2	139734365-139734454	139734477-139734566
TU4868	chr1	139735419	139735623	169	2.37	2	139735419-139735508	139735545-139735623
TU4869	chr1	139735950	139736163	195	2.27	2	139735950-139736071	139736091-139736163
TU4870	chr1	139750858	139751050	180	2.54	2	139750858-139750947	139750961-139751050
TU4871	chr1	139754463	139754669	180	2.00	2	139754463-139754552	139754580-139754669
TU4872	chr1	139760073	139760290	180	2.00	2	139760073-139760162	139760201-139760290
TU4873	chr1	139762241	139762442	202	2.80	1	139762241-139762442
TU4874	chr1	139787281	139787488	180	2.00	2	139787281-139787370	139787399-139787488
TU4875	chr1	139808029	139808406	332	2.17	3	139808029-139808118	139808150-139808301	139808317-139808406
TU4876	chr1	139835551	139835743	180	2.00	2	139835551-139835640	139835654-139835743
[truncated: 3,539,880 more chars]
