# Supplementary material for: A global view of porcine transcriptome in three tissues from a full-sib pair with extreme phenotypes in growth and fat deposition by paired-end RNA sequencing
Source: BMC Genomics. 2011 Sep 10;12:448. doi: 10.1186/1471-2164-12-448 (PMC3188532; doi:10.1186/1471-2164-12-448)
Supplement: Additional file 3 — Table S2. Novel transcript units identified in each sample. [file 1471-2164-12-448-S3.ZIP › Table S2-6. Novel transcript Units discovered in 2270 LD.txt]

Novel TU ID	Chromosome	Start	End	Length (bp)	Reads Number per bp	Exon Number	Exons coordinates
TU1	chr1	14717	14923	196	3.88	2	14717-14806	14818-14923
TU2	chr1	15525	15704	171	7.98	2	15525-15593	15603-15704
TU3	chr1	24477	24670	180	3.84	2	24477-24566	24581-24670
TU4	chr1	24895	25078	180	2.00	2	24895-24984	24989-25078
TU5	chr1	26923	27145	208	2.58	2	26923-27012	27028-27145
TU6	chr1	364344	364523	180	2.00	1	364344-364523
TU7	chr1	371108	371296	180	2.00	2	371108-371197	371207-371296
TU8	chr1	371695	371908	180	2.83	2	371695-371784	371819-371908
TU9	chr1	378540	388062	551	3.31	5	378540-378629	379128-379276	380808-380897	383583-383723	387982-388062
TU10	chr1	383087	383281	180	2.30	2	383087-383176	383192-383281
TU11	chr1	383923	384518	482	6.40	5	383923-383998	384031-384120	384193-384304	384306-384419	384429-384518
TU12	chr1	388377	388551	164	6.32	2	388377-388476	388488-388551
TU13	chr1	439317	439523	180	2.00	2	439317-439406	439434-439523
TU14	chr1	528968	529184	180	2.00	2	528968-529057	529095-529184
TU15	chr1	535812	536013	185	3.21	2	535812-535901	535919-536013
TU16	chr1	537654	538115	431	7.88	2	537654-537742	537774-538115
TU17	chr1	538234	540247	656	5.41	3	538234-538354	538363-538801	540152-540247
TU18	chr1	548706	548889	180	2.85	2	548706-548795	548800-548889
TU19	chr1	550334	550552	219	3.05	1	550334-550552
TU20	chr1	550734	550962	229	3.14	1	550734-550962
TU21	chr1	552615	552815	201	7.98	1	552615-552815
TU22	chr1	553048	553249	180	2.89	2	553048-553137	553160-553249
TU23	chr1	553974	554944	187	2.34	2	553974-554085	554870-554944
TU24	chr1	554214	554413	200	2.38	1	554214-554413
TU25	chr1	556149	556482	228	2.21	3	556149-556196	556298-556387	556393-556482
TU26	chr1	556746	558835	375	5.61	2	556746-556836	558552-558835
TU27	chr1	557783	558101	298	3.27	3	557783-557872	557886-558003	558012-558101
TU28	chr1	558918	559210	263	2.19	2	558918-559007	559038-559210
TU29	chr1	560004	560213	200	2.84	2	560004-560093	560104-560213
TU30	chr1	560438	560919	381	3.08	4	560438-560527	560539-560649	560685-560774	560830-560919
TU31	chr1	717770	717952	180	2.00	2	717770-717859	717863-717952
TU32	chr1	900689	900883	180	2.00	2	900689-900778	900794-900883
TU33	chr1	929330	931713	502	4.35	2	929330-929550	931433-931713
TU34	chr1	935079	937185	231	2.22	2	935079-935237	937114-937185
TU35	chr1	937854	938995	240	5.26	2	937854-937948	938851-938995
TU36	chr1	940933	947597	1127	16.37	7	940933-941022	941527-941752	943120-943234	943960-944112	945411-945533	945996-946202	947385-947597
TU37	chr1	943555	943759	180	3.00	2	943555-943644	943670-943759
TU38	chr1	948080	948306	227	4.65	1	948080-948306
TU39	chr1	948826	949666	188	10.96	2	948826-948882	949536-949666
TU40	chr1	1240339	1241355	220	2.78	3	1240339-1240432	1240435-1240484	1241280-1241355
TU41	chr1	2090706	2091977	265	3.71	2	2090706-2090795	2091803-2091977
TU42	chr1	2091225	2091412	180	2.46	2	2091225-2091314	2091323-2091412
TU43	chr1	2092824	2093192	342	3.05	2	2092824-2092902	2092930-2093192
TU44	chr1	2093597	2093899	298	5.41	3	2093597-2093686	2093691-2093802	2093804-2093899
TU45	chr1	2094468	2094769	269	3.01	3	2094468-2094537	2094565-2094673	2094680-2094769
TU46	chr1	2094939	2095146	208	5.20	1	2094939-2095146
TU47	chr1	2096572	2096783	180	4.37	2	2096572-2096661	2096694-2096783
TU48	chr1	2097225	2097427	180	2.86	2	2097225-2097314	2097338-2097427
TU49	chr1	2098175	2098426	252	4.36	1	2098175-2098426
TU50	chr1	2098796	2098950	155	2.14	1	2098796-2098950
TU51	chr1	2099649	2099863	175	2.29	2	2099649-2099738	2099779-2099863
TU52	chr1	2099954	2100158	180	2.46	2	2099954-2100043	2100069-2100158
TU53	chr1	2101682	2102018	328	5.24	2	2101682-2101916	2101926-2102018
TU54	chr1	2102713	2102920	208	2.67	1	2102713-2102920
TU55	chr1	2103248	2103477	230	6.49	1	2103248-2103477
TU56	chr1	2104020	2107631	1094	7.18	3	2104020-2104109	2105846-2105928	2106711-2107631
TU57	chr1	2105179	2105374	180	2.00	2	2105179-2105268	2105285-2105374
TU58	chr1	2105576	2105730	155	2.58	1	2105576-2105730
TU59	chr1	2107699	2108450	744	12.26	2	2107699-2107970	2107979-2108450
TU60	chr1	2120442	2120635	180	3.00	2	2120442-2120531	2120546-2120635
TU61	chr1	2138932	2139480	180	2.84	2	2138932-2139029	2139399-2139480
TU62	chr1	2183698	2183899	180	3.00	2	2183698-2183787	2183810-2183899
TU63	chr1	2260524	2260732	180	2.00	2	2260524-2260613	2260643-2260732
TU64	chr1	2262833	2263034	180	2.00	2	2262833-2262922	2262945-2263034
TU65	chr1	2267139	2267357	180	2.00	2	2267139-2267228	2267268-2267357
TU66	chr1	2278214	2287301	647	11.39	4	2278214-2278411	2282360-2282477	2283943-2284105	2287134-2287301
TU67	chr1	2445326	2445522	180	2.62	2	2445326-2445415	2445433-2445522
TU68	chr1	2456150	2457958	228	2.76	2	2456150-2456287	2457869-2457958
TU69	chr1	2661484	2661664	180	2.00	2	2661484-2661573	2661575-2661664
TU70	chr1	2662205	2662414	180	3.26	2	2662205-2662294	2662325-2662414
TU71	chr1	2663248	2663453	190	2.64	2	2663248-2663347	2663364-2663453
TU72	chr1	2664423	2665436	230	2.48	2	2664423-2664521	2665306-2665436
TU73	chr1	2665583	2665808	211	4.29	2	2665583-2665686	2665702-2665808
TU74	chr1	2667002	2667195	180	3.61	2	2667002-2667091	2667106-2667195
TU75	chr1	2667721	2667929	180	2.87	2	2667721-2667810	2667840-2667929
TU76	chr1	2671532	2671735	180	2.00	2	2671532-2671621	2671646-2671735
TU77	chr1	2671882	2672073	184	2.42	2	2671882-2671975	2671984-2672073
TU78	chr1	2672418	2672630	180	3.00	2	2672418-2672507	2672541-2672630
TU79	chr1	2675191	2675407	180	2.00	2	2675191-2675280	2675318-2675407
TU80	chr1	2698459	2699364	519	308.16	2	2698459-2698924	2699312-2699364
TU81	chr1	2700380	2700812	422	4.59	2	2700380-2700475	2700487-2700812
TU82	chr1	2700815	2701019	190	4.18	2	2700815-2700904	2700920-2701019
TU83	chr1	2701216	2701953	691	6.59	2	2701216-2701305	2701353-2701953
TU84	chr1	2702047	2702339	293	5.40	1	2702047-2702339
TU85	chr1	2702448	2702652	205	4.20	1	2702448-2702652
TU86	chr1	2702779	2703227	437	4.01	3	2702779-2702868	2702878-2703134	2703138-2703227
TU87	chr1	2703279	2703507	218	5.56	2	2703279-2703399	2703411-2703507
TU88	chr1	2703660	2704124	415	5.83	2	2703660-2703984	2704035-2704124
TU89	chr1	2704230	2704436	202	4.74	2	2704230-2704321	2704327-2704436
TU90	chr1	2704481	2704690	197	5.22	2	2704481-2704577	2704591-2704690
TU91	chr1	2704779	2705053	275	5.53	1	2704779-2705053
TU92	chr1	2705149	2705679	531	6.50	1	2705149-2705679
TU93	chr1	2705751	2706003	253	7.33	1	2705751-2706003
TU94	chr1	2707003	2707205	180	2.00	2	2707003-2707092	2707116-2707205
TU95	chr1	2707273	2707554	282	5.49	1	2707273-2707554
TU96	chr1	2708353	2709004	615	7.02	2	2708353-2708442	2708480-2709004
TU97	chr1	2709011	2709202	180	5.38	2	2709011-2709100	2709113-2709202
TU98	chr1	2728912	2731030	2039	8.53	7	2728912-2729149	2729156-2729245	2729270-2730010	2730020-2730132	2730153-2730460	2730473-2730910	2730920-2731030
TU99	chr1	2731077	2733541	869	7.63	5	2731077-2731152	2731182-2731308	2731322-2731653	2731657-2731870	2733422-2733541
TU100	chr1	2737762	2737990	229	4.63	1	2737762-2737990
TU101	chr1	2744323	2744521	166	2.00	2	2744323-2744412	2744446-2744521
TU102	chr1	2745525	2759801	370	6.54	4	2745525-2745596	2753494-2753581	2755065-2755183	2759711-2759801
TU103	chr1	2770825	2771023	180	2.00	2	2770825-2770914	2770934-2771023
TU104	chr1	2802946	2803144	180	2.00	2	2802946-2803035	2803055-2803144
TU105	chr1	2836974	2837167	180	2.00	2	2836974-2837063	2837078-2837167
TU106	chr1	2852598	2852800	180	2.00	2	2852598-2852687	2852711-2852800
TU107	chr1	2853140	2853339	180	3.00	2	2853140-2853229	2853250-2853339
TU108	chr1	2862833	2863041	180	2.00	2	2862833-2862922	2862952-2863041
TU109	chr1	2868992	2869187	180	2.00	2	2868992-2869081	2869098-2869187
TU110	chr1	2874799	2875000	180	2.75	2	2874799-2874888	2874911-2875000
TU111	chr1	2881879	2882088	180	2.00	2	2881879-2881968	2881999-2882088
TU112	chr1	2885190	2885385	180	3.50	2	2885190-2885279	2885296-2885385
TU113	chr1	2885415	2885601	180	2.00	2	2885415-2885504	2885512-2885601
TU114	chr1	2893306	2893510	180	2.00	2	2893306-2893395	2893421-2893510
TU115	chr1	2896294	2896502	180	2.00	2	2896294-2896383	2896413-2896502
TU116	chr1	2910729	2910930	180	3.00	2	2910729-2910818	2910841-2910930
TU117	chr1	2916803	2916984	158	2.00	2	2916803-2916891	2916916-2916984
TU118	chr1	2955733	2955927	180	2.00	2	2955733-2955822	2955838-2955927
TU119	chr1	2961073	2961260	180	2.00	2	2961073-2961162	2961171-2961260
TU120	chr1	2971317	2971484	168	5.11	1	2971317-2971484
TU121	chr1	2980963	2981157	180	2.11	2	2980963-2981052	2981068-2981157
TU122	chr1	3365823	3366030	180	3.00	2	3365823-3365912	3365941-3366030
TU123	chr1	3493832	3494025	180	3.00	2	3493832-3493921	3493936-3494025
TU124	chr1	3514329	3514522	180	2.00	2	3514329-3514418	3514433-3514522
TU125	chr1	3607761	3607951	180	3.00	2	3607761-3607850	3607862-3607951
TU126	chr1	3620409	3620595	180	3.00	2	3620409-3620498	3620506-3620595
TU127	chr1	3672858	3673063	180	2.00	2	3672858-3672947	3672974-3673063
TU128	chr1	3843684	3843872	180	2.00	2	3843684-3843773	3843783-3843872
TU129	chr1	3861975	3862182	180	2.00	2	3861975-3862064	3862093-3862182
TU130	chr1	4178767	4178956	168	2.94	2	4178767-4178864	4178887-4178956
TU131	chr1	4179914	4180111	198	3.73	1	4179914-4180111
TU132	chr1	4180940	4181130	180	2.00	2	4180940-4181029	4181041-4181130
TU133	chr1	4181370	4181565	180	2.00	2	4181370-4181459	4181476-4181565
TU134	chr1	5077107	5077294	180	2.00	2	5077107-5077196	5077205-5077294
TU135	chr1	5232919	5242553	168	2.00	2	5232919-5232996	5242464-5242553
TU136	chr1	5578730	5578925	180	2.00	2	5578730-5578819	5578836-5578925
TU137	chr1	5578940	5579129	187	4.81	2	5578940-5579033	5579037-5579129
TU138	chr1	5580603	5580810	180	2.40	2	5580603-5580692	5580721-5580810
TU139	chr1	5581481	5581935	445	4.19	2	5581481-5581689	5581700-5581935
TU140	chr1	5582390	5582621	204	4.49	2	5582390-5582479	5582508-5582621
TU141	chr1	5583574	5583808	235	3.06	1	5583574-5583808
TU142	chr1	5583879	5584064	186	3.74	1	5583879-5584064
TU143	chr1	5584456	5584645	180	3.90	2	5584456-5584545	5584556-5584645
TU144	chr1	5584780	5587124	2333	66.64	2	5584780-5585634	5585647-5587124
TU145	chr1	5587150	5587959	805	50.69	2	5587150-5587242	5587248-5587959
TU146	chr1	5588026	5589683	1658	154.38	1	5588026-5589683
TU147	chr1	5591279	5591623	345	27.89	1	5591279-5591623
TU148	chr1	5591664	5592335	672	75.77	1	5591664-5592335
TU149	chr1	5592338	5593197	860	69.55	1	5592338-5593197
TU150	chr1	5699869	5700081	180	2.50	2	5699869-5699958	5699992-5700081
TU151	chr1	5700706	5700904	182	2.87	2	5700706-5700797	5700815-5700904
TU152	chr1	5708449	5708651	180	2.00	2	5708449-5708538	5708562-5708651
TU153	chr1	5708959	5709143	151	2.00	2	5708959-5709048	5709083-5709143
TU154	chr1	5709470	5709674	180	2.00	2	5709470-5709559	5709585-5709674
TU155	chr1	5710149	5710350	168	2.00	2	5710149-5710237	5710272-5710350
TU156	chr1	5718400	5718622	176	2.26	2	5718400-5718489	5718537-5718622
TU157	chr1	5718843	5719261	374	4.18	3	5718843-5718932	5718964-5719109	5719124-5719261
TU158	chr1	5722693	5722882	180	3.00	2	5722693-5722782	5722793-5722882
TU159	chr1	5723163	5723359	180	2.00	2	5723163-5723252	5723270-5723359
TU160	chr1	5723897	5724098	180	2.00	2	5723897-5723986	5724009-5724098
TU161	chr1	5725368	5725585	218	7.25	1	5725368-5725585
TU162	chr1	5725811	5726032	215	3.50	2	5725811-5725925	5725933-5726032
TU163	chr1	5726448	5726887	440	11.28	1	5726448-5726887
TU164	chr1	5727055	5727263	209	3.44	1	5727055-5727263
TU165	chr1	5727342	5727518	177	7.47	1	5727342-5727518
TU166	chr1	5728076	5728464	389	7.53	1	5728076-5728464
TU167	chr1	5728627	5729195	542	3.63	3	5728627-5728716	5728729-5729090	5729106-5729195
TU168	chr1	5729856	5730049	180	2.00	2	5729856-5729945	5729960-5730049
TU169	chr1	5730427	5731365	797	3.72	6	5730427-5730516	5730555-5730644	5730678-5730800	5730807-5730918	5730979-5731244	5731250-5731365
TU170	chr1	5732796	5733009	180	2.00	2	5732796-5732885	5732920-5733009
TU171	chr1	5734008	5734989	939	6.14	3	5734008-5734118	5734153-5734928	5734938-5734989
TU172	chr1	5737656	5737857	202	3.03	1	5737656-5737857
TU173	chr1	5738462	5738650	180	2.00	2	5738462-5738551	5738561-5738650
TU174	chr1	5743091	5743290	180	2.00	2	5743091-5743180	5743201-5743290
TU175	chr1	5745631	5745813	181	2.73	2	5745631-5745720	5745723-5745813
TU176	chr1	5746571	5746805	215	3.33	2	5746571-5746660	5746681-5746805
TU177	chr1	5747071	5747348	278	4.81	1	5747071-5747348
TU178	chr1	5748153	5748344	180	2.00	2	5748153-5748242	5748255-5748344
TU179	chr1	5748896	5749086	180	4.90	2	5748896-5748985	5748997-5749086
TU180	chr1	5749903	5750101	180	2.00	2	5749903-5749992	5750012-5750101
TU181	chr1	5750144	5750345	180	2.00	2	5750144-5750233	5750256-5750345
TU182	chr1	5752138	5752321	180	2.32	2	5752138-5752227	5752232-5752321
TU183	chr1	5758910	5759117	180	2.00	2	5758910-5758999	5759028-5759117
TU184	chr1	5759735	5759937	180	3.00	2	5759735-5759824	5759848-5759937
TU185	chr1	5765030	5765241	212	4.25	1	5765030-5765241
TU186	chr1	5770524	5770782	259	3.29	1	5770524-5770782
TU187	chr1	5771155	5771363	198	2.93	2	5771155-5771262	5771274-5771363
TU188	chr1	5773230	5773438	180	2.45	2	5773230-5773319	5773349-5773438
TU189	chr1	5806366	5806559	180	2.00	2	5806366-5806455	5806470-5806559
TU190	chr1	6298876	6299064	180	3.95	2	6298876-6298965	6298975-6299064
TU191	chr1	6299847	6300258	406	8.04	2	6299847-6300154	6300161-6300258
TU192	chr1	6300383	6300588	194	3.56	2	6300383-6300486	6300499-6300588
TU193	chr1	6301313	6301611	190	2.03	3	6301313-6301362	6301469-6301558	6301562-6301611
TU194	chr1	6302889	6303087	163	2.00	2	6302889-6302969	6303006-6303087
TU195	chr1	6315034	6315229	180	2.00	2	6315034-6315123	6315140-6315229
TU196	chr1	6317392	6317705	314	2.42	1	6317392-6317705
TU197	chr1	6322838	6323045	180	2.00	2	6322838-6322927	6322956-6323045
TU198	chr1	6369291	6369479	180	3.00	2	6369291-6369380	6369390-6369479
TU199	chr1	6386135	6386340	180	3.00	2	6386135-6386224	6386251-6386340
TU200	chr1	6413200	6413409	180	2.00	2	6413200-6413289	6413320-6413409
TU201	chr1	6416408	6416594	180	2.91	2	6416408-6416497	6416505-6416594
TU202	chr1	6416918	6417105	180	2.00	2	6416918-6417007	6417016-6417105
TU203	chr1	6417405	6417747	285	2.49	3	6417405-6417494	6417512-6417618	6417660-6417747
TU204	chr1	6418962	6419201	240	3.00	1	6418962-6419201
TU205	chr1	6427956	6428149	180	2.00	2	6427956-6428045	6428060-6428149
TU206	chr1	6455437	6455619	180	3.00	2	6455437-6455526	6455530-6455619
TU207	chr1	6455814	6456006	180	2.00	2	6455814-6455903	6455917-6456006
TU208	chr1	6456727	6456899	173	4.16	1	6456727-6456899
TU209	chr1	6456986	6457186	180	3.00	2	6456986-6457075	6457097-6457186
TU210	chr1	6458175	6458355	180	2.54	2	6458175-6458264	6458266-6458355
TU211	chr1	6458994	6459210	179	2.00	2	6458994-6459083	6459122-6459210
TU212	chr1	6462183	6462393	180	2.00	2	6462183-6462272	6462304-6462393
TU213	chr1	6466929	6467130	180	2.41	2	6466929-6467018	6467041-6467130
TU214	chr1	6470454	6470665	180	2.00	2	6470454-6470543	6470576-6470665
TU215	chr1	6483119	6483318	180	3.00	2	6483119-6483208	6483229-6483318
TU216	chr1	6484555	6484763	180	2.00	2	6484555-6484644	6484674-6484763
TU217	chr1	6485132	6485427	286	3.15	3	6485132-6485221	6485225-6485330	6485338-6485427
TU218	chr1	6485452	6485660	180	2.40	2	6485452-6485541	6485571-6485660
TU219	chr1	6485988	6486178	180	2.00	2	6485988-6486077	6486089-6486178
TU220	chr1	6489048	6489302	255	2.82	1	6489048-6489302
TU221	chr1	6490778	6490964	150	2.00	2	6490778-6490848	6490886-6490964
TU222	chr1	6492611	6492811	180	3.92	2	6492611-6492700	6492722-6492811
TU223	chr1	6498201	6498386	180	2.98	2	6498201-6498290	6498297-6498386
TU224	chr1	6500153	6500395	243	5.93	1	6500153-6500395
TU225	chr1	6500923	6501129	207	4.35	1	6500923-6501129
TU226	chr1	6502049	6502241	183	3.60	2	6502049-6502141	6502152-6502241
TU227	chr1	6503337	6503743	407	4.25	1	6503337-6503743
TU228	chr1	6503937	6504365	398	3.49	2	6503937-6504026	6504058-6504365
TU229	chr1	6504724	6504923	172	2.00	2	6504724-6504805	6504834-6504923
TU230	chr1	6505006	6505208	180	3.41	2	6505006-6505095	6505119-6505208
TU231	chr1	6505972	6506179	208	3.03	1	6505972-6506179
TU232	chr1	6521143	6521319	157	2.00	2	6521143-6521214	6521235-6521319
TU233	chr1	6523027	6523286	260	3.46	1	6523027-6523286
TU234	chr1	6523394	6523580	156	2.00	2	6523394-6523459	6523491-6523580
TU235	chr1	6524662	6524854	180	2.00	2	6524662-6524751	6524765-6524854
TU236	chr1	6525211	6525440	230	7.00	1	6525211-6525440
TU237	chr1	6525946	6526157	197	4.68	2	6525946-6526047	6526063-6526157
TU238	chr1	6526210	6526416	180	2.00	2	6526210-6526299	6526327-6526416
TU239	chr1	6527863	6528051	164	2.00	2	6527863-6527936	6527962-6528051
TU240	chr1	6535652	6535854	203	2.66	1	6535652-6535854
TU241	chr1	6536156	6536356	180	3.00	2	6536156-6536245	6536267-6536356
TU242	chr1	6537220	6537420	180	2.00	2	6537220-6537309	6537331-6537420
TU243	chr1	6537563	6537740	178	2.02	1	6537563-6537740
TU244	chr1	6537764	6538038	209	2.33	2	6537764-6537889	6537956-6538038
TU245	chr1	6538446	6538654	180	2.54	2	6538446-6538535	6538565-6538654
TU246	chr1	6540632	6540830	180	2.97	2	6540632-6540721	6540741-6540830
TU247	chr1	6540906	6541103	180	2.97	2	6540906-6540995	6541014-6541103
TU248	chr1	6543497	6543697	180	2.36	2	6543497-6543586	6543608-6543697
TU249	chr1	6550113	6550306	180	2.00	2	6550113-6550202	6550217-6550306
TU250	chr1	6558680	6558885	180	3.94	2	6558680-6558769	6558796-6558885
TU251	chr1	6583882	6584069	180	2.00	2	6583882-6583971	6583980-6584069
TU252	chr1	6591160	6591360	180	2.00	2	6591160-6591249	6591271-6591360
TU253	chr1	6599012	6599203	180	2.00	2	6599012-6599101	6599114-6599203
TU254	chr1	6607616	6607806	180	2.00	2	6607616-6607705	6607717-6607806
TU255	chr1	6673796	6673974	179	2.01	1	6673796-6673974
TU256	chr1	6674247	6674549	252	2.38	2	6674247-6674331	6674383-6674549
TU257	chr1	6675456	6675637	180	2.00	2	6675456-6675545	6675548-6675637
TU258	chr1	6676143	6676316	174	2.80	1	6676143-6676316
TU259	chr1	6677152	6677337	173	2.00	2	6677152-6677234	6677248-6677337
TU260	chr1	6678003	6678195	180	2.03	2	6678003-6678092	6678106-6678195
TU261	chr1	6680413	6680628	198	2.39	2	6680413-6680521	6680540-6680628
TU262	chr1	6683467	6683674	180	2.00	2	6683467-6683556	6683585-6683674
TU263	chr1	6684675	6684872	180	2.00	2	6684675-6684764	6684783-6684872
TU264	chr1	6685562	6685922	325	2.77	3	6685562-6685651	6685669-6685813	6685833-6685922
TU265	chr1	6686747	6686950	180	2.00	2	6686747-6686836	6686861-6686950
TU266	chr1	6688994	6689196	180	2.00	2	6688994-6689083	6689107-6689196
TU267	chr1	6690097	6690288	180	2.00	2	6690097-6690186	6690199-6690288
TU268	chr1	6692718	6692904	180	3.00	2	6692718-6692807	6692815-6692904
TU269	chr1	6709557	6709756	180	3.00	2	6709557-6709646	6709667-6709756
TU270	chr1	6728564	6728759	180	3.68	2	6728564-6728653	6728670-6728759
TU271	chr1	6750083	6750247	165	2.18	1	6750083-6750247
TU272	chr1	6755073	6755260	180	2.00	2	6755073-6755162	6755171-6755260
TU273	chr1	6756848	6757047	180	2.00	2	6756848-6756937	6756958-6757047
TU274	chr1	6761247	6761458	180	3.00	2	6761247-6761336	6761369-6761458
TU275	chr1	6764576	6764784	180	2.00	2	6764576-6764665	6764695-6764784
TU276	chr1	6765937	6766145	180	3.00	2	6765937-6766026	6766056-6766145
TU277	chr1	6766736	6766930	180	2.00	2	6766736-6766825	6766841-6766930
TU278	chr1	6779437	6779631	180	3.42	2	6779437-6779526	6779542-6779631
TU279	chr1	6782296	6782497	180	2.00	2	6782296-6782385	6782408-6782497
TU280	chr1	6785764	6785967	188	5.16	2	6785764-6785861	6785878-6785967
TU281	chr1	6786748	6786944	180	2.00	2	6786748-6786837	6786855-6786944
TU282	chr1	6788625	6788813	180	2.00	2	6788625-6788714	6788724-6788813
TU283	chr1	6792163	6792364	180	2.79	2	6792163-6792252	6792275-6792364
TU284	chr1	6801799	6801979	177	4.00	2	6801799-6801888	6801893-6801979
TU285	chr1	6806468	6806654	180	4.70	2	6806468-6806557	6806565-6806654
TU286	chr1	6813878	6814066	180	2.32	2	6813878-6813967	6813977-6814066
TU287	chr1	6834809	6835013	180	2.97	2	6834809-6834898	6834924-6835013
TU288	chr1	6856611	6856797	180	2.00	2	6856611-6856700	6856708-6856797
TU289	chr1	6860430	6860623	180	2.00	2	6860430-6860519	6860534-6860623
TU290	chr1	6866692	6866881	180	2.00	2	6866692-6866781	6866792-6866881
TU291	chr1	6867628	6867825	180	2.00	2	6867628-6867717	6867736-6867825
TU292	chr1	6869343	6869537	180	2.00	2	6869343-6869432	6869448-6869537
TU293	chr1	6869600	6869800	180	4.00	2	6869600-6869689	6869711-6869800
TU294	chr1	6872532	6872718	180	2.00	2	6872532-6872621	6872629-6872718
TU295	chr1	6874346	6874554	180	2.00	2	6874346-6874435	6874465-6874554
TU296	chr1	6900151	6900366	180	2.00	2	6900151-6900240	6900277-6900366
TU297	chr1	6903632	6903813	180	2.00	2	6903632-6903721	6903724-6903813
TU298	chr1	6904199	6904397	180	3.00	2	6904199-6904288	6904308-6904397
TU299	chr1	6905051	6905392	342	3.16	1	6905051-6905392
TU300	chr1	6905812	6906254	443	5.98	1	6905812-6906254
TU301	chr1	6907530	6907728	180	2.96	2	6907530-6907619	6907639-6907728
TU302	chr1	6908634	6908836	180	2.57	2	6908634-6908723	6908747-6908836
TU303	chr1	6934956	6935171	180	2.00	2	6934956-6935045	6935082-6935171
TU304	chr1	6974326	6974517	180	2.00	2	6974326-6974415	6974428-6974517
TU305	chr1	6975032	6975215	180	2.81	2	6975032-6975121	6975126-6975215
TU306	chr1	7020009	7020195	170	2.00	2	7020009-7020098	7020116-7020195
TU307	chr1	7020377	7020565	180	2.00	2	7020377-7020466	7020476-7020565
TU308	chr1	7021931	7022115	180	3.39	2	7021931-7022020	7022026-7022115
TU309	chr1	7023172	7023357	186	2.90	1	7023172-7023357
TU310	chr1	7024222	7024467	246	2.93	1	7024222-7024467
TU311	chr1	7085635	7085822	180	2.99	2	7085635-7085724	7085733-7085822
TU312	chr1	7094946	7095139	180	2.00	2	7094946-7095035	7095050-7095139
TU313	chr1	7112053	7112237	180	3.00	2	7112053-7112142	7112148-7112237
TU314	chr1	7120562	7120761	175	2.00	2	7120562-7120648	7120674-7120761
TU315	chr1	7124105	7124301	180	3.00	2	7124105-7124194	7124212-7124301
TU316	chr1	7125923	7126131	180	2.00	2	7125923-7126012	7126042-7126131
TU317	chr1	7126773	7126968	180	3.00	2	7126773-7126862	7126879-7126968
TU318	chr1	7130107	7130300	180	2.00	2	7130107-7130196	7130211-7130300
TU319	chr1	7132943	7133152	180	3.00	2	7132943-7133032	7133063-7133152
TU320	chr1	7153788	7153984	180	2.00	2	7153788-7153877	7153895-7153984
TU321	chr1	7162432	7162628	180	2.00	2	7162432-7162521	7162539-7162628
TU322	chr1	7181768	7181967	180	2.99	2	7181768-7181857	7181878-7181967
TU323	chr1	7185313	7185515	180	2.34	2	7185313-7185402	7185426-7185515
TU324	chr1	7188633	7188823	180	2.00	2	7188633-7188722	7188734-7188823
TU325	chr1	7197757	7197958	180	3.00	2	7197757-7197846	7197869-7197958
TU326	chr1	7205668	7205870	180	3.87	2	7205668-7205757	7205781-7205870
TU327	chr1	7218975	7219166	180	2.00	2	7218975-7219064	7219077-7219166
TU328	chr1	7222143	7222341	180	2.50	2	7222143-7222232	7222252-7222341
TU329	chr1	7232092	7232284	180	3.00	2	7232092-7232181	7232195-7232284
TU330	chr1	7237462	7237660	180	3.50	2	7237462-7237551	7237571-7237660
TU331	chr1	7241147	7241341	164	2.00	2	7241147-7241221	7241253-7241341
TU332	chr1	7242389	7242595	180	2.00	2	7242389-7242478	7242506-7242595
TU333	chr1	7253900	7254095	180	2.00	2	7253900-7253989	7254006-7254095
TU334	chr1	7265198	7265396	180	3.00	2	7265198-7265287	7265307-7265396
TU335	chr1	7266124	7266324	180	2.00	2	7266124-7266213	7266235-7266324
TU336	chr1	7312731	7312918	180	2.00	2	7312731-7312820	7312829-7312918
TU337	chr1	7318120	7318309	175	3.00	2	7318120-7318204	7318220-7318309
TU338	chr1	7319695	7319886	180	2.00	2	7319695-7319784	7319797-7319886
TU339	chr1	7325113	7325312	180	3.00	2	7325113-7325202	7325223-7325312
TU340	chr1	7328651	7328852	180	2.96	2	7328651-7328740	7328763-7328852
TU341	chr1	7331960	7332155	180	2.60	2	7331960-7332049	7332066-7332155
TU342	chr1	7332393	7332573	180	2.00	2	7332393-7332482	7332484-7332573
TU343	chr1	7335613	7335815	180	4.00	2	7335613-7335702	7335726-7335815
TU344	chr1	7338221	7338425	197	3.85	2	7338221-7338316	7338325-7338425
TU345	chr1	7343525	7343722	180	3.00	2	7343525-7343614	7343633-7343722
TU346	chr1	7345670	7345852	152	2.43	2	7345670-7345731	7345763-7345852
TU347	chr1	7348871	7349067	180	3.00	2	7348871-7348960	7348978-7349067
TU348	chr1	7363242	7363434	180	4.34	2	7363242-7363331	7363345-7363434
TU349	chr1	7380788	7380992	180	3.00	2	7380788-7380877	7380903-7380992
TU350	chr1	7391346	7391563	210	3.38	2	7391346-7391436	7391445-7391563
TU351	chr1	7395952	7396146	167	2.00	2	7395952-7396030	7396059-7396146
TU352	chr1	7411377	7411578	180	2.00	2	7411377-7411466	7411489-7411578
TU353	chr1	7414396	7414589	180	2.00	2	7414396-7414485	7414500-7414589
TU354	chr1	7415644	7415854	180	3.04	2	7415644-7415733	7415765-7415854
TU355	chr1	7431094	7431287	180	2.00	2	7431094-7431183	7431198-7431287
TU356	chr1	7434653	7434846	180	2.00	2	7434653-7434742	7434757-7434846
TU357	chr1	7452260	7452456	180	3.00	2	7452260-7452349	7452367-7452456
TU358	chr1	7514153	7514380	216	2.09	2	7514153-7514201	7514214-7514380
TU359	chr1	7514618	7514976	352	7.40	2	7514618-7514878	7514886-7514976
TU360	chr1	7515064	7515510	398	6.00	2	7515064-7515323	7515373-7515510
TU361	chr1	7516064	7516273	210	7.53	1	7516064-7516273
TU362	chr1	7531773	7531977	180	2.00	2	7531773-7531862	7531888-7531977
TU363	chr1	7665314	7665515	180	2.00	2	7665314-7665403	7665426-7665515
TU364	chr1	7668702	7668891	180	2.68	2	7668702-7668791	7668802-7668891
TU365	chr1	7670524	7670719	174	2.79	2	7670524-7670613	7670636-7670719
TU366	chr1	7670787	7671082	290	3.34	3	7670787-7670881	7670883-7670987	7670993-7671082
TU367	chr1	7671713	7671915	180	2.37	2	7671713-7671802	7671826-7671915
TU368	chr1	7672440	7672623	151	2.00	2	7672440-7672500	7672534-7672623
TU369	chr1	7673797	7673998	180	4.87	2	7673797-7673886	7673909-7673998
TU370	chr1	7675822	7676016	180	2.34	2	7675822-7675911	7675927-7676016
TU371	chr1	7680411	7680626	180	2.71	2	7680411-7680500	7680537-7680626
TU372	chr1	7682747	7682948	185	5.32	2	7682747-7682837	7682855-7682948
TU373	chr1	7684654	7684864	180	2.59	2	7684654-7684743	7684775-7684864
TU374	chr1	7687246	7690377	496	4.06	4	7687246-7687328	7689247-7689399	7690067-7690144	7690196-7690377
TU375	chr1	7689454	7689660	180	4.67	2	7689454-7689543	7689571-7689660
TU376	chr1	7693407	7693764	358	7.24	1	7693407-7693764
TU377	chr1	7694339	7694538	180	2.00	2	7694339-7694428	7694449-7694538
TU378	chr1	7706711	7707394	162	2.00	2	7706711-7706799	7707322-7707394
TU379	chr1	7968765	7968972	180	2.00	2	7968765-7968854	7968883-7968972
TU380	chr1	7971487	7971703	217	4.14	1	7971487-7971703
TU381	chr1	8001491	8001877	387	6.50	1	8001491-8001877
TU382	chr1	8006158	8006348	180	5.00	2	8006158-8006247	8006259-8006348
TU383	chr1	8008168	8008349	180	2.00	2	8008168-8008257	8008260-8008349
TU384	chr1	8020939	8026898	352	7.16	2	8020939-8021144	8026753-8026898
TU385	chr1	8024145	8024357	180	2.00	2	8024145-8024234	8024268-8024357
TU386	chr1	8025655	8025947	292	3.49	2	8025655-8025744	8025746-8025947
TU387	chr1	8027001	8027222	180	2.00	2	8027001-8027090	8027133-8027222
TU388	chr1	8028683	8028896	180	2.93	2	8028683-8028772	8028807-8028896
TU389	chr1	8032270	8036066	457	6.75	4	8032270-8032359	8032483-8032532	8034470-8034691	8035972-8036066
TU390	chr1	8038417	8039474	351	11.59	3	8038417-8038575	8039057-8039174	8039401-8039474
TU391	chr1	8041528	8041729	180	3.41	2	8041528-8041617	8041640-8041729
TU392	chr1	8043322	8043515	180	2.48	2	8043322-8043411	8043426-8043515
TU393	chr1	8127557	8127754	180	2.89	2	8127557-8127646	8127665-8127754
TU394	chr1	8128378	8128706	323	11.81	2	8128378-8128467	8128474-8128706
TU395	chr1	8129520	8129747	224	3.98	2	8129520-8129643	8129648-8129747
TU396	chr1	8129850	8135378	180	2.00	2	8129850-8129939	8135289-8135378
TU397	chr1	8136252	8136464	180	2.00	2	8136252-8136341	8136375-8136464
TU398	chr1	8138446	8139602	185	2.92	2	8138446-8138535	8139508-8139602
TU399	chr1	8179257	8179425	167	3.72	2	8179257-8179329	8179332-8179425
TU400	chr1	8188609	8188803	180	2.00	2	8188609-8188698	8188714-8188803
TU401	chr1	8218665	8218859	180	2.00	2	8218665-8218754	8218770-8218859
TU402	chr1	8235725	8235910	180	3.00	2	8235725-8235814	8235821-8235910
TU403	chr1	8236078	8236287	180	2.00	2	8236078-8236167	8236198-8236287
TU404	chr1	8740250	8740441	180	3.00	2	8740250-8740339	8740352-8740441
TU405	chr1	8747870	8748055	180	3.00	2	8747870-8747959	8747966-8748055
TU406	chr1	8776282	8776492	177	3.09	2	8776282-8776364	8776399-8776492
TU407	chr1	8776716	8776972	257	6.27	1	8776716-8776972
TU408	chr1	8777507	8777699	186	4.27	2	8777507-8777600	8777608-8777699
TU409	chr1	8778092	8778424	328	4.38	2	8778092-8778329	8778335-8778424
TU410	chr1	8778512	8778775	264	3.07	1	8778512-8778775
TU411	chr1	8779625	8779939	315	3.43	1	8779625-8779939
TU412	chr1	8779958	8780180	223	4.03	1	8779958-8780180
TU413	chr1	8780370	8780726	335	6.36	3	8780370-8780459	8780478-8780614	8780619-8780726
TU414	chr1	8781022	8781353	316	4.37	2	8781022-8781247	8781264-8781353
TU415	chr1	8781575	8781793	192	3.24	2	8781575-8781664	8781692-8781793
TU416	chr1	8784230	8784769	484	3.66	4	8784230-8784319	8784347-8784555	8784561-8784655	8784680-8784769
TU417	chr1	8784777	8785232	423	3.32	4	8784777-8784866	8784883-8784972	8784984-8785086	8785093-8785232
TU418	chr1	8785394	8785600	195	3.12	2	8785394-8785495	8785508-8785600
TU419	chr1	8786212	8786412	162	2.78	2	8786212-8786319	8786359-8786412
TU420	chr1	8787485	8787731	211	2.92	2	8787485-8787605	8787642-8787731
TU421	chr1	8790730	8790925	180	4.00	2	8790730-8790819	8790836-8790925
TU422	chr1	8791779	8791989	180	2.00	2	8791779-8791868	8791900-8791989
TU423	chr1	8815888	8816049	162	23.31	1	8815888-8816049
TU424	chr1	8816141	8816469	329	5.16	1	8816141-8816469
TU425	chr1	8816620	8817021	369	6.26	2	8816620-8816898	8816932-8817021
TU426	chr1	9746419	9746640	222	5.68	1	9746419-9746640
TU427	chr1	9747948	9748148	180	2.00	2	9747948-9748037	9748059-9748148
TU428	chr1	9754866	9755076	180	2.00	2	9754866-9754955	9754987-9755076
TU429	chr1	9758568	9758770	180	3.00	2	9758568-9758657	9758681-9758770
TU430	chr1	9758979	9759206	228	4.34	1	9758979-9759206
TU431	chr1	9759279	9759477	180	4.33	2	9759279-9759368	9759388-9759477
TU432	chr1	9759940	9760216	277	5.24	1	9759940-9760216
TU433	chr1	9760375	9760622	248	3.96	1	9760375-9760622
TU434	chr1	9761171	9761452	282	3.19	1	9761171-9761452
TU435	chr1	9762525	9762721	180	2.00	2	9762525-9762614	9762632-9762721
TU436	chr1	9766758	9766968	180	2.00	2	9766758-9766847	9766879-9766968
TU437	chr1	9768471	9768684	214	3.01	1	9768471-9768684
TU438	chr1	9851608	9851816	180	3.00	2	9851608-9851697	9851727-9851816
TU439	chr1	9853016	9853197	161	2.00	2	9853016-9853092	9853114-9853197
TU440	chr1	9858628	9858822	180	2.46	2	9858628-9858717	9858733-9858822
TU441	chr1	9893890	9894092	180	2.65	2	9893890-9893979	9894003-9894092
TU442	chr1	9923941	9924730	751	6.42	3	9923941-9924525	9924541-9924630	9924655-9924730
TU443	chr1	9924807	9925976	1148	9.35	3	9924807-9925372	9925380-9925521	9925537-9925976
TU444	chr1	9933938	9934135	180	4.00	2	9933938-9934027	9934046-9934135
TU445	chr1	9954702	9954911	180	2.00	2	9954702-9954791	9954822-9954911
TU446	chr1	10057097	10057282	158	2.54	2	10057097-10057186	10057215-10057282
TU447	chr1	10060987	10061199	212	4.05	2	10060987-10061076	10061078-10061199
TU448	chr1	10097116	10097326	180	2.00	2	10097116-10097205	10097237-10097326
TU449	chr1	10193403	10193593	180	2.00	2	10193403-10193492	10193504-10193593
TU450	chr1	10281760	10281955	180	3.84	2	10281760-10281849	10281866-10281955
TU451	chr1	10318879	10319090	180	2.00	2	10318879-10318968	10319001-10319090
TU452	chr1	10321334	10322875	191	6.19	2	10321334-10321449	10322801-10322875
TU453	chr1	10324444	10324643	180	2.00	2	10324444-10324533	10324554-10324643
TU454	chr1	10325733	10325931	180	2.00	2	10325733-10325822	10325842-10325931
TU455	chr1	10328901	10329091	180	3.00	2	10328901-10328990	10329002-10329091
TU456	chr1	10335221	10335410	180	3.00	2	10335221-10335310	10335321-10335410
TU457	chr1	10350801	10350989	166	2.13	2	10350801-10350890	10350914-10350989
TU458	chr1	10453884	10454072	180	2.00	2	10453884-10453973	10453983-10454072
TU459	chr1	10482002	10482348	347	8.95	1	10482002-10482348
TU460	chr1	10482687	10482882	180	2.00	2	10482687-10482776	10482793-10482882
TU461	chr1	10482913	10483178	266	4.28	1	10482913-10483178
TU462	chr1	10492216	10492402	180	2.00	2	10492216-10492305	10492313-10492402
TU463	chr1	10497635	10497841	180	2.00	2	10497635-10497724	10497752-10497841
TU464	chr1	10511944	10512133	180	2.00	2	10511944-10512033	10512044-10512133
TU465	chr1	10520276	10520477	170	2.00	2	10520276-10520357	10520390-10520477
TU466	chr1	10525243	10525436	180	2.00	2	10525243-10525332	10525347-10525436
TU467	chr1	10565951	10566143	180	4.00	2	10565951-10566040	10566054-10566143
TU468	chr1	10567174	10567378	180	2.00	2	10567174-10567263	10567289-10567378
TU469	chr1	10573833	10574163	272	3.26	3	10573833-10573922	10573957-10574048	10574074-10574163
TU470	chr1	10587549	10587709	161	2.24	1	10587549-10587709
TU471	chr1	10594927	10595239	283	3.18	3	10594927-10595016	10595022-10595124	10595150-10595239
TU472	chr1	10674808	10674961	154	2.34	1	10674808-10674961
TU473	chr1	10678048	10678238	180	3.52	2	10678048-10678137	10678149-10678238
TU474	chr1	10680084	10680290	202	3.62	2	10680084-10680195	10680201-10680290
TU475	chr1	10681955	10682158	180	2.89	2	10681955-10682044	10682069-10682158
TU476	chr1	10682272	10711843	1272	20.06	9	10682272-10682408	10688955-10689025	10689742-10689900	10696035-10696223	10699526-10699730	10705717-10705785	10705797-10705998	10706248-10706425	10711782-10711843
TU477	chr1	10683010	10683232	220	4.51	2	10683010-10683116	10683120-10683232
TU478	chr1	10683724	10684136	413	4.76	1	10683724-10684136
TU479	chr1	10684781	10684985	180	2.00	2	10684781-10684870	10684896-10684985
TU480	chr1	10685671	10685869	180	2.00	2	10685671-10685760	10685780-10685869
TU481	chr1	10685977	10686159	180	2.67	2	10685977-10686066	10686070-10686159
TU482	chr1	10687888	10688067	180	3.71	1	10687888-10688067
TU483	chr1	10688158	10688345	180	3.44	2	10688158-10688247	10688256-10688345
TU484	chr1	10688497	10688701	197	7.89	2	10688497-10688598	10688607-10688701
TU485	chr1	10699978	10700236	259	2.78	1	10699978-10700236
TU486	chr1	10700247	10700421	153	2.00	2	10700247-10700336	10700359-10700421
TU487	chr1	10701300	10701504	169	2.00	2	10701300-10701388	10701425-10701504
TU488	chr1	10701985	10702173	180	2.00	2	10701985-10702074	10702084-10702173
TU489	chr1	10702408	10702606	180	2.71	2	10702408-10702497	10702517-10702606
TU490	chr1	10704922	10705199	276	4.48	2	10704922-10705107	10705110-10705199
TU491	chr1	10706659	10706869	180	2.86	2	10706659-10706748	10706780-10706869
TU492	chr1	10710387	10710580	180	3.00	2	10710387-10710476	10710491-10710580
TU493	chr1	10711283	10711471	180	2.00	2	10711283-10711372	10711382-10711471
TU494	chr1	10714786	10714989	185	3.41	2	10714786-10714875	10714895-10714989
TU495	chr1	10715735	10715932	180	2.00	2	10715735-10715824	10715843-10715932
TU496	chr1	10716695	10722518	1138	19.95	3	10716695-10717418	10719416-10719537	10722227-10722518
TU497	chr1	10718978	10719177	180	2.24	2	10718978-10719067	10719088-10719177
TU498	chr1	10722531	10724945	2376	21.77	4	10722531-10722964	10722969-10724182	10724207-10724844	10724856-10724945
TU499	chr1	10724955	10726300	1346	14.96	1	10724955-10726300
TU500	chr1	10726383	10727277	861	13.45	3	10726383-10726803	10726830-10727091	10727100-10727277
TU501	chr1	10731473	10731665	180	2.00	2	10731473-10731562	10731576-10731665
TU502	chr1	10746381	10746588	180	2.00	2	10746381-10746470	10746499-10746588
TU503	chr1	10746615	10746817	180	3.00	2	10746615-10746704	10746728-10746817
TU504	chr1	10748639	10748967	329	10.97	1	10748639-10748967
TU505	chr1	10749162	10749375	180	2.44	2	10749162-10749251	10749286-10749375
TU506	chr1	10755157	10755349	180	3.93	2	10755157-10755246	10755260-10755349
TU507	chr1	10756937	10757187	231	4.60	2	10756937-10757031	10757052-10757187
TU508	chr1	10757879	10758071	180	2.81	2	10757879-10757968	10757982-10758071
TU509	chr1	10758381	10758560	180	2.43	1	10758381-10758560
TU510	chr1	10758820	10759017	180	2.20	2	10758820-10758909	10758928-10759017
TU511	chr1	10768578	10768782	180	2.00	2	10768578-10768667	10768693-10768782
TU512	chr1	10790055	10790262	193	2.70	2	10790055-10790144	10790160-10790262
TU513	chr1	10791463	10791672	180	2.48	2	10791463-10791552	10791583-10791672
TU514	chr1	10792277	10792545	269	2.62	1	10792277-10792545
TU515	chr1	10792961	10793149	180	3.13	2	10792961-10793050	10793060-10793149
TU516	chr1	10793425	10793803	379	5.79	1	10793425-10793803
TU517	chr1	10794818	10795215	398	4.19	1	10794818-10795215
TU518	chr1	10795466	10795770	259	3.65	3	10795466-10795536	10795566-10795663	10795681-10795770
TU519	chr1	10796114	10796437	314	4.01	2	10796114-10796203	10796214-10796437
TU520	chr1	10796823	10797030	200	2.70	2	10796823-10796932	10796941-10797030
TU521	chr1	10797435	10797942	367	2.44	4	10797435-10797523	10797586-10797675	10797733-10797818	10797841-10797942
TU522	chr1	10804085	10804708	577	3.69	3	10804085-10804174	10804182-10804437	10804478-10804708
TU523	chr1	10806872	10807068	180	2.00	2	10806872-10806961	10806979-10807068
TU524	chr1	10852886	10853092	160	2.00	2	10852886-10852964	10853012-10853092
TU525	chr1	10853424	10853615	180	4.94	2	10853424-10853513	10853526-10853615
TU526	chr1	10854878	10855073	180	3.13	2	10854878-10854967	10854984-10855073
TU527	chr1	10856103	10856290	180	2.46	2	10856103-10856192	10856201-10856290
TU528	chr1	10884371	10884562	180	2.00	2	10884371-10884460	10884473-10884562
TU529	chr1	10899027	10899220	180	2.54	2	10899027-10899116	10899131-10899220
TU530	chr1	10961691	10961895	180	2.00	2	10961691-10961780	10961806-10961895
TU531	chr1	10962853	10963062	180	2.92	2	10962853-10962942	10962973-10963062
TU532	chr1	10963799	10964004	180	2.00	2	10963799-10963888	10963915-10964004
TU533	chr1	10966340	10966531	180	2.92	2	10966340-10966429	10966442-10966531
TU534	chr1	10979142	10979339	180	2.02	2	10979142-10979231	10979250-10979339
TU535	chr1	11058232	11058427	180	3.00	2	11058232-11058321	11058338-11058427
TU536	chr1	11062966	11063149	180	2.83	2	11062966-11063055	11063060-11063149
TU537	chr1	11064639	11064823	180	3.00	2	11064639-11064728	11064734-11064823
TU538	chr1	11066944	11067161	218	6.11	1	11066944-11067161
TU539	chr1	11070444	11070621	165	2.01	2	11070444-11070518	11070532-11070621
TU540	chr1	11074286	11074482	180	2.00	2	11074286-11074375	11074393-11074482
TU541	chr1	11615097	11615289	180	2.00	2	11615097-11615186	11615200-11615289
TU542	chr1	12086228	12086439	180	2.00	2	12086228-12086317	12086350-12086439
TU543	chr1	12087847	12088027	159	2.00	2	12087847-12087936	12087959-12088027
TU544	chr1	12100352	12100548	180	2.85	2	12100352-12100441	12100459-12100548
TU545	chr1	12105621	12105840	180	2.00	2	12105621-12105710	12105751-12105840
TU546	chr1	12109483	12109682	180	4.00	2	12109483-12109572	12109593-12109682
TU547	chr1	12109891	12110080	180	2.00	2	12109891-12109980	12109991-12110080
TU548	chr1	12112352	12112531	157	2.00	2	12112352-12112418	12112442-12112531
TU549	chr1	12113380	12113581	182	3.12	2	12113380-12113469	12113490-12113581
TU550	chr1	12118517	12118714	186	3.68	2	12118517-12118610	12118623-12118714
TU551	chr1	12120313	12120524	180	2.49	2	12120313-12120402	12120435-12120524
TU552	chr1	12120976	12121233	258	3.49	1	12120976-12121233
TU553	chr1	12122544	12122726	180	2.48	2	12122544-12122633	12122637-12122726
TU554	chr1	12123406	12123944	435	3.05	4	12123406-12123495	12123514-12123689	12123716-12123823	12123884-12123944
TU555	chr1	12124320	12124755	359	2.73	4	12124320-12124409	12124420-12124509	12124552-12124641	12124667-12124755
TU556	chr1	12126576	12126749	174	3.69	1	12126576-12126749
TU557	chr1	12127258	12127436	177	2.48	2	12127258-12127347	12127350-12127436
TU558	chr1	12128819	12129019	180	2.00	2	12128819-12128908	12128930-12129019
TU559	chr1	12129218	12129404	187	2.74	1	12129218-12129404
TU560	chr1	12129479	12129753	269	3.57	2	12129479-12129607	12129614-12129753
TU561	chr1	12129809	12130007	180	2.96	2	12129809-12129898	12129918-12130007
TU562	chr1	12130113	12130309	180	2.00	2	12130113-12130202	12130220-12130309
TU563	chr1	12130412	12130644	230	4.70	2	12130412-12130518	12130522-12130644
TU564	chr1	12131143	12131530	370	4.13	3	12131143-12131241	12131248-12131428	12131441-12131530
TU565	chr1	12131828	12132117	277	3.43	3	12131828-12131917	12131921-12132017	12132028-12132117
TU566	chr1	12132179	12132788	603	6.30	2	12132179-12132438	12132446-12132788
TU567	chr1	12133034	12133237	180	2.44	2	12133034-12133123	12133148-12133237
TU568	chr1	12133655	12133860	180	2.00	2	12133655-12133744	12133771-12133860
TU569	chr1	12133973	12134406	418	4.65	3	12133973-12134188	12134193-12134304	12134317-12134406
TU570	chr1	12135012	12135428	365	3.25	3	12135012-12135110	12135129-12135304	12135339-12135428
TU571	chr1	12135561	12135753	180	2.18	2	12135561-12135650	12135664-12135753
TU572	chr1	12137067	12137279	180	2.35	2	12137067-12137156	12137190-12137279
TU573	chr1	12137784	12137979	180	2.91	2	12137784-12137873	12137890-12137979
TU574	chr1	12138062	12138249	180	2.31	2	12138062-12138151	12138160-12138249
TU575	chr1	12138344	12138544	180	2.00	2	12138344-12138433	12138455-12138544
TU576	chr1	12141675	12141877	180	2.37	2	12141675-12141764	12141788-12141877
TU577	chr1	12141908	12142121	214	5.88	1	12141908-12142121
TU578	chr1	12142299	12142922	589	5.48	3	12142299-12142646	12142661-12142811	12142833-12142922
TU579	chr1	12143947	12144430	311	6.78	3	12143947-12144038	12144178-12144306	12144341-12144430
TU580	chr1	12144710	12144914	180	2.52	2	12144710-12144799	12144825-12144914
TU581	chr1	12145711	12145911	190	4.26	2	12145711-12145800	12145812-12145911
TU582	chr1	12146351	12146739	262	2.35	3	12146351-12146398	12146454-12146577	12146650-12146739
TU583	chr1	12146897	12147114	216	4.14	2	12146897-12146998	12147001-12147114
TU584	chr1	12147206	12147415	187	4.75	2	12147206-12147299	12147323-12147415
TU585	chr1	12147646	12147864	216	3.48	2	12147646-12147740	12147744-12147864
TU586	chr1	12166556	12166749	180	3.00	2	12166556-12166645	12166660-12166749
TU587	chr1	12209864	12210065	180	3.00	2	12209864-12209953	12209976-12210065
TU588	chr1	12236649	12236833	180	2.00	2	12236649-12236738	12236744-12236833
TU589	chr1	12280276	12280474	180	2.00	2	12280276-12280365	12280385-12280474
TU590	chr1	12303371	12303682	272	2.35	3	12303371-12303468	12303474-12303563	12303599-12303682
TU591	chr1	12318936	12319143	180	2.00	2	12318936-12319025	12319054-12319143
TU592	chr1	12319158	12319360	180	2.00	2	12319158-12319247	12319271-12319360
TU593	chr1	12323828	12324009	180	2.00	2	12323828-12323917	12323920-12324009
TU594	chr1	12331463	12332332	164	5.23	2	12331463-12331574	12332281-12332332
TU595	chr1	12338121	12338312	180	3.00	2	12338121-12338210	12338223-12338312
TU596	chr1	12341025	12341210	180	2.45	2	12341025-12341114	12341121-12341210
TU597	chr1	12343469	12343679	180	2.00	2	12343469-12343558	12343590-12343679
TU598	chr1	12356954	12357135	180	2.00	2	12356954-12357043	12357046-12357135
TU599	chr1	12373250	12373432	180	2.00	2	12373250-12373339	12373343-12373432
TU600	chr1	12394642	12394826	180	2.00	2	12394642-12394731	12394737-12394826
TU601	chr1	12407545	12407737	180	2.00	2	12407545-12407634	12407648-12407737
TU602	chr1	12412043	12417534	1572	5.16	12	12412043-12412113	12412183-12412227	12413104-12413226	12413242-12413331	12413754-12413840	12415009-12415099	12415441-12415598	12416597-12416840	12416846-12416944	12416949-12417238	12417254-12417359	12417367-12417534
TU603	chr1	12413336	12413631	296	3.48	1	12413336-12413631
TU604	chr1	12414630	12414896	267	4.61	1	12414630-12414896
TU605	chr1	12415637	12415831	183	3.49	2	12415637-12415726	12415739-12415831
TU606	chr1	12416111	12416323	180	2.00	2	12416111-12416200	12416234-12416323
TU607	chr1	12844952	12845161	180	2.04	2	12844952-12845041	12845072-12845161
TU608	chr1	12845364	12845549	181	3.97	2	12845364-12845454	12845460-12845549
TU609	chr1	12846849	12847041	151	2.00	2	12846849-12846920	12846963-12847041
TU610	chr1	12847703	12847898	180	2.00	2	12847703-12847792	12847809-12847898
TU611	chr1	12848673	12848848	176	2.05	1	12848673-12848848
TU612	chr1	12849480	12849664	180	2.00	2	12849480-12849569	12849575-12849664
TU613	chr1	12850878	12851084	201	3.46	2	12850878-12850967	12850974-12851084
TU614	chr1	12961111	12961297	180	2.00	2	12961111-12961200	12961208-12961297
TU615	chr1	12963930	12964127	180	2.00	2	12963930-12964019	12964038-12964127
TU616	chr1	12969536	12969734	180	2.00	2	12969536-12969625	12969645-12969734
TU617	chr1	12975586	12989484	607	10.68	5	12975586-12975626	12983052-12983213	12984850-12985004	12986368-12986500	12989369-12989484
TU618	chr1	12990751	12997669	386	3.91	4	12990751-12990814	12992888-12992986	12996914-12997046	12997580-12997669
TU619	chr1	12999088	12999265	178	15.31	1	12999088-12999265
TU620	chr1	13004394	13017578	2843	16.07	7	13004394-13004489	13005762-13005862	13007760-13007884	13009607-13009746	13011637-13011698	13014193-13014412	13015480-13017578
TU621	chr1	13018018	13018204	180	2.15	2	13018018-13018107	13018115-13018204
TU622	chr1	13020764	13020959	193	2.64	2	13020764-13020831	13020835-13020959
TU623	chr1	13020995	13021181	180	2.00	2	13020995-13021084	13021092-13021181
TU624	chr1	13025194	13025400	180	3.43	2	13025194-13025283	13025311-13025400
TU625	chr1	13027206	13027408	180	4.00	2	13027206-13027295	13027319-13027408
TU626	chr1	13030231	13030425	180	2.36	2	13030231-13030320	13030336-13030425
TU627	chr1	13031862	13032071	192	5.54	2	13031862-13031953	13031972-13032071
TU628	chr1	13032867	13033061	180	2.00	2	13032867-13032956	13032972-13033061
TU629	chr1	13094359	13095302	869	9.98	5	13094359-13094448	13094470-13094862	13094869-13095008	13095039-13095194	13095213-13095302
TU630	chr1	13103465	13103666	180	4.00	2	13103465-13103554	13103577-13103666
TU631	chr1	13104030	13104229	180	2.51	2	13104030-13104119	13104140-13104229
TU632	chr1	13107845	13108039	180	2.93	2	13107845-13107934	13107950-13108039
TU633	chr1	13108292	13108487	180	2.00	2	13108292-13108381	13108398-13108487
TU634	chr1	13109805	13110021	180	2.89	2	13109805-13109894	13109932-13110021
TU635	chr1	13116038	13116244	179	2.00	2	13116038-13116126	13116155-13116244
TU636	chr1	13129968	13138144	311	8.80	2	13129968-13130165	13138032-13138144
TU637	chr1	13133790	13133984	180	2.00	2	13133790-13133879	13133895-13133984
TU638	chr1	13136739	13136938	180	2.00	2	13136739-13136828	13136849-13136938
TU639	chr1	13137117	13137312	180	2.00	2	13137117-13137206	13137223-13137312
TU640	chr1	13137792	13137995	180	2.00	2	13137792-13137881	13137906-13137995
TU641	chr1	13139323	13139522	180	3.00	2	13139323-13139412	13139433-13139522
TU642	chr1	13177585	13177794	180	2.00	2	13177585-13177674	13177705-13177794
TU643	chr1	13180424	13180616	180	2.00	2	13180424-13180513	13180527-13180616
TU644	chr1	13193211	13193410	180	2.00	2	13193211-13193300	13193321-13193410
TU645	chr1	13198567	13198764	159	2.00	2	13198567-13198645	13198685-13198764
TU646	chr1	13201746	13201937	163	2.00	2	13201746-13201834	13201864-13201937
TU647	chr1	13202702	13202892	180	3.62	2	13202702-13202791	13202803-13202892
TU648	chr1	13205249	13205438	180	2.00	2	13205249-13205338	13205349-13205438
TU649	chr1	13206915	13207098	180	3.00	2	13206915-13207004	13207009-13207098
TU650	chr1	13207710	13207914	180	2.59	2	13207710-13207799	13207825-13207914
TU651	chr1	13208603	13208797	180	5.00	2	13208603-13208692	13208708-13208797
TU652	chr1	13210589	13210789	195	4.62	2	13210589-13210679	13210686-13210789
TU653	chr1	13212450	13212652	168	2.00	2	13212450-13212538	13212574-13212652
TU654	chr1	13214540	13214741	180	3.76	2	13214540-13214629	13214652-13214741
TU655	chr1	13215060	13215250	180	3.00	2	13215060-13215149	13215161-13215250
TU656	chr1	13216015	13216206	172	2.00	2	13216015-13216102	13216123-13216206
TU657	chr1	13502672	13502851	154	2.00	2	13502672-13502760	13502787-13502851
TU658	chr1	14309845	14310043	180	2.87	2	14309845-14309934	14309954-14310043
TU659	chr1	14312323	14312512	181	4.83	2	14312323-14312413	14312423-14312512
TU660	chr1	14340006	14340201	180	2.00	2	14340006-14340095	14340112-14340201
TU661	chr1	14640597	14640977	381	16.64	1	14640597-14640977
TU662	chr1	14641554	14642895	1324	14.46	3	14641554-14641644	14641654-14641936	14641946-14642895
TU663	chr1	14643258	14643451	180	4.00	2	14643258-14643347	14643362-14643451
TU664	chr1	14646089	14646296	180	2.68	2	14646089-14646178	14646207-14646296
TU665	chr1	14685965	14686151	180	2.00	2	14685965-14686054	14686062-14686151
TU666	chr1	14831308	14831500	180	2.00	2	14831308-14831397	14831411-14831500
TU667	chr1	14844819	14846273	171	4.40	2	14844819-14844899	14846184-14846273
TU668	chr1	14873022	14876051	286	2.45	3	14873022-14873111	14873135-14873250	14875972-14876051
TU669	chr1	14892517	14892702	180	3.00	2	14892517-14892606	14892613-14892702
TU670	chr1	14917578	14917780	180	2.00	2	14917578-14917667	14917691-14917780
TU671	chr1	14925348	14925541	180	2.00	2	14925348-14925437	14925452-14925541
TU672	chr1	14926237	14926431	180	3.00	2	14926237-14926326	14926342-14926431
TU673	chr1	14928366	14928725	327	5.50	3	14928366-14928455	14928478-14928624	14928636-14928725
TU674	chr1	14928843	14929094	252	4.47	1	14928843-14929094
TU675	chr1	14933126	14933325	180	5.08	2	14933126-14933215	14933236-14933325
TU676	chr1	14934677	14934886	160	3.04	2	14934677-14934766	14934817-14934886
TU677	chr1	14935657	14935850	180	3.41	2	14935657-14935746	14935761-14935850
TU678	chr1	14936524	14936737	186	2.75	2	14936524-14936613	14936642-14936737
TU679	chr1	14936849	14937036	182	5.88	2	14936849-14936940	14936947-14937036
TU680	chr1	14943845	14944053	180	3.43	2	14943845-14943934	14943964-14944053
TU681	chr1	14946583	14946768	179	2.00	2	14946583-14946672	14946680-14946768
TU682	chr1	14954627	14954822	191	3.30	2	14954627-14954716	14954722-14954822
TU683	chr1	14955463	14955662	180	3.00	2	14955463-14955552	14955573-14955662
TU684	chr1	14957000	14957183	180	2.96	2	14957000-14957089	14957094-14957183
TU685	chr1	14957544	14957752	191	6.13	2	14957544-14957633	14957652-14957752
TU686	chr1	14958307	14958502	180	5.00	2	14958307-14958396	14958413-14958502
TU687	chr1	14960005	14960192	180	2.93	2	14960005-14960094	14960103-14960192
TU688	chr1	14963720	14963914	180	2.93	2	14963720-14963809	14963825-14963914
TU689	chr1	14964352	14964539	180	2.99	2	14964352-14964441	14964450-14964539
TU690	chr1	14968099	14968314	212	4.10	2	14968099-14968188	14968193-14968314
TU691	chr1	14970534	14971613	1080	17.94	1	14970534-14971613
TU692	chr1	14971828	14972007	180	3.99	1	14971828-14972007
TU693	chr1	14972019	14975175	605	9.46	2	14972019-14972296	14974849-14975175
TU694	chr1	14975620	14979716	1091	5.97	8	14975620-14975755	14975770-14975866	14976383-14976583	14977563-14977817	14977843-14977998	14978005-14978094	14979549-14979652	14979665-14979716
TU695	chr1	14981326	14981516	186	5.28	2	14981326-14981415	14981421-14981516
TU696	chr1	14982842	14983223	330	2.58	3	14982842-14982931	14982959-14983108	14983134-14983223
TU697	chr1	14984432	14984640	180	2.00	2	14984432-14984521	14984551-14984640
TU698	chr1	14985199	14990226	685	12.04	5	14985199-14985323	14987916-14988085	14988268-14988393	14988879-14989052	14990137-14990226
TU699	chr1	14985812	14986070	259	3.47	1	14985812-14986070
TU700	chr1	14995113	14995301	180	4.00	2	14995113-14995202	14995212-14995301
TU701	chr1	14997319	14997521	180	2.00	2	14997319-14997408	14997432-14997521
TU702	chr1	14997969	14998147	150	2.00	2	14997969-14998028	14998058-14998147
TU703	chr1	14998230	14998428	194	4.59	2	14998230-14998329	14998335-14998428
TU704	chr1	15000228	15000437	180	2.24	2	15000228-15000317	15000348-15000437
TU705	chr1	15000888	15001092	180	2.00	2	15000888-15000977	15001003-15001092
TU706	chr1	15001348	15001852	440	2.80	4	15001348-15001437	15001449-15001615	15001643-15001735	15001763-15001852
TU707	chr1	15002092	15002299	180	2.68	2	15002092-15002181	15002210-15002299
TU708	chr1	15002444	15002629	180	7.97	2	15002444-15002533	15002540-15002629
TU709	chr1	15002838	15002997	160	2.79	1	15002838-15002997
TU710	chr1	15003565	15003757	180	2.71	2	15003565-15003654	15003668-15003757
TU711	chr1	15006266	15006501	236	5.29	1	15006266-15006501
TU712	chr1	15006732	15006918	151	2.56	2	15006732-15006792	15006829-15006918
TU713	chr1	15007749	15008146	355	2.48	3	15007749-15007838	15007861-15008035	15008057-15008146
TU714	chr1	15008237	15008429	180	2.83	2	15008237-15008326	15008340-15008429
TU715	chr1	15008479	15008738	260	6.55	1	15008479-15008738
TU716	chr1	15009341	15009535	180	3.05	2	15009341-15009430	15009446-15009535
TU717	chr1	15009940	15010150	205	4.39	2	15009940-15010054	15010061-15010150
TU718	chr1	15010915	15011126	176	2.00	2	15010915-15011003	15011040-15011126
TU719	chr1	15011169	15011365	178	2.49	2	15011169-15011258	15011278-15011365
TU720	chr1	15011403	15011600	198	8.61	1	15011403-15011600
TU721	chr1	15012135	15012341	180	3.94	2	15012135-15012224	15012252-15012341
TU722	chr1	15013105	15013258	154	5.97	1	15013105-15013258
TU723	chr1	15014465	15014950	486	4.23	1	15014465-15014950
TU724	chr1	15017232	15017435	204	3.30	1	15017232-15017435
TU725	chr1	15018537	15019015	405	3.19	4	15018537-15018626	15018635-15018758	15018793-15018893	15018926-15019015
TU726	chr1	15019096	15019289	185	4.36	2	15019096-15019190	15019200-15019289
TU727	chr1	15019299	15019483	185	3.89	1	15019299-15019483
TU728	chr1	15019822	15020038	217	4.05	1	15019822-15020038
TU729	chr1	15020267	15020475	180	2.00	2	15020267-15020356	15020386-15020475
TU730	chr1	15020794	15021088	270	2.80	2	15020794-15020973	15020999-15021088
TU731	chr1	15021188	15021513	290	3.37	3	15021188-15021277	15021306-15021415	15021424-15021513
TU732	chr1	15021697	15021884	167	2.00	2	15021697-15021776	15021798-15021884
TU733	chr1	15022442	15022632	180	2.67	2	15022442-15022531	15022543-15022632
TU734	chr1	15027035	15027236	180	3.00	2	15027035-15027124	15027147-15027236
TU735	chr1	15027286	15027475	180	2.91	2	15027286-15027375	15027386-15027475
TU736	chr1	15028459	15028661	180	3.00	2	15028459-15028548	15028572-15028661
TU737	chr1	15030543	15030745	180	2.00	2	15030543-15030632	15030656-15030745
TU738	chr1	15033575	15033785	180	2.00	2	15033575-15033664	15033696-15033785
TU739	chr1	15034092	15034295	180	3.53	2	15034092-15034181	15034206-15034295
TU740	chr1	15034497	15034688	160	2.00	2	15034497-15034571	15034604-15034688
TU741	chr1	15037110	15037300	156	2.00	2	15037110-15037179	15037215-15037300
TU742	chr1	15038908	15039098	180	2.66	2	15038908-15038997	15039009-15039098
TU743	chr1	15041848	15042045	180	2.00	2	15041848-15041937	15041956-15042045
TU744	chr1	15068857	15069043	156	2.00	2	15068857-15068925	15068957-15069043
TU745	chr1	15069477	15069763	287	6.77	1	15069477-15069763
TU746	chr1	15069994	15070304	311	5.03	1	15069994-15070304
TU747	chr1	15083479	15083700	180	2.00	2	15083479-15083568	15083611-15083700
TU748	chr1	15089388	15089594	180	2.35	2	15089388-15089477	15089505-15089594
TU749	chr1	15090295	15090478	180	2.00	2	15090295-15090384	15090389-15090478
TU750	chr1	15092914	15093115	196	4.56	2	15092914-15093010	15093017-15093115
TU751	chr1	15093972	15094284	296	2.48	3	15093972-15094061	15094064-15094179	15094195-15094284
TU752	chr1	15094671	15094969	284	6.54	3	15094671-15094765	15094773-15094871	15094880-15094969
TU753	chr1	15095442	15095733	286	3.29	2	15095442-15095637	15095644-15095733
TU754	chr1	15095851	15096038	171	2.23	2	15095851-15095940	15095958-15096038
TU755	chr1	15096177	15096487	284	4.20	3	15096177-15096266	15096275-15096378	15096398-15096487
TU756	chr1	15096840	15097052	197	8.25	2	15096840-15096942	15096959-15097052
TU757	chr1	15097999	15098203	180	3.00	2	15097999-15098088	15098114-15098203
TU758	chr1	15098409	15098777	337	4.73	2	15098409-15098485	15098518-15098777
TU759	chr1	15099184	15099516	333	3.94	1	15099184-15099516
TU760	chr1	15099932	15100453	479	6.72	4	15099932-15100031	15100055-15100177	15100193-15100351	15100357-15100453
TU761	chr1	15100720	15100919	164	2.45	2	15100720-15100793	15100830-15100919
TU762	chr1	15101266	15101489	224	4.03	1	15101266-15101489
TU763	chr1	15106472	15106668	180	2.00	2	15106472-15106561	15106579-15106668
TU764	chr1	15107461	15107669	180	2.00	2	15107461-15107550	15107580-15107669
TU765	chr1	15110188	15110380	180	2.00	2	15110188-15110277	15110291-15110380
TU766	chr1	15110393	15111137	745	34.49	1	15110393-15111137
TU767	chr1	15111142	15113360	832	26.15	4	15111142-15111532	15111645-15111738	15111750-15111821	15113086-15113360
TU768	chr1	15113504	15133815	1474	11.74	8	15113504-15113701	15113747-15113796	15118427-15118597	15118655-15118754	15118780-15118878	15127407-15128004	15128920-15129076	15133715-15133815
TU769	chr1	15115927	15116133	180	2.00	2	15115927-15116016	15116044-15116133
TU770	chr1	15117563	15117776	214	4.81	1	15117563-15117776
TU771	chr1	15118929	15119121	189	4.64	2	15118929-15119027	15119032-15119121
TU772	chr1	15119349	15119559	183	6.33	2	15119349-15119439	15119468-15119559
TU773	chr1	15119684	15119922	239	7.31	1	15119684-15119922
TU774	chr1	15120003	15120774	629	4.56	6	15120003-15120196	15120259-15120319	15120370-15120466	15120471-15120568	15120578-15120668	15120687-15120774
TU775	chr1	15120859	15121156	298	8.50	1	15120859-15121156
TU776	chr1	15121288	15121489	182	2.29	2	15121288-15121377	15121398-15121489
TU777	chr1	15121589	15122123	485	3.43	4	15121589-15121635	15121643-15121736	15121759-15121994	15122016-15122123
TU778	chr1	15122217	15124019	1799	9.01	2	15122217-15122561	15122566-15124019
TU779	chr1	15124059	15125476	1399	8.53	2	15124059-15125039	15125059-15125476
TU780	chr1	15125769	15126252	484	8.73	1	15125769-15126252
TU781	chr1	15126302	15126965	620	6.19	4	15126302-15126630	15126645-15126742	15126751-15126853	15126876-15126965
TU782	chr1	15127075	15127272	180	2.00	2	15127075-15127164	15127183-15127272
TU783	chr1	15129591	15129917	274	3.66	3	15129591-15129665	15129693-15129801	15129828-15129917
TU784	chr1	15129923	15130111	153	2.00	2	15129923-15129995	15130032-15130111
TU785	chr1	15134256	15137024	370	6.70	3	15134256-15134304	15135960-15136154	15136899-15137024
TU786	chr1	15165200	15165403	180	2.44	2	15165200-15165289	15165314-15165403
TU787	chr1	15176583	15176766	180	2.00	2	15176583-15176672	15176677-15176766
TU788	chr1	15177109	15177395	260	11.53	2	15177109-15177298	15177326-15177395
TU789	chr1	15177892	15178084	180	2.67	2	15177892-15177981	15177995-15178084
TU790	chr1	15182663	15182855	182	4.95	2	15182663-15182752	15182764-15182855
TU791	chr1	15183064	15183256	168	2.00	2	15183064-15183152	15183178-15183256
TU792	chr1	15183370	15183525	156	2.31	1	15183370-15183525
TU793	chr1	15183721	15183936	177	2.06	2	15183721-15183810	15183850-15183936
TU794	chr1	15184081	15184477	360	3.33	2	15184081-15184381	15184419-15184477
TU795	chr1	15653976	15654189	180	2.00	2	15653976-15654065	15654100-15654189
TU796	chr1	15676365	15676550	180	2.00	2	15676365-15676454	15676461-15676550
TU797	chr1	15676688	15676880	180	3.00	2	15676688-15676777	15676791-15676880
TU798	chr1	15676912	15677105	180	2.00	2	15676912-15677001	15677016-15677105
TU799	chr1	15688607	15688801	180	2.00	2	15688607-15688696	15688712-15688801
TU800	chr1	15741928	15742120	180	2.00	2	15741928-15742017	15742031-15742120
TU801	chr1	15793394	15793600	180	2.00	2	15793394-15793483	15793511-15793600
TU802	chr1	15981612	15981827	177	2.37	2	15981612-15981698	15981738-15981827
TU803	chr1	15982182	15982385	180	2.40	2	15982182-15982271	15982296-15982385
TU804	chr1	16006976	16007161	180	3.00	2	16006976-16007065	16007072-16007161
TU805	chr1	16007856	16008045	180	2.00	2	16007856-16007945	16007956-16008045
TU806	chr1	16008321	16008518	175	2.00	2	16008321-16008410	16008434-16008518
TU807	chr1	16008900	16009382	483	7.52	1	16008900-16009382
TU808	chr1	16009388	16010031	624	4.64	3	16009388-16009498	16009518-16009916	16009918-16010031
TU809	chr1	16010147	16010340	180	3.98	2	16010147-16010236	16010251-16010340
TU810	chr1	16010522	16010788	267	3.01	1	16010522-16010788
TU811	chr1	16010968	16011534	567	12.56	1	16010968-16011534
TU812	chr1	16011828	16012033	190	4.11	2	16011828-16011927	16011944-16012033
TU813	chr1	16019071	16019681	452	3.08	4	16019071-16019160	16019225-16019404	16019480-16019571	16019592-16019681
TU814	chr1	16020278	16020581	285	6.89	2	16020278-16020367	16020387-16020581
TU815	chr1	16020740	16021296	543	18.38	2	16020740-16020829	16020844-16021296
TU816	chr1	16021337	16024069	1500	13.11	4	16021337-16021888	16023060-16023387	16023410-16023499	16023540-16024069
TU817	chr1	16024230	16024535	306	8.63	1	16024230-16024535
TU818	chr1	16024583	16025135	524	8.56	2	16024583-16024670	16024700-16025135
TU819	chr1	16025275	16025509	235	6.07	1	16025275-16025509
TU820	chr1	16025542	16026287	694	7.32	4	16025542-16025634	16025652-16025755	16025760-16026176	16026208-16026287
TU821	chr1	16026312	16026515	180	2.96	2	16026312-16026401	16026426-16026515
TU822	chr1	16026575	16026777	188	4.36	2	16026575-16026664	16026680-16026777
TU823	chr1	16027093	16027318	192	3.87	2	16027093-16027194	16027229-16027318
TU824	chr1	16027428	16027924	495	4.88	2	16027428-16027560	16027563-16027924
TU825	chr1	16035494	16035688	180	2.86	2	16035494-16035583	16035599-16035688
TU826	chr1	16043604	16043790	180	2.00	2	16043604-16043693	16043701-16043790
TU827	chr1	16043962	16044149	180	2.00	2	16043962-16044051	16044060-16044149
TU828	chr1	16050604	16050820	180	2.29	2	16050604-16050693	16050731-16050820
TU829	chr1	16053471	16053732	262	2.66	1	16053471-16053732
TU830	chr1	16059640	16059841	180	3.00	2	16059640-16059729	16059752-16059841
TU831	chr1	16060691	16060882	188	3.53	2	16060691-16060780	16060785-16060882
TU832	chr1	16064594	16064797	179	3.00	2	16064594-16064682	16064708-16064797
TU833	chr1	16069825	16070027	180	2.00	2	16069825-16069914	16069938-16070027
TU834	chr1	16072012	16072201	180	2.34	2	16072012-16072101	16072112-16072201
TU835	chr1	16092459	16092660	180	2.00	2	16092459-16092548	16092571-16092660
TU836	chr1	16100951	16101165	180	3.00	2	16100951-16101040	16101076-16101165
TU837	chr1	16381805	16382012	207	3.43	2	16381805-16381921	16381923-16382012
TU838	chr1	16460066	16460261	180	2.00	2	16460066-16460155	16460172-16460261
TU839	chr1	16649589	16649776	180	2.00	2	16649589-16649678	16649687-16649776
TU840	chr1	16652277	16652476	180	2.00	2	16652277-16652366	16652387-16652476
TU841	chr1	16653628	16653930	274	2.63	3	16653628-16653717	16653736-16653829	16653841-16653930
TU842	chr1	16660553	16660736	180	2.00	2	16660553-16660642	16660647-16660736
TU843	chr1	16661497	16661679	180	2.00	2	16661497-16661586	16661590-16661679
TU844	chr1	16667524	16667719	180	2.04	2	16667524-16667613	16667630-16667719
TU845	chr1	16669238	16670968	1697	71.73	2	16669238-16670874	16670909-16670968
TU846	chr1	16673441	16673646	180	2.00	2	16673441-16673530	16673557-16673646
TU847	chr1	16673935	16674126	180	3.00	2	16673935-16674024	16674037-16674126
TU848	chr1	16675290	16675481	180	3.00	2	16675290-16675379	16675392-16675481
TU849	chr1	16676404	16676597	180	3.00	2	16676404-16676493	16676508-16676597
TU850	chr1	16678887	16679087	180	3.00	2	16678887-16678976	16678998-16679087
TU851	chr1	16683050	16683595	449	2.41	4	16683050-16683139	16683177-16683301	16683336-16683479	16683506-16683595
TU852	chr1	16684542	16684771	230	3.52	1	16684542-16684771
TU853	chr1	16700968	16701168	180	2.00	2	16700968-16701057	16701079-16701168
TU854	chr1	16701190	16701400	180	2.00	2	16701190-16701279	16701311-16701400
TU855	chr1	16708728	16708930	180	3.00	2	16708728-16708817	16708841-16708930
TU856	chr1	16720301	16720496	165	2.00	2	16720301-16720389	16720421-16720496
TU857	chr1	16788110	16788312	180	2.00	2	16788110-16788199	16788223-16788312
TU858	chr1	16927090	16927981	477	4.38	3	16927090-16927165	16927573-16927882	16927891-16927981
TU859	chr1	16930370	16930604	235	4.54	1	16930370-16930604
TU860	chr1	16930699	16930947	230	2.94	2	16930699-16930788	16930808-16930947
TU861	chr1	16931433	16931642	195	4.07	2	16931433-16931534	16931550-16931642
TU862	chr1	16931736	16932284	523	4.02	3	16931736-16931825	16931832-16932192	16932213-16932284
TU863	chr1	16932340	16932563	224	5.62	1	16932340-16932563
TU864	chr1	16932780	16932980	180	2.37	2	16932780-16932869	16932891-16932980
TU865	chr1	16981294	16981482	180	4.00	2	16981294-16981383	16981393-16981482
TU866	chr1	16994651	16994858	180	2.00	2	16994651-16994740	16994769-16994858
TU867	chr1	17013495	17013683	180	6.42	2	17013495-17013584	17013594-17013683
TU868	chr1	17014520	17014716	180	3.93	2	17014520-17014609	17014627-17014716
TU869	chr1	17015178	17015372	180	3.00	2	17015178-17015267	17015283-17015372
TU870	chr1	17015924	17016125	180	3.99	2	17015924-17016013	17016036-17016125
TU871	chr1	17101455	17101649	180	3.00	2	17101455-17101544	17101560-17101649
TU872	chr1	17106405	17106586	180	3.00	2	17106405-17106494	17106497-17106586
TU873	chr1	17131707	17137682	400	5.70	3	17131707-17131796	17135943-17136070	17137501-17137682
TU874	chr1	17138980	17139190	180	2.00	2	17138980-17139069	17139101-17139190
TU875	chr1	17140895	17141107	212	3.40	2	17140895-17141008	17141010-17141107
TU876	chr1	17483401	17483591	180	2.47	2	17483401-17483490	17483502-17483591
TU877	chr1	17484031	17484225	180	3.46	2	17484031-17484120	17484136-17484225
TU878	chr1	17485129	17485474	314	2.24	3	17485129-17485210	17485229-17485370	17485385-17485474
TU879	chr1	17485820	17487814	1995	106.61	1	17485820-17487814
TU880	chr1	17491211	17491412	180	3.00	2	17491211-17491300	17491323-17491412
TU881	chr1	17492802	17492995	183	5.70	2	17492802-17492894	17492906-17492995
TU882	chr1	17493221	17493688	366	24.42	3	17493221-17493314	17493391-17493477	17493504-17493688
TU883	chr1	17495469	17495654	180	3.14	2	17495469-17495558	17495565-17495654
TU884	chr1	17497467	17497664	180	2.00	2	17497467-17497556	17497575-17497664
TU885	chr1	17507038	17507234	160	2.51	2	17507038-17507127	17507165-17507234
TU886	chr1	17507264	17507466	180	5.00	2	17507264-17507353	17507377-17507466
TU887	chr1	17509203	17509488	286	3.78	1	17509203-17509488
TU888	chr1	17509898	17510095	180	3.00	2	17509898-17509987	17510006-17510095
TU889	chr1	17510685	17510981	281	3.15	2	17510685-17510875	17510892-17510981
TU890	chr1	17511323	17512283	954	162.13	2	17511323-17511417	17511425-17512283
TU891	chr1	17512335	17518710	793	112.72	2	17512335-17512937	17518521-17518710
TU892	chr1	17515317	17515513	180	2.00	2	17515317-17515406	17515424-17515513
TU893	chr1	17517739	17517926	186	2.45	2	17517739-17517828	17517831-17517926
TU894	chr1	17536251	17536439	180	3.00	2	17536251-17536340	17536350-17536439
TU895	chr1	17538755	17538953	180	2.00	2	17538755-17538844	17538864-17538953
TU896	chr1	17540168	17540370	180	2.00	2	17540168-17540257	17540281-17540370
TU897	chr1	17550530	17550727	180	2.00	2	17550530-17550619	17550638-17550727
TU898	chr1	17553139	17553329	180	2.50	2	17553139-17553228	17553240-17553329
TU899	chr1	17555970	17556158	180	2.00	2	17555970-17556059	17556069-17556158
TU900	chr1	17607742	17607950	180	2.00	2	17607742-17607831	17607861-17607950
TU901	chr1	17614953	17615152	200	2.31	1	17614953-17615152
TU902	chr1	17618007	17618216	200	3.54	2	17618007-17618104	17618115-17618216
TU903	chr1	17619152	17619360	207	2.74	2	17619152-17619241	17619244-17619360
TU904	chr1	17619693	17619974	256	3.47	2	17619693-17619851	17619878-17619974
TU905	chr1	17620503	17620816	314	5.89	1	17620503-17620816
TU906	chr1	17620927	17621123	192	2.79	2	17620927-17621016	17621022-17621123
TU907	chr1	17621168	17621532	317	4.53	3	17621168-17621257	17621270-17621406	17621443-17621532
TU908	chr1	17621613	17622424	764	5.12	3	17621613-17622084	17622114-17622309	17622329-17622424
TU909	chr1	17622456	17622647	189	2.58	2	17622456-17622554	17622558-17622647
TU910	chr1	17622824	17623030	191	4.09	2	17622824-17622914	17622931-17623030
TU911	chr1	17623039	17623309	271	5.65	1	17623039-17623309
TU912	chr1	17623478	17623675	163	2.00	2	17623478-17623567	17623603-17623675
TU913	chr1	17623771	17623979	208	4.05	2	17623771-17623872	17623874-17623979
TU914	chr1	17624019	17624253	235	3.83	1	17624019-17624253
TU915	chr1	17625145	17625346	180	2.38	2	17625145-17625234	17625257-17625346
TU916	chr1	17625824	17626273	344	4.62	4	17625824-17625913	17625925-17626035	17626058-17626154	17626228-17626273
TU917	chr1	17626533	17626752	180	2.87	2	17626533-17626622	17626663-17626752
TU918	chr1	17626785	17633435	1578	6.09	11	17626785-17626874	17626891-17627052	17627061-17627434	17627452-17627550	17627560-17627679	17627740-17627792	17627834-17627899	17627928-17628065	17628080-17628200	17628214-17628303	17633171-17633435
TU919	chr1	17628441	17628676	232	7.46	2	17628441-17628575	17628580-17628676
TU920	chr1	17629278	17629616	305	3.43	3	17629278-17629367	17629389-17629513	17629527-17629616
TU921	chr1	17630024	17630296	273	4.05	1	17630024-17630296
TU922	chr1	17630472	17630667	191	4.75	2	17630472-17630566	17630572-17630667
TU923	chr1	17630716	17630890	175	2.77	1	17630716-17630890
TU924	chr1	17631310	17631525	212	4.50	2	17631310-17631426	17631431-17631525
TU925	chr1	17631546	17631748	192	5.96	2	17631546-17631636	17631648-17631748
TU926	chr1	17632310	17632507	180	2.66	2	17632310-17632399	17632418-17632507
TU927	chr1	17632897	17633103	180	2.00	2	17632897-17632986	17633014-17633103
TU928	chr1	17759696	17759890	180	2.00	2	17759696-17759785	17759801-17759890
TU929	chr1	17781490	17781701	186	3.34	2	17781490-17781579	17781606-17781701
TU930	chr1	17782074	17782259	180	2.25	2	17782074-17782163	17782170-17782259
TU931	chr1	17783412	17783778	354	3.10	2	17783412-17783501	17783515-17783778
TU932	chr1	17784106	17784301	196	5.42	1	17784106-17784301
TU933	chr1	17784855	17785071	180	3.42	2	17784855-17784944	17784982-17785071
TU934	chr1	17787051	17787278	209	2.66	2	17787051-17787140	17787160-17787278
TU935	chr1	17788369	17788567	180	4.23	2	17788369-17788458	17788478-17788567
TU936	chr1	17789250	17789436	187	2.83	1	17789250-17789436
TU937	chr1	17790388	17790585	180	3.00	2	17790388-17790477	17790496-17790585
TU938	chr1	17806172	17806356	180	2.19	2	17806172-17806261	17806267-17806356
TU939	chr1	17812947	17813150	180	2.00	2	17812947-17813036	17813061-17813150
TU940	chr1	17814786	17814978	180	2.00	2	17814786-17814875	17814889-17814978
TU941	chr1	17826821	17827025	180	2.00	2	17826821-17826910	17826936-17827025
TU942	chr1	17829229	17829428	180	2.00	2	17829229-17829318	17829339-17829428
TU943	chr1	17830202	17830413	180	2.00	2	17830202-17830291	17830324-17830413
TU944	chr1	17838777	17839019	234	2.39	2	17838777-17838866	17838876-17839019
TU945	chr1	17840338	17840535	195	4.46	2	17840338-17840436	17840440-17840535
TU946	chr1	17841135	17841336	180	2.00	2	17841135-17841224	17841247-17841336
TU947	chr1	17845044	17845246	177	2.50	2	17845044-17845133	17845160-17845246
TU948	chr1	17847199	17847396	180	2.40	2	17847199-17847288	17847307-17847396
TU949	chr1	17850459	17850648	180	3.00	2	17850459-17850548	17850559-17850648
TU950	chr1	17854565	17854764	180	2.00	2	17854565-17854654	17854675-17854764
TU951	chr1	17859968	17860160	180	3.50	2	17859968-17860057	17860071-17860160
TU952	chr1	17861105	17861320	180	2.00	2	17861105-17861194	17861231-17861320
TU953	chr1	17867042	17867243	185	4.45	2	17867042-17867131	17867149-17867243
TU954	chr1	17872412	17872618	180	2.00	2	17872412-17872501	17872529-17872618
TU955	chr1	17872783	17872986	180	2.00	2	17872783-17872872	17872897-17872986
TU956	chr1	17883047	17883257	180	2.47	2	17883047-17883136	17883168-17883257
TU957	chr1	17903658	17903903	246	2.93	1	17903658-17903903
TU958	chr1	17906762	17906961	180	2.00	2	17906762-17906851	17906872-17906961
TU959	chr1	17922114	17922314	180	2.00	2	17922114-17922203	17922225-17922314
TU960	chr1	17931111	17931309	180	2.38	2	17931111-17931200	17931220-17931309
TU961	chr1	17940350	17940541	180	2.00	2	17940350-17940439	17940452-17940541
TU962	chr1	17950373	17950582	180	2.00	2	17950373-17950462	17950493-17950582
TU963	chr1	17952185	17952376	180	4.00	2	17952185-17952274	17952287-17952376
TU964	chr1	17952901	17953121	216	3.33	2	17952901-17953009	17953015-17953121
TU965	chr1	17953917	17954102	180	2.00	2	17953917-17954006	17954013-17954102
TU966	chr1	17954846	17955046	182	3.96	2	17954846-17954935	17954955-17955046
TU967	chr1	17955473	17955659	187	5.80	1	17955473-17955659
TU968	chr1	17957688	17957889	177	2.00	2	17957688-17957777	17957803-17957889
TU969	chr1	17958049	17958244	180	3.00	2	17958049-17958138	17958155-17958244
TU970	chr1	17962220	17962559	314	4.59	3	17962220-17962309	17962312-17962445	17962470-17962559
TU971	chr1	17965553	17965758	180	2.00	2	17965553-17965642	17965669-17965758
TU972	chr1	17965911	17966113	180	2.00	2	17965911-17966000	17966024-17966113
TU973	chr1	17966245	17966432	180	3.00	2	17966245-17966334	17966343-17966432
TU974	chr1	17969982	17970185	189	4.81	2	17969982-17970071	17970087-17970185
TU975	chr1	17970658	17970861	180	2.00	2	17970658-17970747	17970772-17970861
TU976	chr1	17971309	17971739	392	2.79	2	17971309-17971377	17971417-17971739
TU977	chr1	17971843	17972044	180	2.87	2	17971843-17971932	17971955-17972044
TU978	chr1	17986667	17986878	172	2.00	2	17986667-17986751	17986792-17986878
TU979	chr1	17987177	17987379	180	2.00	2	17987177-17987266	17987290-17987379
TU980	chr1	17993393	17993599	180	2.03	2	17993393-17993482	17993510-17993599
TU981	chr1	18019770	18019949	180	2.00	1	18019770-18019949
TU982	chr1	18026135	18026329	180	2.00	2	18026135-18026224	18026240-18026329
TU983	chr1	18030349	18030543	180	3.00	2	18030349-18030438	18030454-18030543
TU984	chr1	18077667	18077862	180	2.00	2	18077667-18077756	18077773-18077862
TU985	chr1	18210383	18210627	245	7.67	1	18210383-18210627
TU986	chr1	18210640	18212685	2004	9.36	3	18210640-18211780	18211782-18212354	18212396-18212685
TU987	chr1	18212722	18217445	1206	8.87	3	18212722-18213712	18215564-18215696	18217364-18217445
TU988	chr1	18218005	18232089	1038	9.32	5	18218005-18218498	18225637-18225796	18230169-18230258	18231050-18231262	18232009-18232089
TU989	chr1	18219933	18220142	180	2.00	2	18219933-18220022	18220053-18220142
TU990	chr1	18225284	18225491	180	2.81	2	18225284-18225373	18225402-18225491
TU991	chr1	18229799	18230003	180	2.00	2	18229799-18229888	18229914-18230003
TU992	chr1	18232105	18237752	264	4.55	3	18232105-18232178	18233856-18233955	18237663-18237752
TU993	chr1	18240055	18240252	180	3.47	2	18240055-18240144	18240163-18240252
TU994	chr1	18240634	18240863	230	3.13	1	18240634-18240863
TU995	chr1	18242535	18243016	403	5.69	3	18242535-18242624	18242632-18242721	18242794-18243016
TU996	chr1	18243208	18243410	180	2.42	2	18243208-18243297	18243321-18243410
TU997	chr1	18243502	18243703	161	2.00	2	18243502-18243572	18243614-18243703
TU998	chr1	18243933	18244293	335	4.22	3	18243933-18244022	18244032-18244186	18244204-18244293
TU999	chr1	18250639	18250820	180	2.26	2	18250639-18250728	18250731-18250820
TU1000	chr1	18256383	18256578	180	2.00	2	18256383-18256472	18256489-18256578
TU1001	chr1	18260530	18260748	180	2.00	2	18260530-18260619	18260659-18260748
TU1002	chr1	18264328	18264527	180	2.00	2	18264328-18264417	18264438-18264527
TU1003	chr1	18266448	18266651	180	2.00	2	18266448-18266537	18266562-18266651
TU1004	chr1	18287717	18287911	180	3.00	2	18287717-18287806	18287822-18287911
TU1005	chr1	18289550	18289740	180	3.00	2	18289550-18289639	18289651-18289740
TU1006	chr1	18293054	18293268	180	2.00	2	18293054-18293143	18293179-18293268
TU1007	chr1	18297617	18297799	173	2.00	2	18297617-18297705	18297716-18297799
TU1008	chr1	18298575	18298767	180	2.00	2	18298575-18298664	18298678-18298767
TU1009	chr1	18299074	18299256	180	2.00	2	18299074-18299163	18299167-18299256
TU1010	chr1	18300801	18301003	180	5.00	2	18300801-18300890	18300914-18301003
TU1011	chr1	18301672	18302150	180	2.00	2	18301672-18301761	18302061-18302150
TU1012	chr1	18312693	18312900	177	2.00	2	18312693-18312779	18312811-18312900
TU1013	chr1	18313027	18313411	358	2.51	3	18313027-18313116	18313132-18313309	18313322-18313411
TU1014	chr1	18318623	18318836	208	5.17	2	18318623-18318725	18318732-18318836
TU1015	chr1	18442387	18442591	180	2.00	2	18442387-18442476	18442502-18442591
TU1016	chr1	18443565	18443754	175	2.00	2	18443565-18443649	18443665-18443754
TU1017	chr1	18458925	18459114	180	3.00	2	18458925-18459014	18459025-18459114
TU1018	chr1	18520312	18520506	180	3.00	2	18520312-18520401	18520417-18520506
TU1019	chr1	18529297	18529490	180	2.00	2	18529297-18529386	18529401-18529490
TU1020	chr1	18556701	18556899	180	2.00	2	18556701-18556790	18556810-18556899
TU1021	chr1	18580987	18581196	180	2.00	2	18580987-18581076	18581107-18581196
TU1022	chr1	18603125	18603318	180	2.00	2	18603125-18603214	18603229-18603318
TU1023	chr1	18612936	18613126	180	2.00	2	18612936-18613025	18613037-18613126
TU1024	chr1	19209616	19209909	279	2.70	2	19209616-19209705	19209721-19209909
TU1025	chr1	19209994	19210191	187	8.58	2	19209994-19210087	19210099-19210191
TU1026	chr1	19210457	19210646	180	4.50	2	19210457-19210546	19210557-19210646
TU1027	chr1	19211013	19211209	187	5.42	2	19211013-19211103	19211114-19211209
TU1028	chr1	19212459	19212668	202	5.73	2	19212459-19212556	19212565-19212668
TU1029	chr1	19212903	19213429	525	7.19	2	19212903-19213126	19213129-19213429
TU1030	chr1	19213597	19213839	180	2.33	2	19213597-19213686	19213750-19213839
TU1031	chr1	19214098	19214580	464	5.36	2	19214098-19214471	19214491-19214580
TU1032	chr1	19214604	19214846	243	10.34	1	19214604-19214846
TU1033	chr1	19216280	19216467	180	2.00	2	19216280-19216369	19216378-19216467
TU1034	chr1	19216954	19217149	196	8.15	1	19216954-19217149
TU1035	chr1	19218642	19218835	180	3.28	2	19218642-19218731	19218746-19218835
TU1036	chr1	19218876	19219059	180	2.00	2	19218876-19218965	19218970-19219059
TU1037	chr1	19219924	19220216	277	3.38	2	19219924-19220110	19220127-19220216
TU1038	chr1	19220504	19220713	180	2.00	2	19220504-19220593	19220624-19220713
TU1039	chr1	19221826	19222024	180	4.13	2	19221826-19221915	19221935-19222024
TU1040	chr1	19232559	19232723	150	2.77	2	19232559-19232650	19232666-19232723
TU1041	chr1	19233823	19234018	180	3.00	2	19233823-19233912	19233929-19234018
TU1042	chr1	19236353	19236548	180	2.00	2	19236353-19236442	19236459-19236548
TU1043	chr1	19244574	19244772	156	2.00	2	19244574-19244650	19244694-19244772
TU1044	chr1	19245167	19245376	186	3.74	2	19245167-19245256	19245281-19245376
TU1045	chr1	19248691	19248890	180	3.00	2	19248691-19248780	19248801-19248890
TU1046	chr1	19250440	19250637	180	2.00	2	19250440-19250529	19250548-19250637
TU1047	chr1	19268475	19270532	226	5.41	2	19268475-19268610	19270443-19270532
TU1048	chr1	19275520	19276709	296	8.32	2	19275520-19275691	19276586-19276709
TU1049	chr1	19280946	19281138	180	3.00	2	19280946-19281035	19281049-19281138
TU1050	chr1	19284197	19284387	169	2.24	2	19284197-19284286	19284309-19284387
TU1051	chr1	19288276	19288469	180	3.00	2	19288276-19288365	19288380-19288469
TU1052	chr1	19289018	19289214	180	3.00	2	19289018-19289107	19289125-19289214
TU1053	chr1	19289360	19289573	180	2.00	2	19289360-19289449	19289484-19289573
TU1054	chr1	19306233	19306423	180	2.00	2	19306233-19306322	19306334-19306423
TU1055	chr1	19309339	19309544	180	2.00	2	19309339-19309428	19309455-19309544
TU1056	chr1	19310500	19310696	180	2.00	2	19310500-19310589	19310607-19310696
TU1057	chr1	19310771	19310972	180	2.00	2	19310771-19310860	19310883-19310972
TU1058	chr1	19312176	19312386	190	3.52	2	19312176-19312265	19312287-19312386
TU1059	chr1	19315849	19316029	173	2.00	2	19315849-19315938	19315947-19316029
TU1060	chr1	19317261	19317457	180	3.46	2	19317261-19317350	19317368-19317457
TU1061	chr1	19318189	19318379	180	2.29	2	19318189-19318278	19318290-19318379
TU1062	chr1	19319594	19319788	180	4.48	2	19319594-19319683	19319699-19319788
TU1063	chr1	19322426	19322620	180	2.30	2	19322426-19322515	19322531-19322620
TU1064	chr1	19366954	19367185	232	7.76	1	19366954-19367185
TU1065	chr1	19376044	19376241	180	4.00	2	19376044-19376133	19376152-19376241
TU1066	chr1	19376848	19377044	185	3.51	2	19376848-19376942	19376955-19377044
TU1067	chr1	19431397	19431572	176	2.05	1	19431397-19431572
TU1068	chr1	19431737	19431943	180	2.00	2	19431737-19431826	19431854-19431943
TU1069	chr1	19432375	19432546	172	2.09	1	19432375-19432546
TU1070	chr1	19708852	19709056	180	2.00	2	19708852-19708941	19708967-19709056
TU1071	chr1	19730821	19731014	180	2.00	2	19730821-19730910	19730925-19731014
TU1072	chr1	19813591	19813803	180	2.00	2	19813591-19813680	19813714-19813803
TU1073	chr1	19830480	19830674	180	2.23	2	19830480-19830569	19830585-19830674
TU1074	chr1	20009597	20009794	180	2.02	2	20009597-20009686	20009705-20009794
TU1075	chr1	20010592	20010803	187	3.79	2	20010592-20010686	20010712-20010803
TU1076	chr1	20011462	20011732	243	2.44	3	20011462-20011551	20011571-20011662	20011672-20011732
TU1077	chr1	20013025	20013225	195	4.58	2	20013025-20013127	20013134-20013225
TU1078	chr1	20013284	20013467	180	3.00	2	20013284-20013373	20013378-20013467
TU1079	chr1	20013882	20014088	176	2.00	2	20013882-20013971	20014003-20014088
TU1080	chr1	20014176	20014384	197	3.72	2	20014176-20014265	20014278-20014384
TU1081	chr1	20015747	20015940	180	2.00	2	20015747-20015836	20015851-20015940
TU1082	chr1	20017192	20017414	180	2.00	2	20017192-20017281	20017325-20017414
TU1083	chr1	20033587	20033788	180	2.84	2	20033587-20033676	20033699-20033788
TU1084	chr1	20037341	20037531	165	2.00	2	20037341-20037420	20037447-20037531
TU1085	chr1	20045570	20045760	180	2.00	2	20045570-20045659	20045671-20045760
TU1086	chr1	20057996	20058194	180	2.00	2	20057996-20058085	20058105-20058194
TU1087	chr1	20174317	20174499	180	3.00	2	20174317-20174406	20174410-20174499
TU1088	chr1	20539915	20540134	220	4.21	1	20539915-20540134
TU1089	chr1	20540152	20541957	234	7.24	2	20540152-20540225	20541798-20541957
TU1090	chr1	20541241	20541426	180	2.00	2	20541241-20541330	20541337-20541426
TU1091	chr1	20545791	20545985	164	2.00	2	20545791-20545880	20545912-20545985
TU1092	chr1	20546765	20547290	434	4.06	3	20546765-20546951	20547041-20547194	20547198-20547290
TU1093	chr1	20549337	20549531	180	3.00	2	20549337-20549426	20549442-20549531
TU1094	chr1	20551608	20551811	180	3.00	2	20551608-20551697	20551722-20551811
TU1095	chr1	20557175	20559041	275	3.15	3	20557175-20557269	20557277-20557366	20558952-20559041
TU1096	chr1	21033296	21033485	180	2.00	2	21033296-21033385	21033396-21033485
TU1097	chr1	21112654	21112837	180	4.00	2	21112654-21112743	21112748-21112837
TU1098	chr1	21115060	21115272	180	2.90	2	21115060-21115149	21115183-21115272
TU1099	chr1	21174656	21174847	180	2.00	2	21174656-21174745	21174758-21174847
TU1100	chr1	21625852	21626030	179	2.01	1	21625852-21626030
TU1101	chr1	21627625	21627838	180	2.00	2	21627625-21627714	21627749-21627838
TU1102	chr1	21628258	21628473	180	2.00	2	21628258-21628347	21628384-21628473
TU1103	chr1	21630055	21630235	181	7.60	1	21630055-21630235
TU1104	chr1	21632110	21632296	180	5.00	2	21632110-21632199	21632207-21632296
TU1105	chr1	21641590	21641789	180	2.07	2	21641590-21641679	21641700-21641789
TU1106	chr1	21646324	21646519	180	2.21	2	21646324-21646413	21646430-21646519
TU1107	chr1	21651060	21651250	180	2.00	2	21651060-21651149	21651161-21651250
TU1108	chr1	21651684	21651877	180	2.00	2	21651684-21651773	21651788-21651877
TU1109	chr1	21652551	21652747	180	2.00	2	21652551-21652640	21652658-21652747
TU1110	chr1	21654204	21654405	180	3.00	2	21654204-21654293	21654316-21654405
TU1111	chr1	21684646	21684849	180	3.00	2	21684646-21684735	21684760-21684849
TU1112	chr1	21710695	21710894	180	2.55	2	21710695-21710784	21710805-21710894
TU1113	chr1	21711248	21711431	180	2.82	2	21711248-21711337	21711342-21711431
TU1114	chr1	21712182	21712594	353	2.04	3	21712182-21712271	21712303-21712475	21712505-21712594
TU1115	chr1	21713722	21713920	180	2.58	2	21713722-21713811	21713831-21713920
TU1116	chr1	21714659	21715058	325	2.53	3	21714659-21714748	21714778-21714867	21714914-21715058
TU1117	chr1	21715102	21715678	556	3.48	3	21715102-21715425	21715438-21715560	21715570-21715678
TU1118	chr1	21715937	21716150	196	5.39	2	21715937-21716038	21716057-21716150
TU1119	chr1	21717005	21717299	281	5.10	2	21717005-21717195	21717210-21717299
TU1120	chr1	21717370	21717653	250	3.24	2	21717370-21717459	21717494-21717653
TU1121	chr1	21718331	21718524	180	3.24	2	21718331-21718420	21718435-21718524
TU1122	chr1	21720421	21720619	180	4.00	2	21720421-21720510	21720530-21720619
TU1123	chr1	21727970	21728151	180	2.00	2	21727970-21728059	21728062-21728151
TU1124	chr1	21761456	21761642	180	2.00	2	21761456-21761545	21761553-21761642
TU1125	chr1	21763069	21764554	168	3.88	2	21763069-21763158	21764477-21764554
TU1126	chr1	21768916	21771192	228	4.95	2	21768916-21769006	21771056-21771192
TU1127	chr1	22507669	22507859	180	5.00	2	22507669-22507758	22507770-22507859
TU1128	chr1	22508428	22508621	194	4.14	1	22508428-22508621
TU1129	chr1	22512372	22512568	180	2.00	2	22512372-22512461	22512479-22512568
TU1130	chr1	22517952	22518149	180	2.00	2	22517952-22518041	22518060-22518149
TU1131	chr1	22528232	22529711	1402	12.84	3	22528232-22529256	22529325-22529442	22529453-22529711
TU1132	chr1	22529841	22530456	606	8.13	3	22529841-22529943	22529946-22530058	22530067-22530456
TU1133	chr1	22531334	22531528	180	2.00	2	22531334-22531423	22531439-22531528
TU1134	chr1	22539608	22539806	181	3.37	2	22539608-22539697	22539716-22539806
TU1135	chr1	22540527	22540884	327	3.82	3	22540527-22540616	22540623-22540774	22540800-22540884
TU1136	chr1	22543797	22543988	180	3.37	2	22543797-22543886	22543899-22543988
TU1137	chr1	22544376	22544579	180	2.00	2	22544376-22544465	22544490-22544579
TU1138	chr1	22552104	22552307	180	2.00	2	22552104-22552193	22552218-22552307
TU1139	chr1	22552712	22552917	180	3.00	2	22552712-22552801	22552828-22552917
TU1140	chr1	22572239	22572442	180	2.48	2	22572239-22572328	22572353-22572442
TU1141	chr1	22574418	22574618	180	3.00	2	22574418-22574507	22574529-22574618
TU1142	chr1	22577680	22577874	180	2.47	2	22577680-22577769	22577785-22577874
TU1143	chr1	22578811	22579286	449	2.54	3	22578811-22578900	22578915-22579063	22579077-22579286
TU1144	chr1	22579814	22580000	180	2.00	2	22579814-22579903	22579911-22580000
TU1145	chr1	22580292	22580485	180	2.00	2	22580292-22580381	22580396-22580485
TU1146	chr1	22580496	22580688	180	2.04	2	22580496-22580585	22580599-22580688
TU1147	chr1	22583506	22583712	180	4.96	2	22583506-22583595	22583623-22583712
TU1148	chr1	22584849	22585043	180	2.00	2	22584849-22584938	22584954-22585043
TU1149	chr1	22585911	22586115	180	2.72	2	22585911-22586000	22586026-22586115
TU1150	chr1	22595909	22596109	179	2.00	2	22595909-22595998	22596021-22596109
TU1151	chr1	22607734	22618173	459	9.20	3	22607734-22607809	22617745-22618082	22618129-22618173
TU1152	chr1	22609129	22609308	180	2.00	1	22609129-22609308
TU1153	chr1	22613231	22613414	180	2.00	2	22613231-22613320	22613325-22613414
TU1154	chr1	22615118	22615337	180	2.00	2	22615118-22615207	22615248-22615337
TU1155	chr1	22624477	22639906	463	10.17	5	22624477-22624606	22626504-22626626	22631703-22631760	22637026-22637084	22639814-22639906
TU1156	chr1	22630599	22630786	180	2.00	2	22630599-22630688	22630697-22630786
TU1157	chr1	22632730	22632952	203	2.72	2	22632730-22632833	22632854-22632952
TU1158	chr1	22645303	22645558	256	4.91	1	22645303-22645558
TU1159	chr1	22645582	22647816	2166	12.94	5	22645582-22646654	22646681-22647268	22647288-22647450	22647472-22647592	22647596-22647816
TU1160	chr1	22656960	22657208	249	2.89	1	22656960-22657208
TU1161	chr1	22739696	22739900	180	2.00	2	22739696-22739785	22739811-22739900
TU1162	chr1	22760396	22760594	180	2.00	2	22760396-22760485	22760505-22760594
TU1163	chr1	22815589	22815793	180	2.36	2	22815589-22815678	22815704-22815793
TU1164	chr1	22816336	22816536	180	2.00	2	22816336-22816425	22816447-22816536
TU1165	chr1	22817125	22821087	581	5.96	3	22817125-22817280	22820627-22820681	22820718-22821087
TU1166	chr1	22821653	22821948	287	4.40	2	22821653-22821849	22821859-22821948
TU1167	chr1	22822415	22822616	180	2.00	2	22822415-22822504	22822527-22822616
TU1168	chr1	22823094	22830778	705	9.08	5	22823094-22823176	22823428-22823664	22823674-22823763	22829279-22829370	22830576-22830778
TU1169	chr1	22825293	22825536	244	4.95	1	22825293-22825536
TU1170	chr1	22827212	22827406	180	2.00	2	22827212-22827301	22827317-22827406
TU1171	chr1	22827957	22828158	180	5.00	2	22827957-22828046	22828069-22828158
TU1172	chr1	22828600	22828788	180	3.00	2	22828600-22828689	22828699-22828788
TU1173	chr1	22829863	22830018	156	2.23	1	22829863-22830018
TU1174	chr1	22830293	22830485	180	2.00	2	22830293-22830382	22830396-22830485
TU1175	chr1	22830922	22831289	368	15.16	1	22830922-22831289
TU1176	chr1	22831371	22831782	401	5.39	2	22831371-22831467	22831479-22831782
TU1177	chr1	22831898	22832098	182	6.03	2	22831898-22831988	22832008-22832098
TU1178	chr1	22832930	22833269	306	5.29	3	22832930-22833020	22833036-22833160	22833180-22833269
TU1179	chr1	22834215	22834459	240	4.23	2	22834215-22834332	22834338-22834459
TU1180	chr1	22894288	22894682	333	2.69	3	22894288-22894430	22894461-22894560	22894593-22894682
TU1181	chr1	22897474	22897670	180	2.00	2	22897474-22897563	22897581-22897670
TU1182	chr1	22897998	22898199	180	2.00	2	22897998-22898087	22898110-22898199
TU1183	chr1	22900455	22900648	180	2.00	2	22900455-22900544	22900559-22900648
TU1184	chr1	22902484	22902674	180	2.00	2	22902484-22902573	22902585-22902674
TU1185	chr1	22904568	22904753	180	2.00	2	22904568-22904657	22904664-22904753
TU1186	chr1	22909473	22909679	198	3.61	2	22909473-22909580	22909590-22909679
TU1187	chr1	22944851	22945040	180	4.00	2	22944851-22944940	22944951-22945040
TU1188	chr1	23375433	23375631	185	4.75	2	23375433-23375522	23375537-23375631
TU1189	chr1	23376100	23376320	180	2.74	2	23376100-23376189	23376231-23376320
TU1190	chr1	23376563	23376756	183	2.52	2	23376563-23376655	23376667-23376756
TU1191	chr1	23381298	23381492	180	2.46	2	23381298-23381387	23381403-23381492
TU1192	chr1	23389264	23389461	180	3.00	2	23389264-23389353	23389372-23389461
TU1193	chr1	23390375	23390570	180	5.00	2	23390375-23390464	23390481-23390570
TU1194	chr1	23390968	23391156	180	2.00	2	23390968-23391057	23391067-23391156
TU1195	chr1	23393053	23393354	302	3.16	1	23393053-23393354
TU1196	chr1	23394502	23394692	180	3.74	2	23394502-23394591	23394603-23394692
TU1197	chr1	23395333	23395527	181	2.71	2	23395333-23395422	23395437-23395527
TU1198	chr1	23396759	23396955	180	2.96	2	23396759-23396848	23396866-23396955
TU1199	chr1	23397371	23397559	189	3.26	1	23397371-23397559
TU1200	chr1	23398579	23398785	180	3.44	2	23398579-23398668	23398696-23398785
TU1201	chr1	23398802	23399007	180	2.92	2	23398802-23398891	23398918-23399007
TU1202	chr1	23399051	23399259	180	2.00	2	23399051-23399140	23399170-23399259
TU1203	chr1	23401544	23402093	507	4.53	4	23401544-23401633	23401648-23401826	23401844-23401988	23402001-23402093
TU1204	chr1	23402288	23402485	188	2.81	2	23402288-23402385	23402396-23402485
TU1205	chr1	23402953	23403144	177	2.42	2	23402953-23403039	23403055-23403144
TU1206	chr1	23403608	23403819	212	8.45	1	23403608-23403819
TU1207	chr1	23403824	23404018	180	3.35	2	23403824-23403913	23403929-23404018
TU1208	chr1	23404413	23404610	160	2.34	2	23404413-23404502	23404541-23404610
TU1209	chr1	23405073	23405296	224	10.56	1	23405073-23405296
TU1210	chr1	23405326	23405911	560	4.49	2	23405326-23405415	23405442-23405911
TU1211	chr1	23405989	23406552	538	7.13	2	23405989-23406367	23406394-23406552
TU1212	chr1	23406660	23406855	173	3.03	2	23406660-23406742	23406766-23406855
TU1213	chr1	23406879	23407082	188	2.54	2	23406879-23406939	23406956-23407082
TU1214	chr1	23407207	23407825	525	7.64	3	23407207-23407290	23407312-23407401	23407475-23407825
TU1215	chr1	23409839	23410473	607	5.89	3	23409839-23409935	23409952-23410371	23410384-23410473
TU1216	chr1	23410797	23410990	180	3.94	2	23410797-23410886	23410901-23410990
TU1217	chr1	23411060	23411401	297	3.60	3	23411060-23411158	23411170-23411277	23411312-23411401
TU1218	chr1	23413920	23414073	154	2.14	1	23413920-23414073
TU1219	chr1	23414160	23414363	180	2.16	2	23414160-23414249	23414274-23414363
TU1220	chr1	23417370	23417575	180	2.00	2	23417370-23417459	23417486-23417575
TU1221	chr1	23425341	23425531	180	3.00	2	23425341-23425430	23425442-23425531
TU1222	chr1	23425998	23426188	180	2.00	2	23425998-23426087	23426099-23426188
TU1223	chr1	23427982	23428176	180	2.00	2	23427982-23428071	23428087-23428176
TU1224	chr1	23435665	23435854	180	4.00	2	23435665-23435754	23435765-23435854
TU1225	chr1	23439461	23439655	180	2.00	2	23439461-23439550	23439566-23439655
TU1226	chr1	23441666	23441858	177	2.45	2	23441666-23441755	23441772-23441858
TU1227	chr1	23443758	23443954	164	2.00	2	23443758-23443841	23443875-23443954
TU1228	chr1	23445144	23445336	180	3.00	2	23445144-23445233	23445247-23445336
TU1229	chr1	23445853	23446048	180	2.00	2	23445853-23445942	23445959-23446048
TU1230	chr1	23446418	23446613	196	3.90	1	23446418-23446613
TU1231	chr1	23446686	23446879	183	3.41	2	23446686-23446775	23446787-23446879
TU1232	chr1	23447319	23447537	219	2.89	1	23447319-23447537
TU1233	chr1	23448419	23448668	250	4.20	1	23448419-23448668
TU1234	chr1	23451261	23451452	180	2.00	2	23451261-23451350	23451363-23451452
TU1235	chr1	23453529	23453726	180	3.00	2	23453529-23453618	23453637-23453726
TU1236	chr1	23454419	23454679	261	4.15	1	23454419-23454679
TU1237	chr1	23454862	23455079	218	3.95	1	23454862-23455079
TU1238	chr1	23455184	23455680	456	5.71	4	23455184-23455273	23455296-23455425	23455432-23455577	23455591-23455680
TU1239	chr1	23455983	23456173	180	2.00	2	23455983-23456072	23456084-23456173
TU1240	chr1	23456589	23456968	365	3.77	2	23456589-23456678	23456694-23456968
TU1241	chr1	23457752	23457947	196	4.29	1	23457752-23457947
TU1242	chr1	23458014	23458657	626	5.03	2	23458014-23458103	23458122-23458657
TU1243	chr1	23459208	23459577	329	4.81	3	23459208-23459351	23459370-23459464	23459488-23459577
TU1244	chr1	23460425	23460619	180	4.08	2	23460425-23460514	23460530-23460619
TU1245	chr1	23463995	23464199	180	2.82	2	23463995-23464084	23464110-23464199
TU1246	chr1	23465151	23465547	329	3.79	2	23465151-23465433	23465502-23465547
TU1247	chr1	23472624	23472826	159	2.00	2	23472624-23472695	23472740-23472826
TU1248	chr1	23473152	23473358	180	3.00	2	23473152-23473241	23473269-23473358
TU1249	chr1	23479556	23479869	274	2.60	3	23479556-23479641	23479663-23479760	23479780-23479869
TU1250	chr1	23480601	23481123	403	3.27	4	23480601-23480696	23480717-23480811	23480883-23481007	23481037-23481123
TU1251	chr1	23481437	23481630	186	2.40	2	23481437-23481532	23481541-23481630
TU1252	chr1	23481782	23482032	251	4.94	1	23481782-23482032
TU1253	chr1	23483243	23483442	190	4.15	2	23483243-23483342	23483353-23483442
TU1254	chr1	23484367	23484549	180	3.41	2	23484367-23484456	23484460-23484549
TU1255	chr1	23484989	23485179	180	2.00	2	23484989-23485078	23485090-23485179
TU1256	chr1	23487811	23488017	180	2.00	2	23487811-23487900	23487928-23488017
TU1257	chr1	23497875	23498065	180	2.93	2	23497875-23497964	23497976-23498065
TU1258	chr1	23531308	23531520	180	2.00	2	23531308-23531397	23531431-23531520
TU1259	chr1	23532826	23533012	180	2.23	2	23532826-23532915	23532923-23533012
TU1260	chr1	23534204	23534763	449	4.08	4	23534204-23534293	23534324-23534428	23534440-23534638	23534709-23534763
TU1261	chr1	23534880	23535079	180	3.69	2	23534880-23534969	23534990-23535079
TU1262	chr1	23536314	23536506	180	3.00	2	23536314-23536403	23536417-23536506
TU1263	chr1	23537260	23537471	194	4.64	2	23537260-23537351	23537370-23537471
TU1264	chr1	23538251	23538589	281	2.45	3	23538251-23538340	23538356-23538484	23538528-23538589
TU1265	chr1	23539141	23539387	247	4.86	1	23539141-23539387
TU1266	chr1	23539520	23539998	383	2.67	4	23539520-23539609	23539625-23539737	23539804-23539893	23539909-23539998
TU1267	chr1	23540195	23540384	157	2.00	2	23540195-23540265	23540299-23540384
TU1268	chr1	23557198	23557702	485	7.13	2	23557198-23557268	23557289-23557702
TU1269	chr1	23557964	23558490	454	6.48	3	23557964-23558230	23558254-23558389	23558440-23558490
TU1270	chr1	23558900	23559172	273	2.85	1	23558900-23559172
TU1271	chr1	23559444	23559626	180	2.08	2	23559444-23559533	23559537-23559626
TU1272	chr1	23559779	23560029	246	2.78	2	23559779-23559934	23559940-23560029
TU1273	chr1	23560574	23560965	367	4.47	3	23560574-23560668	23560679-23560860	23560876-23560965
TU1274	chr1	23565996	23576333	3166	18.03	2	23565996-23566072	23573245-23576333
TU1275	chr1	23568304	23568497	180	2.00	2	23568304-23568393	23568408-23568497
TU1276	chr1	23576344	23576852	509	18.12	1	23576344-23576852
TU1277	chr1	23576956	23595941	4452	29.50	9	23576956-23578807	23579908-23580124	23583642-23583819	23587722-23587813	23588595-23589111	23589119-23589521	23589541-23589637	23589645-23589734	23594936-23595941
TU1278	chr1	23582329	23582523	180	2.00	2	23582329-23582418	23582434-23582523
TU1279	chr1	23583958	23584146	180	2.86	2	23583958-23584047	23584057-23584146
TU1280	chr1	23584536	23584736	180	4.00	2	23584536-23584625	23584647-23584736
TU1281	chr1	23590218	23590417	180	2.00	2	23590218-23590307	23590328-23590417
TU1282	chr1	23590914	23591122	180	2.00	2	23590914-23591003	23591033-23591122
TU1283	chr1	23592432	23592643	183	3.28	2	23592432-23592524	23592554-23592643
TU1284	chr1	23593979	23594175	180	2.00	2	23593979-23594068	23594086-23594175
TU1285	chr1	23594318	23594514	180	2.93	2	23594318-23594407	23594425-23594514
TU1286	chr1	23599135	23599423	269	3.93	2	23599135-23599224	23599245-23599423
TU1287	chr1	23791622	23791831	180	2.00	2	23791622-23791711	23791742-23791831
TU1288	chr1	23888842	23891709	285	2.89	3	23888842-23888931	23888933-23889037	23891620-23891709
TU1289	chr1	23896552	23896755	180	2.00	2	23896552-23896641	23896666-23896755
TU1290	chr1	23898172	23898364	180	2.00	2	23898172-23898261	23898275-23898364
TU1291	chr1	23918988	23919195	180	2.00	2	23918988-23919077	23919106-23919195
TU1292	chr1	23926944	23927145	180	2.00	2	23926944-23927033	23927056-23927145
TU1293	chr1	23935003	23935212	180	2.00	2	23935003-23935092	23935123-23935212
TU1294	chr1	24050421	24050622	184	4.34	2	24050421-24050512	24050531-24050622
TU1295	chr1	24051220	24051420	180	2.92	2	24051220-24051309	24051331-24051420
TU1296	chr1	24082883	24083079	180	3.30	2	24082883-24082972	24082990-24083079
TU1297	chr1	24083345	24083955	541	2.95	5	24083345-24083434	24083457-24083585	24083592-24083705	24083722-24083839	24083866-24083955
TU1298	chr1	24085747	24085957	195	4.03	2	24085747-24085836	24085853-24085957
TU1299	chr1	24089132	24089341	188	3.40	2	24089132-24089229	24089252-24089341
TU1300	chr1	24100997	24101210	180	2.00	2	24100997-24101086	24101121-24101210
TU1301	chr1	24105127	24105298	172	2.34	1	24105127-24105298
TU1302	chr1	24132831	24133015	180	2.47	2	24132831-24132920	24132926-24133015
TU1303	chr1	24133562	24133738	177	2.03	1	24133562-24133738
TU1304	chr1	24134527	24134737	190	2.97	2	24134527-24134616	24134638-24134737
TU1305	chr1	24134932	24136005	1074	22.96	1	24134932-24136005
TU1306	chr1	24136899	24137088	180	2.00	2	24136899-24136988	24136999-24137088
TU1307	chr1	24138142	24138342	180	2.76	2	24138142-24138231	24138253-24138342
TU1308	chr1	24138481	24138686	180	2.39	2	24138481-24138570	24138597-24138686
TU1309	chr1	25376299	25376485	180	6.00	2	25376299-25376388	25376396-25376485
TU1310	chr1	25378358	25378560	160	2.00	2	25378358-25378446	25378490-25378560
TU1311	chr1	25536746	25536958	187	2.33	2	25536746-25536842	25536869-25536958
TU1312	chr1	25537461	25537655	180	3.47	2	25537461-25537550	25537566-25537655
TU1313	chr1	25538609	25538813	180	2.97	2	25538609-25538698	25538724-25538813
TU1314	chr1	25542018	25542264	238	3.37	2	25542018-25542165	25542175-25542264
TU1315	chr1	25622689	25622864	176	2.05	1	25622689-25622864
TU1316	chr1	25638708	25638921	180	2.45	2	25638708-25638797	25638832-25638921
TU1317	chr1	25642412	25642649	238	3.03	1	25642412-25642649
TU1318	chr1	25648899	25649092	180	2.00	2	25648899-25648988	25649003-25649092
TU1319	chr1	25654047	25654234	180	2.00	2	25654047-25654136	25654145-25654234
TU1320	chr1	25663719	25663915	180	2.00	2	25663719-25663808	25663826-25663915
TU1321	chr1	25698584	25698772	180	2.00	2	25698584-25698673	25698683-25698772
TU1322	chr1	25714827	25715020	180	3.00	2	25714827-25714916	25714931-25715020
TU1323	chr1	25736596	25736793	180	4.00	2	25736596-25736685	25736704-25736793
TU1324	chr1	25743179	25743369	180	2.00	2	25743179-25743268	25743280-25743369
TU1325	chr1	25746833	25747027	180	3.00	2	25746833-25746922	25746938-25747027
TU1326	chr1	25777422	25777623	180	2.00	2	25777422-25777511	25777534-25777623
TU1327	chr1	25792331	25792534	180	5.00	2	25792331-25792420	25792445-25792534
TU1328	chr1	25821926	25822131	180	2.00	2	25821926-25822015	25822042-25822131
TU1329	chr1	25828840	25829023	180	2.00	2	25828840-25828929	25828934-25829023
TU1330	chr1	26556248	26556446	180	4.00	2	26556248-26556337	26556357-26556446
TU1331	chr1	26571973	26572165	180	2.81	2	26571973-26572062	26572076-26572165
TU1332	chr1	26572453	26572749	285	3.53	2	26572453-26572542	26572555-26572749
TU1333	chr1	26575577	26575823	247	3.54	1	26575577-26575823
TU1334	chr1	26575892	26576460	554	4.94	2	26575892-26575981	26575997-26576460
TU1335	chr1	26576904	26577135	232	4.54	1	26576904-26577135
TU1336	chr1	26577224	26577417	180	3.72	2	26577224-26577313	26577328-26577417
TU1337	chr1	26577584	26577792	183	4.97	2	26577584-26577674	26577701-26577792
TU1338	chr1	26577890	26578123	234	4.21	1	26577890-26578123
TU1339	chr1	26578258	26578614	330	3.33	3	26578258-26578347	26578365-26578514	26578525-26578614
TU1340	chr1	26578832	26579263	397	5.00	3	26578832-26578940	26578962-26579158	26579173-26579263
TU1341	chr1	26579308	26579501	167	2.00	2	26579308-26579384	26579412-26579501
TU1342	chr1	26579535	26580192	629	5.25	2	26579535-26579912	26579942-26580192
TU1343	chr1	26581243	26581442	180	2.66	2	26581243-26581332	26581353-26581442
TU1344	chr1	26581799	26582206	404	7.45	2	26581799-26581888	26581893-26582206
TU1345	chr1	26582934	26583121	180	2.91	2	26582934-26583023	26583032-26583121
TU1346	chr1	26584290	26584483	180	3.33	2	26584290-26584379	26584394-26584483
TU1347	chr1	26585247	26585420	174	2.07	1	26585247-26585420
TU1348	chr1	26585751	26585946	180	2.64	2	26585751-26585840	26585857-26585946
TU1349	chr1	26586075	26586269	180	2.23	2	26586075-26586164	26586180-26586269
TU1350	chr1	26586460	26586647	180	2.00	2	26586460-26586549	26586558-26586647
TU1351	chr1	26587559	26587865	282	2.55	3	26587559-26587648	26587660-26587761	26587776-26587865
TU1352	chr1	26587973	26588159	180	5.03	2	26587973-26588062	26588070-26588159
TU1353	chr1	26588358	26588555	180	2.00	2	26588358-26588447	26588466-26588555
TU1354	chr1	26589165	26589368	181	3.62	2	26589165-26589254	26589278-26589368
TU1355	chr1	26589991	26590192	183	5.54	2	26589991-26590082	26590102-26590192
TU1356	chr1	26590427	26590750	277	3.70	3	26590427-26590516	26590549-26590651	26590667-26590750
TU1357	chr1	26591247	26591948	675	3.56	4	26591247-26591567	26591580-26591744	26591754-26591854	26591861-26591948
TU1358	chr1	26592521	26592737	178	2.44	2	26592521-26592608	26592648-26592737
TU1359	chr1	26593230	26593454	202	3.06	2	26593230-26593341	26593365-26593454
TU1360	chr1	26593777	26594087	282	4.42	3	26593777-26593860	26593872-26593979	26593998-26594087
TU1361	chr1	26594525	26594726	181	4.14	2	26594525-26594614	26594636-26594726
TU1362	chr1	26594738	26595197	460	5.69	1	26594738-26595197
TU1363	chr1	26595459	26596516	909	3.78	4	26595459-26595545	26595582-26596005	26596088-26596399	26596431-26596516
TU1364	chr1	26596989	26597412	424	13.11	1	26596989-26597412
TU1365	chr1	26597417	26599400	1917	8.21	3	26597417-26598018	26598027-26599091	26599151-26599400
TU1366	chr1	26599403	26600162	743	9.66	2	26599403-26600055	26600073-26600162
TU1367	chr1	26600178	26600414	237	10.15	1	26600178-26600414
TU1368	chr1	26600722	26601303	581	5.10	2	26600722-26601105	26601107-26601303
TU1369	chr1	26601430	26601733	279	5.01	3	26601430-26601498	26601506-26601623	26601642-26601733
TU1370	chr1	26603533	26603743	180	3.00	2	26603533-26603622	26603654-26603743
TU1371	chr1	26604705	26605019	261	2.61	3	26604705-26604794	26604820-26604916	26604946-26605019
TU1372	chr1	26605620	26605856	229	2.74	2	26605620-26605758	26605767-26605856
TU1373	chr1	26606544	26606742	180	3.43	2	26606544-26606633	26606653-26606742
TU1374	chr1	26607382	26613416	3301	37.53	5	26607382-26607956	26608474-26608579	26608590-26609167	26609170-26610384	26612590-26613416
TU1375	chr1	26608004	26608317	307	5.21	2	26608004-26608093	26608101-26608317
TU1376	chr1	26610387	26610894	508	10.84	1	26610387-26610894
TU1377	chr1	26611001	26612460	1445	14.80	2	26611001-26611090	26611106-26612460
TU1378	chr1	26613421	26613900	468	5.38	2	26613421-26613793	26613806-26613900
TU1379	chr1	26613916	26614215	297	3.58	2	26613916-26614122	26614126-26614215
TU1380	chr1	26614236	26614549	314	9.71	1	26614236-26614549
TU1381	chr1	26614776	26616882	1953	5.29	7	26614776-26614879	26614892-26614986	26615071-26615556	26615567-26615805	26615822-26616140	26616168-26616746	26616752-26616882
TU1382	chr1	26646716	26646921	180	2.00	2	26646716-26646805	26646832-26646921
TU1383	chr1	26676123	26687993	2322	36.27	3	26676123-26677163	26682907-26683031	26686838-26687993
TU1384	chr1	26677707	26677916	191	3.01	2	26677707-26677807	26677827-26677916
TU1385	chr1	26679292	26679650	331	2.30	3	26679292-26679381	26679408-26679558	26679561-26679650
TU1386	chr1	26679807	26679998	180	3.00	2	26679807-26679896	26679909-26679998
TU1387	chr1	26680135	26680326	180	2.43	2	26680135-26680224	26680237-26680326
TU1388	chr1	26680754	26680946	193	4.66	1	26680754-26680946
TU1389	chr1	26681747	26681937	185	6.51	2	26681747-26681840	26681847-26681937
TU1390	chr1	26682070	26682435	337	3.24	3	26682070-26682186	26682195-26682324	26682346-26682435
TU1391	chr1	26683336	26683540	180	2.13	2	26683336-26683425	26683451-26683540
TU1392	chr1	26683640	26683875	231	3.86	2	26683640-26683780	26683786-26683875
TU1393	chr1	26684086	26684284	180	3.98	2	26684086-26684175	26684195-26684284
TU1394	chr1	26685001	26685191	168	2.99	2	26685001-26685074	26685098-26685191
TU1395	chr1	26685315	26685675	306	2.21	3	26685315-26685386	26685424-26685567	26685586-26685675
TU1396	chr1	26685713	26685898	180	2.26	2	26685713-26685802	26685809-26685898
TU1397	chr1	26686309	26686640	295	3.66	2	26686309-26686366	26686404-26686640
TU1398	chr1	26688027	26689236	1210	57.55	1	26688027-26689236
TU1399	chr1	26689573	26690045	473	52.49	1	26689573-26690045
TU1400	chr1	26693415	26693620	201	4.03	2	26693415-26693519	26693525-26693620
TU1401	chr1	26696184	26696377	180	2.44	2	26696184-26696273	26696288-26696377
TU1402	chr1	26699340	26699556	180	2.00	2	26699340-26699429	26699467-26699556
TU1403	chr1	26716623	26716821	154	2.42	2	26716623-26716712	26716758-26716821
TU1404	chr1	26717653	26717896	220	4.85	2	26717653-26717742	26717767-26717896
TU1405	chr1	26718312	26718498	187	2.46	1	26718312-26718498
TU1406	chr1	26718533	26719108	574	3.61	2	26718533-26718791	26718794-26719108
TU1407	chr1	26719234	26719432	180	3.38	2	26719234-26719323	26719343-26719432
TU1408	chr1	26719777	26719975	177	2.23	2	26719777-26719863	26719886-26719975
TU1409	chr1	26720685	26722355	1671	293.27	1	26720685-26722355
TU1410	chr1	26722395	26724796	2254	60.94	6	26722395-26722501	26722511-26723594	26723692-26723813	26723823-26723915	26723946-26724056	26724060-26724796
TU1411	chr1	26724835	26725048	214	11.77	1	26724835-26725048
TU1412	chr1	26725127	26725562	402	6.71	2	26725127-26725272	26725307-26725562
TU1413	chr1	26725628	26725923	296	7.85	1	26725628-26725923
TU1414	chr1	26726008	26726188	180	2.53	2	26726008-26726097	26726099-26726188
TU1415	chr1	26726707	26726919	213	18.11	1	26726707-26726919
TU1416	chr1	26727276	26727595	317	9.92	2	26727276-26727497	26727501-26727595
TU1417	chr1	26727727	26727989	236	2.60	2	26727727-26727816	26727844-26727989
TU1418	chr1	26728126	26728327	193	8.21	2	26728126-26728228	26728238-26728327
TU1419	chr1	26728431	26728787	349	6.63	3	26728431-26728520	26728525-26728643	26728648-26728787
TU1420	chr1	26731301	26731505	171	2.00	2	26731301-26731388	26731423-26731505
TU1421	chr1	27117223	27117418	180	2.00	2	27117223-27117312	27117329-27117418
TU1422	chr1	27122627	27122824	180	3.92	2	27122627-27122716	27122735-27122824
TU1423	chr1	27123290	27123487	180	2.00	2	27123290-27123379	27123398-27123487
TU1424	chr1	27131328	27131522	180	3.00	2	27131328-27131417	27131433-27131522
TU1425	chr1	27199558	27199754	180	3.00	2	27199558-27199647	27199665-27199754
TU1426	chr1	27240968	27241162	180	4.00	2	27240968-27241057	27241073-27241162
TU1427	chr1	27290324	27290526	180	2.00	2	27290324-27290413	27290437-27290526
TU1428	chr1	27302220	27302399	168	2.00	2	27302220-27302301	27302314-27302399
TU1429	chr1	28512866	28513069	180	2.54	2	28512866-28512955	28512980-28513069
TU1430	chr1	28513892	28514088	180	2.00	2	28513892-28513981	28513999-28514088
TU1431	chr1	28514343	28514659	317	4.81	1	28514343-28514659
TU1432	chr1	29506467	29506662	180	2.78	2	29506467-29506556	29506573-29506662
TU1433	chr1	29506664	29506859	184	4.85	2	29506664-29506755	29506768-29506859
TU1434	chr1	29510683	29511007	287	4.33	3	29510683-29510772	29510776-29510875	29510911-29511007
TU1435	chr1	29511047	29511243	180	2.63	2	29511047-29511136	29511154-29511243
TU1436	chr1	29511325	29511513	180	2.57	2	29511325-29511414	29511424-29511513
TU1437	chr1	29512209	29512569	337	3.39	3	29512209-29512300	29512309-29512463	29512480-29512569
TU1438	chr1	29512587	29512850	264	6.14	1	29512587-29512850
TU1439	chr1	29513136	29513340	180	2.00	2	29513136-29513225	29513251-29513340
TU1440	chr1	29513595	29513786	184	3.86	2	29513595-29513688	29513697-29513786
TU1441	chr1	29514035	29514348	314	5.45	1	29514035-29514348
TU1442	chr1	29514754	29514950	197	10.51	1	29514754-29514950
TU1443	chr1	29515056	29515411	356	9.02	1	29515056-29515411
TU1444	chr1	29515525	29516226	641	7.29	3	29515525-29515814	29515834-29515923	29515966-29516226
TU1445	chr1	29516261	29516524	264	4.41	1	29516261-29516524
TU1446	chr1	29516885	29517075	180	3.27	2	29516885-29516974	29516986-29517075
TU1447	chr1	29517856	29518123	268	3.57	1	29517856-29518123
TU1448	chr1	29518312	29518715	404	6.89	1	29518312-29518715
TU1449	chr1	29519363	29519896	534	4.72	1	29519363-29519896
TU1450	chr1	29519966	29520173	183	3.75	2	29519966-29520058	29520084-29520173
TU1451	chr1	29520759	29520955	175	2.00	2	29520759-29520843	29520866-29520955
TU1452	chr1	29521142	29521818	677	6.58	1	29521142-29521818
TU1453	chr1	29522600	29522786	180	2.12	2	29522600-29522689	29522697-29522786
TU1454	chr1	29522853	29523058	206	5.09	1	29522853-29523058
TU1455	chr1	29523083	29523403	245	2.66	3	29523083-29523172	29523180-29523280	29523350-29523403
TU1456	chr1	29523419	29523812	373	4.31	2	29523419-29523509	29523531-29523812
TU1457	chr1	29524326	29524504	170	2.00	2	29524326-29524412	29524422-29524504
TU1458	chr1	29524616	29524822	189	3.09	2	29524616-29524705	29524724-29524822
TU1459	chr1	29525180	29525391	180	2.00	2	29525180-29525269	29525302-29525391
TU1460	chr1	29525950	29526157	180	2.00	2	29525950-29526039	29526068-29526157
TU1461	chr1	29526582	29527815	1234	5.76	1	29526582-29527815
TU1462	chr1	29527824	29528581	735	5.53	3	29527824-29527913	29527928-29528468	29528478-29528581
TU1463	chr1	29528970	29529368	399	4.74	1	29528970-29529368
TU1464	chr1	29529594	29529820	207	5.47	2	29529594-29529692	29529713-29529820
TU1465	chr1	29530189	29530382	194	7.42	1	29530189-29530382
TU1466	chr1	29531242	29531748	507	4.44	1	29531242-29531748
TU1467	chr1	29531973	29532261	280	4.47	2	29531973-29532062	29532072-29532261
TU1468	chr1	29532279	29532473	182	4.03	2	29532279-29532370	29532384-29532473
TU1469	chr1	29532521	29532706	186	4.03	1	29532521-29532706
TU1470	chr1	29532812	29533019	180	3.43	2	29532812-29532901	29532930-29533019
TU1471	chr1	29533385	29533601	180	2.69	2	29533385-29533474	29533512-29533601
TU1472	chr1	29533936	29534115	161	2.00	2	29533936-29534010	29534030-29534115
TU1473	chr1	29534347	29534544	180	6.00	2	29534347-29534436	29534455-29534544
TU1474	chr1	29534848	29535038	180	2.00	2	29534848-29534937	29534949-29535038
TU1475	chr1	29535187	29535389	187	5.32	2	29535187-29535276	29535293-29535389
TU1476	chr1	29536755	29536938	150	2.47	2	29536755-29536814	29536849-29536938
TU1477	chr1	29539278	29539473	180	2.00	2	29539278-29539367	29539384-29539473
TU1478	chr1	29541121	29541314	180	3.69	2	29541121-29541210	29541225-29541314
TU1479	chr1	29542330	29542535	180	3.00	2	29542330-29542419	29542446-29542535
TU1480	chr1	29545061	29545262	175	2.23	2	29545061-29545145	29545173-29545262
TU1481	chr1	29546813	29547024	180	2.49	2	29546813-29546902	29546935-29547024
TU1482	chr1	29547929	29548181	239	2.85	2	29547929-29548077	29548092-29548181
TU1483	chr1	29551381	29551590	180	2.84	2	29551381-29551470	29551501-29551590
TU1484	chr1	29554694	29554869	176	2.05	1	29554694-29554869
TU1485	chr1	29557897	29558098	180	2.00	2	29557897-29557986	29558009-29558098
TU1486	chr1	29559020	29559257	238	5.23	1	29559020-29559257
TU1487	chr1	29564781	29564972	180	2.68	2	29564781-29564870	29564883-29564972
TU1488	chr1	29565403	29565595	180	4.39	2	29565403-29565492	29565506-29565595
TU1489	chr1	29565862	29566067	206	8.74	1	29565862-29566067
TU1490	chr1	29566285	29566478	180	2.00	2	29566285-29566374	29566389-29566478
TU1491	chr1	29567246	29567450	180	2.88	2	29567246-29567335	29567361-29567450
TU1492	chr1	29568039	29568423	324	4.06	3	29568039-29568143	29568189-29568315	29568332-29568423
TU1493	chr1	29568905	29569607	565	2.69	5	29568905-29568994	29569036-29569089	29569156-29569344	29569351-29569492	29569518-29569607
TU1494	chr1	29570085	29570263	153	2.29	2	29570085-29570175	29570202-29570263
TU1495	chr1	29570415	29570691	267	5.24	2	29570415-29570622	29570633-29570691
TU1496	chr1	29570823	29571037	180	2.77	2	29570823-29570912	29570948-29571037
TU1497	chr1	29571203	29571479	277	5.50	1	29571203-29571479
TU1498	chr1	29571761	29571976	212	10.77	2	29571761-29571856	29571861-29571976
TU1499	chr1	29572388	29573215	824	6.46	3	29572388-29572928	29572930-29573099	29573103-29573215
TU1500	chr1	29573404	29574101	693	6.85	2	29573404-29573494	29573500-29574101
TU1501	chr1	29574234	29574669	425	7.94	2	29574234-29574568	29574580-29574669
TU1502	chr1	29574804	29575006	180	3.84	2	29574804-29574893	29574917-29575006
TU1503	chr1	29575232	29575452	197	5.89	2	29575232-29575322	29575347-29575452
TU1504	chr1	29575546	29575714	169	2.95	1	29575546-29575714
TU1505	chr1	29575808	29576841	969	5.85	3	29575808-29575905	29575919-29576008	29576061-29576841
TU1506	chr1	29576862	29577075	214	5.89	1	29576862-29577075
TU1507	chr1	29577330	29577534	180	2.31	2	29577330-29577419	29577445-29577534
TU1508	chr1	29577538	29577739	180	2.85	2	29577538-29577627	29577650-29577739
TU1509	chr1	29577764	29578276	511	6.19	2	29577764-29578076	29578079-29578276
TU1510	chr1	29579219	29579410	180	2.91	2	29579219-29579308	29579321-29579410
TU1511	chr1	29579563	29580056	440	5.77	3	29579563-29579817	29579843-29579937	29579967-29580056
TU1512	chr1	29580441	29580703	263	5.03	1	29580441-29580703
TU1513	chr1	29581396	29581592	180	5.37	2	29581396-29581485	29581503-29581592
TU1514	chr1	29583559	29583752	180	2.10	2	29583559-29583648	29583663-29583752
TU1515	chr1	29585434	29585618	164	2.00	2	29585434-29585507	29585529-29585618
TU1516	chr1	29586159	29586360	180	4.00	2	29586159-29586248	29586271-29586360
TU1517	chr1	29588026	29588257	232	3.49	1	29588026-29588257
TU1518	chr1	29588460	29588653	174	2.51	2	29588460-29588543	29588564-29588653
TU1519	chr1	29589072	29589233	162	3.10	1	29589072-29589233
TU1520	chr1	29589490	29589677	180	4.82	2	29589490-29589579	29589588-29589677
TU1521	chr1	29589688	29590039	323	4.46	3	29589688-29589781	29589796-29589934	29589950-29590039
TU1522	chr1	29590189	29590643	307	2.81	4	29590189-29590256	29590317-29590371	29590442-29590535	29590554-29590643
TU1523	chr1	29590663	29591183	480	3.75	3	29590663-29590949	29590966-29591068	29591094-29591183
TU1524	chr1	29591299	29591548	250	3.60	1	29591299-29591548
TU1525	chr1	29591687	29591954	256	2.45	2	29591687-29591852	29591865-29591954
TU1526	chr1	29595312	29595699	352	4.88	3	29595312-29595401	29595425-29595596	29595610-29595699
TU1527	chr1	29595916	29596107	192	3.49	1	29595916-29596107
TU1528	chr1	29597602	29597811	180	2.40	2	29597602-29597691	29597722-29597811
TU1529	chr1	29598181	29598372	180	2.00	2	29598181-29598270	29598283-29598372
TU1530	chr1	29599126	29599317	180	2.00	2	29599126-29599215	29599228-29599317
TU1531	chr1	29599383	29599568	180	3.74	2	29599383-29599472	29599479-29599568
TU1532	chr1	29599573	29599779	207	4.35	1	29599573-29599779
TU1533	chr1	29599910	29600102	180	3.84	2	29599910-29599999	29600013-29600102
TU1534	chr1	29600243	29600571	272	4.63	3	29600243-29600332	29600357-29600446	29600480-29600571
TU1535	chr1	29600736	29600949	183	4.79	2	29600736-29600828	29600860-29600949
TU1536	chr1	29601473	29601938	373	5.34	4	29601473-29601537	29601603-29601711	29601713-29601821	29601849-29601938
TU1537	chr1	29603216	29603424	197	4.01	2	29603216-29603305	29603318-29603424
TU1538	chr1	29603902	29604084	180	2.00	2	29603902-29603991	29603995-29604084
TU1539	chr1	29604340	29604810	365	3.14	2	29604340-29604387	29604494-29604810
TU1540	chr1	29605173	29605368	196	4.12	1	29605173-29605368
TU1541	chr1	29605853	29606269	403	5.90	2	29605853-29606192	29606207-29606269
TU1542	chr1	29606342	29606585	244	4.43	1	29606342-29606585
TU1543	chr1	29606927	29607328	362	3.21	3	29606927-29607016	29607046-29607227	29607239-29607328
TU1544	chr1	29607734	29608650	865	4.93	3	29607734-29608077	29608107-29608241	29608265-29608650
TU1545	chr1	29609091	29609486	348	2.67	3	29609091-29609180	29609206-29609373	29609397-29609486
TU1546	chr1	29610291	29611029	700	11.30	3	29610291-29610380	29610409-29610571	29610583-29611029
TU1547	chr1	29611105	29611459	355	5.01	1	29611105-29611459
TU1548	chr1	29611560	29611766	207	14.35	1	29611560-29611766
TU1549	chr1	29611874	29612088	180	2.00	2	29611874-29611963	29611999-29612088
TU1550	chr1	29612933	29613110	155	2.35	2	29612933-29612990	29613014-29613110
TU1551	chr1	29613164	29613362	185	2.65	2	29613164-29613257	29613272-29613362
TU1552	chr1	29613413	29613603	166	2.17	2	29613413-29613502	29613528-29613603
TU1553	chr1	29613940	29614165	226	4.27	1	29613940-29614165
TU1554	chr1	29614625	29614810	180	3.47	2	29614625-29614714	29614721-29614810
TU1555	chr1	29615400	29615792	374	3.85	2	29615400-29615683	29615703-29615792
TU1556	chr1	29616086	29616292	190	3.22	2	29616086-29616175	29616193-29616292
TU1557	chr1	29616302	29616756	446	4.53	2	29616302-29616391	29616401-29616756
TU1558	chr1	29616899	29617123	225	3.88	1	29616899-29617123
TU1559	chr1	29617328	29617757	347	2.95	4	29617328-29617417	29617432-29617531	29617557-29617647	29617692-29617757
TU1560	chr1	29617824	29618018	195	4.85	1	29617824-29618018
TU1561	chr1	29618444	29618640	180	2.12	2	29618444-29618533	29618551-29618640
TU1562	chr1	29619841	29620120	280	4.50	1	29619841-29620120
TU1563	chr1	29620767	29620966	180	6.46	2	29620767-29620856	29620877-29620966
TU1564	chr1	29621677	29622020	324	5.00	2	29621677-29621766	29621787-29622020
TU1565	chr1	29624891	29625075	170	2.00	2	29624891-29624979	29624995-29625075
TU1566	chr1	29632020	29632227	180	2.23	2	29632020-29632109	29632138-29632227
TU1567	chr1	29634572	29634756	180	2.00	2	29634572-29634661	29634667-29634756
TU1568	chr1	29635901	29636100	180	3.00	2	29635901-29635990	29636011-29636100
TU1569	chr1	29636479	29636682	180	2.68	2	29636479-29636568	29636593-29636682
TU1570	chr1	29639447	29639653	180	2.00	2	29639447-29639536	29639564-29639653
TU1571	chr1	29642052	29643072	399	4.45	4	29642052-29642151	29642155-29642244	29642844-29642962	29642983-29643072
TU1572	chr1	29642292	29642501	194	8.27	2	29642292-29642381	29642398-29642501
TU1573	chr1	29643145	29643349	180	2.00	2	29643145-29643234	29643260-29643349
TU1574	chr1	29643366	29643545	180	2.00	1	29643366-29643545
TU1575	chr1	29643581	29644055	458	4.25	2	29643581-29643960	29643978-29644055
TU1576	chr1	29646544	29646764	221	4.45	1	29646544-29646764
TU1577	chr1	29648269	29648503	206	3.06	2	29648269-29648384	29648414-29648503
TU1578	chr1	29648742	29649015	274	5.50	1	29648742-29649015
TU1579	chr1	29649239	29649431	180	2.34	2	29649239-29649328	29649342-29649431
TU1580	chr1	29649833	29650275	432	5.36	2	29649833-29650149	29650161-29650275
TU1581	chr1	29650600	29650785	180	2.85	2	29650600-29650689	29650696-29650785
TU1582	chr1	29650824	29651008	180	2.31	2	29650824-29650913	29650919-29651008
TU1583	chr1	29651566	29652614	947	5.32	5	29651566-29651640	29651696-29651785	29651815-29651919	29651935-29652051	29652055-29652614
TU1584	chr1	29652823	29653327	468	6.12	2	29652823-29653221	29653259-29653327
TU1585	chr1	29653351	29653548	182	4.25	2	29653351-29653440	29653457-29653548
TU1586	chr1	29654111	29654350	240	8.25	1	29654111-29654350
TU1587	chr1	29654475	29654721	180	2.18	2	29654475-29654564	29654632-29654721
TU1588	chr1	29655131	29655339	192	6.88	2	29655131-29655224	29655242-29655339
TU1589	chr1	29655387	29656005	580	4.93	4	29655387-29655641	29655654-29655745	29655755-29655897	29655916-29656005
TU1590	chr1	29656011	29656617	585	7.35	2	29656011-29656100	29656123-29656617
TU1591	chr1	29656631	29657020	390	5.51	1	29656631-29657020
TU1592	chr1	29657081	29657484	401	9.39	2	29657081-29657382	29657386-29657484
TU1593	chr1	29657601	29658259	539	5.29	4	29657601-29657856	29657878-29658018	29658036-29658132	29658215-29658259
TU1594	chr1	29658634	29659194	550	7.90	2	29658634-29659093	29659105-29659194
TU1595	chr1	29659209	29659530	322	3.76	1	29659209-29659530
TU1596	chr1	29659792	29660826	1019	6.43	2	29659792-29660099	29660116-29660826
TU1597	chr1	29662358	29662573	212	8.33	2	29662358-29662461	29662466-29662573
TU1598	chr1	29663221	29663445	206	3.70	2	29663221-29663310	29663330-29663445
TU1599	chr1	29663572	29663768	180	2.76	2	29663572-29663661	29663679-29663768
TU1600	chr1	29663983	29664184	180	2.39	2	29663983-29664072	29664095-29664184
TU1601	chr1	29664213	29664608	396	3.41	1	29664213-29664608
TU1602	chr1	29665063	29665535	460	4.03	2	29665063-29665432	29665446-29665535
TU1603	chr1	29665606	29666053	435	10.80	2	29665606-29665856	29665870-29666053
TU1604	chr1	29666206	29666525	264	2.59	3	29666206-29666292	29666327-29666418	29666441-29666525
TU1605	chr1	29666626	29666880	228	2.57	2	29666626-29666715	29666743-29666880
TU1606	chr1	29667835	29668044	205	3.45	2	29667835-29667924	29667930-29668044
TU1607	chr1	29668100	29668301	195	6.35	2	29668100-29668191	29668199-29668301
TU1608	chr1	29668476	29668679	196	3.82	2	29668476-29668565	29668574-29668679
TU1609	chr1	29668839	29669063	225	7.12	1	29668839-29669063
TU1610	chr1	29669129	29669328	180	2.43	2	29669129-29669218	29669239-29669328
TU1611	chr1	29669501	29669761	261	4.90	1	29669501-29669761
TU1612	chr1	29669836	29670034	180	3.50	2	29669836-29669925	29669945-29670034
TU1613	chr1	29670151	29670493	331	4.68	3	29670151-29670260	29670262-29670392	29670404-29670493
TU1614	chr1	29670505	29670717	213	5.30	1	29670505-29670717
TU1615	chr1	29671506	29671803	298	8.55	1	29671506-29671803
TU1616	chr1	29671969	29672174	206	3.50	1	29671969-29672174
TU1617	chr1	29672558	29672759	200	10.32	2	29672558-29672648	29672651-29672759
TU1618	chr1	29675620	29676085	428	3.49	3	29675620-29675709	29675743-29675838	29675844-29676085
TU1619	chr1	29676498	29676835	288	2.49	2	29676498-29676730	29676781-29676835
TU1620	chr1	29677180	29677896	694	4.24	4	29677180-29677269	29677271-29677558	29677579-29677683	29677686-29677896
TU1621	chr1	29677962	29678973	970	7.38	5	29677962-29678318	29678322-29678527	29678540-29678670	29678678-29678871	29678892-29678973
TU1622	chr1	29678994	29679360	367	6.29	1	29678994-29679360
TU1623	chr1	29679418	29679632	215	9.94	1	29679418-29679632
TU1624	chr1	29679705	29680269	548	6.96	2	29679705-29679795	29679813-29680269
TU1625	chr1	29680597	29681129	514	4.71	3	29680597-29680687	29680695-29681027	29681040-29681129
TU1626	chr1	29681152	29682078	811	5.97	7	29681152-29681242	29681271-29681362	29681416-29681505	29681529-29681653	29681663-29681844	29681846-29681972	29681975-29682078
TU1627	chr1	29682832	29683020	180	2.00	2	29682832-29682921	29682931-29683020
TU1628	chr1	29683327	29683549	219	3.97	2	29683327-29683432	29683437-29683549
TU1629	chr1	29683715	29683909	164	2.00	2	29683715-29683793	29683825-29683909
TU1630	chr1	29684936	29685147	180	2.96	2	29684936-29685025	29685058-29685147
TU1631	chr1	30023321	30023514	180	2.00	2	30023321-30023410	30023425-30023514
TU1632	chr1	30041347	30049002	401	4.25	4	30041347-30041424	30044674-30044789	30047190-30047279	30048886-30049002
TU1633	chr1	30070111	30070292	180	3.00	2	30070111-30070200	30070203-30070292
TU1634	chr1	30074576	30074774	180	2.00	2	30074576-30074665	30074685-30074774
TU1635	chr1	30076296	30076496	180	2.00	2	30076296-30076385	30076407-30076496
TU1636	chr1	30085257	30085451	180	4.00	2	30085257-30085346	30085362-30085451
TU1637	chr1	30108030	30108237	180	3.00	2	30108030-30108119	30108148-30108237
TU1638	chr1	30110025	30110231	159	2.00	2	30110025-30110094	30110143-30110231
TU1639	chr1	30111665	30111937	273	2.63	1	30111665-30111937
TU1640	chr1	30112056	30112259	180	3.96	2	30112056-30112145	30112170-30112259
TU1641	chr1	30113185	30113378	180	3.00	2	30113185-30113274	30113289-30113378
TU1642	chr1	30125149	30125345	180	3.00	2	30125149-30125238	30125256-30125345
TU1643	chr1	30137450	30137658	180	3.00	2	30137450-30137539	30137569-30137658
TU1644	chr1	30138372	30138571	180	4.50	2	30138372-30138461	30138482-30138571
TU1645	chr1	30138579	30138774	180	2.00	2	30138579-30138668	30138685-30138774
TU1646	chr1	30141494	30141678	167	2.50	2	30141494-30141570	30141589-30141678
TU1647	chr1	30143339	30143528	180	2.00	2	30143339-30143428	30143439-30143528
TU1648	chr1	30144815	30145008	169	2.00	2	30144815-30144899	30144925-30145008
TU1649	chr1	30147069	30147271	180	2.87	2	30147069-30147158	30147182-30147271
TU1650	chr1	30147637	30147830	180	2.46	2	30147637-30147726	30147741-30147830
TU1651	chr1	30148001	30148538	509	2.83	4	30148001-30148090	30148099-30148247	30148266-30148445	30148449-30148538
TU1652	chr1	30150520	30150716	181	2.98	2	30150520-30150609	30150626-30150716
TU1653	chr1	30150891	30151323	412	5.78	2	30150891-30151056	30151078-30151323
TU1654	chr1	30153416	30153617	180	3.00	2	30153416-30153505	30153528-30153617
TU1655	chr1	30155930	30156127	180	2.00	2	30155930-30156019	30156038-30156127
TU1656	chr1	30156966	30157165	200	5.67	1	30156966-30157165
TU1657	chr1	30157467	30157675	180	2.00	2	30157467-30157556	30157586-30157675
TU1658	chr1	30158628	30158824	180	3.00	2	30158628-30158717	30158735-30158824
TU1659	chr1	30159289	30159570	280	3.08	2	30159289-30159382	30159385-30159570
TU1660	chr1	30160117	30160298	180	3.99	2	30160117-30160206	30160209-30160298
TU1661	chr1	30160935	30161135	196	3.01	2	30160935-30161040	30161046-30161135
TU1662	chr1	30162549	30162805	257	2.73	1	30162549-30162805
TU1663	chr1	30162822	30163020	181	3.50	2	30162822-30162911	30162930-30163020
TU1664	chr1	30163685	30163849	155	2.02	2	30163685-30163749	30163760-30163849
TU1665	chr1	30171794	30172001	180	2.00	2	30171794-30171883	30171912-30172001
TU1666	chr1	30173904	30174107	180	2.44	2	30173904-30173993	30174018-30174107
TU1667	chr1	30174287	30174480	180	3.78	2	30174287-30174376	30174391-30174480
TU1668	chr1	30174546	30179420	209	6.77	2	30174546-30174650	30179317-30179420
TU1669	chr1	30518096	30521633	221	87.69	2	30518096-30518248	30521566-30521633
TU1670	chr1	30527937	30531825	295	8.88	2	30527937-30528027	30531622-30531825
TU1671	chr1	30536007	30536196	180	2.99	2	30536007-30536096	30536107-30536196
TU1672	chr1	30540843	30541032	180	2.00	2	30540843-30540932	30540943-30541032
TU1673	chr1	30561655	30561848	180	3.00	2	30561655-30561744	30561759-30561848
TU1674	chr1	30562000	30562202	180	2.00	2	30562000-30562089	30562113-30562202
TU1675	chr1	30564079	30564265	180	2.00	2	30564079-30564168	30564176-30564265
TU1676	chr1	30564793	30564983	180	3.00	2	30564793-30564882	30564894-30564983
TU1677	chr1	30568091	30590252	1001	68.75	7	30568091-30568209	30573276-30573546	30574014-30574184	30577597-30577690	30583225-30583338	30588954-30589104	30590172-30590252
TU1678	chr1	30587381	30587592	180	2.34	2	30587381-30587470	30587503-30587592
TU1679	chr1	30590766	30594169	235	8.11	2	30590766-30590884	30594054-30594169
TU1680	chr1	30592781	30592988	180	2.00	2	30592781-30592870	30592899-30592988
TU1681	chr1	30593097	30593281	181	2.97	2	30593097-30593187	30593192-30593281
TU1682	chr1	30594450	30594706	233	3.22	3	30594450-30594502	30594518-30594607	30594617-30594706
TU1683	chr1	30595740	30595946	180	2.47	2	30595740-30595829	30595857-30595946
TU1684	chr1	30596026	30596231	187	10.02	2	30596026-30596118	30596138-30596231
TU1685	chr1	30597404	30598037	209	12.70	2	30597404-30597496	30597922-30598037
TU1686	chr1	30598925	30599141	180	2.00	2	30598925-30599014	30599052-30599141
TU1687	chr1	30600456	30600663	180	2.44	2	30600456-30600545	30600574-30600663
TU1688	chr1	30601205	30601409	190	3.99	2	30601205-30601304	30601320-30601409
TU1689	chr1	30601946	30607737	1051	68.49	4	30601946-30602044	30604010-30604160	30606891-30607005	30607052-30607737
TU1690	chr1	30602411	30602591	180	2.50	2	30602411-30602500	30602502-30602591
TU1691	chr1	30602849	30603032	180	2.00	2	30602849-30602938	30602943-30603032
TU1692	chr1	30604593	30604792	180	2.89	2	30604593-30604682	30604703-30604792
TU1693	chr1	30604879	30605072	181	4.12	2	30604879-30604969	30604983-30605072
TU1694	chr1	30605897	30606196	275	2.55	3	30605897-30605979	30605999-30606100	30606107-30606196
TU1695	chr1	30611460	30611658	180	2.00	2	30611460-30611549	30611569-30611658
TU1696	chr1	30612364	30612550	180	2.10	2	30612364-30612453	30612461-30612550
TU1697	chr1	30656003	30656191	180	2.45	2	30656003-30656092	30656102-30656191
TU1698	chr1	30681937	30682137	197	2.24	2	30681937-30682043	30682048-30682137
TU1699	chr1	30682219	30682400	180	2.00	2	30682219-30682308	30682311-30682400
TU1700	chr1	30699901	30700064	164	3.04	1	30699901-30700064
TU1701	chr1	30700105	30700305	180	2.00	2	30700105-30700194	30700216-30700305
TU1702	chr1	30703829	30704020	162	4.00	2	30703829-30703918	30703949-30704020
TU1703	chr1	30967040	30967226	180	2.00	2	30967040-30967129	30967137-30967226
TU1704	chr1	31761819	31762372	509	5.35	4	31761819-31761920	31761930-31762111	31762136-31762266	31762279-31762372
TU1705	chr1	31763088	31763281	182	4.03	2	31763088-31763179	31763192-31763281
TU1706	chr1	31763487	31763823	279	2.53	3	31763487-31763573	31763621-31763710	31763722-31763823
TU1707	chr1	31764178	31764366	189	3.21	1	31764178-31764366
TU1708	chr1	31764429	31764740	283	3.96	3	31764429-31764528	31764541-31764633	31764651-31764740
TU1709	chr1	31766089	31766274	180	2.49	2	31766089-31766178	31766185-31766274
TU1710	chr1	31766422	31766736	309	3.35	2	31766422-31766523	31766530-31766736
TU1711	chr1	31766972	31767236	262	3.32	2	31766972-31767169	31767173-31767236
TU1712	chr1	31767433	31767742	229	2.24	3	31767433-31767481	31767553-31767642	31767653-31767742
TU1713	chr1	31767846	31769018	861	4.75	9	31767846-31767935	31768032-31768121	31768143-31768259	31768337-31768431	31768443-31768545	31768561-31768675	31768694-31768786	31768799-31768888	31768951-31769018
TU1714	chr1	31769419	31769786	315	2.22	3	31769419-31769502	31769536-31769676	31769697-31769786
TU1715	chr1	31769896	31770081	180	2.00	2	31769896-31769985	31769992-31770081
TU1716	chr1	31771128	31771497	321	3.04	4	31771128-31771217	31771248-31771338	31771354-31771443	31771448-31771497
TU1717	chr1	31771696	31771887	180	3.19	2	31771696-31771785	31771798-31771887
TU1718	chr1	31772332	31772542	211	4.00	1	31772332-31772542
TU1719	chr1	31772954	31773133	180	2.00	1	31772954-31773133
TU1720	chr1	31773556	31773764	173	2.00	2	31773556-31773641	31773678-31773764
TU1721	chr1	31777129	31777385	257	4.30	1	31777129-31777385
TU1722	chr1	31777389	31777576	171	2.36	2	31777389-31777478	31777496-31777576
TU1723	chr1	31777959	31778165	177	2.42	2	31777959-31778048	31778079-31778165
TU1724	chr1	31781495	31781702	180	3.00	2	31781495-31781584	31781613-31781702
TU1725	chr1	31784478	31784678	192	4.69	2	31784478-31784568	31784578-31784678
TU1726	chr1	31784833	31785030	180	3.00	2	31784833-31784922	31784941-31785030
TU1727	chr1	31785840	31786023	180	2.41	2	31785840-31785929	31785934-31786023
TU1728	chr1	31786543	31786784	242	5.37	1	31786543-31786784
TU1729	chr1	31787647	31787839	173	2.00	2	31787647-31787736	31787757-31787839
TU1730	chr1	31788815	31789003	180	2.00	2	31788815-31788904	31788914-31789003
TU1731	chr1	31789770	31790127	284	4.75	3	31789770-31789855	31789905-31789994	31790020-31790127
TU1732	chr1	31790283	31790486	180	3.00	2	31790283-31790372	31790397-31790486
TU1733	chr1	31790562	31790757	180	4.96	2	31790562-31790651	31790668-31790757
TU1734	chr1	31790904	31791199	285	2.99	3	31790904-31790993	31791003-31791107	31791110-31791199
TU1735	chr1	31791201	31791469	269	4.07	1	31791201-31791469
TU1736	chr1	31791510	31791786	277	3.90	1	31791510-31791786
TU1737	chr1	31792459	31792649	155	2.48	2	31792459-31792523	31792560-31792649
TU1738	chr1	31793366	31793673	294	4.17	3	31793366-31793457	31793471-31793582	31793584-31793673
TU1739	chr1	31793802	31794004	180	2.99	2	31793802-31793891	31793915-31794004
TU1740	chr1	31794055	31794957	784	3.36	5	31794055-31794286	31794306-31794395	31794445-31794649	31794669-31794835	31794868-31794957
TU1741	chr1	31794975	31795241	267	4.34	1	31794975-31795241
TU1742	chr1	31795425	31795949	477	4.25	3	31795425-31795715	31795749-31795838	31795854-31795949
TU1743	chr1	31795976	31796193	199	3.10	2	31795976-31796065	31796085-31796193
TU1744	chr1	31796497	31796689	180	2.92	2	31796497-31796586	31796600-31796689
TU1745	chr1	31798308	31798514	200	3.79	2	31798308-31798397	31798405-31798514
TU1746	chr1	31798588	31799086	459	4.67	3	31798588-31798677	31798714-31798992	31798997-31799086
TU1747	chr1	31801982	31802164	180	3.00	2	31801982-31802071	31802075-31802164
TU1748	chr1	31802817	31803020	180	3.00	2	31802817-31802906	31802931-31803020
TU1749	chr1	31805026	31805279	254	3.18	1	31805026-31805279
TU1750	chr1	31806775	31806978	180	2.90	2	31806775-31806864	31806889-31806978
TU1751	chr1	31810872	31811064	193	3.98	1	31810872-31811064
TU1752	chr1	31813922	31814291	312	2.31	3	31813922-31814011	31814046-31814177	31814202-31814291
TU1753	chr1	31814414	31814618	189	3.81	2	31814414-31814503	31814520-31814618
TU1754	chr1	31822266	31822447	180	3.00	2	31822266-31822355	31822358-31822447
TU1755	chr1	31830157	31830346	180	2.00	2	31830157-31830246	31830257-31830346
TU1756	chr1	31831492	31831684	180	4.00	2	31831492-31831581	31831595-31831684
TU1757	chr1	31832783	31832977	180	2.00	2	31832783-31832872	31832888-31832977
TU1758	chr1	31833375	31833552	161	2.47	2	31833375-31833445	31833463-31833552
TU1759	chr1	31834371	31834565	195	4.62	1	31834371-31834565
TU1760	chr1	31835212	31835420	204	2.57	2	31835212-31835325	31835331-31835420
TU1761	chr1	31835653	31835859	207	5.98	1	31835653-31835859
TU1762	chr1	31836495	31836709	188	3.38	2	31836495-31836584	31836612-31836709
TU1763	chr1	31837028	31837224	180	3.24	2	31837028-31837117	31837135-31837224
TU1764	chr1	31838611	31838806	190	4.74	2	31838611-31838704	31838711-31838806
TU1765	chr1	31839179	31839385	184	2.85	2	31839179-31839271	31839295-31839385
TU1766	chr1	31840547	31840747	180	2.19	2	31840547-31840636	31840658-31840747
TU1767	chr1	31841415	31841682	255	6.40	2	31841415-31841561	31841575-31841682
TU1768	chr1	31841744	31841939	188	3.78	2	31841744-31841833	31841842-31841939
TU1769	chr1	31842409	31842622	214	5.47	1	31842409-31842622
TU1770	chr1	31842767	31843185	409	2.65	2	31842767-31842856	31842867-31843185
TU1771	chr1	31843232	31843422	180	2.09	2	31843232-31843321	31843333-31843422
TU1772	chr1	31843746	31843924	162	2.00	2	31843746-31843830	31843848-31843924
TU1773	chr1	31844002	31844200	180	3.00	2	31844002-31844091	31844111-31844200
TU1774	chr1	31845257	31845461	180	2.40	2	31845257-31845346	31845372-31845461
TU1775	chr1	31847326	31847533	208	3.09	1	31847326-31847533
TU1776	chr1	31848585	31848774	180	3.00	2	31848585-31848674	31848685-31848774
TU1777	chr1	31848830	31849070	209	5.37	2	31848830-31848919	31848952-31849070
TU1778	chr1	31849373	31849576	180	2.95	2	31849373-31849462	31849487-31849576
TU1779	chr1	31849632	31849884	231	2.85	3	31849632-31849721	31849736-31849826	31849835-31849884
TU1780	chr1	31850859	31851059	180	2.87	2	31850859-31850948	31850970-31851059
TU1781	chr1	31851307	31851522	216	7.44	1	31851307-31851522
TU1782	chr1	31852061	31852270	210	6.20	1	31852061-31852270
TU1783	chr1	31853600	31853781	180	2.52	2	31853600-31853689	31853692-31853781
TU1784	chr1	31853814	31854000	180	3.41	2	31853814-31853903	31853911-31854000
TU1785	chr1	32253326	32253510	180	2.00	2	32253326-32253415	32253421-32253510
TU1786	chr1	32264591	32269831	1087	121.03	4	32264591-32264820	32268945-32269542	32269557-32269717	32269734-32269831
TU1787	chr1	32265129	32265336	180	2.46	2	32265129-32265218	32265247-32265336
TU1788	chr1	32266351	32266541	151	2.00	2	32266351-32266411	32266452-32266541
TU1789	chr1	32269931	32270125	180	2.02	2	32269931-32270020	32270036-32270125
TU1790	chr1	32270426	32270662	237	5.32	1	32270426-32270662
TU1791	chr1	32271100	32271888	788	8.73	2	32271100-32271655	32271657-32271888
TU1792	chr1	32271988	32272171	184	3.86	1	32271988-32272171
TU1793	chr1	32272181	32272650	398	3.42	4	32272181-32272297	32272307-32272402	32272444-32272533	32272556-32272650
TU1794	chr1	32272672	32272877	188	10.62	2	32272672-32272766	32272785-32272877
TU1795	chr1	32273484	32273663	180	2.52	1	32273484-32273663
TU1796	chr1	32273734	32273918	185	3.41	1	32273734-32273918
TU1797	chr1	32274593	32275498	852	4.14	4	32274593-32274682	32274704-32275121	32275123-32275376	32275409-32275498
TU1798	chr1	32276057	32276254	180	2.46	2	32276057-32276146	32276165-32276254
TU1799	chr1	32276780	32276986	180	2.42	2	32276780-32276869	32276897-32276986
TU1800	chr1	32278181	32278379	180	2.00	2	32278181-32278270	32278290-32278379
TU1801	chr1	32278970	32279173	172	2.48	2	32278970-32279051	32279084-32279173
TU1802	chr1	32280079	32280275	178	2.31	2	32280079-32280166	32280186-32280275
TU1803	chr1	32402687	32402860	172	2.03	2	32402687-32402768	32402771-32402860
TU1804	chr1	32403209	32403422	214	3.21	1	32403209-32403422
TU1805	chr1	32403701	32403901	180	2.52	2	32403701-32403790	32403812-32403901
TU1806	chr1	32406318	32406518	180	2.00	2	32406318-32406407	32406429-32406518
TU1807	chr1	32408386	32408596	180	2.93	2	32408386-32408475	32408507-32408596
TU1808	chr1	32416864	32417056	180	2.16	2	32416864-32416953	32416967-32417056
TU1809	chr1	32421234	32421417	180	2.00	2	32421234-32421323	32421328-32421417
TU1810	chr1	32423190	32423389	180	3.00	2	32423190-32423279	32423300-32423389
TU1811	chr1	32429757	32429965	180	4.98	2	32429757-32429846	32429876-32429965
TU1812	chr1	32430699	32430908	180	2.00	2	32430699-32430788	32430819-32430908
TU1813	chr1	32433577	32436429	260	7.58	3	32433577-32433651	32435578-32435672	32436340-32436429
TU1814	chr1	32438780	32438981	180	2.00	2	32438780-32438869	32438892-32438981
TU1815	chr1	32439652	32441425	155	2.99	2	32439652-32439741	32441361-32441425
TU1816	chr1	32442894	32443078	170	4.21	2	32442894-32442963	32442979-32443078
TU1817	chr1	32443084	32443285	180	3.99	2	32443084-32443173	32443196-32443285
TU1818	chr1	32443453	32443881	388	3.47	3	32443453-32443542	32443572-32443757	32443770-32443881
TU1819	chr1	32444019	32444298	202	2.36	3	32444019-32444072	32444098-32444196	32444250-32444298
TU1820	chr1	32444368	32444560	180	2.00	2	32444368-32444457	32444471-32444560
TU1821	chr1	32444675	32445211	513	5.59	3	32444675-32444772	32444782-32445102	32445118-32445211
TU1822	chr1	32446392	32446612	220	4.12	2	32446392-32446502	32446504-32446612
TU1823	chr1	32446635	32446878	244	3.10	1	32446635-32446878
TU1824	chr1	32516562	32516759	180	2.00	2	32516562-32516651	32516670-32516759
TU1825	chr1	32736488	32736682	180	2.00	2	32736488-32736577	32736593-32736682
TU1826	chr1	32737562	32737770	180	2.00	2	32737562-32737651	32737681-32737770
TU1827	chr1	32737897	32738064	168	2.12	1	32737897-32738064
TU1828	chr1	32741637	32741839	180	2.37	2	32741637-32741726	32741750-32741839
TU1829	chr1	32742209	32742405	180	2.00	2	32742209-32742298	32742316-32742405
TU1830	chr1	32745297	32745486	180	2.00	2	32745297-32745386	32745397-32745486
TU1831	chr1	32746587	32746786	180	2.00	2	32746587-32746676	32746697-32746786
TU1832	chr1	32910033	32910235	180	2.00	2	32910033-32910122	32910146-32910235
TU1833	chr1	32939362	32939557	180	2.00	2	32939362-32939451	32939468-32939557
TU1834	chr1	32959631	32959824	180	4.00	2	32959631-32959720	32959735-32959824
TU1835	chr1	32966474	32966671	180	2.00	2	32966474-32966563	32966582-32966671
TU1836	chr1	33035288	33035489	180	2.00	2	33035288-33035377	33035400-33035489
TU1837	chr1	33054419	33054628	180	2.00	2	33054419-33054508	33054539-33054628
TU1838	chr1	33056128	33056322	179	2.00	2	33056128-33056217	33056234-33056322
TU1839	chr1	33069382	33069579	180	2.00	2	33069382-33069471	33069490-33069579
TU1840	chr1	33071802	33071993	180	2.00	2	33071802-33071891	33071904-33071993
TU1841	chr1	33200903	33201102	180	4.00	2	33200903-33200992	33201013-33201102
TU1842	chr1	33203105	33203485	369	4.70	2	33203105-33203196	33203209-33203485
TU1843	chr1	33203721	33204226	497	5.10	2	33203721-33203810	33203820-33204226
TU1844	chr1	33205603	33205967	365	4.44	1	33205603-33205967
TU1845	chr1	33264416	33264613	179	2.00	2	33264416-33264504	33264524-33264613
TU1846	chr1	33274601	33274804	180	4.00	2	33274601-33274690	33274715-33274804
TU1847	chr1	33301464	33301895	432	19.62	1	33301464-33301895
TU1848	chr1	33303879	33304794	562	4.17	4	33303879-33304051	33304325-33304529	33304595-33304684	33304701-33304794
TU1849	chr1	33305540	33306682	403	3.44	3	33305540-33305736	33306443-33306532	33306567-33306682
TU1850	chr1	33308575	33322933	2182	6.29	13	33308575-33308814	33310515-33310604	33310628-33310917	33311334-33311443	33312727-33312909	33312997-33313175	33313684-33313818	33315589-33315744	33316381-33316613	33317880-33318001	33320396-33320612	33321586-33321693	33322815-33322933
TU1851	chr1	33308940	33309133	168	2.00	2	33308940-33309028	33309055-33309133
TU1852	chr1	33309530	33309722	180	2.29	2	33309530-33309619	33309633-33309722
TU1853	chr1	33309916	33310146	231	3.12	1	33309916-33310146
TU1854	chr1	33310254	33310488	186	2.21	2	33310254-33310338	33310388-33310488
TU1855	chr1	33314472	33314680	180	3.00	2	33314472-33314561	33314591-33314680
TU1856	chr1	33318839	33319027	180	2.00	2	33318839-33318928	33318938-33319027
TU1857	chr1	33323784	33324210	324	2.50	3	33323784-33323853	33323925-33324088	33324121-33324210
TU1858	chr1	33324786	33324963	156	4.00	2	33324786-33324851	33324874-33324963
TU1859	chr1	33325334	33325530	180	2.00	2	33325334-33325423	33325441-33325530
TU1860	chr1	33329559	33329759	180	3.00	2	33329559-33329648	33329670-33329759
TU1861	chr1	33335571	33337208	180	3.48	2	33335571-33335660	33337119-33337208
TU1862	chr1	33368694	33368859	159	2.00	2	33368694-33368762	33368770-33368859
TU1863	chr1	33390216	33390411	180	2.00	2	33390216-33390305	33390322-33390411
TU1864	chr1	33556494	33556696	180	2.00	2	33556494-33556583	33556607-33556696
TU1865	chr1	33573806	33574006	180	2.00	2	33573806-33573895	33573917-33574006
TU1866	chr1	33640642	33640841	180	2.00	2	33640642-33640731	33640752-33640841
TU1867	chr1	33647054	33647330	255	3.94	2	33647054-33647216	33647239-33647330
TU1868	chr1	33681755	33681972	207	3.91	2	33681755-33681852	33681864-33681972
TU1869	chr1	33686803	33687015	180	2.00	2	33686803-33686892	33686926-33687015
TU1870	chr1	33688314	33688516	180	2.43	2	33688314-33688403	33688427-33688516
TU1871	chr1	33688526	33688712	180	2.50	2	33688526-33688615	33688623-33688712
TU1872	chr1	33689114	33689301	180	2.90	2	33689114-33689203	33689212-33689301
TU1873	chr1	33707674	33707874	180	3.00	2	33707674-33707763	33707785-33707874
TU1874	chr1	33720924	33723333	658	8.01	2	33720924-33721384	33723137-33723333
TU1875	chr1	33814844	33815032	180	2.00	2	33814844-33814933	33814943-33815032
TU1876	chr1	33821852	33822030	179	2.01	1	33821852-33822030
TU1877	chr1	33822246	33822603	312	3.23	3	33822246-33822335	33822365-33822496	33822514-33822603
TU1878	chr1	33823395	33823608	176	2.16	2	33823395-33823484	33823523-33823608
TU1879	chr1	33824326	33824507	180	2.00	2	33824326-33824415	33824418-33824507
TU1880	chr1	33829404	33829605	189	5.49	2	33829404-33829493	33829507-33829605
TU1881	chr1	33829698	33829939	242	5.88	1	33829698-33829939
TU1882	chr1	33830097	33831354	1251	25.76	2	33830097-33830186	33830194-33831354
TU1883	chr1	34865014	34865173	160	9.55	1	34865014-34865173
TU1884	chr1	34899235	34899421	180	2.00	2	34899235-34899324	34899332-34899421
TU1885	chr1	34976662	34976868	180	2.00	2	34976662-34976751	34976779-34976868
TU1886	chr1	34982674	34982871	180	3.00	2	34982674-34982763	34982782-34982871
TU1887	chr1	35027059	35027267	180	2.00	2	35027059-35027148	35027178-35027267
TU1888	chr1	35029733	35029915	180	2.00	2	35029733-35029822	35029826-35029915
TU1889	chr1	35053484	35061941	205	8.66	2	35053484-35053573	35061827-35061941
TU1890	chr1	35068797	35069018	214	8.43	2	35068797-35068890	35068899-35069018
TU1891	chr1	35069118	35069549	406	7.47	2	35069118-35069211	35069238-35069549
TU1892	chr1	35069693	35069992	291	10.66	2	35069693-35069762	35069772-35069992
TU1893	chr1	35076322	35076530	180	2.00	2	35076322-35076411	35076441-35076530
TU1894	chr1	35083056	35083257	180	2.00	2	35083056-35083145	35083168-35083257
TU1895	chr1	35186336	35186542	180	2.27	2	35186336-35186425	35186453-35186542
TU1896	chr1	35186790	35187001	178	2.11	2	35186790-35186877	35186912-35187001
TU1897	chr1	35187097	35187281	180	3.41	2	35187097-35187186	35187192-35187281
TU1898	chr1	35187587	35187785	193	6.94	2	35187587-35187679	35187686-35187785
TU1899	chr1	35187818	35188577	701	3.70	4	35187818-35187920	35187934-35188321	35188350-35188469	35188488-35188577
TU1900	chr1	35188896	35189168	273	3.30	1	35188896-35189168
TU1901	chr1	35190872	35195030	481	38.17	3	35190872-35191061	35192834-35193068	35194975-35195030
TU1902	chr1	35195037	35202023	601	29.02	5	35195037-35195108	35197052-35197167	35199064-35199225	35201175-35201366	35201965-35202023
TU1903	chr1	35195236	35195423	153	2.00	2	35195236-35195314	35195350-35195423
TU1904	chr1	35213836	35240281	1614	42.76	9	35213836-35214008	35214521-35214752	35214781-35214870	35220628-35220780	35223847-35224028	35226982-35227308	35231890-35232030	35239293-35239440	35240114-35240281
TU1905	chr1	35214935	35215263	248	2.72	2	35214935-35215114	35215196-35215263
TU1906	chr1	35217255	35217530	263	2.64	2	35217255-35217440	35217454-35217530
TU1907	chr1	35218611	35218966	310	7.18	3	35218611-35218700	35218724-35218853	35218877-35218966
TU1908	chr1	35220189	35220506	303	4.75	3	35220189-35220278	35220287-35220390	35220398-35220506
TU1909	chr1	35222397	35222596	180	2.00	2	35222397-35222486	35222507-35222596
TU1910	chr1	35224966	35225166	180	2.01	2	35224966-35225055	35225077-35225166
TU1911	chr1	35226118	35226319	180	3.00	2	35226118-35226207	35226230-35226319
TU1912	chr1	35227907	35228226	290	4.52	3	35227907-35227996	35228007-35228108	35228129-35228226
TU1913	chr1	35228369	35228985	604	6.77	2	35228369-35228608	35228622-35228985
TU1914	chr1	35229026	35229229	180	2.53	2	35229026-35229115	35229140-35229229
TU1915	chr1	35229509	35229710	155	2.03	2	35229509-35229573	35229621-35229710
TU1916	chr1	35230173	35230408	236	12.13	1	35230173-35230408
TU1917	chr1	35230518	35231141	578	3.40	4	35230518-35230607	35230618-35230775	35230803-35231042	35231052-35231141
TU1918	chr1	35231381	35231636	256	18.58	1	35231381-35231636
TU1919	chr1	35232457	35232657	180	2.00	2	35232457-35232546	35232568-35232657
TU1920	chr1	35238052	35238250	180	2.50	2	35238052-35238141	35238161-35238250
TU1921	chr1	35242157	35242360	180	2.97	2	35242157-35242246	35242271-35242360
TU1922	chr1	35271194	35274737	228	7.79	2	35271194-35271278	35274595-35274737
TU1923	chr1	35275567	35275760	182	2.87	2	35275567-35275656	35275669-35275760
TU1924	chr1	35276124	35276335	182	2.82	2	35276124-35276213	35276244-35276335
TU1925	chr1	35276923	35277266	310	2.26	3	35276923-35277010	35277027-35277158	35277177-35277266
TU1926	chr1	35277884	35278113	230	4.72	1	35277884-35278113
TU1927	chr1	35278475	35278932	456	4.51	2	35278475-35278811	35278814-35278932
TU1928	chr1	35279260	35279459	180	3.99	2	35279260-35279349	35279370-35279459
TU1929	chr1	35279506	35279705	182	3.33	2	35279506-35279597	35279616-35279705
TU1930	chr1	35279728	35280019	253	2.97	3	35279728-35279797	35279829-35279925	35279934-35280019
TU1931	chr1	35280235	35280560	326	6.70	1	35280235-35280560
TU1932	chr1	35281991	35282188	180	2.00	2	35281991-35282080	35282099-35282188
TU1933	chr1	35283231	35283442	180	2.48	2	35283231-35283320	35283353-35283442
TU1934	chr1	35283692	35283873	180	2.98	2	35283692-35283781	35283784-35283873
TU1935	chr1	35284410	35284631	207	4.34	2	35284410-35284500	35284516-35284631
TU1936	chr1	35284812	35304131	1871	19.31	9	35284812-35284926	35288298-35288435	35290315-35290448	35291255-35291344	35291366-35291581	35297285-35297394	35297417-35297718	35301831-35302490	35304026-35304131
TU1937	chr1	35285276	35285473	180	2.00	2	35285276-35285365	35285384-35285473
TU1938	chr1	35286344	35286559	180	2.16	2	35286344-35286433	35286470-35286559
TU1939	chr1	35287414	35287608	180	2.93	2	35287414-35287503	35287519-35287608
TU1940	chr1	35289224	35289424	189	4.76	2	35289224-35289315	35289328-35289424
TU1941	chr1	35289444	35289627	180	4.74	2	35289444-35289533	35289538-35289627
TU1942	chr1	35289915	35290172	258	3.55	1	35289915-35290172
TU1943	chr1	35292140	35292411	239	2.41	2	35292140-35292288	35292322-35292411
TU1944	chr1	35292971	35293168	180	4.00	2	35292971-35293060	35293079-35293168
TU1945	chr1	35293466	35293678	199	9.02	2	35293466-35293557	35293572-35293678
TU1946	chr1	35294017	35294260	244	6.85	1	35294017-35294260
TU1947	chr1	35294306	35294539	234	8.40	1	35294306-35294539
TU1948	chr1	35294575	35294799	221	6.51	2	35294575-35294681	35294686-35294799
TU1949	chr1	35294846	35295040	180	2.00	2	35294846-35294935	35294951-35295040
TU1950	chr1	35295103	35295538	429	4.81	2	35295103-35295431	35295439-35295538
TU1951	chr1	35296075	35296363	289	6.26	1	35296075-35296363
TU1952	chr1	35296383	35296972	590	4.57	1	35296383-35296972
TU1953	chr1	35297769	35300208	2440	22.07	1	35297769-35300208
TU1954	chr1	35300582	35301008	427	8.71	1	35300582-35301008
TU1955	chr1	35301031	35301764	734	13.05	1	35301031-35301764
TU1956	chr1	35303302	35303496	180	2.32	2	35303302-35303391	35303407-35303496
TU1957	chr1	35329120	35329313	180	2.00	2	35329120-35329209	35329224-35329313
TU1958	chr1	35333070	35333236	167	23.16	1	35333070-35333236
TU1959	chr1	35335057	35340369	269	6.20	2	35335057-35335218	35340263-35340369
TU1960	chr1	35355353	35355732	380	6.21	1	35355353-35355732
TU1961	chr1	35356832	35357038	180	3.00	2	35356832-35356921	35356949-35357038
TU1962	chr1	35357689	35357885	179	2.00	2	35357689-35357777	35357796-35357885
TU1963	chr1	35360349	35360606	258	7.67	1	35360349-35360606
TU1964	chr1	35362656	35362847	180	2.00	2	35362656-35362745	35362758-35362847
TU1965	chr1	35364119	35364320	180	3.38	2	35364119-35364208	35364231-35364320
TU1966	chr1	35365148	35365347	180	2.00	2	35365148-35365237	35365258-35365347
TU1967	chr1	35366774	35366985	180	2.49	2	35366774-35366863	35366896-35366985
TU1968	chr1	35368121	35368314	180	2.33	2	35368121-35368210	35368225-35368314
TU1969	chr1	35368335	35368536	190	2.43	2	35368335-35368434	35368447-35368536
TU1970	chr1	35369023	35369214	183	3.93	2	35369023-35369115	35369125-35369214
TU1971	chr1	35369568	35369881	314	4.84	1	35369568-35369881
TU1972	chr1	35371043	35371470	319	2.23	4	35371043-35371132	35371154-35371243	35371279-35371339	35371393-35371470
TU1973	chr1	35371740	35371945	206	3.63	1	35371740-35371945
TU1974	chr1	35372168	35372360	180	2.98	2	35372168-35372257	35372271-35372360
TU1975	chr1	35372452	35372812	325	3.70	2	35372452-35372686	35372723-35372812
TU1976	chr1	35373624	35373824	185	3.39	2	35373624-35373718	35373735-35373824
TU1977	chr1	35374132	35374319	180	3.79	2	35374132-35374221	35374230-35374319
TU1978	chr1	35374974	35400501	1279	9.73	9	35374974-35375079	35385051-35385178	35393131-35393254	35396841-35396930	35396946-35397138	35397220-35397410	35397831-35397943	35398653-35398802	35400318-35400501
TU1979	chr1	35375680	35375891	212	3.40	1	35375680-35375891
TU1980	chr1	35379400	35379583	180	2.00	2	35379400-35379489	35379494-35379583
TU1981	chr1	35379962	35380137	176	2.49	1	35379962-35380137
TU1982	chr1	35381328	35381522	180	3.71	2	35381328-35381417	35381433-35381522
TU1983	chr1	35383012	35383232	221	4.07	1	35383012-35383232
TU1984	chr1	35385902	35386080	179	2.85	1	35385902-35386080
TU1985	chr1	35387990	35388185	180	2.00	2	35387990-35388079	35388096-35388185
TU1986	chr1	35395554	35395730	173	2.00	2	35395554-35395636	35395641-35395730
TU1987	chr1	35395888	35396076	180	2.88	2	35395888-35395977	35395987-35396076
TU1988	chr1	35398147	35398347	180	2.00	2	35398147-35398236	35398258-35398347
TU1989	chr1	35419751	35419928	165	3.47	2	35419751-35419840	35419854-35419928
TU1990	chr1	35432903	35433186	275	3.27	2	35432903-35432992	35433002-35433186
TU1991	chr1	35433520	35433709	180	4.00	2	35433520-35433609	35433620-35433709
TU1992	chr1	35437526	35437709	184	3.12	1	35437526-35437709
TU1993	chr1	35438800	35438992	180	2.19	2	35438800-35438889	35438903-35438992
TU1994	chr1	35439592	35439914	281	2.78	3	35439592-35439681	35439699-35439799	35439825-35439914
TU1995	chr1	35440701	35440884	180	2.02	2	35440701-35440790	35440795-35440884
TU1996	chr1	35442414	35442616	180	3.00	2	35442414-35442503	35442527-35442616
TU1997	chr1	35446623	35446839	170	2.00	2	35446623-35446710	35446758-35446839
TU1998	chr1	35447352	35447584	233	5.58	1	35447352-35447584
TU1999	chr1	35447769	35447995	194	2.85	2	35447769-35447872	35447906-35447995
TU2000	chr1	35448271	35448480	180	2.52	2	35448271-35448360	35448391-35448480
TU2001	chr1	35448761	35449045	285	2.71	1	35448761-35449045
TU2002	chr1	35451228	35451448	193	4.12	2	35451228-35451317	35451346-35451448
TU2003	chr1	35451826	35452030	180	2.00	2	35451826-35451915	35451941-35452030
TU2004	chr1	35461662	35461861	180	3.21	2	35461662-35461751	35461772-35461861
TU2005	chr1	35466027	35467710	311	41.06	2	35466027-35466223	35467597-35467710
TU2006	chr1	35470080	35470269	180	2.00	2	35470080-35470169	35470180-35470269
TU2007	chr1	35483573	35483780	180	2.00	2	35483573-35483662	35483691-35483780
TU2008	chr1	35488289	35488483	180	2.00	2	35488289-35488378	35488394-35488483
TU2009	chr1	35490191	35490454	264	4.03	1	35490191-35490454
TU2010	chr1	35491986	35492181	180	2.00	2	35491986-35492075	35492092-35492181
TU2011	chr1	35497875	35498073	180	3.00	2	35497875-35497964	35497984-35498073
TU2012	chr1	35498345	35498534	180	3.52	2	35498345-35498434	35498445-35498534
TU2013	chr1	35498681	35498882	180	2.96	2	35498681-35498770	35498793-35498882
TU2014	chr1	35498923	35499115	180	3.00	2	35498923-35499012	35499026-35499115
TU2015	chr1	35499769	35499950	180	2.09	2	35499769-35499858	35499861-35499950
TU2016	chr1	35501302	35501486	180	2.00	2	35501302-35501391	35501397-35501486
TU2017	chr1	35505325	35505521	180	2.85	2	35505325-35505414	35505432-35505521
TU2018	chr1	35507391	35507592	180	5.00	2	35507391-35507480	35507503-35507592
TU2019	chr1	35509675	35509951	277	5.84	1	35509675-35509951
TU2020	chr1	35510654	35510848	180	4.07	2	35510654-35510743	35510759-35510848
TU2021	chr1	35511694	35511881	188	2.81	1	35511694-35511881
TU2022	chr1	35512591	35512807	217	6.22	1	35512591-35512807
TU2023	chr1	35512949	35513374	426	5.27	1	35512949-35513374
TU2024	chr1	35513378	35513588	203	3.96	2	35513378-35513471	35513480-35513588
TU2025	chr1	35513719	35513948	192	3.11	2	35513719-35513814	35513853-35513948
TU2026	chr1	35514109	35514778	655	4.27	3	35514109-35514198	35514210-35514302	35514307-35514778
TU2027	chr1	35514861	35515384	524	12.94	1	35514861-35515384
TU2028	chr1	35530982	35538300	300	15.58	2	35530982-35531167	35538187-35538300
TU2029	chr1	35541149	35541512	364	12.84	1	35541149-35541512
TU2030	chr1	35541616	35542490	841	10.24	2	35541616-35542110	35542145-35542490
TU2031	chr1	35542530	35543363	834	9.28	1	35542530-35543363
TU2032	chr1	35543369	35543772	404	17.57	1	35543369-35543772
TU2033	chr1	35543866	35544068	199	11.72	2	35543866-35543963	35543968-35544068
TU2034	chr1	35544099	35544736	632	8.10	2	35544099-35544189	35544196-35544736
TU2035	chr1	35544778	35545199	422	7.42	1	35544778-35545199
TU2036	chr1	35545246	35546244	932	4.80	4	35545246-35545335	35545338-35545655	35545702-35546135	35546155-35546244
TU2037	chr1	35546265	35546531	267	2.78	1	35546265-35546531
TU2038	chr1	35546639	35547424	731	5.57	5	35546639-35546875	35546884-35546980	35546988-35547147	35547155-35547327	35547361-35547424
TU2039	chr1	35547429	35547635	205	6.25	2	35547429-35547521	35547524-35547635
TU2040	chr1	35547645	35547823	179	2.51	1	35547645-35547823
TU2041	chr1	35548497	35548681	180	2.00	2	35548497-35548586	35548592-35548681
TU2042	chr1	35548992	35549197	182	3.45	2	35548992-35549081	35549106-35549197
TU2043	chr1	35549308	35552322	330	14.24	3	35549308-35549397	35549403-35549545	35552226-35552322
TU2044	chr1	35550389	35550604	180	3.42	2	35550389-35550478	35550515-35550604
TU2045	chr1	35551748	35551960	186	3.26	2	35551748-35551837	35551865-35551960
TU2046	chr1	35552595	35552801	180	3.00	2	35552595-35552684	35552712-35552801
TU2047	chr1	35553243	35553451	180	2.00	2	35553243-35553332	35553362-35553451
TU2048	chr1	35553556	35553746	180	3.00	2	35553556-35553645	35553657-35553746
TU2049	chr1	35563371	35563568	180	3.00	2	35563371-35563460	35563479-35563568
TU2050	chr1	35564485	35564683	180	3.00	2	35564485-35564574	35564594-35564683
TU2051	chr1	35573592	35574504	182	2.93	2	35573592-35573683	35574415-35574504
TU2052	chr1	35575536	35575745	180	2.96	2	35575536-35575625	35575656-35575745
TU2053	chr1	35605251	35605447	180	3.00	2	35605251-35605340	35605358-35605447
TU2054	chr1	35606574	35606785	180	2.00	2	35606574-35606663	35606696-35606785
TU2055	chr1	35609005	35609214	192	3.95	2	35609005-35609102	35609121-35609214
TU2056	chr1	35610253	35610563	310	4.35	2	35610253-35610472	35610474-35610563
TU2057	chr1	35611430	35611644	204	3.81	2	35611430-35611521	35611533-35611644
TU2058	chr1	35612114	35612609	431	3.06	3	35612114-35612301	35612331-35612459	35612496-35612609
TU2059	chr1	35613637	35613967	315	3.31	3	35613637-35613726	35613740-35613874	35613878-35613967
TU2060	chr1	35614424	35614621	180	2.00	2	35614424-35614513	35614532-35614621
TU2061	chr1	35614933	35615142	210	4.00	1	35614933-35615142
TU2062	chr1	35615170	35615581	358	2.88	3	35615170-35615291	35615301-35615394	35615440-35615581
TU2063	chr1	35615750	35615941	180	2.00	2	35615750-35615839	35615852-35615941
TU2064	chr1	35617131	35617383	253	5.69	1	35617131-35617383
TU2065	chr1	35617824	35618020	180	3.82	2	35617824-35617913	35617931-35618020
TU2066	chr1	35619233	35619418	180	2.47	2	35619233-35619322	35619329-35619418
TU2067	chr1	35620577	35620773	197	4.63	1	35620577-35620773
TU2068	chr1	35620965	35621140	176	2.39	1	35620965-35621140
TU2069	chr1	35621216	35621557	342	4.73	1	35621216-35621557
TU2070	chr1	35622197	35622769	573	4.38	1	35622197-35622769
TU2071	chr1	35622803	35623011	180	2.48	2	35622803-35622892	35622922-35623011
TU2072	chr1	35623201	35624025	772	5.21	3	35623201-35623762	35623794-35623913	35623936-35624025
TU2073	chr1	35624355	35624558	197	2.41	2	35624355-35624444	35624452-35624558
TU2074	chr1	35624640	35625042	353	4.08	2	35624640-35624695	35624746-35625042
TU2075	chr1	35625962	35626173	180	2.67	2	35625962-35626051	35626084-35626173
TU2076	chr1	35627385	35627595	180	2.34	2	35627385-35627474	35627506-35627595
TU2077	chr1	35628184	35628385	180	2.47	2	35628184-35628273	35628296-35628385
TU2078	chr1	35628754	35628967	180	2.00	2	35628754-35628843	35628878-35628967
TU2079	chr1	35629008	35629251	234	2.58	2	35629008-35629151	35629162-35629251
TU2080	chr1	35630634	35630830	180	2.42	2	35630634-35630723	35630741-35630830
TU2081	chr1	35630928	35631135	190	2.84	2	35630928-35631017	35631036-35631135
TU2082	chr1	35631239	35631440	180	2.00	2	35631239-35631328	35631351-35631440
TU2083	chr1	35632314	35632521	194	6.49	2	35632314-35632404	35632419-35632521
TU2084	chr1	35634574	35634770	180	2.00	2	35634574-35634663	35634681-35634770
TU2085	chr1	35635062	35635256	180	2.00	2	35635062-35635151	35635167-35635256
TU2086	chr1	35635395	35635640	246	2.99	1	35635395-35635640
TU2087	chr1	35635662	35635976	231	2.06	3	35635662-35635712	35635787-35635876	35635887-35635976
TU2088	chr1	35636189	35636396	182	3.88	2	35636189-35636279	35636306-35636396
TU2089	chr1	35636613	35637020	403	7.99	2	35636613-35636914	35636920-35637020
TU2090	chr1	35638089	35638345	201	3.07	2	35638089-35638142	35638199-35638345
TU2091	chr1	35638589	35638793	180	2.17	2	35638589-35638678	35638704-35638793
TU2092	chr1	35638894	35639386	470	5.04	2	35638894-35639273	35639297-35639386
TU2093	chr1	35640409	35640628	152	2.41	2	35640409-35640498	35640567-35640628
TU2094	chr1	35641086	35641270	180	2.55	2	35641086-35641175	35641181-35641270
TU2095	chr1	35641989	35642194	180	2.00	2	35641989-35642078	35642105-35642194
TU2096	chr1	35642493	35642686	173	2.46	2	35642493-35642575	35642597-35642686
TU2097	chr1	35643751	35643954	180	4.35	2	35643751-35643840	35643865-35643954
TU2098	chr1	35652030	35652231	180	2.00	2	35652030-35652119	35652142-35652231
TU2099	chr1	35652997	35653199	180	4.00	2	35652997-35653086	35653110-35653199
TU2100	chr1	35657657	35657849	180	5.27	2	35657657-35657746	35657760-35657849
TU2101	chr1	35658965	35659167	180	2.00	2	35658965-35659054	35659078-35659167
TU2102	chr1	35676190	35676381	180	2.00	2	35676190-35676279	35676292-35676381
TU2103	chr1	36185385	36185576	180	3.00	2	36185385-36185474	36185487-36185576
TU2104	chr1	36221813	36222014	180	2.00	2	36221813-36221902	36221925-36222014
TU2105	chr1	36225677	36225867	180	4.00	2	36225677-36225766	36225778-36225867
TU2106	chr1	36227989	36228180	180	2.00	2	36227989-36228078	36228091-36228180
TU2107	chr1	36290089	36290297	180	2.00	2	36290089-36290178	36290208-36290297
TU2108	chr1	36290303	36290504	180	3.00	2	36290303-36290392	36290415-36290504
TU2109	chr1	36292808	36293003	180	3.00	2	36292808-36292897	36292914-36293003
TU2110	chr1	36299441	36299636	180	3.00	2	36299441-36299530	36299547-36299636
TU2111	chr1	36304789	36304992	180	2.00	2	36304789-36304878	36304903-36304992
TU2112	chr1	36331871	36332064	185	4.16	2	36331871-36331965	36331975-36332064
TU2113	chr1	36336982	36337173	180	3.00	2	36336982-36337071	36337084-36337173
TU2114	chr1	36341240	36341447	181	2.96	2	36341240-36341327	36341355-36341447
TU2115	chr1	36347447	36347635	180	2.00	2	36347447-36347536	36347546-36347635
TU2116	chr1	36404941	36405123	183	2.62	1	36404941-36405123
TU2117	chr1	36435979	36436179	180	2.00	2	36435979-36436068	36436090-36436179
TU2118	chr1	36437062	36437264	164	2.00	2	36437062-36437137	36437177-36437264
TU2119	chr1	36438208	36438403	180	2.93	2	36438208-36438297	36438314-36438403
TU2120	chr1	36450830	36451005	176	2.05	1	36450830-36451005
TU2121	chr1	36506142	36506321	180	4.92	1	36506142-36506321
TU2122	chr1	36744925	36745118	180	2.47	2	36744925-36745014	36745029-36745118
TU2123	chr1	36748573	36748805	233	3.09	1	36748573-36748805
TU2124	chr1	36749424	36757829	708	5.14	6	36749424-36749467	36750489-36750629	36751485-36751664	36754549-36754681	36754859-36754948	36757710-36757829
TU2125	chr1	36751078	36751281	180	2.00	2	36751078-36751167	36751192-36751281
TU2126	chr1	36752870	36753081	180	2.00	2	36752870-36752959	36752992-36753081
TU2127	chr1	36758426	36761738	432	3.90	4	36758426-36758515	36761366-36761522	36761548-36761642	36761649-36761738
TU2128	chr1	36759528	36759724	180	4.00	2	36759528-36759617	36759635-36759724
TU2129	chr1	36761885	36762081	183	6.03	2	36761885-36761974	36761989-36762081
TU2130	chr1	36762221	36762506	282	4.10	2	36762221-36762411	36762416-36762506
TU2131	chr1	36975673	36975882	180	2.00	2	36975673-36975762	36975793-36975882
TU2132	chr1	36981317	36981514	180	2.00	2	36981317-36981406	36981425-36981514
TU2133	chr1	38550902	38560587	394	10.25	4	38550902-38551010	38558872-38558986	38559105-38559177	38560491-38560587
TU2134	chr1	38561538	38561722	180	2.00	2	38561538-38561627	38561633-38561722
TU2135	chr1	38563429	38572333	173	2.74	2	38563429-38563511	38572244-38572333
TU2136	chr1	38575420	38575616	180	3.00	2	38575420-38575509	38575527-38575616
TU2137	chr1	38576388	38576593	180	2.23	2	38576388-38576477	38576504-38576593
TU2138	chr1	38576636	38576829	180	2.00	2	38576636-38576725	38576740-38576829
TU2139	chr1	38577110	38577302	180	2.46	2	38577110-38577199	38577213-38577302
TU2140	chr1	38577701	38577881	180	2.54	2	38577701-38577790	38577792-38577881
TU2141	chr1	38579725	38579922	180	2.00	2	38579725-38579814	38579833-38579922
TU2142	chr1	38580073	38580303	231	3.02	1	38580073-38580303
TU2143	chr1	38589290	38589477	180	3.00	2	38589290-38589379	38589388-38589477
TU2144	chr1	38589559	38589760	180	2.00	2	38589559-38589648	38589671-38589760
TU2145	chr1	38592850	38593232	359	5.25	3	38592850-38592939	38592941-38593120	38593144-38593232
TU2146	chr1	38593293	38593614	305	2.60	2	38593293-38593382	38593400-38593614
TU2147	chr1	38628931	38629200	270	15.81	1	38628931-38629200
TU2148	chr1	38629303	38630106	755	8.43	3	38629303-38629403	38629426-38629855	38629883-38630106
TU2149	chr1	38630229	38630589	359	3.44	2	38630229-38630520	38630523-38630589
TU2150	chr1	38630673	38631229	509	4.85	3	38630673-38630997	38631016-38631125	38631156-38631229
TU2151	chr1	38632352	38632537	180	2.00	2	38632352-38632441	38632448-38632537
TU2152	chr1	38632799	38632986	167	2.00	2	38632799-38632888	38632910-38632986
TU2153	chr1	38634467	38634668	180	2.46	2	38634467-38634556	38634579-38634668
TU2154	chr1	38635002	38635212	180	2.00	2	38635002-38635091	38635123-38635212
TU2155	chr1	38636725	38636930	180	2.00	2	38636725-38636814	38636841-38636930
TU2156	chr1	38639244	38639432	180	2.92	2	38639244-38639333	38639343-38639432
TU2157	chr1	38640951	38641145	180	2.95	2	38640951-38641040	38641056-38641145
TU2158	chr1	38641503	38641704	180	2.00	2	38641503-38641592	38641615-38641704
TU2159	chr1	38652119	38652324	187	3.68	2	38652119-38652215	38652235-38652324
TU2160	chr1	38659980	38660180	180	2.00	2	38659980-38660069	38660091-38660180
TU2161	chr1	38665545	38665752	191	4.54	2	38665545-38665637	38665655-38665752
TU2162	chr1	38665927	38666119	180	2.78	2	38665927-38666016	38666030-38666119
TU2163	chr1	38666263	38666478	216	5.32	1	38666263-38666478
TU2164	chr1	38667930	38668122	180	3.25	2	38667930-38668019	38668033-38668122
TU2165	chr1	38668253	38668467	173	2.06	2	38668253-38668342	38668385-38668467
TU2166	chr1	38668670	38668869	186	3.67	2	38668670-38668759	38668774-38668869
TU2167	chr1	38668926	38669115	180	2.00	2	38668926-38669015	38669026-38669115
TU2168	chr1	38669604	38669957	353	4.08	2	38669604-38669695	38669697-38669957
TU2169	chr1	38670188	38670356	152	2.06	2	38670188-38670277	38670295-38670356
TU2170	chr1	38671397	38671597	180	2.19	2	38671397-38671486	38671508-38671597
TU2171	chr1	38674059	38674262	180	2.00	2	38674059-38674148	38674173-38674262
TU2172	chr1	38674529	38674792	246	3.01	2	38674529-38674580	38674599-38674792
TU2173	chr1	38676600	38677192	579	9.13	2	38676600-38676649	38676664-38677192
TU2174	chr1	38677355	38677545	155	2.84	2	38677355-38677411	38677448-38677545
TU2175	chr1	38680809	38681017	180	2.00	2	38680809-38680898	38680928-38681017
TU2176	chr1	38681071	38681229	153	8.00	2	38681071-38681173	38681180-38681229
TU2177	chr1	38687126	38687309	180	2.00	2	38687126-38687215	38687220-38687309
TU2178	chr1	38688027	38688226	180	4.00	2	38688027-38688116	38688137-38688226
TU2179	chr1	38689189	38689396	204	4.41	2	38689189-38689292	38689297-38689396
TU2180	chr1	38695466	38695668	180	2.00	2	38695466-38695555	38695579-38695668
TU2181	chr1	38698601	38698820	205	5.62	2	38698601-38698690	38698706-38698820
TU2182	chr1	38699336	38699525	180	2.00	2	38699336-38699425	38699436-38699525
TU2183	chr1	38700280	38700464	180	2.94	2	38700280-38700369	38700375-38700464
TU2184	chr1	38700837	38701037	180	2.00	2	38700837-38700926	38700948-38701037
TU2185	chr1	38701192	38701499	278	2.82	3	38701192-38701281	38701295-38701392	38701410-38701499
TU2186	chr1	38704661	38704856	180	3.00	2	38704661-38704750	38704767-38704856
TU2187	chr1	38705304	38705497	194	13.60	1	38705304-38705497
TU2188	chr1	38706541	38706722	180	3.00	2	38706541-38706630	38706633-38706722
TU2189	chr1	38716877	38717056	180	2.00	1	38716877-38717056
TU2190	chr1	38720375	38720576	180	2.00	2	38720375-38720464	38720487-38720576
TU2191	chr1	38727217	38727417	180	2.29	2	38727217-38727306	38727328-38727417
TU2192	chr1	38729490	38729694	180	2.00	2	38729490-38729579	38729605-38729694
TU2193	chr1	38730503	38730693	180	3.08	2	38730503-38730592	38730604-38730693
TU2194	chr1	38731134	38731326	184	3.42	2	38731134-38731227	38731237-38731326
TU2195	chr1	38736862	38737051	180	2.46	2	38736862-38736951	38736962-38737051
TU2196	chr1	38737691	38737898	180	5.00	2	38737691-38737780	38737809-38737898
TU2197	chr1	38743751	38743941	180	2.00	2	38743751-38743840	38743852-38743941
TU2198	chr1	38745701	38745899	180	2.00	2	38745701-38745790	38745810-38745899
TU2199	chr1	38747499	38747689	180	4.00	2	38747499-38747588	38747600-38747689
TU2200	chr1	38762140	38762324	161	2.00	2	38762140-38762227	38762252-38762324
TU2201	chr1	38769676	38769865	180	3.00	2	38769676-38769765	38769776-38769865
TU2202	chr1	38785064	38785259	180	2.00	2	38785064-38785153	38785170-38785259
TU2203	chr1	39200490	39200702	180	2.34	2	39200490-39200579	39200613-39200702
TU2204	chr1	39297617	39297813	180	2.00	2	39297617-39297706	39297724-39297813
TU2205	chr1	39299542	39299725	180	2.99	2	39299542-39299631	39299636-39299725
TU2206	chr1	39303109	39303441	290	2.41	3	39303109-39303196	39303225-39303336	39303352-39303441
TU2207	chr1	39303810	39304060	237	2.41	2	39303810-39303956	39303971-39304060
TU2208	chr1	39393353	39393725	373	12.51	1	39393353-39393725
TU2209	chr1	39393782	39394531	750	15.10	1	39393782-39394531
TU2210	chr1	39395123	39395905	739	5.58	5	39395123-39395215	39395225-39395344	39395356-39395630	39395649-39395809	39395816-39395905
TU2211	chr1	39396085	39396430	346	10.51	1	39396085-39396430
TU2212	chr1	39396489	39397002	479	18.68	3	39396489-39396578	39396609-39396720	39396726-39397002
TU2213	chr1	39397078	39397329	252	7.83	1	39397078-39397329
TU2214	chr1	39397360	39397602	243	8.61	1	39397360-39397602
TU2215	chr1	39435738	39435942	182	3.83	2	39435738-39435827	39435851-39435942
TU2216	chr1	39436418	39436622	180	2.00	2	39436418-39436507	39436533-39436622
TU2217	chr1	39452435	39452627	193	16.68	1	39452435-39452627
TU2218	chr1	40601291	40601492	180	4.00	2	40601291-40601380	40601403-40601492
TU2219	chr1	40669284	40669472	180	2.00	2	40669284-40669373	40669383-40669472
TU2220	chr1	40670164	40670354	180	2.00	2	40670164-40670253	40670265-40670354
TU2221	chr1	40670852	40671036	180	2.00	2	40670852-40670941	40670947-40671036
TU2222	chr1	40672275	40672454	180	2.82	1	40672275-40672454
TU2223	chr1	40672696	40672898	173	2.00	2	40672696-40672780	40672811-40672898
TU2224	chr1	40673608	40673812	180	2.00	2	40673608-40673697	40673723-40673812
TU2225	chr1	40675659	40675936	271	4.28	2	40675659-40675837	40675845-40675936
TU2226	chr1	40676308	40676510	180	2.12	2	40676308-40676397	40676421-40676510
TU2227	chr1	40676587	40676793	201	4.98	2	40676587-40676689	40676696-40676793
TU2228	chr1	40678643	40678844	195	6.42	2	40678643-40678746	40678754-40678844
TU2229	chr1	40679563	40679755	180	2.49	2	40679563-40679652	40679666-40679755
TU2230	chr1	40680553	40680759	182	3.77	2	40680553-40680644	40680670-40680759
TU2231	chr1	40681086	40681300	180	2.61	2	40681086-40681175	40681211-40681300
TU2232	chr1	40682265	40682474	180	2.12	2	40682265-40682354	40682385-40682474
TU2233	chr1	40683164	40683362	180	4.68	2	40683164-40683253	40683273-40683362
TU2234	chr1	40684511	40684698	180	2.75	2	40684511-40684600	40684609-40684698
TU2235	chr1	40685261	40685486	216	4.13	2	40685261-40685350	40685361-40685486
TU2236	chr1	40686365	40686544	180	3.00	1	40686365-40686544
TU2237	chr1	40687455	40687626	172	348.45	1	40687455-40687626
TU2238	chr1	40689510	40689698	180	3.00	2	40689510-40689599	40689609-40689698
TU2239	chr1	40692540	40692733	180	2.00	2	40692540-40692629	40692644-40692733
TU2240	chr1	40694396	40694592	180	2.00	2	40694396-40694485	40694503-40694592
TU2241	chr1	40701133	40701446	269	2.64	2	40701133-40701222	40701268-40701446
TU2242	chr1	40701524	40701733	180	2.00	2	40701524-40701613	40701644-40701733
TU2243	chr1	40701854	40702106	221	4.02	2	40701854-40701933	40701966-40702106
TU2244	chr1	40702240	40702445	180	2.12	2	40702240-40702329	40702356-40702445
TU2245	chr1	40702766	40702961	181	4.89	2	40702766-40702855	40702871-40702961
TU2246	chr1	40703073	40703640	538	5.83	2	40703073-40703162	40703193-40703640
TU2247	chr1	40703735	40703940	180	2.20	2	40703735-40703824	40703851-40703940
TU2248	chr1	40704042	40704394	252	3.12	3	40704042-40704108	40704180-40704269	40704300-40704394
TU2249	chr1	40704845	40705338	476	3.40	2	40704845-40705230	40705249-40705338
TU2250	chr1	40709021	40709364	296	5.91	3	40709021-40709110	40709130-40709258	40709288-40709364
TU2251	chr1	40709789	40709990	186	5.66	2	40709789-40709878	40709895-40709990
TU2252	chr1	40710129	40710333	180	2.00	2	40710129-40710218	40710244-40710333
TU2253	chr1	40710906	40711093	180	2.96	2	40710906-40710995	40711004-40711093
TU2254	chr1	40711300	40711493	180	3.45	2	40711300-40711389	40711404-40711493
TU2255	chr1	40711823	40712330	424	4.96	3	40711823-40712066	40712110-40712199	40712241-40712330
TU2256	chr1	40712382	40712803	395	5.51	2	40712382-40712686	40712714-40712803
TU2257	chr1	40713355	40713799	445	6.07	1	40713355-40713799
TU2258	chr1	40715892	40716090	180	3.16	2	40715892-40715981	40716001-40716090
TU2259	chr1	40716106	40716298	180	3.00	2	40716106-40716195	40716209-40716298
TU2260	chr1	40717840	40718059	180	2.72	2	40717840-40717929	40717970-40718059
TU2261	chr1	40719803	40719990	180	5.00	2	40719803-40719892	40719901-40719990
TU2262	chr1	40720192	40720446	255	4.16	1	40720192-40720446
TU2263	chr1	40720495	40720682	180	2.77	2	40720495-40720584	40720593-40720682
TU2264	chr1	40720709	40721073	356	5.22	2	40720709-40720961	40720971-40721073
TU2265	chr1	40721087	40721300	214	4.71	1	40721087-40721300
TU2266	chr1	40721383	40722000	611	6.29	2	40721383-40721903	40721911-40722000
TU2267	chr1	40724045	40724241	180	3.00	2	40724045-40724134	40724152-40724241
TU2268	chr1	40738808	40738997	188	6.70	2	40738808-40738899	40738902-40738997
TU2269	chr1	40743902	40744091	180	2.98	2	40743902-40743991	40744002-40744091
TU2270	chr1	40744724	40744921	180	2.00	2	40744724-40744813	40744832-40744921
TU2271	chr1	40745687	40746134	447	3.02	2	40745687-40745968	40745970-40746134
TU2272	chr1	40747083	40747274	180	2.19	2	40747083-40747172	40747185-40747274
TU2273	chr1	40748633	40748930	271	3.65	3	40748633-40748722	40748744-40748834	40748841-40748930
TU2274	chr1	40749055	40749257	192	4.16	2	40749055-40749145	40749157-40749257
TU2275	chr1	40749470	40749760	284	3.37	3	40749470-40749559	40749562-40749665	40749671-40749760
TU2276	chr1	40749999	40750200	202	3.40	1	40749999-40750200
TU2277	chr1	40750418	40750846	409	3.69	2	40750418-40750507	40750528-40750846
TU2278	chr1	40751460	40751667	180	2.00	2	40751460-40751549	40751578-40751667
TU2279	chr1	40752221	40752408	185	6.41	2	40752221-40752311	40752315-40752408
TU2280	chr1	40752415	40752611	180	2.00	2	40752415-40752504	40752522-40752611
TU2281	chr1	40753717	40753908	180	6.62	2	40753717-40753806	40753819-40753908
TU2282	chr1	40754919	40755118	180	2.46	2	40754919-40755008	40755029-40755118
TU2283	chr1	40755307	40755647	322	5.58	2	40755307-40755538	40755558-40755647
TU2284	chr1	40756494	40756693	180	2.98	2	40756494-40756583	40756604-40756693
TU2285	chr1	40757928	40758131	180	2.15	2	40757928-40758017	40758042-40758131
TU2286	chr1	40758535	40758742	186	3.34	2	40758535-40758624	40758647-40758742
TU2287	chr1	40759540	40759743	182	3.34	2	40759540-40759630	40759653-40759743
TU2288	chr1	40759933	40760385	438	4.51	2	40759933-40760022	40760038-40760385
TU2289	chr1	40760506	40760955	428	2.67	2	40760506-40760843	40760866-40760955
TU2290	chr1	40764336	40764548	180	3.25	2	40764336-40764425	40764459-40764548
TU2291	chr1	40765378	40765568	168	2.44	2	40765378-40765467	40765491-40765568
TU2292	chr1	40769046	40769256	203	3.47	2	40769046-40769158	40769167-40769256
TU2293	chr1	40769445	40769727	283	3.32	1	40769445-40769727
TU2294	chr1	40771116	40771410	252	2.68	3	40771116-40771198	40771217-40771308	40771334-40771410
TU2295	chr1	40771590	40771984	375	3.67	3	40771590-40771679	40771690-40771929	40771940-40771984
TU2296	chr1	40772056	40772253	198	3.95	1	40772056-40772253
TU2297	chr1	40772344	40772557	197	3.73	2	40772344-40772437	40772455-40772557
TU2298	chr1	40773703	40773885	180	2.00	2	40773703-40773792	40773796-40773885
TU2299	chr1	40778505	40778709	180	2.00	2	40778505-40778594	40778620-40778709
TU2300	chr1	40780031	40780472	380	4.59	3	40780031-40780226	40780272-40780363	40780381-40780472
TU2301	chr1	40780578	40780811	234	4.60	1	40780578-40780811
TU2302	chr1	40781277	40781711	435	3.72	1	40781277-40781711
TU2303	chr1	40782348	40782566	214	3.42	2	40782348-40782471	40782477-40782566
TU2304	chr1	40784279	40784536	249	3.07	2	40784279-40784437	40784447-40784536
TU2305	chr1	40786779	40787292	445	4.15	3	40786779-40786868	40786881-40786970	40787028-40787292
TU2306	chr1	40787353	40787549	180	3.21	2	40787353-40787442	40787460-40787549
TU2307	chr1	40787921	40788382	437	6.57	3	40787921-40788010	40788028-40788282	40788291-40788382
TU2308	chr1	40788419	40788613	171	2.35	2	40788419-40788499	40788524-40788613
TU2309	chr1	40788971	40789163	180	2.00	2	40788971-40789060	40789074-40789163
TU2310	chr1	40789452	40801847	4925	112.16	12	40789452-40790215	40790229-40790318	40793523-40794434	40794446-40794539	40795687-40795749	40798705-40798846	40798859-40800652	40800673-40801063	40801065-40801194	40801261-40801365	40801385-40801732	40801756-40801847
TU2311	chr1	40790368	40790779	396	3.59	2	40790368-40790673	40790690-40790779
TU2312	chr1	40790806	40791036	231	6.23	1	40790806-40791036
TU2313	chr1	40791203	40791391	180	2.00	2	40791203-40791292	40791302-40791391
TU2314	chr1	40791447	40791719	273	5.89	1	40791447-40791719
TU2315	chr1	40792018	40792222	186	4.72	2	40792018-40792113	40792133-40792222
TU2316	chr1	40792343	40792817	475	16.98	1	40792343-40792817
TU2317	chr1	40793005	40793424	420	19.15	1	40793005-40793424
TU2318	chr1	40794784	40794988	168	2.00	2	40794784-40794862	40794900-40794988
TU2319	chr1	40795206	40795416	194	3.94	2	40795206-40795309	40795327-40795416
TU2320	chr1	40795869	40797272	1404	9.61	1	40795869-40797272
TU2321	chr1	40797281	40798698	1418	11.13	1	40797281-40798698
TU2322	chr1	40801938	40803262	1279	7.17	4	40801938-40802038	40802046-40802635	40802637-40802776	40802815-40803262
TU2323	chr1	40803350	40804083	614	2.62	5	40803350-40803404	40803460-40803687	40803691-40803841	40803893-40803982	40803994-40804083
TU2324	chr1	40804446	40804648	203	5.27	1	40804446-40804648
TU2325	chr1	40804720	40804907	162	2.00	2	40804720-40804797	40804824-40804907
TU2326	chr1	40805213	40805425	213	6.60	1	40805213-40805425
TU2327	chr1	40805767	40806227	437	9.24	3	40805767-40805856	40805874-40806128	40806136-40806227
TU2328	chr1	40806276	40806736	448	5.06	2	40806276-40806626	40806640-40806736
TU2329	chr1	40806817	40808246	1399	9.81	4	40806817-40806925	40806933-40807038	40807048-40807158	40807174-40808246
TU2330	chr1	40808279	40808778	492	6.90	2	40808279-40808368	40808377-40808778
TU2331	chr1	40808973	40809172	180	4.00	2	40808973-40809062	40809083-40809172
TU2332	chr1	40809277	40810043	712	5.50	3	40809277-40809537	40809546-40809640	40809688-40810043
TU2333	chr1	40810279	40810586	272	3.19	2	40810279-40810357	40810394-40810586
TU2334	chr1	40810790	40811109	276	3.77	3	40810790-40810879	40810905-40811000	40811020-40811109
TU2335	chr1	40811224	40811445	222	4.89	1	40811224-40811445
TU2336	chr1	40811508	40811791	279	5.80	2	40811508-40811693	40811699-40811791
TU2337	chr1	40812093	40812483	369	5.37	3	40812093-40812182	40812196-40812355	40812365-40812483
TU2338	chr1	40812708	40812898	180	2.44	2	40812708-40812797	40812809-40812898
TU2339	chr1	40813102	40813311	195	5.49	2	40813102-40813206	40813222-40813311
TU2340	chr1	40813373	40813897	515	7.96	4	40813373-40813485	40813492-40813621	40813624-40813805	40813808-40813897
TU2341	chr1	40813992	40814453	436	10.78	3	40813992-40814043	40814061-40814177	40814187-40814453
TU2342	chr1	40814969	40815211	243	5.13	1	40814969-40815211
TU2343	chr1	40815414	40815608	180	6.00	2	40815414-40815503	40815519-40815608
TU2344	chr1	40816556	40816768	180	2.97	2	40816556-40816645	40816679-40816768
TU2345	chr1	40817565	40817759	161	2.00	2	40817565-40817646	40817681-40817759
TU2346	chr1	40817911	40818283	370	10.64	2	40817911-40818190	40818194-40818283
TU2347	chr1	40818507	40818850	270	2.27	3	40818507-40818596	40818641-40818730	40818761-40818850
TU2348	chr1	40819019	40819487	467	4.01	2	40819019-40819108	40819111-40819487
TU2349	chr1	40819620	40819823	180	3.00	2	40819620-40819709	40819734-40819823
TU2350	chr1	40821653	40821845	180	2.87	2	40821653-40821742	40821756-40821845
TU2351	chr1	40822399	40822864	395	5.66	4	40822399-40822497	40822511-40822649	40822665-40822761	40822805-40822864
TU2352	chr1	40822936	40823139	197	8.80	2	40822936-40823040	40823048-40823139
TU2353	chr1	40825552	40826250	646	5.64	6	40825552-40825641	40825649-40825747	40825759-40825864	40825875-40825966	40825988-40826156	40826161-40826250
TU2354	chr1	40826438	40826788	319	3.90	3	40826438-40826527	40826551-40826667	40826677-40826788
TU2355	chr1	40826828	40827086	259	3.89	1	40826828-40827086
TU2356	chr1	40827212	40827401	180	2.00	2	40827212-40827301	40827312-40827401
TU2357	chr1	40828187	40828373	180	2.11	2	40828187-40828276	40828284-40828373
TU2358	chr1	40828936	40829126	180	4.00	2	40828936-40829025	40829037-40829126
TU2359	chr1	40829175	40829377	203	5.78	1	40829175-40829377
TU2360	chr1	40830115	40830448	319	8.74	3	40830115-40830230	40830235-40830347	40830359-40830448
TU2361	chr1	40830555	40830762	208	10.49	1	40830555-40830762
TU2362	chr1	40830775	40831246	421	4.41	2	40830775-40830827	40830879-40831246
TU2363	chr1	40831267	40831473	181	2.45	2	40831267-40831356	40831383-40831473
TU2364	chr1	40831697	40832066	370	5.69	1	40831697-40832066
TU2365	chr1	40832123	40832321	190	6.32	2	40832123-40832222	40832232-40832321
TU2366	chr1	40832372	40832828	412	3.91	4	40832372-40832483	40832495-40832607	40832625-40832721	40832739-40832828
TU2367	chr1	40832912	40833162	251	4.29	1	40832912-40833162
TU2368	chr1	40833223	40833514	292	12.90	1	40833223-40833514
TU2369	chr1	40833674	40834217	477	6.05	3	40833674-40833919	40833974-40834111	40834125-40834217
TU2370	chr1	40834717	40835255	471	8.53	2	40834717-40834763	40834832-40835255
TU2371	chr1	40835347	40843720	2378	7.64	9	40835347-40835633	40835640-40835832	40835841-40835952	40835973-40836264	40841743-40842063	40842083-40842226	40842254-40842343	40842775-40842874	40842882-40843720
TU2372	chr1	40836341	40836989	583	3.83	4	40836341-40836430	40836450-40836762	40836780-40836870	40836901-40836989
TU2373	chr1	40837006	40837208	203	3.22	1	40837006-40837208
TU2374	chr1	40837354	40837865	503	13.69	2	40837354-40837443	40837453-40837865
TU2375	chr1	40838022	40838527	506	10.06	1	40838022-40838527
TU2376	chr1	40838772	40839030	259	7.59	1	40838772-40839030
TU2377	chr1	40839120	40839930	797	4.88	3	40839120-40839564	40839572-40839833	40839841-40839930
TU2378	chr1	40840641	40841080	440	5.25	1	40840641-40841080
TU2379	chr1	40841173	40841741	534	7.13	3	40841173-40841456	40841476-40841635	40841652-40841741
TU2380	chr1	40843793	40844336	544	8.24	1	40843793-40844336
TU2381	chr1	40844406	40844877	472	12.83	1	40844406-40844877
TU2382	chr1	40844950	40845194	245	3.42	1	40844950-40845194
TU2383	chr1	40845371	40845562	190	5.06	2	40845371-40845470	40845473-40845562
TU2384	chr1	40845716	40846163	448	9.37	1	40845716-40846163
TU2385	chr1	40846264	40846702	417	4.28	2	40846264-40846598	40846621-40846702
TU2386	chr1	40846773	40846975	180	4.00	2	40846773-40846862	40846886-40846975
TU2387	chr1	40847342	40847642	291	4.42	2	40847342-40847431	40847442-40847642
TU2388	chr1	40848429	40848618	180	4.84	2	40848429-40848518	40848529-40848618
TU2389	chr1	40849235	40849560	326	5.65	1	40849235-40849560
TU2390	chr1	40849648	40850032	357	4.38	2	40849648-40849926	40849955-40850032
TU2391	chr1	40850155	40850694	540	8.12	1	40850155-40850694
TU2392	chr1	40850764	40851092	329	4.34	1	40850764-40851092
TU2393	chr1	40851210	40851466	257	7.85	1	40851210-40851466
TU2394	chr1	40851473	40852548	1060	5.08	3	40851473-40851578	40851594-40851875	40851877-40852548
TU2395	chr1	40852798	40852997	180	4.02	2	40852798-40852887	40852908-40852997
TU2396	chr1	40853145	40853446	295	5.47	3	40853145-40853234	40853240-40853345	40853348-40853446
TU2397	chr1	40854192	40854524	333	5.47	1	40854192-40854524
TU2398	chr1	40854547	40854941	379	5.86	2	40854547-40854835	40854852-40854941
TU2399	chr1	40855146	40855357	205	5.96	2	40855146-40855254	40855262-40855357
TU2400	chr1	40855407	40856042	584	7.78	4	40855407-40855523	40855528-40855727	40855751-40855856	40855882-40856042
TU2401	chr1	40856583	40857968	1301	7.07	6	40856583-40856669	40856703-40856921	40856931-40857221	40857232-40857353	40857365-40857466	40857489-40857968
TU2402	chr1	40857994	40858216	211	5.64	2	40857994-40858104	40858117-40858216
TU2403	chr1	40858297	40859194	898	21.94	1	40858297-40859194
TU2404	chr1	40859386	40859879	494	9.88	1	40859386-40859879
TU2405	chr1	40859935	40861110	1168	12.70	2	40859935-40860252	40860261-40861110
TU2406	chr1	40861154	40861516	363	4.64	1	40861154-40861516
TU2407	chr1	40861783	40862080	298	5.45	1	40861783-40862080
TU2408	chr1	40862501	40863122	613	4.99	2	40862501-40863014	40863024-40863122
TU2409	chr1	40863398	40864199	778	9.14	2	40863398-40864085	40864110-40864199
TU2410	chr1	40864612	40864988	377	6.04	1	40864612-40864988
TU2411	chr1	40865013	40865601	580	6.14	2	40865013-40865337	40865347-40865601
TU2412	chr1	40866327	40867456	1114	8.70	2	40866327-40866976	40866993-40867456
TU2413	chr1	40867829	40868734	874	5.25	3	40867829-40868294	40868325-40868642	40868645-40868734
TU2414	chr1	40869185	40869730	546	6.03	1	40869185-40869730
TU2415	chr1	40869743	40870028	274	5.26	2	40869743-40869925	40869938-40870028
TU2416	chr1	40870153	40870398	246	3.24	1	40870153-40870398
TU2417	chr1	40870706	40870983	278	7.38	1	40870706-40870983
TU2418	chr1	40871075	40871708	632	4.16	2	40871075-40871462	40871465-40871708
TU2419	chr1	40872758	40873021	255	3.12	2	40872758-40872957	40872967-40873021
TU2420	chr1	40873150	40873451	295	4.49	2	40873150-40873352	40873360-40873451
TU2421	chr1	40873547	40873754	191	3.10	2	40873547-40873647	40873665-40873754
TU2422	chr1	40873888	40874075	180	3.82	2	40873888-40873977	40873986-40874075
TU2423	chr1	40877060	40877267	206	4.37	2	40877060-40877174	40877177-40877267
TU2424	chr1	40878409	40878616	195	6.00	2	40878409-40878508	40878522-40878616
TU2425	chr1	40879428	40879622	150	2.00	2	40879428-40879506	40879552-40879622
TU2426	chr1	40880729	40880914	180	4.57	2	40880729-40880818	40880825-40880914
TU2427	chr1	40890990	40891194	180	2.89	2	40890990-40891079	40891105-40891194
TU2428	chr1	40892837	40893024	180	3.02	2	40892837-40892926	40892935-40893024
TU2429	chr1	40895359	40895905	197	3.44	2	40895359-40895479	40895830-40895905
TU2430	chr1	40896014	40897622	1602	6.53	2	40896014-40897506	40897514-40897622
TU2431	chr1	40897756	40897970	215	3.49	1	40897756-40897970
TU2432	chr1	40898124	40898706	583	7.40	1	40898124-40898706
TU2433	chr1	40898708	40898948	241	3.60	1	40898708-40898948
TU2434	chr1	40899062	40899299	238	10.52	1	40899062-40899299
TU2435	chr1	40899689	40900248	537	7.41	2	40899689-40899778	40899802-40900248
TU2436	chr1	40900260	40900834	531	9.49	3	40900260-40900349	40900359-40900710	40900746-40900834
TU2437	chr1	40901070	40901734	644	7.01	3	40901070-40901349	40901361-40901479	40901490-40901734
TU2438	chr1	40902292	40903505	1203	12.56	4	40902292-40902944	40902949-40903258	40903263-40903410	40903414-40903505
TU2439	chr1	40903554	40904090	533	8.38	2	40903554-40904017	40904022-40904090
TU2440	chr1	40904465	40904952	488	6.77	1	40904465-40904952
TU2441	chr1	40905020	40905234	202	3.21	2	40905020-40905130	40905144-40905234
TU2442	chr1	40905246	40905494	249	34.63	1	40905246-40905494
TU2443	chr1	40905606	40906149	534	8.14	2	40905606-40905695	40905706-40906149
TU2444	chr1	40906231	40906436	196	8.18	2	40906231-40906323	40906334-40906436
TU2445	chr1	40906685	40907250	561	10.42	2	40906685-40906986	40906992-40907250
TU2446	chr1	40907435	40908220	777	13.94	2	40907435-40907868	40907878-40908220
TU2447	chr1	40908272	40908498	227	6.43	1	40908272-40908498
TU2448	chr1	40908587	40908790	180	2.76	2	40908587-40908676	40908701-40908790
TU2449	chr1	40908846	40909114	269	5.64	1	40908846-40909114
TU2450	chr1	40909242	40909422	181	3.15	1	40909242-40909422
TU2451	chr1	40909495	40909708	180	2.16	2	40909495-40909584	40909619-40909708
TU2452	chr1	40909870	40910725	794	7.89	3	40909870-40910483	40910519-40910608	40910636-40910725
TU2453	chr1	40911181	40911389	195	4.51	2	40911181-40911283	40911298-40911389
TU2454	chr1	40912841	40913064	224	5.16	1	40912841-40913064
TU2455	chr1	40913254	40913451	195	2.77	2	40913254-40913343	40913347-40913451
TU2456	chr1	40913628	40914179	531	4.81	3	40913628-40913703	40913721-40914080	40914085-40914179
TU2457	chr1	40915374	40915585	212	4.64	1	40915374-40915585
TU2458	chr1	40915938	40916377	431	11.69	2	40915938-40916038	40916048-40916377
TU2459	chr1	40916491	40917623	1087	5.20	4	40916491-40916709	40916741-40917451	40917465-40917558	40917561-40917623
TU2460	chr1	40917690	40918215	437	4.08	4	40917690-40917755	40917842-40917989	40917991-40918122	40918125-40918215
TU2461	chr1	40918461	40918725	265	6.11	1	40918461-40918725
TU2462	chr1	40918913	40919108	172	2.00	2	40918913-40918996	40919021-40919108
TU2463	chr1	40919195	40919390	180	2.00	2	40919195-40919284	40919301-40919390
TU2464	chr1	40919418	40919635	179	2.64	2	40919418-40919506	40919546-40919635
TU2465	chr1	40919739	40919950	211	22.59	2	40919739-40919853	40919855-40919950
TU2466	chr1	40920287	40921543	1220	5.55	5	40920287-40920546	40920557-40921065	40921077-40921323	40921334-40921428	40921435-40921543
TU2467	chr1	40921610	40922574	903	4.69	4	40921610-40921964	40921994-40922239	40922263-40922356	40922367-40922574
TU2468	chr1	40922729	40923238	495	4.44	2	40922729-40922818	40922834-40923238
TU2469	chr1	40923319	40924446	1056	8.26	3	40923319-40923408	40923439-40923529	40923572-40924446
TU2470	chr1	40924454	40925872	1346	7.33	5	40924454-40925105	40925136-40925246	40925270-40925378	40925389-40925534	40925545-40925872
TU2471	chr1	40925880	40926203	324	7.83	1	40925880-40926203
TU2472	chr1	40926252	40926822	571	11.90	1	40926252-40926822
TU2473	chr1	40927203	40943750	13832	41.54	9	40927203-40927431	40927473-40927572	40927602-40927703	40927734-40927823	40930419-40932785	40932789-40935284	40935289-40943043	40943046-40943645	40943658-40943750
TU2474	chr1	40927829	40928197	369	21.91	1	40927829-40928197
TU2475	chr1	40928391	40929205	802	15.36	2	40928391-40928484	40928498-40929205
TU2476	chr1	40929288	40930101	814	23.85	1	40929288-40930101
TU2477	chr1	40943772	40943976	205	4.06	1	40943772-40943976
TU2478	chr1	40944057	40945258	1202	11.85	1	40944057-40945258
TU2479	chr1	40945310	40945514	180	3.33	2	40945310-40945399	40945425-40945514
TU2480	chr1	40945599	40945803	183	3.34	2	40945599-40945688	40945711-40945803
TU2481	chr1	40945822	40950780	4906	170.53	2	40945822-40948439	40948493-40950780
TU2482	chr1	40950878	40951066	180	3.00	2	40950878-40950967	40950977-40951066
TU2483	chr1	40951319	40951811	386	3.73	4	40951319-40951408	40951423-40951512	40951591-40951692	40951708-40951811
TU2484	chr1	40952535	40952727	180	3.00	2	40952535-40952624	40952638-40952727
TU2485	chr1	40953769	40953972	180	2.43	2	40953769-40953858	40953883-40953972
TU2486	chr1	40954945	40955134	180	2.46	2	40954945-40955034	40955045-40955134
TU2487	chr1	40955216	40955410	180	5.24	2	40955216-40955305	40955321-40955410
TU2488	chr1	40955956	40956144	180	2.48	2	40955956-40956045	40956055-40956144
TU2489	chr1	40956729	40956926	180	2.00	2	40956729-40956818	40956837-40956926
TU2490	chr1	40960190	40960380	180	2.00	2	40960190-40960279	40960291-40960380
TU2491	chr1	40961811	40962608	704	4.13	5	40961811-40961900	40961926-40962015	40962020-40962157	40962182-40962318	40962360-40962608
TU2492	chr1	40962646	40962836	180	2.00	2	40962646-40962735	40962747-40962836
TU2493	chr1	40963079	40963294	194	3.82	2	40963079-40963182	40963205-40963294
TU2494	chr1	40963724	40964128	389	3.24	2	40963724-40964022	40964039-40964128
TU2495	chr1	40965185	40965612	427	3.90	2	40965185-40965520	40965522-40965612
TU2496	chr1	40966158	40966396	239	9.00	1	40966158-40966396
TU2497	chr1	40966785	40967154	357	3.96	3	40966785-40966874	40966887-40967063	40967065-40967154
TU2498	chr1	40967364	40968097	649	8.99	5	40967364-40967419	40967465-40967764	40967778-40967867	40967889-40967995	40968002-40968097
TU2499	chr1	40968210	40968418	209	15.89	1	40968210-40968418
TU2500	chr1	40968623	40969051	400	6.57	2	40968623-40968776	40968806-40969051
TU2501	chr1	40969090	40969549	460	6.42	1	40969090-40969549
TU2502	chr1	40969719	40970722	980	9.81	4	40969719-40969971	40969985-40970460	40970463-40970623	40970633-40970722
TU2503	chr1	40970841	40971045	184	7.80	2	40970841-40970932	40970954-40971045
TU2504	chr1	40971095	40971325	231	7.45	1	40971095-40971325
TU2505	chr1	40971448	40971640	180	2.00	2	40971448-40971537	40971551-40971640
TU2506	chr1	40971965	40972447	474	9.07	2	40971965-40972263	40972273-40972447
TU2507	chr1	40972537	40973315	777	9.69	2	40972537-40972782	40972785-40973315
TU2508	chr1	40973318	40973553	228	11.84	2	40973318-40973431	40973440-40973553
TU2509	chr1	40973697	40974555	841	9.80	3	40973697-40974334	40974345-40974457	40974466-40974555
TU2510	chr1	40974590	40974793	194	6.93	2	40974590-40974692	40974703-40974793
TU2511	chr1	40974886	40975332	395	3.31	4	40974886-40974975	40974998-40975118	40975137-40975230	40975243-40975332
TU2512	chr1	40975347	40975545	189	2.34	2	40975347-40975445	40975456-40975545
TU2513	chr1	40975578	40976041	446	15.49	2	40975578-40975668	40975687-40976041
TU2514	chr1	40976423	40976875	438	4.48	2	40976423-40976512	40976528-40976875
TU2515	chr1	40977008	40977209	201	5.82	2	40977008-40977115	40977117-40977209
TU2516	chr1	40977378	40978097	704	5.23	3	40977378-40977467	40977475-40977806	40977816-40978097
TU2517	chr1	40978386	40978973	564	4.55	2	40978386-40978748	40978773-40978973
TU2518	chr1	40979117	40979788	643	6.95	2	40979117-40979452	40979482-40979788
TU2519	chr1	40979890	40980071	182	3.75	1	40979890-40980071
TU2520	chr1	40980296	40980853	532	3.50	3	40980296-40980450	40980468-40980754	40980764-40980853
TU2521	chr1	40981329	40982176	825	8.34	3	40981329-40981374	40981387-40981706	40981718-40982176
TU2522	chr1	40982252	40982484	220	11.39	2	40982252-40982370	40982384-40982484
TU2523	chr1	40982622	40982851	230	9.37	1	40982622-40982851
TU2524	chr1	40982969	40984034	1062	13.66	2	40982969-40983939	40983944-40984034
TU2525	chr1	40984075	40984445	359	8.78	2	40984075-40984341	40984354-40984445
TU2526	chr1	40984552	40984840	289	10.27	1	40984552-40984840
TU2527	chr1	40984859	40985478	601	8.45	3	40984859-40985204	40985219-40985316	40985322-40985478
TU2528	chr1	40985541	40985840	278	3.67	3	40985541-40985599	40985603-40985731	40985751-40985840
TU2529	chr1	40985965	40986665	648	6.03	5	40985965-40986151	40986155-40986286	40986300-40986441	40986463-40986559	40986576-40986665
TU2530	chr1	40986724	40987164	340	6.77	2	40986724-40986994	40987096-40987164
TU2531	chr1	40987182	40987396	180	4.33	2	40987182-40987271	40987307-40987396
TU2532	chr1	40987494	40987984	485	7.52	2	40987494-40987587	40987594-40987984
TU2533	chr1	40988043	40988819	704	9.45	3	40988043-40988329	40988361-40988706	40988749-40988819
TU2534	chr1	40988940	40989109	170	10.85	1	40988940-40989109
TU2535	chr1	40989163	40990537	1228	6.53	6	40989163-40989299	40989303-40989470	40989491-40989935	40989953-40990094	40990129-40990218	40990292-40990537
TU2536	chr1	40990829	40991024	180	2.95	2	40990829-40990918	40990935-40991024
TU2537	chr1	40991073	40991254	180	2.00	2	40991073-40991162	40991165-40991254
TU2538	chr1	40991312	40991655	292	2.47	3	40991312-40991401	40991426-40991537	40991566-40991655
TU2539	chr1	40991755	40992008	254	4.70	1	40991755-40992008
TU2540	chr1	40993349	40993919	570	4.05	2	40993349-40993630	40993632-40993919
TU2541	chr1	40994250	40994463	214	7.25	1	40994250-40994463
TU2542	chr1	40995294	40995677	358	4.73	3	40995294-40995400	40995408-40995568	40995588-40995677
TU2543	chr1	40995813	40996010	184	8.74	2	40995813-40995903	40995918-40996010
TU2544	chr1	40996223	40996405	180	3.00	2	40996223-40996312	40996316-40996405
TU2545	chr1	40997254	40997432	179	5.09	1	40997254-40997432
TU2546	chr1	40999683	40999879	171	2.00	2	40999683-40999763	40999790-40999879
TU2547	chr1	41000924	41001181	229	3.92	2	41000924-41001062	41001092-41001181
TU2548	chr1	41001684	41001888	180	2.89	2	41001684-41001773	41001799-41001888
TU2549	chr1	41001929	41002117	168	2.00	2	41001929-41002016	41002038-41002117
TU2550	chr1	41003853	41004041	180	3.95	2	41003853-41003942	41003952-41004041
TU2551	chr1	41008082	41008461	367	4.84	2	41008082-41008182	41008196-41008461
TU2552	chr1	41008556	41008752	192	4.91	2	41008556-41008647	41008653-41008752
TU2553	chr1	41008806	41009028	206	2.83	2	41008806-41008921	41008939-41009028
TU2554	chr1	41009943	41010298	356	27.95	1	41009943-41010298
TU2555	chr1	41010387	41010664	272	10.20	2	41010387-41010566	41010573-41010664
TU2556	chr1	41010710	41015036	2587	12.11	5	41010710-41012713	41012794-41012985	41014581-41014798	41014846-41014935	41014954-41015036
TU2557	chr1	41013595	41013935	291	9.31	2	41013595-41013834	41013885-41013935
TU2558	chr1	41013957	41014577	613	14.14	2	41013957-41014473	41014482-41014577
TU2559	chr1	41015102	41015316	213	5.53	2	41015102-41015208	41015211-41015316
TU2560	chr1	41015476	41015839	364	5.19	1	41015476-41015839
TU2561	chr1	41016151	41016335	180	2.12	2	41016151-41016240	41016246-41016335
TU2562	chr1	41016518	41016743	221	6.38	2	41016518-41016641	41016647-41016743
TU2563	chr1	41016754	41016967	214	4.28	1	41016754-41016967
TU2564	chr1	41017477	41020884	331	10.98	2	41017477-41017566	41020644-41020884
TU2565	chr1	41017700	41017901	202	3.79	1	41017700-41017901
TU2566	chr1	41018287	41018521	235	4.92	1	41018287-41018521
TU2567	chr1	41018762	41019100	310	4.60	3	41018762-41018851	41018880-41019006	41019008-41019100
TU2568	chr1	41019461	41019880	405	4.90	3	41019461-41019562	41019569-41019689	41019699-41019880
TU2569	chr1	41019910	41020120	211	4.22	1	41019910-41020120
TU2570	chr1	41020886	41021154	269	13.18	1	41020886-41021154
TU2571	chr1	41021259	41021591	272	3.14	3	41021259-41021348	41021378-41021469	41021502-41021591
TU2572	chr1	41021801	41027113	650	2.98	6	41021801-41021876	41021918-41022032	41022041-41022095	41026661-41026863	41026865-41026965	41027014-41027113
TU2573	chr1	41022493	41022704	180	3.70	2	41022493-41022582	41022615-41022704
TU2574	chr1	41022976	41023229	237	2.55	2	41022976-41023122	41023140-41023229
TU2575	chr1	41023392	41023585	180	2.68	2	41023392-41023481	41023496-41023585
TU2576	chr1	41025238	41025399	152	2.12	2	41025238-41025327	41025338-41025399
TU2577	chr1	41025680	41026045	350	4.60	2	41025680-41025939	41025956-41026045
TU2578	chr1	41026203	41026409	180	3.65	2	41026203-41026292	41026320-41026409
TU2579	chr1	41027115	41027432	303	6.31	3	41027115-41027226	41027230-41027330	41027343-41027432
TU2580	chr1	41027632	41027831	180	2.00	2	41027632-41027721	41027742-41027831
TU2581	chr1	41027942	41028272	294	5.55	2	41027942-41028149	41028187-41028272
TU2582	chr1	41028581	41028888	257	2.65	3	41028581-41028670	41028695-41028784	41028812-41028888
TU2583	chr1	41029502	41029702	180	3.46	2	41029502-41029591	41029613-41029702
TU2584	chr1	41033562	41033753	180	5.96	2	41033562-41033651	41033664-41033753
TU2585	chr1	41035739	41035932	180	2.00	2	41035739-41035828	41035843-41035932
TU2586	chr1	41036177	41036382	180	3.00	2	41036177-41036266	41036293-41036382
TU2587	chr1	41037352	41037643	256	2.35	3	41037352-41037441	41037454-41037543	41037568-41037643
TU2588	chr1	41038332	41038520	180	2.81	2	41038332-41038421	41038431-41038520
TU2589	chr1	41038616	41038804	180	2.00	2	41038616-41038705	41038715-41038804
TU2590	chr1	41044587	41044795	180	2.00	2	41044587-41044676	41044706-41044795
TU2591	chr1	41045311	41045496	180	2.29	2	41045311-41045400	41045407-41045496
TU2592	chr1	41045883	41053177	2481	576.04	3	41045883-41045925	41047899-41047940	41050782-41053177
TU2593	chr1	41046236	41046413	166	2.00	2	41046236-41046311	41046324-41046413
TU2594	chr1	41047058	41047266	186	3.76	2	41047058-41047153	41047177-41047266
TU2595	chr1	41048197	41048401	205	8.84	1	41048197-41048401
TU2596	chr1	41048428	41048879	440	7.38	2	41048428-41048524	41048537-41048879
TU2597	chr1	41049552	41049953	389	5.59	2	41049552-41049850	41049864-41049953
TU2598	chr1	41049997	41050337	330	4.96	2	41049997-41050244	41050256-41050337
TU2599	chr1	41050579	41050780	202	5.03	1	41050579-41050780
TU2600	chr1	41053274	41053475	180	2.00	2	41053274-41053363	41053386-41053475
TU2601	chr1	41054029	41054231	180	3.00	2	41054029-41054118	41054142-41054231
TU2602	chr1	41055586	41055786	180	3.00	2	41055586-41055675	41055697-41055786
TU2603	chr1	41077784	41077957	174	2.07	1	41077784-41077957
TU2604	chr1	41143409	41143594	180	2.00	2	41143409-41143498	41143505-41143594
TU2605	chr1	41198747	41198936	180	3.00	2	41198747-41198836	41198847-41198936
TU2606	chr1	41216286	41216468	180	2.00	2	41216286-41216375	41216379-41216468
TU2607	chr1	41731376	41731545	170	2.45	1	41731376-41731545
TU2608	chr1	41815396	41815563	168	4.29	1	41815396-41815563
TU2609	chr1	42013055	42013239	180	2.00	2	42013055-42013144	42013150-42013239
TU2610	chr1	42071984	42072190	180	2.00	2	42071984-42072073	42072101-42072190
TU2611	chr1	42072555	42072739	180	2.69	2	42072555-42072644	42072650-42072739
TU2612	chr1	42074077	42074280	198	3.15	2	42074077-42074166	42074173-42074280
TU2613	chr1	42076630	42077171	505	3.25	4	42076630-42076719	42076747-42076847	42076855-42077078	42077082-42077171
TU2614	chr1	42081774	42081963	180	3.00	2	42081774-42081863	42081874-42081963
TU2615	chr1	42232398	42232605	180	2.94	2	42232398-42232487	42232516-42232605
TU2616	chr1	42736245	42736504	260	12.37	1	42736245-42736504
TU2617	chr1	42736655	42737593	895	16.50	3	42736655-42737363	42737379-42737474	42737504-42737593
TU2618	chr1	42738613	42738813	195	3.97	2	42738613-42738703	42738710-42738813
TU2619	chr1	42739126	42739311	180	3.00	2	42739126-42739215	42739222-42739311
TU2620	chr1	42745591	42745800	180	2.73	2	42745591-42745680	42745711-42745800
TU2621	chr1	42804947	42805305	178	2.97	2	42804947-42805034	42805216-42805305
TU2622	chr1	42823192	42830607	184	7.83	2	42823192-42823284	42830517-42830607
TU2623	chr1	42827468	42827666	180	2.00	2	42827468-42827557	42827577-42827666
TU2624	chr1	42840986	42841341	327	3.19	3	42840986-42841075	42841089-42841247	42841264-42841341
TU2625	chr1	42914056	42914247	180	2.00	2	42914056-42914145	42914158-42914247
TU2626	chr1	42955517	42955708	180	2.00	2	42955517-42955606	42955619-42955708
TU2627	chr1	42968645	42970225	180	2.47	2	42968645-42968734	42970136-42970225
TU2628	chr1	42987555	42987735	156	2.00	2	42987555-42987634	42987660-42987735
TU2629	chr1	43007926	43008119	180	2.00	2	43007926-43008015	43008030-43008119
TU2630	chr1	43009303	43009484	180	3.82	2	43009303-43009392	43009395-43009484
TU2631	chr1	43010269	43010523	255	2.94	1	43010269-43010523
TU2632	chr1	43010610	43010817	180	3.38	2	43010610-43010699	43010728-43010817
TU2633	chr1	43011727	43011940	180	3.33	2	43011727-43011816	43011851-43011940
TU2634	chr1	43012105	43012310	184	3.35	2	43012105-43012198	43012221-43012310
TU2635	chr1	43012362	43012638	265	3.63	2	43012362-43012536	43012549-43012638
TU2636	chr1	43013268	43013552	285	7.72	1	43013268-43013552
TU2637	chr1	44990464	44990742	276	3.19	2	44990464-44990553	44990557-44990742
TU2638	chr1	44991730	44991943	180	2.28	2	44991730-44991819	44991854-44991943
TU2639	chr1	44994221	44994398	160	3.73	2	44994221-44994290	44994309-44994398
TU2640	chr1	44995393	44995591	194	4.38	2	44995393-44995492	44995498-44995591
TU2641	chr1	44996582	44996961	371	7.25	2	44996582-44996840	44996850-44996961
TU2642	chr1	44996988	44997257	270	4.54	1	44996988-44997257
TU2643	chr1	45013803	45014131	282	2.55	3	45013803-45013892	45013932-45014033	45014042-45014131
TU2644	chr1	45024548	45024736	180	2.00	2	45024548-45024637	45024647-45024736
TU2645	chr1	45026301	45026508	188	3.24	2	45026301-45026398	45026419-45026508
TU2646	chr1	45027876	45028063	180	3.00	2	45027876-45027965	45027974-45028063
TU2647	chr1	45032379	45032584	180	2.00	2	45032379-45032468	45032495-45032584
TU2648	chr1	45035649	45035838	180	2.54	2	45035649-45035738	45035749-45035838
TU2649	chr1	45053563	45053887	325	4.95	1	45053563-45053887
TU2650	chr1	45054677	45054875	190	4.29	2	45054677-45054774	45054784-45054875
TU2651	chr1	45054883	45055069	180	2.00	2	45054883-45054972	45054980-45055069
TU2652	chr1	45056024	45061120	482	5.44	3	45056024-45056151	45060748-45061009	45061029-45061120
TU2653	chr1	45057274	45057461	180	2.00	2	45057274-45057363	45057372-45057461
TU2654	chr1	45062054	45062334	281	4.47	1	45062054-45062334
TU2655	chr1	45067920	45068124	195	4.96	2	45067920-45068009	45068020-45068124
TU2656	chr1	45068127	45068485	337	4.24	3	45068127-45068216	45068229-45068385	45068396-45068485
TU2657	chr1	45069101	45069492	337	3.03	3	45069101-45069190	45069213-45069369	45069403-45069492
TU2658	chr1	45069520	45069680	161	2.30	1	45069520-45069680
TU2659	chr1	45069741	45069941	180	5.75	2	45069741-45069830	45069852-45069941
TU2660	chr1	45099681	45099904	209	4.09	2	45099681-45099799	45099815-45099904
TU2661	chr1	45101268	45101458	172	2.00	2	45101268-45101357	45101377-45101458
TU2662	chr1	45102404	45102566	153	2.11	2	45102404-45102493	45102504-45102566
TU2663	chr1	45102677	45102873	180	2.49	2	45102677-45102766	45102784-45102873
TU2664	chr1	45104021	45104225	180	2.24	2	45104021-45104110	45104136-45104225
TU2665	chr1	45104269	45104479	180	2.00	2	45104269-45104358	45104390-45104479
TU2666	chr1	45105823	45106008	165	2.00	2	45105823-45105897	45105919-45106008
TU2667	chr1	45106159	45106341	180	2.57	2	45106159-45106248	45106252-45106341
TU2668	chr1	45106354	45106536	180	2.00	2	45106354-45106443	45106447-45106536
TU2669	chr1	45107340	45107559	180	2.40	2	45107340-45107429	45107470-45107559
TU2670	chr1	45108557	45108757	180	3.14	2	45108557-45108646	45108668-45108757
TU2671	chr1	45108946	45109133	180	3.00	2	45108946-45109035	45109044-45109133
TU2672	chr1	45109196	45109491	296	3.04	1	45109196-45109491
TU2673	chr1	45109634	45109965	292	4.29	3	45109634-45109721	45109741-45109854	45109876-45109965
TU2674	chr1	45110084	45110322	239	3.65	1	45110084-45110322
TU2675	chr1	45110329	45110525	187	7.06	2	45110329-45110420	45110431-45110525
TU2676	chr1	45110687	45110972	268	3.60	2	45110687-45110878	45110897-45110972
TU2677	chr1	45114593	45114779	180	3.98	2	45114593-45114682	45114690-45114779
TU2678	chr1	45116779	45116981	180	2.44	2	45116779-45116868	45116892-45116981
TU2679	chr1	45120506	45120706	180	2.00	2	45120506-45120595	45120617-45120706
TU2680	chr1	45133892	45134096	189	3.54	2	45133892-45133990	45134007-45134096
TU2681	chr1	45148351	45148545	180	2.91	2	45148351-45148440	45148456-45148545
TU2682	chr1	45151767	45151983	180	2.00	2	45151767-45151856	45151894-45151983
TU2683	chr1	45156410	45156598	182	2.51	2	45156410-45156499	45156507-45156598
TU2684	chr1	45160533	45160736	180	2.00	2	45160533-45160622	45160647-45160736
TU2685	chr1	45161597	45161791	180	2.00	2	45161597-45161686	45161702-45161791
TU2686	chr1	45162652	45162850	180	2.00	2	45162652-45162741	45162761-45162850
TU2687	chr1	45167563	45167760	151	2.00	2	45167563-45167651	45167699-45167760
TU2688	chr1	45167811	45168008	180	3.00	2	45167811-45167900	45167919-45168008
TU2689	chr1	45169383	45169586	180	3.00	2	45169383-45169472	45169497-45169586
TU2690	chr1	45169604	45169937	298	3.55	3	45169604-45169693	45169719-45169831	45169843-45169937
TU2691	chr1	45171273	45171472	180	4.34	2	45171273-45171362	45171383-45171472
TU2692	chr1	45176883	45177077	182	3.38	2	45176883-45176974	45176988-45177077
TU2693	chr1	45189903	45190098	180	2.06	2	45189903-45189992	45190009-45190098
TU2694	chr1	45191126	45191313	180	2.00	2	45191126-45191215	45191224-45191313
TU2695	chr1	45204682	45204914	233	5.41	1	45204682-45204914
TU2696	chr1	45231888	45232078	180	2.00	2	45231888-45231977	45231989-45232078
TU2697	chr1	45239664	45239979	288	3.13	3	45239664-45239753	45239774-45239881	45239890-45239979
TU2698	chr1	45240449	45240639	180	2.88	2	45240449-45240538	45240550-45240639
TU2699	chr1	45240902	45241100	180	2.39	2	45240902-45240991	45241011-45241100
TU2700	chr1	45241555	45242116	546	9.28	3	45241555-45241902	45241917-45242055	45242058-45242116
TU2701	chr1	45256193	45256391	166	2.00	2	45256193-45256271	45256305-45256391
TU2702	chr1	45257175	45257371	180	3.89	2	45257175-45257264	45257282-45257371
TU2703	chr1	45259423	45259844	399	3.34	2	45259423-45259731	45259755-45259844
TU2704	chr1	45266602	45266788	180	2.00	2	45266602-45266691	45266699-45266788
TU2705	chr1	45266995	45267191	180	3.00	2	45266995-45267084	45267102-45267191
TU2706	chr1	45267313	45267504	180	2.00	2	45267313-45267402	45267415-45267504
TU2707	chr1	45272159	45272355	180	2.58	2	45272159-45272248	45272266-45272355
TU2708	chr1	45272484	45272701	180	3.00	2	45272484-45272573	45272612-45272701
TU2709	chr1	45274987	45275245	259	7.56	1	45274987-45275245
TU2710	chr1	45275326	45275729	404	5.68	1	45275326-45275729
TU2711	chr1	45279816	45279995	152	2.00	2	45279816-45279892	45279921-45279995
TU2712	chr1	45281119	45281423	304	4.68	2	45281119-45281332	45281334-45281423
TU2713	chr1	45282470	45282687	218	6.50	1	45282470-45282687
TU2714	chr1	45282839	45283135	297	3.64	1	45282839-45283135
TU2715	chr1	45283340	45283537	180	2.73	2	45283340-45283429	45283448-45283537
TU2716	chr1	45284496	45284931	436	7.41	1	45284496-45284931
TU2717	chr1	45284958	45285140	183	4.80	1	45284958-45285140
TU2718	chr1	45285245	45286822	1457	9.08	5	45285245-45286178	45286196-45286293	45286315-45286404	45286451-45286509	45286547-45286822
TU2719	chr1	45286942	45287163	214	9.43	2	45286942-45287061	45287070-45287163
TU2720	chr1	45287278	45288365	957	6.55	3	45287278-45287367	45287392-45287481	45287589-45288365
TU2721	chr1	45288386	45289560	1175	20.45	1	45288386-45289560
TU2722	chr1	45289577	45293402	3826	16.11	1	45289577-45293402
TU2723	chr1	45293421	45294571	1129	10.13	2	45293421-45294204	45294227-45294571
TU2724	chr1	45295691	45296149	433	5.62	4	45295691-45295780	45295784-45295873	45295889-45296051	45296060-45296149
TU2725	chr1	45296784	45296976	183	3.13	2	45296784-45296876	45296887-45296976
TU2726	chr1	45298041	45298392	343	6.66	2	45298041-45298292	45298302-45298392
TU2727	chr1	45298491	45298689	180	2.21	2	45298491-45298580	45298600-45298689
TU2728	chr1	45299896	45300325	418	3.23	2	45299896-45300223	45300236-45300325
TU2729	chr1	45300781	45300997	180	3.34	2	45300781-45300870	45300908-45300997
TU2730	chr1	45301076	45301395	315	2.96	2	45301076-45301302	45301308-45301395
TU2731	chr1	45303696	45303895	180	2.00	2	45303696-45303785	45303806-45303895
TU2732	chr1	45304653	45304865	180	2.00	2	45304653-45304742	45304776-45304865
TU2733	chr1	45305149	45305353	180	3.00	2	45305149-45305238	45305264-45305353
TU2734	chr1	45305454	45305665	180	2.00	2	45305454-45305543	45305576-45305665
TU2735	chr1	45305674	45306255	529	3.51	4	45305674-45305771	45305777-45305985	45306014-45306145	45306166-45306255
TU2736	chr1	45306759	45306953	180	4.00	2	45306759-45306848	45306864-45306953
TU2737	chr1	45307321	45307535	180	2.79	2	45307321-45307410	45307446-45307535
TU2738	chr1	45307620	45308838	1160	5.72	5	45307620-45307709	45307723-45308295	45308321-45308603	45308619-45308742	45308749-45308838
TU2739	chr1	45308955	45309165	211	11.88	1	45308955-45309165
TU2740	chr1	45309873	45310093	221	9.15	1	45309873-45310093
TU2741	chr1	45310767	45310966	180	2.00	2	45310767-45310856	45310877-45310966
TU2742	chr1	45311776	45311978	180	2.33	2	45311776-45311865	45311889-45311978
TU2743	chr1	45317719	45317915	180	2.00	2	45317719-45317808	45317826-45317915
TU2744	chr1	45319718	45320703	294	11.24	2	45319718-45319899	45320592-45320703
TU2745	chr1	45323016	45328240	311	7.33	3	45323016-45323171	45327547-45327648	45328188-45328240
TU2746	chr1	45325180	45325360	180	2.00	2	45325180-45325269	45325271-45325360
TU2747	chr1	45326085	45326290	180	2.00	2	45326085-45326174	45326201-45326290
TU2748	chr1	45328444	45328650	180	3.36	2	45328444-45328533	45328561-45328650
TU2749	chr1	45329011	45329206	180	3.73	2	45329011-45329100	45329117-45329206
TU2750	chr1	45331098	45331311	207	5.50	2	45331098-45331187	45331195-45331311
TU2751	chr1	45334122	45334328	200	4.48	2	45334122-45334230	45334238-45334328
TU2752	chr1	45334690	45334887	180	2.00	2	45334690-45334779	45334798-45334887
TU2753	chr1	45335403	45335609	180	2.00	2	45335403-45335492	45335520-45335609
TU2754	chr1	45341034	45341242	171	2.00	2	45341034-45341115	45341154-45341242
TU2755	chr1	45341341	45341528	175	2.25	2	45341341-45341425	45341439-45341528
TU2756	chr1	45341550	45341882	324	3.95	2	45341550-45341639	45341649-45341882
TU2757	chr1	45344738	45344927	172	3.48	2	45344738-45344827	45344846-45344927
TU2758	chr1	45347409	45352747	320	13.76	2	45347409-45347598	45352618-45352747
TU2759	chr1	45347839	45348049	195	3.89	2	45347839-45347943	45347960-45348049
TU2760	chr1	45352096	45352284	155	2.00	2	45352096-45352185	45352220-45352284
TU2761	chr1	45354420	45354789	370	17.66	1	45354420-45354789
TU2762	chr1	45355807	45357007	1201	32.30	1	45355807-45357007
TU2763	chr1	45357509	45357965	350	2.83	4	45357509-45357588	45357605-45357694	45357779-45357868	45357876-45357965
TU2764	chr1	45446685	45446885	182	3.96	2	45446685-45446774	45446794-45446885
TU2765	chr1	45534673	45534963	286	3.63	2	45534673-45534762	45534768-45534963
TU2766	chr1	45535059	45535271	201	3.70	2	45535059-45535153	45535166-45535271
TU2767	chr1	45535544	45535863	293	3.70	3	45535544-45535633	45535652-45535764	45535774-45535863
TU2768	chr1	45535976	45536363	382	3.77	2	45535976-45536267	45536274-45536363
TU2769	chr1	45658859	45659055	160	2.00	2	45658859-45658943	45658981-45659055
TU2770	chr1	45685852	45686069	180	2.00	2	45685852-45685941	45685980-45686069
TU2771	chr1	45706923	45707105	180	2.00	2	45706923-45707012	45707016-45707105
TU2772	chr1	45717670	45717864	180	3.00	2	45717670-45717759	45717775-45717864
TU2773	chr1	45766927	45767133	180	2.00	2	45766927-45767016	45767044-45767133
TU2774	chr1	45770877	45771074	180	3.00	2	45770877-45770966	45770985-45771074
TU2775	chr1	45771695	45771872	178	2.69	1	45771695-45771872
TU2776	chr1	45773040	45773229	180	3.00	2	45773040-45773129	45773140-45773229
TU2777	chr1	45774227	45774403	177	2.03	1	45774227-45774403
TU2778	chr1	45774517	45774726	190	5.59	2	45774517-45774610	45774631-45774726
TU2779	chr1	45774847	45775041	180	5.00	2	45774847-45774936	45774952-45775041
TU2780	chr1	45776051	45776258	180	2.00	2	45776051-45776140	45776169-45776258
TU2781	chr1	45786694	45786881	180	2.00	2	45786694-45786783	45786792-45786881
TU2782	chr1	45788059	45788256	180	4.50	2	45788059-45788148	45788167-45788256
TU2783	chr1	45788780	45788984	180	2.00	2	45788780-45788869	45788895-45788984
TU2784	chr1	45805229	45805426	180	3.00	2	45805229-45805318	45805337-45805426
TU2785	chr1	45807587	45807842	230	3.34	2	45807587-45807676	45807703-45807842
TU2786	chr1	45808740	45808938	180	2.44	2	45808740-45808829	45808849-45808938
TU2787	chr1	45812888	45813100	187	4.33	2	45812888-45812977	45813004-45813100
TU2788	chr1	45821158	45821345	180	2.00	2	45821158-45821247	45821256-45821345
TU2789	chr1	45827173	45827383	180	3.00	2	45827173-45827262	45827294-45827383
TU2790	chr1	45830086	45830290	180	2.00	2	45830086-45830175	45830201-45830290
TU2791	chr1	45838994	45839175	160	2.00	2	45838994-45839080	45839103-45839175
TU2792	chr1	45839321	45839524	180	2.00	2	45839321-45839410	45839435-45839524
TU2793	chr1	46087466	46087672	180	3.00	2	46087466-46087555	46087583-46087672
TU2794	chr1	46090341	46090544	180	3.00	2	46090341-46090430	46090455-46090544
TU2795	chr1	46090887	46091396	420	4.02	4	46090887-46090986	46090997-46091100	46091163-46091288	46091307-46091396
TU2796	chr1	46091682	46091876	195	2.86	1	46091682-46091876
TU2797	chr1	46094364	46094553	180	3.40	2	46094364-46094453	46094464-46094553
TU2798	chr1	46098426	46099243	803	10.34	2	46098426-46098866	46098882-46099243
TU2799	chr1	46099316	46099600	285	3.90	1	46099316-46099600
TU2800	chr1	46104685	46104881	180	2.00	2	46104685-46104774	46104792-46104881
TU2801	chr1	46108310	46108497	180	2.00	2	46108310-46108399	46108408-46108497
TU2802	chr1	46108906	46109126	221	3.03	1	46108906-46109126
TU2803	chr1	46109239	46109673	406	4.83	2	46109239-46109328	46109358-46109673
TU2804	chr1	46597478	46597677	180	3.00	2	46597478-46597567	46597588-46597677
TU2805	chr1	46602001	46602182	159	2.00	2	46602001-46602070	46602094-46602182
TU2806	chr1	46604287	46604478	180	2.31	2	46604287-46604376	46604389-46604478
TU2807	chr1	46615427	46615641	180	3.00	2	46615427-46615516	46615552-46615641
TU2808	chr1	46622180	46622368	180	2.00	2	46622180-46622269	46622279-46622368
TU2809	chr1	46622555	46622728	157	2.00	2	46622555-46622621	46622639-46622728
TU2810	chr1	46623840	46624024	152	2.30	2	46623840-46623901	46623935-46624024
TU2811	chr1	46628156	46628357	180	2.29	2	46628156-46628245	46628268-46628357
TU2812	chr1	46631345	46631536	180	2.00	2	46631345-46631434	46631447-46631536
TU2813	chr1	46645127	46645324	180	3.00	2	46645127-46645216	46645235-46645324
TU2814	chr1	46646682	46646875	180	2.00	2	46646682-46646771	46646786-46646875
TU2815	chr1	46648484	46648677	180	2.00	2	46648484-46648573	46648588-46648677
TU2816	chr1	46649205	46649463	259	3.47	1	46649205-46649463
TU2817	chr1	46649926	46650122	180	2.00	2	46649926-46650015	46650033-46650122
TU2818	chr1	46652593	46652776	176	2.14	2	46652593-46652678	46652687-46652776
TU2819	chr1	46655311	46655676	366	3.86	1	46655311-46655676
TU2820	chr1	46656071	46656268	180	3.00	2	46656071-46656160	46656179-46656268
TU2821	chr1	46656387	46656579	180	3.00	2	46656387-46656476	46656490-46656579
TU2822	chr1	46687814	46688013	185	4.72	2	46687814-46687907	46687923-46688013
TU2823	chr1	46689307	46689565	259	4.86	1	46689307-46689565
TU2824	chr1	46693781	46693979	180	3.37	2	46693781-46693870	46693890-46693979
TU2825	chr1	46693990	46694185	180	2.49	2	46693990-46694079	46694096-46694185
TU2826	chr1	46695279	46695476	184	6.12	2	46695279-46695372	46695387-46695476
TU2827	chr1	46696050	46696249	197	10.04	2	46696050-46696152	46696156-46696249
TU2828	chr1	46698984	46699184	180	2.00	2	46698984-46699073	46699095-46699184
TU2829	chr1	46703706	46703902	180	2.00	2	46703706-46703795	46703813-46703902
TU2830	chr1	46710814	46710996	180	2.98	2	46710814-46710903	46710907-46710996
TU2831	chr1	46714479	46714849	340	6.41	3	46714479-46714568	46714581-46714740	46714760-46714849
TU2832	chr1	46715542	46715742	180	2.03	2	46715542-46715631	46715653-46715742
TU2833	chr1	46719662	46719847	180	3.00	2	46719662-46719751	46719758-46719847
TU2834	chr1	46720140	46720375	236	3.81	1	46720140-46720375
TU2835	chr1	46722076	46722268	184	7.83	2	46722076-46722168	46722178-46722268
TU2836	chr1	46726117	46726333	180	2.45	2	46726117-46726206	46726244-46726333
TU2837	chr1	46726614	46726806	188	3.72	2	46726614-46726711	46726717-46726806
TU2838	chr1	46727237	46727438	180	3.38	2	46727237-46727326	46727349-46727438
TU2839	chr1	46732641	46732845	180	2.00	2	46732641-46732730	46732756-46732845
TU2840	chr1	46734676	46734858	180	3.00	2	46734676-46734765	46734769-46734858
TU2841	chr1	46737223	46737421	180	2.00	2	46737223-46737312	46737332-46737421
TU2842	chr1	46738324	46738511	180	2.00	2	46738324-46738413	46738422-46738511
TU2843	chr1	46741861	46742063	196	2.38	2	46741861-46741966	46741974-46742063
TU2844	chr1	46742374	46742851	467	5.78	2	46742374-46742565	46742577-46742851
TU2845	chr1	46743498	46743699	180	2.84	2	46743498-46743587	46743610-46743699
TU2846	chr1	46745205	46745391	180	2.00	2	46745205-46745294	46745302-46745391
TU2847	chr1	46746776	46747019	244	4.94	1	46746776-46747019
TU2848	chr1	46749277	46749473	180	3.42	2	46749277-46749366	46749384-46749473
TU2849	chr1	46750745	46750940	153	2.00	2	46750745-46750809	46750853-46750940
TU2850	chr1	46751116	46751310	180	3.22	2	46751116-46751205	46751221-46751310
TU2851	chr1	46751791	46751981	180	2.00	2	46751791-46751880	46751892-46751981
TU2852	chr1	46752610	46752860	251	3.53	1	46752610-46752860
TU2853	chr1	46753965	46754162	160	2.00	2	46753965-46754051	46754090-46754162
TU2854	chr1	46756889	46757083	180	3.00	2	46756889-46756978	46756994-46757083
TU2855	chr1	46758686	46758879	180	2.69	2	46758686-46758775	46758790-46758879
TU2856	chr1	46761458	46761666	180	2.51	2	46761458-46761547	46761577-46761666
TU2857	chr1	46763013	46763218	180	2.00	2	46763013-46763102	46763129-46763218
TU2858	chr1	46763372	46763560	154	2.00	2	46763372-46763436	46763472-46763560
TU2859	chr1	46764138	46764355	180	2.00	2	46764138-46764227	46764266-46764355
TU2860	chr1	46764694	46765216	420	3.35	4	46764694-46764783	46764800-46764889	46764946-46765095	46765127-46765216
TU2861	chr1	46765234	46765454	180	2.00	2	46765234-46765323	46765365-46765454
TU2862	chr1	46765549	46765880	313	3.36	3	46765549-46765638	46765653-46765785	46765791-46765880
TU2863	chr1	46766061	46766241	180	3.85	2	46766061-46766150	46766152-46766241
TU2864	chr1	46766834	46767359	468	3.08	3	46766834-46766923	46766958-46767245	46767270-46767359
TU2865	chr1	46767439	46767656	207	3.48	2	46767439-46767555	46767567-46767656
TU2866	chr1	46768252	46768437	177	2.63	2	46768252-46768341	46768351-46768437
TU2867	chr1	46772765	46772977	180	2.00	2	46772765-46772854	46772888-46772977
TU2868	chr1	46773050	46773244	180	2.00	2	46773050-46773139	46773155-46773244
TU2869	chr1	46773399	46773602	197	5.48	2	46773399-46773499	46773507-46773602
TU2870	chr1	46773750	46773950	180	2.00	2	46773750-46773839	46773861-46773950
TU2871	chr1	46774787	46774982	176	2.00	2	46774787-46774876	46774897-46774982
TU2872	chr1	46775858	46776056	180	2.39	2	46775858-46775947	46775967-46776056
TU2873	chr1	46778244	46778527	246	3.04	3	46778244-46778333	46778351-46778454	46778476-46778527
TU2874	chr1	46780211	46780570	342	4.85	2	46780211-46780300	46780319-46780570
TU2875	chr1	46781417	46781611	189	3.66	2	46781417-46781515	46781522-46781611
TU2876	chr1	46782252	46782556	305	4.41	1	46782252-46782556
TU2877	chr1	46782951	46783178	228	3.95	1	46782951-46783178
TU2878	chr1	46783391	46783598	180	2.00	2	46783391-46783480	46783509-46783598
TU2879	chr1	46783732	46783924	169	2.00	2	46783732-46783812	46783837-46783924
TU2880	chr1	46784047	46784251	180	5.76	2	46784047-46784136	46784162-46784251
TU2881	chr1	46785048	46785236	180	5.00	2	46785048-46785137	46785147-46785236
TU2882	chr1	46786942	46787143	180	3.94	2	46786942-46787031	46787054-46787143
TU2883	chr1	46787602	46787877	276	2.91	1	46787602-46787877
TU2884	chr1	46796360	46796546	180	2.00	2	46796360-46796449	46796457-46796546
TU2885	chr1	46796720	46796908	180	2.00	2	46796720-46796809	46796819-46796908
TU2886	chr1	46802663	46802872	180	2.00	2	46802663-46802752	46802783-46802872
TU2887	chr1	46802998	46803170	173	2.08	1	46802998-46803170
TU2888	chr1	47224650	47227830	354	31.90	2	47224650-47224818	47227646-47227830
TU2889	chr1	47229303	47229965	232	26.65	2	47229303-47229405	47229837-47229965
TU2890	chr1	47273586	47273804	219	6.81	1	47273586-47273804
TU2891	chr1	47286980	47287218	223	4.78	2	47286980-47287069	47287086-47287218
TU2892	chr1	47295404	47295595	180	2.17	2	47295404-47295493	47295506-47295595
TU2893	chr1	47298191	47298392	180	2.00	2	47298191-47298280	47298303-47298392
TU2894	chr1	47308264	47308466	180	3.00	2	47308264-47308353	47308377-47308466
TU2895	chr1	47329098	47334841	180	2.00	2	47329098-47329187	47334752-47334841
TU2896	chr1	47331828	47332033	180	2.00	2	47331828-47331917	47331944-47332033
TU2897	chr1	47337684	47337881	180	2.00	2	47337684-47337773	47337792-47337881
TU2898	chr1	47341663	47341849	180	2.00	2	47341663-47341752	47341760-47341849
TU2899	chr1	47341889	47342077	180	2.00	2	47341889-47341978	47341988-47342077
TU2900	chr1	47343288	47343558	256	2.14	2	47343288-47343377	47343393-47343558
TU2901	chr1	47344256	47344467	180	2.86	2	47344256-47344345	47344378-47344467
TU2902	chr1	47345237	47345429	180	2.00	2	47345237-47345326	47345340-47345429
TU2903	chr1	47345947	47346148	202	11.85	1	47345947-47346148
TU2904	chr1	47346669	47346926	258	3.14	1	47346669-47346926
TU2905	chr1	47347118	47349419	2085	27.96	4	47347118-47347208	47347213-47347574	47347600-47347961	47348150-47349419
TU2906	chr1	47349451	47352913	1334	16.65	3	47349451-47350506	47350864-47351051	47352824-47352913
TU2907	chr1	47354984	47355171	180	2.00	2	47354984-47355073	47355082-47355171
TU2908	chr1	47356693	47361768	707	14.45	6	47356693-47356792	47357744-47357853	47358417-47358540	47360052-47360148	47361402-47361563	47361655-47361768
TU2909	chr1	47356911	47357130	180	2.00	2	47356911-47357000	47357041-47357130
TU2910	chr1	47364276	47364441	166	3.96	1	47364276-47364441
TU2911	chr1	47364788	47364983	180	2.00	2	47364788-47364877	47364894-47364983
TU2912	chr1	47366576	47379277	2204	15.98	3	47366576-47366869	47372633-47374393	47379129-47379277
TU2913	chr1	51289690	51289896	180	2.00	2	51289690-51289779	51289807-51289896
TU2914	chr1	51306681	51306881	180	3.00	2	51306681-51306770	51306792-51306881
TU2915	chr1	51803981	51804175	180	2.00	2	51803981-51804070	51804086-51804175
TU2916	chr1	52333346	52333555	179	2.00	2	52333346-52333434	52333466-52333555
TU2917	chr1	52338883	52339073	182	4.40	2	52338883-52338974	52338984-52339073
TU2918	chr1	52339347	52339524	178	2.02	1	52339347-52339524
TU2919	chr1	52340356	52340624	269	3.35	1	52340356-52340624
TU2920	chr1	52341428	52341627	180	3.00	2	52341428-52341517	52341538-52341627
TU2921	chr1	52345170	52345372	180	3.00	2	52345170-52345259	52345283-52345372
TU2922	chr1	52345404	52345792	361	3.41	2	52345404-52345493	52345522-52345792
TU2923	chr1	52346663	52347006	344	15.68	1	52346663-52347006
TU2924	chr1	52349641	52349846	180	3.00	2	52349641-52349730	52349757-52349846
TU2925	chr1	52352882	52353070	180	2.00	2	52352882-52352971	52352981-52353070
TU2926	chr1	52354556	52354770	180	2.88	2	52354556-52354645	52354681-52354770
TU2927	chr1	52357784	52357986	180	2.34	2	52357784-52357873	52357897-52357986
TU2928	chr1	52358122	52358427	306	2.80	1	52358122-52358427
TU2929	chr1	52358785	52358971	180	2.16	2	52358785-52358874	52358882-52358971
TU2930	chr1	52360315	52360514	180	2.00	2	52360315-52360404	52360425-52360514
TU2931	chr1	52361066	52361262	197	2.76	1	52361066-52361262
TU2932	chr1	52361353	52361610	258	2.79	1	52361353-52361610
TU2933	chr1	52361730	52362032	303	5.62	1	52361730-52362032
TU2934	chr1	52362129	52362497	352	2.06	2	52362129-52362218	52362236-52362497
TU2935	chr1	52362732	52362935	180	5.11	2	52362732-52362821	52362846-52362935
TU2936	chr1	52363088	52363284	197	4.13	1	52363088-52363284
TU2937	chr1	52363438	52363632	194	4.90	2	52363438-52363529	52363531-52363632
TU2938	chr1	52364085	52364276	180	2.46	2	52364085-52364174	52364187-52364276
TU2939	chr1	52364768	52365082	287	3.76	3	52364768-52364857	52364873-52364979	52364993-52365082
TU2940	chr1	52365235	52365521	283	3.18	2	52365235-52365427	52365432-52365521
TU2941	chr1	52370239	52370418	180	2.00	1	52370239-52370418
TU2942	chr1	52370678	52374527	342	28.59	3	52370678-52370758	52372363-52372514	52374419-52374527
TU2943	chr1	52392522	52395694	259	17.00	2	52392522-52392657	52395572-52395694
TU2944	chr1	52438694	52447889	222	23.70	2	52438694-52438740	52447715-52447889
TU2945	chr1	52659865	52660070	205	13.95	2	52659865-52659980	52659982-52660070
TU2946	chr1	52667928	52668117	180	2.00	2	52667928-52668017	52668028-52668117
TU2947	chr1	52669507	52669698	180	2.32	2	52669507-52669596	52669609-52669698
TU2948	chr1	52683847	52684046	180	2.00	2	52683847-52683936	52683957-52684046
TU2949	chr1	52704912	52705120	180	2.00	2	52704912-52705001	52705031-52705120
TU2950	chr1	52825626	52825838	180	2.00	2	52825626-52825715	52825749-52825838
TU2951	chr1	52870082	52870276	180	2.00	2	52870082-52870171	52870187-52870276
TU2952	chr1	52872004	52872197	180	5.00	2	52872004-52872093	52872108-52872197
TU2953	chr1	53063282	53063490	180	2.00	2	53063282-53063371	53063401-53063490
TU2954	chr1	53068009	53068206	180	2.00	2	53068009-53068098	53068117-53068206
TU2955	chr1	53088786	53088993	180	2.00	2	53088786-53088875	53088904-53088993
TU2956	chr1	53113712	53122838	723	4.27	6	53113712-53113864	53117110-53117200	53117755-53117844	53117882-53118045	53122599-53122688	53122704-53122838
TU2957	chr1	53116638	53116843	180	2.00	2	53116638-53116727	53116754-53116843
TU2958	chr1	53118609	53118790	169	2.00	2	53118609-53118690	53118704-53118790
TU2959	chr1	53121335	53121534	180	2.94	2	53121335-53121424	53121445-53121534
TU2960	chr1	53121730	53121930	180	4.00	2	53121730-53121819	53121841-53121930
TU2961	chr1	53124852	53125187	317	7.04	3	53124852-53124941	53124952-53125087	53125097-53125187
TU2962	chr1	53126145	53126426	280	5.77	2	53126145-53126336	53126339-53126426
TU2963	chr1	53126928	53127130	180	2.00	2	53126928-53127017	53127041-53127130
TU2964	chr1	53127178	53127376	174	2.22	2	53127178-53127261	53127287-53127376
TU2965	chr1	53127383	53127571	180	2.68	2	53127383-53127472	53127482-53127571
TU2966	chr1	53131022	53131368	332	2.17	2	53131022-53131263	53131279-53131368
TU2967	chr1	53137592	53137797	180	2.00	2	53137592-53137681	53137708-53137797
TU2968	chr1	53137878	53138104	227	4.76	1	53137878-53138104
TU2969	chr1	53138649	53138843	180	2.50	2	53138649-53138738	53138754-53138843
TU2970	chr1	53139225	53139619	327	2.63	3	53139225-53139314	53139356-53139502	53139530-53139619
TU2971	chr1	53140235	53140441	198	5.44	2	53140235-53140338	53140348-53140441
TU2972	chr1	53140454	53140643	180	2.00	2	53140454-53140543	53140554-53140643
TU2973	chr1	53141824	53142013	180	2.00	2	53141824-53141913	53141924-53142013
TU2974	chr1	53143295	53143484	180	2.00	2	53143295-53143384	53143395-53143484
TU2975	chr1	53143898	53144081	160	3.00	2	53143898-53143987	53144012-53144081
TU2976	chr1	53146817	53147005	180	2.00	2	53146817-53146906	53146916-53147005
TU2977	chr1	53156219	53156425	180	3.00	2	53156219-53156308	53156336-53156425
TU2978	chr1	53157852	53158034	180	2.48	2	53157852-53157941	53157945-53158034
TU2979	chr1	53158631	53161331	2486	10.96	6	53158631-53158765	53158907-53159206	53159218-53159307	53159325-53159414	53159433-53160009	53160038-53161331
TU2980	chr1	53161460	53161682	219	4.98	2	53161460-53161575	53161580-53161682
TU2981	chr1	53161938	53162377	435	4.95	2	53161938-53162027	53162033-53162377
TU2982	chr1	53163938	53164117	153	2.00	2	53163938-53164005	53164033-53164117
TU2983	chr1	53179611	53179806	180	3.92	2	53179611-53179700	53179717-53179806
TU2984	chr1	53181895	53182086	180	2.00	2	53181895-53181984	53181997-53182086
TU2985	chr1	53183316	53183501	180	2.00	2	53183316-53183405	53183412-53183501
TU2986	chr1	53204412	53204586	175	2.42	1	53204412-53204586
TU2987	chr1	53206134	53206332	167	2.00	2	53206134-53206210	53206243-53206332
TU2988	chr1	53208061	53208271	180	2.00	2	53208061-53208150	53208182-53208271
TU2989	chr1	53208442	53208623	180	2.00	2	53208442-53208531	53208534-53208623
TU2990	chr1	53216678	53216881	180	2.94	2	53216678-53216767	53216792-53216881
TU2991	chr1	53217687	53217890	180	2.00	2	53217687-53217776	53217801-53217890
TU2992	chr1	53218687	53218967	260	2.66	2	53218687-53218776	53218798-53218967
TU2993	chr1	53220223	53220411	180	2.00	2	53220223-53220312	53220322-53220411
TU2994	chr1	53227584	53227790	180	2.00	2	53227584-53227673	53227701-53227790
TU2995	chr1	53238601	53238812	177	2.00	2	53238601-53238687	53238723-53238812
TU2996	chr1	53247002	53247186	180	2.00	2	53247002-53247091	53247097-53247186
TU2997	chr1	53247402	53247574	173	2.01	1	53247402-53247574
TU2998	chr1	53370644	53370840	180	2.00	2	53370644-53370733	53370751-53370840
TU2999	chr1	53618147	53618349	180	2.99	2	53618147-53618236	53618260-53618349
TU3000	chr1	53761529	53761811	283	6.36	1	53761529-53761811
TU3001	chr1	53761888	53762473	558	9.50	3	53761888-53761984	53761987-53762357	53762384-53762473
TU3002	chr1	53762477	53762982	506	8.49	1	53762477-53762982
TU3003	chr1	53763233	53763518	286	5.03	1	53763233-53763518
TU3004	chr1	53763710	53764111	349	3.97	3	53763710-53763799	53763822-53763990	53764022-53764111
TU3005	chr1	53764389	53764907	487	3.94	2	53764389-53764785	53764818-53764907
TU3006	chr1	53765144	53765354	200	2.99	2	53765144-53765253	53765265-53765354
TU3007	chr1	53765908	53766116	201	5.37	2	53765908-53766013	53766022-53766116
TU3008	chr1	53766461	53766659	181	3.86	2	53766461-53766550	53766569-53766659
TU3009	chr1	53766739	53767507	732	6.59	4	53766739-53766954	53766975-53767255	53767270-53767414	53767418-53767507
TU3010	chr1	53779271	53779476	180	2.00	2	53779271-53779360	53779387-53779476
TU3011	chr1	53779831	53779991	151	2.17	2	53779831-53779923	53779934-53779991
TU3012	chr1	53794857	53795046	180	3.87	2	53794857-53794946	53794957-53795046
TU3013	chr1	53796062	53796249	180	3.00	2	53796062-53796151	53796160-53796249
TU3014	chr1	53797544	53797747	180	2.37	2	53797544-53797633	53797658-53797747
TU3015	chr1	53798137	53798334	180	2.00	2	53798137-53798226	53798245-53798334
TU3016	chr1	53798427	53798695	242	4.73	2	53798427-53798574	53798602-53798695
TU3017	chr1	53798765	53799367	589	6.04	3	53798765-53799009	53799013-53799154	53799166-53799367
TU3018	chr1	53799460	53799872	413	6.99	1	53799460-53799872
TU3019	chr1	53799951	53800285	325	6.14	2	53799951-53800185	53800196-53800285
TU3020	chr1	53800394	53800594	199	3.58	2	53800394-53800483	53800486-53800594
TU3021	chr1	53801029	53801625	434	2.31	4	53801029-53801118	53801144-53801286	53801297-53801407	53801536-53801625
TU3022	chr1	53801730	53801930	180	4.13	2	53801730-53801819	53801841-53801930
TU3023	chr1	53803152	53803554	403	3.26	1	53803152-53803554
TU3024	chr1	53804061	53804360	300	6.99	1	53804061-53804360
TU3025	chr1	53804583	53804940	320	2.39	3	53804583-53804664	53804678-53804825	53804851-53804940
TU3026	chr1	53805966	53806386	421	5.07	1	53805966-53806386
TU3027	chr1	53806551	53807254	578	4.62	5	53806551-53806640	53806670-53806759	53806795-53806884	53806934-53807023	53807037-53807254
TU3028	chr1	53807404	53807957	496	4.15	3	53807404-53807493	53807523-53807832	53807862-53807957
TU3029	chr1	53808020	53808238	180	2.96	2	53808020-53808109	53808149-53808238
TU3030	chr1	53808640	53808844	180	3.62	2	53808640-53808729	53808755-53808844
TU3031	chr1	53808919	53809321	383	5.15	2	53808919-53809008	53809029-53809321
TU3032	chr1	53810469	53810801	263	2.05	3	53810469-53810551	53810608-53810697	53810712-53810801
TU3033	chr1	53810868	53811071	180	2.66	2	53810868-53810957	53810982-53811071
TU3034	chr1	53811173	53811377	180	2.98	2	53811173-53811262	53811288-53811377
TU3035	chr1	53811942	53812117	176	2.05	1	53811942-53812117
TU3036	chr1	53815602	53815782	180	2.59	2	53815602-53815691	53815693-53815782
TU3037	chr1	53818600	53818803	180	2.00	2	53818600-53818689	53818714-53818803
TU3038	chr1	53818890	53819097	192	3.75	2	53818890-53818979	53818996-53819097
TU3039	chr1	53819466	53819659	154	2.58	2	53819466-53819565	53819606-53819659
TU3040	chr1	53821752	53821952	180	2.78	2	53821752-53821841	53821863-53821952
TU3041	chr1	53823655	53823850	180	2.00	2	53823655-53823744	53823761-53823850
TU3042	chr1	53824551	53824852	273	2.64	3	53824551-53824640	53824652-53824744	53824763-53824852
TU3043	chr1	53824941	53825147	180	2.00	2	53824941-53825030	53825058-53825147
TU3044	chr1	53829680	53829886	180	2.00	2	53829680-53829769	53829797-53829886
TU3045	chr1	53838873	53839078	180	2.04	2	53838873-53838962	53838989-53839078
TU3046	chr1	53840611	53840948	286	3.32	3	53840611-53840700	53840709-53840814	53840859-53840948
TU3047	chr1	53841021	53841203	183	3.66	1	53841021-53841203
TU3048	chr1	53841367	53841548	182	3.73	1	53841367-53841548
TU3049	chr1	53841678	53841880	180	2.61	2	53841678-53841767	53841791-53841880
TU3050	chr1	53842044	53842251	180	2.96	2	53842044-53842133	53842162-53842251
TU3051	chr1	53842396	53842587	169	2.00	2	53842396-53842483	53842507-53842587
TU3052	chr1	53842613	53843164	528	6.62	3	53842613-53842937	53842949-53843061	53843075-53843164
TU3053	chr1	53843353	53843712	360	7.58	1	53843353-53843712
TU3054	chr1	53844800	53845334	465	3.75	4	53844800-53844927	53844948-53845041	53845069-53845159	53845183-53845334
TU3055	chr1	53845483	53845863	364	3.45	3	53845483-53845572	53845588-53845739	53845742-53845863
TU3056	chr1	53846032	53846220	180	2.59	2	53846032-53846121	53846131-53846220
TU3057	chr1	53847099	53847352	254	9.20	1	53847099-53847352
TU3058	chr1	53847502	53847696	180	3.18	2	53847502-53847591	53847607-53847696
TU3059	chr1	53847851	53848206	330	3.27	3	53847851-53847956	53847971-53848104	53848117-53848206
TU3060	chr1	53848572	53848835	264	4.62	1	53848572-53848835
TU3061	chr1	53851842	53852035	180	3.00	2	53851842-53851931	53851946-53852035
TU3062	chr1	53858052	53858261	180	2.00	2	53858052-53858141	53858172-53858261
TU3063	chr1	53860503	53860686	180	2.36	2	53860503-53860592	53860597-53860686
TU3064	chr1	54490397	54490600	180	3.00	2	54490397-54490486	54490511-54490600
TU3065	chr1	54740062	54740258	180	2.00	2	54740062-54740151	54740169-54740258
TU3066	chr1	54746963	54747149	180	2.46	2	54746963-54747052	54747060-54747149
TU3067	chr1	54747502	54747718	180	2.00	2	54747502-54747591	54747629-54747718
TU3068	chr1	54750227	54750436	180	3.00	2	54750227-54750316	54750347-54750436
TU3069	chr1	54792402	54792603	180	2.00	2	54792402-54792491	54792514-54792603
TU3070	chr1	54809793	54810003	180	2.00	2	54809793-54809882	54809914-54810003
TU3071	chr1	54828708	54828905	180	2.00	2	54828708-54828797	54828816-54828905
TU3072	chr1	54844194	54844392	180	2.00	2	54844194-54844283	54844303-54844392
TU3073	chr1	54860253	54860465	180	2.00	2	54860253-54860342	54860376-54860465
TU3074	chr1	54864946	54865137	180	3.00	2	54864946-54865035	54865048-54865137
TU3075	chr1	54891828	54892016	180	2.00	2	54891828-54891917	54891927-54892016
TU3076	chr1	54893410	54893730	285	4.32	3	54893410-54893499	54893531-54893635	54893641-54893730
TU3077	chr1	54905519	54905733	180	2.00	2	54905519-54905608	54905644-54905733
TU3078	chr1	54905967	54906170	180	3.93	2	54905967-54906056	54906081-54906170
TU3079	chr1	54907084	54907290	180	3.00	2	54907084-54907173	54907201-54907290
TU3080	chr1	54907637	54907829	193	3.59	1	54907637-54907829
TU3081	chr1	54914922	54915211	290	3.72	1	54914922-54915211
TU3082	chr1	54915424	54915614	176	2.15	2	54915424-54915509	54915525-54915614
TU3083	chr1	54916062	54916266	200	3.23	2	54916062-54916169	54916175-54916266
TU3084	chr1	54916528	54916737	193	4.64	2	54916528-54916619	54916637-54916737
TU3085	chr1	54918034	54918630	596	8.76	2	54918034-54918534	54918536-54918630
TU3086	chr1	54918639	54918982	325	3.88	3	54918639-54918728	54918740-54918882	54918891-54918982
TU3087	chr1	54920758	54920952	180	3.02	2	54920758-54920847	54920863-54920952
TU3088	chr1	54921933	54922088	156	2.82	1	54921933-54922088
TU3089	chr1	54922749	54922949	201	6.89	1	54922749-54922949
TU3090	chr1	55610152	55610355	180	2.00	2	55610152-55610241	55610266-55610355
TU3091	chr1	55626414	55626609	180	2.85	2	55626414-55626503	55626520-55626609
TU3092	chr1	55626890	55627126	224	3.19	2	55626890-55626979	55626993-55627126
TU3093	chr1	55627294	55627738	422	3.29	3	55627294-55627467	55627485-55627582	55627589-55627738
TU3094	chr1	55629713	55630020	308	4.57	1	55629713-55630020
TU3095	chr1	55634367	55634685	308	3.70	2	55634367-55634584	55634596-55634685
TU3096	chr1	55639591	55639772	180	3.03	2	55639591-55639680	55639683-55639772
TU3097	chr1	55644331	55644537	180	2.68	2	55644331-55644420	55644448-55644537
TU3098	chr1	55647347	55647551	180	2.00	2	55647347-55647436	55647462-55647551
TU3099	chr1	55650083	55650452	347	2.07	3	55650083-55650172	55650183-55650349	55650363-55650452
TU3100	chr1	55656361	55656545	170	2.00	2	55656361-55656450	55656466-55656545
TU3101	chr1	55658077	55658260	180	2.00	2	55658077-55658166	55658171-55658260
TU3102	chr1	55660198	55660373	160	2.00	2	55660198-55660276	55660293-55660373
TU3103	chr1	55661556	55669377	893	4.09	4	55661556-55661645	55661661-55662167	55666375-55666571	55669279-55669377
TU3104	chr1	55663628	55663827	180	4.45	2	55663628-55663717	55663738-55663827
TU3105	chr1	55670945	55676420	263	3.99	3	55670945-55671008	55672485-55672581	55676319-55676420
TU3106	chr1	55679732	55679922	180	4.00	2	55679732-55679821	55679833-55679922
TU3107	chr1	55681336	55690220	471	3.91	4	55681336-55681498	55681764-55681878	55690011-55690113	55690131-55690220
TU3108	chr1	55683344	55683539	180	2.48	2	55683344-55683433	55683450-55683539
TU3109	chr1	55689413	55689598	175	2.13	2	55689413-55689502	55689514-55689598
TU3110	chr1	55703141	55707707	176	2.63	2	55703141-55703226	55707618-55707707
TU3111	chr1	55706524	55706713	180	2.50	2	55706524-55706613	55706624-55706713
TU3112	chr1	55709313	55709501	180	2.00	2	55709313-55709402	55709412-55709501
TU3113	chr1	55711563	55711750	180	2.00	2	55711563-55711652	55711661-55711750
TU3114	chr1	56179243	56180395	1063	5.35	8	56179243-56179338	56179352-56179510	56179515-56179682	56179690-56179837	56179859-56180020	56180048-56180150	56180161-56180292	56180301-56180395
TU3115	chr1	56180419	56181186	758	4.38	2	56180419-56180952	56180963-56181186
TU3116	chr1	56181467	56183603	574	4.45	3	56181467-56181860	56181878-56181967	56183514-56183603
TU3117	chr1	56185291	56185489	180	2.00	2	56185291-56185380	56185400-56185489
TU3118	chr1	56185726	56185926	194	4.35	2	56185726-56185829	56185837-56185926
TU3119	chr1	56192920	56193107	180	2.00	2	56192920-56193009	56193018-56193107
TU3120	chr1	56193676	56205224	383	6.49	4	56193676-56193775	56193785-56193829	56201950-56202123	56205161-56205224
TU3121	chr1	56208123	56208313	180	2.00	2	56208123-56208212	56208224-56208313
TU3122	chr1	56209288	56209462	175	3.49	1	56209288-56209462
TU3123	chr1	58313221	58313410	180	2.00	2	58313221-58313310	58313321-58313410
TU3124	chr1	58322411	58322600	180	2.00	2	58322411-58322500	58322511-58322600
TU3125	chr1	58323167	58323408	242	2.91	1	58323167-58323408
TU3126	chr1	58323557	58323984	428	5.05	1	58323557-58323984
TU3127	chr1	58324726	58324910	163	2.00	2	58324726-58324801	58324824-58324910
TU3128	chr1	58331983	58341214	283	7.86	2	58331983-58332037	58340987-58341214
TU3129	chr1	58341474	58342294	794	8.25	3	58341474-58341563	58341578-58342180	58342194-58342294
TU3130	chr1	58342336	58342965	617	5.14	3	58342336-58342741	58342743-58342862	58342875-58342965
TU3131	chr1	58342996	58343504	509	11.45	1	58342996-58343504
TU3132	chr1	58343558	58345033	1472	13.68	2	58343558-58344939	58344944-58345033
TU3133	chr1	58345126	58345336	211	2.58	1	58345126-58345336
TU3134	chr1	58345350	58346336	987	7.67	1	58345350-58346336
TU3135	chr1	58346360	58347809	1449	13.90	2	58346360-58346449	58346451-58347809
TU3136	chr1	58347853	58348264	412	14.83	1	58347853-58348264
TU3137	chr1	58348266	58348543	278	17.48	1	58348266-58348543
TU3138	chr1	58348767	58349066	265	3.14	3	58348767-58348851	58348860-58348949	58348977-58349066
TU3139	chr1	58349517	58350010	494	7.04	1	58349517-58350010
TU3140	chr1	58350217	58350500	284	3.49	1	58350217-58350500
TU3141	chr1	58353921	58354117	180	2.00	2	58353921-58354010	58354028-58354117
TU3142	chr1	58354499	58354803	275	4.02	3	58354499-58354588	58354605-58354699	58354714-58354803
TU3143	chr1	58358967	58359125	159	2.23	1	58358967-58359125
TU3144	chr1	58391348	58400368	957	39.44	3	58391348-58391437	58397836-58397993	58399660-58400368
TU3145	chr1	58394285	58394474	180	2.00	2	58394285-58394374	58394385-58394474
TU3146	chr1	58400627	58400983	357	4.54	1	58400627-58400983
TU3147	chr1	58411326	58411538	180	3.00	2	58411326-58411415	58411449-58411538
TU3148	chr1	58426583	58426775	180	3.82	2	58426583-58426672	58426686-58426775
TU3149	chr1	58426947	58427164	180	2.00	2	58426947-58427036	58427075-58427164
TU3150	chr1	58428103	58428294	180	3.00	2	58428103-58428192	58428205-58428294
TU3151	chr1	58452807	58452999	160	2.00	2	58452807-58452896	58452930-58452999
TU3152	chr1	58481926	58482120	180	3.00	2	58481926-58482015	58482031-58482120
TU3153	chr1	58571984	58572184	180	2.42	2	58571984-58572073	58572095-58572184
TU3154	chr1	58580262	58580524	263	2.74	1	58580262-58580524
TU3155	chr1	58581403	58581576	168	2.38	2	58581403-58581492	58581499-58581576
TU3156	chr1	58582752	58583452	178	3.52	2	58582752-58582829	58583353-58583452
TU3157	chr1	58584060	58584314	239	6.10	2	58584060-58584201	58584218-58584314
TU3158	chr1	58592120	58592323	181	3.40	2	58592120-58592210	58592234-58592323
TU3159	chr1	58599370	58599851	480	29.11	2	58599370-58599591	58599594-58599851
TU3160	chr1	58610211	58610409	181	3.84	2	58610211-58610306	58610325-58610409
TU3161	chr1	58612187	58612588	217	8.45	2	58612187-58612325	58612511-58612588
TU3162	chr1	58620076	58620279	173	2.00	2	58620076-58620164	58620196-58620279
TU3163	chr1	58620534	58620723	190	4.79	1	58620534-58620723
TU3164	chr1	58621013	58621363	302	2.23	3	58621013-58621083	58621114-58621254	58621274-58621363
TU3165	chr1	58622225	58622419	180	5.02	2	58622225-58622314	58622330-58622419
TU3166	chr1	58622530	58622776	230	2.06	3	58622530-58622597	58622604-58622702	58622714-58622776
TU3167	chr1	58623621	58623904	284	3.33	1	58623621-58623904
TU3168	chr1	58625038	58625280	243	5.55	1	58625038-58625280
TU3169	chr1	58625860	58626064	200	5.15	2	58625860-58625958	58625964-58626064
TU3170	chr1	58626160	58626344	180	2.00	2	58626160-58626249	58626255-58626344
TU3171	chr1	58626867	58627171	257	4.39	3	58626867-58626942	58626971-58627061	58627082-58627171
TU3172	chr1	58627270	58627633	342	2.64	3	58627270-58627359	58627369-58627530	58627544-58627633
TU3173	chr1	58628178	58628371	180	2.66	2	58628178-58628267	58628282-58628371
TU3174	chr1	58629193	58629429	237	3.04	1	58629193-58629429
TU3175	chr1	58629467	58629725	234	4.12	2	58629467-58629556	58629582-58629725
TU3176	chr1	58697117	58697318	180	2.00	2	58697117-58697206	58697229-58697318
TU3177	chr1	58697924	58698114	180	3.78	2	58697924-58698013	58698025-58698114
TU3178	chr1	58724271	58724463	180	2.00	2	58724271-58724360	58724374-58724463
TU3179	chr1	58724621	58724815	180	2.00	2	58724621-58724710	58724726-58724815
TU3180	chr1	58726394	58726596	180	2.49	2	58726394-58726483	58726507-58726596
TU3181	chr1	58728299	58728502	180	2.50	2	58728299-58728388	58728413-58728502
TU3182	chr1	58733239	58733419	180	2.00	2	58733239-58733328	58733330-58733419
TU3183	chr1	58746101	58746282	180	3.00	2	58746101-58746190	58746193-58746282
TU3184	chr1	58746523	58751030	215	8.33	2	58746523-58746618	58750912-58751030
TU3185	chr1	58748219	58748422	180	2.75	2	58748219-58748308	58748333-58748422
TU3186	chr1	58757814	58758013	180	2.71	2	58757814-58757903	58757924-58758013
TU3187	chr1	58759134	58760384	1185	6.35	4	58759134-58759635	58759655-58759960	58760002-58760274	58760281-58760384
TU3188	chr1	58760506	58761034	484	4.03	3	58760506-58760783	58760816-58760931	58760945-58761034
TU3189	chr1	58761450	58761654	180	3.00	2	58761450-58761539	58761565-58761654
TU3190	chr1	58761954	58762149	180	2.03	2	58761954-58762043	58762060-58762149
TU3191	chr1	58762277	58762488	180	2.44	2	58762277-58762366	58762399-58762488
TU3192	chr1	58762642	58762832	180	2.50	2	58762642-58762731	58762743-58762832
TU3193	chr1	58830239	58830610	367	4.39	2	58830239-58830327	58830333-58830610
TU3194	chr1	58833608	58833804	180	2.00	2	58833608-58833697	58833715-58833804
TU3195	chr1	58836191	58836385	180	4.00	2	58836191-58836280	58836296-58836385
TU3196	chr1	58839872	58840142	271	3.47	1	58839872-58840142
TU3197	chr1	58841604	58841799	170	2.02	2	58841604-58841683	58841710-58841799
TU3198	chr1	58844382	58844589	180	2.78	2	58844382-58844471	58844500-58844589
TU3199	chr1	58846115	58846500	365	4.64	2	58846115-58846389	58846411-58846500
TU3200	chr1	58846579	58846765	180	2.00	2	58846579-58846668	58846676-58846765
TU3201	chr1	58848165	58848369	180	2.00	2	58848165-58848254	58848280-58848369
TU3202	chr1	58849152	58849469	287	3.51	3	58849152-58849241	58849253-58849359	58849380-58849469
TU3203	chr1	58849810	58849986	166	2.00	2	58849810-58849899	58849911-58849986
TU3204	chr1	58851202	58851533	259	3.02	3	58851202-58851267	58851317-58851419	58851444-58851533
TU3205	chr1	58851629	58851817	180	4.97	2	58851629-58851718	58851728-58851817
TU3206	chr1	58852757	58852940	180	2.50	2	58852757-58852846	58852851-58852940
TU3207	chr1	58853191	58853421	213	3.27	2	58853191-58853313	58853332-58853421
TU3208	chr1	58853745	58853961	217	5.35	1	58853745-58853961
TU3209	chr1	58854213	58854656	403	4.30	2	58854213-58854302	58854344-58854656
TU3210	chr1	58855343	58855508	166	3.20	1	58855343-58855508
TU3211	chr1	58855593	58855907	314	7.12	2	58855593-58855682	58855684-58855907
TU3212	chr1	58855963	58856178	204	2.82	2	58855963-58856074	58856087-58856178
TU3213	chr1	58856281	58856857	562	5.47	3	58856281-58856370	58856383-58856757	58856761-58856857
TU3214	chr1	58857106	58857319	214	4.43	1	58857106-58857319
TU3215	chr1	58857576	58857913	338	9.99	1	58857576-58857913
TU3216	chr1	58858012	58858237	218	3.44	2	58858012-58858113	58858122-58858237
TU3217	chr1	58858320	58858593	274	2.94	1	58858320-58858593
TU3218	chr1	58858685	58859618	877	7.47	3	58858685-58858947	58858967-58859056	58859095-58859618
TU3219	chr1	58859990	58860198	194	3.98	2	58859990-58860092	58860108-58860198
TU3220	chr1	58860230	58860632	359	3.26	2	58860230-58860498	58860543-58860632
TU3221	chr1	58861350	58861798	449	7.55	1	58861350-58861798
TU3222	chr1	58861907	58862727	779	4.64	3	58861907-58862495	58862512-58862611	58862638-58862727
TU3223	chr1	58863046	58863231	180	4.28	2	58863046-58863135	58863142-58863231
TU3224	chr1	58863455	58863709	235	2.54	2	58863455-58863599	58863620-58863709
TU3225	chr1	58864453	58864645	180	2.12	2	58864453-58864542	58864556-58864645
TU3226	chr1	58865675	58865924	250	6.09	1	58865675-58865924
TU3227	chr1	58866717	58866940	224	6.23	1	58866717-58866940
TU3228	chr1	58867438	58867645	180	2.63	2	58867438-58867527	58867556-58867645
TU3229	chr1	58868521	58868729	180	2.48	2	58868521-58868610	58868640-58868729
TU3230	chr1	58869178	58869615	433	4.28	2	58869178-58869276	58869282-58869615
TU3231	chr1	58869808	58870215	347	2.78	3	58869808-58869897	58869941-58870107	58870126-58870215
TU3232	chr1	58870702	58870893	180	4.93	2	58870702-58870791	58870804-58870893
TU3233	chr1	58871057	58871506	421	4.93	2	58871057-58871387	58871417-58871506
TU3234	chr1	58871543	58871723	180	2.01	2	58871543-58871632	58871634-58871723
TU3235	chr1	58872059	58872403	303	2.64	3	58872059-58872148	58872174-58872296	58872314-58872403
TU3236	chr1	58872570	58872765	196	3.73	1	58872570-58872765
TU3237	chr1	58872818	58873107	290	5.33	1	58872818-58873107
TU3238	chr1	58873271	58873474	189	5.68	2	58873271-58873369	58873385-58873474
TU3239	chr1	58874630	58874831	180	3.52	2	58874630-58874719	58874742-58874831
TU3240	chr1	58875896	58876103	180	2.58	2	58875896-58875985	58876014-58876103
TU3241	chr1	58876229	58876435	180	4.00	2	58876229-58876318	58876346-58876435
TU3242	chr1	58880736	58880916	180	3.00	2	58880736-58880825	58880827-58880916
TU3243	chr1	58881294	58881499	180	2.00	2	58881294-58881383	58881410-58881499
TU3244	chr1	58898850	58899044	161	2.00	2	58898850-58898939	58898974-58899044
TU3245	chr1	58900666	58900870	180	2.00	2	58900666-58900755	58900781-58900870
TU3246	chr1	58902883	58903073	163	2.00	2	58902883-58902969	58902998-58903073
TU3247	chr1	58904204	58904392	180	3.00	2	58904204-58904293	58904303-58904392
TU3248	chr1	58904512	58904712	175	2.43	2	58904512-58904601	58904628-58904712
TU3249	chr1	58905522	58905710	180	2.00	2	58905522-58905611	58905621-58905710
TU3250	chr1	58908505	58908654	150	3.77	1	58908505-58908654
TU3251	chr1	58910683	58911000	284	3.08	3	58910683-58910772	58910802-58910905	58910911-58911000
TU3252	chr1	58911387	58911567	180	4.00	2	58911387-58911476	58911478-58911567
TU3253	chr1	58923508	58923712	180	2.28	2	58923508-58923597	58923623-58923712
TU3254	chr1	58972728	58972908	156	2.00	2	58972728-58972797	58972823-58972908
TU3255	chr1	58973680	58973877	175	2.00	2	58973680-58973764	58973788-58973877
TU3256	chr1	58977781	58977958	178	2.02	1	58977781-58977958
TU3257	chr1	58981083	58981294	180	2.00	2	58981083-58981172	58981205-58981294
TU3258	chr1	58984437	58984627	180	2.82	2	58984437-58984526	58984538-58984627
TU3259	chr1	58987499	58987715	180	2.00	2	58987499-58987588	58987626-58987715
TU3260	chr1	59035800	59035980	180	2.00	2	59035800-59035889	59035891-59035980
TU3261	chr1	59045893	59046096	180	3.00	2	59045893-59045982	59046007-59046096
TU3262	chr1	59048926	59049132	180	2.00	2	59048926-59049015	59049043-59049132
TU3263	chr1	59072474	59072633	160	2.07	1	59072474-59072633
TU3264	chr1	59088272	59088455	180	4.00	2	59088272-59088361	59088366-59088455
TU3265	chr1	59140994	59141183	180	2.00	2	59140994-59141083	59141094-59141183
TU3266	chr1	59511457	59511926	470	16.08	1	59511457-59511926
TU3267	chr1	59512076	59512312	237	8.70	1	59512076-59512312
TU3268	chr1	59512395	59512678	284	17.31	1	59512395-59512678
TU3269	chr1	59513511	59513692	180	2.00	2	59513511-59513600	59513603-59513692
TU3270	chr1	59514753	59514942	180	2.74	2	59514753-59514842	59514853-59514942
TU3271	chr1	59515646	59515836	180	3.48	2	59515646-59515735	59515747-59515836
TU3272	chr1	59516408	59516589	180	2.00	2	59516408-59516497	59516500-59516589
TU3273	chr1	59652480	59653298	819	8.19	1	59652480-59653298
TU3274	chr1	59653360	59653854	474	14.20	2	59653360-59653489	59653511-59653854
TU3275	chr1	59654554	59654747	180	2.97	2	59654554-59654643	59654658-59654747
TU3276	chr1	59654890	59655080	163	2.00	2	59654890-59654979	59655008-59655080
TU3277	chr1	59655574	59655769	180	4.00	2	59655574-59655663	59655680-59655769
TU3278	chr1	59658305	59658499	180	2.00	2	59658305-59658394	59658410-59658499
TU3279	chr1	59665449	59665733	262	3.69	2	59665449-59665538	59665562-59665733
TU3280	chr1	59667840	59668057	216	3.33	2	59667840-59667932	59667935-59668057
TU3281	chr1	59668111	59668295	180	3.83	2	59668111-59668200	59668206-59668295
TU3282	chr1	59668401	59668594	180	3.00	2	59668401-59668490	59668505-59668594
TU3283	chr1	59670230	59670415	180	2.00	2	59670230-59670319	59670326-59670415
TU3284	chr1	59676805	59677000	180	2.00	2	59676805-59676894	59676911-59677000
TU3285	chr1	59684773	59684960	180	2.00	2	59684773-59684862	59684871-59684960
TU3286	chr1	59684989	59685195	180	2.00	2	59684989-59685078	59685106-59685195
TU3287	chr1	59691220	59691408	180	2.00	2	59691220-59691309	59691319-59691408
TU3288	chr1	59743477	59743687	180	2.00	2	59743477-59743566	59743598-59743687
TU3289	chr1	59744004	59744187	180	2.99	2	59744004-59744093	59744098-59744187
TU3290	chr1	59787664	59787853	180	2.00	2	59787664-59787753	59787764-59787853
TU3291	chr1	59792977	59793128	152	10.65	1	59792977-59793128
TU3292	chr1	59796119	59796303	180	3.00	2	59796119-59796208	59796214-59796303
TU3293	chr1	59833638	59833832	180	2.00	2	59833638-59833727	59833743-59833832
TU3294	chr1	59834494	59834692	180	2.39	2	59834494-59834583	59834603-59834692
TU3295	chr1	59861034	59861230	180	2.00	2	59861034-59861123	59861141-59861230
TU3296	chr1	59900506	59900700	180	3.00	2	59900506-59900595	59900611-59900700
TU3297	chr1	59901685	59902545	861	66.98	1	59901685-59902545
TU3298	chr1	59903133	59903485	353	258.27	1	59903133-59903485
TU3299	chr1	59903630	59904082	360	2.37	4	59903630-59903719	59903738-59903827	59903891-59903980	59903993-59904082
TU3300	chr1	59904878	59905241	355	4.70	3	59904878-59904967	59904976-59905149	59905151-59905241
TU3301	chr1	59906701	59907020	292	2.73	3	59906701-59906790	59906809-59906920	59906931-59907020
TU3302	chr1	59908328	59908529	180	2.00	2	59908328-59908417	59908440-59908529
TU3303	chr1	59909959	59910147	180	2.00	2	59909959-59910048	59910058-59910147
TU3304	chr1	59910315	59910561	228	2.59	2	59910315-59910404	59910424-59910561
TU3305	chr1	59910677	59910999	285	4.35	3	59910677-59910766	59910785-59910882	59910903-59910999
TU3306	chr1	59912033	59912278	246	3.29	1	59912033-59912278
TU3307	chr1	59912468	59912663	180	2.37	2	59912468-59912557	59912574-59912663
TU3308	chr1	59913036	59913497	406	5.38	3	59913036-59913248	59913258-59913360	59913408-59913497
TU3309	chr1	59914039	59914404	330	15.17	2	59914039-59914128	59914165-59914404
TU3310	chr1	59915028	59915392	334	11.92	3	59915028-59915117	59915146-59915297	59915301-59915392
TU3311	chr1	59915803	59916290	487	6.16	2	59915803-59916194	59916196-59916290
TU3312	chr1	59916435	59916744	274	3.13	3	59916435-59916524	59916550-59916643	59916655-59916744
TU3313	chr1	59916780	59917102	321	8.41	2	59916780-59917010	59917013-59917102
TU3314	chr1	59917256	59917486	231	4.60	1	59917256-59917486
TU3315	chr1	59918802	59919054	253	12.50	1	59918802-59919054
TU3316	chr1	59919120	59919337	194	3.05	2	59919120-59919223	59919248-59919337
TU3317	chr1	59919944	59920436	469	8.93	2	59919944-59920133	59920158-59920436
TU3318	chr1	59920442	59920738	297	5.67	1	59920442-59920738
TU3319	chr1	59920823	59921208	386	9.79	1	59920823-59921208
TU3320	chr1	59921472	59922266	795	9.89	1	59921472-59922266
TU3321	chr1	59922546	59923416	832	12.65	2	59922546-59923323	59923363-59923416
TU3322	chr1	59923595	59924681	1080	5.16	2	59923595-59924584	59924592-59924681
TU3323	chr1	59924697	59924934	238	6.04	1	59924697-59924934
TU3324	chr1	59925253	59925970	664	4.29	3	59925253-59925337	59925374-59925862	59925881-59925970
TU3325	chr1	59926124	59926313	180	6.26	2	59926124-59926213	59926224-59926313
TU3326	chr1	59926315	59926502	180	3.13	2	59926315-59926404	59926413-59926502
TU3327	chr1	59926594	59927397	747	3.93	5	59926594-59926784	59926803-59926977	59926991-59927163	59927177-59927291	59927305-59927397
TU3328	chr1	59927456	59927648	180	3.00	2	59927456-59927545	59927559-59927648
TU3329	chr1	59927656	59928116	402	3.04	4	59927656-59927745	59927755-59927886	59927919-59928008	59928027-59928116
TU3330	chr1	59928881	59929582	643	4.81	4	59928881-59929156	59929170-59929349	59929376-59929472	59929493-59929582
TU3331	chr1	59929717	59929925	191	3.74	2	59929717-59929817	59929836-59929925
TU3332	chr1	59932142	59932336	180	4.22	2	59932142-59932231	59932247-59932336
TU3333	chr1	59933388	59933598	180	2.00	2	59933388-59933477	59933509-59933598
TU3334	chr1	59934255	59934470	216	3.33	1	59934255-59934470
TU3335	chr1	59934958	59935154	180	2.00	2	59934958-59935047	59935065-59935154
TU3336	chr1	59935200	59935392	180	3.00	2	59935200-59935289	59935303-59935392
TU3337	chr1	59935454	59935671	212	5.94	2	59935454-59935551	59935558-59935671
TU3338	chr1	59937162	59937353	180	2.58	2	59937162-59937251	59937264-59937353
TU3339	chr1	59938514	59938718	180	2.00	2	59938514-59938603	59938629-59938718
TU3340	chr1	59940087	59940445	335	2.56	3	59940087-59940181	59940188-59940337	59940356-59940445
TU3341	chr1	59940964	59941138	167	2.01	2	59940964-59941053	59941062-59941138
TU3342	chr1	59942152	59942415	264	2.92	1	59942152-59942415
TU3343	chr1	59944290	59944475	180	3.00	2	59944290-59944379	59944386-59944475
TU3344	chr1	59945415	59945604	182	2.60	2	59945415-59945506	59945515-59945604
TU3345	chr1	59945908	59946102	183	6.80	2	59945908-59946000	59946013-59946102
TU3346	chr1	59946985	59947182	180	2.96	2	59946985-59947074	59947093-59947182
TU3347	chr1	59948238	59948434	180	3.00	2	59948238-59948327	59948345-59948434
TU3348	chr1	59950527	59950720	180	2.04	2	59950527-59950616	59950631-59950720
TU3349	chr1	59959605	59968135	405	7.72	4	59959605-59959691	59962311-59962423	59966546-59966668	59968054-59968135
TU3350	chr1	59978347	59978533	180	2.00	2	59978347-59978436	59978444-59978533
TU3351	chr1	59982878	59985350	945	17.22	3	59982878-59983008	59984307-59984418	59984649-59985350
TU3352	chr1	59985470	59985907	423	15.63	2	59985470-59985803	59985819-59985907
TU3353	chr1	59985945	59986452	508	13.82	1	59985945-59986452
TU3354	chr1	59986690	59988194	1441	18.98	5	59986690-59986787	59986807-59987815	59987822-59987953	59987976-59988087	59988105-59988194
TU3355	chr1	59988278	59989278	1001	20.53	1	59988278-59989278
TU3356	chr1	59989304	59989661	358	49.35	1	59989304-59989661
TU3357	chr1	61093528	61093837	303	4.79	2	61093528-61093617	61093625-61093837
TU3358	chr1	61093909	61094122	214	3.67	1	61093909-61094122
TU3359	chr1	61094630	61094837	208	3.29	1	61094630-61094837
TU3360	chr1	61095367	61095552	180	2.64	2	61095367-61095456	61095463-61095552
TU3361	chr1	61095665	61096207	450	4.63	4	61095665-61095729	61095750-61095847	61095863-61095956	61096015-61096207
TU3362	chr1	61096299	61096630	295	3.58	3	61096299-61096388	61096401-61096515	61096541-61096630
TU3363	chr1	61096683	61096978	254	3.56	2	61096683-61096874	61096917-61096978
TU3364	chr1	61097366	61097564	183	4.27	2	61097366-61097455	61097472-61097564
TU3365	chr1	61098058	61098829	696	4.41	3	61098058-61098147	61098153-61098668	61098740-61098829
TU3366	chr1	61099210	61099415	206	3.36	1	61099210-61099415
TU3367	chr1	61101075	61101539	366	3.15	4	61101075-61101164	61101186-61101275	61101340-61101435	61101450-61101539
TU3368	chr1	61103927	61104160	223	2.66	2	61103927-61104016	61104028-61104160
TU3369	chr1	61110842	61111126	285	2.53	1	61110842-61111126
TU3370	chr1	61115435	61115632	180	4.00	2	61115435-61115524	61115543-61115632
TU3371	chr1	61115737	61115950	180	2.00	2	61115737-61115826	61115861-61115950
TU3372	chr1	61116036	61116243	199	7.17	2	61116036-61116131	61116141-61116243
TU3373	chr1	61116432	61116616	180	2.64	2	61116432-61116521	61116527-61116616
TU3374	chr1	61116737	61116929	180	2.22	2	61116737-61116826	61116840-61116929
TU3375	chr1	61117783	61117981	186	4.73	2	61117783-61117872	61117886-61117981
TU3376	chr1	61123340	61123554	215	5.22	1	61123340-61123554
TU3377	chr1	61125002	61125186	180	3.00	2	61125002-61125091	61125097-61125186
TU3378	chr1	61125203	61125493	291	2.67	1	61125203-61125493
TU3379	chr1	61125500	61125708	180	2.83	2	61125500-61125589	61125619-61125708
TU3380	chr1	61126375	61126582	208	3.46	1	61126375-61126582
TU3381	chr1	61127301	61127489	180	2.18	2	61127301-61127390	61127400-61127489
TU3382	chr1	61129107	61129300	180	4.42	2	61129107-61129196	61129211-61129300
TU3383	chr1	61129335	61129513	179	2.70	1	61129335-61129513
TU3384	chr1	61131039	61131230	177	2.00	2	61131039-61131127	61131143-61131230
TU3385	chr1	61131490	61131690	180	2.46	2	61131490-61131579	61131601-61131690
TU3386	chr1	61131998	61132191	194	3.14	1	61131998-61132191
TU3387	chr1	61132409	61132723	228	2.21	3	61132409-61132495	61132565-61132615	61132634-61132723
TU3388	chr1	61133153	61133335	180	2.84	2	61133153-61133242	61133246-61133335
TU3389	chr1	61133535	61133770	236	3.65	1	61133535-61133770
TU3390	chr1	61133823	61134125	283	3.18	3	61133823-61133912	61133929-61134031	61134036-61134125
TU3391	chr1	61134355	61134557	180	2.07	2	61134355-61134444	61134468-61134557
TU3392	chr1	61136342	61136553	180	2.00	2	61136342-61136431	61136464-61136553
TU3393	chr1	61139253	61139459	180	2.95	2	61139253-61139342	61139370-61139459
TU3394	chr1	61140068	61140409	324	4.98	2	61140068-61140157	61140176-61140409
TU3395	chr1	61143304	61143503	200	3.94	1	61143304-61143503
TU3396	chr1	61143690	61143897	169	2.48	2	61143690-61143779	61143819-61143897
TU3397	chr1	61144136	61144310	175	2.42	1	61144136-61144310
TU3398	chr1	61144530	61144733	187	5.68	2	61144530-61144619	61144637-61144733
TU3399	chr1	61147284	61147491	180	2.96	2	61147284-61147373	61147402-61147491
TU3400	chr1	61147858	61148046	189	3.31	1	61147858-61148046
TU3401	chr1	61148135	61148339	180	3.63	2	61148135-61148224	61148250-61148339
TU3402	chr1	61148431	61148621	161	2.00	2	61148431-61148520	61148551-61148621
TU3403	chr1	61149660	61149841	182	2.47	1	61149660-61149841
TU3404	chr1	61150078	61150273	180	3.00	2	61150078-61150167	61150184-61150273
TU3405	chr1	61150643	61150900	239	4.23	2	61150643-61150735	61150755-61150900
TU3406	chr1	61151940	61152554	499	3.63	4	61151940-61152117	61152229-61152318	61152321-61152439	61152443-61152554
TU3407	chr1	61156070	61156263	180	2.00	2	61156070-61156159	61156174-61156263
TU3408	chr1	61158531	61158722	180	4.96	2	61158531-61158620	61158633-61158722
TU3409	chr1	61159855	61160053	180	3.00	2	61159855-61159944	61159964-61160053
TU3410	chr1	61160109	61160311	180	3.00	2	61160109-61160198	61160222-61160311
TU3411	chr1	61170479	61170677	180	2.00	2	61170479-61170568	61170588-61170677
TU3412	chr1	61173160	61173356	182	6.92	2	61173160-61173251	61173267-61173356
TU3413	chr1	61191733	61191933	180	2.00	2	61191733-61191822	61191844-61191933
TU3414	chr1	61195048	61195238	180	2.43	2	61195048-61195137	61195149-61195238
TU3415	chr1	61195277	61195467	180	3.00	2	61195277-61195366	61195378-61195467
TU3416	chr1	61198062	61198260	166	2.00	2	61198062-61198141	61198175-61198260
TU3417	chr1	61199011	61199202	180	2.00	2	61199011-61199100	61199113-61199202
TU3418	chr1	61199594	61199792	167	2.00	2	61199594-61199680	61199713-61199792
TU3419	chr1	61201689	61201888	180	2.69	2	61201689-61201778	61201799-61201888
TU3420	chr1	61202875	61203067	180	2.00	2	61202875-61202964	61202978-61203067
TU3421	chr1	61210722	61211077	315	3.17	3	61210722-61210811	61210827-61210961	61210988-61211077
TU3422	chr1	61212085	61212292	179	2.00	2	61212085-61212174	61212204-61212292
TU3423	chr1	61213803	61213986	180	2.54	2	61213803-61213892	61213897-61213986
TU3424	chr1	61215433	61215637	180	3.47	2	61215433-61215522	61215548-61215637
TU3425	chr1	61223409	61223600	167	2.00	2	61223409-61223493	61223519-61223600
TU3426	chr1	61225573	61225782	180	2.00	2	61225573-61225662	61225693-61225782
TU3427	chr1	61228231	61228422	186	3.84	2	61228231-61228323	61228330-61228422
TU3428	chr1	61234762	61235126	322	4.36	3	61234762-61234851	61234870-61235011	61235037-61235126
TU3429	chr1	61235193	61235396	193	4.84	2	61235193-61235284	61235296-61235396
TU3430	chr1	61235922	61236248	270	3.37	3	61235922-61236011	61236027-61236116	61236159-61236248
TU3431	chr1	61237614	61237825	180	2.00	2	61237614-61237703	61237736-61237825
TU3432	chr1	61238065	61238258	180	2.00	2	61238065-61238154	61238169-61238258
TU3433	chr1	61238385	61238598	180	2.87	2	61238385-61238474	61238509-61238598
TU3434	chr1	61239385	61239786	332	3.12	3	61239385-61239474	61239506-61239616	61239656-61239786
TU3435	chr1	61241585	61241779	180	3.00	2	61241585-61241674	61241690-61241779
TU3436	chr1	61243071	61243586	452	3.01	4	61243071-61243160	61243183-61243274	61243301-61243480	61243497-61243586
TU3437	chr1	61243818	61244025	180	2.99	2	61243818-61243907	61243936-61244025
TU3438	chr1	61247952	61248155	180	3.00	2	61247952-61248041	61248066-61248155
TU3439	chr1	61249103	61249300	180	2.00	2	61249103-61249192	61249211-61249300
TU3440	chr1	61250143	61250438	284	2.54	2	61250143-61250336	61250349-61250438
TU3441	chr1	61256713	61256906	180	3.00	2	61256713-61256802	61256817-61256906
TU3442	chr1	61259926	61260122	186	3.39	2	61259926-61260015	61260027-61260122
TU3443	chr1	61266134	61266333	180	2.00	2	61266134-61266223	61266244-61266333
TU3444	chr1	61268049	61268438	338	2.61	3	61268049-61268138	61268158-61268315	61268349-61268438
TU3445	chr1	61270008	61270208	201	2.78	1	61270008-61270208
TU3446	chr1	61270568	61270762	180	4.42	2	61270568-61270657	61270673-61270762
TU3447	chr1	61273596	61273813	193	4.66	2	61273596-61273685	61273711-61273813
TU3448	chr1	61274329	61274576	248	3.56	1	61274329-61274576
TU3449	chr1	61274604	61274805	180	3.11	2	61274604-61274693	61274716-61274805
TU3450	chr1	61274961	61275153	180	3.00	2	61274961-61275050	61275064-61275153
TU3451	chr1	61275431	61275734	227	2.26	3	61275431-61275477	61275537-61275626	61275645-61275734
TU3452	chr1	61276665	61276858	180	3.00	2	61276665-61276754	61276769-61276858
TU3453	chr1	61276886	61277087	180	2.00	2	61276886-61276975	61276998-61277087
TU3454	chr1	61278301	61278482	157	2.48	2	61278301-61278390	61278416-61278482
TU3455	chr1	61278719	61278921	184	3.75	2	61278719-61278812	61278832-61278921
TU3456	chr1	61280323	61280497	161	2.00	2	61280323-61280412	61280427-61280497
TU3457	chr1	61280581	61280777	180	2.49	2	61280581-61280670	61280688-61280777
TU3458	chr1	61281226	61281496	271	4.65	1	61281226-61281496
TU3459	chr1	61282586	61282994	400	6.84	3	61282586-61282678	61282686-61282867	61282870-61282994
TU3460	chr1	61283247	61283421	175	2.67	1	61283247-61283421
TU3461	chr1	61284507	61284710	180	2.00	2	61284507-61284596	61284621-61284710
TU3462	chr1	61284746	61284927	180	2.74	2	61284746-61284835	61284838-61284927
TU3463	chr1	61285180	61285368	180	4.83	2	61285180-61285269	61285279-61285368
TU3464	chr1	61285725	61285908	180	2.96	2	61285725-61285814	61285819-61285908
TU3465	chr1	61286027	61286283	257	3.28	1	61286027-61286283
TU3466	chr1	61286592	61286792	196	4.95	2	61286592-61286686	61286692-61286792
TU3467	chr1	61287489	61287686	180	5.69	2	61287489-61287578	61287597-61287686
TU3468	chr1	61288414	61288649	236	3.81	1	61288414-61288649
TU3469	chr1	61289162	61289361	167	2.00	2	61289162-61289239	61289273-61289361
TU3470	chr1	61289516	61289705	184	3.84	2	61289516-61289609	61289616-61289705
TU3471	chr1	61290185	61290381	180	2.49	2	61290185-61290274	61290292-61290381
TU3472	chr1	61291514	61291722	180	2.87	2	61291514-61291603	61291633-61291722
TU3473	chr1	61293351	61293673	318	4.86	2	61293351-61293578	61293584-61293673
TU3474	chr1	61293917	61294448	496	4.25	2	61293917-61294045	61294082-61294448
TU3475	chr1	61294818	61295481	622	3.43	3	61294818-61294906	61294939-61295075	61295086-61295481
TU3476	chr1	61296485	61296696	212	4.06	1	61296485-61296696
TU3477	chr1	61297058	61297264	183	2.50	2	61297058-61297150	61297175-61297264
TU3478	chr1	61297422	61297939	464	3.43	3	61297422-61297511	61297515-61297835	61297887-61297939
TU3479	chr1	61298472	61298681	210	4.20	1	61298472-61298681
TU3480	chr1	61300614	61300802	174	2.00	2	61300614-61300697	61300713-61300802
TU3481	chr1	61307745	61307952	180	2.48	2	61307745-61307834	61307863-61307952
TU3482	chr1	61308591	61308789	180	2.00	2	61308591-61308680	61308700-61308789
TU3483	chr1	61310522	61310726	184	3.24	2	61310522-61310611	61310633-61310726
TU3484	chr1	61311679	61311867	176	2.46	2	61311679-61311764	61311778-61311867
TU3485	chr1	61311882	61312282	380	4.74	2	61311882-61312169	61312191-61312282
TU3486	chr1	61312536	61313489	270	3.08	3	61312536-61312625	61312654-61312743	61313400-61313489
TU3487	chr1	61316425	61316601	177	2.03	1	61316425-61316601
TU3488	chr1	61322367	61322572	180	2.00	2	61322367-61322456	61322483-61322572
TU3489	chr1	61324112	61324319	180	2.22	2	61324112-61324201	61324230-61324319
TU3490	chr1	61325153	61325349	180	2.00	2	61325153-61325242	61325260-61325349
TU3491	chr1	61326162	61326356	180	3.69	2	61326162-61326251	61326267-61326356
TU3492	chr1	61328847	61329074	228	3.36	1	61328847-61329074
TU3493	chr1	61329464	61329754	273	3.30	3	61329464-61329553	61329570-61329662	61329665-61329754
TU3494	chr1	61329991	61330201	180	3.95	2	61329991-61330080	61330112-61330201
TU3495	chr1	61331382	61331586	180	2.00	2	61331382-61331471	61331497-61331586
TU3496	chr1	61331638	61331835	180	2.00	2	61331638-61331727	61331746-61331835
TU3497	chr1	61338108	61338299	180	2.38	2	61338108-61338197	61338210-61338299
TU3498	chr1	61339092	61339605	508	3.70	2	61339092-61339181	61339188-61339605
TU3499	chr1	61340149	61340374	226	3.85	1	61340149-61340374
TU3500	chr1	61340452	61340651	180	2.00	2	61340452-61340541	61340562-61340651
TU3501	chr1	61349696	61349897	196	3.60	2	61349696-61349801	61349808-61349897
TU3502	chr1	61353630	61353813	180	2.00	2	61353630-61353719	61353724-61353813
TU3503	chr1	61357012	61357200	180	3.00	2	61357012-61357101	61357111-61357200
TU3504	chr1	61357679	61357881	180	3.00	2	61357679-61357768	61357792-61357881
TU3505	chr1	61366672	61366871	180	2.00	2	61366672-61366761	61366782-61366871
TU3506	chr1	61367475	61367679	180	3.93	2	61367475-61367564	61367590-61367679
TU3507	chr1	61371772	61371969	180	6.00	2	61371772-61371861	61371880-61371969
TU3508	chr1	61372335	61372588	254	4.03	1	61372335-61372588
TU3509	chr1	61372628	61372819	180	2.00	2	61372628-61372717	61372730-61372819
TU3510	chr1	61373292	61373509	212	4.20	2	61373292-61373393	61373400-61373509
TU3511	chr1	61374978	61375164	180	2.00	2	61374978-61375067	61375075-61375164
TU3512	chr1	61375494	61375687	180	2.79	2	61375494-61375583	61375598-61375687
TU3513	chr1	61381845	61382056	180	2.00	2	61381845-61381934	61381967-61382056
TU3514	chr1	61383719	61383929	180	3.00	2	61383719-61383808	61383840-61383929
TU3515	chr1	61385547	61385750	180	2.88	2	61385547-61385636	61385661-61385750
TU3516	chr1	61385843	61386043	180	3.00	2	61385843-61385932	61385954-61386043
TU3517	chr1	61483131	61483317	180	2.00	2	61483131-61483220	61483228-61483317
TU3518	chr1	61590386	61591489	1093	16.52	2	61590386-61590475	61590487-61591489
TU3519	chr1	61591823	61601073	1610	17.31	4	61591823-61593137	61595252-61595375	61596069-61596130	61600965-61601073
TU3520	chr1	61593958	61594218	261	2.76	1	61593958-61594218
TU3521	chr1	61619198	61619383	180	2.00	2	61619198-61619287	61619294-61619383
TU3522	chr1	61624562	61631606	581	5.43	5	61624562-61624660	61627626-61627777	61627807-61627896	61629318-61629446	61631496-61631606
TU3523	chr1	61627936	61628129	165	2.00	2	61627936-61628025	61628055-61628129
TU3524	chr1	61628238	61628433	180	2.03	2	61628238-61628327	61628344-61628433
TU3525	chr1	61629794	61629999	180	2.00	2	61629794-61629883	61629910-61629999
TU3526	chr1	61636739	61638766	281	5.53	3	61636739-61636867	61636887-61636976	61638705-61638766
TU3527	chr1	64004134	64004321	188	4.37	1	64004134-64004321
TU3528	chr1	64032640	64032829	180	3.00	2	64032640-64032729	64032740-64032829
TU3529	chr1	64034132	64034334	180	2.00	2	64034132-64034221	64034245-64034334
TU3530	chr1	64112804	64112997	180	2.00	2	64112804-64112893	64112908-64112997
TU3531	chr1	64175706	64180410	346	3.59	2	64175706-64175760	64180120-64180410
TU3532	chr1	65995322	65995761	428	11.86	2	65995322-65995430	65995443-65995761
TU3533	chr1	66014483	66014680	180	3.00	2	66014483-66014572	66014591-66014680
TU3534	chr1	66029870	66030213	268	2.41	3	66029870-66029959	66029967-66030056	66030126-66030213
TU3535	chr1	66033502	66033718	206	4.75	2	66033502-66033615	66033627-66033718
TU3536	chr1	66034034	66034559	503	9.30	4	66034034-66034145	66034148-66034257	66034259-66034449	66034470-66034559
TU3537	chr1	66035448	66036002	555	10.54	1	66035448-66036002
TU3538	chr1	66036635	66036889	255	5.65	1	66036635-66036889
TU3539	chr1	66037096	66037362	267	3.20	1	66037096-66037362
TU3540	chr1	66037788	66037981	194	2.74	1	66037788-66037981
TU3541	chr1	66037990	66038279	290	5.49	1	66037990-66038279
TU3542	chr1	66042626	66042817	180	2.00	2	66042626-66042715	66042728-66042817
TU3543	chr1	66705972	66706157	180	4.00	2	66705972-66706061	66706068-66706157
TU3544	chr1	66733723	66733925	180	2.00	2	66733723-66733812	66733836-66733925
TU3545	chr1	66736344	66736551	180	2.00	2	66736344-66736433	66736462-66736551
TU3546	chr1	66771541	66771734	180	3.00	2	66771541-66771630	66771645-66771734
TU3547	chr1	66811630	66811815	180	2.00	2	66811630-66811719	66811726-66811815
TU3548	chr1	66855043	66855245	180	2.00	2	66855043-66855132	66855156-66855245
TU3549	chr1	66867455	66867662	180	2.00	2	66867455-66867544	66867573-66867662
TU3550	chr1	66934961	66935154	180	2.00	2	66934961-66935050	66935065-66935154
TU3551	chr1	66952034	66952227	180	2.94	2	66952034-66952123	66952138-66952227
TU3552	chr1	66954425	66954612	180	4.00	2	66954425-66954514	66954523-66954612
TU3553	chr1	66955460	66955634	175	4.50	1	66955460-66955634
TU3554	chr1	66956811	66959588	1131	17.08	7	66956811-66956866	66957473-66957622	66957635-66957729	66958195-66958284	66958319-66958532	66959038-66959127	66959153-66959588
TU3555	chr1	66956931	66957119	180	2.00	2	66956931-66957020	66957030-66957119
TU3556	chr1	66959634	66960587	950	16.17	2	66959634-66960237	66960242-66960587
TU3557	chr1	66960707	66961190	447	29.72	2	66960707-66961063	66961101-66961190
TU3558	chr1	66962551	66962763	180	2.00	2	66962551-66962640	66962674-66962763
TU3559	chr1	67016722	67016902	180	2.00	2	67016722-67016811	67016813-67016902
TU3560	chr1	67018425	67018632	180	3.00	2	67018425-67018514	67018543-67018632
TU3561	chr1	67019584	67019786	180	2.00	2	67019584-67019673	67019697-67019786
TU3562	chr1	67162241	67162431	180	2.00	2	67162241-67162330	67162342-67162431
TU3563	chr1	67164468	67164677	180	2.00	2	67164468-67164557	67164588-67164677
TU3564	chr1	67165260	67165453	180	3.00	2	67165260-67165349	67165364-67165453
TU3565	chr1	67177198	67177397	180	2.94	2	67177198-67177287	67177308-67177397
TU3566	chr1	67248628	67248813	179	2.47	2	67248628-67248716	67248724-67248813
TU3567	chr1	67250278	67250469	180	3.00	2	67250278-67250367	67250380-67250469
TU3568	chr1	67257149	67257357	180	2.00	2	67257149-67257238	67257268-67257357
TU3569	chr1	67278823	67279016	180	2.00	2	67278823-67278912	67278927-67279016
TU3570	chr1	67279023	67279196	154	2.04	2	67279023-67279112	67279133-67279196
TU3571	chr1	67279872	67280058	180	2.91	2	67279872-67279961	67279969-67280058
TU3572	chr1	67280701	67280884	180	2.00	2	67280701-67280790	67280795-67280884
TU3573	chr1	67281905	67282208	297	4.09	2	67281905-67281955	67281963-67282208
TU3574	chr1	67282783	67282982	180	2.00	2	67282783-67282872	67282893-67282982
TU3575	chr1	67283598	67283782	180	2.00	2	67283598-67283687	67283693-67283782
TU3576	chr1	67283830	67284022	174	2.00	2	67283830-67283913	67283933-67284022
TU3577	chr1	67285274	67285479	180	3.00	2	67285274-67285363	67285390-67285479
TU3578	chr1	67285947	67286132	180	2.37	2	67285947-67286036	67286043-67286132
TU3579	chr1	67287490	67287677	180	2.00	2	67287490-67287579	67287588-67287677
TU3580	chr1	67288882	67289197	293	4.91	3	67288882-67288971	67288993-67289099	67289102-67289197
TU3581	chr1	67291645	67291861	180	2.00	2	67291645-67291734	67291772-67291861
TU3582	chr1	67292353	67292551	177	2.00	2	67292353-67292439	67292462-67292551
TU3583	chr1	67295455	67295659	180	2.22	2	67295455-67295544	67295570-67295659
TU3584	chr1	67295903	67296112	176	2.35	2	67295903-67295988	67296023-67296112
TU3585	chr1	67298397	67298595	199	4.02	1	67298397-67298595
TU3586	chr1	67298716	67305586	1212	27.68	5	67298716-67298805	67298823-67298976	67299007-67299650	67304743-67304852	67305373-67305586
TU3587	chr1	67300041	67300236	180	2.00	2	67300041-67300130	67300147-67300236
TU3588	chr1	67432707	67432904	180	2.00	2	67432707-67432796	67432815-67432904
TU3589	chr1	69228282	69228479	180	5.00	2	69228282-69228371	69228390-69228479
TU3590	chr1	69261859	69262059	180	2.00	2	69261859-69261948	69261970-69262059
TU3591	chr1	69313337	69313545	180	2.00	2	69313337-69313426	69313456-69313545
TU3592	chr1	69314484	69314669	180	2.86	2	69314484-69314573	69314580-69314669
TU3593	chr1	69320352	69320553	180	2.00	2	69320352-69320441	69320464-69320553
TU3594	chr1	69323351	69323537	180	2.00	2	69323351-69323440	69323448-69323537
TU3595	chr1	69701127	69701713	587	8.43	1	69701127-69701713
TU3596	chr1	69701790	69701993	190	4.93	2	69701790-69701879	69701894-69701993
TU3597	chr1	69702299	69703326	1009	7.61	2	69702299-69702721	69702741-69703326
TU3598	chr1	69703388	69704403	988	11.44	3	69703388-69703633	69703650-69704301	69704314-69704403
TU3599	chr1	69704993	69705578	563	6.58	2	69704993-69705274	69705298-69705578
TU3600	chr1	69705584	69706354	753	11.91	2	69705584-69705836	69705855-69706354
TU3601	chr1	69706374	69706633	260	5.02	1	69706374-69706633
TU3602	chr1	69706702	69706977	276	4.24	1	69706702-69706977
TU3603	chr1	69707041	69707420	380	7.10	1	69707041-69707420
TU3604	chr1	69707497	69707936	412	3.79	3	69707497-69707586	69707607-69707804	69707813-69707936
TU3605	chr1	69708216	69708417	180	2.00	2	69708216-69708305	69708328-69708417
TU3606	chr1	70749013	70758414	1547	17.21	6	70749013-70749810	70749900-70750080	70750622-70750683	70752929-70753161	70756336-70756484	70758291-70758414
TU3607	chr1	70780326	70780539	214	22.70	1	70780326-70780539
TU3608	chr1	70782794	70782991	180	2.00	2	70782794-70782883	70782902-70782991
TU3609	chr1	70787816	70788012	180	3.66	2	70787816-70787905	70787923-70788012
TU3610	chr1	70788711	70788904	180	3.00	2	70788711-70788800	70788815-70788904
TU3611	chr1	70789307	70789595	289	4.36	1	70789307-70789595
TU3612	chr1	70790020	70790223	189	4.55	2	70790020-70790112	70790128-70790223
TU3613	chr1	70792031	70792228	180	3.00	2	70792031-70792120	70792139-70792228
TU3614	chr1	70792539	70792737	180	2.00	2	70792539-70792628	70792648-70792737
TU3615	chr1	70794013	70794212	180	2.00	2	70794013-70794102	70794123-70794212
TU3616	chr1	70798347	70798549	180	2.00	2	70798347-70798436	70798460-70798549
TU3617	chr1	70798752	70798942	180	2.00	2	70798752-70798841	70798853-70798942
TU3618	chr1	70805018	70805208	180	2.86	2	70805018-70805107	70805119-70805208
TU3619	chr1	70806408	70806599	180	2.00	2	70806408-70806497	70806510-70806599
TU3620	chr1	70809677	70810106	234	9.83	2	70809677-70809820	70810017-70810106
TU3621	chr1	70819104	70819306	180	4.00	2	70819104-70819193	70819217-70819306
TU3622	chr1	70819581	70819781	180	2.00	2	70819581-70819670	70819692-70819781
TU3623	chr1	70821198	70821398	180	4.38	2	70821198-70821287	70821309-70821398
TU3624	chr1	70843076	70843245	170	5.96	1	70843076-70843245
TU3625	chr1	70870558	70871271	418	11.41	2	70870558-70870775	70871072-70871271
TU3626	chr1	70898368	70898650	277	3.56	2	70898368-70898457	70898464-70898650
TU3627	chr1	70907885	70908095	180	2.00	2	70907885-70907974	70908006-70908095
TU3628	chr1	70910961	70911160	199	7.68	2	70910961-70911050	70911052-70911160
TU3629	chr1	70914679	70914868	180	3.74	2	70914679-70914768	70914779-70914868
TU3630	chr1	70917109	70917312	180	3.00	2	70917109-70917198	70917223-70917312
TU3631	chr1	70960175	70960378	180	2.00	2	70960175-70960264	70960289-70960378
TU3632	chr1	70962150	70962307	158	9.68	1	70962150-70962307
TU3633	chr1	70981381	70981580	180	4.00	2	70981381-70981470	70981491-70981580
TU3634	chr1	70982567	70982768	180	2.00	2	70982567-70982656	70982679-70982768
TU3635	chr1	70988357	70995300	372	10.30	3	70988357-70988439	70989193-70989383	70995203-70995300
TU3636	chr1	70993249	70993449	180	2.00	2	70993249-70993338	70993360-70993449
TU3637	chr1	71024786	71025182	397	5.70	1	71024786-71025182
TU3638	chr1	71257532	71257722	180	2.00	2	71257532-71257621	71257633-71257722
TU3639	chr1	71258849	71259033	180	4.00	2	71258849-71258938	71258944-71259033
TU3640	chr1	71477336	71477537	180	2.00	2	71477336-71477425	71477448-71477537
TU3641	chr1	71478947	71479155	180	2.00	2	71478947-71479036	71479066-71479155
TU3642	chr1	71493538	71493737	180	2.00	2	71493538-71493627	71493648-71493737
TU3643	chr1	71497435	71497629	180	3.00	2	71497435-71497524	71497540-71497629
TU3644	chr1	71513602	71513802	180	2.00	2	71513602-71513691	71513713-71513802
TU3645	chr1	71515486	71515689	180	2.00	2	71515486-71515575	71515600-71515689
TU3646	chr1	71545389	71545582	180	2.00	2	71545389-71545478	71545493-71545582
TU3647	chr1	71747332	71747541	180	2.00	2	71747332-71747421	71747452-71747541
TU3648	chr1	71809520	71809715	180	2.00	2	71809520-71809609	71809626-71809715
TU3649	chr1	72084176	72084383	180	2.00	2	72084176-72084265	72084294-72084383
TU3650	chr1	72084633	72084842	180	3.00	2	72084633-72084722	72084753-72084842
TU3651	chr1	72084944	72085128	180	2.00	2	72084944-72085033	72085039-72085128
TU3652	chr1	72366572	72366772	180	3.00	2	72366572-72366661	72366683-72366772
TU3653	chr1	74734119	74734330	185	4.45	2	74734119-74734213	74734241-74734330
TU3654	chr1	74925493	74925694	180	3.28	2	74925493-74925582	74925605-74925694
TU3655	chr1	74925801	74925999	180	5.00	2	74925801-74925890	74925910-74925999
TU3656	chr1	74926988	74928082	960	5.21	6	74926988-74927058	74927102-74927257	74927272-74927367	74927384-74927716	74927727-74927940	74927993-74928082
TU3657	chr1	74928172	74928505	331	3.15	2	74928172-74928235	74928239-74928505
TU3658	chr1	74929016	74929223	180	2.00	2	74929016-74929105	74929134-74929223
TU3659	chr1	74929435	74929628	180	2.27	2	74929435-74929524	74929539-74929628
TU3660	chr1	74930020	74930233	196	4.85	2	74930020-74930109	74930128-74930233
TU3661	chr1	74930423	74930983	533	5.00	3	74930423-74930512	74930531-74930654	74930665-74930983
TU3662	chr1	74930995	74931546	440	3.22	4	74930995-74931102	74931112-74931201	74931276-74931413	74931443-74931546
TU3663	chr1	74931819	74932164	334	5.76	2	74931819-74932062	74932075-74932164
TU3664	chr1	74932458	74932652	180	2.00	2	74932458-74932547	74932563-74932652
TU3665	chr1	74932966	74933174	179	3.69	2	74932966-74933054	74933085-74933174
TU3666	chr1	74933581	74933779	183	6.89	2	74933581-74933671	74933688-74933779
TU3667	chr1	74934936	74935317	369	4.18	2	74934936-74935234	74935248-74935317
TU3668	chr1	74935705	74935893	180	3.00	2	74935705-74935794	74935804-74935893
TU3669	chr1	74936151	74936366	180	2.56	2	74936151-74936240	74936277-74936366
TU3670	chr1	74936383	74937082	659	3.48	4	74936383-74936490	74936508-74936652	74936662-74936977	74936993-74937082
TU3671	chr1	74937410	74937600	180	2.01	2	74937410-74937499	74937511-74937600
TU3672	chr1	74938060	74938272	180	2.88	2	74938060-74938149	74938183-74938272
TU3673	chr1	74938805	74938999	180	3.92	2	74938805-74938894	74938910-74938999
TU3674	chr1	74940099	74940269	171	4.28	1	74940099-74940269
TU3675	chr1	74966476	74966676	200	3.07	2	74966476-74966565	74966567-74966676
TU3676	chr1	74994799	74995003	180	3.00	2	74994799-74994888	74994914-74995003
TU3677	chr1	75409701	75409905	180	2.03	2	75409701-75409790	75409816-75409905
TU3678	chr1	75417154	75417348	180	2.00	2	75417154-75417243	75417259-75417348
TU3679	chr1	75431449	75431650	180	2.00	2	75431449-75431538	75431561-75431650
TU3680	chr1	75454725	75454905	180	2.00	2	75454725-75454814	75454816-75454905
TU3681	chr1	75505997	75506188	180	2.00	2	75505997-75506086	75506099-75506188
TU3682	chr1	75512894	75513088	180	2.00	2	75512894-75512983	75512999-75513088
TU3683	chr1	75550812	75551007	180	3.00	2	75550812-75550901	75550918-75551007
TU3684	chr1	75557378	75557558	180	4.00	2	75557378-75557467	75557469-75557558
TU3685	chr1	75561817	75562025	180	3.00	2	75561817-75561906	75561936-75562025
TU3686	chr1	75569196	75569403	180	2.00	2	75569196-75569285	75569314-75569403
TU3687	chr1	75571953	75572148	180	2.00	2	75571953-75572042	75572059-75572148
TU3688	chr1	75588261	75588447	180	2.46	2	75588261-75588350	75588358-75588447
TU3689	chr1	75591638	75591796	159	2.38	1	75591638-75591796
TU3690	chr1	75593579	75593775	168	2.00	2	75593579-75593658	75593688-75593775
TU3691	chr1	75825834	75826306	473	15.98	1	75825834-75826306
TU3692	chr1	75826320	75826549	200	2.29	2	75826320-75826406	75826437-75826549
TU3693	chr1	75857189	75857373	180	2.00	2	75857189-75857278	75857284-75857373
TU3694	chr1	75889334	75897570	195	12.79	2	75889334-75889423	75897466-75897570
TU3695	chr1	75889946	75890130	180	2.00	2	75889946-75890035	75890041-75890130
TU3696	chr1	75897673	75897883	166	2.00	2	75897673-75897762	75897808-75897883
TU3697	chr1	75919864	75920035	151	2.05	2	75919864-75919924	75919946-75920035
TU3698	chr1	75926968	75927134	167	2.16	1	75926968-75927134
TU3699	chr1	76029964	76030180	180	2.29	2	76029964-76030053	76030091-76030180
TU3700	chr1	76031855	76032053	180	3.00	2	76031855-76031944	76031964-76032053
TU3701	chr1	76036044	76036241	180	3.77	2	76036044-76036133	76036152-76036241
TU3702	chr1	76046711	76046978	257	4.91	2	76046711-76046806	76046818-76046978
TU3703	chr1	76047344	76047689	305	2.30	3	76047344-76047428	76047457-76047586	76047600-76047689
TU3704	chr1	76130118	76130396	279	3.23	1	76130118-76130396
TU3705	chr1	76164786	76165184	393	4.58	2	76164786-76165065	76165072-76165184
TU3706	chr1	76165221	76165428	180	2.47	2	76165221-76165310	76165339-76165428
TU3707	chr1	76165669	76166009	295	4.36	3	76165669-76165761	76165786-76165892	76165915-76166009
TU3708	chr1	76247103	76247296	180	2.08	2	76247103-76247192	76247207-76247296
TU3709	chr1	76247389	76247880	468	3.13	2	76247389-76247478	76247503-76247880
TU3710	chr1	76247998	76248469	456	5.72	3	76247998-76248087	76248093-76248368	76248380-76248469
TU3711	chr1	76249189	76249381	180	2.00	2	76249189-76249278	76249292-76249381
TU3712	chr1	76250083	76250287	180	3.21	2	76250083-76250172	76250198-76250287
TU3713	chr1	76250477	76250680	180	2.95	2	76250477-76250566	76250591-76250680
TU3714	chr1	76251741	76251940	180	2.41	2	76251741-76251830	76251851-76251940
TU3715	chr1	76252593	76252790	180	2.00	2	76252593-76252682	76252701-76252790
TU3716	chr1	76252972	76253182	180	2.33	2	76252972-76253061	76253093-76253182
TU3717	chr1	76855331	76855539	180	2.00	2	76855331-76855420	76855450-76855539
TU3718	chr1	76862096	76862388	278	7.43	2	76862096-76862283	76862299-76862388
TU3719	chr1	76868703	76868888	180	3.00	2	76868703-76868792	76868799-76868888
TU3720	chr1	76870415	76870611	197	2.74	1	76870415-76870611
TU3721	chr1	76979904	76980100	180	2.00	2	76979904-76979993	76980011-76980100
TU3722	chr1	77000840	77001035	180	2.00	2	77000840-77000929	77000946-77001035
TU3723	chr1	77001226	77001580	325	3.83	3	77001226-77001315	77001332-77001476	77001491-77001580
TU3724	chr1	77002131	77002340	180	2.00	2	77002131-77002220	77002251-77002340
TU3725	chr1	77003458	77003759	260	4.09	3	77003458-77003506	77003509-77003645	77003686-77003759
TU3726	chr1	77004760	77004935	170	2.01	2	77004760-77004839	77004846-77004935
TU3727	chr1	77008001	77008194	180	2.00	2	77008001-77008090	77008105-77008194
TU3728	chr1	77075214	77075394	180	2.00	2	77075214-77075303	77075305-77075394
TU3729	chr1	77084895	77085102	180	2.44	2	77084895-77084984	77085013-77085102
TU3730	chr1	77090897	77091095	180	3.05	2	77090897-77090986	77091006-77091095
TU3731	chr1	77093830	77094025	180	2.00	2	77093830-77093919	77093936-77094025
TU3732	chr1	77094053	77094259	207	3.87	1	77094053-77094259
TU3733	chr1	77095031	77095216	180	3.00	2	77095031-77095120	77095127-77095216
TU3734	chr1	77095691	77095967	277	10.78	1	77095691-77095967
TU3735	chr1	77108170	77108362	158	2.00	2	77108170-77108257	77108293-77108362
TU3736	chr1	77110195	77110382	180	2.00	2	77110195-77110284	77110293-77110382
TU3737	chr1	77121357	77121564	180	2.00	2	77121357-77121446	77121475-77121564
TU3738	chr1	77122855	77123030	176	2.05	1	77122855-77123030
TU3739	chr1	77123917	77124122	199	4.78	2	77123917-77124017	77124025-77124122
TU3740	chr1	77135520	77135722	180	2.00	2	77135520-77135609	77135633-77135722
TU3741	chr1	77137447	77137638	180	2.00	2	77137447-77137536	77137549-77137638
TU3742	chr1	77150233	77152968	279	10.53	2	77150233-77150328	77152786-77152968
TU3743	chr1	77154341	77154523	180	2.00	2	77154341-77154430	77154434-77154523
TU3744	chr1	77171722	77171901	173	2.82	2	77171722-77171811	77171819-77171901
TU3745	chr1	77178889	77179091	167	2.00	2	77178889-77178966	77179003-77179091
TU3746	chr1	77179793	77179992	180	3.50	2	77179793-77179882	77179903-77179992
TU3747	chr1	77180166	77180419	254	3.19	1	77180166-77180419
TU3748	chr1	77181499	77181690	180	2.00	2	77181499-77181588	77181601-77181690
TU3749	chr1	77181953	77182132	180	3.50	1	77181953-77182132
TU3750	chr1	77186419	77186610	180	4.12	2	77186419-77186508	77186521-77186610
TU3751	chr1	77193719	77194015	270	3.25	3	77193719-77193808	77193817-77193906	77193926-77194015
TU3752	chr1	77194724	77194931	179	2.00	2	77194724-77194813	77194843-77194931
TU3753	chr1	77195086	77195288	203	3.54	1	77195086-77195288
TU3754	chr1	77196997	77197194	180	2.00	2	77196997-77197086	77197105-77197194
TU3755	chr1	77199084	77199304	191	3.95	2	77199084-77199184	77199215-77199304
TU3756	chr1	77200232	77200435	183	3.34	2	77200232-77200324	77200346-77200435
TU3757	chr1	77201074	77201414	315	3.02	2	77201074-77201145	77201172-77201414
TU3758	chr1	77201433	77201693	261	7.24	1	77201433-77201693
TU3759	chr1	77201788	77202021	212	5.09	2	77201788-77201909	77201932-77202021
TU3760	chr1	77202179	77202379	180	3.01	2	77202179-77202268	77202290-77202379
TU3761	chr1	77203586	77203782	180	2.26	2	77203586-77203675	77203693-77203782
TU3762	chr1	77204570	77204773	198	6.75	2	77204570-77204666	77204673-77204773
TU3763	chr1	77206626	77206822	180	2.00	2	77206626-77206715	77206733-77206822
TU3764	chr1	77207306	77207549	244	4.46	1	77207306-77207549
TU3765	chr1	77208637	77208831	180	3.02	2	77208637-77208726	77208742-77208831
TU3766	chr1	77209002	77209193	173	2.00	2	77209002-77209089	77209109-77209193
TU3767	chr1	77209421	77209608	180	4.00	2	77209421-77209510	77209519-77209608
TU3768	chr1	77214991	77215185	182	4.87	2	77214991-77215082	77215096-77215185
TU3769	chr1	77215228	77215415	180	2.00	2	77215228-77215317	77215326-77215415
TU3770	chr1	77217022	77217468	362	4.36	4	77217022-77217112	77217118-77217208	77217283-77217372	77217379-77217468
TU3771	chr1	77217940	77218115	176	2.81	1	77217940-77218115
TU3772	chr1	77221118	77221317	180	2.39	2	77221118-77221207	77221228-77221317
TU3773	chr1	77225121	77225306	180	2.00	2	77225121-77225210	77225217-77225306
TU3774	chr1	77228766	77228956	180	2.00	2	77228766-77228855	77228867-77228956
TU3775	chr1	77229926	77230130	180	3.00	2	77229926-77230015	77230041-77230130
TU3776	chr1	77231283	77231484	180	2.00	2	77231283-77231372	77231395-77231484
TU3777	chr1	77235038	77235215	178	3.03	1	77235038-77235215
TU3778	chr1	77240529	77240727	180	2.00	2	77240529-77240618	77240638-77240727
TU3779	chr1	77248274	77248466	180	2.95	2	77248274-77248363	77248377-77248466
TU3780	chr1	77252228	77252419	180	2.00	2	77252228-77252317	77252330-77252419
TU3781	chr1	77253103	77253475	328	5.05	3	77253103-77253192	77253223-77253353	77253369-77253475
TU3782	chr1	77254472	77254664	180	2.00	2	77254472-77254561	77254575-77254664
TU3783	chr1	77265578	77265772	180	3.00	2	77265578-77265667	77265683-77265772
TU3784	chr1	77266250	77266457	180	3.00	2	77266250-77266339	77266368-77266457
TU3785	chr1	77267175	77267370	180	2.00	2	77267175-77267264	77267281-77267370
TU3786	chr1	77272138	77272347	180	2.00	2	77272138-77272227	77272258-77272347
TU3787	chr1	77272872	77273059	180	2.00	2	77272872-77272961	77272970-77273059
TU3788	chr1	77275895	77276102	180	2.00	2	77275895-77275984	77276013-77276102
TU3789	chr1	77276252	77276452	180	2.00	2	77276252-77276341	77276363-77276452
TU3790	chr1	77278798	77278994	180	2.00	2	77278798-77278887	77278905-77278994
TU3791	chr1	77286263	77287338	1007	7.30	5	77286263-77286739	77286749-77286865	77286878-77287046	77287070-77287223	77287249-77287338
TU3792	chr1	77288528	77288707	180	2.60	1	77288528-77288707
TU3793	chr1	77289432	77289628	180	2.00	2	77289432-77289521	77289539-77289628
TU3794	chr1	77290396	77290588	180	4.00	2	77290396-77290485	77290499-77290588
TU3795	chr1	77291761	77292094	221	2.27	3	77291761-77291806	77291898-77291987	77292010-77292094
TU3796	chr1	77294780	77295104	325	3.58	1	77294780-77295104
TU3797	chr1	77295593	77295780	180	2.73	2	77295593-77295682	77295691-77295780
TU3798	chr1	77296750	77296930	180	2.16	2	77296750-77296839	77296841-77296930
TU3799	chr1	77297386	77297574	180	3.00	2	77297386-77297475	77297485-77297574
TU3800	chr1	77299272	77299475	180	2.87	2	77299272-77299361	77299386-77299475
TU3801	chr1	77299668	77299879	172	2.32	2	77299668-77299749	77299790-77299879
TU3802	chr1	77301523	77307307	461	13.18	2	77301523-77301569	77306894-77307307
TU3803	chr1	77301589	77301791	180	2.46	2	77301589-77301678	77301702-77301791
TU3804	chr1	77302738	77303034	288	3.06	2	77302738-77302935	77302945-77303034
TU3805	chr1	77305550	77305752	197	3.02	2	77305550-77305656	77305663-77305752
TU3806	chr1	77307508	77308120	613	13.31	1	77307508-77308120
TU3807	chr1	77308417	77308626	181	2.67	2	77308417-77308507	77308537-77308626
TU3808	chr1	77312290	77312461	166	2.02	2	77312290-77312379	77312386-77312461
TU3809	chr1	77341423	77341662	240	5.26	1	77341423-77341662
TU3810	chr1	77345357	77345555	180	2.58	2	77345357-77345446	77345466-77345555
TU3811	chr1	77351736	77351933	180	2.39	2	77351736-77351825	77351844-77351933
TU3812	chr1	77793686	77793885	180	2.00	2	77793686-77793775	77793796-77793885
TU3813	chr1	77798591	77798783	180	2.00	2	77798591-77798680	77798694-77798783
TU3814	chr1	77799286	77799477	180	2.00	2	77799286-77799375	77799388-77799477
TU3815	chr1	77811381	77811581	180	2.00	2	77811381-77811470	77811492-77811581
TU3816	chr1	77814318	77814521	180	3.00	2	77814318-77814407	77814432-77814521
TU3817	chr1	77814568	77814776	180	2.00	2	77814568-77814657	77814687-77814776
TU3818	chr1	77871442	77871652	180	2.00	2	77871442-77871531	77871563-77871652
TU3819	chr1	77878540	77878744	180	2.53	2	77878540-77878629	77878655-77878744
TU3820	chr1	77896592	77896784	180	2.00	2	77896592-77896681	77896695-77896784
TU3821	chr1	77906219	77906409	170	2.00	2	77906219-77906306	77906328-77906409
TU3822	chr1	77906700	77906900	180	2.00	2	77906700-77906789	77906811-77906900
TU3823	chr1	77910087	77910292	180	2.37	2	77910087-77910176	77910203-77910292
TU3824	chr1	77910775	77911048	274	3.27	1	77910775-77911048
TU3825	chr1	77911126	77911328	183	4.91	2	77911126-77911216	77911237-77911328
TU3826	chr1	77911799	77911998	200	4.50	1	77911799-77911998
TU3827	chr1	77912190	77912382	180	2.00	2	77912190-77912279	77912293-77912382
TU3828	chr1	77912457	77912663	180	2.00	2	77912457-77912546	77912574-77912663
TU3829	chr1	77913518	77913742	225	3.20	1	77913518-77913742
TU3830	chr1	77914024	77914220	180	5.00	2	77914024-77914113	77914131-77914220
TU3831	chr1	77914228	77914433	184	3.91	2	77914228-77914318	77914341-77914433
TU3832	chr1	77918324	77918521	180	3.24	2	77918324-77918413	77918432-77918521
TU3833	chr1	77919324	77919510	180	3.26	2	77919324-77919413	77919421-77919510
TU3834	chr1	77920088	77920275	180	4.39	2	77920088-77920177	77920186-77920275
TU3835	chr1	77931469	77931661	156	2.51	2	77931469-77931534	77931572-77931661
TU3836	chr1	78183194	78184012	792	9.29	4	78183194-78183294	78183313-78183453	78183462-78183769	78183771-78184012
TU3837	chr1	78355209	78355411	180	2.16	2	78355209-78355298	78355322-78355411
TU3838	chr1	78356776	78357119	318	2.83	3	78356776-78356865	78356869-78357006	78357030-78357119
TU3839	chr1	78368882	78369092	180	2.00	2	78368882-78368971	78369003-78369092
TU3840	chr1	78373936	78374131	180	2.00	2	78373936-78374025	78374042-78374131
TU3841	chr1	78374888	78375183	277	2.91	3	78374888-78374977	78374992-78375088	78375094-78375183
TU3842	chr1	78387141	78387346	180	3.00	2	78387141-78387230	78387257-78387346
TU3843	chr1	78464627	78464805	179	3.02	1	78464627-78464805
TU3844	chr1	78524017	78524215	197	4.32	2	78524017-78524128	78524131-78524215
TU3845	chr1	78548873	78549064	183	3.88	2	78548873-78548946	78548956-78549064
TU3846	chr1	78612669	78612868	180	4.81	2	78612669-78612758	78612779-78612868
TU3847	chr1	78625269	78625630	354	13.48	2	78625269-78625467	78625476-78625630
TU3848	chr1	78625913	78626615	703	6.91	1	78625913-78626615
TU3849	chr1	78626625	78627127	397	2.79	4	78626625-78626713	78626752-78626891	78626915-78627015	78627061-78627127
TU3850	chr1	78627244	78627490	247	4.00	1	78627244-78627490
TU3851	chr1	78627612	78628090	478	7.49	2	78627612-78627701	78627703-78628090
TU3852	chr1	78628338	78628752	413	4.79	2	78628338-78628431	78628434-78628752
TU3853	chr1	78628793	78628992	190	3.44	2	78628793-78628884	78628895-78628992
TU3854	chr1	78629012	78629207	189	3.21	2	78629012-78629101	78629109-78629207
TU3855	chr1	78629522	78629712	191	2.92	1	78629522-78629712
TU3856	chr1	78632474	78632688	195	4.17	2	78632474-78632576	78632597-78632688
TU3857	chr1	78633041	78633507	445	5.66	2	78633041-78633130	78633153-78633507
TU3858	chr1	78634172	78634552	368	5.00	2	78634172-78634261	78634275-78634552
TU3859	chr1	78638556	78638889	295	2.32	3	78638556-78638644	78638680-78638795	78638800-78638889
TU3860	chr1	78640806	78640996	180	3.71	2	78640806-78640895	78640907-78640996
TU3861	chr1	78641103	78641298	180	3.00	2	78641103-78641192	78641209-78641298
TU3862	chr1	78641606	78641796	183	2.83	2	78641606-78641698	78641707-78641796
TU3863	chr1	78642163	78642370	204	5.73	2	78642163-78642269	78642274-78642370
TU3864	chr1	78643512	78643718	180	3.54	2	78643512-78643601	78643629-78643718
TU3865	chr1	78644445	78645000	510	5.15	5	78644445-78644504	78644530-78644625	78644634-78644740	78644743-78644886	78644898-78645000
TU3866	chr1	78645112	78645633	493	3.90	3	78645112-78645339	78645350-78645441	78645461-78645633
TU3867	chr1	78645748	78646158	411	3.79	1	78645748-78646158
TU3868	chr1	78646369	78646584	189	5.07	2	78646369-78646459	78646487-78646584
TU3869	chr1	78646695	78648195	1405	8.50	4	78646695-78646795	78646799-78647293	78647325-78647699	78647762-78648195
TU3870	chr1	78648557	78649307	729	6.08	2	78648557-78648956	78648979-78649307
TU3871	chr1	78649359	78650921	1483	6.15	7	78649359-78649468	78649478-78649664	78649666-78649943	78649971-78650131	78650134-78650511	78650536-78650628	78650646-78650921
TU3872	chr1	78651136	78651822	639	6.88	3	78651136-78651329	78651350-78651480	78651509-78651822
TU3873	chr1	78651886	78652076	180	3.92	2	78651886-78651975	78651987-78652076
TU3874	chr1	78652351	78652557	180	4.00	2	78652351-78652440	78652468-78652557
TU3875	chr1	78652698	78653024	262	2.19	3	78652698-78652779	78652844-78652933	78652935-78653024
TU3876	chr1	78653033	78653236	202	7.97	2	78653033-78653142	78653145-78653236
TU3877	chr1	78653715	78653912	189	3.70	2	78653715-78653807	78653817-78653912
TU3878	chr1	78653924	78654222	299	4.25	1	78653924-78654222
TU3879	chr1	78654494	78654781	266	3.12	2	78654494-78654584	78654607-78654781
TU3880	chr1	78654948	78655158	208	5.62	2	78654948-78655037	78655041-78655158
TU3881	chr1	78655469	78656009	496	3.94	3	78655469-78655558	78655577-78655739	78655767-78656009
TU3882	chr1	78656712	78656965	254	4.51	1	78656712-78656965
TU3883	chr1	78657201	78657866	496	4.51	5	78657201-78657281	78657327-78657447	78657469-78657576	78657666-78657761	78657777-78657866
TU3884	chr1	78658149	78658337	189	9.52	1	78658149-78658337
TU3885	chr1	78659115	78659484	327	3.20	3	78659115-78659204	78659223-78659360	78659386-78659484
TU3886	chr1	78659906	78660303	388	4.85	2	78659906-78660182	78660193-78660303
TU3887	chr1	78660570	78660939	326	3.03	3	78660570-78660715	78660741-78660830	78660850-78660939
TU3888	chr1	78662673	78666037	3276	11.92	6	78662673-78662761	78662781-78663396	78663400-78663982	78663997-78664126	78664142-78664680	78664719-78666037
TU3889	chr1	78667662	78668030	327	2.11	3	78667662-78667758	78667764-78667912	78667950-78668030
TU3890	chr1	78668360	78668624	256	2.61	2	78668360-78668569	78668579-78668624
TU3891	chr1	78669025	78669975	948	8.26	3	78669025-78669114	78669116-78669338	78669341-78669975
TU3892	chr1	78670365	78670597	233	8.68	1	78670365-78670597
TU3893	chr1	78670888	78671371	479	5.75	3	78670888-78671014	78671017-78671278	78671282-78671371
TU3894	chr1	78672056	78672598	534	9.55	3	78672056-78672147	78672152-78672503	78672509-78672598
TU3895	chr1	78672654	78672971	318	14.36	1	78672654-78672971
TU3896	chr1	78673032	78673228	180	2.00	2	78673032-78673121	78673139-78673228
TU3897	chr1	78673334	78675029	1696	25.56	1	78673334-78675029
TU3898	chr1	78675066	78675448	383	14.82	1	78675066-78675448
TU3899	chr1	78675647	78676003	357	6.05	1	78675647-78676003
TU3900	chr1	78676037	78676374	338	5.04	1	78676037-78676374
TU3901	chr1	78676671	78679880	1231	38.14	5	78676671-78677022	78678242-78678450	78679172-78679431	78679439-78679766	78679799-78679880
TU3902	chr1	78677068	78677256	186	3.51	2	78677068-78677161	78677165-78677256
TU3903	chr1	78677423	78677996	532	4.99	4	78677423-78677512	78677533-78677636	78677639-78677886	78677907-78677996
TU3904	chr1	78678548	78678773	226	4.43	1	78678548-78678773
TU3905	chr1	78680127	78680336	198	2.42	2	78680127-78680234	78680247-78680336
TU3906	chr1	78680985	78691038	5757	65.67	16	78680985-78681088	78681093-78681693	78683597-78683816	78683825-78684111	78684139-78684243	78684247-78684547	78684551-78684663	78684684-78684795	78684814-78685106	78685168-78685305	78685307-78685424	78686835-78687985	78687993-78688138	78688172-78688406	78689200-78690942	78690949-78691038
TU3907	chr1	78682282	78682479	183	9.80	2	78682282-78682373	78682389-78682479
TU3908	chr1	78683098	78683285	180	2.98	2	78683098-78683187	78683196-78683285
TU3909	chr1	78685683	78686221	528	6.87	3	78685683-78685772	78685777-78686124	78686132-78686221
TU3910	chr1	78686269	78686823	555	6.66	1	78686269-78686823
TU3911	chr1	78688430	78688762	333	6.51	1	78688430-78688762
TU3912	chr1	78688812	78689162	351	9.95	1	78688812-78689162
TU3913	chr1	78691121	78691314	180	4.00	2	78691121-78691210	78691225-78691314
TU3914	chr1	78691358	78691571	214	8.68	1	78691358-78691571
TU3915	chr1	78691650	78691839	180	2.24	2	78691650-78691739	78691750-78691839
TU3916	chr1	78691844	78692115	272	3.52	1	78691844-78692115
TU3917	chr1	78692304	78693166	825	7.80	2	78692304-78692809	78692848-78693166
TU3918	chr1	78693208	78693437	216	7.80	2	78693208-78693332	78693347-78693437
TU3919	chr1	78693598	78694191	537	8.07	2	78693598-78693853	78693911-78694191
TU3920	chr1	78694470	78694737	268	6.27	1	78694470-78694737
TU3921	chr1	78694900	78695053	154	5.36	1	78694900-78695053
TU3922	chr1	78695056	78695706	646	5.45	2	78695056-78695653	78695659-78695706
TU3923	chr1	78695751	78696133	380	10.02	2	78695751-78695854	78695858-78696133
TU3924	chr1	78696204	78696491	279	8.09	2	78696204-78696314	78696324-78696491
TU3925	chr1	78696498	78697231	734	6.05	1	78696498-78697231
TU3926	chr1	78697816	78698021	206	4.35	1	78697816-78698021
TU3927	chr1	78698059	78698271	180	2.00	2	78698059-78698148	78698182-78698271
TU3928	chr1	78698343	78698855	496	5.84	2	78698343-78698434	78698452-78698855
TU3929	chr1	78699729	78700004	269	6.52	2	78699729-78699906	78699914-78700004
TU3930	chr1	78700129	78700690	547	4.59	4	78700129-78700218	78700222-78700489	78700494-78700592	78700601-78700690
TU3931	chr1	78700948	78701132	180	4.00	2	78700948-78701037	78701043-78701132
TU3932	chr1	78701173	78701564	377	4.02	3	78701173-78701262	78701269-78701393	78701403-78701564
TU3933	chr1	78701888	78702071	180	3.14	2	78701888-78701977	78701982-78702071
TU3934	chr1	78717127	78720667	3541	87.43	1	78717127-78720667
TU3935	chr1	78720956	78722408	1411	16.88	2	78720956-78722036	78722079-78722408
TU3936	chr1	78722443	78723236	794	10.48	1	78722443-78723236
TU3937	chr1	78723298	78723989	692	28.35	1	78723298-78723989
TU3938	chr1	78724049	78725187	1133	15.58	2	78724049-78724691	78724698-78725187
TU3939	chr1	78725498	78725890	391	15.37	2	78725498-78725769	78725772-78725890
TU3940	chr1	78725987	78727302	1307	15.03	2	78725987-78726848	78726858-78727302
TU3941	chr1	78727412	78728184	742	9.12	3	78727412-78727501	78727511-78727617	78727640-78728184
TU3942	chr1	78728279	78729969	1632	8.04	6	78728279-78728368	78728380-78728513	78728527-78728925	78728928-78729352	78729358-78729631	78729660-78729969
TU3943	chr1	78730128	78730701	524	3.90	4	78730128-78730217	78730219-78730399	78730427-78730569	78730592-78730701
TU3944	chr1	78730784	78731250	386	4.35	4	78730784-78730873	78730901-78730990	78731015-78731130	78731161-78731250
TU3945	chr1	78731425	78731620	194	6.28	2	78731425-78731519	78731522-78731620
TU3946	chr1	78731923	78732281	359	11.94	1	78731923-78732281
TU3947	chr1	78732359	78732674	304	4.97	2	78732359-78732572	78732585-78732674
TU3948	chr1	78732864	78733403	540	8.11	1	78732864-78733403
TU3949	chr1	78733763	78733970	208	6.88	1	78733763-78733970
TU3950	chr1	78734108	78734317	210	5.38	1	78734108-78734317
TU3951	chr1	78734854	78735232	364	7.36	2	78734854-78734943	78734959-78735232
TU3952	chr1	78735235	78735507	273	6.12	1	78735235-78735507
TU3953	chr1	78736404	78736719	289	5.43	2	78736404-78736484	78736512-78736719
TU3954	chr1	78738556	78738768	213	10.54	1	78738556-78738768
TU3955	chr1	78739356	78739540	180	3.00	2	78739356-78739445	78739451-78739540
TU3956	chr1	78775162	78775371	192	6.48	2	78775162-78775255	78775274-78775371
TU3957	chr1	78783575	78783765	159	2.00	2	78783575-78783659	78783692-78783765
TU3958	chr1	78784663	78784863	179	2.27	2	78784663-78784751	78784774-78784863
TU3959	chr1	78787776	78788181	246	2.61	3	78787776-78787857	78787976-78788040	78788083-78788181
TU3960	chr1	78812652	78813359	668	18.31	3	78812652-78812741	78812763-78812941	78812961-78813359
TU3961	chr1	78813722	78814325	604	62.53	1	78813722-78814325
TU3962	chr1	78823072	78823274	203	3.55	1	78823072-78823274
TU3963	chr1	78828318	78832316	262	5.21	2	78828318-78828487	78832225-78832316
TU3964	chr1	78829386	78829574	189	3.19	1	78829386-78829574
TU3965	chr1	78839482	78839681	180	3.00	2	78839482-78839571	78839592-78839681
TU3966	chr1	78842779	78845313	469	4.50	3	78842779-78842901	78844959-78845214	78845224-78845313
TU3967	chr1	78849643	78849837	180	3.00	2	78849643-78849732	78849748-78849837
TU3968	chr1	78851215	78851531	278	3.32	3	78851215-78851304	78851333-78851429	78851441-78851531
TU3969	chr1	78854765	78855145	339	2.31	3	78854765-78854854	78854871-78855029	78855056-78855145
TU3970	chr1	78855627	78855821	180	2.68	2	78855627-78855716	78855732-78855821
TU3971	chr1	78858040	78858248	180	3.00	2	78858040-78858129	78858159-78858248
TU3972	chr1	78864621	78864804	180	5.00	2	78864621-78864710	78864715-78864804
TU3973	chr1	78877234	78877436	187	8.63	2	78877234-78877330	78877347-78877436
TU3974	chr1	78882466	78882691	180	2.00	2	78882466-78882555	78882602-78882691
TU3975	chr1	78905431	78905630	200	3.35	1	78905431-78905630
TU3976	chr1	78907477	78907662	180	2.00	2	78907477-78907566	78907573-78907662
TU3977	chr1	78908785	78908981	174	2.00	2	78908785-78908874	78908898-78908981
TU3978	chr1	78911919	78912113	180	3.00	2	78911919-78912008	78912024-78912113
TU3979	chr1	78917400	78917582	180	4.00	2	78917400-78917489	78917493-78917582
TU3980	chr1	78919249	78919431	180	2.00	2	78919249-78919338	78919342-78919431
TU3981	chr1	78920252	78920442	180	2.38	2	78920252-78920341	78920353-78920442
TU3982	chr1	78920789	78921115	310	4.65	3	78920789-78920878	78920888-78921001	78921010-78921115
TU3983	chr1	78921881	78922060	180	2.74	1	78921881-78922060
TU3984	chr1	78922201	78922491	240	2.98	2	78922201-78922290	78922342-78922491
TU3985	chr1	78922934	78923116	180	3.67	2	78922934-78923023	78923027-78923116
TU3986	chr1	78924036	78924213	178	2.36	1	78924036-78924213
TU3987	chr1	78924343	78924791	449	4.85	1	78924343-78924791
TU3988	chr1	78925565	78926522	887	3.90	4	78925565-78925635	78925674-78925802	78925813-78926409	78926433-78926522
TU3989	chr1	78927010	78927226	211	3.80	2	78927010-78927099	78927106-78927226
TU3990	chr1	78927775	78927956	180	3.49	2	78927775-78927864	78927867-78927956
TU3991	chr1	78928368	78928563	180	3.66	2	78928368-78928457	78928474-78928563
TU3992	chr1	78928650	78928880	199	2.71	2	78928650-78928739	78928772-78928880
TU3993	chr1	78929480	78929681	202	5.01	1	78929480-78929681
TU3994	chr1	78930079	78930384	306	4.71	1	78930079-78930384
TU3995	chr1	78930929	78931122	180	4.00	2	78930929-78931018	78931033-78931122
TU3996	chr1	78932548	78933072	453	2.94	3	78932548-78932637	78932664-78932965	78933012-78933072
TU3997	chr1	78933694	78934292	481	2.90	5	78933694-78933783	78933822-78933895	78933930-78934009	78934034-78934123	78934146-78934292
TU3998	chr1	78934963	78936379	1349	6.20	2	78934963-78935765	78935834-78936379
TU3999	chr1	78936574	78936863	290	4.83	1	78936574-78936863
TU4000	chr1	78937002	78937434	363	2.93	4	78937002-78937091	78937116-78937208	78937219-78937308	78937345-78937434
TU4001	chr1	78937760	78938167	399	3.88	2	78937760-78938068	78938078-78938167
TU4002	chr1	78938643	78938852	176	2.20	2	78938643-78938732	78938767-78938852
TU4003	chr1	78938904	78939156	253	2.84	1	78938904-78939156
TU4004	chr1	78939923	78940116	180	3.00	2	78939923-78940012	78940027-78940116
TU4005	chr1	78941994	78942270	277	3.24	1	78941994-78942270
TU4006	chr1	79227043	79227261	212	5.88	2	79227043-79227147	79227155-79227261
TU4007	chr1	79227321	79227767	439	6.54	2	79227321-79227669	79227678-79227767
TU4008	chr1	79231918	79232120	180	2.00	2	79231918-79232007	79232031-79232120
TU4009	chr1	79239026	79239228	180	2.00	2	79239026-79239115	79239139-79239228
TU4010	chr1	79249972	79250154	169	2.00	2	79249972-79250060	79250075-79250154
TU4011	chr1	79250463	79250659	197	8.22	1	79250463-79250659
TU4012	chr1	79251070	79251573	446	2.78	4	79251070-79251159	79251186-79251354	79251381-79251477	79251484-79251573
TU4013	chr1	79251646	79251955	259	2.61	3	79251646-79251726	79251767-79251857	79251869-79251955
TU4014	chr1	79252290	79252488	180	3.00	2	79252290-79252379	79252399-79252488
TU4015	chr1	79261411	79261606	158	2.00	2	79261411-79261480	79261519-79261606
TU4016	chr1	79279604	79279790	180	2.00	2	79279604-79279693	79279701-79279790
TU4017	chr1	79288924	79289126	180	2.00	2	79288924-79289013	79289037-79289126
TU4018	chr1	79328164	79328340	177	2.38	1	79328164-79328340
TU4019	chr1	79331005	79331202	180	2.00	2	79331005-79331094	79331113-79331202
TU4020	chr1	79340957	79341146	180	2.00	2	79340957-79341046	79341057-79341146
TU4021	chr1	79348411	79348597	180	2.00	2	79348411-79348500	79348508-79348597
TU4022	chr1	79358061	79358267	180	3.00	2	79358061-79358150	79358178-79358267
TU4023	chr1	79359574	79359789	207	3.48	2	79359574-79359665	79359675-79359789
TU4024	chr1	79361365	79361567	180	2.68	2	79361365-79361454	79361478-79361567
TU4025	chr1	79493811	79494009	180	3.39	2	79493811-79493900	79493920-79494009
TU4026	chr1	79502692	79503151	460	45.19	1	79502692-79503151
TU4027	chr1	79505892	79506135	225	2.38	2	79505892-79506026	79506046-79506135
TU4028	chr1	80318521	80318732	212	8.02	1	80318521-80318732
TU4029	chr1	80442280	80442839	550	3.61	2	80442280-80442551	80442562-80442839
TU4030	chr1	80451959	80452159	180	2.00	2	80451959-80452048	80452070-80452159
TU4031	chr1	80453256	80453454	180	2.00	2	80453256-80453345	80453365-80453454
TU4032	chr1	80457136	80457352	178	2.08	2	80457136-80457225	80457265-80457352
TU4033	chr1	80470455	80471275	159	2.87	2	80470455-80470544	80471207-80471275
TU4034	chr1	80472695	80472911	201	2.69	2	80472695-80472784	80472801-80472911
TU4035	chr1	80473104	80473628	176	4.00	2	80473104-80473189	80473539-80473628
TU4036	chr1	80522015	80522218	200	8.95	2	80522015-80522111	80522116-80522218
TU4037	chr1	80549458	80549754	289	5.44	2	80549458-80549547	80549556-80549754
TU4038	chr1	80553212	80553415	180	3.87	2	80553212-80553301	80553326-80553415
TU4039	chr1	80553667	80553904	238	4.16	1	80553667-80553904
TU4040	chr1	80554036	80554281	246	2.90	1	80554036-80554281
TU4041	chr1	80554442	80554783	340	7.41	2	80554442-80554531	80554534-80554783
TU4042	chr1	80554845	80555171	309	3.89	2	80554845-80554934	80554953-80555171
TU4043	chr1	80555258	80555498	239	3.39	2	80555258-80555347	80555350-80555498
TU4044	chr1	80555513	80555702	180	2.00	2	80555513-80555602	80555613-80555702
TU4045	chr1	80555919	80556126	202	3.67	2	80555919-80556030	80556037-80556126
TU4046	chr1	80556511	80556949	438	2.76	2	80556511-80556628	80556630-80556949
TU4047	chr1	80557269	80557466	180	2.34	2	80557269-80557358	80557377-80557466
TU4048	chr1	80606590	80616006	170	5.18	2	80606590-80606681	80615929-80616006
TU4049	chr1	80607809	80607997	180	3.00	2	80607809-80607898	80607908-80607997
TU4050	chr1	80616371	80616558	180	3.00	2	80616371-80616460	80616469-80616558
TU4051	chr1	80617252	80617428	177	2.03	1	80617252-80617428
TU4052	chr1	81659430	81659636	180	2.00	2	81659430-81659519	81659547-81659636
TU4053	chr1	81712739	81716897	446	20.22	2	81712739-81713066	81716780-81716897
TU4054	chr1	81714500	81714693	180	3.00	2	81714500-81714589	81714604-81714693
TU4055	chr1	81716489	81716666	178	3.56	1	81716489-81716666
TU4056	chr1	81718522	81718715	180	2.00	2	81718522-81718611	81718626-81718715
TU4057	chr1	81720192	81720449	248	2.18	2	81720192-81720281	81720292-81720449
TU4058	chr1	81722967	81723142	176	2.05	1	81722967-81723142
TU4059	chr1	81725547	81736526	687	9.93	5	81725547-81725668	81732874-81733030	81733992-81734132	81735322-81735452	81736391-81736526
TU4060	chr1	81727770	81727959	180	3.00	2	81727770-81727859	81727870-81727959
TU4061	chr1	81731462	81731664	180	2.00	2	81731462-81731551	81731575-81731664
TU4062	chr1	81735977	81736180	180	3.00	2	81735977-81736066	81736091-81736180
TU4063	chr1	81738761	81740041	211	5.44	2	81738761-81738875	81739946-81740041
TU4064	chr1	81743632	81746639	553	8.07	4	81743632-81743803	81744895-81745021	81745909-81746039	81746517-81746639
TU4065	chr1	81757266	81757464	180	3.00	2	81757266-81757355	81757375-81757464
TU4066	chr1	81762090	81762303	180	2.00	2	81762090-81762179	81762214-81762303
TU4067	chr1	81764149	81764350	180	3.00	2	81764149-81764238	81764261-81764350
TU4068	chr1	81773443	81773643	180	2.00	2	81773443-81773532	81773554-81773643
TU4069	chr1	81776718	81776915	170	2.00	2	81776718-81776805	81776834-81776915
TU4070	chr1	81784387	81784578	180	2.09	2	81784387-81784476	81784489-81784578
TU4071	chr1	81789989	81792387	363	6.34	2	81789989-81790269	81792306-81792387
TU4072	chr1	81832643	81832829	180	2.00	2	81832643-81832732	81832740-81832829
TU4073	chr1	82030444	82030799	302	2.44	3	82030444-82030533	82030550-82030704	82030743-82030799
TU4074	chr1	82193889	82206424	375	3.75	4	82193889-82194019	82196301-82196378	82203502-82203577	82206335-82206424
TU4075	chr1	82194273	82194447	164	2.00	2	82194273-82194362	82194374-82194447
TU4076	chr1	82196859	82197039	180	2.00	2	82196859-82196948	82196950-82197039
TU4077	chr1	82282562	82282748	167	2.00	2	82282562-82282650	82282671-82282748
TU4078	chr1	83360977	83361163	180	2.00	2	83360977-83361066	83361074-83361163
TU4079	chr1	83451917	83452106	160	2.00	2	83451917-83452006	83452037-83452106
TU4080	chr1	83526353	83527716	1331	25.79	2	83526353-83527600	83527634-83527716
TU4081	chr1	83527968	83529147	1171	7.68	2	83527968-83528850	83528860-83529147
TU4082	chr1	83600277	83600465	180	2.00	2	83600277-83600366	83600376-83600465
TU4083	chr1	83602995	83603188	180	2.86	2	83602995-83603084	83603099-83603188
TU4084	chr1	83604031	83625868	2188	30.48	16	83604031-83604271	83604935-83604994	83607893-83608132	83608145-83608234	83608934-83609154	83610170-83610279	83610517-83610662	83615215-83615329	83615423-83615504	83618511-83618652	83621071-83621311	83621404-83621472	83621530-83621676	83622142-83622216	83624540-83624658	83625779-83625868
TU4085	chr1	83609547	83609742	180	5.34	2	83609547-83609636	83609653-83609742
TU4086	chr1	83611342	83611540	180	2.00	2	83611342-83611431	83611451-83611540
TU4087	chr1	83613766	83613952	180	4.00	2	83613766-83613855	83613863-83613952
TU4088	chr1	83614749	83614941	180	2.00	2	83614749-83614838	83614852-83614941
TU4089	chr1	83616383	83616579	180	3.00	2	83616383-83616472	83616490-83616579
TU4090	chr1	83620211	83620425	180	2.64	2	83620211-83620300	83620336-83620425
TU4091	chr1	83623494	83623682	180	2.50	2	83623494-83623583	83623593-83623682
TU4092	chr1	83636053	83636243	180	2.00	2	83636053-83636142	83636154-83636243
TU4093	chr1	83690275	83690466	180	3.00	2	83690275-83690364	83690377-83690466
TU4094	chr1	83692203	83692409	180	4.00	2	83692203-83692292	83692320-83692409
TU4095	chr1	83692720	83693182	454	5.34	2	83692720-83693081	83693091-83693182
TU4096	chr1	83693271	83694127	734	5.23	3	83693271-83693804	83693912-83694014	83694031-83694127
TU4097	chr1	83694137	83698296	297	3.29	3	83694137-83694230	83695111-83695171	83698155-83698296
TU4098	chr1	83694783	83694984	180	2.00	2	83694783-83694872	83694895-83694984
TU4099	chr1	83695503	83695699	180	2.00	2	83695503-83695592	83695610-83695699
TU4100	chr1	83699788	83699994	180	2.00	2	83699788-83699877	83699905-83699994
TU4101	chr1	83701148	83701341	180	2.00	2	83701148-83701237	83701252-83701341
TU4102	chr1	83704384	83704591	180	2.04	2	83704384-83704473	83704502-83704591
TU4103	chr1	83707005	83707198	180	2.99	2	83707005-83707094	83707109-83707198
TU4104	chr1	83708825	83709020	180	2.00	2	83708825-83708914	83708931-83709020
TU4105	chr1	83710080	83710267	180	2.00	2	83710080-83710169	83710178-83710267
TU4106	chr1	83712271	83712469	180	3.00	2	83712271-83712360	83712380-83712469
TU4107	chr1	83712851	83713036	180	3.00	2	83712851-83712940	83712947-83713036
TU4108	chr1	83714495	83714695	180	2.00	2	83714495-83714584	83714606-83714695
TU4109	chr1	83719099	83719286	180	2.00	2	83719099-83719188	83719197-83719286
TU4110	chr1	83721880	83722076	180	2.81	2	83721880-83721969	83721987-83722076
TU4111	chr1	83723419	83723818	387	4.64	3	83723419-83723508	83723511-83723622	83723634-83723818
TU4112	chr1	83723929	83724144	216	3.37	1	83723929-83724144
TU4113	chr1	83724718	83724927	200	7.72	2	83724718-83724810	83724821-83724927
TU4114	chr1	83726384	83726789	344	3.63	2	83726384-83726438	83726501-83726789
TU4115	chr1	83727219	83727405	180	2.00	2	83727219-83727308	83727316-83727405
TU4116	chr1	83728671	83728876	180	2.00	2	83728671-83728760	83728787-83728876
TU4117	chr1	83729312	83729518	180	3.22	2	83729312-83729401	83729429-83729518
TU4118	chr1	83733837	83734046	189	3.81	2	83733837-83733928	83733950-83734046
TU4119	chr1	83734902	83735108	180	3.00	2	83734902-83734991	83735019-83735108
TU4120	chr1	83740215	83740406	153	2.00	2	83740215-83740284	83740324-83740406
TU4121	chr1	83743810	83744007	161	2.00	2	83743810-83743897	83743935-83744007
TU4122	chr1	83744014	83744207	180	2.06	2	83744014-83744103	83744118-83744207
TU4123	chr1	83744498	83744695	173	4.76	2	83744498-83744569	83744595-83744695
TU4124	chr1	83746378	83746577	191	4.08	2	83746378-83746478	83746488-83746577
TU4125	chr1	83747235	83747589	330	3.24	3	83747235-83747324	83747338-83747487	83747500-83747589
TU4126	chr1	83747751	83747937	180	3.00	2	83747751-83747840	83747848-83747937
TU4127	chr1	83748969	83749172	180	3.07	2	83748969-83749058	83749083-83749172
TU4128	chr1	83749424	83749612	180	2.00	2	83749424-83749513	83749523-83749612
TU4129	chr1	83751124	83751329	180	2.01	2	83751124-83751213	83751240-83751329
TU4130	chr1	83754995	83755173	179	2.01	1	83754995-83755173
TU4131	chr1	83756802	83757008	180	2.00	2	83756802-83756891	83756919-83757008
TU4132	chr1	83760394	83760581	180	3.00	2	83760394-83760483	83760492-83760581
TU4133	chr1	83762100	83762313	180	2.00	2	83762100-83762189	83762224-83762313
TU4134	chr1	83762766	83762963	180	2.91	2	83762766-83762855	83762874-83762963
TU4135	chr1	83763084	83763452	352	3.58	3	83763084-83763173	83763185-83763356	83763363-83763452
TU4136	chr1	83764803	83764996	180	2.00	2	83764803-83764892	83764907-83764996
TU4137	chr1	83765311	83765618	280	2.87	3	83765311-83765400	83765419-83765518	83765529-83765618
TU4138	chr1	83767196	83767394	180	3.01	2	83767196-83767285	83767305-83767394
TU4139	chr1	83767590	83767804	196	4.63	2	83767590-83767679	83767699-83767804
TU4140	chr1	83767984	83768180	177	2.00	2	83767984-83768070	83768091-83768180
TU4141	chr1	83768339	83768609	271	4.32	1	83768339-83768609
TU4142	chr1	83770026	83770229	204	3.57	1	83770026-83770229
TU4143	chr1	83771544	83771783	240	5.25	1	83771544-83771783
TU4144	chr1	83771826	83772182	330	4.02	2	83771826-83772065	83772093-83772182
TU4145	chr1	83772186	83772373	157	2.00	2	83772186-83772268	83772300-83772373
TU4146	chr1	83772522	83773017	414	3.94	4	83772522-83772613	83772640-83772730	83772769-83772909	83772928-83773017
TU4147	chr1	83774475	83774739	265	4.41	1	83774475-83774739
TU4148	chr1	83776438	83776749	284	3.72	3	83776438-83776529	83776554-83776655	83776660-83776749
TU4149	chr1	83777336	83777645	276	3.35	3	83777336-83777425	83777451-83777546	83777556-83777645
TU4150	chr1	83778776	83778980	180	2.51	2	83778776-83778865	83778891-83778980
TU4151	chr1	83779173	83779563	348	2.60	3	83779173-83779262	83779285-83779452	83779474-83779563
TU4152	chr1	83780224	83780416	180	2.45	2	83780224-83780313	83780327-83780416
TU4153	chr1	83780971	83781180	207	8.41	2	83780971-83781068	83781072-83781180
TU4154	chr1	83781503	83781688	180	2.87	2	83781503-83781592	83781599-83781688
TU4155	chr1	83782644	83782848	180	2.38	2	83782644-83782733	83782759-83782848
TU4156	chr1	83783287	83783486	180	2.12	2	83783287-83783376	83783397-83783486
TU4157	chr1	83783837	83784417	568	4.09	2	83783837-83784086	83784100-83784417
TU4158	chr1	83784631	83784886	256	4.54	1	83784631-83784886
TU4159	chr1	83785080	83785297	218	3.50	1	83785080-83785297
TU4160	chr1	83785311	83785699	374	3.97	2	83785311-83785594	83785610-83785699
TU4161	chr1	83785711	83786349	639	6.31	1	83785711-83786349
TU4162	chr1	83786567	83786982	416	3.24	1	83786567-83786982
TU4163	chr1	83787114	83788039	867	4.50	5	83787114-83787520	83787544-83787639	83787641-83787771	83787791-83787933	83787950-83788039
TU4164	chr1	83788214	83788698	456	3.28	3	83788214-83788299	83788309-83788588	83788609-83788698
TU4165	chr1	83788830	83789267	387	4.76	2	83788830-83789171	83789223-83789267
TU4166	chr1	83789790	83790736	868	3.99	4	83789790-83790255	83790263-83790440	83790487-83790615	83790642-83790736
TU4167	chr1	83790995	83791189	180	2.00	2	83790995-83791084	83791100-83791189
TU4168	chr1	83791439	83792094	590	4.89	4	83791439-83791518	83791562-83791805	83791812-83791987	83792005-83792094
TU4169	chr1	83792723	83792931	199	4.46	2	83792723-83792831	83792842-83792931
TU4170	chr1	83793050	83793348	299	4.12	1	83793050-83793348
TU4171	chr1	83793663	83794037	374	8.21	2	83793663-83793755	83793757-83794037
TU4172	chr1	83794376	83794572	187	3.12	2	83794376-83794465	83794476-83794572
TU4173	chr1	83794701	83795047	314	3.39	3	83794701-83794794	83794798-83794927	83794958-83795047
TU4174	chr1	83795171	83795873	667	5.67	3	83795171-83795260	83795274-83795557	83795581-83795873
TU4175	chr1	83796213	83796792	561	4.38	2	83796213-83796309	83796329-83796792
TU4176	chr1	83796912	83797095	180	2.00	2	83796912-83797001	83797006-83797095
TU4177	chr1	83797752	83798026	275	3.27	1	83797752-83798026
TU4178	chr1	83799743	83799945	180	3.00	2	83799743-83799832	83799856-83799945
TU4179	chr1	83800764	83801058	231	2.60	3	83800764-83800853	83800875-83800964	83801008-83801058
TU4180	chr1	83802574	83802776	180	2.00	2	83802574-83802663	83802687-83802776
TU4181	chr1	83803906	83804101	180	2.00	2	83803906-83803995	83804012-83804101
TU4182	chr1	83804839	83805032	180	2.00	2	83804839-83804928	83804943-83805032
TU4183	chr1	83814410	83814602	180	3.00	2	83814410-83814499	83814513-83814602
TU4184	chr1	83829044	83829234	180	2.00	2	83829044-83829133	83829145-83829234
TU4185	chr1	83829642	83829846	170	2.00	2	83829642-83829731	83829767-83829846
TU4186	chr1	83830894	83831095	180	2.00	2	83830894-83830983	83831006-83831095
TU4187	chr1	83831100	83831294	180	2.00	2	83831100-83831189	83831205-83831294
TU4188	chr1	83833755	83833951	180	2.43	2	83833755-83833844	83833862-83833951
TU4189	chr1	83835370	83835564	195	4.80	1	83835370-83835564
TU4190	chr1	83835579	83835765	180	3.00	2	83835579-83835668	83835676-83835765
TU4191	chr1	83836339	83836525	180	2.00	2	83836339-83836428	83836436-83836525
TU4192	chr1	83836614	83836920	291	2.47	3	83836614-83836694	83836707-83836826	83836831-83836920
TU4193	chr1	83837759	83838246	376	4.07	4	83837759-83837848	83837865-83837966	83838051-83838144	83838157-83838246
TU4194	chr1	83838422	83838598	153	2.02	2	83838422-83838511	83838536-83838598
TU4195	chr1	83840597	83840825	226	5.06	2	83840597-83840706	83840710-83840825
TU4196	chr1	83845403	83845604	202	2.91	1	83845403-83845604
TU4197	chr1	83846206	83846400	180	2.00	2	83846206-83846295	83846311-83846400
TU4198	chr1	83846746	83846932	158	2.00	2	83846746-83846823	83846853-83846932
TU4199	chr1	83849203	83849669	358	2.37	4	83849203-83849292	83849307-83849396	83849475-83849564	83849582-83849669
TU4200	chr1	83850966	83851215	231	2.31	2	83850966-83851109	83851129-83851215
TU4201	chr1	83852786	83853051	266	6.77	1	83852786-83853051
TU4202	chr1	83855100	83855492	269	2.38	3	83855100-83855181	83855216-83855354	83855445-83855492
TU4203	chr1	83858449	83858639	180	2.68	2	83858449-83858538	83858550-83858639
TU4204	chr1	83859264	83859416	153	2.05	1	83859264-83859416
TU4205	chr1	83860414	83860654	241	4.02	1	83860414-83860654
TU4206	chr1	83861160	83861360	180	3.11	2	83861160-83861249	83861271-83861360
TU4207	chr1	83861630	83861808	179	3.52	1	83861630-83861808
TU4208	chr1	83862835	83863028	180	2.16	2	83862835-83862924	83862939-83863028
TU4209	chr1	83863151	83863355	180	5.00	2	83863151-83863240	83863266-83863355
TU4210	chr1	83863583	83863919	270	2.35	3	83863583-83863672	83863712-83863801	83863830-83863919
TU4211	chr1	83864571	83864766	180	2.00	2	83864571-83864660	83864677-83864766
TU4212	chr1	83864837	83865037	181	5.54	2	83864837-83864927	83864948-83865037
TU4213	chr1	83866135	83866327	151	2.00	2	83866135-83866223	83866266-83866327
TU4214	chr1	83867793	83867988	180	2.49	2	83867793-83867882	83867899-83867988
TU4215	chr1	83868147	83868493	323	2.43	3	83868147-83868227	83868248-83868399	83868404-83868493
TU4216	chr1	83868610	83868803	180	2.00	2	83868610-83868699	83868714-83868803
TU4217	chr1	83869027	83869303	264	3.82	2	83869027-83869195	83869209-83869303
TU4218	chr1	83869821	83870024	180	4.00	2	83869821-83869910	83869935-83870024
TU4219	chr1	83896805	83896994	180	3.00	2	83896805-83896894	83896905-83896994
TU4220	chr1	83899761	83899955	180	6.00	2	83899761-83899850	83899866-83899955
TU4221	chr1	83902862	83903064	178	2.00	2	83902862-83902951	83902977-83903064
TU4222	chr1	83914361	83914565	180	2.00	2	83914361-83914450	83914476-83914565
TU4223	chr1	85583092	85583280	180	2.00	2	85583092-85583181	85583191-85583280
TU4224	chr1	85722775	85734150	411	3.63	4	85722775-85722925	85730098-85730190	85731856-85731932	85734061-85734150
TU4225	chr1	85760818	85761022	180	2.00	2	85760818-85760907	85760933-85761022
TU4226	chr1	85780565	85780773	180	2.00	2	85780565-85780654	85780684-85780773
TU4227	chr1	85798791	85798994	180	2.14	2	85798791-85798880	85798905-85798994
TU4228	chr1	85803860	85804060	180	3.29	2	85803860-85803949	85803971-85804060
TU4229	chr1	85804639	85804823	180	2.11	2	85804639-85804728	85804734-85804823
TU4230	chr1	85805043	85805235	183	3.88	2	85805043-85805132	85805143-85805235
TU4231	chr1	85805358	85805563	200	6.30	2	85805358-85805447	85805454-85805563
TU4232	chr1	85805798	85806001	180	2.49	2	85805798-85805887	85805912-85806001
TU4233	chr1	85806539	85806732	180	2.00	2	85806539-85806628	85806643-85806732
TU4234	chr1	85807048	85807248	180	2.00	2	85807048-85807137	85807159-85807248
TU4235	chr1	85807363	85807564	180	2.87	2	85807363-85807452	85807475-85807564
TU4236	chr1	85808014	85808207	180	2.00	2	85808014-85808103	85808118-85808207
TU4237	chr1	85810192	85810404	180	2.00	2	85810192-85810281	85810315-85810404
TU4238	chr1	85810441	85810640	180	3.00	2	85810441-85810530	85810551-85810640
TU4239	chr1	85811069	85811252	180	2.00	2	85811069-85811158	85811163-85811252
TU4240	chr1	85814348	85814540	180	2.47	2	85814348-85814437	85814451-85814540
TU4241	chr1	85817481	85817681	193	3.31	2	85817481-85817583	85817592-85817681
TU4242	chr1	85819821	85819987	163	2.01	2	85819821-85819910	85819915-85819987
TU4243	chr1	85823794	85824140	312	2.31	3	85823794-85823883	85823904-85824035	85824051-85824140
TU4244	chr1	85829687	85829869	180	2.00	2	85829687-85829776	85829780-85829869
TU4245	chr1	85831613	85834092	243	14.96	3	85831613-85831653	85831685-85831779	85833986-85834092
TU4246	chr1	85834311	85834509	180	4.33	2	85834311-85834400	85834420-85834509
TU4247	chr1	85834733	85835121	343	2.62	3	85834733-85834822	85834845-85835007	85835032-85835121
TU4248	chr1	85837856	85838043	180	2.00	2	85837856-85837945	85837954-85838043
TU4249	chr1	85839808	85840004	180	2.00	2	85839808-85839897	85839915-85840004
TU4250	chr1	85842505	85842701	180	2.00	2	85842505-85842594	85842612-85842701
TU4251	chr1	85844233	85857091	597	14.90	4	85844233-85844343	85845450-85845607	85849940-85850110	85856935-85857091
TU4252	chr1	85857570	85857770	176	4.00	2	85857570-85857659	85857685-85857770
TU4253	chr1	85882766	85882952	178	3.00	2	85882766-85882853	85882863-85882952
TU4254	chr1	85883843	85884431	567	32.20	2	85883843-85883926	85883949-85884431
TU4255	chr1	86070110	86070399	290	4.41	1	86070110-86070399
TU4256	chr1	86072160	86072343	175	2.00	2	86072160-86072249	86072259-86072343
TU4257	chr1	86155229	86155420	180	2.00	2	86155229-86155318	86155331-86155420
TU4258	chr1	86156317	86156526	180	3.00	2	86156317-86156406	86156437-86156526
TU4259	chr1	86177041	86181764	246	5.47	2	86177041-86177233	86181712-86181764
TU4260	chr1	86179954	86180138	180	2.00	2	86179954-86180043	86180049-86180138
TU4261	chr1	86181904	86182310	406	7.60	2	86181904-86182219	86182221-86182310
TU4262	chr1	86182441	86182667	218	4.15	2	86182441-86182536	86182546-86182667
TU4263	chr1	86182706	86182921	205	11.50	2	86182706-86182811	86182823-86182921
TU4264	chr1	86182982	86183326	339	4.73	2	86182982-86183071	86183078-86183326
TU4265	chr1	86183361	86183555	180	2.00	2	86183361-86183450	86183466-86183555
TU4266	chr1	86184466	86184898	412	5.68	2	86184466-86184787	86184809-86184898
TU4267	chr1	86184967	86185169	182	3.97	2	86184967-86185056	86185078-86185169
TU4268	chr1	86185285	86185564	280	4.68	1	86185285-86185564
TU4269	chr1	86186022	86186225	193	3.21	2	86186022-86186121	86186133-86186225
TU4270	chr1	86186657	86186808	152	3.54	1	86186657-86186808
TU4271	chr1	86229690	86229904	180	4.00	2	86229690-86229779	86229815-86229904
TU4272	chr1	86283875	86284120	233	4.24	2	86283875-86283983	86283997-86284120
TU4273	chr1	86284183	86284909	658	5.41	2	86284183-86284653	86284723-86284909
TU4274	chr1	86285326	86285516	180	2.00	2	86285326-86285415	86285427-86285516
TU4275	chr1	86286395	86286590	180	2.50	2	86286395-86286484	86286501-86286590
TU4276	chr1	86287228	86287395	150	2.07	2	86287228-86287287	86287306-86287395
TU4277	chr1	86824637	86824843	180	3.00	2	86824637-86824726	86824754-86824843
TU4278	chr1	89394416	89394610	180	3.00	2	89394416-89394505	89394521-89394610
TU4279	chr1	89480122	89480310	166	2.00	2	89480122-89480198	89480222-89480310
TU4280	chr1	89482141	89482343	180	2.00	2	89482141-89482230	89482254-89482343
TU4281	chr1	89624488	89624692	180	2.00	2	89624488-89624577	89624603-89624692
TU4282	chr1	90566433	90566637	180	3.00	2	90566433-90566522	90566548-90566637
TU4283	chr1	90694746	90695020	275	3.44	1	90694746-90695020
TU4284	chr1	90696830	90697037	180	3.00	2	90696830-90696919	90696948-90697037
TU4285	chr1	90700745	90700943	180	3.00	2	90700745-90700834	90700854-90700943
TU4286	chr1	90702767	90702965	180	2.00	2	90702767-90702856	90702876-90702965
TU4287	chr1	90707745	90707941	180	2.00	2	90707745-90707834	90707852-90707941
TU4288	chr1	90739107	90739297	180	2.00	2	90739107-90739196	90739208-90739297
TU4289	chr1	90767556	90767752	157	2.32	2	90767556-90767622	90767663-90767752
TU4290	chr1	90768923	90769119	180	4.00	2	90768923-90769012	90769030-90769119
TU4291	chr1	91352156	91352342	180	2.00	2	91352156-91352245	91352253-91352342
TU4292	chr1	91386088	91386490	384	3.27	3	91386088-91386183	91386188-91386387	91386403-91386490
TU4293	chr1	91386499	91386793	295	4.24	1	91386499-91386793
TU4294	chr1	91387202	91387588	349	2.91	3	91387202-91387391	91387406-91387495	91387520-91387588
TU4295	chr1	91402162	91402356	180	2.00	2	91402162-91402251	91402267-91402356
TU4296	chr1	91407728	91407945	180	2.00	2	91407728-91407817	91407856-91407945
TU4297	chr1	91567346	91567562	180	2.00	2	91567346-91567435	91567473-91567562
TU4298	chr1	91634838	91635023	180	2.00	2	91634838-91634927	91634934-91635023
TU4299	chr1	91841635	91841846	180	2.32	2	91841635-91841724	91841757-91841846
TU4300	chr1	91842703	91842894	182	4.74	2	91842703-91842792	91842803-91842894
TU4301	chr1	91855139	91855336	180	2.97	2	91855139-91855228	91855247-91855336
TU4302	chr1	91860193	91860392	180	2.00	2	91860193-91860282	91860303-91860392
TU4303	chr1	91860907	91861106	180	3.00	2	91860907-91860996	91861017-91861106
TU4304	chr1	91874195	91874393	180	2.00	2	91874195-91874284	91874304-91874393
TU4305	chr1	91874926	91875109	180	2.00	2	91874926-91875015	91875020-91875109
TU4306	chr1	91877353	91877542	180	2.00	2	91877353-91877442	91877453-91877542
TU4307	chr1	94535409	94535622	180	2.00	2	94535409-94535498	94535533-94535622
TU4308	chr1	94537466	94537667	180	2.00	2	94537466-94537555	94537578-94537667
TU4309	chr1	95487265	95487456	180	2.00	2	95487265-95487354	95487367-95487456
TU4310	chr1	95488422	95488620	174	2.00	2	95488422-95488508	95488534-95488620
TU4311	chr1	95489451	95489672	222	3.05	1	95489451-95489672
TU4312	chr1	95489695	95489908	202	2.96	2	95489695-95489784	95489797-95489908
TU4313	chr1	95490824	95491018	186	5.12	2	95490824-95490914	95490924-95491018
TU4314	chr1	95491598	95491893	285	3.79	3	95491598-95491687	95491693-95491797	95491804-95491893
TU4315	chr1	95491898	95492081	161	2.00	2	95491898-95491985	95492009-95492081
TU4316	chr1	95493290	95493480	180	2.94	2	95493290-95493379	95493391-95493480
TU4317	chr1	95494132	95494383	252	4.40	1	95494132-95494383
TU4318	chr1	95494485	95494643	157	2.66	2	95494485-95494577	95494580-95494643
TU4319	chr1	95495032	95495344	264	5.65	3	95495032-95495092	95495140-95495236	95495239-95495344
TU4320	chr1	95495743	95496049	290	3.46	2	95495743-95495794	95495812-95496049
TU4321	chr1	95496159	95496350	180	3.00	2	95496159-95496248	95496261-95496350
TU4322	chr1	95496474	95496659	186	4.35	1	95496474-95496659
TU4323	chr1	95506532	95506939	408	20.06	1	95506532-95506939
TU4324	chr1	95508912	95509121	201	2.31	2	95508912-95509022	95509032-95509121
TU4325	chr1	95510065	95510252	180	2.00	2	95510065-95510154	95510163-95510252
TU4326	chr1	95510408	95510702	276	3.22	3	95510408-95510497	95510511-95510606	95510613-95510702
TU4327	chr1	95511814	95512003	180	2.97	2	95511814-95511903	95511914-95512003
TU4328	chr1	95512393	95512606	208	9.52	2	95512393-95512506	95512513-95512606
TU4329	chr1	95521486	95522068	583	11.19	1	95521486-95522068
TU4330	chr1	95523253	95523451	173	2.00	2	95523253-95523342	95523369-95523451
TU4331	chr1	95551223	95551413	180	2.00	2	95551223-95551312	95551324-95551413
TU4332	chr1	95552281	95552537	257	3.41	1	95552281-95552537
TU4333	chr1	95553862	95554047	184	4.65	2	95553862-95553953	95553956-95554047
TU4334	chr1	95555381	95555567	180	2.00	2	95555381-95555470	95555478-95555567
TU4335	chr1	95555978	95556199	222	4.05	1	95555978-95556199
TU4336	chr1	95556771	95556967	180	2.00	2	95556771-95556860	95556878-95556967
TU4337	chr1	95558071	95558272	180	2.87	2	95558071-95558160	95558183-95558272
TU4338	chr1	95560041	95560214	174	2.93	1	95560041-95560214
TU4339	chr1	95561850	95562281	394	3.17	4	95561850-95561939	95561953-95562074	95562087-95562178	95562192-95562281
TU4340	chr1	95562456	95562768	308	7.00	2	95562456-95562673	95562679-95562768
TU4341	chr1	95564925	95565123	180	3.93	2	95564925-95565014	95565034-95565123
TU4342	chr1	95565428	95565626	180	3.00	2	95565428-95565517	95565537-95565626
TU4343	chr1	95567465	95567663	180	2.00	2	95567465-95567554	95567574-95567663
TU4344	chr1	95568049	95568241	180	3.00	2	95568049-95568138	95568152-95568241
TU4345	chr1	95568889	95569079	191	3.18	1	95568889-95569079
TU4346	chr1	95569962	95570156	195	4.36	1	95569962-95570156
TU4347	chr1	95570770	95570961	180	2.00	2	95570770-95570859	95570872-95570961
TU4348	chr1	95571468	95571680	180	2.44	2	95571468-95571557	95571591-95571680
TU4349	chr1	95571740	95571965	221	4.77	2	95571740-95571855	95571861-95571965
TU4350	chr1	95572500	95572686	180	2.00	2	95572500-95572589	95572597-95572686
TU4351	chr1	95572898	95573083	180	2.44	2	95572898-95572987	95572994-95573083
TU4352	chr1	95574588	95574779	173	2.00	2	95574588-95574672	95574692-95574779
TU4353	chr1	95575442	95575854	357	2.67	3	95575442-95575531	95575562-95575739	95575766-95575854
TU4354	chr1	95578609	95578789	180	2.03	2	95578609-95578698	95578700-95578789
TU4355	chr1	95579162	95579351	188	3.83	2	95579162-95579258	95579261-95579351
TU4356	chr1	95580134	95580529	365	3.64	3	95580134-95580223	95580244-95580420	95580432-95580529
TU4357	chr1	95581663	95581865	180	2.00	2	95581663-95581752	95581776-95581865
TU4358	chr1	95582819	95583016	180	2.50	2	95582819-95582908	95582927-95583016
TU4359	chr1	95584520	95584724	180	2.00	2	95584520-95584609	95584635-95584724
TU4360	chr1	95585254	95585579	293	3.69	3	95585254-95585343	95585349-95585461	95585490-95585579
TU4361	chr1	95586040	95586227	180	2.00	2	95586040-95586129	95586138-95586227
TU4362	chr1	95587464	95587661	180	2.00	2	95587464-95587553	95587572-95587661
TU4363	chr1	95587688	95587891	180	2.00	2	95587688-95587777	95587802-95587891
TU4364	chr1	95589016	95589217	186	4.35	2	95589016-95589111	95589128-95589217
TU4365	chr1	95591613	95591817	180	4.00	2	95591613-95591702	95591728-95591817
TU4366	chr1	95600230	95600432	180	2.00	2	95600230-95600319	95600343-95600432
TU4367	chr1	95600740	95601565	785	11.69	4	95600740-95600791	95600808-95600919	95600922-95601062	95601086-95601565
TU4368	chr1	95601727	95602179	453	15.09	1	95601727-95602179
TU4369	chr1	95602197	95602394	198	3.49	1	95602197-95602394
TU4370	chr1	95602548	95602799	252	32.14	1	95602548-95602799
TU4371	chr1	95603194	95603404	211	9.73	1	95603194-95603404
TU4372	chr1	95603618	95604830	1120	8.31	5	95603618-95603714	95603732-95603821	95603846-95604229	95604251-95604340	95604372-95604830
TU4373	chr1	95604836	95605379	517	5.65	2	95604836-95604936	95604964-95605379
TU4374	chr1	95605405	95606281	841	6.17	4	95605405-95605562	95605575-95606078	95606084-95606172	95606192-95606281
TU4375	chr1	95606321	95606529	203	3.88	2	95606321-95606410	95606417-95606529
TU4376	chr1	95606625	95607353	690	10.06	3	95606625-95606714	95606736-95606826	95606845-95607353
TU4377	chr1	95607361	95607567	196	7.90	2	95607361-95607461	95607473-95607567
TU4378	chr1	95607645	95607859	185	3.54	2	95607645-95607734	95607765-95607859
TU4379	chr1	95607890	95608115	216	5.89	2	95607890-95607999	95608010-95608115
TU4380	chr1	95608461	95608940	462	2.85	2	95608461-95608832	95608851-95608940
TU4381	chr1	95609000	95609931	880	7.76	3	95609000-95609268	95609297-95609391	95609416-95609931
TU4382	chr1	95610015	95610207	180	2.81	2	95610015-95610104	95610118-95610207
TU4383	chr1	95610217	95610407	180	2.90	2	95610217-95610306	95610318-95610407
TU4384	chr1	95610484	95610835	324	7.46	2	95610484-95610573	95610602-95610835
TU4385	chr1	95611105	95611449	345	10.41	1	95611105-95611449
TU4386	chr1	95611628	95612847	1193	7.63	4	95611628-95611726	95611731-95611830	95611851-95612754	95612758-95612847
TU4387	chr1	95613355	95613882	528	4.93	1	95613355-95613882
TU4388	chr1	95613959	95614291	326	7.47	2	95613959-95614190	95614198-95614291
TU4389	chr1	95618163	95618369	180	2.93	2	95618163-95618252	95618280-95618369
TU4390	chr1	95619228	95619510	283	65.83	1	95619228-95619510
TU4391	chr1	95619733	95619925	180	2.46	2	95619733-95619822	95619836-95619925
TU4392	chr1	95620187	95620392	192	8.41	2	95620187-95620281	95620296-95620392
TU4393	chr1	95620466	95620700	235	6.89	1	95620466-95620700
TU4394	chr1	95620884	95621350	454	4.15	2	95620884-95621247	95621261-95621350
TU4395	chr1	95621792	95622574	762	7.77	2	95621792-95622463	95622485-95622574
TU4396	chr1	95622671	95623263	548	4.20	3	95622671-95622760	95622785-95622906	95622928-95623263
TU4397	chr1	95623492	95623674	180	4.90	2	95623492-95623581	95623585-95623674
TU4398	chr1	95623716	95624194	477	3.68	2	95623716-95623810	95623813-95624194
TU4399	chr1	95624338	95624680	269	3.37	3	95624338-95624404	95624450-95624561	95624591-95624680
TU4400	chr1	95624733	95625526	789	6.04	2	95624733-95625011	95625017-95625526
TU4401	chr1	95625652	95625873	216	2.22	2	95625652-95625822	95625829-95625873
TU4402	chr1	95790199	95799751	450	9.34	4	95790199-95790295	95795901-95796014	95796711-95796882	95799685-95799751
TU4403	chr1	95793860	95794059	182	5.25	2	95793860-95793949	95793968-95794059
TU4404	chr1	95800064	95800489	426	10.96	1	95800064-95800489
TU4405	chr1	95800764	95801083	315	3.03	2	95800764-95800988	95800994-95801083
TU4406	chr1	95806726	95806916	180	2.00	2	95806726-95806815	95806827-95806916
TU4407	chr1	95814147	95814337	180	2.00	2	95814147-95814236	95814248-95814337
TU4408	chr1	95816928	95818515	288	13.23	2	95816928-95817015	95818316-95818515
TU4409	chr1	95863064	95863249	180	2.00	2	95863064-95863153	95863160-95863249
TU4410	chr1	95879911	95880113	180	2.00	2	95879911-95880000	95880024-95880113
TU4411	chr1	95883582	95883776	180	3.58	2	95883582-95883671	95883687-95883776
TU4412	chr1	95885757	95885966	180	2.00	2	95885757-95885846	95885877-95885966
TU4413	chr1	95890974	95901141	293	3.34	3	95890974-95891052	95891078-95891210	95901061-95901141
TU4414	chr1	95893643	95893830	180	3.00	2	95893643-95893732	95893741-95893830
TU4415	chr1	95901987	95902180	180	2.00	2	95901987-95902076	95902091-95902180
TU4416	chr1	95929436	95931188	166	2.00	2	95929436-95929524	95931112-95931188
TU4417	chr1	95938524	95938719	180	2.00	2	95938524-95938613	95938630-95938719
TU4418	chr1	95952942	95953307	159	2.00	2	95952942-95953014	95953222-95953307
TU4419	chr1	95958164	95961548	237	4.43	3	95958164-95958207	95958338-95958440	95961459-95961548
TU4420	chr1	95964243	95966300	158	4.53	2	95964243-95964310	95966211-95966300
TU4421	chr1	95984663	95984845	159	2.30	2	95984663-95984752	95984777-95984845
TU4422	chr1	97135049	97135260	175	2.00	2	97135049-97135136	97135174-97135260
TU4423	chr1	97271806	97271990	180	3.49	2	97271806-97271895	97271901-97271990
TU4424	chr1	97273098	97273316	199	4.03	2	97273098-97273206	97273227-97273316
TU4425	chr1	97273672	97274049	350	9.00	2	97273672-97273761	97273790-97274049
TU4426	chr1	97293487	97293679	180	4.00	2	97293487-97293576	97293590-97293679
TU4427	chr1	97311364	97315070	157	3.00	2	97311364-97311453	97315004-97315070
TU4428	chr1	97348562	97349574	187	2.55	2	97348562-97348619	97349446-97349574
TU4429	chr1	97433231	97433436	180	4.83	2	97433231-97433320	97433347-97433436
TU4430	chr1	97481939	97482135	180	2.00	2	97481939-97482028	97482046-97482135
TU4431	chr1	97490001	97490198	180	3.00	2	97490001-97490090	97490109-97490198
TU4432	chr1	97495409	97495602	180	3.00	2	97495409-97495498	97495513-97495602
TU4433	chr1	97503581	97503767	180	2.32	2	97503581-97503670	97503678-97503767
TU4434	chr1	97513093	97513308	193	4.50	2	97513093-97513182	97513206-97513308
TU4435	chr1	97528954	97529143	180	2.00	2	97528954-97529043	97529054-97529143
TU4436	chr1	97530386	97530619	225	2.40	2	97530386-97530475	97530485-97530619
TU4437	chr1	97530864	97531062	199	5.17	1	97530864-97531062
TU4438	chr1	97531124	97541275	583	6.31	4	97531124-97531285	97534795-97534957	97540147-97540349	97541221-97541275
TU4439	chr1	97532568	97532766	180	2.00	2	97532568-97532657	97532677-97532766
TU4440	chr1	97533674	97533866	180	4.00	2	97533674-97533763	97533777-97533866
TU4441	chr1	97534603	97534779	177	3.45	1	97534603-97534779
TU4442	chr1	97535236	97535438	180	2.00	2	97535236-97535325	97535349-97535438
TU4443	chr1	97537816	97538017	180	2.00	2	97537816-97537905	97537928-97538017
TU4444	chr1	97541679	97543610	488	8.59	4	97541679-97541884	97542786-97542914	97543446-97543502	97543515-97543610
TU4445	chr1	97545950	97551078	324	6.18	2	97545950-97546183	97550989-97551078
TU4446	chr1	97551438	97551637	200	5.80	1	97551438-97551637
TU4447	chr1	97555858	97556045	188	2.86	1	97555858-97556045
TU4448	chr1	97568556	97568891	336	417.01	1	97568556-97568891
TU4449	chr1	97606801	97611356	165	3.84	2	97606801-97606892	97611284-97611356
TU4450	chr1	97610804	97611009	180	2.00	2	97610804-97610893	97610920-97611009
TU4451	chr1	97613316	97613531	180	2.00	2	97613316-97613405	97613442-97613531
TU4452	chr1	97617773	97618578	711	317.21	2	97617773-97618016	97618112-97618578
TU4453	chr1	97634585	97634789	180	2.00	2	97634585-97634674	97634700-97634789
TU4454	chr1	97639557	97639766	180	2.00	2	97639557-97639646	97639677-97639766
TU4455	chr1	97690091	97690275	181	4.97	2	97690091-97690180	97690185-97690275
TU4456	chr1	98015245	98015625	362	2.98	2	98015245-98015516	98015536-98015625
TU4457	chr1	98016196	98016559	326	3.56	3	98016196-98016305	98016312-98016437	98016470-98016559
TU4458	chr1	98017073	98017281	180	2.44	2	98017073-98017162	98017192-98017281
TU4459	chr1	98017513	98017701	155	2.00	2	98017513-98017600	98017635-98017701
TU4460	chr1	98026857	98027060	180	2.00	2	98026857-98026946	98026971-98027060
TU4461	chr1	98027256	98027452	180	2.00	2	98027256-98027345	98027363-98027452
TU4462	chr1	98035790	98035990	180	4.78	2	98035790-98035879	98035901-98035990
TU4463	chr1	98039073	98039281	198	4.55	2	98039073-98039162	98039174-98039281
TU4464	chr1	98039703	98040142	440	7.99	1	98039703-98040142
TU4465	chr1	98041154	98041444	278	2.59	2	98041154-98041243	98041257-98041444
TU4466	chr1	98053957	98054151	180	2.00	2	98053957-98054046	98054062-98054151
TU4467	chr1	98100446	98100623	178	3.38	1	98100446-98100623
TU4468	chr1	98100820	98101035	178	2.43	2	98100820-98100909	98100948-98101035
TU4469	chr1	98101122	98101459	334	5.92	2	98101122-98101211	98101216-98101459
TU4470	chr1	98101824	98102098	275	3.27	1	98101824-98102098
TU4471	chr1	98103134	98103340	205	4.33	2	98103134-98103242	98103245-98103340
TU4472	chr1	98105157	98105506	345	4.64	3	98105157-98105246	98105251-98105408	98105410-98105506
TU4473	chr1	98105544	98105731	163	2.48	2	98105544-98105616	98105642-98105731
TU4474	chr1	98105846	98106161	316	5.11	1	98105846-98106161
TU4475	chr1	98106459	98106679	215	2.67	2	98106459-98106583	98106590-98106679
TU4476	chr1	98106729	98106936	199	2.27	2	98106729-98106875	98106885-98106936
TU4477	chr1	98106976	98107463	469	5.47	2	98106976-98107065	98107085-98107463
TU4478	chr1	98107591	98107800	182	2.47	2	98107591-98107680	98107709-98107800
TU4479	chr1	98108041	98108292	252	5.79	1	98108041-98108292
TU4480	chr1	98108820	98109022	203	4.88	1	98108820-98109022
TU4481	chr1	98109101	98109332	232	15.12	1	98109101-98109332
TU4482	chr1	98110215	98110429	191	3.64	2	98110215-98110307	98110332-98110429
TU4483	chr1	98110760	98110964	204	3.31	2	98110760-98110849	98110851-98110964
TU4484	chr1	98111226	98111426	172	2.45	2	98111226-98111315	98111345-98111426
TU4485	chr1	98111979	98112778	753	5.84	4	98111979-98112345	98112352-98112541	98112551-98112659	98112692-98112778
TU4486	chr1	98113686	98114083	366	3.33	2	98113686-98113775	98113808-98114083
TU4487	chr1	98114428	98114910	451	5.84	2	98114428-98114805	98114838-98114910
TU4488	chr1	98114943	98115144	183	2.95	2	98114943-98115032	98115052-98115144
TU4489	chr1	98115898	98116094	180	3.00	2	98115898-98115987	98116005-98116094
TU4490	chr1	98116837	98117034	180	2.50	2	98116837-98116926	98116945-98117034
TU4491	chr1	98118021	98118274	254	2.98	1	98118021-98118274
TU4492	chr1	98118331	98118533	197	3.20	2	98118331-98118437	98118444-98118533
TU4493	chr1	98121420	98121629	180	2.00	2	98121420-98121509	98121540-98121629
TU4494	chr1	98122981	98123220	240	3.00	1	98122981-98123220
TU4495	chr1	98123817	98124017	195	4.09	2	98123817-98123906	98123913-98124017
TU4496	chr1	98124447	98124649	180	2.66	2	98124447-98124536	98124560-98124649
TU4497	chr1	98127448	98127640	176	2.00	2	98127448-98127537	98127555-98127640
TU4498	chr1	98132894	98133094	180	2.97	2	98132894-98132983	98133005-98133094
TU4499	chr1	98135127	98135328	180	3.00	2	98135127-98135216	98135239-98135328
TU4500	chr1	98136245	98136423	179	2.51	1	98136245-98136423
TU4501	chr1	98136501	98136708	186	7.24	2	98136501-98136595	98136618-98136708
TU4502	chr1	98138948	98139151	181	4.70	2	98138948-98139038	98139062-98139151
TU4503	chr1	98141274	98141461	180	2.00	2	98141274-98141363	98141372-98141461
TU4504	chr1	98181951	98182145	180	2.00	2	98181951-98182040	98182056-98182145
TU4505	chr1	98182255	98182455	180	3.00	2	98182255-98182344	98182366-98182455
TU4506	chr1	98183038	98183240	180	4.00	2	98183038-98183127	98183151-98183240
TU4507	chr1	98192463	98192662	180	2.00	2	98192463-98192552	98192573-98192662
TU4508	chr1	98197060	98197266	180	2.42	2	98197060-98197149	98197177-98197266
TU4509	chr1	98200110	98200423	284	3.70	3	98200110-98200199	98200209-98200312	98200334-98200423
TU4510	chr1	98214415	98214602	180	2.00	2	98214415-98214504	98214513-98214602
TU4511	chr1	98214613	98214809	180	4.45	2	98214613-98214702	98214720-98214809
TU4512	chr1	98259068	98259281	175	2.00	2	98259068-98259157	98259197-98259281
TU4513	chr1	98259914	98260112	180	3.00	2	98259914-98260003	98260023-98260112
TU4514	chr1	98260651	98260843	192	3.65	2	98260651-98260752	98260754-98260843
TU4515	chr1	98262154	98262346	180	2.00	2	98262154-98262243	98262257-98262346
TU4516	chr1	98279941	98280124	180	2.00	2	98279941-98280030	98280035-98280124
TU4517	chr1	98280914	98281110	157	2.00	2	98280914-98280987	98281028-98281110
TU4518	chr1	98283504	98283689	180	2.00	2	98283504-98283593	98283600-98283689
TU4519	chr1	98290477	98290675	180	2.00	2	98290477-98290566	98290586-98290675
TU4520	chr1	98293795	98294009	180	2.79	2	98293795-98293884	98293920-98294009
TU4521	chr1	98295887	98296076	180	3.00	2	98295887-98295976	98295987-98296076
TU4522	chr1	98316138	98316348	180	2.00	2	98316138-98316227	98316259-98316348
TU4523	chr1	98316559	98316756	180	2.89	2	98316559-98316648	98316667-98316756
TU4524	chr1	98320051	98320316	230	2.20	2	98320051-98320190	98320227-98320316
TU4525	chr1	98320709	98320907	180	4.00	2	98320709-98320798	98320818-98320907
TU4526	chr1	98343519	98343724	180	2.00	2	98343519-98343608	98343635-98343724
TU4527	chr1	98347930	98348711	741	4.84	3	98347930-98348099	98348120-98348600	98348622-98348711
TU4528	chr1	98348732	98349291	499	3.93	3	98348732-98348821	98348878-98348986	98348992-98349291
TU4529	chr1	98349310	98349555	246	5.35	1	98349310-98349555
TU4530	chr1	98349612	98349800	184	3.38	2	98349612-98349701	98349707-98349800
TU4531	chr1	98349905	98350179	275	6.88	1	98349905-98350179
TU4532	chr1	98350234	98351026	780	5.11	2	98350234-98350923	98350937-98351026
TU4533	chr1	98351197	98351360	164	6.41	1	98351197-98351360
TU4534	chr1	98352041	98352233	180	2.00	2	98352041-98352130	98352144-98352233
TU4535	chr1	98359539	98359729	180	2.00	2	98359539-98359628	98359640-98359729
TU4536	chr1	98361118	98361321	180	2.00	2	98361118-98361207	98361232-98361321
TU4537	chr1	98365676	98366020	295	2.34	3	98365676-98365765	98365780-98365896	98365933-98366020
TU4538	chr1	98366737	98366913	171	2.02	2	98366737-98366817	98366824-98366913
TU4539	chr1	98369063	98369415	308	4.04	3	98369063-98369188	98369215-98369306	98369326-98369415
TU4540	chr1	98370586	98371006	315	2.72	3	98370586-98370677	98370711-98370856	98370930-98371006
TU4541	chr1	98372753	98372949	180	2.00	2	98372753-98372842	98372860-98372949
TU4542	chr1	98375137	98375337	201	4.50	1	98375137-98375337
TU4543	chr1	98377219	98377409	164	2.00	2	98377219-98377292	98377320-98377409
TU4544	chr1	98377737	98377919	180	2.00	2	98377737-98377826	98377830-98377919
TU4545	chr1	98378032	98378241	180	2.00	2	98378032-98378121	98378152-98378241
TU4546	chr1	98379849	98380040	180	3.86	2	98379849-98379938	98379951-98380040
TU4547	chr1	98380318	98380538	212	3.40	2	98380318-98380435	98380445-98380538
TU4548	chr1	98380935	98381300	288	3.39	3	98380935-98381024	98381034-98381176	98381246-98381300
TU4549	chr1	98381364	98381811	361	2.87	4	98381364-98381453	98381469-98381559	98381612-98381701	98381722-98381811
TU4550	chr1	98382109	98382315	180	2.00	2	98382109-98382198	98382226-98382315
TU4551	chr1	98383261	98383452	180	2.28	2	98383261-98383350	98383363-98383452
TU4552	chr1	98383479	98383792	300	5.33	2	98383479-98383688	98383703-98383792
TU4553	chr1	98384423	98384620	175	2.50	2	98384423-98384507	98384531-98384620
TU4554	chr1	98385372	98385571	188	6.56	2	98385372-98385461	98385474-98385571
TU4555	chr1	98385704	98385894	180	2.00	2	98385704-98385793	98385805-98385894
TU4556	chr1	98386474	98386807	318	3.27	2	98386474-98386563	98386580-98386807
TU4557	chr1	98386856	98387102	247	9.46	1	98386856-98387102
TU4558	chr1	98387932	98388129	189	4.97	2	98387932-98388030	98388040-98388129
TU4559	chr1	98388164	98388345	180	2.00	2	98388164-98388253	98388256-98388345
TU4560	chr1	98388419	98388616	180	2.00	2	98388419-98388508	98388527-98388616
TU4561	chr1	98388960	98389141	180	3.93	2	98388960-98389049	98389052-98389141
TU4562	chr1	98389592	98389858	267	3.81	1	98389592-98389858
TU4563	chr1	98390733	98391012	279	2.94	2	98390733-98390928	98390930-98391012
TU4564	chr1	98391442	98391638	180	4.79	2	98391442-98391531	98391549-98391638
TU4565	chr1	98391916	98392124	180	2.00	2	98391916-98392005	98392035-98392124
TU4566	chr1	98392405	98392616	180	2.49	2	98392405-98392494	98392527-98392616
TU4567	chr1	98402627	98402820	180	3.00	2	98402627-98402716	98402731-98402820
TU4568	chr1	98414994	98415188	180	2.00	2	98414994-98415083	98415099-98415188
TU4569	chr1	98419528	98419725	180	3.00	2	98419528-98419617	98419636-98419725
TU4570	chr1	98426774	98427054	257	4.32	2	98426774-98426940	98426965-98427054
TU4571	chr1	98429152	98429346	180	3.00	2	98429152-98429241	98429257-98429346
TU4572	chr1	98429477	98429781	272	3.87	3	98429477-98429566	98429581-98429672	98429692-98429781
TU4573	chr1	98430042	98430226	180	4.00	2	98430042-98430131	98430137-98430226
TU4574	chr1	98430714	98430957	241	3.33	2	98430714-98430863	98430867-98430957
TU4575	chr1	98431818	98432026	180	2.99	2	98431818-98431907	98431937-98432026
TU4576	chr1	98432470	98432737	268	4.57	1	98432470-98432737
TU4577	chr1	98433533	98433704	153	2.00	2	98433533-98433622	98433642-98433704
TU4578	chr1	98438224	98438424	175	2.00	2	98438224-98438313	98438340-98438424
TU4579	chr1	98438928	98439123	180	2.00	2	98438928-98439017	98439034-98439123
TU4580	chr1	98439157	98439349	180	2.37	2	98439157-98439246	98439260-98439349
TU4581	chr1	98446246	98446587	237	2.21	3	98446246-98446302	98446378-98446467	98446498-98446587
TU4582	chr1	98446945	98447130	180	2.94	2	98446945-98447034	98447041-98447130
TU4583	chr1	98447215	98447428	180	2.14	2	98447215-98447304	98447339-98447428
TU4584	chr1	98449127	98449329	180	2.99	2	98449127-98449216	98449240-98449329
TU4585	chr1	98449584	98449786	180	2.00	2	98449584-98449673	98449697-98449786
TU4586	chr1	98449797	98450008	180	2.00	2	98449797-98449886	98449919-98450008
TU4587	chr1	98450392	98450582	180	3.00	2	98450392-98450481	98450493-98450582
TU4588	chr1	98450728	98450942	180	2.96	2	98450728-98450817	98450853-98450942
TU4589	chr1	98451484	98451724	195	3.74	2	98451484-98451588	98451635-98451724
TU4590	chr1	98452448	98452692	245	3.86	1	98452448-98452692
TU4591	chr1	98452702	98453129	428	7.61	1	98452702-98453129
TU4592	chr1	98453189	98454969	1764	8.20	2	98453189-98453717	98453735-98454969
TU4593	chr1	98455068	98455294	175	2.04	2	98455068-98455197	98455250-98455294
TU4594	chr1	98455322	98456667	1247	7.80	8	98455322-98455411	98455443-98455536	98455543-98455666	98455681-98455794	98455796-98455918	98455925-98456241	98456256-98456550	98456578-98456667
TU4595	chr1	99313397	99314310	174	5.37	2	99313397-99313490	99314231-99314310
TU4596	chr1	99315276	99318909	191	2.42	2	99315276-99315376	99318820-99318909
TU4597	chr1	99328358	99328551	176	5.59	2	99328358-99328449	99328468-99328551
TU4598	chr1	99331550	99331766	217	10.03	1	99331550-99331766
TU4599	chr1	99358061	99360545	175	2.00	2	99358061-99358150	99360461-99360545
TU4600	chr1	99403629	99403823	174	10.74	2	99403629-99403718	99403740-99403823
TU4601	chr1	99404523	99404736	175	2.10	2	99404523-99404612	99404652-99404736
TU4602	chr1	99408555	99409017	443	8.33	2	99408555-99408644	99408665-99409017
TU4603	chr1	99412766	99414879	336	34.04	3	99412766-99412850	99413325-99413471	99414776-99414879
TU4604	chr1	99417105	99419171	177	45.67	2	99417105-99417183	99419074-99419171
TU4605	chr1	99425843	99434227	366	9.69	3	99425843-99426007	99426699-99426830	99434159-99434227
TU4606	chr1	99441486	99441688	180	2.00	2	99441486-99441575	99441599-99441688
TU4607	chr1	99442623	99442863	241	10.32	1	99442623-99442863
TU4608	chr1	99443120	99443334	184	3.76	2	99443120-99443213	99443245-99443334
TU4609	chr1	99445450	99445657	208	4.28	1	99445450-99445657
TU4610	chr1	99515367	99515956	338	4.41	2	99515367-99515527	99515780-99515956
TU4611	chr1	99516347	99519738	286	3.58	3	99516347-99516451	99518370-99518460	99519649-99519738
TU4612	chr1	99520638	99520837	200	4.75	1	99520638-99520837
TU4613	chr1	99523929	99524129	179	2.48	2	99523929-99524018	99524041-99524129
TU4614	chr1	99528434	99530393	154	3.44	2	99528434-99528523	99530330-99530393
TU4615	chr1	99532140	99532345	180	2.00	2	99532140-99532229	99532256-99532345
TU4616	chr1	99539084	99539285	180	3.00	2	99539084-99539173	99539196-99539285
TU4617	chr1	99579275	99579445	150	2.00	2	99579275-99579364	99579386-99579445
TU4618	chr1	99635860	99636046	180	2.00	2	99635860-99635949	99635957-99636046
TU4619	chr1	99639338	99639546	173	2.00	2	99639338-99639427	99639464-99639546
TU4620	chr1	99644364	99644567	180	3.00	2	99644364-99644453	99644478-99644567
TU4621	chr1	99644595	99644772	178	2.34	1	99644595-99644772
TU4622	chr1	99647642	99647832	180	3.00	2	99647642-99647731	99647743-99647832
TU4623	chr1	99650192	99650392	181	3.41	2	99650192-99650282	99650303-99650392
TU4624	chr1	99654042	99654241	180	3.31	2	99654042-99654131	99654152-99654241
TU4625	chr1	99661109	99661311	180	2.00	2	99661109-99661198	99661222-99661311
TU4626	chr1	99661977	99662172	180	3.00	2	99661977-99662066	99662083-99662172
TU4627	chr1	99669199	99669402	180	2.36	2	99669199-99669288	99669313-99669402
TU4628	chr1	99675036	99675237	180	2.46	2	99675036-99675125	99675148-99675237
TU4629	chr1	99687163	99687370	180	2.00	2	99687163-99687252	99687281-99687370
TU4630	chr1	99687732	99687918	180	2.00	2	99687732-99687821	99687829-99687918
TU4631	chr1	99688574	99688761	180	2.00	2	99688574-99688663	99688672-99688761
TU4632	chr1	99698699	99698896	180	2.00	2	99698699-99698788	99698807-99698896
TU4633	chr1	99718571	99718758	180	3.00	2	99718571-99718660	99718669-99718758
TU4634	chr1	99749525	99749708	158	2.44	2	99749525-99749614	99749641-99749708
TU4635	chr1	99754596	99755405	772	6.16	3	99754596-99754685	99754723-99755203	99755205-99755405
TU4636	chr1	99755421	99755706	282	2.70	2	99755421-99755510	99755515-99755706
TU4637	chr1	99756386	99756604	219	3.29	1	99756386-99756604
TU4638	chr1	99761299	99761587	276	3.06	2	99761299-99761484	99761498-99761587
TU4639	chr1	99790856	99791055	179	2.00	2	99790856-99790945	99790967-99791055
TU4640	chr1	99792823	99793043	179	2.00	2	99792823-99792912	99792955-99793043
TU4641	chr1	99794413	99794618	180	2.00	2	99794413-99794502	99794529-99794618
TU4642	chr1	99808296	99808486	180	3.00	2	99808296-99808385	99808397-99808486
TU4643	chr1	99822475	99822670	180	2.00	2	99822475-99822564	99822581-99822670
TU4644	chr1	99875855	99876066	212	4.03	1	99875855-99876066
TU4645	chr1	99876121	99876318	180	2.00	2	99876121-99876210	99876229-99876318
TU4646	chr1	99876398	99876613	178	2.00	2	99876398-99876487	99876526-99876613
TU4647	chr1	99879391	99879625	210	2.51	2	99879391-99879510	99879536-99879625
TU4648	chr1	99879712	99880002	291	6.18	1	99879712-99880002
TU4649	chr1	99880836	99881095	233	4.50	2	99880836-99880925	99880953-99881095
TU4650	chr1	99881712	99881900	180	3.00	2	99881712-99881801	99881811-99881900
TU4651	chr1	99882652	99882833	180	2.35	2	99882652-99882741	99882744-99882833
TU4652	chr1	99882864	99883048	152	2.00	2	99882864-99882934	99882968-99883048
TU4653	chr1	99883088	99883309	222	4.05	1	99883088-99883309
TU4654	chr1	99883455	99883667	170	2.29	2	99883455-99883544	99883588-99883667
TU4655	chr1	99884502	99884704	180	3.39	2	99884502-99884591	99884615-99884704
TU4656	chr1	99888146	99888329	180	2.69	2	99888146-99888235	99888240-99888329
TU4657	chr1	99888450	99888653	180	2.50	2	99888450-99888539	99888564-99888653
TU4658	chr1	99890944	99891153	180	2.00	2	99890944-99891033	99891064-99891153
TU4659	chr1	100785401	100785605	180	2.00	2	100785401-100785490	100785516-100785605
TU4660	chr1	100809048	100809251	180	2.00	2	100809048-100809137	100809162-100809251
TU4661	chr1	100814534	100814710	162	2.00	2	100814534-100814609	100814625-100814710
TU4662	chr1	100915289	100915478	180	2.00	2	100915289-100915378	100915389-100915478
TU4663	chr1	101073533	101073707	175	2.06	1	101073533-101073707
TU4664	chr1	101073900	101074095	176	2.00	2	101073900-101073986	101074007-101074095
TU4665	chr1	101084327	101084524	180	2.00	2	101084327-101084416	101084435-101084524
TU4666	chr1	101087716	101087899	160	2.29	2	101087716-101087785	101087810-101087899
TU4667	chr1	101088497	101088683	180	3.55	2	101088497-101088586	101088594-101088683
TU4668	chr1	101089150	101089432	283	3.86	1	101089150-101089432
TU4669	chr1	101089609	101089804	180	2.05	2	101089609-101089698	101089715-101089804
TU4670	chr1	101090263	101090456	180	2.42	2	101090263-101090352	101090367-101090456
TU4671	chr1	101092682	101093082	391	3.74	2	101092682-101092772	101092783-101093082
TU4672	chr1	101093289	101093486	180	2.21	2	101093289-101093378	101093397-101093486
TU4673	chr1	101093578	101093778	201	3.35	1	101093578-101093778
TU4674	chr1	101107061	101107257	180	2.00	2	101107061-101107150	101107168-101107257
TU4675	chr1	101107640	101107830	180	2.00	2	101107640-101107729	101107741-101107830
TU4676	chr1	101108567	101108760	180	3.46	2	101108567-101108656	101108671-101108760
TU4677	chr1	101308841	101309045	180	2.00	2	101308841-101308930	101308956-101309045
TU4678	chr1	101309930	101310108	179	2.21	1	101309930-101310108
TU4679	chr1	101312763	101312982	192	2.66	2	101312763-101312852	101312881-101312982
TU4680	chr1	101314157	101314362	180	3.61	2	101314157-101314246	101314273-101314362
TU4681	chr1	101319746	101319944	180	3.28	2	101319746-101319835	101319855-101319944
TU4682	chr1	101321563	101321761	199	2.79	1	101321563-101321761
TU4683	chr1	101322533	101322859	268	2.25	3	101322533-101322620	101322668-101322757	101322770-101322859
TU4684	chr1	101324328	101324538	175	2.00	2	101324328-101324417	101324454-101324538
TU4685	chr1	101325025	101325229	180	2.63	2	101325025-101325114	101325140-101325229
TU4686	chr1	101325927	101326127	180	2.38	2	101325927-101326016	101326038-101326127
TU4687	chr1	101327072	101327276	180	2.13	2	101327072-101327161	101327187-101327276
TU4688	chr1	101327868	101328061	180	4.00	2	101327868-101327957	101327972-101328061
TU4689	chr1	101329798	101330007	180	3.29	2	101329798-101329887	101329918-101330007
TU4690	chr1	101330099	101330311	180	2.00	2	101330099-101330188	101330222-101330311
TU4691	chr1	101331624	101331808	180	2.00	2	101331624-101331713	101331719-101331808
TU4692	chr1	101331996	101332380	345	3.39	3	101331996-101332085	101332104-101332268	101332291-101332380
TU4693	chr1	101333584	101333781	180	3.00	2	101333584-101333673	101333692-101333781
TU4694	chr1	101338458	101338672	180	2.00	2	101338458-101338547	101338583-101338672
TU4695	chr1	101338819	101339036	217	2.92	2	101338819-101338945	101338947-101339036
TU4696	chr1	101342993	101343231	212	2.58	2	101342993-101343114	101343142-101343231
TU4697	chr1	101345043	101345252	180	3.33	2	101345043-101345132	101345163-101345252
TU4698	chr1	101345916	101346125	180	2.00	2	101345916-101346005	101346036-101346125
TU4699	chr1	101347825	101348027	158	2.43	2	101347825-101347914	101347960-101348027
TU4700	chr1	101363158	101363370	180	2.00	2	101363158-101363247	101363281-101363370
TU4701	chr1	101363416	101363615	180	3.00	2	101363416-101363505	101363526-101363615
TU4702	chr1	101364507	101364699	180	2.00	2	101364507-101364596	101364610-101364699
TU4703	chr1	101384859	101385043	174	2.35	2	101384859-101384948	101384960-101385043
TU4704	chr1	101389986	101390183	180	3.00	2	101389986-101390075	101390094-101390183
TU4705	chr1	101398818	101399015	180	4.00	2	101398818-101398907	101398926-101399015
TU4706	chr1	101401414	101401615	180	2.00	2	101401414-101401503	101401526-101401615
TU4707	chr1	101409484	101409672	180	2.00	2	101409484-101409573	101409583-101409672
TU4708	chr1	101412988	101413193	180	2.00	2	101412988-101413077	101413104-101413193
TU4709	chr1	101414740	101414931	180	2.00	2	101414740-101414829	101414842-101414931
TU4710	chr1	101419971	101420179	209	2.78	1	101419971-101420179
TU4711	chr1	101420999	101421355	336	2.68	3	101420999-101421088	101421103-101421258	101421266-101421355
TU4712	chr1	101422702	101422998	273	4.53	3	101422702-101422793	101422814-101422904	101422909-101422998
TU4713	chr1	101424378	101424584	175	2.90	2	101424378-101424469	101424502-101424584
TU4714	chr1	101424676	101424884	180	2.00	2	101424676-101424765	101424795-101424884
TU4715	chr1	101425601	101426119	459	2.55	4	101425601-101425690	101425705-101425863	101425885-101426004	101426030-101426119
TU4716	chr1	101427446	101427651	180	2.47	2	101427446-101427535	101427562-101427651
TU4717	chr1	101428336	101428531	180	2.32	2	101428336-101428425	101428442-101428531
TU4718	chr1	101431790	101431994	180	3.00	2	101431790-101431879	101431905-101431994
TU4719	chr1	101438500	101438703	180	2.00	2	101438500-101438589	101438614-101438703
TU4720	chr1	101438757	101438953	180	2.56	2	101438757-101438846	101438864-101438953
TU4721	chr1	101439019	101439204	180	2.00	2	101439019-101439108	101439115-101439204
TU4722	chr1	101440811	101441004	180	2.84	2	101440811-101440900	101440915-101441004
TU4723	chr1	101441784	101441986	180	3.00	2	101441784-101441873	101441897-101441986
TU4724	chr1	101442167	101442428	246	3.65	2	101442167-101442322	101442339-101442428
TU4725	chr1	101444304	101444682	346	2.08	2	101444304-101444393	101444427-101444682
TU4726	chr1	101445804	101446014	180	2.00	2	101445804-101445893	101445925-101446014
TU4727	chr1	101451572	101451749	178	2.02	1	101451572-101451749
TU4728	chr1	101452047	101452249	180	2.00	2	101452047-101452136	101452160-101452249
TU4729	chr1	101458505	101458704	180	2.00	2	101458505-101458594	101458615-101458704
TU4730	chr1	101470205	101470406	192	6.88	2	101470205-101470294	101470305-101470406
TU4731	chr1	101471575	101472034	332	2.19	4	101471575-101471654	101471691-101471764	101471824-101471913	101471947-101472034
TU4732	chr1	101473154	101473351	161	2.89	2	101473154-101473260	101473298-101473351
TU4733	chr1	101477464	101477684	221	3.92	1	101477464-101477684
TU4734	chr1	101479093	101479280	180	2.00	2	101479093-101479182	101479191-101479280
TU4735	chr1	101479889	101480097	180	2.00	2	101479889-101479978	101480008-101480097
TU4736	chr1	101485740	101485931	180	2.00	2	101485740-101485829	101485842-101485931
TU4737	chr1	101491643	101491828	180	3.00	2	101491643-101491732	101491739-101491828
TU4738	chr1	101495316	101495502	180	2.34	2	101495316-101495405	101495413-101495502
TU4739	chr1	101496147	101496350	180	2.43	2	101496147-101496236	101496261-101496350
TU4740	chr1	101498506	101498880	348	3.62	3	101498506-101498605	101498617-101498774	101498791-101498880
TU4741	chr1	101500297	101500524	203	2.60	2	101500297-101500386	101500412-101500524
TU4742	chr1	101503866	101504064	180	2.00	2	101503866-101503955	101503975-101504064
TU4743	chr1	101509875	101510079	180	2.00	2	101509875-101509964	101509990-101510079
TU4744	chr1	101513625	101517593	686	9.72	2	101513625-101514046	101517330-101517593
TU4745	chr1	101514952	101515268	289	3.20	3	101514952-101515041	101515058-101515153	101515166-101515268
TU4746	chr1	101516012	101516207	180	2.49	2	101516012-101516101	101516118-101516207
TU4747	chr1	101528342	101528535	180	2.00	2	101528342-101528431	101528446-101528535
TU4748	chr1	101528545	101528743	180	5.00	2	101528545-101528634	101528654-101528743
TU4749	chr1	101540857	101541063	180	2.00	2	101540857-101540946	101540974-101541063
TU4750	chr1	101542196	101542392	180	2.00	2	101542196-101542285	101542303-101542392
TU4751	chr1	101542856	101543065	173	2.00	2	101542856-101542938	101542976-101543065
TU4752	chr1	101543934	101544138	180	2.58	2	101543934-101544023	101544049-101544138
TU4753	chr1	101544365	101544565	180	3.00	2	101544365-101544454	101544476-101544565
TU4754	chr1	101548370	101548579	180	3.00	2	101548370-101548459	101548490-101548579
TU4755	chr1	101549563	101549762	180	2.00	2	101549563-101549652	101549673-101549762
TU4756	chr1	101551387	101551584	180	2.00	2	101551387-101551476	101551495-101551584
TU4757	chr1	101552173	101552495	297	3.38	3	101552173-101552274	101552287-101552391	101552406-101552495
TU4758	chr1	101554238	101554719	449	3.20	3	101554238-101554327	101554360-101554628	101554630-101554719
TU4759	chr1	101557992	101558192	179	2.00	2	101557992-101558080	101558103-101558192
TU4760	chr1	101559998	101560209	180	2.76	2	101559998-101560087	101560120-101560209
TU4761	chr1	101562665	101562831	162	2.06	2	101562665-101562736	101562742-101562831
TU4762	chr1	101568806	101568956	151	3.05	1	101568806-101568956
TU4763	chr1	101572420	101572625	180	2.97	2	101572420-101572509	101572536-101572625
TU4764	chr1	101584454	101584649	180	3.00	2	101584454-101584543	101584560-101584649
TU4765	chr1	101587485	101587703	180	2.72	2	101587485-101587574	101587614-101587703
TU4766	chr1	101588842	101589049	180	3.00	2	101588842-101588931	101588960-101589049
TU4767	chr1	101590275	101590493	180	2.84	2	101590275-101590364	101590404-101590493
TU4768	chr1	101591279	101591482	180	3.02	2	101591279-101591368	101591393-101591482
TU4769	chr1	101596173	101596372	180	2.68	2	101596173-101596262	101596283-101596372
TU4770	chr1	101596474	101596716	224	2.60	2	101596474-101596563	101596583-101596716
TU4771	chr1	101597844	101598042	180	2.00	2	101597844-101597933	101597953-101598042
TU4772	chr1	101602330	101602799	371	2.79	3	101602330-101602468	101602547-101602688	101602710-101602799
TU4773	chr1	101603173	101603366	180	3.02	2	101603173-101603262	101603277-101603366
TU4774	chr1	101603701	101603910	180	2.17	2	101603701-101603790	101603821-101603910
TU4775	chr1	101604624	101604833	180	3.00	2	101604624-101604713	101604744-101604833
TU4776	chr1	101608862	101610869	345	4.65	2	101608862-101608909	101610573-101610869
TU4777	chr1	101611257	101611477	221	3.61	1	101611257-101611477
TU4778	chr1	101611515	101611736	222	4.24	1	101611515-101611736
TU4779	chr1	101611805	101612627	781	12.62	3	101611805-101611860	101611900-101612137	101612141-101612627
TU4780	chr1	101612775	101614159	1378	7.01	2	101612775-101613241	101613249-101614159
TU4781	chr1	101614282	101614562	281	21.76	1	101614282-101614562
TU4782	chr1	101615290	101615480	180	2.00	2	101615290-101615379	101615391-101615480
TU4783	chr1	101671600	101671782	180	2.00	2	101671600-101671689	101671693-101671782
TU4784	chr1	101671856	101672246	363	4.19	2	101671856-101672152	101672181-101672246
TU4785	chr1	101676417	101676595	179	2.01	1	101676417-101676595
TU4786	chr1	101680792	101680968	177	2.03	1	101680792-101680968
TU4787	chr1	101689695	101689878	180	2.00	2	101689695-101689784	101689789-101689878
TU4788	chr1	101691152	101691333	180	3.00	2	101691152-101691241	101691244-101691333
TU4789	chr1	101692023	101692201	179	4.02	1	101692023-101692201
TU4790	chr1	101696017	101696218	180	2.00	2	101696017-101696106	101696129-101696218
TU4791	chr1	101701341	101701618	263	3.59	2	101701341-101701455	101701471-101701618
TU4792	chr1	101783555	101783754	180	2.00	2	101783555-101783644	101783665-101783754
TU4793	chr1	101785901	101786097	180	2.00	2	101785901-101785990	101786008-101786097
TU4794	chr1	101786113	101786321	180	2.00	2	101786113-101786202	101786232-101786321
TU4795	chr1	101787182	101787382	180	3.00	2	101787182-101787271	101787293-101787382
TU4796	chr1	101788572	101788766	180	2.64	2	101788572-101788661	101788677-101788766
TU4797	chr1	101790798	101791014	217	3.22	1	101790798-101791014
TU4798	chr1	101791373	101791588	196	6.64	2	101791373-101791467	101791488-101791588
TU4799	chr1	101793192	101793745	535	5.68	2	101793192-101793281	101793301-101793745
TU4800	chr1	101796175	101796430	256	3.40	1	101796175-101796430
TU4801	chr1	101796482	101796683	180	3.81	2	101796482-101796571	101796594-101796683
TU4802	chr1	101797726	101797912	180	4.00	2	101797726-101797815	101797823-101797912
TU4803	chr1	101799101	101799304	180	2.00	2	101799101-101799190	101799215-101799304
TU4804	chr1	101941555	101941747	180	2.00	2	101941555-101941644	101941658-101941747
TU4805	chr1	101945098	101945291	180	5.00	2	101945098-101945187	101945202-101945291
TU4806	chr1	101946261	101946436	176	2.03	1	101946261-101946436
TU4807	chr1	101960695	101960897	180	2.00	2	101960695-101960784	101960808-101960897
TU4808	chr1	101963774	101963961	180	4.00	2	101963774-101963863	101963872-101963961
TU4809	chr1	101964813	101965001	180	3.00	2	101964813-101964902	101964912-101965001
TU4810	chr1	101965473	101965657	168	2.00	2	101965473-101965560	101965578-101965657
TU4811	chr1	101965709	101965901	180	3.00	2	101965709-101965798	101965812-101965901
TU4812	chr1	101966363	101966551	180	3.00	2	101966363-101966452	101966462-101966551
TU4813	chr1	101967364	101967612	249	3.96	1	101967364-101967612
TU4814	chr1	101967619	101967806	180	2.33	2	101967619-101967708	101967717-101967806
TU4815	chr1	101967913	101968167	255	2.82	1	101967913-101968167
TU4816	chr1	101970677	101970867	191	3.08	1	101970677-101970867
TU4817	chr1	101972933	101973134	180	2.88	2	101972933-101973022	101973045-101973134
TU4818	chr1	101980131	101980326	180	3.00	2	101980131-101980220	101980237-101980326
TU4819	chr1	101985369	101985564	180	3.00	2	101985369-101985458	101985475-101985564
TU4820	chr1	102029307	102029498	180	2.00	2	102029307-102029396	102029409-102029498
TU4821	chr1	102030451	102030641	180	2.00	2	102030451-102030540	102030552-102030641
TU4822	chr1	102031969	102032146	178	2.02	1	102031969-102032146
TU4823	chr1	102035714	102035912	180	2.19	2	102035714-102035803	102035823-102035912
TU4824	chr1	102043846	102044027	180	3.00	2	102043846-102043935	102043938-102044027
TU4825	chr1	102044119	102047414	410	2.89	4	102044119-102044208	102044217-102044325	102045597-102045686	102047294-102047414
TU4826	chr1	102054042	102054249	180	3.00	2	102054042-102054131	102054160-102054249
TU4827	chr1	102054381	102054824	439	5.87	2	102054381-102054715	102054721-102054824
TU4828	chr1	102055028	102055252	225	3.83	1	102055028-102055252
TU4829	chr1	102055357	102055555	180	2.43	2	102055357-102055446	102055466-102055555
TU4830	chr1	102055737	102055923	152	2.07	2	102055737-102055798	102055834-102055923
TU4831	chr1	102257321	102257546	215	4.89	2	102257321-102257424	102257436-102257546
TU4832	chr1	102336495	102336692	180	2.00	2	102336495-102336584	102336603-102336692
TU4833	chr1	102788429	102788607	177	3.00	2	102788429-102788518	102788521-102788607
TU4834	chr1	102905589	102910514	199	4.25	2	102905589-102905740	102910468-102910514
TU4835	chr1	102910581	102910777	197	5.58	1	102910581-102910777
TU4836	chr1	102924476	102925174	162	3.99	2	102924476-102924565	102925103-102925174
TU4837	chr1	102937784	102938128	251	3.16	2	102937784-102937914	102938009-102938128
TU4838	chr1	102938758	102946232	455	4.15	5	102938758-102938812	102938954-102939046	102939156-102939258	102944722-102944835	102946143-102946232
TU4839	chr1	102963523	102964767	762	7.45	6	102963523-102963618	102963628-102963737	102963747-102963920	102964018-102964154	102964497-102964651	102964678-102964767
TU4840	chr1	102964175	102964381	180	2.00	2	102964175-102964264	102964292-102964381
TU4841	chr1	102964885	102965254	293	5.26	2	102964885-102964997	102965075-102965254
TU4842	chr1	102965315	102965774	460	6.83	1	102965315-102965774
TU4843	chr1	102965942	102966241	162	2.41	2	102965942-102966013	102966152-102966241
TU4844	chr1	103637174	103644686	278	6.66	2	103637174-103637333	103644569-103644686
TU4845	chr1	103655102	103663989	717	5.91	6	103655102-103655240	103659162-103659336	103659356-103659445	103661476-103661523	103663164-103663331	103663893-103663989
TU4846	chr1	103661909	103662108	180	2.00	2	103661909-103661998	103662019-103662108
TU4847	chr1	103697017	103703248	151	6.06	2	103697017-103697109	103703191-103703248
TU4848	chr1	103699338	103699584	201	2.40	2	103699338-103699403	103699450-103699584
TU4849	chr1	103701415	103701605	180	2.48	2	103701415-103701504	103701516-103701605
TU4850	chr1	103701824	103702013	180	4.00	2	103701824-103701913	103701924-103702013
TU4851	chr1	103705222	103705444	221	4.83	2	103705222-103705330	103705333-103705444
TU4852	chr1	103706396	103706606	196	2.87	2	103706396-103706501	103706517-103706606
TU4853	chr1	103708858	103709029	172	2.09	1	103708858-103709029
TU4854	chr1	103713564	103714043	480	31.23	1	103713564-103714043
TU4855	chr1	103714120	103714300	171	2.00	2	103714120-103714204	103714215-103714300
TU4856	chr1	103717365	103717695	270	2.65	3	103717365-103717434	103717477-103717586	103717606-103717695
TU4857	chr1	103718009	103718190	180	2.00	2	103718009-103718098	103718101-103718190
TU4858	chr1	103718344	103718544	180	2.00	2	103718344-103718433	103718455-103718544
TU4859	chr1	103718582	103718781	180	2.00	2	103718582-103718671	103718692-103718781
TU4860	chr1	103761305	103761832	505	4.10	4	103761305-103761394	103761403-103761565	103761572-103761733	103761743-103761832
TU4861	chr1	103762190	103762400	204	6.58	2	103762190-103762299	103762307-103762400
TU4862	chr1	103763244	103763437	180	2.00	2	103763244-103763333	103763348-103763437
TU4863	chr1	103765034	103765239	180	2.00	2	103765034-103765123	103765150-103765239
TU4864	chr1	103765522	103765720	188	5.47	2	103765522-103765611	103765623-103765720
TU4865	chr1	103766119	103766312	191	4.37	2	103766119-103766219	103766223-103766312
TU4866	chr1	103766665	103766878	196	4.90	2	103766665-103766767	103766786-103766878
TU4867	chr1	103767165	103767372	208	4.06	1	103767165-103767372
TU4868	chr1	103768123	103768331	209	6.24	1	103768123-103768331
TU4869	chr1	103768529	103768735	190	3.79	2	103768529-103768628	103768646-103768735
TU4870	chr1	103769220	103770312	840	6.54	5	103769220-103769321	103769333-103769455	103769580-103769865	103769933-103770171	103770223-103770312
TU4871	chr1	103770557	103770761	204	7.13	2	103770557-103770647	103770649-103770761
TU4872	chr1	103770992	103771237	243	6.78	2	103770992-103771143	103771147-103771237
TU4873	chr1	103771381	103771726	330	4.47	2	103771381-103771471	103771488-103771726
TU4874	chr1	103771808	103771985	178	3.03	1	103771808-103771985
TU4875	chr1	103772463	103772664	187	6.64	2	103772463-103772559	103772575-103772664
TU4876	chr1	103773462	103773914	447	4.81	2	103773462-103773814	103773821-103773914
TU4877	chr1	103774246	103774756	501	8.70	3	103774246-103774354	103774361-103774660	103774665-103774756
TU4878	chr1	103775173	103775378	196	3.61	2	103775173-103775278	103775289-103775378
TU4879	chr1	103776060	103776351	292	4.81	1	103776060-103776351
TU4880	chr1	103776473	103776715	243	3.82	1	103776473-103776715
TU4881	chr1	103777181	103777383	180	2.00	2	103777181-103777270	103777294-103777383
TU4882	chr1	103777653	103777846	180	4.00	2	103777653-103777742	103777757-103777846
TU4883	chr1	103779231	103779415	180	4.08	2	103779231-103779320	103779326-103779415
TU4884	chr1	103779881	103780074	180	3.49	2	103779881-103779970	103779985-103780074
TU4885	chr1	103780166	103780371	180	3.02	2	103780166-103780255	103780282-103780371
TU4886	chr1	103783191	103783375	180	4.98	2	103783191-103783280	103783286-103783375
TU4887	chr1	103784380	103784569	180	2.97	2	103784380-103784469	103784480-103784569
TU4888	chr1	103785051	103785252	182	6.92	2	103785051-103785140	103785161-103785252
TU4889	chr1	103785415	103785642	228	4.58	1	103785415-103785642
TU4890	chr1	103786977	103787161	156	2.00	2	103786977-103787042	103787072-103787161
TU4891	chr1	103787593	103787963	318	3.14	3	103787593-103787682	103787697-103787868	103787908-103787963
TU4892	chr1	103788148	103788391	244	3.68	1	103788148-103788391
TU4893	chr1	103791128	103791333	180	2.00	2	103791128-103791217	103791244-103791333
TU4894	chr1	103791399	103791768	277	4.46	3	103791399-103791518	103791533-103791629	103791709-103791768
TU4895	chr1	103793969	103794201	233	3.09	1	103793969-103794201
TU4896	chr1	103794821	103794998	178	2.65	1	103794821-103794998
TU4897	chr1	103798668	103798873	180	2.89	2	103798668-103798757	103798784-103798873
TU4898	chr1	103799566	103799779	180	2.48	2	103799566-103799655	103799690-103799779
TU4899	chr1	103800853	103801157	182	2.14	3	103800853-103800899	103800953-103800997	103801068-103801157
TU4900	chr1	103809943	103810146	180	2.00	2	103809943-103810032	103810057-103810146
TU4901	chr1	103810601	103810801	180	3.00	2	103810601-103810690	103810712-103810801
TU4902	chr1	103867070	103867357	288	15.61	1	103867070-103867357
TU4903	chr1	103867456	103871887	4376	18.89	4	103867456-103869692	103869701-103869873	103869907-103870665	103870681-103871887
TU4904	chr1	103872645	103872886	242	2.95	1	103872645-103872886
TU4905	chr1	103875015	103875234	217	4.98	2	103875015-103875137	103875141-103875234
TU4906	chr1	103875268	103875446	179	2.01	1	103875268-103875446
TU4907	chr1	103875778	103875963	180	3.94	2	103875778-103875867	103875874-103875963
TU4908	chr1	103875982	103876181	180	2.00	2	103875982-103876071	103876092-103876181
TU4909	chr1	103880500	103880694	180	2.00	2	103880500-103880589	103880605-103880694
TU4910	chr1	103895502	103895728	180	2.98	2	103895502-103895591	103895639-103895728
TU4911	chr1	103915215	103915541	327	15.80	1	103915215-103915541
TU4912	chr1	103915603	103918074	2427	14.05	4	103915603-103915968	103915971-103916176	103916201-103916699	103916719-103918074
TU4913	chr1	103924336	103924536	180	2.00	2	103924336-103924425	103924447-103924536
TU4914	chr1	103931998	103932197	180	2.00	2	103931998-103932087	103932108-103932197
TU4915	chr1	103938287	103938485	180	2.00	2	103938287-103938376	103938396-103938485
TU4916	chr1	103941623	103941814	180	5.00	2	103941623-103941712	103941725-103941814
TU4917	chr1	103942019	103942220	180	2.00	2	103942019-103942108	103942131-103942220
TU4918	chr1	103949611	103949816	180	2.00	2	103949611-103949700	103949727-103949816
TU4919	chr1	103952723	103952909	167	2.00	2	103952723-103952812	103952833-103952909
TU4920	chr1	103953367	103953756	358	2.26	3	103953367-103953456	103953478-103953655	103953667-103953756
TU4921	chr1	103965280	103965499	180	2.00	2	103965280-103965369	103965410-103965499
TU4922	chr1	104869186	104869374	180	2.00	2	104869186-104869275	104869285-104869374
TU4923	chr1	104922758	104922944	180	2.00	2	104922758-104922847	104922855-104922944
TU4924	chr1	105019734	105019918	180	2.00	2	105019734-105019823	105019829-105019918
TU4925	chr1	105031796	105031995	180	2.00	2	105031796-105031885	105031906-105031995
TU4926	chr1	105092530	105092727	180	2.00	2	105092530-105092619	105092638-105092727
TU4927	chr1	105950117	105950314	180	3.00	2	105950117-105950206	105950225-105950314
TU4928	chr1	106032361	106032566	197	2.74	2	106032361-106032467	106032477-106032566
TU4929	chr1	106118479	106118688	180	2.00	2	106118479-106118568	106118599-106118688
TU4930	chr1	106118748	106118947	180	2.00	2	106118748-106118837	106118858-106118947
TU4931	chr1	106552760	106552951	180	2.00	2	106552760-106552849	106552862-106552951
TU4932	chr1	106553460	106553783	294	3.67	3	106553460-106553549	106553561-106553674	106553694-106553783
TU4933	chr1	106554735	106554913	179	4.02	1	106554735-106554913
TU4934	chr1	106555359	106555551	180	2.00	2	106555359-106555448	106555462-106555551
TU4935	chr1	106556992	106557182	180	3.00	2	106556992-106557081	106557093-106557182
TU4936	chr1	106558564	106558754	180	4.47	2	106558564-106558653	106558665-106558754
TU4937	chr1	106562473	106562666	180	2.00	2	106562473-106562562	106562577-106562666
TU4938	chr1	106570290	106570491	180	3.00	2	106570290-106570379	106570402-106570491
TU4939	chr1	106570894	106571097	180	2.00	2	106570894-106570983	106571008-106571097
TU4940	chr1	106596106	106596269	164	16.40	1	106596106-106596269
TU4941	chr1	106605510	106605705	180	4.00	2	106605510-106605599	106605616-106605705
TU4942	chr1	106651910	106655910	456	3.50	4	106651910-106652005	106653226-106653315	106653337-106653516	106655821-106655910
TU4943	chr1	106652316	106652505	180	2.44	2	106652316-106652405	106652416-106652505
TU4944	chr1	106654338	106654528	180	3.00	2	106654338-106654427	106654439-106654528
TU4945	chr1	106657818	106658018	180	4.00	2	106657818-106657907	106657929-106658018
TU4946	chr1	106662648	106662815	159	3.92	2	106662648-106662716	106662726-106662815
TU4947	chr1	106666191	106677870	1339	4.56	12	106666191-106666270	106666273-106666362	106667708-106667801	106672603-106672718	106674636-106674725	106676904-106676998	106677017-106677128	106677136-106677264	106677288-106677450	106677462-106677587	106677620-106677773	106677781-106677870
TU4948	chr1	106678548	106678902	323	2.34	3	106678548-106678637	106678647-106678789	106678813-106678902
TU4949	chr1	106679580	106679786	180	2.00	2	106679580-106679669	106679697-106679786
TU4950	chr1	106679810	106680185	323	2.57	3	106679810-106679899	106679929-106680074	106680099-106680185
TU4951	chr1	106680505	106680705	180	2.97	2	106680505-106680594	106680616-106680705
TU4952	chr1	106680745	106680951	180	4.00	2	106680745-106680834	106680862-106680951
TU4953	chr1	106681234	106681511	257	2.33	2	106681234-106681323	106681345-106681511
TU4954	chr1	106682354	106682537	152	2.00	2	106682354-106682437	106682470-106682537
TU4955	chr1	106685271	106685466	180	2.00	2	106685271-106685360	106685377-106685466
TU4956	chr1	106687096	106687304	180	2.00	2	106687096-106687185	106687215-106687304
TU4957	chr1	106687981	106688184	180	2.00	2	106687981-106688070	106688095-106688184
TU4958	chr1	106694606	106694797	180	2.45	2	106694606-106694695	106694708-106694797
TU4959	chr1	106700710	106700917	180	2.00	2	106700710-106700799	106700828-106700917
TU4960	chr1	106701831	106702040	180	2.00	2	106701831-106701920	106701951-106702040
TU4961	chr1	106703223	106703413	186	2.64	2	106703223-106703318	106703324-106703413
TU4962	chr1	106715683	106715880	180	2.00	2	106715683-106715772	106715791-106715880
TU4963	chr1	106718609	106718817	180	2.05	2	106718609-106718698	106718728-106718817
TU4964	chr1	106718824	106719021	159	2.94	2	106718824-106718892	106718932-106719021
TU4965	chr1	106722213	106722431	180	2.84	2	106722213-106722302	106722342-106722431
TU4966	chr1	106722904	106723163	260	4.80	1	106722904-106723163
TU4967	chr1	106724648	106724895	248	8.29	1	106724648-106724895
TU4968	chr1	106737121	106737329	180	2.47	2	106737121-106737210	106737240-106737329
TU4969	chr1	106738655	106738950	296	7.26	1	106738655-106738950
TU4970	chr1	106739211	106739400	180	2.00	2	106739211-106739300	106739311-106739400
TU4971	chr1	106739979	106740153	157	2.00	2	106739979-106740060	106740079-106740153
TU4972	chr1	106740772	106740956	166	2.00	2	106740772-106740847	106740867-106740956
TU4973	chr1	106741092	106741281	180	2.63	2	106741092-106741181	106741192-106741281
TU4974	chr1	106741648	106741978	331	5.44	1	106741648-106741978
TU4975	chr1	106742039	106742469	401	3.53	3	106742039-106742220	106742225-106742353	106742380-106742469
TU4976	chr1	106743018	106743221	163	2.44	2	106743018-106743107	106743149-106743221
TU4977	chr1	106743978	106744299	231	4.12	3	106743978-106744023	106744088-106744182	106744210-106744299
TU4978	chr1	107257050	107257254	180	2.00	2	107257050-107257139	107257165-107257254
TU4979	chr1	107261212	107261375	159	2.36	2	107261212-107261280	107261286-107261375
TU4980	chr1	107262018	107262213	180	2.09	2	107262018-107262107	107262124-107262213
TU4981	chr1	107262568	107262764	180	3.00	2	107262568-107262657	107262675-107262764
TU4982	chr1	107264653	107264854	159	2.00	2	107264653-107264738	107264782-107264854
TU4983	chr1	107272907	107273105	161	2.48	2	107272907-107272996	107273035-107273105
TU4984	chr1	107273192	107273602	396	5.77	2	107273192-107273281	107273297-107273602
TU4985	chr1	107276010	107276210	180	3.83	2	107276010-107276099	107276121-107276210
TU4986	chr1	107277093	107277273	155	2.41	2	107277093-107277157	107277184-107277273
TU4987	chr1	107279600	107279802	180	3.46	2	107279600-107279689	107279713-107279802
TU4988	chr1	107280154	107280364	211	5.27	1	107280154-107280364
TU4989	chr1	107280442	107280631	180	3.78	2	107280442-107280531	107280542-107280631
TU4990	chr1	107280961	107281140	180	2.00	1	107280961-107281140
TU4991	chr1	107281228	107281436	180	2.00	2	107281228-107281317	107281347-107281436
TU4992	chr1	107281633	107281835	180	2.00	2	107281633-107281722	107281746-107281835
TU4993	chr1	107283310	107283521	180	2.00	2	107283310-107283399	107283432-107283521
TU4994	chr1	107283892	107284095	181	3.44	2	107283892-107283982	107284006-107284095
TU4995	chr1	107579038	107579801	764	7.96	1	107579038-107579801
TU4996	chr1	107579831	107580086	256	7.01	1	107579831-107580086
TU4997	chr1	107580187	107582181	1973	26.94	2	107580187-107580785	107580808-107582181
TU4998	chr1	108621915	108622118	180	2.00	2	108621915-108622004	108622029-108622118
TU4999	chr1	108629301	108629494	188	5.24	2	108629301-108629391	108629398-108629494
TU5000	chr1	108635780	108635962	180	2.00	2	108635780-108635869	108635873-108635962
TU5001	chr1	108636401	108636678	272	2.96	2	108636401-108636490	108636497-108636678
TU5002	chr1	108639142	108639327	180	2.00	2	108639142-108639231	108639238-108639327
TU5003	chr1	108641290	108641471	180	2.00	2	108641290-108641379	108641382-108641471
TU5004	chr1	108643903	108644110	180	2.00	2	108643903-108643992	108644021-108644110
TU5005	chr1	108645211	108645391	158	2.00	2	108645211-108645280	108645304-108645391
TU5006	chr1	108648619	108648818	180	2.86	2	108648619-108648708	108648729-108648818
TU5007	chr1	108648836	108649040	199	3.43	2	108648836-108648940	108648947-108649040
TU5008	chr1	108649114	108649493	316	2.14	3	108649114-108649203	108649248-108649383	108649404-108649493
TU5009	chr1	108649505	108649737	233	4.64	1	108649505-108649737
TU5010	chr1	108665157	108665355	180	2.00	2	108665157-108665246	108665266-108665355
TU5011	chr1	108668532	108668731	200	20.14	1	108668532-108668731
TU5012	chr1	108856265	108856457	180	3.00	2	108856265-108856354	108856368-108856457
TU5013	chr1	109160176	109160649	455	3.16	3	109160176-109160265	109160268-109160542	109160560-109160649
TU5014	chr1	109208971	109209166	180	3.00	2	109208971-109209060	109209077-109209166
TU5015	chr1	109210396	109210591	180	3.00	2	109210396-109210485	109210502-109210591
TU5016	chr1	109223613	109223799	180	2.00	2	109223613-109223702	109223710-109223799
TU5017	chr1	109224141	109224353	180	2.00	2	109224141-109224230	109224264-109224353
TU5018	chr1	109227301	109227489	166	4.99	2	109227301-109227390	109227414-109227489
TU5019	chr1	109237198	109237402	180	2.00	2	109237198-109237287	109237313-109237402
TU5020	chr1	109252733	109252897	165	2.18	1	109252733-109252897
TU5021	chr1	109262938	109263658	677	6.42	2	109262938-109263462	109263507-109263658
TU5022	chr1	109289330	109289527	180	2.00	2	109289330-109289419	109289438-109289527
TU5023	chr1	109293830	109294030	180	4.00	2	109293830-109293919	109293941-109294030
TU5024	chr1	109298102	109298305	180	3.00	2	109298102-109298191	109298216-109298305
TU5025	chr1	109299071	109299269	180	2.00	2	109299071-109299160	109299180-109299269
TU5026	chr1	109300851	109301048	180	2.00	2	109300851-109300940	109300959-109301048
TU5027	chr1	109303637	109303850	180	2.85	2	109303637-109303726	109303761-109303850
TU5028	chr1	109306872	109307068	178	2.00	2	109306872-109306961	109306981-109307068
TU5029	chr1	109308448	109308657	180	3.00	2	109308448-109308537	109308568-109308657
TU5030	chr1	109311061	109311269	180	2.00	2	109311061-109311150	109311180-109311269
TU5031	chr1	109320171	109322202	562	5.62	3	109320171-109320380	109321614-109321866	109322104-109322202
TU5032	chr1	109330898	109333979	199	6.34	2	109330898-109330977	109333861-109333979
TU5033	chr1	109338550	109343307	231	3.90	2	109338550-109338639	109343167-109343307
TU5034	chr1	109387868	109388076	180	3.00	2	109387868-109387957	109387987-109388076
TU5035	chr1	109465760	109465952	158	2.00	2	109465760-109465830	109465866-109465952
TU5036	chr1	109468919	109469116	181	2.97	2	109468919-109469008	109469026-109469116
TU5037	chr1	109471409	109471620	198	3.60	2	109471409-109471516	109471531-109471620
TU5038	chr1	109538475	109538662	180	2.00	2	109538475-109538564	109538573-109538662
TU5039	chr1	109542956	109543157	180	2.00	2	109542956-109543045	109543068-109543157
TU5040	chr1	109554496	109554680	180	2.00	2	109554496-109554585	109554591-109554680
TU5041	chr1	109569323	109569526	180	2.33	2	109569323-109569412	109569437-109569526
TU5042	chr1	109570297	109570497	185	3.85	2	109570297-109570388	109570405-109570497
TU5043	chr1	109575253	109575476	224	3.21	1	109575253-109575476
TU5044	chr1	109577824	109578021	181	3.98	2	109577824-109577914	109577932-109578021
TU5045	chr1	109585905	109586106	180	2.00	2	109585905-109585994	109586017-109586106
TU5046	chr1	109589805	109590147	304	3.55	3	109589805-109589894	109589914-109590037	109590058-109590147
TU5047	chr1	109594396	109594586	176	2.97	2	109594396-109594485	109594501-109594586
TU5048	chr1	109602822	109603026	176	2.00	2	109602822-109602911	109602941-109603026
TU5049	chr1	109609828	109610025	180	2.00	2	109609828-109609917	109609936-109610025
TU5050	chr1	110023978	110024169	180	2.00	2	110023978-110024067	110024080-110024169
TU5051	chr1	110053050	110053213	164	38.94	1	110053050-110053213
TU5052	chr1	110057836	110058053	205	2.60	2	110057836-110057950	110057964-110058053
TU5053	chr1	110060311	110060513	180	2.00	2	110060311-110060400	110060424-110060513
TU5054	chr1	110065518	110065709	180	3.33	2	110065518-110065607	110065620-110065709
TU5055	chr1	110067272	110067467	180	3.00	2	110067272-110067361	110067378-110067467
TU5056	chr1	110067823	110072739	1219	30.75	7	110067823-110068046	110068133-110068338	110068574-110068688	110069623-110069735	110072172-110072355	110072357-110072446	110072453-110072739
TU5057	chr1	110070475	110070671	180	2.87	2	110070475-110070564	110070582-110070671
TU5058	chr1	110071189	110071376	180	2.00	2	110071189-110071278	110071287-110071376
TU5059	chr1	110071565	110071741	177	2.74	1	110071565-110071741
TU5060	chr1	110073507	110074633	1127	85.25	1	110073507-110074633
TU5061	chr1	110078478	110078688	180	2.87	2	110078478-110078567	110078599-110078688
TU5062	chr1	110090012	110090209	180	2.00	2	110090012-110090101	110090120-110090209
TU5063	chr1	110154318	110156911	1144	8.94	6	110154318-110154611	110156001-110156092	110156102-110156435	110156485-110156599	110156602-110156819	110156821-110156911
TU5064	chr1	110154830	110155004	162	2.00	2	110154830-110154919	110154933-110155004
TU5065	chr1	110155095	110155649	539	4.32	2	110155095-110155358	110155375-110155649
TU5066	chr1	110166092	110166294	180	2.00	2	110166092-110166181	110166205-110166294
TU5067	chr1	110192692	110192893	180	2.00	2	110192692-110192781	110192804-110192893
TU5068	chr1	110357899	110358095	180	3.00	2	110357899-110357988	110358006-110358095
TU5069	chr1	110362346	110362937	555	5.60	3	110362346-110362435	110362442-110362816	110362848-110362937
TU5070	chr1	110374880	110375062	162	2.00	2	110374880-110374954	110374976-110375062
TU5071	chr1	110402532	110402719	160	2.00	2	110402532-110402605	110402634-110402719
TU5072	chr1	110403747	110403955	180	2.00	2	110403747-110403836	110403866-110403955
TU5073	chr1	110407245	110407443	180	2.00	2	110407245-110407334	110407354-110407443
TU5074	chr1	110478343	110479451	230	4.74	3	110478343-110478408	110478758-110478873	110479404-110479451
TU5075	chr1	110480960	110481150	180	4.00	2	110480960-110481049	110481061-110481150
TU5076	chr1	110483606	110483788	155	2.00	2	110483606-110483671	110483700-110483788
TU5077	chr1	110486903	110487268	332	2.61	3	110486903-110486992	110487006-110487157	110487179-110487268
TU5078	chr1	110487481	110487828	319	2.93	2	110487481-110487570	110487600-110487828
TU5079	chr1	110517502	110518443	891	6.11	5	110517502-110517954	110517971-110518092	110518097-110518205	110518211-110518327	110518354-110518443
TU5080	chr1	110518756	110519488	726	5.60	3	110518756-110518850	110518855-110518960	110518964-110519488
TU5081	chr1	110520257	110520437	180	2.99	2	110520257-110520346	110520348-110520437
TU5082	chr1	110520462	110520656	180	2.47	2	110520462-110520551	110520567-110520656
TU5083	chr1	110520678	110521099	422	6.80	1	110520678-110521099
TU5084	chr1	110521152	110521345	180	2.42	2	110521152-110521241	110521256-110521345
TU5085	chr1	110521350	110521555	180	2.41	2	110521350-110521439	110521466-110521555
TU5086	chr1	110521606	110521846	225	2.55	2	110521606-110521740	110521757-110521846
TU5087	chr1	110522211	110522398	180	3.00	2	110522211-110522300	110522309-110522398
TU5088	chr1	110523149	110524357	1192	5.97	2	110523149-110523888	110523906-110524357
TU5089	chr1	110524428	110524835	361	6.44	3	110524428-110524588	110524621-110524725	110524741-110524835
TU5090	chr1	110531325	110532162	780	4.81	3	110531325-110531428	110531450-110531780	110531818-110532162
TU5091	chr1	110532243	110532645	403	13.99	1	110532243-110532645
TU5092	chr1	110532704	110533348	623	6.65	2	110532704-110532793	110532816-110533348
TU5093	chr1	110533364	110534172	659	7.18	5	110533364-110533423	110533432-110533521	110533577-110533958	110534005-110534079	110534121-110534172
TU5094	chr1	110534315	110535148	824	7.05	2	110534315-110534404	110534415-110535148
TU5095	chr1	110535171	110535543	333	5.03	2	110535171-110535442	110535483-110535543
TU5096	chr1	110537049	110540618	629	7.07	3	110537049-110537217	110539102-110539471	110540529-110540618
TU5097	chr1	110538480	110538757	278	3.24	1	110538480-110538757
TU5098	chr1	110540153	110540344	180	3.00	2	110540153-110540242	110540255-110540344
TU5099	chr1	110540635	110542087	1398	7.73	4	110540635-110541545	110541558-110541651	110541684-110541776	110541788-110542087
TU5100	chr1	110542119	110542852	734	11.21	1	110542119-110542852
TU5101	chr1	110548678	110548849	167	2.00	2	110548678-110548754	110548760-110548849
TU5102	chr1	110550452	110550624	173	2.08	1	110550452-110550624
TU5103	chr1	110554857	110555056	180	3.41	2	110554857-110554946	110554967-110555056
TU5104	chr1	110555255	110555463	195	3.69	2	110555255-110555353	110555368-110555463
TU5105	chr1	110563977	110564155	179	2.01	1	110563977-110564155
TU5106	chr1	110565841	110566027	180	2.00	2	110565841-110565930	110565938-110566027
TU5107	chr1	110571488	110571688	180	2.00	2	110571488-110571577	110571599-110571688
TU5108	chr1	110707383	110707559	176	2.00	2	110707383-110707468	110707470-110707559
TU5109	chr1	110725277	110725479	180	2.00	2	110725277-110725366	110725390-110725479
TU5110	chr1	110739651	110739851	180	2.00	2	110739651-110739740	110739762-110739851
TU5111	chr1	110741840	110742044	180	2.94	2	110741840-110741929	110741955-110742044
TU5112	chr1	110745515	110745716	180	2.00	2	110745515-110745604	110745627-110745716
TU5113	chr1	110754306	110754492	175	3.00	2	110754306-110754395	110754408-110754492
TU5114	chr1	110754758	110754953	180	2.88	2	110754758-110754847	110754864-110754953
TU5115	chr1	110755830	110756034	180	2.12	2	110755830-110755919	110755945-110756034
TU5116	chr1	110756072	110756302	165	2.75	2	110756072-110756123	110756190-110756302
TU5117	chr1	110756471	110757121	544	4.19	5	110756471-110756571	110756592-110756681	110756739-110756871	110756899-110757020	110757024-110757121
TU5118	chr1	110759402	110759600	180	2.98	2	110759402-110759491	110759511-110759600
TU5119	chr1	110760283	110760498	180	2.88	2	110760283-110760372	110760409-110760498
TU5120	chr1	110761037	110761346	259	2.58	3	110761037-110761127	110761138-110761238	110761280-110761346
TU5121	chr1	110767251	110767446	180	3.00	2	110767251-110767340	110767357-110767446
TU5122	chr1	110770483	110770672	180	2.00	2	110770483-110770572	110770583-110770672
TU5123	chr1	110774972	110775167	180	2.00	2	110774972-110775061	110775078-110775167
TU5124	chr1	110776492	110776671	180	2.00	1	110776492-110776671
TU5125	chr1	110789616	110789809	180	2.00	2	110789616-110789705	110789720-110789809
TU5126	chr1	110796979	110797182	166	2.00	2	110796979-110797060	110797099-110797182
TU5127	chr1	110803267	110803452	180	2.00	2	110803267-110803356	110803363-110803452
TU5128	chr1	110804090	110804291	180	2.00	2	110804090-110804179	110804202-110804291
TU5129	chr1	110832327	110832526	173	2.00	2	110832327-110832416	110832444-110832526
TU5130	chr1	110848296	110848484	171	2.00	2	110848296-110848385	110848404-110848484
TU5131	chr1	110861441	110861643	180	2.53	2	110861441-110861530	110861554-110861643
TU5132	chr1	110863046	110863246	180	2.00	2	110863046-110863135	110863157-110863246
TU5133	chr1	110865263	110865470	180	2.00	2	110865263-110865352	110865381-110865470
TU5134	chr1	110865495	110865698	180	2.00	2	110865495-110865584	110865609-110865698
TU5135	chr1	110866106	110866298	179	2.00	2	110866106-110866194	110866209-110866298
TU5136	chr1	110866976	110867168	180	2.88	2	110866976-110867065	110867079-110867168
TU5137	chr1	110869095	110869287	180	2.69	2	110869095-110869184	110869198-110869287
TU5138	chr1	110871753	110871949	180	3.00	2	110871753-110871842	110871860-110871949
[truncated: 5,211,067 more chars]
