# Supplementary material for: A global view of porcine transcriptome in three tissues from a full-sib pair with extreme phenotypes in growth and fat deposition by paired-end RNA sequencing
Source: BMC Genomics. 2011 Sep 10;12:448. doi: 10.1186/1471-2164-12-448 (PMC3188532; doi:10.1186/1471-2164-12-448)
Supplement: Additional file 4 — Table S3. Alternative splicing events identified in each sample. [file 1471-2164-12-448-S4.XLS]

## Sheet: 2268A3SS
Table S3-1. Events of alternative 3' splice site in 2268
gene	chromosome	strand	constitutive exon	3' exon	alternative 3' exon
AK237146	chr5	+	100021375-100021521	100022497-100022765	100022500-100022765
AY609688	chr12	+	10001792-10001874	10004121-10004290	10004164-10004290
AK349088	chr4	+	100119085-100119238	100121724-100121910	100119863-100121910
AK345475	chr4	+	100119085-100119238;100117687-100119238	100121727-100121910;100121727-100121910	100119863-100121910;100119863-100121910
AK349088	chr4	+	100119085-100119238	100121724-100121910	100121202-100121910
AK345475	chr4	+	100119085-100119238;100117687-100119238	100121727-100121910;100121727-100121910	100121202-100121910;100121202-100121910
AK345475	chr4	+	100119085-100119238;100117687-100119238	100121727-100121910;100121727-100121910	100121724-100121910;100121724-100121910
AK345475	chr4	+	100122716-100122853;100122716-100122853;100122716-100122853	100124533-100125792;100124533-100125002;100124533-100124939	100124548-100125792;100124548-100125002;100124548-100124939
AK349695	chr4	-	100166634-100166786	100164964-100165212	100164964-100165209
AK349695	chr4	-	100168132-100168168	100166634-100166786	100166634-100166781
AK349695	chr4	-	100168132-100168168	100166634-100166786	100166634-100166876
AB016793	chr8	-	1002901-1003038	1001938-1002096	1001938-1002249
AK345475	chr4	-	100263365-100263518;100263365-100264916	100260694-100260877;100260694-100260877	100260694-100260880;100260694-100260880
AK349088	chr4	-	100263365-100263518	100260694-100260880	100260694-100261401
AK345475	chr4	-	100263365-100263518;100263365-100264916	100260694-100260877;100260694-100260877	100260694-100261401;100260694-100261401
AK349088	chr4	-	100263365-100263518	100260694-100260880	100260694-100262740
AK345475	chr4	-	100263365-100263518;100263365-100264916	100260694-100260877;100260694-100260877	100260694-100262740;100260694-100262740
AK235188	chr6	-	100389675-100389813;100389675-100389813	100388165-100389569;100388463-100389569	100388165-100389566;100388463-100389566
AK235188	chr6	-	100393684-100393773	100390173-100390268	100390173-100390264
AK235188	chr6	-	100393684-100393773	100390173-100390268	100390173-100390289
AK235188	chr6	-	100396013-100396144	100393684-100393773	100393684-100393759
AK235188	chr6	-	100396013-100396144	100393684-100393773	100393684-100393763
AK235188	chr6	-	100396013-100396144	100393684-100393773	100393684-100393771
AY610167	chr13	+	100440231-100440369;100440231-100440369	100441185-100442103;100441185-100442101	100441170-100442103;100441170-100442101
AK230556	chr9	+	100525406-100525507	100532869-100533059	100532876-100533059
AK232381	chr9	+	100552548-100552668;100552275-100552668	100556414-100556646;100556414-100557441	100554311-100556646;100554311-100557441
AK232381	chr9	+	100552548-100552668;100552275-100552668	100556414-100556646;100556414-100557441	100555457-100556646;100555457-100557441
AK343321	chr3	-	100860465-100860533	100850587-100850699	100850587-100860224
AK346618	chr3	-	100937882-100937929	100930119-100930261	100930119-100935284
AK236654	chr7	+	100955272-100955418	100956893-100956958	100956331-100956958
AK236654	chr7	+	100955272-100955418	100956893-100956958	100956896-100956958
AF540879	chr3	+	100976255-100976338	100985262-100985357	100985264-100985357
FJ237622	chr3	+	101049507-101049587	101050189-101050224	101050194-101050224
AK343421	chr7	-	101108930-101108966	101107757-101107896	101107757-101107893
AK344102	chr4	+	101153690-101153743	101160958-101161110	101156223-101161110
AK344102	chr4	+	101153690-101153743	101160958-101161110	101159140-101161110
AK344102	chr4	+	101153690-101153743	101160958-101161110	101159155-101161110
AK344102	chr4	+	101153690-101153743	101160958-101161110	101159170-101161110
AK234120	chr8	+	101244532-101244563	101249266-101249343	101245039-101249343
AK234120	chr8	+	101252889-101252982;101252889-101252982;101252889-101252982;101252889-101252982	101255122-101255988;101255122-101255991;101255122-101256445;101255122-101255167	101253410-101255988;101253410-101255991;101253410-101256445;101253410-101255167
AK234120	chr8	+	101252889-101252982;101252889-101252982;101252889-101252982;101252889-101252982	101255122-101255988;101255122-101255991;101255122-101256445;101255122-101255167	101255128-101255988;101255128-101255991;101255128-101256445;101255128-101255167
AK238250	chr3	+	101307331-101307415	101308299-101308423	101307618-101308423
AK234693	chr10	-	10138174-10138476;10138174-10138512	10131080-10131253;10131080-10131253	10131080-10132832;10131080-10132832
AK234120	chr8	+	101400738-101400861;101400755-101400861;101400766-101400861	101401685-101401839;101401685-101401839;101401685-101401807	101401702-101401839;101401702-101401839;101401702-101401807
AK234120	chr8	+	101415983-101416014	101420721-101420798	101416490-101420798
AK234120	chr8	+	101424353-101424446;101424353-101424446;101424353-101424446;101424353-101424446	101426592-101427458;101426592-101427461;101426592-101427915;101426592-101426637	101424874-101427458;101424874-101427461;101424874-101427915;101424874-101426637
AF164576	chr14	+	101466146-101466193	101467493-101467866	101467718-101467866
AK234130	chr8	-	101998-102141	101531-101665	101531-101662
DQ834921	chr8	-	101552832-101553033	101552220-101552389	101552220-101552428
DQ834921	chr8	-	101564383-101564472	101562633-101562818	101562633-101562809
AK233799	chr8	-	101711280-101711355	101707609-101707649	101707609-101707646
AY609648	chr4	-	101790439-101790555;101790439-101790556	101790161-101790249;101790161-101790249	101790161-101790314;101790161-101790314
AY610487	chr7	+	101790089-101790233	101790723-101790793	101790643-101790793
AY609648	chr4	-	101792019-101792178;101792019-101792181;101792019-101792183;101792019-101792186;101792019-101792195	101791570-101791776;101791570-101791776;101791570-101791776;101791570-101791776;101791570-101791776	101791570-101791794;101791570-101791794;101791570-101791794;101791570-101791794;101791570-101791794
AK232743	chr7	-	101801271-101801449	101799978-101800174	101799978-101800168
AK351145	chr4	+	101847571-101847689	101847880-101848290	101847885-101848290
AK351145	chr4	+	101847571-101847689	101847880-101848290	101847902-101848290
AK240335	chr10	-	10196536-10196582	10190374-10191017	10190374-10191014
AK234013	chr4	-	101958897-101958938;101958897-101958931	101953156-101953296;101953156-101953296	101953156-101953241;101953156-101953241
AK234013	chr4	-	101958897-101958938;101958897-101958931	101953156-101953296;101953156-101953296	101953156-101957265;101953156-101957265
AK234013	chr4	-	101958897-101958938;101958897-101958931	101953156-101953296;101953156-101953296	101953156-101958628;101953156-101958628
AK347176	chr4	+	102029786-102030026	102030232-102030388	102030248-102030388
AK347176	chr4	+	102030232-102030388	102030704-102030820	102030729-102030820
AK347176	chr4	+	102031865-102031995	102032098-102032205	102032070-102032205
AK347176	chr4	+	102032098-102032205	102032592-102032735	102032304-102032735
AK347176	chr4	+	102032592-102032735	102032994-102033138	102033000-102033138
AK239494	chr4	-	102050739-102050793	102047723-102048810	102047723-102048872
AK348055	chr13	-	102097399-102097652	102096977-102097099	102096977-102097094
AK239716	chr4	+	102130114-102130432	102130970-102131080	102130967-102131080
AK234496	chr6	+	102200177-102200317	102200448-102200519	102200430-102200519
AK234496	chr6	+	102200448-102200519;102200430-102200519	102201161-102201235;102201161-102201235	102201116-102201235;102201116-102201235
AK236182	chr15	-	102222997-102223130	102219832-102219896	102219832-102219893
AK232607	chr15	+	102224226-102224348	102225606-102225732	102225614-102225732
AK232273	chr1	-	102231352-102231506;102231352-102231506;102231352-102231506	102229464-102229877;102229469-102229877;102229793-102229877	102229464-102229896;102229469-102229896;102229793-102229896
AK232273	chr1	-	102234536-102234606	102231352-102231506	102231352-102231482
AY610174	chr7	+	102301691-102301829	102308957-102309052	102302002-102309052
AY610174	chr7	+	102301691-102301829	102308957-102309052	102303401-102309052
AK230540	chr4	+	102372649-102372771	102373579-102373728	102373584-102373728
AK232161	chr4	-	102522202-102522972	102521601-102521848	102521601-102521815
AY610433	chr10	-	10262070-10262217;10262070-10262217;10262070-10262217	10258335-10258592;10258356-10258592;10258484-10258592	10258335-10258585;10258356-10258585;10258484-10258585
AY610433	chr10	-	10262070-10262217;10262070-10262217;10262070-10262217	10258335-10258592;10258356-10258592;10258484-10258592	10258335-10259164;10258356-10259164;10258484-10259164
AK235590	chr8	+	102606216-102606300	102610001-102610098	102610003-102610098
AY609674	chr12	-	10263224-10263397	10262989-10263117	10262989-10263112
AY610427	chr7	+	102749355-102749514;102749411-102749514	102751115-102751206;102751115-102751206	102751119-102751206;102751119-102751206
AK348949	chr4	-	102767389-102767499	102763998-102764359	102763998-102764857
AK348949	chr4	-	102767389-102767499	102763998-102764359	102763998-102765181
AK348949	chr4	-	102767389-102767499	102763998-102764359	102763998-102765184
AK232906	chr6	+	10275545-10275967	10278377-10278504	10276488-10278504
AK234670	chr13	+	102912555-102912684;102912378-102912684	102914129-102914260;102914129-102914260	102913318-102914260;102913318-102914260
AK234670	chr13	+	102912555-102912684;102912378-102912684	102914129-102914260;102914129-102914260	102914132-102914260;102914132-102914260
AK343443	chr1	-	102935749-102935855	102935518-102935655	102935518-102935610
AY609971	chr1	+	103013966-103014063	103017339-103017476	103014222-103017476
AK347984	chr4	+	103130352-103130422	103130947-103131113	103130994-103131113
AK345322	chr4	-	103245346-103245597	103244114-103244347	103244114-103244398
AK239232	chr3	-	103290257-103290388	103284551-103284637	103284551-103284633
AK239232	chr3	-	103290257-103290388	103284551-103284637	103284551-103289917
AK350832	chr7	-	10341535-10341654	10337233-10337336	10337233-10339102
AK350832	chr7	-	10341535-10341654	10337233-10337336	10337233-10341119
AK346152	chr4	+	103413275-103413407	103415263-103415840	103414181-103415840
AK346152	chr4	+	103413275-103413407	103415263-103415840	103414663-103415840
AK346152	chr4	+	103413275-103413407	103415263-103415840	103414681-103415840
AK346152	chr4	+	103415263-103415840	103416336-103417606	103416354-103417606
DQ365929	chr4	+	103434810-103434882	103435005-103435152	103434982-103435152
AY610243	chr4	+	103493906-103493965	103494091-103494168	103494094-103494168
AY610243	chr4	+	103494752-103494888;103494752-103494888	103494985-103496689;103494985-103495099	103494987-103496689;103494987-103495099
AK351876	chr4	-	103560384-103560520	103559874-103560023	103559874-103560303
AK346021	chr4	-	103561841-103562024	103560597-103561622	103560597-103561449
AK238426	chr8	+	103559093-103559167	103561283-103561432	103560812-103561432
AK238426	chr8	+	103575991-103576042	103582803-103582956	103582806-103582956
AK233684	chr14	+	103583363-103583636	103585624-103585829	103585648-103585829
AK230674	chr2	-	10363385-10363434	10362362-10362527	10362362-10362476
AK232739	chr8	+	103637916-103638056;103637916-103638056	103640865-103640952;103640865-103641067	103640841-103640952;103640841-103641067
AK232739	chr8	+	103646686-103646821	103647414-103647552	103647525-103647552
AK348878	chr1	+	103659162-103659311	103663169-103663330	103661447-103663330
AK238426	chr8	-	103725869-103725920	103718967-103719109	103718967-103719106
AB053483	chr1	+	103863250-103863388	103864896-103865954	103863938-103865954
AK235569	chr13	-	103893286-103893377	103887740-103887821	103887740-103888927
AK235569	chr13	-	103893286-103893377	103887740-103887821	103887740-103891261
AY609557	chr8	+	103936444-103936545	103938859-103939000	103938875-103939000
AY609695	chr4	+	104059805-104059905	104062330-104062425	104060451-104062425
AK350340	chr3	-	104179675-104179753	104179374-104179468	104179374-104179491
AK347983	chr3	+	104236532-104236643	104238751-104238982	104238754-104238982
AK232678	chr7	-	104340145-104340241	104337617-104337717	104337617-104337875
AY610075	chr3	-	104352926-104352997;104352926-104352997	104352644-104352714;104352643-104352714	104352644-104352804;104352643-104352804
AK233386	chr13	+	104380047-104380134;104380106-104380134	104380382-104381775;104380382-104381775	104380642-104381775;104380642-104381775
AY609598	chr7	+	104437271-104437421	104438907-104439231	104438883-104439231
AK344375	chr15	+	104443714-104443796	104446332-104446469	104444122-104446469
AK343647	chr15	+	104446332-104446469	104448949-104449240	104446555-104449240
AK232620	chr3	-	104462532-104462666	104462210-104462344	104462210-104462245
AK232620	chr3	-	104464625-104464741	104462532-104462666	104462532-104464357
AK232620	chr3	-	104467326-104467483;104467326-104467485;104467326-104467933	104464625-104464741;104464625-104464741;104464625-104464741	104464625-104464779;104464625-104464779;104464625-104464779
AK231543	chr3	+	104482779-104482916;104482779-104482916;104482779-104482916	104483567-104483810;104483567-104483603;104483567-104483800	104483546-104483810;104483546-104483603;104483546-104483800
U55039	chrX	-	104485476-104485536	104484123-104484192	104484123-104484189
AK345174	chr4	+	104497603-104497723	104499440-104499573	104499400-104499573
AK345174	chr4	+	104497603-104497723	104499440-104499573	104499450-104499573
AK233322	chrX	-	104570798-104570958	104564003-104564161	104564003-104564158
AK349771	chr7	+	104582666-104582873	104583363-104583545	104583445-104583545
AY609462	chr17	+	10452211-10452343	10459067-10459219	10458887-10459219
AK231543	chr3	+	104595715-104595852;104595715-104595852;104595715-104595852	104596503-104596746;104596503-104596539;104596503-104596736	104596482-104596746;104596482-104596539;104596482-104596736
AK233274	chr2	+	10466024-10466195	10466612-10467370	10466481-10467370
AK230546	chr14	-	104741739-104741774;104741739-104741766	104738389-104738563;104738389-104738563	104738389-104738558;104738389-104738558
AK347307	chr4	+	104750968-104751143	104754822-104755495	104754825-104755495
AK239521	chr4	-	104805821-104805967	104800617-104801454	104800617-104804412
AK347307	chr4	-	104864531-104864706	104860179-104860852	104860179-104860849
AK232428	chr6	-	104927446-104927581	104923858-104924041	104923858-104926810
AK232428	chr6	-	104936677-104936792	104927446-104927581	104927446-104933712
AK350486	chrX	-	104953646-104953680	104953478-104953531	104953478-104953524
DQ531717	chr13	+	104975963-104976240;104975979-104976240	104978275-104978417;104978275-104978713	104978583-104978417;104978583-104978713
AK239521	chr4	+	105000012-105000121	105002863-105003023	105000218-105003023
AK233274	chr2	-	10502497-10502668	10501305-10502080	10501305-10502211
AK233274	chr2	-	10507091-10507198	10504167-10504293	10504167-10504290
AK233274	chr2	-	10507091-10507198	10504167-10504293	10504167-10504302
AY609479	chr7	+	105194602-105194677;105194594-105194677	105196229-105196347;105196229-105196347	105196211-105196347;105196211-105196347
AY609479	chr7	+	105202890-105203099	105205474-105205595	105205460-105205595
AY609479	chr7	+	105206684-105206771	105207992-105208031	105207965-105208031
AK349437	chr7	+	105248617-105248757	105250164-105250291	105249040-105250291
AK235169	chr3	+	105296675-105296840;105296717-105296840;105296719-105296840;105296744-105296840;105296774-105296840	105302585-105302626;105302585-105302626;105302585-105302626;105302585-105302626;105302585-105302626	105297558-105302626;105297558-105302626;105297558-105302626;105297558-105302626;105297558-105302626
AK235169	chr3	+	105340394-105340508	105340954-105341099	105341024-105341099
AK235169	chr3	+	105340954-105341099;105340954-105341099;105340954-105341099;105340954-105341099	105341195-105341705;105341195-105341702;105341195-105341699;105341195-105341340	105341230-105341705;105341230-105341702;105341230-105341699;105341230-105341340
AK344297	chr13	+	105346020-105346234;105346032-105346234;105346060-105346234;105346115-105346234	105349230-105349318;105349230-105349318;105349230-105349318;105349230-105349318	105346489-105349318;105346489-105349318;105346489-105349318;105346489-105349318
AK231782	chr13	-	105404978-105405086	105401860-105402024	105401860-105402238
AK239830	chr7	-	105483431-105483467	105482703-105482752	105482703-105482874
U90884	chr4	+	105616698-105616848	105620358-105620812	105617199-105620812
AK235739	chr4	-	105769170-105769405;105769170-105769521;105769170-105769314	105765516-105765680;105765516-105765680;105765516-105765680	105765516-105767300;105765516-105767300;105765516-105767300
AK235739	chr4	-	105769536-105769595;105769536-105769586;105769536-105769587	105769170-105769405;105769170-105769405;105769170-105769405	105769170-105769322;105769170-105769322;105769170-105769322
AK234691	chr14	-	105786009-105786252;105786009-105786048	105782310-105782461;105782310-105782461	105782310-105783428;105782310-105783428
AK346131	chr4	-	105791006-105791164	105790436-105790505	105790436-105790508
AK346131	chr4	-	105791006-105791164	105790436-105790505	105790436-105790510
AK346131	chr4	-	105791006-105791164	105790436-105790505	105790436-105790629
AK346131	chr4	-	105794418-105794701	105793352-105793561	105793352-105793486
AK346131	chr4	-	105798546-105798684	105796440-105796591	105796440-105796596
AK240524	chr3	-	105863864-105863912	105853974-105854128	105853974-105854114
AY523565	chr6	-	105914692-105914958	105914102-105914326	105914102-105914323
AY523565	chr6	-	105919717-105919825	105917926-105918039	105917926-105918005
AY610003	chr7	+	105973937-105974017;105973943-105974017	105974222-105974327;105974222-105974327	105974225-105974327;105974225-105974327
AK230645	chr14	-	106046455-106046564	106044817-106044953	106044817-106046066
AK233308	chr15	-	106154662-106154738;106154662-106154955	106151152-106151307;106151152-106151307	106151152-106151316;106151152-106151316
AY680665	chr15	-	106222813-106222855;106222813-106222855;106222813-106222855;106222813-106222855;106222813-106222855;106222813-106222855;106222813-106222855;106222813-106222855;106222813-106222855;106222813-106222855;106222813-106222855	106221190-106222237;106221969-106222237;106221920-106222237;106221923-106222237;106221980-106222237;106222098-106222237;106222112-106222237;106222204-106222237;106222125-106222237;106222127-106222237;106222183-106222237	106221190-106222235;106221969-106222235;106221920-106222235;106221923-106222235;106221980-106222235;106222098-106222235;106222112-106222235;106222204-106222235;106222125-106222235;106222127-106222235;106222183-106222235
EU346671	chr3	-	106224115-106224171	106223734-106224029	106223734-106224026
DQ078269	chr3	-	106228650-106228739	106223760-106224026	106223760-106224029
EU346671	chr3	-	106228650-106228739	106224115-106224171	106224115-106224225
AY610387	chr15	-	106225950-106226123;106225950-106226123;106225950-106226123	106225422-106225499;106225487-106225499;106225425-106225499	106225422-106225491;106225487-106225491;106225425-106225491
AY610387	chr15	-	106228940-106229083;106228940-106229047;106228940-106229052	106225950-106226123;106225950-106226123;106225950-106226123	106225950-106226121;106225950-106226121;106225950-106226121
AY864616	chr15	-	106234332-106234356	106228940-106229052	106228940-106229047
AY680665	chr15	-	106234332-106234356	106228940-106229083	106228940-106229052
AY610387	chr15	-	106234051-106234078	106228940-106229083	106228940-106233272
AY680665	chr15	-	106235084-106235156;106235084-106235139;106235084-106235160;106235084-106235179;106235084-106235123;106235084-106235161	106234332-106234356;106234332-106234356;106234332-106234356;106234332-106234356;106234332-106234356;106234332-106234356	106234332-106234348;106234332-106234348;106234332-106234348;106234332-106234348;106234332-106234348;106234332-106234348
AY680665	chr15	-	106235084-106235156;106235084-106235139;106235084-106235160;106235084-106235179;106235084-106235123;106235084-106235161	106234332-106234356;106234332-106234356;106234332-106234356;106234332-106234356;106234332-106234356;106234332-106234356	106234332-106234393;106234332-106234393;106234332-106234393;106234332-106234393;106234332-106234393;106234332-106234393
AY680665	chr15	-	106235084-106235156;106235084-106235139;106235084-106235160;106235084-106235179;106235084-106235123;106235084-106235161	106234332-106234356;106234332-106234356;106234332-106234356;106234332-106234356;106234332-106234356;106234332-106234356	106234332-106234484;106234332-106234484;106234332-106234484;106234332-106234484;106234332-106234484;106234332-106234484
AY680665	chr15	-	106235084-106235156;106235084-106235139;106235084-106235160;106235084-106235179;106235084-106235123;106235084-106235161	106234332-106234356;106234332-106234356;106234332-106234356;106234332-106234356;106234332-106234356;106234332-106234356	106234332-106234502;106234332-106234502;106234332-106234502;106234332-106234502;106234332-106234502;106234332-106234502
AY680665	chr15	-	106235084-106235156;106235084-106235139;106235084-106235160;106235084-106235179;106235084-106235123;106235084-106235161	106234332-106234356;106234332-106234356;106234332-106234356;106234332-106234356;106234332-106234356;106234332-106234356	106234332-106234519;106234332-106234519;106234332-106234519;106234332-106234519;106234332-106234519;106234332-106234519
AY680665	chr15	-	106235084-106235156;106235084-106235139;106235084-106235160;106235084-106235179;106235084-106235123;106235084-106235161	106234332-106234356;106234332-106234356;106234332-106234356;106234332-106234356;106234332-106234356;106234332-106234356	106234332-106234522;106234332-106234522;106234332-106234522;106234332-106234522;106234332-106234522;106234332-106234522
AK232602	chrX	-	106390352-106390502	106385996-106386090	106385996-106388511
AK232602	chrX	-	106393282-106393518	106390352-106390502	106390352-106392872
AK232602	chrX	-	106416756-106416822	106409830-106409994	106409830-106411418
AY610188	chr7	+	106462416-106462482;106462416-106462482	106463726-106464278;106463726-106464283	106464149-106464278;106464149-106464283
AK232456	chr12	-	10668618-10668797	10666491-10666688	10666491-10666569
AK232456	chr12	-	10668618-10668797	10666491-10666688	10666491-10666697
AK232456	chr12	-	10668618-10668797	10666491-10666688	10666491-10666700
AK232456	chr12	-	10668618-10668797	10666491-10666688	10666491-10667142
AK232456	chr12	-	10670888-10671076	10668618-10668797	10668618-10668794
AY609482	chr9	+	106707293-106707473;106707294-106707473	106709888-106709968;106709888-106709968	106708651-106709968;106708651-106709968
AY609482	chr9	+	106707293-106707473;106707294-106707473	106709888-106709968;106709888-106709968	106708665-106709968;106708665-106709968
AY609482	chr9	+	106707293-106707473;106707294-106707473	106709888-106709968;106709888-106709968	106709136-106709968;106709136-106709968
AY609482	chr9	+	106707293-106707473;106707294-106707473	106709888-106709968;106709888-106709968	106709139-106709968;106709139-106709968
AY609482	chr9	+	106711518-106711673;106711518-106711673;106711518-106711673	106713471-106714004;106713471-106714238;106713471-106713570	106713472-106714004;106713472-106714238;106713472-106713570
AY609482	chr9	+	106737540-106737720;106737541-106737720	106740344-106740424;106740344-106740424	106739592-106740424;106739592-106740424
AY662692	chr1	+	10682259-10682406	10688915-10689024	10688933-10689024
AK343786	chr9	-	106892998-106893119	106890907-106891030	106890907-106892085
AY609556	chr18	+	10697121-10697236	10698148-10698321	10698145-10698321
AK232370	chr9	+	106994923-106995088;106994921-106995088	106996671-106996848;106996671-106996848	106996677-106996848;106996677-106996848
AK232370	chr9	+	106996671-106996848;106996677-106996848	106998837-106998931;106998837-106998946	106998845-106998931;106998845-106998946
AK240424	chr4	+	106991121-106991175	107000349-107000492	107000386-107000492
AY609556	chr18	+	10698148-10698321	10700523-10700684	10700521-10700684
AK351654	chr9	+	107016206-107016392	107016729-107016779	107016658-107016779
AK351654	chr9	+	107016206-107016392	107016729-107016779	107016675-107016779
AK351654	chr9	+	107016206-107016392	107016729-107016779	107016735-107016779
AY609450	chr9	-	107149918-107149968	107141192-107141292	107141192-107148696
AK236343	chr7	-	107148390-107148558	107146117-107146270	107146117-107146292
AK236343	chr7	-	107171875-107172120	107163577-107164792	107163577-107164789
AK231631	chr1	-	107618753-107618831;107618753-107618831	107615659-107615735;107615734-107615735	107615659-107615732;107615734-107615732
AK232256	chr6	+	10791452-10791553	10792235-10792309	10792238-10792309
AK232256	chr6	+	10791452-10791553	10792235-10792309	10792261-10792309
AK233605	chr6	-	108328062-108328157	108321706-108321920	108321706-108327704
AK237301	chr4	-	108672714-108672823	108669843-108669977	108669843-108671945
AY609406	chr2	-	108673027-108673104	108671064-108671218	108671064-108671215
AK232333	chr9	+	108945373-108945494;108945390-108945494;108945395-108945494;108945439-108945494	108947756-108948125;108947756-108948125;108947756-108948125;108947756-108948125	108947893-108948125;108947893-108948125;108947893-108948125;108947893-108948125
AK232333	chr9	+	108948438-108948653;108948438-108948653	108949592-108949729;108949592-108949705	108949562-108949729;108949562-108949705
AK240409	chrX	-	108999436-108999527	108998975-108999101	108998975-108999099
AK343770	chr2	+	109130485-109130544	109132134-109132326	109132138-109132326
AY609590	chr1	-	109172438-109172542;109172438-109172542;109172438-109172542	109164688-109165611;109165373-109165611;109165447-109165611	109164688-109165801;109165373-109165801;109165447-109165801
AY609590	chr1	-	109172438-109172542;109172438-109172542;109172438-109172542	109164688-109165611;109165373-109165611;109165447-109165611	109164688-109167055;109165373-109167055;109165447-109167055
AY609590	chr1	-	109172438-109172542;109172438-109172542;109172438-109172542	109164688-109165611;109165373-109165611;109165447-109165611	109164688-109167967;109165373-109167967;109165447-109167967
AY609590	chr1	-	109172438-109172542;109172438-109172542;109172438-109172542	109164688-109165611;109165373-109165611;109165447-109165611	109164688-109171043;109165373-109171043;109165447-109171043
AY609590	chr1	-	109172438-109172542;109172438-109172542;109172438-109172542	109164688-109165611;109165373-109165611;109165447-109165611	109164688-109171047;109165373-109171047;109165447-109171047
AY609590	chr1	-	109189557-109189730	109179716-109179838	109179716-109186769
AJ275968	chrX	+	109492432-109492506	109499221-109499402	109496268-109499402
AJ275968	chrX	+	109492432-109492506	109499221-109499402	109496271-109499402
AF165174	chrX	+	109499615-109499789;109499664-109499789	109500410-109500579;109500410-109500579	109500418-109500579;109500418-109500579
AF165174	chrX	+	109501018-109501204;109501018-109501204	109502642-109504138;109502642-109502725	109502090-109504138;109502090-109502725
AK236209	chrX	-	109518873-109518929	109516935-109517047	109516935-109517201
AK345519	chr13	+	109517729-109517860	109518566-109518643	109518586-109518643
AK235135	chrX	-	109876450-109876532;109876450-109876532;109876450-109876532	109874795-109875821;109874809-109875821;109875324-109875821	109874795-109875854;109874809-109875854;109875324-109875854
AK235135	chrX	-	109876882-109876996	109876661-109876786	109876661-109876804
AK349200	chr13	-	109882298-109882396	109880642-109880775	109880642-109880772
AY609699	chr13	+	109896429-109896478	109900563-109900633	109900537-109900633
AY609535	chr9	-	110006293-110006497;110006293-110006435;110006293-110006440;110006293-110006556;110006293-110006433	110001779-110001998;110001779-110001998;110001779-110001998;110001779-110001998;110001960-110001998	110001779-110005891;110001779-110005891;110001779-110005891;110001779-110005891;110001960-110005891
AK236663	chr14	-	110040129-110040268	110037296-110037384	110037296-110039710
AK348347	chr4	+	110132589-110132729	110132815-110132979	110132835-110132979
AK348347	chr4	+	110139977-110140096	110142875-110143053	110142851-110143053
AK348347	chr4	+	110139977-110140096	110142875-110143053	110142911-110143053
AY609608	chr1	+	110167841-110168083;110167967-110168083	110172005-110172091;110172005-110172091	110170558-110172091;110170558-110172091
AK347120	chr4	+	110229091-110229184;110229095-110229184	110230813-110230824;110230813-110230824	110230816-110230824;110230816-110230824
AK347120	chr4	+	110239856-110240021;110239858-110240021	110243637-110243856;110243637-110243856	110243657-110243856;110243657-110243856
AK347120	chr4	+	110243637-110243856	110244328-110244457	110244332-110244457
AK347120	chr4	+	110244328-110244457	110245662-110245856	110245652-110245856
AK347120	chr4	+	110246150-110246281;110246183-110246281	110246963-110247126;110246963-110247126	110246877-110247126;110246877-110247126
AK347120	chr4	+	110249087-110249250	110249934-110250054	110249920-110250054
AK347120	chr4	+	110249934-110250054;110249934-110250054	110251097-110251267;110251097-110251270	110251099-110251267;110251099-110251270
AK232952	chr6	+	110258294-110258449;110258295-110258449	110265808-110265964;110265808-110265964	110260689-110265964;110260689-110265964
AK232952	chr6	+	110265808-110265964	110270068-110270209	110270073-110270209
AY609896	chr14	-	110304234-110304446;110304234-110304446;110304234-110304446;110304234-110304446;110304234-110304446	110302482-110302788;110302383-110302788;110302475-110302788;110302502-110302788;110302486-110302788	110302482-110302808;110302383-110302808;110302475-110302808;110302502-110302808;110302486-110302808
AY609896	chr14	-	110308348-110308454	110304234-110304446	110304234-110304441
AY609896	chr14	-	110308348-110308454	110304234-110304446	110304234-110304593
AK232357	chr6	-	110321636-110321767	110319989-110320146	110319989-110320143
AY609901	chr4	+	110352121-110352213	110355285-110355355	110355091-110355355
AK352268	chr6	+	110551836-110551899	110553916-110554014	110553921-110554014
AK232765	chr15	+	110838899-110838988	110840295-110840401	110839935-110840401
AY839862	chr15	+	110838899-110838988	110840010-110840401	110839986-110840401
AK236279	chr15	+	110838899-110838988	110839935-110840401	110840010-110840401
AK236279	chr15	-	110952501-110952590	110951088-110951554	110951088-110951479
AY839862	chr15	-	110952501-110952590	110951088-110951479	110951088-110951503
AK232765	chr15	-	110952501-110952590	110951088-110951194	110951088-110951554
AK232765	chr15	-	110961003-110961116	110958519-110958706	110958519-110960182
AK232765	chr15	-	110962026-110962106	110961003-110961116	110961003-110961107
AK234073	chr1	-	111179177-111179288	111175008-111175135	111175008-111175049
AY610337	chr1	-	111195012-111195147;111195012-111195169;111195012-111195177	111194192-111194305;111194192-111194305;111194192-111194305	111194192-111194316;111194192-111194316;111194192-111194316
AK232657	chr14	+	111466509-111466685;111466511-111466685	111468341-111468482;111468341-111468482	111468338-111468482;111468338-111468482
AK232657	chr14	+	111468341-111468482;111468341-111468482;111468339-111468482	111470440-111470627;111470440-111470628;111470440-111470627	111470446-111470627;111470446-111470628;111470446-111470627
AK232657	chr14	+	111468341-111468482;111468341-111468482;111468339-111468482	111470440-111470627;111470440-111470628;111470440-111470627	111470451-111470627;111470451-111470628;111470451-111470627
AK343940	chr2	-	11164361-11164465	11163158-11163597	11163158-11163594
AK343940	chr2	-	11164361-11164465	11163158-11163597	11163158-11163955
AK343940	chr2	-	11164361-11164465	11163158-11163597	11163158-11163958
AK232657	chr14	+	111636768-111636917	111640537-111640697	111638141-111640697
AK232657	chr14	+	111636768-111636917	111640537-111640697	111640116-111640697
AK232657	chr14	+	111645563-111645739;111645565-111645739	111647392-111647533;111647392-111647533	111647438-111647533;111647438-111647533
AK232657	chr14	+	111647392-111647533;111647392-111647533;111647390-111647533	111649502-111649689;111649502-111649690;111649502-111649690	111649508-111649689;111649508-111649690;111649508-111649690
AB271952	chr9	+	11163743-11163878	11168227-11168333	11165227-11168333
AB271952	chr9	+	11184510-11184719	11185084-11185287	11185210-11185287
AK239924	chr14	-	112064959-112065087	112055040-112055747	112055040-112055897
AK239924	chr14	-	112069889-112069957	112064959-112065087	112064959-112067187
AK239510	chr8	-	112092680-112092869	112090438-112090601	112090438-112092219
AK239126	chr8	+	112367420-112367534	112368350-112368502	112368351-112368502
AK234364	chr1	-	112385770-112385839;112385770-112385839;112385770-112385839;112385770-112385839	112376690-112376970;112376693-112376970;112376110-112376970;112376114-112376970	112376690-112378202;112376693-112378202;112376110-112378202;112376114-112378202
DQ629175	chr1	-	112384244-112384322	112382035-112382232	112382035-112382227
DQ629175	chr1	-	112384244-112384322	112382035-112382232	112382035-112382230
AK234364	chr1	-	112387506-112387576	112386649-112386724	112386649-112387408
AK234364	chr1	-	112387506-112387576	112386649-112386724	112386649-112387429
AK235290	chr1	-	112387506-112387576	112387171-112387246	112387171-112387408
AK235290	chr1	-	112387506-112387576	112387171-112387246	112387171-112387429
AK234364	chr1	-	112390824-112390957;112390824-112390864	112388673-112388790;112388673-112388790	112388673-112388788;112388673-112388788
AY609872	chr2	-	11245828-11246109;11245828-11246141	11239524-11239584;11239524-11239584	11239524-11239582;11239524-11239582
AK234364	chr1	-	112404883-112405078;112404883-112405151;112404883-112405071	112403684-112403809;112403684-112403809;112403684-112403809	112403684-112403779;112403684-112403779;112403684-112403779
AK240289	chr4	-	112421260-112421492	112414469-112414576	112414469-112414566
AK239126	chr8	+	112437790-112437941	112440978-112441082	112439204-112441082
AB271952	chr9	-	11245577-11245762	11244997-11245113	11244997-11245089
AK239126	chr8	+	112450681-112450805	112453015-112453169	112452493-112453169
AK239126	chr8	+	112453015-112453169;112453015-112453169	112455773-112455842;112455773-112455862	112454042-112455842;112454042-112455862
AK231555	chr13	-	112565669-112565693	112564793-112564825	112564793-112565033
AK234564	chr8	-	112594753-112595061;112594753-112595010;112594753-112595061;112594753-112595061;112594753-112595061	112593649-112594081;112593273-112594081;112593274-112594081;112593455-112594081;112593695-112594081	112593649-112594078;112593273-112594078;112593274-112594078;112593455-112594078;112593695-112594078
AF332578	chr8	-	112825262-112825331;112825262-112825341;112825262-112825332	112822187-112822267;112822187-112822267;112822187-112822267	112822187-112822262;112822187-112822262;112822187-112822262
AY610175	chr6	+	112885438-112885520	112886590-112886854	112886630-112886854
AY610402	chr6	+	112890794-112890877	112899030-112899087	112899006-112899087
AY610402	chr6	+	112899544-112899576	112900885-112900962	112900117-112900962
AK231737	chr8	+	112913974-112914954;112914748-112914954	112916548-112916620;112916548-112916620	112916518-112916620;112916518-112916620
EF416571	chr8	+	112923458-112923606	112928749-112928893	112928752-112928893
AK350234	chr6	-	112937422-112937528	112932152-112933456	112932152-112935243
AK232809	chr8	+	113021719-113021838	113023826-113024085	113022843-113024085
AK233168	chr6	+	113222175-113222261	113223233-113223325	113223236-113223325
AK233168	chr6	+	113223233-113223325	113225380-113225436	113225377-113225436
AK233168	chr6	+	113225380-113225436	113225640-113225827	113225612-113225827
AK233168	chr6	+	113225380-113225436	113225640-113225827	113225703-113225827
AK233168	chr6	+	113225640-113225827	113231062-113231112	113227762-113231112
AK233168	chr6	+	113225640-113225827	113231062-113231112	113230611-113231112
U43490	chr4	+	113299497-113299632	113300877-113301717	113301000-113301717
AK232493	chr2	-	11337407-11337527;11337407-11337546	11331263-11331482;11331263-11331482	11331263-11331467;11331263-11331467
AK232493	chr2	-	11337407-11337527;11337407-11337546	11331263-11331482;11331263-11331482	11331263-11336497;11331263-11336497
AK233168	chr6	+	113373582-113373668	113374640-113374732	113374643-113374732
AK233168	chr6	+	113374640-113374732	113376787-113376843	113376784-113376843
AK233168	chr6	+	113376787-113376843	113377047-113377234	113377019-113377234
AK233168	chr6	+	113376787-113376843	113377047-113377234	113377110-113377234
AK346196	chr2	-	11339586-11339614;11339586-11339720	11337741-11337944;11337741-11337944	11337741-11337906;11337741-11337906
AK346196	chr2	-	11339586-11339614;11339586-11339720	11337741-11337944;11337741-11337944	11337741-11337970;11337741-11337970
AK233168	chr6	+	113377047-113377234	113382018-113382068	113379170-113382068
AK345619	chr6	+	113436193-113436219	113436330-113436427	113436318-113436427
FJ375345	chr9	+	113588248-113588361	113589377-113589552	113589518-113589552
AF498759	chr15	-	113593965-113594137	113593019-113593154	113593019-113593168
AF498759	chr15	-	113593965-113594137	113593019-113593154	113593019-113593219
AK347161	chr15	-	113608409-113608640	113603702-113603903	113603702-113604900
AK346213	chr6	+	113642748-113642823	113642957-113643028	113642918-113643028
AK234704	chr14	+	113691918-113692051	113693073-113693158	113692192-113693158
AK234704	chr14	+	113694102-113694172	113695002-113695576	113694604-113695576
AK235307	chr14	-	113710958-113711032	113709925-113709994	113709925-113710116
AK238545	chr2	+	107169-107324	113772-113852	113717-113852
AF498759	chr15	+	113794516-113794688	113795498-113795633	113795433-113795633
AF214520	chr15	-	113848249-113848294	113847978-113848032	113847978-113848030
AF214520	chr15	-	113850658-113850815	113849894-113850297	113849894-113850036
AK236471	chr15	+	113891772-113891915	113892273-113892365	113892276-113892365
AK350024	chr14	+	113953362-113953443	113954424-113955982	113953799-113955982
AK232872	chr17	-	11411591-11411715;11411591-11411715;11411591-11411715;11411591-11411715	11406304-11406472;11406332-11406472;11406323-11406472;11405887-11406472	11406304-11406468;11406332-11406468;11406323-11406468;11405887-11406468
AK233265	chr17	-	11421747-11421843;11421747-11421991;11421747-11421886	11415101-11415238;11415101-11415238;11415101-11415238	11415101-11415224;11415101-11415224;11415101-11415224
AK233265	chr17	-	11421747-11421843;11421747-11421991;11421747-11421886	11415101-11415238;11415101-11415238;11415101-11415238	11415101-11415302;11415101-11415302;11415101-11415302
AK233265	chr17	-	11421747-11421843;11421747-11421991;11421747-11421886	11415101-11415238;11415101-11415238;11415101-11415238	11415101-11419146;11415101-11419146;11415101-11419146
AK239763	chr4	+	114190419-114190536;114190419-114190536;114190419-114190536	114191174-114191960;114191174-114191502;114191174-114191926	114190702-114191960;114190702-114191502;114190702-114191926
AK343291	chr10	-	11421741-11421840	11420048-11420170	11420048-11420180
AK344636	chr6	-	114204359-114204443	114203530-114203640	114203530-114203634
AY609424	chr15	+	114231829-114231896	114232237-114232309	114232244-114232309
AY609424	chr15	+	114231829-114231896	114232237-114232309	114232247-114232309
AY609424	chr15	+	114232237-114232309	114232540-114232899	114232644-114232899
AY609424	chr15	+	114232237-114232309	114232540-114232899	114232662-114232899
AK238545	chr2	+	114052-114094;114052-114094	114244-114388;114244-114384	114253-114388;114253-114384
HM046512	chr15	-	114258348-114258412	114257392-114257553	114257392-114257549
AK235012	chr15	+	114266211-114266323	114266417-114266564	114266458-114266564
AK237967	chr15	-	114270939-114271070	114270504-114270719	114270504-114270553
AY609825	chr15	+	114281691-114281880;114281327-114281880;114281330-114281880	114282432-114282651;114282432-114282651;114282432-114282651	114282364-114282651;114282364-114282651;114282364-114282651
AY609825	chr15	+	114281691-114281880;114281327-114281880;114281330-114281880	114282432-114282651;114282432-114282651;114282432-114282651	114282514-114282651;114282514-114282651;114282514-114282651
AY609825	chr15	+	114281691-114281880;114281327-114281880;114281330-114281880	114282432-114282651;114282432-114282651;114282432-114282651	114282517-114282651;114282517-114282651;114282517-114282651
AY609825	chr15	+	114283206-114283326	114283440-114283535	114283420-114283535
AY609802	chr15	-	114395549-114395626	114394470-114394553	114394470-114395036
AY609802	chr15	-	114396882-114397012	114396543-114396618	114396543-114396649
AB271941	chr14	-	114437881-114437946	114436527-114436671	114436527-114436667
AB271941	chr14	-	114438646-114438707	114438036-114438170	114438036-114438113
AB271941	chr14	-	114448440-114448582	114447969-114448077	114447969-114448099
AK236013	chr14	-	11455841-11455895;11455841-11455895	11455573-11455608;11455357-11455608	11455573-11455604;11455357-11455604
AK236013	chr14	-	11455841-11455895;11455841-11455895	11455573-11455608;11455357-11455608	11455573-11455702;11455357-11455702
AK236013	chr14	-	11459112-11459216;11459112-11459194	11456473-11456702;11456473-11456702	11456473-11456640;11456473-11456640
M84639	chr14	-	11466448-11466559	11464764-11464912	11464764-11465409
AK352368	chr15	-	114835490-114835647	114830538-114830870	114830538-114830866
AK352368	chr15	-	114835490-114835647	114830538-114830870	114830538-114835357
AK352368	chr15	-	114837053-114837167	114835490-114835647	114835490-114835604
AK352368	chr15	-	114861405-114861673;114861405-114861821	114853210-114853387;114853210-114853387	114853210-114853409;114853210-114853409
AK347139	chr1	+	115010111-115010232	115012095-115012227	115012098-115012227
DQ917647	chr4	-	115059445-115059573	115056079-115056208	115056079-115059161
AK236900	chr4	+	115280917-115280966	115281850-115281977	115281847-115281977
AK349445	chr4	-	115386645-115386810	115385279-115385574	115385279-115385572
AK349445	chr4	-	115386645-115386810	115385279-115385574	115385279-115385605
AK232872	chr17	+	11548088-11548277	11554447-11554585	11554383-11554585
AY610233	chr13	+	115586478-115586541;115586500-115586541	115587540-115587662;115587540-115587659	115587552-115587662;115587552-115587659
AK344387	chr14	-	11574499-11574672;11574499-11574672	11572752-11573698;11572756-11573698	11572752-11573701;11572756-11573701
AY609950	chr10	-	11575743-11575806	11575396-11575502	11575396-11575499
EU164847	chr3	+	115779983-115780108	115787254-115787383	115787262-115787383
AK348394	chr3	-	115982091-115982233	115979755-115979867	115979755-115979916
AK348394	chr3	-	115983979-115984137	115982091-115982233	115982091-115982229
AK233321	chr14	-	115996691-115996832	115995041-115995415	115995041-115995145
AK233321	chr14	-	115996691-115996832	115995041-115995415	115995041-115995947
AK233321	chr14	-	116012993-116013134;116012993-116013131	116010747-116010934;116010746-116010934	116010747-116010986;116010746-116010986
U35837	chr14	-	116017978-116018154	116012993-116013134	116012993-116013160
AK346315	chr14	-	116019463-116019612;116019463-116019612	116018670-116018830;116018176-116018830	116018670-116018825;116018176-116018825
AK233321	chr14	-	116026521-116026745;116026521-116026814;116026521-116026701	116024579-116024741;116024579-116024741;116024579-116024741	116024579-116024870;116024579-116024870;116024579-116024870
AK349444	chr14	-	116041712-116041801	116040265-116040344	116040265-116040999
AK349444	chr14	-	116049256-116049347	116041712-116041801	116041712-116044211
EU617320	chr4	+	116078501-116078588	116087313-116087423	116080425-116087423
AK230733	chr10	+	11607644-11607733	11609578-11609663	11609594-11609663
AK230941	chr9	-	116114212-116114373	116112205-116112351	116112205-116112349
AK230941	chr9	-	116116226-116116404;116116226-116116391	116114212-116114373;116114212-116114373	116114212-116114371;116114212-116114371
AK230941	chr9	-	116119195-116119310;116119195-116119291	116116226-116116404;116116226-116116404	116116226-116118188;116116226-116118188
AK230941	chr9	-	116119195-116119310;116119195-116119291	116116226-116116404;116116226-116116404	116116226-116118321;116116226-116118321
AK230941	chr9	-	116119195-116119310;116119195-116119291	116116226-116116404;116116226-116116404	116116226-116118360;116116226-116118360
AK230941	chr9	-	116119195-116119310;116119195-116119291	116116226-116116404;116116226-116116404	116116226-116118439;116116226-116118439
AK233321	chr14	-	116122188-116122329;116122188-116122329	116119946-116120133;116119945-116120133	116119946-116120185;116119945-116120185
AK233321	chr14	-	116127649-116127825	116122188-116122329	116122188-116122259
AK233321	chr14	-	116129643-116129803;116129643-116129801;116129643-116129747	116127649-116127825;116127649-116127825;116127649-116127825	116127649-116129130;116127649-116129130;116127649-116129130
AK233321	chr14	-	116140575-116140799;116140575-116140979;116140575-116140755	116138628-116138790;116138628-116138790;116138628-116138790	116138628-116138919;116138628-116138919;116138628-116138919
AK233321	chr14	+	116161979-116162120	116164175-116164363	116164123-116164363
AK233321	chr14	+	116161979-116162120	116164175-116164363	116164181-116164363
AK231141	chr12	-	11621478-11621553	11618983-11619181	11618983-11619200
AK233778	chr1	+	116228190-116228312	116229539-116229643	116229548-116229643
AK343848	chr14	-	116252849-116252933	116251893-116251971	116251893-116251955
AY610150	chr8	-	116408976-116409126	116404542-116404712	116404542-116404707
AY609979	chr13	+	116399263-116399403;116399334-116399403	116404757-116404839;116404757-116404839	116404762-116404839;116404762-116404839
AY610150	chr8	-	116427926-116428034;116427926-116428053;116427926-116428051	116418662-116418741;116418662-116418741;116418662-116418741	116418662-116421639;116418662-116421639;116418662-116421639
AK344230	chr8	+	116587441-116587567	116589410-116589608	116588432-116589608
AK347278	chr8	+	116614344-116614520	116618815-116618932	116618059-116618932
AK347278	chr8	+	116618815-116618932	116627763-116627821	116620590-116627821
AK344428	chr17	-	11667064-11667116	11664956-11665183	11664956-11665179
AY609529	chr13	+	116756883-116756931;116756901-116756931	116761979-116762097;116761979-116762097	116762027-116762097;116762027-116762097
AK239611	chr8	+	116865662-116865776	116867180-116867350	116866303-116867350
AK235414	chr8	+	116914106-116914203	116915371-116915698	116914508-116915698
AK238247	chr1	+	117048414-117048501	117058000-117058064	117055665-117058064
AK234468	chr3	+	117189251-117189374	117192725-117192888	117192734-117192888
AK238247	chr1	-	117208746-117208849;117208746-117208849	117208602-117208650;117208633-117208650	117208602-117208690;117208633-117208690
AB271919	chr3	+	117285794-117285883	117288069-117288182	117288064-117288182
AK231314	chr14	+	117412852-117412970	117414757-117415006	117414761-117415006
AK344503	chr2	+	117438853-117438937	117440040-117440146	117440019-117440146
AK351330	chr14	-	117480909-117480940	117479948-117480112	117479948-117480088
AY609487	chr14	+	117493523-117493656	117500211-117500313	117500066-117500313
AK233258	chr14	-	117503382-117503522	117502715-117502856	117502715-117502801
AK233258	chr14	-	117578535-117578630	117575500-117575685	117575500-117575612
AK232787	chr6	+	117665468-117665595;117665468-117665595	117666590-117666714;117666590-117666711	117666608-117666714;117666608-117666711
AK232787	chr6	+	117668155-117668288	117669189-117669253	117669049-117669253
AK232787	chr6	+	117668155-117668288	117669189-117669253	117669134-117669253
AK232787	chr6	+	117669399-117669475;117669399-117669475;117669399-117669475;117669399-117669475	117673512-117673680;117673512-117673817;117673512-117674052;117673512-117674537	117670694-117673680;117670694-117673817;117670694-117674052;117670694-117674537
AK232787	chr6	-	117691922-117692055	117690957-117691021	117690957-117691161
AK232787	chr6	+	117701559-117701686;117701559-117701686	117702681-117702805;117702681-117702802	117702699-117702805;117702699-117702802
AK232787	chr6	+	117704258-117704391	117705292-117705356	117705152-117705356
AK232787	chr6	+	117704258-117704391	117705292-117705356	117705237-117705356
AK232787	chr6	+	117705502-117705578;117705502-117705578;117705502-117705578	117709508-117709966;117709508-117709813;117709508-117709676	117706797-117709966;117706797-117709813;117706797-117709676
AK232787	chr6	+	117730188-117730264;117730188-117730264	117736554-117736799;117736554-117736722	117733988-117736799;117733988-117736722
AK232787	chr6	+	117751239-117751432;117751242-117751432;117751180-117751432	117751546-117751679;117751546-117751679;117751546-117751679	117751524-117751679;117751524-117751679;117751524-117751679
AK232787	chr6	+	117751546-117751679	117752525-117752589	117752385-117752589
AK233258	chr14	+	117798683-117798798	117804707-117804801	117804626-117804801
AY609964	chr4	-	11784645-11784844;11784645-11784805	11782703-11782964;11782196-11782964	11782703-11782961;11782196-11782961
AK231936	chr6	-	117859125-117859276	117858847-117858954	117858847-117858949
AK231936	chr6	-	117860679-117860806	117859686-117859810	117859686-117859882
AK344373	chr1	-	117884121-117884258	117882682-117882800	117882682-117882758
AK233808	chr6	-	117921451-117921513	117917705-117917755	117917705-117917777
AK236935	chr14	-	117968004-117968131;117968004-117968130	117960204-117960279;117960204-117960279	117960204-117966539;117960204-117966539
AK344041	chr14	-	118096630-118096753;118096630-118096753	118096290-118096432;118096333-118096432	118096290-118096427;118096333-118096427
AB242619	chr14	-	118098166-118098268	118097819-118097991	118097819-118098011
AB242619	chr14	-	118098724-118098826	118098554-118098598	118098554-118098615
AK344825	chr6	-	118187864-118187890;118187864-118187890	118186969-118187130;118187034-118187130	118186969-118187386;118187034-118187386
AK231306	chr17	+	11818155-11818284	11818728-11818922	11818756-11818922
AK344825	chr6	-	118192525-118192640;118192525-118192654	118187864-118187890;118187864-118187890	118187864-118187887;118187864-118187887
AK347650	chr7	+	118184754-118184849	118189799-118189846	118189255-118189846
AK231327	chr15	+	118236389-118236517	118237763-118237869	118237769-118237869
AK235556	chr6	-	118358771-118358829	118358374-118358446	118358374-118358507
AK351644	chr14	+	118389888-118389920	118390177-118390258	118390174-118390258
AK346027	chr9	-	118407941-118408102	118406281-118406391	118406281-118406358
AK237079	chr14	+	118456630-118456741;118456630-118456741	118456846-118457125;118456846-118457130	118456843-118457125;118456843-118457130
AK232487	chr17	+	11853599-11853657	11855127-11855176	11854418-11855176
AK349047	chr14	+	118674287-118674318	118674454-118674569	118674429-118674569
AK240136	chrX	+	118728330-118728408	118732529-118732638	118731239-118732638
AK240136	chrX	+	118728330-118728408	118732529-118732638	118731500-118732638
AK240136	chrX	+	118733329-118733463	118736331-118736417	118733955-118736417
AK240136	chrX	+	118738923-118739118	118740742-118740849	118740667-118740849
AK240136	chrX	+	118738923-118739118	118740742-118740849	118740703-118740849
AK240136	chrX	+	118741348-118741430	118743466-118744110	118743146-118744110
AK240136	chrX	+	118741348-118741430	118743466-118744110	118743415-118744110
FJ905613	chr9	-	118918537-118918662	118917077-118917184	118917077-118918147
AK346251	chr14	+	118926220-118926347	118927264-118927325	118926549-118927325
AK346251	chr14	+	118926220-118926347	118927264-118927325	118926647-118927325
AK346251	chr14	+	118926220-118926347	118927264-118927325	118926651-118927325
AK352039	chr6	+	118933087-118933204	118933746-118933894	118933810-118933894
AK352039	chr6	+	118933087-118933204	118933746-118933894	118933812-118933894
AK348540	chr6	+	118936333-118936374	118937325-118937515	118937343-118937515
AK348927	chr14	-	119155677-119155734	119154562-119154655	119154562-119155573
AK348927	chr14	-	119155677-119155734	119154562-119154655	119154562-119155594
AK348927	chr14	-	119161172-119161267	119155876-119155967	119155876-119160853
AK348416	chr6	+	119276531-119276586	119276712-119276790	119276709-119276790
AK233358	chr6	-	119289199-119289320	119285476-119286180	119285476-119286087
AK233358	chr6	-	119289199-119289320	119285476-119286180	119285476-119288717
AK234864	chr17	+	11931446-11931488	11933453-11933590	11932526-11933590
AK347503	chr6	+	119349668-119349824;119349673-119349824;119349693-119349824	119350230-119350303;119350230-119350303;119350230-119350300	119350233-119350303;119350233-119350303;119350233-119350300
AK235428	chr6	-	119374506-119374605	119373821-119373996	119373821-119373999
AY610414	chr14	-	119438188-119438280	119436211-119436297	119436211-119436706
AK236120	chr14	-	119497266-119497981;119497266-119497981	119495527-119496030;119495059-119496030	119495527-119495947;119495059-119495947
AK233358	chr6	+	119505071-119505192	119508640-119509345	119505674-119509345
AK348416	chr6	-	119518035-119518113	119513842-119513950	119513842-119517382
AK348416	chr6	-	119518239-119518294	119518035-119518113	119518035-119518116
GU827390	chr8	+	119740232-119740276	119741583-119742101	119741931-119742101
X54973	chr8	-	119751672-119751820	119750956-119750999	119750956-119750996
X54973	chr8	-	119751672-119751820	119750956-119750999	119750956-119751016
X54973	chr8	-	119753612-119753638	119752614-119752637	119752614-119752631
X54973	chr8	-	119759165-119759188	119759031-119759078	119759031-119759075
X54973	chr8	-	119761024-119761047	119759966-119759995	119759966-119760201
AF064742	chr4	-	119798778-119798877	119796881-119796999	119796881-119798269
AK347130	chr9	-	11981499-11981606	11980314-11980487	11980314-11980424
AK347130	chr9	-	11983802-11983814	11982515-11982616	11982515-11982613
AF064742	chr4	-	119832806-119832905	119830914-119831032	119830914-119832297
AF064742	chr4	+	119886178-119886277	119888056-119888174	119886786-119888174
AF064742	chr4	+	119886178-119886277	119888056-119888174	119888051-119888174
AY609681	chr7	+	119887684-119887737;119887683-119887737	119888327-119888423;119888327-119888423	119888333-119888423;119888333-119888423
AY609681	chr7	+	119891860-119891956;119891942-119891956	119893938-119894127;119893938-119894127	119893953-119894127;119893953-119894127
AF064742	chr4	+	119975453-119975552	119977326-119977444	119976061-119977444
X51977	chr8	+	119975603-119975636	119976981-119977491	119977260-119977491
AF064742	chr4	-	119997877-119997976	119995980-119996098	119995980-119997368
AY610344	chr7	+	120023673-120023779	120024203-120024338	120024223-120024338
AF064742	chr4	-	120032207-120032306	120030322-120030440	120030322-120031705
AK240094	chr6	+	120039583-120039694	120040600-120040714	120040583-120040714
AK240094	chr6	+	120040895-120040973	120041063-120041112	120041069-120041112
AK240094	chr6	+	120041063-120041112	120041202-120041271	120041220-120041271
AK240094	chr6	+	120041202-120041271	120041393-120041527	120041473-120041527
AK240094	chr6	+	120041393-120041527	120041619-120041768	120041622-120041768
AK230675	chr4	-	120095350-120095449	120093459-120093510	120093459-120093577
AF064742	chr4	-	120095350-120095449	120093459-120093577	120093459-120094842
AK232963	chr1	-	120120685-120120863	120117572-120117654	120117572-120117639
AK232963	chr1	-	120126214-120126296	120120685-120120863	120120685-120126105
AK350072	chr4	-	120128577-120128648	120126067-120126271	120126067-120127740
AK350072	chr4	-	120138898-120138951	120135920-120136068	120135920-120136071
FJ236707	chr9	-	12016221-12016288	12014351-12014558	12014351-12014555
AK233277	chr6	-	120218438-120218530	120217499-120217615	120217499-120218341
FJ236707	chr9	-	12029489-12029568	12023974-12024028	12023974-12026145
AK350072	chr4	-	120287576-120287647	120285066-120285270	120285066-120286739
AK350072	chr4	-	120297896-120297949	120294919-120295067	120294919-120295070
AK233277	chr6	+	120301563-120301655	120302478-120302594	120301752-120302594
AY609655	chr14	+	120300128-120300182	120303858-120303966	120301969-120303966
AK238038	chr9	-	12039979-12041726;12039979-12040176	12037988-12038194;12037988-12038194	12037988-12039357;12037988-12039357
AK231287	chr12	+	12062161-12062379	12062756-12062834	12062753-12062834
AK231287	chr12	+	12062161-12062379	12062756-12062834	12062783-12062834
AY609841	chr6	-	120940862-120940950;120940862-120940950	120933170-120933371;120933173-120933371	120933170-120934016;120933173-120934016
AY609841	chr6	-	120951383-120951470;120951383-120951456	120950996-120951060;120950996-120951060	120950996-120951056;120950996-120951056
AB016793	chr8	+	1209218-1209355	1210160-1210318	1210007-1210318
AK230536	chr1	+	121208939-121209190	121215752-121215873	121210772-121215873
AK230536	chr1	+	121215752-121215873;121215752-121215873	121219665-121221070;121219665-121220230	121217272-121221070;121217272-121220230
AK239087	chr15	+	121249428-121249516	121256706-121256864	121252318-121256864
AK239087	chr15	+	121256706-121256864	121262552-121262611	121260784-121262611
AK346666	chr3	-	121536067-121536140;121536067-121536140;121536067-121536140;121536067-121536142	121535868-121535981;121535953-121535981;121535707-121535981;121535868-121535981	121535868-121535820;121535953-121535820;121535707-121535820;121535868-121535820
DQ917622	chr7	-	121656317-121656481	121655758-121655802	121655758-121655799
AK237867	chr9	-	121760780-121760890;121760780-121760890	121759975-121760093;121759973-121760093	121759975-121760087;121759973-121760087
AK237867	chr9	-	121760780-121760890;121760780-121760890	121759975-121760093;121759973-121760093	121759975-121760649;121759973-121760649
AK235053	chr6	-	121810135-121810194	121808092-121808958	121808092-121808339
AK235053	chr6	-	121810135-121810194	121808092-121808958	121808092-121808955
AY610292	chrX	-	122073547-122073683;122073547-122073684;122073547-122073684	122072516-122073127;122072880-122073127;122072989-122073127	122072516-122073369;122072880-122073369;122072989-122073369
AK237966	chr6	-	122079193-122079337;122079193-122079317	122078343-122078676;122078343-122078676	122078343-122078435;122078343-122078435
AY609888	chrX	+	122076486-122076560;122076500-122076560;122076507-122076560	122080983-122081097;122080983-122081097;122080983-122081097	122080034-122081097;122080034-122081097;122080034-122081097
AY609888	chrX	+	122087965-122088093	122089225-122089367	122089229-122089367
AB364501	chr6	-	122144711-122144876	122143953-122144269	122143953-122144266
AK344470	chr4	+	122173833-122173936	122175677-122176555	122175680-122176555
AK233599	chr7	-	122196480-122196680;122196480-122196549	122193005-122193175;122193005-122193175	122193005-122193191;122193005-122193191
AK233599	chr7	-	122203535-122203606;122203535-122203616	122202563-122202648;122202563-122202648	122202563-122202633;122202563-122202633
AK236686	chr6	+	122235437-122235690	122241683-122243494	122240179-122243494
AK233599	chr7	+	122284874-122285074;122285005-122285074	122288379-122288549;122288379-122288549	122288363-122288549;122288363-122288549
AK235013	chr2	+	122350044-122350125;122350044-122350125	122354497-122354678;122354497-122354543	122353968-122354678;122353968-122354543
GQ180109	chrX	+	122475857-122475994	122476074-122476176	122476095-122476176
AY609758	chrX	-	122485154-122485289	122484200-122484323	122484200-122484950
AK232876	chr12	+	12245606-12245899	12249867-12250172	12249870-12250172
FJ436390	chr7	-	122511073-122511140	122506235-122506397	122506235-122508431
AK234771	chrX	+	122544306-122544439	122544632-122544734	122544636-122544734
AK235902	chrX	-	122548754-122548779	122547863-122548317	122547863-122548314
AK235902	chrX	-	122550501-122550634;122550501-122550631	122550252-122550360;122550252-122550360	122550252-122550376;122550252-122550376
AK235902	chrX	+	122636462-122636592;122636459-122636592	122636733-122636841;122636733-122636841	122636717-122636841;122636717-122636841
AK235902	chrX	+	122638314-122638339	122638776-122639230	122638779-122639230
AK234771	chrX	-	122642648-122642781	122642359-122642461	122642359-122642457
AK237233	chrX	+	122649854-122649951	122651791-122651909	122651794-122651909
AK232876	chr12	+	12264326-12264433;12264339-12264433	12265534-12265561;12265534-12265561	12265542-12265561;12265542-12265561
AK239479	chr5	-	1231094-1231151	1226660-1226751	1226660-1226746
FJ436390	chr7	-	122690892-122690959	122686054-122686216	122686054-122688250
AY610211	chr4	-	122741108-122741208	122738742-122738885	122738742-122738900
AK234766	chrX	-	122771142-122771226	122769977-122770304	122769977-122770634
AK234766	chrX	-	122773009-122773067	122772140-122772183	122772140-122772310
AK343251	chrX	-	122832568-122832804	122832056-122832172	122832056-122832082
AK343251	chrX	-	122836540-122836707;122836540-122836650	122836276-122836407;122836276-122836407	122836276-122836373;122836276-122836373
AK343790	chr9	+	122927800-122928125	122933562-122933818	122929615-122933818
AK343790	chr9	+	122938035-122938092	122940409-122940572	122940428-122940572
AY996816	chr4	+	122993689-122993875	122999899-123000053	122997636-123000053
AK232901	chr6	+	123065422-123065700	123066130-123066402	123066310-123066402
AK232901	chr6	+	123066130-123066402	123066678-123066974	123066682-123066974
AK232901	chr6	+	123066130-123066402	123066678-123066974	123066714-123066974
AK239395	chr2	-	123094479-123094923;123094479-123094923;123094479-123094875;123094479-123094923	123091511-123092855;123091663-123092855;123091918-123092855;123091921-123092855	123091511-123093173;123091663-123093173;123091918-123093173;123091921-123093173
AK232901	chr6	-	123145397-123145675	123145064-123145239	123145064-123145235
AK232901	chr6	-	123147869-123148141	123147297-123147593	123147297-123147557
AK232901	chr6	-	123147869-123148141	123147297-123147593	123147297-123147589
AK232901	chr6	-	123148571-123148849	123147869-123148141	123147869-123147961
AK234357	chr6	+	123178993-123179101	123182094-123182303	123181657-123182303
AK234343	chr13	-	123212182-123212376	123209516-123209618	123209516-123210380
AK347397	chr9	-	123237277-123237459	123230891-123231134	123230891-123231004
AK235946	chr4	-	123241810-123241890;123241810-123241890	123236558-123236682;123236355-123236682	123236558-123238388;123236355-123238388
AK230843	chrX	-	123430033-123430157	123420239-123420305	123420239-123421800
DQ115798	chr9	-	123470702-123470752	123470311-123470430	123470311-123470417
U49517	chrX	+	123604192-123604342	123611666-123611875	123606063-123611875
AK233456	chr15	+	123661816-123661899	123670335-123670415	123663162-123670415
AK233456	chr15	+	123661816-123661899	123670335-123670415	123663402-123670415
EU258760	chrX	+	123753680-123753891	123754642-123754760	123754645-123754760
EU258760	chrX	+	123759282-123759424	123759537-123759598	123759545-123759598
AK239196	chr18	-	12392819-12392913	12392506-12392674	12392506-12392624
AF324155	chr7	-	123934015-123934162;123934015-123934162;123934015-123934162	123932150-123932592;123932269-123932592;123932441-123932592	123932150-123932153;123932269-123932153;123932441-123932153
AK232280	chr7	-	123934015-123934162;123934015-123934162;123934015-123934162	123932150-123932592;123932269-123932592;123932441-123932592	123932150-123932982;123932269-123932982;123932441-123932982
AK350505	chr15	+	123992996-123993164	124000132-124000191	123996663-124000191
AK233443	chr7	-	124004678-124004825;124004678-124004825	124003277-124003543;124003297-124003543	124003277-124003571;124003297-124003571
AK233443	chr7	-	124013598-124013633	124008054-124008712	124008054-124008464
AK233443	chr7	-	124013598-124013633	124008054-124008712	124008054-124012710
AB209957	chr1	+	124069303-124069459	124074392-124074535	124070385-124074535
AK349543	chr9	+	124181848-124181927	124184818-124184870	124182303-124184870
AK232402	chr7	-	124291016-124291602;124291016-124291658	124285761-124286034;124285761-124286034	124285761-124286002;124285761-124286002
AK232490	chr7	-	124466522-124466674;124466522-124466674;124466522-124466674;124466522-124466674;124466522-124466672	124465201-124465441;124465339-124465441;124465202-124465441;124465022-124465441;124465339-124465441	124465201-124465429;124465339-124465429;124465202-124465429;124465022-124465429;124465339-124465429
AK232335	chr7	-	124505948-124506005;124505948-124506030;124505948-124506033;124505948-124506006;124505948-124506005	124503523-124504114;124503909-124504114;124503523-124504114;124503461-124504114;124503464-124504114	124503523-124504110;124503909-124504110;124503523-124504110;124503461-124504110;124503464-124504110
AK232335	chr7	-	124505948-124506005;124505948-124506030;124505948-124506033;124505948-124506006;124505948-124506005	124503523-124504114;124503909-124504114;124503523-124504114;124503461-124504114;124503464-124504114	124503523-124504130;124503909-124504130;124503523-124504130;124503461-124504130;124503464-124504130
AK232420	chr7	+	124529525-124529677;124529527-124529677	124531005-124531393;124531005-124531324	124530810-124531393;124530810-124531324
AK232297	chr7	-	124535968-124536118;124535968-124536123;124535968-124536118	124534585-124535004;124534878-124535004;124534877-124535004	124534585-124534993;124534878-124534993;124534877-124534993
AK232335	chr7	-	124540696-124540872;124540696-124540783;124540696-124541349	124538817-124539090;124538817-124539090;124538817-124539090	124538817-124539045;124538817-124539045;124538817-124539045
AK232335	chr7	-	124540696-124540872;124540696-124540783;124540696-124541349	124538817-124539090;124538817-124539090;124538817-124539090	124538817-124540529;124538817-124540529;124538817-124540529
AK232297	chr7	-	124543201-124543258;124543201-124543283;124543201-124543283;124543201-124543286;124543201-124543246	124540696-124541349;124540696-124541349;124541147-124541349;124540696-124541349;124541147-124541349	124540696-124541162;124540696-124541162;124541147-124541162;124540696-124541162;124541147-124541162
AK232297	chr7	-	124543201-124543258;124543201-124543283;124543201-124543283;124543201-124543286;124543201-124543246	124540696-124541349;124540696-124541349;124541147-124541349;124540696-124541349;124541147-124541349	124540696-124541224;124540696-124541224;124541147-124541224;124540696-124541224;124541147-124541224
AK232297	chr7	-	124543201-124543258;124543201-124543283;124543201-124543283;124543201-124543286;124543201-124543246	124540696-124541349;124540696-124541349;124541147-124541349;124540696-124541349;124541147-124541349	124540696-124541345;124540696-124541345;124541147-124541345;124540696-124541345;124541147-124541345
AK232297	chr7	-	124543201-124543258;124543201-124543283;124543201-124543283;124543201-124543286;124543201-124543246	124540696-124541349;124540696-124541349;124541147-124541349;124540696-124541349;124541147-124541349	124540696-124541365;124540696-124541365;124541147-124541365;124540696-124541365;124541147-124541365
AK232420	chr7	-	124552174-124552324;124552174-124552324	124550458-124550846;124550527-124550846	124550458-124551041;124550527-124551041
AK232420	chr7	-	124554939-124555212	124552174-124552324	124552174-124552282
AY609439	chr2	+	124662235-124662354	124670028-124670093	124666542-124670093
AY609439	chr2	+	124673515-124673646;124673515-124673646;124673515-124673646;124673515-124673646;124673515-124673646	124675149-124675747;124675149-124675384;124675149-124675802;124675149-124675264;124675149-124675265	124675154-124675747;124675154-124675384;124675154-124675802;124675154-124675264;124675154-124675265
AY610078	chr13	-	12472021-12472113	12468992-12469250	12468992-12469267
AK236177	chr2	+	124715772-124716050;124715808-124716050	124717721-124718181;124717721-124718181	124716705-124718181;124716705-124718181
AK236177	chr2	+	124715772-124716050;124715808-124716050	124717721-124718181;124717721-124718181	124717724-124718181;124717724-124718181
AF237632	chr1	-	124735833-124735977	124728689-124729283	124728689-124731469
AK233075	chr1	-	124773183-124773384;124773183-124773384	124769205-124769361;124768088-124769361	124769205-124769342;124768088-124769342
AY864609	chr6	+	12481433-12481573	12481780-12483148	12482383-12483148
AY609833	chr15	+	125427289-125427344;125427290-125427344;125427292-125427344;125427302-125427344;125427306-125427344	125435443-125435557;125435443-125435557;125435443-125435557;125435443-125435557;125435443-125435557	125428187-125435557;125428187-125435557;125428187-125435557;125428187-125435557;125428187-125435557
AK240297	chr15	+	125510967-125511103;125510967-125511103;125510967-125511103	125512760-125512975;125512760-125513024;125512760-125513019	125512867-125512975;125512867-125513024;125512867-125513019
AK234140	chr15	+	125510967-125511103	125517616-125517694	125512867-125517694
AF327368	chr9	+	125522893-125523057	125528299-125528503	125523366-125528503
AK239200	chr9	+	125541200-125541380;125541253-125541380;125541255-125541380	125542013-125542931;125542013-125542657;125542013-125542931	125542755-125542931;125542755-125542657;125542755-125542931
AK239061	chr9	-	125563875-125563937	125561918-125562139	125561918-125563540
AK236909	chr9	-	125563875-125563937	125561919-125562255	125561919-125562139
AK236909	chr9	-	125563875-125563937	125561919-125562255	125561919-125563540
AK344628	chr9	-	125635890-125636033;125635890-125636033	125633568-125634183;125633939-125634183	125633568-125634308;125633939-125634308
AK344628	chr9	-	125665685-125665815	125664728-125664839	125664728-125664898
AK235564	chr6	+	12570880-12570954	12573754-12573914	12573715-12573914
AK235564	chr6	+	12570880-12570954	12573754-12573914	12573729-12573914
AK231392	chr14	-	125879267-125879343	125878036-125878134	125878036-125878272
AK237487	chr14	-	12619396-12619633;12619396-12619567	12615811-12616083;12614577-12616083	12615811-12616690;12614577-12616690
AY609548	chr14	-	126336578-126336720	126335538-126335699	126335538-126335716
HM046522	chr7	-	126473398-126473539	126472685-126472887	126472685-126472824
AK233289	chr1	+	126550042-126550227;126550195-126550227	126554173-126554265;126554173-126554265	126554172-126554265;126554172-126554265
AK234194	chr12	-	12675789-12675915	12675504-12675694	12675504-12675710
AK234194	chr12	-	12675789-12675915	12675504-12675694	12675504-12675721
AK234194	chr12	-	12678353-12678424	12677289-12677358	12677289-12677559
AK349119	chr12	+	12685706-12685805	12685911-12686094	12685889-12686094
AK233219	chr7	+	12692268-12692351	12694877-12695050	12692800-12695050
AK347252	chr2	+	126969380-126969457;126969381-126969457	126972356-126972922;126972356-126972922	126972362-126972922;126972362-126972922
AK347252	chr2	+	126969380-126969457;126969381-126969457	126972356-126972922;126972356-126972922	126972375-126972922;126972375-126972922
AK347252	chr2	+	126969380-126969457;126969381-126969457	126972356-126972922;126972356-126972922	126972789-126972922;126972789-126972922
AK347252	chr2	+	126969380-126969457;126969381-126969457	126972356-126972922;126972356-126972922	126972792-126972922;126972792-126972922
AK347252	chr2	+	126979478-126979582	126982202-126982248	126982199-126982248
AK347252	chr2	+	126982202-126982248;126982199-126982248	126983134-126983266;126983134-126983266	126983137-126983266;126983137-126983266
AK347252	chr2	+	126982202-126982248;126982199-126982248	126983134-126983266;126983134-126983266	126983140-126983266;126983140-126983266
AK349932	chr12	-	12706813-12706860	12702430-12702534	12702430-12702561
AK233219	chr7	+	12694877-12695050	12704431-12704512	12702494-12704512
AK352013	chr7	-	127063125-127063212	127058916-127059024	127058916-127059018
AK349932	chr12	-	12709132-12709193	12706861-12706961	12706861-12707825
AK235069	chr9	+	127116917-127117081;127116917-127117081	127117755-127118085;127117755-127119154	127117611-127118085;127117611-127119154
AK239433	chr9	-	127189573-127189611;127189573-127189610	127188669-127188733;127188670-127188733	127188669-127188730;127188670-127188730
AK230551	chr2	+	127191050-127191128	127191206-127191325	127191213-127191325
AK347365	chr2	+	127203139-127203235	127207660-127207729	127207668-127207729
AK233219	chr7	+	12718385-12718427	12721279-12721438	12721219-12721438
AK233219	chr7	+	12718385-12718427	12721279-12721438	12721321-12721438
AK233219	chr7	+	12721279-12721438	12724710-12725157	12723815-12725157
AK235639	chr1	-	127431141-127431390	127423810-127424129	127423810-127430434
AK237444	chr4	+	127589047-127589216	127591142-127591319	127591233-127591319
AK237444	chr4	+	127591142-127591319	127595119-127595234	127591539-127595234
AK235653	chr4	-	127618742-127618826	127615480-127615535	127615480-127618112
AY609492	chrX	-	12778532-12778589	12775757-12775867	12775757-12775888
AK348083	chr2	+	127836750-127837019	127839866-127840070	127839869-127840070
AY609492	chrX	-	12792158-12792303	12787761-12787934	12787761-12787907
AY609422	chr1	+	127905438-127905551	127906408-127906485	127905639-127906485
AY609422	chr1	+	127908630-127908755	127910734-127910823	127910713-127910823
AK343525	chr1	+	127908630-127908755	127910713-127910823	127910749-127910823
AY609422	chr1	+	127914744-127914796	127918691-127918788	127918701-127918788
AK348444	chr14	-	128159633-128159710	128158915-128159055	128158915-128159051
AY610000	chr4	+	128198933-128199030	128206698-128206881	128206654-128206881
AK350105	chr2	-	128332264-128332407	128331425-128331520	128331425-128332195
AK236760	chr2	-	128353203-128353333;128353203-128353333	128353040-128353110;128352017-128353110	128353040-128353101;128352017-128353101
AK236607	chr2	+	128410031-128410310	128410840-128411066	128410919-128411066
AK350105	chr2	+	128469302-128469445	128470189-128470284	128469514-128470284
AK236076	chr9	-	128473428-128473521	128471118-128471394	128471118-128472243
AK236076	chr9	-	128483006-128483093	128473428-128473521	128473428-128479178
AK236076	chr9	-	128483006-128483093	128473428-128473521	128473428-128479195
AK236076	chr9	-	128483006-128483093	128473428-128473521	128473428-128482143
AK239574	chr2	-	128484908-128485071	128483005-128483184	128483005-128483180
AK234622	chr14	+	128509247-128509406	128510574-128510735	128510572-128510735
GU373679	chr11	-	12856654-12856731	12851780-12851821	12851780-12856245
GU373679	chr11	-	12856654-12856731	12851780-12851821	12851780-12856275
GU373682	chr14	-	128531454-128531542	128531046-128531162	128531046-128531132
AK349907	chr2	+	128560856-128560903	128562454-128562709	128562457-128562709
AK231573	chr4	+	128577043-128577219	128578753-128579609	128578808-128579609
AK350182	chr4	-	128582692-128582869	128581876-128581964	128581876-128581958
GU373679	chr11	-	12864736-12864781	12858489-12858578	12858489-12861832
GU373679	chr11	-	12864736-12864781	12858489-12858578	12858489-12862156
AK237194	chr4	-	128587772-128587841	128587566-128587681	128587566-128587679
AK345739	chr14	-	128655621-128655866	128645638-128645696	128645638-128654313
GU373682	chr14	-	128682309-128682397	128681901-128682017	128681901-128681987
AF073800	chr1	+	128715164-128715289	128723436-128723558	128716423-128723558
AK234428	chr6	-	12881985-12882075;12881985-12882075	12881757-12881844;12881812-12881844	12881757-12881833;12881812-12881833
AK352267	chr4	-	128920122-128921058	128914623-128914705	128914623-128914680
AK231964	chr12	-	12894476-12894653;12894476-12894653	12893622-12894151;12893678-12894151	12893622-12894169;12893678-12894169
AK231964	chr12	-	12897560-12898035;12897560-12898041	12897144-12897250;12897144-12897250	12897144-12897247;12897144-12897247
AY609887	chr2	-	129085495-129085537	129082282-129082448	129082282-129082438
AY610424	chr6	+	12913734-12913805;12913734-12913805	12913895-12913994;12913895-12913993	12913897-12913994;12913897-12913993
AK352267	chr4	+	129141170-129142106	129147628-129147710	129147653-129147710
AK232810	chr6	+	12926580-12926745	12926833-12927019	12926841-12927019
AK239550	chr15	+	129310820-129310882	129311832-129311879	129311838-129311879
AK239550	chr15	+	129311832-129311879	129312580-129313557	129312582-129313557
AK347963	chr14	+	129374883-129374969	129380087-129380227	129380102-129380227
AK234483	chr4	+	129485727-129485847;129485618-129485847	129493661-129493702;129493661-129493702	129493667-129493702;129493667-129493702
AK237231	chr15	-	129507759-129507857	129498047-129498211	129498047-129503155
AK231819	chr14	+	12957709-12957804	12958938-12959029	12958935-12959029
AK232025	chr14	+	12957709-12957804	12958935-12959029	12958941-12959029
AK231819	chr14	+	12958935-12959029;12958938-12959029;12958934-12959029	12961206-12962073;12961206-12962073;12961206-12962085	12959270-12962073;12959270-12962073;12959270-12962085
AK232101	chr15	+	129659954-129660105	129660522-129660608	129660537-129660608
AK232101	chr15	+	129659954-129660105	129660522-129660608	129660543-129660608
AK232101	chr15	+	129663475-129663568	129663796-129663945	129663801-129663945
AK351467	chr15	-	129773727-129773819	129770011-129770152	129770011-129772770
AK351467	chr15	-	129773727-129773819	129770011-129770152	129770011-129772791
AK346085	chr14	+	129776688-129776724	129785533-129785640	129785089-129785640
AK346085	chr14	+	129776688-129776724	129785533-129785640	129785292-129785640
AK346085	chr14	+	129789512-129789631	129790130-129790301	129790237-129790301
AK346085	chr14	+	129795983-129796117	129797118-129797263	129797121-129797263
AB231334	chr12	-	12982841-12982939	12980867-12980989	12980867-12982665
DQ157553	chr14	-	129833253-129833357	129829964-129830062	129829964-129830059
AK347200	chr14	-	129861639-129861743	129860574-129860690	129860574-129860688
AK347200	chr14	-	129864480-129864584	129861639-129861743	129861639-129861746
AK347200	chr14	-	129877800-129877886;129877800-129877887	129871752-129871853;129871808-129871853	129871752-129874765;129871808-129874765
AK239346	chr15	+	130113687-130113749	130115582-130116323	130115562-130116323
FJ860901	chr15	+	130137090-130137167	130142596-130142696	130142600-130142696
FJ860901	chr15	+	130149050-130149230	130152573-130152700	130150271-130152700
AK237401	chr7	+	130153407-130153464;130153407-130153464	130155109-130155311;130155109-130155561	130155116-130155311;130155116-130155561
AK236037	chr12	+	13028282-13028499;13028295-13028499	13029368-13029466;13029368-13029466	13029174-13029466;13029174-13029466
AK351604	chr15	+	130353402-130353572;130353404-130353572;130353418-130353572	130360426-130360491;130360426-130361451;130360426-130360491	130360964-130360491;130360964-130361451;130360964-130360491
AK234081	chr14	-	130367432-130367560	130361023-130361235	130361023-130361230
AK234081	chr14	-	130374166-130374292	130367432-130367560	130367432-130369095
AK237401	chr7	+	130413775-130413841	130413933-130413995	130413952-130413995
AK349993	chr2	+	130417554-130417738	130419596-130419770	130417863-130419770
AK237401	chr7	+	130417628-130417685;130417628-130417685	130419218-130419420;130419218-130419670	130419225-130419420;130419225-130419670
AK346081	chr15	-	130492964-130493349	130491138-130491267	130491138-130491395
AK235560	chr3	+	13050070-13050191	13052632-13053644	13052637-13053644
AK234828	chr7	+	130598700-130598873	130601173-130601313	130599293-130601313
AK233079	chr14	-	130648828-130648875	130645544-130645684	130645544-130645690
AY609799	chr15	+	130837337-130837362	130839959-130840066	130837959-130840066
AY609799	chr15	+	130842797-130842866	130845565-130845928	130844640-130845928
DQ351286	chr12	+	1307733-1307848	1310124-1310231	1310087-1310231
AK343241	chr7	+	131302065-131302141;131302114-131302141	131302674-131303781;131302674-131303786	131302842-131303781;131302842-131303786
AK233903	chr2	-	13135254-13135399;13135254-13135425	13132312-13132396;13132314-13132396	13132312-13135107;13132314-13135107
AK234353	chr13	+	131323950-131324129	131328684-131328821	131326837-131328821
AK351246	chr7	+	131459381-131459549	131460789-131460915	131460784-131460915
AK352296	chr7	+	131580159-131580285	131586053-131586182	131581529-131586182
AK352296	chr7	+	131580159-131580285	131586053-131586182	131586065-131586182
AK350006	chr6	+	13157220-13157395	13159294-13159395	13159031-13159395
AK232469	chr2	-	13169117-13169233	13168804-13168898	13168804-13168881
AK235937	chr9	-	131718627-131718747	131715765-131715939	131715765-131715954
AK235937	chr9	-	131731287-131731370	131730182-131730272	131730182-131730296
AY609585	chr13	+	131781598-131781673	131791599-131791908	131783078-131791908
AY609585	chr13	+	131798456-131798558	131802075-131802610	131800766-131802610
AK344502	chr7	-	131919748-131919849	131918316-131918512	131918316-131918510
AK344502	chr7	-	131921808-131921938	131919748-131919849	131919748-131919868
AK344502	chr7	-	131940405-131940497	131940194-131940324	131940194-131940315
AK234627	chr4	-	132055967-132056094;132055967-132056094;132055967-132056094	132054943-132055052;132054953-132055052;132054949-132055052	132054943-132055037;132054953-132055037;132054949-132055037
AK235212	chr15	-	132063652-132063733	132060760-132060888	132060760-132061351
AK347828	chr15	+	132099312-132099377	132099969-132100081	132099918-132100081
AK230511	chr4	+	132106897-132106961;132106928-132106961	132112268-132112361;132112268-132112361	132107459-132112361;132107459-132112361
FJ460593	chr15	+	132110588-132110666	132112160-132112299	132112167-132112299
AK230511	chr4	+	132147673-132147762	132150725-132150911	132150728-132150911
AK346434	chr9	+	132246621-132247200	132247799-132247972	132247804-132247972
AK346434	chr9	+	132249053-132249229	132253899-132253992	132253902-132253992
AK238136	chr9	+	132303783-132303837;132303783-132303837	132304390-132304499;132304390-132304526	132304393-132304499;132304393-132304526
AK232151	chr2	-	13254142-13254351;13254142-13254369	13251671-13251770;13251671-13251770	13251671-13251767;13251671-13251767
AK231801	chr1	-	132686178-132686205;132686178-132686205;132686178-132686205;132686178-132686205;132686178-132686205;132686178-132686205;132686178-132686205	132684931-132685173;132684570-132685173;132685108-132685173;132684683-132685173;132684616-132685173;132685055-132685173;132685059-132685173	132684931-132685525;132684570-132685525;132685108-132685525;132684683-132685525;132684616-132685525;132685055-132685525;132685059-132685525
AY610001	chr1	+	132789334-132789449	132792020-132792181	132792012-132792181
AK231801	chr1	+	132894592-132894619;132894592-132894619;132894592-132894619;132894592-132894619;132894592-132894619;132894592-132894619;132894592-132894619	132895624-132896227;132895624-132896114;132895624-132895742;132895624-132895868;132895624-132896181;132895624-132895688;132895624-132895738	132895272-132896227;132895272-132896114;132895272-132895742;132895272-132895868;132895272-132896181;132895272-132895688;132895272-132895738
AK232134	chr2	-	13296681-13296931	13296364-13296447	13296364-13296443
AY610001	chr1	-	132979904-132979963;132979904-132979963	132979543-132979634;132979614-132979634	132979543-132979631;132979614-132979631
AK349352	chr1	-	132990214-132990352	132988265-132988415	132988265-132988412
AK346640	chr7	-	132996609-132996632	132995551-132995840	132995551-132995833
AK349352	chr1	+	133123830-133123956	133125490-133125585	133125512-133125585
AY610001	chr1	+	133153184-133153241;133153213-133153241	133153511-133153602;133153511-133153537	133153514-133153602;133153514-133153537
AK345512	chr7	+	133219774-133219919	133221415-133221541	133221122-133221541
AK232469	chr2	-	13341057-13341170	13340744-13340838	13340744-13340821
AK232469	chr2	-	13341057-13341170	13340744-13340838	13340744-13340885
AK232469	chr2	-	13346854-13347062	13346568-13346747	13346568-13346728
AK348481	chr6	-	13347744-13347845	13347535-13347643	13347535-13347663
AK232469	chr2	-	13350021-13350126;13350021-13350166;13350021-13350165;13350021-13350132	13349184-13349263;13349184-13349263;13349184-13349263;13349184-13349263	13349184-13349258;13349184-13349258;13349184-13349258;13349184-13349258
AK236235	chr2	+	13360518-13360607	13361050-13361182	13360982-13361182
AK236235	chr2	+	13360518-13360607	13361050-13361182	13361053-13361182
AK345559	chr2	-	133668847-133668951	133667318-133667413	133667318-133667409
AK235913	chr6	+	13372077-13372196;13372184-13372196	13372277-13372438;13372277-13372438	13372282-13372438;13372282-13372438
AY609821	chr6	-	13375061-13375197	13374813-13374897	13374813-13374915
AK238787	chr1	+	133825462-133825570	133825670-133825830	133825651-133825830
AK238787	chr1	+	133827629-133827788	133830856-133830945	133830862-133830945
AK233997	chr1	-	133842341-133842449;133842341-133842449	133841382-133841718;133841385-133841718	133841382-133841741;133841385-133841741
AK351677	chr15	+	133858133-133858221	133859895-133860002	133858498-133860002
AK351677	chr15	+	133858133-133858221	133859895-133860002	133858519-133860002
AK351677	chr15	+	133858133-133858221	133859895-133860002	133858937-133860002
AK351677	chr15	+	133859895-133860002	133860108-133860291	133860089-133860291
AK345882	chr1	-	133862499-133862523	133862101-133862158	133862101-133862132
AK238517	chr6	-	13396321-13396448	13395971-13396094	13395971-13396198
AK238517	chr6	-	13396321-13396448	13395971-13396094	13395971-13396214
AK238517	chr6	-	13396675-13396771	13396321-13396448	13396321-13396438
AK238517	chr6	-	13396675-13396771	13396321-13396448	13396321-13396462
AK351677	chr15	-	133979357-133979461	133978615-133978707	133978615-133978790
AK345290	chr2	-	134030754-134030855	134029448-134029601	134029448-134029956
AK347166	chr15	+	134035823-134035869	134036790-134036894	134036709-134036894
AK347166	chr15	-	134057301-134057347	134056275-134056379	134056275-134056460
AK347234	chr15	+	134079841-134079957	134082120-134082224	134082125-134082224
AK232437	chr2	+	13405837-13405929	13409134-13409223	13408815-13409223
AK347216	chr15	+	134088482-134088586	134089580-134089678	134089593-134089678
AK237095	chr2	+	13417427-13417483	13418523-13418575	13418119-13418575
AK234427	chr1	-	134211924-134212054	134211379-134211439	134211379-134211429
AK237095	chr2	+	13423171-13423264;13423171-13423264	13423369-13423487;13423369-13423395	13423344-13423487;13423344-13423395
AK235485	chr4	-	134272885-134272977	134263545-134263634	134263545-134263625
AK235485	chr4	-	134272885-134272977	134263545-134263634	134263545-134269068
AK238763	chr14	-	134302213-134302249;134302213-134302257	134296005-134296249;134296005-134296249	134296005-134296246;134296005-134296246
AK238763	chr14	-	134302213-134302249;134302213-134302257	134296005-134296249;134296005-134296249	134296005-134296267;134296005-134296267
AY609511	chr14	-	134302213-134302237	134297184-134297305	134297184-134297245
AK352483	chr6	-	135524-135718	134622-135415	134622-135407
AK235613	chr7	+	133675-133736	135548-135607	134787-135607
AK348638	chr14	-	134973572-134973676	134973375-134973488	134973375-134973486
AK348638	chr14	-	134975590-134975775	134974630-134974977	134974630-134974973
AK350468	chr14	-	134988351-134988514	134986803-134987002	134986803-134986970
AK347096	chr1	-	135100875-135101274;135100875-135101447;135100875-135101447	135096719-135097229;135096264-135097229;135096269-135097229	135096719-135097224;135096264-135097224;135096269-135097224
AY609458	chr1	-	135163589-135163706	135153776-135153934	135153776-135159120
AK346845	chr4	+	135157465-135157533	135159057-135159139	135159059-135159139
AK231120	chr1	-	135193058-135193122	135192517-135192585	135192517-135192581
AK231120	chr1	-	135193228-135193285	135193058-135193122	135193058-135193117
AF043295	chr1	-	135194710-135194823;135194710-135194823	135193640-135193717;135193678-135193717	135193640-135193713;135193678-135193713
AY610067	chr13	-	135195868-135195953;135195868-135195977	135194849-135195055;135194849-135195055	135194849-135195524;135194849-135195524
AF043295	chr1	-	135198912-135198948	135197317-135197334	135197317-135198002
AF043295	chr1	-	135234154-135234287	135233291-135233459	135233291-135233483
AF043295	chr1	-	135237874-135237943	135235735-135235853	135235735-135237395
AK346845	chr4	+	135279339-135279407	135280931-135281011	135280933-135281011
AK236504	chr4	-	135350762-135350973;135350762-135351444	135349747-135350666;135350329-135350666	135349747-135350663;135350329-135350663
AK236005	chr1	+	135379245-135379338	135380806-135380874	135380115-135380874
AK236005	chr1	+	135380806-135380874	135382955-135383063	135382953-135383063
AK236005	chr1	+	135393782-135393843	135394501-135394556	135394504-135394556
AK238414	chr9	-	1354980-1355105	1354133-1354321	1354133-1354347
AK238382	chr7	+	135423984-135424124	135431058-135431271	135426313-135431271
AK235287	chr14	-	135430775-135430914	135428806-135429183	135428806-135429169
AK235287	chr14	-	135431270-135431393	135430775-135430914	135430775-135431068
AK235287	chr14	-	135435745-135435832	135433775-135433850	135433775-135434379
AK235287	chr14	-	135442682-135442778	135436285-135436383	135436285-135436434
AK235287	chr14	-	135442682-135442778	135436285-135436383	135436285-135436811
AK235287	chr14	-	135442682-135442778	135436285-135436383	135436285-135437550
AK235287	chr14	-	135449827-135450057	135442682-135442778	135442682-135449366
AK343736	chr1	+	135445625-135445670	135446585-135446734	135446581-135446734
AB032550	chr13	+	135505963-135506130	135508799-135508855	135508788-135508855
AK232485	chr14	+	135512572-135512976	135516161-135517522	135516164-135517522
AK352483	chr6	-	136497-136612	135524-135718	135524-135997
AK346538	chr4	-	135676575-135676882;135676575-135676862	135675757-135675955;135673680-135675955	135675757-135676295;135673680-135676295
AK238414	chr9	-	1366459-1366587	1357622-1357759	1357622-1357784
AK231151	chr4	+	135819594-135819657	135824910-135825040	135821021-135825040
AK231151	chr4	+	135826908-135827112	135829295-135829386	135827353-135829386
AK351172	chr7	-	135831417-135831472	135830344-135830448	135830344-135830443
AK238246	chr10	-	13588204-13588333	13587679-13587757	13587679-13587755
AK234472	chr7	+	135905939-135905998;135905941-135905998	135908503-135908602;135908503-135908602	135908485-135908602;135908485-135908602
AK234472	chr7	+	135915493-135915611	135915815-135915905	135915851-135915905
AK232388	chr4	-	135916638-135916736	135916368-135916543	135916368-135916557
AK232388	chr4	-	135917587-135917755	135917363-135917465	135917363-135917459
AK350354	chr2	+	135927245-135927456	135929165-135929344	135928150-135929344
AK236768	chr2	-	136074527-136074675	136066393-136067262	136066393-136073347
AK236768	chr2	-	136088276-136088374	136081200-136081339	136081200-136085821
AK235613	chr7	+	135548-135607	137260-137388	136190-137388
AK237295	chr17	-	13629338-13629481;13629338-13629490	13623478-13623554;13623478-13623554	13623478-13623551;13623478-13623551
AK238967	chr1	-	136448940-136449083	136448111-136448267	136448111-136448225
AK238967	chr1	-	136468355-136468522	136461866-136461934	136461866-136461930
AK236082	chr6	-	137662-137711;137662-137772	136497-136612;136497-136612	136497-136638;136497-136638
AK238667	chr14	+	1365348-1365507;1365362-1365507	1365769-1366895;1365769-1365870	1366001-1366895;1366001-1365870
AK348642	chr1	-	136818137-136818194	136817100-136817363	136817100-136817457
AK238414	chr9	-	1373147-1373204	1369067-1369202	1369067-1372241
AK239933	chr1	+	136935592-136935650	136935847-136937166	136935851-136937166
AK240186	chr1	-	136954868-136954894	136954408-136954533	136954408-136954493
AK240186	chr1	-	136954868-136954894	136954408-136954533	136954408-136954508
AB271924	chr14	-	137316905-137317010	137313186-137313472	137313186-137313563
AK238259	chr1	-	137374259-137374310	137370422-137370591	137370422-137373896
AK237685	chr1	+	137541163-137541238	137541470-137541514	137541473-137541514
AK236082	chr6	-	141253-141378	137662-137772	137662-140094
AK238871	chr14	+	138413625-138413722	138418782-138418907	138418791-138418907
AK238871	chr14	+	138435868-138435957	138438580-138439268	138437214-138439268
AY609751	chr14	-	138609226-138609275	138604329-138604411	138604329-138604396
AK236418	chr14	-	138662983-138663012	138662792-138662884	138662792-138662899
AK236418	chr14	-	138663604-138663789	138662983-138663012	138662983-138663034
AY610244	chr14	-	138721023-138721070;138721023-138721070;138721023-138721070;138721023-138721070	138720688-138720892;138720691-138720892;138720692-138720892;138720700-138720892	138720688-138720890;138720691-138720890;138720692-138720890;138720700-138720890
AY610244	chr14	-	138723099-138723200	138721164-138721260	138721164-138721378
AK231843	chr14	+	138899297-138899506	138904589-138904683	138904229-138904683
AK233370	chr14	+	139035332-139035538	139036064-139036234	139036068-139036234
AK233370	chr14	+	139035332-139035538	139036064-139036234	139036088-139036234
AK238791	chr14	+	139156799-139157015	139159275-139159523	139158016-139159523
AY610491	chr13	-	139189809-139189859	139188404-139188514	139188404-139188502
AK236259	chr17	-	13922627-13922754	13920609-13920718	13920609-13920736
AK234244	chr2	+	13951032-13951288	13952339-13953856	13952336-13953856
AK232706	chr2	+	13966078-13966128	13967558-13967663	13967539-13967663
AK232706	chr2	+	13970410-13970536	13971056-13971223	13971047-13971223
AK240006	chr2	-	140588-140645;140588-140648	139712-139824;139712-139824	139712-139796;139712-139796
AK232706	chr2	+	13971056-13971223;13971056-13971223	13971987-13972160;13971987-13972043	13972044-13972160;13972044-13972043
AK232417	chr10	+	13971718-13971826	13973117-13973242	13973121-13973242
AK343352	chr2	+	139839471-139839566	139839652-139839796	139839640-139839796
AK343352	chr2	+	139840440-139840559	139841023-139841782	139840969-139841782
AK343352	chr2	+	139840440-139840559	139841023-139841782	139841081-139841782
AK343352	chr2	+	139840440-139840559	139841023-139841782	139841169-139841782
AK344087	chr2	-	139844641-139844850;139844641-139844850;139844641-139844850	139842571-139843058;139842573-139843058;139843032-139843058	139842571-139843788;139842573-139843788;139843032-139843788
AK344087	chr2	-	139858541-139858624	139853357-139853545	139853357-139857676
AK236488	chr2	+	139859248-139859398	139861043-139861121	139861028-139861121
AK236488	chr2	+	139869004-139869083	139869163-139869288	139869240-139869288
DQ629156	chr2	-	139874666-139874838	139873307-139873467	139873307-139873461
AK344489	chr13	-	139895901-139896110	139893091-139893156	139893091-139894325
AY610374	chr9	+	139587-140425;140253-140425	141314-141488;141314-141488	140509-141488;140509-141488
AY610374	chr9	+	139587-140425;140253-140425	141314-141488;141314-141488	140513-141488;140513-141488
AK231002	chr14	+	140693817-140693872;140693818-140693872	140699399-140699485;140699399-140699485	140698198-140699485;140698198-140699485
AK232706	chr2	-	14100763-14100930;14100763-14100930	14099826-14099999;14099943-14099999	14099826-14099942;14099943-14099942
AK232706	chr2	-	14101450-14101576	14100763-14100930	14100763-14100939
AK234132	chr14	+	141054673-141054758	141056975-141057089	141056979-141057089
AK234244	chr2	-	14120684-14120940	14118054-14119633	14118054-14119636
AK348011	chr14	+	141198713-141198942	141200381-141201145	141200385-141201145
AK234244	chr2	-	14121167-14121228	14120684-14120940	14120684-14120864
AK236082	chr6	-	143676-143746	141253-141378	141253-141356
AY610374	chr9	+	139587-140425;140253-140425	141314-141488;141314-141488	141310-141488;141310-141488
AY610374	chr9	+	139587-140425;140253-140425	141314-141488;141314-141488	141326-141488;141326-141488
AK231307	chr14	-	142100046-142100144;142100046-142100144	142096399-142096950;142096402-142096950	142096399-142097649;142096402-142097649
AK231307	chr14	-	142114024-142114107	142112416-142112512	142112416-142112899
AK231307	chr14	-	142125800-142126020;142125800-142126015	142118623-142118694;142118623-142118694	142118623-142122723;142118623-142122723
AK231307	chr14	-	142125800-142126020;142125800-142126015	142118623-142118694;142118623-142118694	142118623-142124816;142118623-142124816
AK232537	chr14	+	142126295-142126472;142126322-142126472	142131488-142131562;142131488-142131562	142130710-142131562;142130710-142131562
AK232537	chr14	+	142132545-142132625	142133338-142133424	142133335-142133424
AK232537	chr14	+	142136553-142136727;142136553-142136727	142137824-142138267;142137824-142138211	142137827-142138267;142137827-142138211
AK232537	chr14	+	142136553-142136727;142136553-142136727	142137824-142138267;142137824-142138211	142137857-142138267;142137857-142138211
AK239979	chr14	-	142139517-142139698	142138057-142138581	142138057-142138548
DQ853415	chr10	+	14214941-14215024	14215351-14215452	14215354-14215452
DQ853415	chr10	+	14217781-14217899	14219023-14219178	14218912-14219178
AK239116	chr15	-	14222245-14222420	14220274-14220331	14220274-14220728
AY610386	chr2	+	14235216-14235377;14235216-14235377	14236105-14236443;14236105-14236348	14235717-14236443;14235717-14236348
AY610386	chr2	+	14235216-14235377;14235216-14235377	14236105-14236443;14236105-14236348	14236114-14236443;14236114-14236348
AF228696	chr5	-	145001-145448;145001-145439	142391-142638;142394-142638	142391-142643;142394-142643
AY610374	chr9	+	142021-142096	142481-142544	142419-142544
AK350005	chr2	-	143149-143220	142502-142926	142502-142922
AK346110	chr12	-	1430018-1430166	1428348-1428489	1428348-1428479
AK239116	chr15	+	14296961-14297136	14299050-14299107	14298653-14299107
AK345171	chr5	-	14300081-14300191	14299655-14299804	14299655-14299801
AY609949	chr1	+	14313113-14313396	14316327-14316406	14315711-14316406
AK235354	chr5	+	14317827-14317954;14317827-14317954	14318072-14318302;14318072-14318511	14318050-14318302;14318050-14318511
AK351555	chr4	+	14318184-14318263	14319191-14319296	14319168-14319296
AK233408	chr4	-	14338384-14338480	14336078-14336165	14336078-14336146
AK239116	chr15	+	14349929-14350009	14350999-14351058	14351003-14351058
DQ853415	chr10	-	14360298-14360416	14359019-14359174	14359019-14359285
DQ853415	chr10	-	14363173-14363256	14362745-14362846	14362745-14362843
AY609602	chr1	+	144186947-144187098	144191421-144191533	144191424-144191533
AK234533	chr15	+	14428147-14428324	14436026-14436119	14436029-14436119
AK350005	chr2	-	145434-145620	145244-145355	145244-145377
AK344172	chr1	+	145544334-145544461	145548287-145549684	145548289-145549684
AK231146	chr2	+	14599511-14599551	14606792-14606934	14601181-14606934
AK231146	chr2	+	14612483-14612515	14614983-14615048	14614962-14615048
AK232843	chr5	-	14630040-14630152	14629132-14629365	14629132-14629257
AK232843	chr5	-	14630040-14630152	14629132-14629365	14629132-14629358
AY609618	chr14	+	146350643-146350717;146350643-146350717	146351458-146351659;146351458-146351670	146351440-146351659;146351440-146351670
AY609618	chr14	+	146351458-146351659	146357424-146357596	146357496-146357596
AY609618	chr14	+	146361807-146361859	146364572-146364611	146363563-146364611
AK347540	chr5	-	14680897-14681013	14679502-14679603	14679502-14679595
AK347540	chr5	-	14680897-14681013	14679502-14679603	14679502-14679647
AK347540	chr5	-	14680897-14681013	14679502-14679603	14679502-14680656
AK345109	chr5	-	14683210-14683397	14682919-14682961	14682919-14682977
AK232066	chr1	+	147222924-147223108	147227838-147228002	147227853-147228002
AK231146	chr2	+	14758590-14758790	14766606-14766854	14766603-14766854
AK231146	chr2	+	14766606-14766854	14768073-14768162	14768076-14768162
AK346148	chr14	-	148120445-148120832;148120445-148120741	148118082-148118225;148118114-148118225	148118082-148120217;148118114-148120217
AK232506	chr14	-	148133987-148134128;148133987-148134128;148133987-148134128;148133987-148134128;148133987-148134128	148132846-148133250;148132856-148133250;148132858-148133250;148132859-148133250;148133060-148133250	148132846-148133245;148132856-148133245;148132858-148133245;148132859-148133245;148133060-148133245
AK232506	chr14	-	148133987-148134128;148133987-148134128;148133987-148134128;148133987-148134128;148133987-148134128	148132846-148133250;148132856-148133250;148132858-148133250;148132859-148133250;148133060-148133250	148132846-148133268;148132856-148133268;148132858-148133268;148132859-148133268;148133060-148133268
AK232506	chr14	-	148133987-148134128;148133987-148134128;148133987-148134128;148133987-148134128;148133987-148134128	148132846-148133250;148132856-148133250;148132858-148133250;148132859-148133250;148133060-148133250	148132846-148133279;148132856-148133279;148132858-148133279;148132859-148133279;148133060-148133279
AK232506	chr14	-	148136718-148136859	148134621-148134808	148134621-148134818
AK351366	chr14	-	148433923-148434003	148433382-148433666	148433382-148433426
AK231290	chr14	-	148433923-148434003;148433923-148433988	148433382-148433438;148433382-148433438	148433382-148433426;148433382-148433426
AK231290	chr14	-	148433923-148434003;148433923-148433988	148433382-148433438;148433382-148433438	148433382-148433666;148433382-148433666
AK232518	chr14	+	148489394-148489407	148491067-148491134	148491052-148491134
AK232518	chr14	+	148491067-148491134	148492641-148492801	148492645-148492801
AK232508	chr14	+	148497778-148497846	148499019-148499089	148498948-148499089
AK346357	chr14	+	148497772-148497846	148498948-148499089	148498961-148499089
AK234494	chr1	+	149348093-149348212	149351399-149351443	149349688-149351443
AK343245	chr1	+	151524216-151524358	151530764-151530854	151530752-151530854
AK345225	chr3	+	15156599-15156658	15156882-15156965	15156885-15156965
AK352087	chr1	+	15153365-15153423	15162537-15163407	15162171-15163407
AY610420	chr1	-	151658715-151658764;151658715-151658783	151649052-151649389;151649052-151649389	151649052-151654571;151649052-151654571
AK350204	chr1	+	151667077-151667218	151668274-151668341	151668273-151668341
AY610420	chr1	-	151832722-151832771;151832722-151832790	151823247-151823584;151823247-151823584	151823247-151825866;151823247-151825866
AY610420	chr1	-	151832722-151832771;151832722-151832790	151823247-151823584;151823247-151823584	151823247-151828578;151823247-151828578
AK230569	chr8	+	15231289-15231480	15234394-15234516	15234396-15234516
AK230569	chr8	+	15231289-15231480	15234394-15234516	15234402-15234516
AY610017	chr3	-	15363310-15363420	15362865-15363024	15362865-15363022
AY610017	chr3	-	15388331-15388441	15387890-15388049	15387890-15388047
AK236532	chrX	-	15414158-15414282	15411624-15411749	15411624-15411746
AY610094	chr4	+	15494160-15494253	15495102-15495286	15495111-15495286
AK230846	chr12	+	15501971-15502026	15502483-15502668	15502486-15502668
AK236852	chr1	-	155092269-155092466	155091385-155091548	155091385-155091585
AK230569	chr8	+	15514600-15514791	15517707-15517829	15517715-15517829
AK352256	chr12	-	15657228-15657315	15648753-15648817	15648753-15648813
AK239881	chr2	-	157001-157099	156778-156891	156778-156871
AK239881	chr2	-	157001-157099	156778-156891	156778-156876
AK239881	chr2	-	157001-157099	156778-156891	156778-156888
AK234841	chr11	+	15687230-15687262	15687383-15687460	15687361-15687460
AK234841	chr11	+	15690334-15690399	15692914-15692978	15692896-15692978
AK351328	chr4	+	15718275-15718370	15719092-15719235	15719096-15719235
AY610180	chrX	-	15734107-15734162	15732341-15732464	15732341-15733560
AK351328	chr4	+	15728650-15728782	15736684-15737003	15736661-15737003
AK236544	chr18	-	15754804-15754913	15749970-15750957	15749970-15750960
AK348159	chr3	-	15820839-15820939	15820275-15820422	15820275-15820415
AK348159	chr3	-	15821481-15821582	15821224-15821347	15821224-15821290
AK348159	chr3	-	15822042-15822171	15821481-15821582	15821481-15821576
AK348159	chr3	-	15824018-15824050	15822511-15822614	15822511-15822617
AK347802	chr3	-	15829565-15829719;15829565-15829719	15828568-15828712;15828624-15828712	15828568-15828709;15828624-15828709
AK345249	chr2	-	158646-158701;158646-158702	158329-158452;158329-158452	158329-158395;158329-158395
AK351328	chr4	-	15859195-15859338	15853904-15854349	15853904-15854298
AK238907	chr3	-	15880998-15881156	15880448-15880905	15880448-15880838
AK233937	chr3	+	15892294-15892403;15892294-15892403;15892294-15892403	15893566-15894028;15893566-15894034;15893566-15893714	15893309-15894028;15893309-15894034;15893309-15893714
AK239329	chr1	-	15920533-15920777	15915613-15915778	15915613-15917447
AK239358	chr10	+	15917648-15917800	15925834-15925968	15918930-15925968
AK233568	chr3	-	15927968-15928078	15927622-15927720	15927622-15927869
AK238501	chr1	+	15942586-15942661	15944988-15945027	15944970-15945027
AK348736	chr3	-	1601135-1601263	1599270-1599340	1599270-1600645
AK346920	chr3	+	16048554-16048715	16050304-16050389	16048997-16050389
AK350242	chr3	+	16100127-16100177	16100287-16100489	16100265-16100489
AK348500	chr12	+	16220105-16220323	16220652-16220855	16220660-16220855
AK350242	chr3	-	16260868-16261295	16260665-16260782	16260665-16260778
AK350242	chr3	-	16268244-16268294	16267932-16268134	16267932-16268156
EU169240	chr3	-	16276708-16276871	16274305-16274395	16274305-16274409
EU169240	chr3	-	16276958-16277023	16276708-16276871	16276708-16276892
AK345252	chr5	+	16290230-16290390;16290257-16290390	16290492-16290615;16290492-16290615	16290489-16290615;16290489-16290615
AK349177	chr8	+	16323941-16324032	16328745-16328813	16326110-16328813
AK239722	chr5	+	16398161-16398256	16398857-16399021	16398858-16399021
AY610500	chr18	+	16495395-16495533	16495803-16495901	16495806-16495901
DQ013284	chr3	+	16512141-16512230	16515392-16515448	16515395-16515448
DQ013284	chr3	+	16518584-16518670	16519791-16519866	16519795-16519866
AK347109	chr3	+	16561160-16561254;16561196-16561254;16561238-16561254	16562085-16562177;16562085-16562177;16562085-16562177	16561944-16562177;16561944-16562177;16561944-16562177
AK347109	chr3	+	16561160-16561254;16561196-16561254;16561238-16561254	16562085-16562177;16562085-16562177;16562085-16562177	16562094-16562177;16562094-16562177;16562094-16562177
AK347109	chr3	+	16562085-16562177	16562437-16562512	16562458-16562512
AY609461	chr10	-	1658766-1658868	1657573-1657686	1657573-1657683
AY609461	chr10	-	1664722-1664785	1658766-1658868	1658766-1658817
AK234734	chr13	+	16628859-16628982	16630424-16630641	16630473-16630641
AK234734	chr13	+	16630424-16630641	16631649-16632308	16631623-16632308
AK233411	chr3	-	16635994-16636160	16635675-16635779	16635675-16635766
AK234268	chr3	-	16681739-16681855	16680380-16681054	16680380-16681085
AK234268	chr3	-	16691607-16691717	16691172-16691519	16691172-16691544
AK350870	chr2	-	16820148-16820225	16819034-16819134	16819034-16819233
AK350870	chr2	-	16820744-16820841	16820148-16820225	16820148-16820247
AK235573	chr5	+	16830193-16830300;16830189-16830300	16830536-16830608;16830536-16830608	16830541-16830608;16830541-16830608
AK343642	chr18	+	16896921-16897046	16899436-16899533	16897769-16899533
AK235599	chr12	-	16922426-16922470	16922034-16922167	16922034-16922143
AK232651	chr1	-	169289162-169289618	169285427-169286094	169285427-169288071
AK349544	chr5	+	16969924-16970071	16973252-16973327	16973135-16973327
DQ435075	chr10	-	16977676-16977769	16975757-16975898	16975757-16975893
AK232415	chr1	+	170081222-170081510	170085757-170085847	170085834-170085847
AK351821	chr10	+	17021185-17022050	17023089-17023200	17023092-17023200
AK351821	chr10	+	17023289-17023362	17025255-17025394	17025245-17025394
AK238525	chr1	+	170661220-170661332	170663775-170663881	170661522-170663881
AK238525	chr1	+	170661220-170661332	170663775-170663881	170661607-170663881
AK345834	chr5	-	17072034-17072080	17071431-17071529	17071431-17071554
AK349576	chr1	+	171497547-171497639	171501795-171502659	171501953-171502659
AK232514	chr1	-	17172357-17172526	17162279-17162563	17162279-17162524
AK232514	chr1	-	17172357-17172526	17162279-17162563	17162279-17164390
AK232514	chr1	-	17172357-17172526	17162279-17162563	17162279-17171416
AK239465	chr1	-	171644802-171644841	171644583-171644703	171644583-171644720
AK239465	chr1	-	171645558-171645687	171645157-171645313	171645157-171645330
AK239465	chr1	-	171645558-171645687	171645157-171645313	171645157-171645340
AK239465	chr1	-	171647194-171647300;171647194-171647296	171646480-171646618;171646480-171646618	171646480-171646616;171646480-171646616
AK239465	chr1	-	171649367-171649424	171647481-171647652	171647481-171647568
AK239465	chr1	-	171649367-171649424	171647481-171647652	171647481-171648772
AK233080	chr12	+	17178632-17178803	17178902-17179084	17178878-17179084
AK348236	chr12	-	17193994-17194162;17193994-17194078;17193994-17194168	17193018-17193130;17193018-17193130;17193018-17193130	17193018-17193141;17193018-17193141;17193018-17193141
AK348236	chr12	-	17194708-17195034	17193994-17194168	17193994-17194078
AK348526	chr12	-	17194708-17195034	17193994-17194078	17193994-17194114
AK348526	chr12	-	17194708-17195034	17193994-17194078	17193994-17194276
AK230564	chr5	+	17204475-17204513;17204475-17204513	17205098-17205450;17205098-17205526	17205103-17205450;17205103-17205526
AK234239	chr5	+	17220722-17220838	17225286-17225417	17221656-17225417
AK234239	chr5	+	17227592-17227678	17229504-17229596	17229509-17229596
AK234239	chr5	+	17227592-17227678	17229504-17229596	17229515-17229596
AK347453	chr1	+	172321446-172321528	172322368-172322464	172322371-172322464
AK238034	chr5	+	17232513-17232551	17233483-17233535	17233480-17233535
AK234239	chr5	+	17231935-17232007	17233480-17233535	17233483-17233535
AK234239	chr5	+	17235278-17235447;17235278-17235447	17241517-17241725;17241517-17241743	17238033-17241725;17238033-17241743
AY609461	chr10	+	1724642-1724744	1725824-1725937	1725827-1725937
AY609789	chr1	+	172599744-172600138	172604363-172604587	172600228-172604587
AK235353	chr5	+	1727247-1727349	1728002-1728142	1728004-1728142
AK233319	chr1	-	173259949-173260048	173258515-173258699	173258515-173258738
AK233319	chr1	-	173473716-173473815	173472282-173472466	173472282-173472505
AK236905	chr9	+	17373125-17373320	17374470-17375051	17374474-17375051
AK349790	chr16	-	17487849-17488177	17483903-17484046	17483903-17487630
AK237455	chr12	-	17604572-17604700	17603604-17603723	17603604-17603713
AK234898	chr12	-	17631746-17631800	17631540-17631626	17631540-17631623
AK235833	chr12	+	17643003-17643131	17646052-17646119	17646070-17646119
AK349981	chr18	-	17653601-17653729	17652540-17652701	17652540-17652697
AK349981	chr18	-	17653601-17653729	17652540-17652701	17652540-17653072
AK349981	chr18	-	17659227-17659284	17658422-17658549	17658422-17658546
AY609864	chr12	-	17691779-17691890;17691779-17691890	17691393-17691649;17691395-17691649	17691393-17691640;17691395-17691640
AY609864	chr12	-	17691779-17691890;17691779-17691890	17691393-17691649;17691395-17691649	17691393-17691666;17691395-17691666
AK350509	chr3	+	17694979-17695130	17702414-17702570	17702411-17702570
AK231056	chr1	-	177454685-177454757	177454474-177454568	177454474-177454564
AK237997	chr1	+	177528791-177528826	177532593-177532660	177532592-177532660
AK237997	chr1	+	177756904-177757042	177761638-177761739	177761654-177761739
AY610107	chr5	+	17809336-17809522	17812720-17812820	17812723-17812820
AK233026	chr12	-	17816790-17816921	17816496-17816685	17816496-17816682
AK351944	chr12	+	17930591-17930765;17930621-17930765	17936597-17936727;17936597-17936727	17933860-17936727;17933860-17936727
AK351944	chr12	+	17930591-17930765;17930621-17930765	17936597-17936727;17936597-17936727	17936602-17936727;17936602-17936727
AF135122	chr12	+	17943376-17943531	17944180-17944246	17944195-17944246
DQ470570	chr12	-	17952057-17952099	17951423-17951535	17951423-17951485
AK238637	chr5	+	17967408-17967554	17967685-17967895	17967658-17967895
AK238637	chr5	+	17967685-17967895	17967987-17968079	17967992-17968079
AK238637	chr5	+	17968367-17968441	17969494-17969649	17968716-17969649
AY610372	chr18	-	17982308-17982539;17982308-17982494;17982308-17982481	17979657-17980113;17979660-17980113;17979679-17980113	17979657-17980109;17979660-17980109;17979679-17980109
AY610372	chr18	-	17982308-17982539;17982308-17982494;17982308-17982481	17979657-17980113;17979660-17980113;17979679-17980113	17979657-17980125;17979660-17980125;17979679-17980125
AK347733	chr16	+	18026963-18027044	18036797-18037130	18034544-18037130
HM046503	chr12	-	181071-181192	180515-180877	180515-180830
AY610198	chr16	+	18055066-18055136	18055275-18055324	18055247-18055324
AY610198	chr16	+	18055066-18055136	18055275-18055324	18055255-18055324
AY610198	chr16	+	18055839-18055940	18057296-18057424	18057303-18057424
AF257660	chr18	-	18082594-18082787	18077796-18077962	18077796-18077953
AY610169	chr5	+	18092802-18092883	18093504-18093595	18093580-18093595
AY610169	chr5	+	18097921-18097959;18097921-18097959	18098757-18100071;18098757-18100099	18098525-18100071;18098525-18100099
AK232779	chr16	-	18122687-18122836	18118846-18118944	18118846-18119775
AK232779	chr16	-	18127045-18127177	18125194-18125285	18125194-18126803
AK232779	chr16	-	18132067-18132159	18127045-18127177	18127045-18127171
AK232779	chr16	-	18145724-18145809	18144528-18144712	18144528-18144655
AK232779	chr16	-	18154460-18154622	18145724-18145809	18145724-18151430
AK351944	chr12	+	18161958-18162132;18161985-18162132	18165227-18165357;18165227-18165357	18165232-18165357;18165232-18165357
AK351944	chr12	+	18168654-18168746	18172893-18173099	18172898-18173099
AF135122	chr12	+	18239915-18240070	18240719-18240785	18240734-18240785
DQ470570	chr12	-	18248382-18248424	18247962-18248074	18247962-18248024
HM046503	chr12	-	183346-183538	182869-182954	182869-182920
AK347205	chr5	-	18324598-18324635	18323927-18323990	18323927-18323957
AK349888	chr2	+	1833417-1833577	1835042-1835217	1834883-1835217
AF026976	chr18	+	18349774-18350735;18350562-18350735;18350564-18350735;18350592-18350735;18350592-18350735;18350592-18350735;18350634-18350735;18350655-18350735	18353086-18354220;18353086-18354220;18353086-18353449;18353086-18353445;18353086-18353446;18353086-18353448;18353086-18353270;18353086-18353445	18353089-18354220;18353089-18354220;18353089-18353449;18353089-18353445;18353089-18353446;18353089-18353448;18353089-18353270;18353089-18353445
AK348294	chr15	+	18365332-18365394	18367519-18367600	18365556-18367600
AK230626	chr1	+	183771051-183771397	183772496-183772621	183772377-183772621
AK230626	chr1	+	183772496-183772621	183773267-183773381	183772804-183773381
AK230626	chr1	+	183772496-183772621	183773267-183773381	183772976-183773381
AK230626	chr1	+	183781690-183781854	183782169-183782295	183781968-183782295
EU073662	chr12	-	18524803-18524893	18520929-18521070	18520929-18523762
AK345738	chr12	-	18534250-18534329;18534250-18535319	18533043-18533173;18533043-18533173	18533043-18533170;18533043-18533170
EU073662	chr12	-	18544580-18544719	18539536-18539720	18539536-18539717
EU073662	chr12	+	18576585-18576739	18577349-18577439	18577356-18577439
AK351119	chr12	+	18625991-18626076	18626884-18626973	18626870-18626973
AK351119	chr12	+	18628343-18628505;18628343-18628505	18629600-18629801;18629600-18629800	18629684-18629801;18629684-18629800
AK235588	chrX	+	18649781-18649815	18653622-18653738	18653342-18653738
AK233532	chr3	+	1868152-1868270;1868152-1868270	1868869-1869306;1868869-1869239	1868839-1869306;1868839-1869239
AK234292	chr12	+	18724761-18724906	18725206-18725395	18725286-18725395
AY610311	chrX	+	18735963-18736046	18737492-18737593	18736448-18737593
AK238106	chr12	+	18798499-18798660	18799226-18799351	18798746-18799351
AK238106	chr12	+	18798499-18798660	18799226-18799351	18799288-18799351
AK238106	chr12	+	18805527-18805680;18805524-18805680	18806274-18806435;18806274-18806435	18805850-18806435;18805850-18806435
AK238106	chr12	+	18805527-18805680;18805524-18805680	18806274-18806435;18806274-18806435	18806277-18806435;18806277-18806435
AK230905	chr1	-	188068685-188068893;188068685-188068893	188068372-188068446;188068387-188068446	188068372-188068424;188068387-188068424
AK230905	chr1	-	188068685-188068893;188068685-188068893	188068372-188068446;188068387-188068446	188068372-188068426;188068387-188068426
AK344394	chr1	-	188068685-188068893	188068390-188068426	188068390-188068424
AK238186	chr12	+	18807284-18807504	18807622-18807647	18807609-18807647
AK234202	chr13	+	18807374-18807514	18815858-18816022	18815866-18816022
AK233864	chr18	-	18822976-18823056	18822563-18822672	18822563-18822814
AK233783	chr1	-	188437498-188437649	188429900-188430031	188429900-188435988
AK233783	chr1	-	188441878-188442090	188438308-188438423	188438308-188438439
AK233783	chr1	-	188441878-188442090	188438308-188438423	188438308-188441782
AK348279	chr3	-	20444-20684	18873-18965	18873-18961
FJ536864	chr16	+	18882062-18882173	18885543-18885686	18885098-18885686
AK233025	chr1	-	188941732-188941866	188941160-188941226	188941160-188941444
AK233025	chr1	-	188947999-188948145	188947497-188947660	188947497-188947635
AK230514	chr13	+	18910333-18910424;18910333-18910424;18910333-18910424;18910333-18910424;18910389-18910424;18910405-18910424	18910697-18911830;18910697-18910921;18910697-18910859;18910697-18910851;18910697-18912492;18910697-18910804	18911488-18911830;18911488-18910921;18911488-18910859;18911488-18910851;18911488-18912492;18911488-18910804
AK232104	chr11	-	18933069-18933197	18931131-18931337	18931131-18931333
AK240252	chr1	+	189946062-189946161	189951107-189951193	189950481-189951193
AK349823	chr11	+	13769-13875	19128-19179	19014-19179
AY271356	chr13	+	19017142-19017207	19025124-19025246	19023219-19025246
AK350696	chr12	+	19025336-19025492	19025866-19026008	19025869-19026008
AY609771	chr1	+	190807954-190808015;190807953-190808015	190808100-190808223;190808100-190808223	190808111-190808223;190808111-190808223
AY691688	chr4	+	19092815-19092850	19101082-19101218	19099674-19101218
EU026433	chr1	-	191960999-191961376;191960999-191961378	191958928-191960049;191959087-191960049	191958928-191959985;191959087-191959985
EU026433	chr1	+	191972564-191972943;191972566-191972943	191973893-191974435;191973893-191974435	191973957-191974435;191973957-191974435
AY609438	chr10	-	19217391-19217482;19217391-19217482	19213453-19213487;19213455-19213487	19213453-19215017;19213455-19215017
AK232068	chr1	+	193071500-193071665;193071500-193071665;193071500-193071665	193073183-193073472;193073183-193073488;193073183-193073288	193073173-193073472;193073173-193073488;193073173-193073288
AK351359	chr2	-	194380-194577	194054-194199	194054-194194
AK351359	chr2	-	194661-194832	194380-194577	194380-194569
AY609579	chr1	-	196027124-196027258;196027124-196027258	196026132-196026888;196026756-196026888	196026132-196026885;196026756-196026885
AY610111	chr1	+	196215146-196215228	196222249-196222372	196222254-196222372
AY610111	chr1	+	196222249-196222372	196225581-196225682	196223830-196225682
AY610111	chr1	+	196222249-196222372	196225581-196225682	196225588-196225682
AY609936	chr1	-	196355936-196356000	196355477-196355572	196355477-196355791
AK237059	chr6	-	19704838-19705021	19694800-19694853	19694800-19704448
AK237164	chr14	+	19783754-19783926	19784614-19784851	19784684-19784851
AY609667	chr9	+	19823367-19823457	19825907-19826038	19824167-19826038
AK237164	chr14	+	19948527-19948699	19949387-19949624	19949441-19949624
AK237164	chr14	+	19948527-19948699	19949387-19949624	19949457-19949624
AK232407	chr5	+	20030986-20031537	20032872-20033314	20032876-20033314
AK234221	chr1	+	200398189-200398380;200398189-200398380	200402753-200403380;200402753-200403377	200399545-200403380;200399545-200403377
AY609819	chr1	-	200430058-200430123;200430058-200430123;200430058-200430123	200428961-200429343;200428965-200429343;200428969-200429343	200428961-200429411;200428965-200429411;200428969-200429411
AY609819	chr1	-	200439723-200439843;200439723-200439845	200434748-200434846;200434748-200434846	200434748-200434826;200434748-200434826
AK344547	chr16	-	20045210-20045401	20044015-20044058	20044015-20044370
AY610050	chr6	-	20067436-20067532	20065878-20066647	20065878-20066666
AY609836	chr5	+	20064926-20064998	20067074-20067206	20067077-20067206
AY609836	chr5	+	20067074-20067206	20067714-20067813	20067715-20067813
AK231605	chr11	+	20097665-20097731;20097675-20097731	20102242-20102316;20102242-20102316	20101016-20102316;20101016-20102316
AK235162	chr16	+	20105327-20105400	20105502-20105567	20105508-20105567
AK235162	chr16	+	20105502-20105567	20107907-20107990	20106411-20107990
AK231605	chr11	+	20105077-20105175	20107137-20107261	20107121-20107261
AK230559	chr9	-	20111185-20111284	20108270-20108293	20108270-20108296
AK235162	chr16	+	20107907-20107990	20114606-20114726	20108495-20114726
AY609836	chr5	+	20108940-20109012	20111091-20111223	20110827-20111223
AK230559	chr9	-	20113679-20113786	20111570-20111686	20111570-20111701
AK235162	chr16	+	20107907-20107990	20114606-20114726	20114609-20114726
AK240166	chr5	-	20126192-20126268	20125023-20125211	20125023-20125233
AK230559	chr9	-	20130443-20130532	20130034-20130170	20130034-20130164
AK234817	chr12	-	20176214-20176261	20175620-20175830	20175620-20175808
AK350734	chr5	-	20197347-20197398	20196282-20196355	20196282-20196353
AK350734	chr5	-	20201334-20201401	20197347-20197398	20197347-20197393
AK350734	chr5	-	20201334-20201401	20197347-20197398	20197347-20200936
AK350734	chr5	-	20203674-20203773	20201629-20201675	20201629-20201669
AK350734	chr5	-	20213329-20213372	20203674-20203773	20203674-20203792
AK350734	chr5	-	20213329-20213372	20203674-20203773	20203674-20211659
AK230880	chr5	+	20213731-20213781	20214601-20214854	20214680-20214854
AK230880	chr5	+	20213731-20213781	20214601-20214854	20214772-20214854
AK230880	chr5	+	20213731-20213781	20214601-20214854	20214797-20214854
AK230880	chr5	+	20213731-20213781	20214601-20214854	20214812-20214854
AK234817	chr12	+	20271539-20271586	20271970-20272180	20271894-20272180
AK234817	chr12	+	20271539-20271586	20271970-20272180	20271992-20272180
AY610489	chr13	-	20292640-20292803	20292131-20292232	20292131-20292255
X53256	chr5	+	20306046-20306136	20306689-20306887	20306729-20306887
AK231451	chr5	+	20333795-20333915	20335150-20335320	20335129-20335320
AK238749	chr5	+	20336092-20336193	20337339-20337542	20336892-20337542
AK233563	chr13	+	2032147-2032288	2033963-2034450	2034102-2034450
AK233563	chr13	+	2032147-2032288	2033963-2034450	2034132-2034450
AK345156	chr13	+	2032269-2032288	2034102-2034454	2034132-2034454
AK343454	chr8	-	204023-204319	203726-203868	203726-203835
AK232545	chr7	+	20374342-20374500	20378698-20378867	20376045-20378867
AK233618	chr5	-	20404444-20404498	20402919-20402978	20402919-20403018
AK238681	chr9	-	20424376-20424481	20414460-20414618	20414460-20423279
AK351709	chr5	+	20426071-20426205	20426311-20426384	20426294-20426384
AY609409	chr9	-	20452900-20453052	20446470-20446588	20446470-20446528
AK235032	chr5	+	20475449-20475592	20475984-20476157	20475792-20476157
AK235032	chr5	+	20476870-20476907	20477034-20477143	20477040-20477143
AK230643	chr5	+	20478661-20478804	20479004-20479177	20478885-20479177
AY610461	chr13	-	20480178-20480231;20480178-20480231;20480178-20480231;20480178-20480231;20480178-20480231	20479645-20479965;20479616-20479965;20479638-20479965;20479629-20479965;20479678-20479965	20479645-20479963;20479616-20479963;20479638-20479963;20479629-20479963;20479678-20479963
AK238248	chr5	+	20479271-20479348;20479271-20479348	20479657-20479702;20479657-20480568	20479975-20479702;20479975-20480568
AK230643	chr5	+	20479271-20479348;20479271-20479348;20479309-20479348	20480403-20480568;20480403-20480566;20480403-20480568	20479975-20480568;20479975-20480566;20479975-20480568
AY610461	chr13	-	20480325-20480424	20480178-20480231	20480178-20480227
AY610461	chr13	-	20481798-20481892	20480325-20480424	20480325-20480414
AK238248	chr5	+	20479271-20479348;20479271-20479348	20479657-20479702;20479657-20480568	20480403-20479702;20480403-20480568
AY610492	chr13	-	20483083-20483160;20483083-20483128	20482491-20482592;20482491-20482592	20482491-20482584;20482491-20482584
AK344461	chr7	+	20512383-20512589	20514185-20514369	20513295-20514369
AK233406	chr5	+	20557842-20557982	20558379-20558475	20558357-20558475
AK238491	chr12	+	20580033-20580055	20580462-20580537	20580459-20580537
AK238491	chr12	+	20580033-20580055	20580462-20580537	20580464-20580537
AK238491	chr12	+	20586286-20586405	20586482-20587264	20586484-20587264
AK345946	chr6	+	20595910-20595948;20595915-20595948	20597018-20597158;20597018-20597158	20597020-20597158;20597020-20597158
AK232680	chr6	+	20597016-20597158;20597018-20597158;20597018-20597158	20597817-20597897;20597817-20597883;20597817-20597894	20597828-20597897;20597828-20597883;20597828-20597894
AK232680	chr6	+	20598587-20598734;20598587-20598734	20602596-20602727;20602596-20602631	20599717-20602727;20599717-20602631
AK232680	chr6	+	20602596-20602727	20603963-20604035	20603616-20604035
AK232680	chr6	+	20602596-20602727	20603963-20604035	20603961-20604035
AK240360	chr5	-	20615585-20615630	20614719-20614884	20614719-20614882
AK238248	chr5	-	20615939-20616016;20615939-20616016	20614719-20615630;20615585-20615630	20614719-20614884;20615585-20614884
AK230643	chr5	-	20615939-20615978;20615939-20616016;20615939-20616016	20614719-20614884;20614719-20614884;20614721-20614884	20614719-20615312;20614719-20615312;20614721-20615312
AK238248	chr5	-	20615939-20616016;20615939-20616016	20614719-20615630;20615585-20615630	20614719-20615312;20615585-20615312
AK238248	chr5	-	20615939-20616016;20615939-20616016	20614719-20615630;20615585-20615630	20614719-20615616;20615585-20615616
AK230643	chr5	-	20616483-20616626	20616110-20616283	20616110-20616402
AK233447	chr5	-	20617779-20617810;20617779-20617812;20617779-20617825;20617779-20617824;20617779-20617813	20617489-20617516;20617489-20617516;20617489-20617516;20617489-20617516;20617489-20617516	20617489-20617519;20617489-20617519;20617489-20617519;20617489-20617519;20617489-20617519
AK233447	chr5	-	20617779-20617810;20617779-20617812;20617779-20617825;20617779-20617824;20617779-20617813	20617489-20617516;20617489-20617516;20617489-20617516;20617489-20617516;20617489-20617516	20617489-20617546;20617489-20617546;20617489-20617546;20617489-20617546;20617489-20617546
AK235032	chr5	-	20619129-20619302	20618566-20618643	20618566-20618849
AK233607	chr4	+	20614362-20614481	20623274-20623406	20623288-20623406
AK346007	chr12	-	20634087-20634239	20624195-20624933	20624195-20630639
AK346007	chr12	-	20634087-20634239	20624195-20624933	20624195-20633708
AK346007	chr12	-	20634087-20634239	20624195-20624933	20624195-20633726
AK240219	chr7	+	20622260-20622395	20624575-20624650	20624593-20624650
AK233607	chr4	+	20638466-20638626	20641316-20641487	20641351-20641487
X63323	chr6	+	20649930-20649968	20651038-20651178	20651040-20651178
AK232680	chr6	+	20652618-20652765;20652618-20652765	20657463-20657594;20657463-20657498	20653769-20657594;20653769-20657498
AK232680	chr6	+	20652618-20652765;20652618-20652765	20657463-20657594;20657463-20657498	20657469-20657594;20657469-20657498
AK232680	chr6	+	20657463-20657594	20658828-20658900	20658481-20658900
AK233406	chr5	-	20662516-20662656	20662023-20662119	20662023-20662141
AK232680	chr6	-	20665804-20665948;20665804-20665923	20663085-20663218;20663085-20663218	20663085-20663242;20663085-20663242
AK350106	chr5	-	20669817-20670007	20666850-20667021	20666850-20669384
AK232680	chr6	-	20674696-20675187;20674696-20674752;20674696-20674768;20674696-20674770;20674696-20674785	20671409-20671616;20671409-20671616;20671409-20671616;20671409-20671616;20671409-20671616	20671409-20671613;20671409-20671613;20671409-20671613;20671409-20671613;20671409-20671613
AK232736	chr6	-	20674696-20674770;20674696-20674768	20671409-20671613;20671409-20671613	20671409-20671855;20671409-20671855
AK232680	chr6	-	20674696-20675187;20674696-20674752;20674696-20674768;20674696-20674770;20674696-20674785	20671409-20671616;20671409-20671616;20671409-20671616;20671409-20671616;20671409-20671616	20671409-20671855;20671409-20671855;20671409-20671855;20671409-20671855;20671409-20671855
AK232736	chr6	-	20674696-20674770;20674696-20674768	20671409-20671613;20671409-20671613	20671409-20673307;20671409-20673307
AK232680	chr6	-	20674696-20675187;20674696-20674752;20674696-20674768;20674696-20674770;20674696-20674785	20671409-20671616;20671409-20671616;20671409-20671616;20671409-20671616;20671409-20671616	20671409-20673307;20671409-20673307;20671409-20673307;20671409-20673307;20671409-20673307
AK232736	chr6	-	20674696-20674770;20674696-20674768	20671409-20671613;20671409-20671613	20671409-20673344;20671409-20673344
AK232680	chr6	-	20674696-20675187;20674696-20674752;20674696-20674768;20674696-20674770;20674696-20674785	20671409-20671616;20671409-20671616;20671409-20671616;20671409-20671616;20671409-20671616	20671409-20673344;20671409-20673344;20671409-20673344;20671409-20673344;20671409-20673344
AK240032	chr5	+	20713523-20714042;20713542-20714042	20714642-20714754;20714642-20714754	20714222-20714754;20714222-20714754
AK240032	chr5	+	20713523-20714042;20713542-20714042	20714642-20714754;20714642-20714754	20714226-20714754;20714226-20714754
AK240032	chr5	+	20714899-20715014	20715863-20716066	20715884-20716066
AK240032	chr5	+	20714899-20715014	20715863-20716066	20716022-20716066
AB004061	chr5	-	20733604-20733693	20733437-20733512	20733437-20733509
AB004061	chr5	-	20735368-20735511	20734292-20734445	20734292-20734441
AK232481	chr5	-	20749447-20749523;20749447-20749524	20748241-20749304;20748441-20749304	20748241-20749307;20748441-20749307
AK232481	chr5	-	20749447-20749523;20749447-20749524	20748241-20749304;20748441-20749304	20748241-20749328;20748441-20749328
AK232870	chr5	-	20798288-20798419	20798086-20798178	20798086-20798175
AK230864	chr12	+	20818939-20819050	20819828-20819952	20819855-20819952
AK230864	chr12	+	20827335-20827475	20832844-20832954	20827670-20832954
AK230864	chr12	+	20827335-20827475	20832844-20832954	20832744-20832954
AK230864	chr12	+	20890616-20890727	20891505-20891629	20891532-20891629
AK230864	chr12	+	20899012-20899152	20904521-20905419	20899347-20905419
AK230864	chr12	+	20899012-20899152	20904521-20905419	20904421-20905419
AY609624	chr13	+	20948729-20948949	20949252-20949661	20949411-20949661
AB046171	chr13	+	20948729-20948949	20949411-20949524	20949414-20949524
AY609624	chr13	+	20948729-20948949	20949252-20949661	20949414-20949661
AK346019	chr10	+	20966688-20966737;20966564-20966737	20970687-20970875;20970687-20970875	20970678-20970875;20970678-20970875
AK346366	chr10	+	20970687-20970875;20970687-20970875	20971292-20971346;20971292-20971468	20971357-20971346;20971357-20971468
AK232870	chr5	-	20984246-20984377	20984044-20984136	20984044-20984133
AJ278470	chr10	+	20988597-20988773	20989859-20990044	20989862-20990044
AJ278470	chr10	+	20992953-20993132	21000559-21000738	21000562-21000738
AY610409	chr5	-	21070107-21070229;21070107-21070229	21068082-21068294;21068252-21068294	21068082-21068278;21068252-21068278
AK351331	chr5	-	21073137-21073283	21072506-21072688	21072506-21072684
AK237627	chr5	-	21134561-21134632	21127351-21127436	21127351-21128854
AK237627	chr5	-	21134561-21134632	21127351-21127436	21127351-21128877
AK237627	chr5	-	21134561-21134632	21127351-21127436	21127351-21130856
AK237627	chr5	-	21134561-21134632	21127351-21127436	21127351-21131611
AK237627	chr5	-	21135446-21135516	21134561-21134632	21134561-21134658
AK237627	chr5	-	21135446-21135516	21134561-21134632	21134561-21134932
AK232961	chr5	-	21170152-21170525	21169339-21169654	21169339-21169853
AK232961	chr5	-	21176599-21176762	21174631-21175062	21174631-21176062
AK232272	chr1	+	212291223-212291269	212291790-212291921	212291765-212291921
AK232272	chr1	+	212291790-212291921;212291790-212291921;212291905-212291921	212292424-212292634;212292424-212292632;212292424-212292634	212292540-212292634;212292540-212292632;212292540-212292634
AK232272	chr1	+	212292816-212292962;212292815-212292962	212294019-212294176;212294019-212294176	212294024-212294176;212294024-212294176
U91518	chr16	-	21290080-21290170	21288849-21288942	21288849-21288909
AK232961	chr5	+	21354180-21354494;21354161-21354494;21354179-21354494;21354271-21354494	21355590-21355848;21355590-21355848;21355590-21355848;21355590-21355848	21355646-21355848;21355646-21355848;21355646-21355848;21355646-21355848
AK348639	chr4	-	21508402-21508551	21506633-21506716	21506633-21506713
AK237859	chr7	+	21578990-21579082	21583207-21583242	21583153-21583242
AK348091	chr12	-	21593114-21593177	21590751-21590920	21590751-21592814
AK239481	chr5	+	21591539-21591607	21600377-21600473	21600380-21600473
AK237810	chr5	+	21603482-21603584	21603701-21603792	21603709-21603792
AK237859	chr7	+	21608414-21608482;21608414-21608482	21615909-21616486;21615909-21616037	21615914-21616486;21615914-21616037
AK344458	chr5	-	21620010-21620081	21619676-21619768	21619676-21619881
AK348639	chr4	+	21623089-21623237	21627642-21627791	21627648-21627791
AK349973	chr1	+	216357789-216357851	216363074-216363170	216363072-216363170
AK349973	chr1	+	216370141-216370259	216371643-216372233	216371563-216372233
AK232491	chr12	-	21640978-21641048	21640018-21640769	21640018-21640744
AK349973	chr1	+	216495379-216495475	216497087-216497162	216497093-216497162
AK349973	chr1	+	216502275-216502393	216503777-216504367	216503697-216504367
AK349973	chr1	+	216502275-216502393	216503777-216504367	216503832-216504367
AY609622	chr1	-	216543205-216543282	216537860-216537944	216537860-216540930
AK233117	chr5	-	21740735-21740839	21740439-21740500	21740439-21740497
AB104465	chr7	+	21759556-21759674	21759776-21759937	21759755-21759937
AB104465	chr7	+	21759556-21759674	21759776-21759937	21759781-21759937
AB104465	chr7	+	21759776-21759937	21760969-21761101	21761027-21761101
AB104465	chr7	+	21761204-21761351	21769421-21769512	21764641-21769512
AK232435	chr7	-	21845608-21845718	21844216-21844427	21844216-21844937
AK231661	chr4	+	21863601-21863733	21865120-21865346	21865125-21865346
AK237324	chr7	+	21875658-21875753	21877609-21877839	21877612-21877839
AK237324	chr7	+	21879125-21879237;21879125-21879237	21881778-21882477;21881778-21882428	21881782-21882477;21881782-21882428
AK346134	chr16	-	21885241-21885481	21883813-21883938	21883813-21883949
DQ333198	chr16	-	21895709-21895847	21889293-21889559	21889293-21889582
AY610265	chr13	+	21979966-21980042;21979966-21980042	21982722-21983010;21982722-21983495	21982690-21983010;21982690-21983495
AK237984	chr5	+	22005601-22005790;22005685-22005790	22006705-22006869;22006705-22007128	22007016-22006869;22007016-22007128
AK237984	chr5	+	22007016-22007128;22006705-22007128	22007439-22007967;22007439-22007967	22007445-22007967;22007445-22007967
AK237984	chr5	+	22007016-22007128;22006705-22007128	22007439-22007967;22007439-22007967	22007457-22007967;22007457-22007967
AY610277	chr18	+	22045277-22045342;22045277-22045342;22045315-22045342	22047407-22049142;22047407-22047567;22047407-22047574	22047411-22049142;22047411-22047567;22047411-22047574
AK240050	chr7	+	22132727-22133162	22140746-22140806	22133476-22140806
AK343680	chr13	+	22165360-22165398;22165374-22165398	22170690-22170804;22170690-22170804	22165921-22170804;22165921-22170804
AK343680	chr13	+	22165360-22165398;22165374-22165398	22170690-22170804;22170690-22170804	22165925-22170804;22165925-22170804
AK343680	chr13	+	22165360-22165398;22165374-22165398	22170690-22170804;22170690-22170804	22168244-22170804;22168244-22170804
AK343680	chr13	+	22165360-22165398;22165374-22165398	22170690-22170804;22170690-22170804	22170694-22170804;22170694-22170804
AK343281	chr7	+	22171447-22171637	22175416-22175679	22175396-22175679
AK350172	chr15	-	22199303-22199385	22198527-22198564	22198527-22198559
AK350172	chr15	-	22243015-22243051	22240198-22240290	22240198-22242837
AK235583	chr7	+	22315931-22316030	22318322-22320071	22318334-22320071
AK236888	chr12	+	22612284-22612474	22618132-22618234	22616982-22618234
AK350083	chr12	+	22664976-22665068;22664982-22665068;22665001-22665068	22665573-22665620;22665573-22665620;22665573-22665620	22665577-22665620;22665577-22665620;22665577-22665620
AK350083	chr12	+	22666533-22666610	22666955-22667133	22666966-22667133
AK237044	chr12	+	22690886-22690976	22693283-22693817	22693053-22693817
AK236554	chr1	-	227370613-227370777;227370613-227370777	227367036-227367288;227366737-227367288	227367036-227367281;227366737-227367281
AK236554	chr1	-	227434993-227435157;227434993-227435157	227431417-227431669;227431118-227431669	227431417-227431662;227431118-227431662
AK344180	chr17	-	22748475-22748514	22744635-22744810	22744635-22744832
AY609502	chr3	-	22757757-22757915	22752896-22752988	22752896-22756415
AK230613	chr1	+	22822966-22823176	22823430-22823620	22823440-22823620
AK235689	chr3	+	22909164-22909612	22910956-22911279	22910937-22911279
AK232640	chr3	-	22917420-22917519	22915932-22916051	22915932-22917082
AK232640	chr3	-	22923955-22924098	22923094-22923250	22923094-22923231
AK232640	chr3	-	22923955-22924098	22923094-22923250	22923094-22923557
AK350508	chr1	-	229346420-229346566	229344693-229344773	229344693-229345233
AK350508	chr1	-	229351476-229351647	229350393-229350611	229350393-229350546
AK232640	chr3	+	22938375-22938624	22941391-22941602	22941395-22941602
AK232861	chr4	+	229382-229508;229353-229508	229602-229714;229602-229714	229587-229714;229587-229714
AY610045	chr1	-	22989709-22989872;22989709-22989873	22982165-22982864;22982194-22982864	22982165-22982884;22982194-22982884
AY610045	chr1	-	22989709-22989872;22989709-22989873	22982165-22982864;22982194-22982864	22982165-22989094;22982194-22989094
AK237130	chr1	-	229949419-229949465;229949419-229949465	229946990-229947156;229947045-229947156	229946990-229947059;229947045-229947059
AK235750	chr14	+	23052106-23052196	23053604-23053711	23053609-23053711
AK343322	chr1	+	231138875-231139075	231141153-231141251	231141161-231141251
AY609519	chr1	+	231806662-231806748	231810567-231810611	231808334-231810611
AY609519	chr1	+	231826074-231826139	231828311-231828440	231828285-231828440
AY609890	chr12	-	23216532-23216638	23216222-23216375	23216222-23216421
AY609890	chr12	-	23221061-23221521;23221061-23221274	23220294-23220397;23220294-23220397	23220294-23220801;23220294-23220801
AF162274	chr16	-	23229640-23229810	23227793-23228036	23227793-23228034
AK235750	chr14	-	23251491-23251581	23249976-23250083	23249976-23250078
AK232941	chr4	+	232018-232947;232099-232947	233272-233419;233272-233419	233084-233419;233084-233419
AK232995	chr16	-	23356548-23356773	23355466-23355637	23355466-23355628
AK232941	chr4	+	233507-233631	233726-233806	233697-233806
AK348097	chr7	-	2356764-2356917	2354214-2354328	2354214-2355137
AK238460	chr2	-	237969-238014	235437-235456	235437-236193
AK238337	chr7	+	23579883-23580012;23579883-23580012	23583067-23584001;23583067-23584009	23583070-23584001;23583070-23584009
AY610143	chr13	-	23595860-23595926	23586623-23586724	23586623-23586720
AK232379	chr1	+	236109206-236109332;236108799-236109332;236108816-236109332;236109179-236109332	236113473-236113632;236113473-236113632;236113473-236113632;236113473-236113632	236113476-236113632;236113476-236113632;236113476-236113632;236113476-236113632
AK231070	chr8	+	23618490-23618562	23618675-23618845	23618677-23618845
AK232310	chr1	+	236871416-236871520	236878656-236878796	236878659-236878796
AK232310	chr1	+	236878656-236878796	236880966-236881095	236880975-236881095
AY610143	chr13	-	23776563-23776634	23772056-23772179	23772056-23772561
AK239073	chr12	+	23814153-23814328	23815024-23815109	23815027-23815109
AK234461	chr12	+	23818382-23818526;23818382-23818526	23818889-23818963;23818889-23819343	23818893-23818963;23818893-23819343
AK234461	chr12	+	23822211-23822494	23823031-23823191	23822749-23823191
AK234461	chr12	+	23822211-23822494	23823031-23823191	23823034-23823191
AK234461	chr12	+	23822211-23822494	23823031-23823191	23823037-23823191
AK234461	chr12	+	23822211-23822494	23823031-23823191	23823049-23823191
AK234461	chr12	+	23823031-23823191	23826847-23827040	23825087-23827040
AK234461	chr12	+	23823031-23823191	23826847-23827040	23825564-23827040
AK234461	chr12	+	23823031-23823191	23826847-23827040	23825569-23827040
AK234461	chr12	+	23823031-23823191	23826847-23827040	23825572-23827040
AK234461	chr12	+	23826847-23827040	23828557-23828986	23827662-23828986
AK235097	chr15	+	23831849-23831929;23831847-23831929	23837367-23837421;23837367-23837421	23837141-23837421;23837141-23837421
AK235097	chr15	+	23837602-23837696	23838142-23838237	23838143-23838237
AK235097	chr15	+	23838142-23838237	23839184-23839291	23839198-23839291
AK235097	chr15	+	23839184-23839291	23843583-23843668	23841033-23843668
AK235097	chr15	+	23843817-23843892	23845398-23845480	23845400-23845480
AK235097	chr15	+	23845398-23845480	23848249-23848396	23846590-23848396
AK235097	chr15	+	23845398-23845480	23848249-23848396	23846617-23848396
AK235097	chr15	+	23848249-23848396	23854532-23854603	23848688-23854603
AK235097	chr15	+	23848249-23848396	23854532-23854603	23849537-23854603
AK235097	chr15	+	23848249-23848396	23854532-23854603	23852943-23854603
AK235097	chr15	+	23848249-23848396	23854532-23854603	23853691-23854603
AK235097	chr15	+	23915861-23915941;23915859-23915941	23921153-23921207;23921153-23921207	23921155-23921207;23921155-23921207
AK235097	chr15	+	23929384-23929466	23932349-23932496	23930576-23932496
AK235097	chr15	+	23929384-23929466	23932349-23932496	23930603-23932496
AK348510	chr12	+	24210124-24210270;24210128-24210270	24210374-24210484;24210374-24210484	24210389-24210484;24210389-24210484
AK345388	chr10	+	24305315-24305486	24306220-24306353	24306237-24306353
AK345388	chr10	+	24306220-24306353	24306956-24307123	24306961-24307123
AK345388	chr10	+	24306220-24306353	24306956-24307123	24307012-24307123
AK345388	chr10	+	24306220-24306353	24306956-24307123	24307042-24307123
AK238882	chr7	+	24378085-24378360	24379062-24379230	24378957-24379230
AK231553	chr7	+	24378085-24378360;24378323-24378360;24378322-24378360;24378323-24378360;24378313-24378360;24378314-24378360;24378322-24378360;24378323-24378360;24378085-24378360;24378322-24378360;24378263-24378360;24378298-24378360;24378146-24378360;24378263-24378360;24378323-24378360;24378302-24378360;24378121-24378360;24378315-24378360;24378085-24378360;24378352-24378360;24378111-24378360;24377993-24378360;243…	24378955-24379230;24378955-24379230;24378955-24379230;24378955-24379019;24378955-24379230;24378955-24379230;24378955-24379012;24378955-24379057;24378955-24379158;24378955-24379097;24378955-24379230;24378955-24379230;24378955-24379230;24378955-24379065;24378955-24379229;24378955-24379230;24378955-24379230;24378955-24379230;24378955-24378978;24378955-24379230;24378955-24379230;24378955-24379230;243…	24378957-24379230;24378957-24379230;24378957-24379230;24378957-24379019;24378957-24379230;24378957-24379230;24378957-24379012;24378957-24379057;24378957-24379158;24378957-24379097;24378957-24379230;24378957-24379230;24378957-24379230;24378957-24379065;24378957-24379229;24378957-24379230;24378957-24379230;24378957-24379230;24378957-24378978;24378957-24379230;24378957-24379230;24378957-24379230;243…
AK231553	chr7	+	24378085-24378360;24378323-24378360;24378322-24378360;24378323-24378360;24378313-24378360;24378314-24378360;24378322-24378360;24378323-24378360;24378085-24378360;24378322-24378360;24378263-24378360;24378298-24378360;24378146-24378360;24378263-24378360;24378323-24378360;24378302-24378360;24378121-24378360;24378315-24378360;24378085-24378360;24378352-24378360;24378111-24378360;24377993-24378360;243…	24378955-24379230;24378955-24379230;24378955-24379230;24378955-24379019;24378955-24379230;24378955-24379230;24378955-24379012;24378955-24379057;24378955-24379158;24378955-24379097;24378955-24379230;24378955-24379230;24378955-24379230;24378955-24379065;24378955-24379229;24378955-24379230;24378955-24379230;24378955-24379230;24378955-24378978;24378955-24379230;24378955-24379230;24378955-24379230;243…	24379062-24379230;24379062-24379230;24379062-24379230;24379062-24379019;24379062-24379230;24379062-24379230;24379062-24379012;24379062-24379057;24379062-24379158;24379062-24379097;24379062-24379230;24379062-24379230;24379062-24379230;24379062-24379065;24379062-24379229;24379062-24379230;24379062-24379230;24379062-24379230;24379062-24378978;24379062-24379230;24379062-24379230;24379062-24379230;243…
AK343500	chr10	+	24378805-24378913	24379793-24380017	24379136-24380017
AK231553	chr7	+	24379349-24379459;24379402-24379459;24379428-24379459;24379408-24379459;24379427-24379459;24379404-24379459;24379364-24379459;24379349-24379459;24379421-24379459	24379891-24379923;24379891-24379923;24379891-24379923;24379891-24379923;24379891-24379923;24379891-24379923;24379891-24379923;24379891-24379924;24379891-24379923	24379875-24379923;24379875-24379923;24379875-24379923;24379875-24379923;24379875-24379923;24379875-24379923;24379875-24379923;24379875-24379924;24379875-24379923
AK231553	chr7	+	24379891-24379923;24379886-24379923;24379891-24379923;24379890-24379923;24379892-24379923;24379886-24379923;24379891-24379923	24380054-24380104;24380054-24380104;24380054-24380060;24380054-24380104;24380054-24380104;24380054-24380100;24380054-24380102	24380058-24380104;24380058-24380104;24380058-24380060;24380058-24380104;24380058-24380104;24380058-24380100;24380058-24380102
AK231553	chr7	+	24380054-24380104;24380054-24380104;24380054-24380104;24380054-24380104;24380054-24380104;24380067-24380104;24380054-24380104;24380054-24380104;24380054-24380104;24380054-24380104;24380094-24380104;24380054-24380104;24380054-24380104;24380054-24380104;24380054-24380104;24380054-24380104;24380054-24380104;24380054-24380104;24380054-24380104;24380054-24380104	24380265-24380414;24380265-24380834;24380265-24380299;24380265-24380840;24380265-24380481;24380265-24380414;24380265-24380632;24380265-24380463;24380265-24380602;24380265-24380651;24380265-24380481;24380265-24380421;24380265-24380429;24380265-24380382;24380265-24380269;24380265-24380288;24380265-24380290;24380265-24380357;24380265-24380293;24380265-24380426	24380357-24380414;24380357-24380834;24380357-24380299;24380357-24380840;24380357-24380481;24380357-24380414;24380357-24380632;24380357-24380463;24380357-24380602;24380357-24380651;24380357-24380481;24380357-24380421;24380357-24380429;24380357-24380382;24380357-24380269;24380357-24380288;24380357-24380290;24380357-24380357;24380357-24380293;24380357-24380426
AK231553	chr7	-	24432507-24432517;24432507-24432517;24432507-24432557;24432507-24432560;24432507-24432517;24432507-24432557;24432507-24432517	24432204-24432345;24432311-24432345;24432311-24432345;24432311-24432345;24432133-24432345;24432232-24432345;24432317-24432345	24432204-24432316;24432311-24432316;24432311-24432316;24432311-24432316;24432133-24432316;24432232-24432316;24432317-24432316
AK231553	chr7	-	24460566-24460616;24460566-24460616;24460566-24460616;24460566-24460616;24460566-24460616;24460566-24460616;24460566-24460616;24460566-24460616;24460566-24460616;24460566-24460609;24460566-24460616;24460566-24460616;24460566-24460616;24460566-24460616;24460566-24460616;24460566-24460616;24460566-24460616;24460566-24460616;24460566-24460616;24460566-24460616;24460566-24460616;24460566-24460616;244…	24460253-24460405;24460371-24460405;24460256-24460405;24459995-24460405;24460216-24460405;24460173-24460405;24460167-24460405;24460262-24460405;24460166-24460405;24459995-24460405;24460001-24460405;24460004-24460405;24460009-24460405;24460178-24460405;24460015-24460405;24460036-24460405;24460038-24460405;24460257-24460405;24460046-24460405;24460059-24460405;24460061-24460405;24460123-24460405;244…	24460253-24460313;24460371-24460313;24460256-24460313;24459995-24460313;24460216-24460313;24460173-24460313;24460167-24460313;24460262-24460313;24460166-24460313;24459995-24460313;24460001-24460313;24460004-24460313;24460009-24460313;24460178-24460313;24460015-24460313;24460036-24460313;24460038-24460313;24460257-24460313;24460046-24460313;24460059-24460313;24460061-24460313;24460123-24460313;244…
AK231553	chr7	-	24460747-24460779;24460747-24460775;24460747-24460782;24460747-24460768;24460747-24460780;24460747-24460779;24460747-24460755;24460747-24460779	24460566-24460616;24460566-24460616;24460566-24460616;24460566-24460616;24460566-24460616;24460568-24460616;24460566-24460616;24460570-24460616	24460566-24460612;24460566-24460612;24460566-24460612;24460566-24460612;24460566-24460612;24460568-24460612;24460566-24460612;24460570-24460612
AK231553	chr7	-	24462329-24462604;24462329-24462568;24462329-24462578;24462329-24462696;24462329-24462387;24462329-24462429;24462329-24462429;24462329-24462576;24462329-24462602;24462329-24462542;24462329-24462604;24462329-24462604;24462329-24462604;24462329-24462604;24462329-24462604;24462329-24462604;24462329-24462336;24462329-24462387;24462329-24462576;24462329-24462387	24461443-24461718;24461443-24461718;24461443-24461718;24461443-24461718;24461443-24461718;24461443-24461718;24461608-24461718;24461443-24461718;24461443-24461718;24461443-24461718;24461654-24461718;24461616-24461718;24461453-24461718;24461509-24461718;24461576-24461718;24461661-24461718;24461443-24461718;24461444-24461718;24461459-24461718;24461531-24461718	24461443-24461611;24461443-24461611;24461443-24461611;24461443-24461611;24461443-24461611;24461443-24461611;24461608-24461611;24461443-24461611;24461443-24461611;24461443-24461611;24461654-24461611;24461616-24461611;24461453-24461611;24461509-24461611;24461576-24461611;24461661-24461611;24461443-24461611;24461444-24461611;24461459-24461611;24461531-24461611
AK231868	chr7	-	24462830-24463099;24462830-24463028;24462830-24462911;24462830-24462900;24462830-24463096;24462830-24463075;24462830-24463100;24462830-24463100;24462830-24463100;24462830-24463100;24462830-24462926;24462830-24462858;24462830-24463099;24462830-24462911;24462830-24462882;24462830-24462899;24462830-24462985;24462830-24463099;24462830-24463097;24462830-24463082;24462830-24463024;24462830-24463099;244…	24462329-24462604;24462329-24462604;24462329-24462604;24462329-24462604;24462329-24462604;24462588-24462604;24462586-24462604;24462412-24462604;24462585-24462604;24462433-24462604;24462329-24462604;24462412-24462604;24462594-24462604;24462393-24462604;24462329-24462604;24462329-24462604;24462329-24462604;24462343-24462604;24462329-24462604;24462329-24462604;24462412-24462604;24462360-24462604;244…	24462329-24462534;24462329-24462534;24462329-24462534;24462329-24462534;24462329-24462534;24462588-24462534;24462586-24462534;24462412-24462534;24462585-24462534;24462433-24462534;24462329-24462534;24462412-24462534;24462594-24462534;24462393-24462534;24462329-24462534;24462329-24462534;24462329-24462534;24462343-24462534;24462329-24462534;24462329-24462534;24462412-24462534;24462360-24462534;244…
AK231868	chr7	-	24462830-24463099;24462830-24463028;24462830-24462911;24462830-24462900;24462830-24463096;24462830-24463075;24462830-24463100;24462830-24463100;24462830-24463100;24462830-24463100;24462830-24462926;24462830-24462858;24462830-24463099;24462830-24462911;24462830-24462882;24462830-24462899;24462830-24462985;24462830-24463099;24462830-24463097;24462830-24463082;24462830-24463024;24462830-24463099;244…	24462329-24462604;24462329-24462604;24462329-24462604;24462329-24462604;24462329-24462604;24462588-24462604;24462586-24462604;24462412-24462604;24462585-24462604;24462433-24462604;24462329-24462604;24462412-24462604;24462594-24462604;24462393-24462604;24462329-24462604;24462329-24462604;24462329-24462604;24462343-24462604;24462329-24462604;24462329-24462604;24462412-24462604;24462360-24462604;244…	24462329-24462559;24462329-24462559;24462329-24462559;24462329-24462559;24462329-24462559;24462588-24462559;24462586-24462559;24462412-24462559;24462585-24462559;24462433-24462559;24462329-24462559;24462412-24462559;24462594-24462559;24462393-24462559;24462329-24462559;24462329-24462559;24462329-24462559;24462343-24462559;24462329-24462559;24462329-24462559;24462412-24462559;24462360-24462559;244…
AK348000	chr2	-	24485170-24485270	24476583-24476785	24476583-24477015
AY610123	chr2	+	2447099-2447202;2447099-2447202	2447841-2447957;2447841-2448673	2447954-2447957;2447954-2448673
AK231553	chr7	-	24529961-24530011;24529961-24530011;24529961-24530011;24529961-24530011;24529961-24530011;24529961-24530011;24529961-24530011;24529961-24530011;24529961-24530004;24529961-24530011;24529961-24530011;24529961-24530011;24529961-24530011;24529961-24530011;24529961-24530011;24529961-24530011;24529961-24530011;24529961-24530011;24529961-24530011;24529961-24530009;24529961-24530011;24529961-24530011;245…	24529554-24529800;24529633-24529800;24529584-24529800;24529641-24529800;24529765-24529800;24529553-24529800;24529648-24529800;24529562-24529800;24529648-24529800;24529559-24529800;24529543-24529800;24529555-24529800;24529386-24529800;24529387-24529800;24529418-24529800;24529657-24529800;24529766-24529800;24529505-24529800;24529602-24529800;24529765-24529800;24529687-24529800;24529698-24529800;245…	24529554-24529708;24529633-24529708;24529584-24529708;24529641-24529708;24529765-24529708;24529553-24529708;24529648-24529708;24529562-24529708;24529648-24529708;24529559-24529708;24529543-24529708;24529555-24529708;24529386-24529708;24529387-24529708;24529418-24529708;24529657-24529708;24529766-24529708;24529505-24529708;24529602-24529708;24529765-24529708;24529687-24529708;24529698-24529708;245…
AK231553	chr7	-	24530139-24530171;24530139-24530176;24530139-24530160;24530139-24530171;24530139-24530172;24530139-24530171;24530139-24530171;24530139-24530153;24530139-24530159;24530139-24530171	24529961-24530011;24529961-24530011;24529961-24530011;24529978-24530011;24529961-24530011;24529982-24530011;24529963-24530011;24529978-24530011;24529961-24530011;24529965-24530011	24529961-24530007;24529961-24530007;24529961-24530007;24529978-24530007;24529961-24530007;24529982-24530007;24529963-24530007;24529978-24530007;24529961-24530007;24529965-24530007
AK231553	chr7	-	24531736-24532011;24531736-24531839;24531736-24531975;24531736-24531985;24531736-24532133;24531736-24531827;24531736-24531975;24531736-24532011;24531736-24532011;24531736-24532011;24531736-24532011;24531736-24531836;24531736-24531985;24531736-24531833;24531736-24532011;24531736-24532009;24531736-24531743;24531736-24531775;24531736-24531975;24531736-24531985;24531736-24531975	24530851-24531126;24531002-24531126;24530851-24531126;24530851-24531126;24530851-24531126;24530851-24531126;24530861-24531126;24531061-24531126;24531024-24531126;24530917-24531126;24530984-24531126;24530851-24531126;24531069-24531126;24530851-24531126;24531103-24531126;24530851-24531126;24530851-24531126;24530851-24531126;24530852-24531126;24530867-24531126;24530939-24531126	24530851-24531019;24531002-24531019;24530851-24531019;24530851-24531019;24530851-24531019;24530851-24531019;24530861-24531019;24531061-24531019;24531024-24531019;24530917-24531019;24530984-24531019;24530851-24531019;24531069-24531019;24530851-24531019;24531103-24531019;24530851-24531019;24530851-24531019;24530851-24531019;24530852-24531019;24530867-24531019;24530939-24531019
AK231674	chr7	-	24532238-24532507;24532238-24532508;24532238-24532319;24532238-24532299;24532238-24532482;24532238-24532508;24532238-24532333;24532238-24532266;24532238-24532508;24532238-24532436;24532238-24532504;24532238-24532290;24532238-24532393;24532238-24532262;24532238-24532508;24532238-24532507;24532238-24532445;24532238-24532505;24532238-24532490;24532238-24532432;24532238-24532507;24532238-24532507;245…	24531736-24532011;24531736-24532011;24531845-24532011;24531736-24532011;24531995-24532011;24532001-24532011;24531736-24532011;24532001-24532011;24531860-24532011;24531736-24532011;24531736-24532011;24531845-24532011;24531736-24532011;24531736-24532011;24531750-24532011;24531798-24532011;24531736-24532011;24531736-24532011;24531736-24532011;24531736-24532011;24531768-24532011;24531769-24532011;245…	24531736-24531966;24531736-24531966;24531845-24531966;24531736-24531966;24531995-24531966;24532001-24531966;24531736-24531966;24532001-24531966;24531860-24531966;24531736-24531966;24531736-24531966;24531845-24531966;24531736-24531966;24531736-24531966;24531750-24531966;24531798-24531966;24531736-24531966;24531736-24531966;24531736-24531966;24531736-24531966;24531768-24531966;24531769-24531966;245…
AK231868	chr7	-	24532823-24532887;24532823-24532908;24532823-24532862;24532823-24532862;24532823-24532876;24532823-24532917;24532823-24532916;24532823-24532907;24532823-24532941;24532823-24532886;24532823-24532862;24532823-24532862;24532823-24532861;24532823-24532854;24532823-24532893;24532823-24532914;24532823-24532905;24532823-24532919;24532823-24532969;24532823-24532908;24532823-24532885;24532823-24532882;245…	24532238-24532507;24532238-24532507;24532238-24532507;24532326-24532507;24532238-24532507;24532326-24532507;24532356-24532507;24532238-24532507;24532356-24532507;24532238-24532507;24532497-24532507;24532134-24532507;24532238-24532507;24532326-24532507;24532326-24532507;24532238-24532507;24532238-24532507;24532238-24532507;24532238-24532507;24532488-24532507;24532238-24532507;24532238-24532507;245…	24532238-24532412;24532238-24532412;24532238-24532412;24532326-24532412;24532238-24532412;24532326-24532412;24532356-24532412;24532238-24532412;24532356-24532412;24532238-24532412;24532497-24532412;24532134-24532412;24532238-24532412;24532326-24532412;24532326-24532412;24532238-24532412;24532238-24532412;24532238-24532412;24532238-24532412;24532488-24532412;24532238-24532412;24532238-24532412;245…
AY609676	chr2	+	24534437-24534554	24536233-24536368	24536296-24536368
AY609676	chr2	+	24536233-24536368	24539058-24539225	24536841-24539225
AK346158	chr7	-	24623688-24623783	24619274-24619697	24619274-24620613
AK236626	chr12	-	24682629-24682911;24682629-24682911	24682326-24682516;24682329-24682516	24682326-24682513;24682329-24682513
AK236626	chr12	-	24683844-24683951;24683844-24683868	24683455-24683508;24683455-24683508	24683455-24683489;24683455-24683489
AK232042	chr5	+	2466350-2466466	2470267-2470475	2469504-2470475
AK344505	chr1	+	247022455-247022657	247023457-247023592	247023462-247023592
FJ481167	chr12	-	24704386-24704548	24703239-24703447	24703239-24703465
FJ481167	chr12	-	24706007-24706126	24705758-24705900	24705758-24705922
AK347386	chr2	-	24724282-24724350	24718546-24718608	24718546-24718605
AK234087	chr7	-	24725394-24725552;24725394-24725625	24724175-24724283;24724175-24724283	24724175-24724625;24724175-24724625
AK348636	chr11	-	24746318-24746393	24743466-24743659	24743466-24743601
AK234959	chr1	-	247496783-247496852;247496783-247496852	247494585-247494736;247494588-247494736	247494585-247495791;247494588-247495791
AK234959	chr1	-	247496783-247496852;247496783-247496852	247494585-247494736;247494588-247494736	247494585-247495794;247494588-247495794
AK234959	chr1	-	247496783-247496852;247496783-247496852	247494585-247494736;247494588-247494736	247494585-247495811;247494588-247495811
AK234959	chr1	-	247497565-247497640	247497001-247497063	247497001-247497048
AF420022	chr1	-	247497245-247497320	247497001-247497063	247497001-247497050
AF420022	chr1	-	247497778-247497848	247497245-247497320	247497245-247497618
AK234959	chr1	-	247497778-247497837;247497778-247497848	247497565-247497640;247497565-247497640	247497565-247497618;247497565-247497618
AK234959	chr1	-	247497950-247498067;247497950-247498014	247497778-247497848;247497778-247497848	247497778-247497820;247497778-247497820
AK234959	chr1	-	247497950-247498067;247497950-247498014	247497778-247497848;247497778-247497848	247497778-247497840;247497778-247497840
AK234959	chr1	-	247498160-247498293;247498160-247498293;247498160-247498293;247498160-247498253	247497947-247498067;247497950-247498067;247498015-247498067;247497950-247498067	247497947-247498021;247497950-247498021;247498015-247498021;247497950-247498021
AK234959	chr1	-	247501745-247501965;247501745-247502026;247501745-247501956;247501745-247501894	247501189-247501314;247501189-247501314;247501189-247501314;247501189-247501314	247501189-247501299;247501189-247501299;247501189-247501299;247501189-247501299
AK233147	chr1	-	247511270-247511377	247510656-247510761	247510656-247510752
AK233142	chr16	+	24756567-24756636;24756567-24756636;24756567-24756636;24756567-24756636	24756934-24758719;24756934-24757913;24756934-24757908;24756934-24757905	24756938-24758719;24756938-24757913;24756938-24757908;24756938-24757905
AY609781	chr1	-	247625278-247625418	247625075-247625179	247625075-247625149
U18315	chr13	+	24781269-24781363	24782000-24782141	24782004-24782141
U18315	chr13	+	24782000-24782141	24782249-24782290	24782232-24782290
AK238153	chr1	+	248161008-248161045	248163437-248163554	248161434-248163554
AK238153	chr1	+	248168409-248168520;248168409-248168520;248168409-248168520	248174301-248174752;248174301-248174749;248174301-248174700	248170576-248174752;248170576-248174749;248170576-248174700
AK238153	chr1	+	248168409-248168520;248168409-248168520;248168409-248168520	248174301-248174752;248174301-248174749;248174301-248174700	248173329-248174752;248173329-248174749;248173329-248174700
AK238153	chr1	+	248168409-248168520;248168409-248168520;248168409-248168520	248174301-248174752;248174301-248174749;248174301-248174700	248174306-248174752;248174306-248174749;248174306-248174700
AK344476	chr16	+	24818236-24818448	24819770-24819887	24819832-24819887
AK344476	chr16	+	24819770-24819887;24819770-24819887	24822807-24824301;24822807-24824303	24822786-24824301;24822786-24824303
AK234087	chr7	-	24835044-24835202;24835044-24835275	24833821-24833929;24833821-24833929	24833821-24834275;24833821-24834275
AY609584	chr10	+	24925344-24925401;24925347-24925401	24925687-24925868;24925687-24925868	24925719-24925868;24925719-24925868
AY609584	chr10	+	24925984-24926056	24926573-24926679	24926610-24926679
AK236352	chr11	-	24956640-24956821	24949562-24949682	24949562-24952287
AY610125	chr1	-	249545266-249545399	249543055-249543136	249543055-249543318
AK231779	chr1	-	249735014-249735178	249731048-249731417	249731048-249732130
AK230989	chr1	+	249922836-249923054;249922834-249923054	249923671-249923779;249923671-249923779	249923637-249923779;249923637-249923779
AK351363	chr1	-	250067936-250068028	250063573-250063697	250063573-250066123
AK237784	chr8	-	25013646-25013860;25013646-25013926	25009097-25009236;25009097-25009236	25009097-25011759;25009097-25011759
AK238334	chr10	-	25043411-25043497	25036961-25037028	25036961-25038509
AK348534	chr2	+	249996-250243	256421-256510	250442-256510
AK230492	chr1	+	250961436-250961523	250964173-250964287	250962360-250964287
AK239532	chr1	+	251406373-251406495	251412254-251412443	251408554-251412443
AK239532	chr1	+	251412254-251412443	251414753-251414818	251414756-251414818
AK239532	chr1	+	251412254-251412443	251414753-251414818	251414759-251414818
AK239532	chr1	+	251412254-251412443	251414753-251414818	251414762-251414818
AK239532	chr1	+	251412254-251412443	251414753-251414818	251414768-251414818
AK239532	chr1	+	251416539-251416614	251417843-251418291	251417852-251418291
AK239532	chr1	+	251416539-251416614	251417843-251418291	251417864-251418291
AY609633	chr1	+	251460117-251460383;251460281-251460383;251460117-251460383	251462557-251462786;251462557-251462786;251462557-251462766	251461085-251462786;251461085-251462786;251461085-251462766
AY705448	chr13	-	25152732-25152847	25152132-25152657	25152132-25152654
AY705448	chr13	-	25156859-25156953	25155452-25155550	25155452-25155499
AK233539	chr2	+	25182549-25182642	25183113-25183203	25183051-25183203
AK239385	chr12	+	25181990-25182078	25184164-25184289	25184148-25184289
AB182259	chr1	+	252461626-252461871;252461626-252461871	252465718-252465949;252465718-252465948	252465706-252465949;252465706-252465948
AK232666	chr1	+	252560758-252560859;252560758-252560859	252563998-252564153;252563998-252564280	252561429-252564153;252561429-252564280
AK235438	chr2	-	25261068-25261150	25258086-25258223	25258086-25258217
AK235438	chr2	-	25266587-25266673	25261243-25261481	25261243-25261475
AY705448	chr13	+	25327181-25327296	25327371-25327896	25327374-25327896
AK234633	chr16	-	25332872-25332922	25331882-25332051	25331882-25332355
AK238334	chr10	+	25342585-25342671	25349171-25349238	25347690-25349238
AK235387	chr1	-	253504372-253504411	253500008-253500123	253500008-253501374
AK234518	chr16	+	25433366-25433525;25433365-25433525	25435520-25435601;25435520-25435601	25434491-25435601;25434491-25435601
AK234518	chr16	+	25456956-25457071;25456956-25457071;25456956-25457071	25458910-25459859;25458910-25459866;25458910-25459867	25458927-25459859;25458927-25459866;25458927-25459867
AK343588	chr8	+	25466170-25466320	25471495-25471655	25471221-25471655
AK233390	chr1	+	254771322-254771524	254773583-254775187	254771923-254775187
AY610366	chr9	-	2559462-2559557;2559462-2559557;2559462-2559557	2558428-2559265;2558551-2559265;2558929-2559265	2558428-2559262;2558551-2559262;2558929-2559262
AF020302	chr2	+	25595792-25595860	25605220-25605304	25598038-25605304
AK239112	chr9	+	2562327-2562548	2563088-2563245	2562642-2563245
AK344071	chr13	+	25625318-25625369	25627241-25627335	25627154-25627335
AK344071	chr13	+	25625318-25625369	25627241-25627335	25627244-25627335
AK348534	chr2	+	249996-250243	256421-256510	256424-256510
AK238062	chr13	+	25932396-25932409	25932651-25932823	25932639-25932823
AK238062	chr13	+	25932651-25932823	25932982-25933142	25933018-25933142
AK232710	chr13	-	25950188-25950284	25948262-25948364	25948262-25949679
AK232392	chr9	+	2598340-2598461;2598338-2598461	2599974-2600124;2599974-2600124	2598837-2600124;2598837-2600124
AK232392	chr9	+	2599974-2600124	2600702-2600914	2600293-2600914
AK232392	chr9	+	2601161-2601268	2605311-2605441	2602015-2605441
AK348600	chr9	+	26029529-26029698	26037043-26038425	26037235-26038425
AK239225	chr3	+	26036465-26036640	26042885-26043087	26039001-26043087
AK239225	chr3	+	26042885-26043087	26048806-26048952	26045063-26048952
AK239225	chr3	+	26042885-26043087	26048806-26048952	26046440-26048952
AK232392	chr9	+	2601161-2601268	2605311-2605441	2605289-2605441
AK232392	chr9	+	2605311-2605441	2605518-2605680	2605527-2605680
AK234604	chr13	-	26067474-26067638	26065912-26066919	26065912-26067181
AK343339	chr13	+	26076418-26076473	26076556-26076643	26076560-26076643
AK231298	chr13	-	26202104-26202192	26201681-26201756	26201681-26201795
AK231298	chr13	-	26210793-26210936	26207755-26207841	26207755-26210002
AK231298	chr13	-	26211191-26211279	26210793-26210936	26210793-26210933
AK235996	chr13	+	26218151-26218266;26218148-26218266;26218150-26218266	26218423-26218635;26218423-26218635;26218423-26218635	26218426-26218635;26218426-26218635;26218426-26218635
AY217544	chr13	+	26252680-26252749	26253707-26253799	26253003-26253799
AY217544	chr13	+	26253885-26253989	26254445-26254522	26254400-26254522
AY217544	chr13	+	26254445-26254522	26255792-26255968	26255895-26255968
AK349468	chr1	-	262774026-262774063	262769922-262769972	262769922-262769969
AK349468	chr1	-	262782199-262782349	262774026-262774063	262774026-262774060
AB499528	chr13	-	26307471-26307536	26302982-26303123	26302982-26303146
AK346692	chr9	+	26386363-26386540	26386840-26386897	26386845-26386897
AK351912	chr2	-	26440808-26440951	26439586-26439646	26439586-26440054
AY217544	chr13	+	26440141-26440305	26440383-26440535	26440387-26440535
AK231691	chr2	-	26446225-26446308	26445271-26445370	26445271-26445438
AK235038	chr1	+	265294148-265294281	265295549-265295813	265295552-265295813
AK235038	chr1	+	265342991-265343122;265342991-265343122	265344390-265345093;265344390-265345316	265344393-265345093;265344393-265345316
AJ865385	chrX	-	26540725-26540790	26539556-26539621	26539556-26540319
AK231014	chr9	+	26559123-26559239	26560640-26560903	26560623-26560903
AK240321	chr13	+	26588198-26588294	26589632-26589794	26589471-26589794
AK240321	chr13	+	26590348-26590533	26591264-26591354	26591205-26591354
AK350073	chr13	+	26607178-26607370	26607538-26607604	26607542-26607604
AK348239	chr13	-	26616365-26616455	26614034-26614817	26614034-26614839
AK232928	chr1	-	266305058-266305190	266303060-266303140	266303060-266303189
AK347360	chr7	+	26733144-26733212	26734753-26734824	26734356-26734824
AK232748	chr1	-	267726743-267726910	267726317-267726490	267726317-267726416
AK232748	chr1	-	267726743-267726910	267726317-267726490	267726317-267726480
AK232748	chr1	-	267733097-267733143	267727899-267727980	267727899-267732922
AK233369	chr1	+	267974934-267975037;267974934-267975037;267974934-267975037	267976236-267976418;267976236-267976425;267976236-267976423	267976208-267976418;267976208-267976425;267976208-267976423
AK231566	chr1	-	268260741-268260887;268260741-268260911	268256690-268256790;268256690-268256790	268256690-268258237;268256690-268258237
AK233435	chr10	+	26857865-26857984;26857865-26857984;26857865-26857984	26859630-26859818;26859630-26859956;26859630-26859958	26859613-26859818;26859613-26859956;26859613-26859958
AK236992	chr1	+	26883010-26883111	26885274-26885346	26885277-26885346
AK238431	chr10	+	26888219-26888356	26894424-26894543	26888554-26894543
AK238431	chr10	+	26894424-26894543;26894424-26894543	26898837-26899237;26898837-26899031	26896356-26899237;26896356-26899031
AK347303	chr7	+	26928873-26928963	26929188-26929331	26929200-26929331
AK239129	chr13	+	26967433-26967524	26967607-26967647	26967582-26967647
AK239129	chr13	+	26968323-26968383	26969569-26969666	26969407-26969666
AK239129	chr13	+	26971109-26971197	26971620-26971758	26971624-26971758
AY609435	chr17	-	26987886-26987925	26987703-26987789	26987703-26987785
AY609435	chr17	-	26989547-26989652	26989389-26989464	26989389-26989434
AK347360	chr7	-	27011332-27011575	27008607-27008686	27008607-27010800
AK236057	chr2	-	2706757-2706907	2701105-2701224	2701105-2705549
AK347360	chr7	-	27013332-27013400	27011720-27011791	27011720-27012188
AK238126	chr17	-	27115945-27115974	27115145-27115320	27115145-27115345
AK234972	chr7	+	27128476-27128540;27128476-27128540	27129106-27129677;27129106-27129683	27129211-27129677;27129211-27129683
AK347360	chr7	+	27136818-27136886	27138427-27138498	27138030-27138498
AK236292	chr13	+	27211918-27211995	27212079-27212151	27212088-27212151
AK236292	chr13	+	27212079-27212151	27213479-27213564	27213485-27213564
AK236292	chr13	+	27213479-27213564	27213953-27214037	27213937-27214037
AK231041	chr13	+	27213953-27214037;27214021-27214037	27214253-27214344;27214253-27214344	27214256-27214344;27214256-27214344
AK231041	chr13	+	27220327-27220424	27220503-27220632	27220516-27220632
AK347303	chr7	-	27221057-27221147	27220689-27220832	27220689-27220820
AK234865	chr5	+	2723313-2723435	2727500-2727631	2723735-2727631
AK347172	chr2	+	27260313-27260423	27261255-27261418	27260734-27261418
AK237761	chr17	+	27356734-27356829	27361218-27363126	27361221-27363126
AY609443	chr9	-	27376984-27377102;27376984-27377102	27373196-27374087;27373617-27374087	27373196-27376389;27373617-27376389
AK234141	chr1	-	273948688-273948734	273948158-273948249	273948158-273948244
AK349560	chr13	-	27457904-27457963	27452987-27453897	27452987-27455690
AK349560	chr13	-	27457904-27457963	27452987-27453897	27452987-27455765
AK343314	chr13	-	27457904-27457969	27455563-27455751	27455563-27455690
AK343314	chr13	-	27457904-27457969	27455563-27455751	27455563-27455765
AY332748	chr1	-	274575495-274575584	274573324-274573407	274573324-274574949
AK231433	chr13	-	27461719-27461831	27460307-27461230	27460307-27460417
AK343687	chr1	+	274813553-274813693	274813793-274813919	274813774-274813919
AY610117	chr13	-	27493765-27493933;27493765-27493831	27493503-27493611;27493503-27493611	27493503-27493607;27493503-27493607
AY610117	chr13	-	27494035-27494813;27494035-27494126	27493765-27493933;27493765-27493933	27493765-27493928;27493765-27493928
AK236065	chr1	+	274948267-274948333	274953224-274953311	274953240-274953311
AK232529	chr1	+	274968866-274969040	274970249-274970373	274970253-274970373
AK235957	chr17	+	27502564-27503009	27505882-27506105	27503845-27506105
AK234328	chr1	-	275120381-275120485	275113074-275113211	275113074-275116637
AK344507	chr9	-	27525539-27525657	27522138-27522626	27522138-27524946
AK235957	chr17	+	27532181-27532258	27535306-27535463	27535323-27535463
AK235957	chr17	+	27536326-27536414	27537151-27537306	27537129-27537306
AK237998	chr17	+	27607461-27607551	27609026-27609261	27609008-27609261
AK236991	chr1	-	276125920-276126026	276122827-276122994	276122827-276122945
AK236991	chr1	-	276125920-276126026	276122827-276122994	276122827-276122955
EU282340	chr7	-	27617983-27618130;27617983-27618130	27616935-27617158;27616946-27617158	27616935-27617150;27616946-27617150
EU282340	chr7	-	27618513-27618622	27618269-27618413	27618269-27618394
EU282340	chr7	-	27618513-27618622	27618269-27618413	27618269-27618397
AK344135	chr1	+	276174222-276174381	276183245-276183800	276183220-276183800
EU282340	chr7	-	27619375-27619506	27618513-27618622	27618513-27618815
EU282340	chr7	-	27621547-27621665	27619375-27619506	27619375-27621006
EU282340	chr7	-	27621547-27621665	27619375-27619506	27619375-27621030
EU282340	chr7	-	27626245-27626577;27626245-27627106	27625339-27625466;27625339-27625466	27625339-27625852;27625339-27625852
AK234198	chr11	-	280900-280939	277009-277091	277009-277088
EU076593	chr7	+	27714464-27714554	27714667-27714843	27714652-27714843
EU282341	chr7	-	27717161-27717304;27717161-27717304	27716969-27717076;27716970-27717076	27716969-27717052;27716970-27717052
EU282341	chr7	-	27717161-27717304;27717161-27717304	27716969-27717076;27716970-27717076	27716969-27717055;27716970-27717055
EU282341	chr7	-	27717414-27717473	27717161-27717304	27717161-27717333
EU282341	chr7	-	27720877-27720954	27720422-27720534	27720422-27720768
AK235586	chr7	-	27738757-27738961	27737570-27738263	27737570-27738176
EU282342	chr7	-	27738757-27738961	27737570-27738266	27737570-27738263
EU282342	chr7	-	27739498-27739603	27738757-27738961	27738757-27738918
EU282342	chr7	-	27739498-27739603	27738757-27738961	27738757-27738999
AK348938	chr13	-	27801529-27801593;27801529-27801593	27801016-27801095;27801018-27801095	27801016-27801092;27801018-27801092
AK233083	chr7	+	27849410-27849499	27853706-27853846	27851926-27853846
AK233083	chr7	+	27854647-27854723	27854864-27854955	27854869-27854955
EU282359	chr7	+	27857697-27857870	27858103-27858204	27858130-27858204
EU282359	chr7	+	27860469-27860566	27860703-27860820	27860715-27860820
EU282359	chr7	+	27861574-27861686	27861793-27861925	27861797-27861925
EU282359	chr7	+	27861574-27861686	27861793-27861925	27861808-27861925
EU282359	chr7	+	27862005-27862054;27862005-27862054	27862349-27862536;27862349-27862549	27862320-27862536;27862320-27862549
AK233579	chr7	-	27868327-27868409	27866557-27866626	27866557-27867978
EU282370	chr7	+	27876001-27876231	27876564-27876701	27876442-27876701
AK351293	chr7	-	27881774-27882117	27881193-27881554	27881193-27881594
AY610172	chr18	-	27889954-27890017	27884366-27884572	27884366-27884486
AK232400	chr7	+	27903994-27904092	27904260-27904343	27904268-27904343
AK232400	chr7	+	27904260-27904343;27904260-27904343	27904620-27904752;27904620-27904751	27904625-27904752;27904625-27904751
EU275239	chr7	-	27913317-27913436	27913053-27913196	27913053-27913182
AK233549	chr1	+	279819330-279819448	279828223-279828363	279828239-279828363
EU282360	chr7	-	28001838-28001949	28001614-28001698	28001614-28001679
EU282360	chr7	-	28002439-28002520	28002167-28002240	28002167-28002237
EU282360	chr7	-	28002439-28002520	28002167-28002240	28002167-28002256
EU282360	chr7	-	28004066-28004251	28003885-28003976	28003885-28003971
EU282360	chr7	-	28005148-28005279	28004860-28004993	28004860-28004984
AK240209	chr1	-	280072861-280072958	280071209-280071349	280071209-280071369
AK240209	chr1	-	280073934-280074027	280072861-280072958	280072861-280072979
AY610172	chr18	+	28006439-28006502	28011880-28012086	28011966-28012086
EU282358	chr7	-	28046022-28046094;28046022-28046094;28046022-28046094;28046022-28046094	28045300-28045500;28045230-28045500;28045308-28045500;28045316-28045500	28045300-28045434;28045230-28045434;28045308-28045434;28045316-28045434
AK240171	chr1	-	280477318-280477399;280477318-280477399;280477318-280477399;280477318-280477399	280473466-280474283;280474098-280474283;280474099-280474283;280474101-280474283	280473466-280474268;280474098-280474268;280474099-280474268;280474101-280474268
AK349960	chr10	+	28058005-28058118	28064354-28064535	28064358-28064535
EU282368	chr7	-	28081590-28081774	28078646-28078898	28078646-28078708
AK345255	chr1	+	280875991-280876078	280881515-280881649	280877051-280881649
AK345255	chr1	-	280934439-280934626	280933483-280933696	280933483-280933655
AY610172	chr18	-	28118806-28118869	28113222-28113428	28113222-28113342
AK232330	chr1	+	282252922-282253097	282255485-282255643	282254423-282255643
AK232330	chr1	+	282255485-282255643	282262248-282262314	282262264-282262314
AK232330	chr1	+	282266154-282266272	282267640-282267778	282267179-282267778
AK232330	chr1	+	282266154-282266272	282267640-282267778	282267374-282267778
AY610349	chr1	-	282312512-282312598	282312059-282312171	282312059-282312191
DQ141604	chr18	-	28258925-28259056	28257837-28258010	28257837-28257926
AK235860	chr1	+	282628144-282628356;282628265-282628356	282628821-282628902;282628821-282628902	282628487-282628902;282628487-282628902
AK347761	chr1	+	282657329-282657515	282658909-282659037	282658963-282659037
AK236589	chr1	-	282678914-282679449	282677981-282678096	282677981-282678669
Z23142	chr1	+	282760516-282760658	282763515-282763655	282763513-282763655
Z23142	chr1	+	282764819-282764935	282765233-282765484	282765329-282765484
Z23142	chr1	-	282792621-282792945	282783674-282783820	282783674-282783817
Z23142	chr1	+	282803569-282803893	282812541-282812686	282812544-282812686
Z23142	chr1	+	282833639-282833755	282834053-282834304	282834149-282834304
AK347761	chr1	-	282840467-282840536	282838327-282838824	282838327-282839236
AY610127	chr1	-	282847326-282847489	282846517-282846633	282846517-282846630
AY610127	chr1	-	282852721-282852782	282849262-282849300	282849262-282849523
AY610127	chr1	-	282852721-282852782	282849262-282849300	282849262-282849527
AK235999	chr1	+	283037496-283037554	283037913-283038063	283037917-283038063
AK240091	chr1	-	283078746-283078775	283078430-283078631	283078430-283078587
AK240091	chr1	-	283078746-283078775	283078430-283078631	283078430-283078611
GQ368239	chr1	+	283198153-283198240	283199203-283199314	283198912-283199314
AK235999	chr1	-	283218285-283218343	283217776-283217926	283217776-283217922
AK240091	chr1	+	283249020-283249049	283249164-283249365	283249184-283249365
AK344025	chr1	-	283352634-283352756	283348715-283348831	283348715-283351698
AK232359	chr1	-	283382671-283382807;283382671-283382807;283382671-283382807	283380833-283381477;283380835-283381477;283380840-283381477	283380833-283381385;283380835-283381385;283380840-283381385
AK232359	chr1	-	283386743-283386804	283385374-283385455	283385374-283386435
AK232359	chr1	-	283386743-283386804	283385374-283385455	283385374-283386485
AY609831	chr1	+	283393994-283394096	283401017-283401146	283399522-283401146
AY609831	chr1	+	283393994-283394096	283401017-283401146	283401030-283401146
AK350943	chr1	-	283514097-283514232	283513727-283513931	283513727-283513946
AK232359	chr1	-	283528617-283528753;283528617-283528753;283528617-283528753	283526779-283527423;283526781-283527423;283526786-283527423	283526779-283527331;283526781-283527331;283526786-283527331
AY609831	chr1	+	283537795-283537897	283544818-283544948	283543323-283544948
AY609831	chr1	+	283537795-283537897	283544818-283544948	283544820-283544948
AY609831	chr1	+	283537795-283537897	283544818-283544948	283544831-283544948
AY610130	chr1	-	283684495-283684727	283684031-283684188	283684031-283684130
AY610130	chr1	-	283686495-283686604;283686495-283686507	283685854-283686011;283685854-283686011	283685854-283686413;283685854-283686413
AK233590	chr1	-	283849081-283849160	283847521-283847607	283847521-283848131
AF467889	chr14	+	28383870-28383921	28384806-28384952	28384836-28384952
AK233590	chr1	-	283849240-283849426	283849081-283849160	283849081-283849155
AF467889	chr14	+	28388225-28388353	28392600-28393134	28392928-28393134
AK350803	chr1	-	284001334-284001462	283994721-283994854	283994721-283994849
AK349321	chr1	+	284012324-284012562	284013693-284013834	284013633-284013834
AM919499	chr1	-	284063223-284063360	284061844-284062661	284061844-284062134
AM919499	chr1	-	284063223-284063360	284061844-284062661	284061844-284062612
AM919499	chr1	-	284064087-284064149	284063223-284063360	284063223-284063656
AM919499	chr1	-	284064714-284064849	284064087-284064149	284064087-284064140
AM919499	chr1	-	284065177-284065296	284064941-284065063	284064941-284065075
AM919499	chr1	-	284066973-284067147	284066414-284066592	284066414-284066842
AM919499	chr1	-	284067486-284067650	284066973-284067147	284066973-284067121
AM919499	chr1	-	284075509-284075655	284072770-284073033	284072770-284073631
AM919499	chr1	-	284075509-284075655	284072770-284073033	284072770-284073858
AK350116	chr6	+	28461192-28461348;28461192-28461348	28462613-28463025;28462613-28462767	28462616-28463025;28462616-28462767
AK233190	chr13	+	2841263-2841369	2849789-2849930	2846373-2849930
AK233486	chr1	+	284948103-284948230;284948103-284948230	284952849-284953474;284952849-284953099	284952946-284953474;284952946-284953099
AK232596	chr7	-	2858654-2858777	2850440-2850727	2850440-2851296
AK232596	chr7	-	2858654-2858777	2850440-2850727	2850440-2855527
AY609575	chr5	+	2849864-2849949	2854015-2854114	2851100-2854114
AY610295	chr6	-	28515190-28515281	28514156-28514227	28514156-28514773
AK232885	chr1	+	285551312-285551384	285552194-285552224	285552195-285552224
AK232885	chr1	+	285639680-285639744;285639710-285639744	285646370-285646479;285646370-285646479	285646374-285646479;285646374-285646479
AK232885	chr1	+	285648449-285648517	285651372-285651560	285651396-285651560
AK232885	chr1	+	285663937-285663967	285669186-285669276	285666233-285669276
AK232885	chr1	+	285690021-285690177	285693959-285694024	285691698-285694024
AK233190	chr13	+	2859592-2859700	2860371-2860678	2860107-2860678
AK233190	chr13	+	2859592-2859700	2860371-2860678	2860374-2860678
AK232596	chr7	-	2871700-2871803	2868996-2869162	2868996-2870113
AK238439	chr13	-	28778612-28778911	28775589-28775673	28775589-28775670
AK239575	chr13	+	28812435-28812619;28812435-28812619	28813408-28813587;28813408-28813482	28813456-28813587;28813456-28813482
AK239575	chr13	+	28816722-28816884;28816722-28816884	28818189-28818517;28818189-28818349	28817043-28818517;28817043-28818349
DQ520948	chr14	+	28816571-28816743	28817591-28817684	28817594-28817684
AK233100	chr1	+	288422908-288422979	288424156-288424242	288423401-288424242
AK233100	chr1	+	288422908-288422979	288424156-288424242	288424153-288424242
AK234352	chr1	-	288657067-288657154	288655582-288655960	288655582-288655927
AK234352	chr1	-	288672155-288672265	288669340-288669510	288669340-288670687
DQ520948	chr14	+	28860672-28860814	28868122-28868269	28868128-28868269
DQ520948	chr14	+	28880695-28880815	28881797-28881968	28881800-28881968
AF103947	chr1	-	288853961-288854140;288853961-288854037	288845752-288845921;288845752-288845921	288845752-288845913;288845752-288845913
DQ520948	chr14	+	28881797-28881968	28886500-28886664	28886503-28886664
AK236739	chr5	-	2895174-2895296;2895174-2895323	2890248-2890366;2890248-2890366	2890248-2894403;2890248-2894403
DQ520948	chr14	+	28901783-28902004	28902560-28902811	28902557-28902811
AK234352	chr1	-	289052752-289052839	289051267-289051645	289051267-289051612
AK234886	chr6	-	28913879-28914027	28905758-28905942	28905758-28905948
DQ520948	chr14	+	28909034-28909183	28910032-28910180	28910035-28910180
AK234352	chr1	-	289109723-289109833	289106908-289107078	289106908-289108255
AY372187	chr1	-	289686894-289687033	289686262-289686335	289686262-289686331
X54976	chr1	-	289837860-289837902	289837457-289837459	289837457-289837479
AY372187	chr1	-	289838063-289838161;289838063-289838161	289837860-289837902;289837883-289837902	289837860-289837897;289837883-289837897
AY372187	chr1	-	289838063-289838161;289838063-289838161	289837860-289837902;289837883-289837902	289837860-289837900;289837883-289837900
AY372187	chr1	-	289838801-289838911	289838063-289838161	289838063-289838157
AY372187	chr1	-	289840601-289840740	289839969-289840042	289839969-289840038
AY372187	chr1	-	289840601-289840740	289839969-289840042	289839969-289840069
AY372187	chr1	-	289840601-289840740	289839969-289840042	289839969-289840082
AK233229	chr1	-	289870210-289870335	289869693-289869822	289869693-289869763
AY610019	chr13	+	29013730-29013872	29015120-29015161	29015094-29015161
AK346973	chr15	+	29039854-29039930	29040020-29040115	29040010-29040115
AK239575	chr13	-	29059942-29060104;29059942-29060104	29058309-29058637;29058477-29058637	29058309-29059783;29058477-29059783
AK234919	chr1	+	290810031-290810185	290813128-290813170	290811561-290813170
AK231578	chr7	+	29098454-29098699	29099143-29099424	29099152-29099424
AK231597	chr1	+	290997074-290997138;290997088-290997138	290997529-290997697;290997529-290997697	290997584-290997697;290997584-290997697
AK231597	chr1	+	290997529-290997697;290997529-290997697	291007382-291007485;291007382-291007415	291001116-291007485;291001116-291007415
AY609975	chr1	+	291923182-291923339	291928307-291928481	291926889-291928481
AK343403	chr13	+	29238259-29238346	29240668-29241046	29240662-29241046
AK232216	chr7	-	29246053-29246282;29246053-29246322;29246053-29246322;29246053-29246322	29241789-29242070;29241789-29242070;29241996-29242070;29241998-29242070	29241789-29242058;29241789-29242058;29241996-29242058;29241998-29242058
DQ656344	chr12	+	29257800-29257860	29259772-29259873	29258705-29259873
AK235035	chr2	+	292244-292451	292716-292774	292719-292774
AK344604	chr1	+	29292043-29292156	29292990-29293895	29292984-29293895
AK237579	chr4	+	29310908-29311033	29311861-29311985	29311891-29311985
AK234481	chr6	-	2933397-2933480	2932328-2932468	2932328-2932465
AK234624	chr7	-	29336029-29336148;29336029-29336202	29335632-29335794;29335632-29335794	29335632-29335849;29335632-29335849
AK234624	chr7	-	29336029-29336148;29336029-29336202	29335632-29335794;29335632-29335794	29335632-29335856;29335632-29335856
AK236966	chr7	-	29408806-29409075	29408077-29408358	29408077-29408280
AK237155	chr1	+	294207924-294207998;294207924-294207998	294210006-294210589;294210006-294210122	294210009-294210589;294210009-294210122
AK232757	chr1	+	294236971-294237234;294237045-294237234;294237046-294237234;294237058-294237234	294237319-294238152;294237319-294237455;294237319-294237455;294237319-294238152	294237326-294238152;294237326-294237455;294237326-294237455;294237326-294238152
AK232757	chr1	+	294237319-294237455	294237593-294237663	294237561-294237663
AK232757	chr1	+	294237735-294237842	294238051-294238152	294238027-294238152
AK232757	chr1	+	294237319-294238152;294237045-294238152;294238051-294238152;294237319-294238152	294238228-294238266;294238228-294238266;294238228-294238266;294238228-294238512	294238246-294238266;294238246-294238266;294238246-294238266;294238246-294238512
AK232757	chr1	+	294238228-294238266	294238348-294238512	294238351-294238512
DQ227991	chr7	-	29428500-29428630	29428031-29428236	29428031-29428078
AK236732	chr6	-	29431726-29431770;29431726-29431766	29430358-29430411;29430358-29430411	29430358-29431467;29430358-29431467
AK236732	chr6	-	29441563-29441682	29433878-29433961	29433878-29438367
AK345607	chr13	-	29435042-29435669	29434446-29434532	29434446-29434528
AK234624	chr7	-	29441135-29441254;29441135-29441308	29440738-29440900;29440738-29440900	29440738-29440955;29440738-29440955
AK234624	chr7	-	29441135-29441254;29441135-29441308	29440738-29440900;29440738-29440900	29440738-29440962;29440738-29440962
AY609623	chr13	+	29442897-29443110	29444403-29444514	29444317-29444514
AK343527	chr1	-	294444455-294444601	294444252-294444370	294444252-294444388
AK343527	chr1	-	294445859-294446059	294445446-294445567	294445446-294445659
AY609623	chr13	+	29445440-29445606	29445702-29445814	29445704-29445814
AK344367	chr13	-	29447972-29448114	29447753-29447889	29447753-29447878
AK344367	chr13	-	29448232-29448406	29447972-29448114	29447972-29448110
AK240475	chr14	-	29453653-29453727	29452625-29452678	29452625-29452704
AK236732	chr6	+	29453765-29453893	29454113-29454188	29454032-29454188
AK232768	chr14	-	29480942-29481110	29480165-29480457	29480165-29480441
AK346294	chr13	+	29489544-29489710	29490098-29490202	29490103-29490202
AK346294	chr13	+	29490557-29490719	29491255-29491368	29491193-29491368
AK346294	chr13	+	29490557-29490719	29491255-29491368	29491235-29491368
AK231248	chr14	-	29494550-29494641	29494408-29494470	29494408-29494466
AK236036	chr6	+	29494437-29494501	29495769-29495869	29495755-29495869
AK232336	chr13	+	29497367-29497503	29498089-29498243	29498191-29498243
AK232336	chr13	+	29498741-29498761	29499222-29499302	29499245-29499302
AK232336	chr13	+	29498741-29498761	29499222-29499302	29499265-29499302
AK232336	chr13	+	29499222-29499302	29499412-29499525	29499450-29499525
AK232336	chr13	+	29499222-29499302	29499412-29499525	29499454-29499525
AK232336	chr13	+	29500553-29500754;29500553-29500754	29501606-29501778;29501606-29501638	29500950-29501778;29500950-29501638
AK232336	chr13	+	29501606-29501778	29502375-29502486	29502080-29502486
AK232336	chr13	+	29501606-29501778	29502375-29502486	29502125-29502486
AK232336	chr13	+	29501606-29501778	29502375-29502486	29502129-29502486
AK232336	chr13	+	29501606-29501778	29502375-29502486	29502423-29502486
AK238862	chr14	-	29509489-29509681	29506307-29506414	29506307-29509074
AK350519	chr7	-	29513500-29513616;29513500-29513632	29511063-29511347;29511063-29511347	29511063-29511210;29511063-29511210
AK347485	chr13	+	29512578-29512746	29513586-29513711	29513444-29513711
AK236036	chr6	+	29523860-29523996	29525888-29526748	29525894-29526748
AK236872	chr7	+	29532264-29532567;29532264-29532567;29532376-29532567	29533213-29533350;29533213-29533348;29533213-29533350	29532814-29533350;29532814-29533348;29532814-29533350
AK236872	chr7	+	29534307-29534681	29535167-29535295	29534986-29535295
AK238722	chr7	+	29535853-29536118;29535853-29536118	29536775-29536948;29536775-29537079	29536822-29536948;29536822-29537079
AK238722	chr7	+	29536775-29537079	29537322-29537444	29537330-29537444
AK350584	chr13	+	29595865-29595985	29596157-29596460	29596159-29596460
AK344966	chr15	+	29605346-29605466	29608799-29608886	29608816-29608886
S82800	chr13	+	29609036-29609089	29609328-29609456	29609370-29609456
S82800	chr13	+	29609978-29610019	29610229-29610252	29610232-29610252
AK234974	chr7	-	29613767-29613774;29613767-29613899	29613560-29613651;29613558-29613651	29613560-29613663;29613558-29613663
AK346265	chr14	-	29651322-29651422	29648617-29648710	29648617-29648713
AK346265	chr14	-	29656382-29656486	29654219-29654528	29654219-29654531
HM046503	chr12	-	297475-297596	296742-297281	296742-297234
AK231440	chr2	+	2968485-2968680	2971672-2971845	2971315-2971845
AK231440	chr2	+	2968485-2968680	2971672-2971845	2971689-2971845
AK343558	chr6	-	29730200-29730320	29729839-29729934	29729839-29729937
AK231440	chr2	+	2971672-2971845	2972978-2974362	2974024-2974362
FJ167680	chr3	-	29809779-29809833	29808733-29808813	29808733-29809229
EU442573	chr5	-	2983592-2983789	2982215-2982358	2982215-2982355
AK237719	chr6	-	29841806-29841926;29841806-29841926	29839379-29839837;29839381-29839837	29839379-29839771;29839381-29839771
AK237719	chr6	-	29842009-29842116	29841806-29841926	29841806-29841922
AK344988	chr6	-	29851628-29851708	29848911-29849023	29848911-29851064
AK344988	chr6	-	29852888-29852972	29852657-29852760	29852657-29852740
AY609586	chr18	+	29876131-29876299;29876247-29876299;29876285-29876299	29876576-29876764;29876576-29876764;29876576-29876764	29876633-29876764;29876633-29876764;29876633-29876764
HM046503	chr12	-	299748-299940	299273-299358	299273-299324
AK231302	chr14	-	29963210-29963850	29962468-29962691	29962468-29962752
AK240231	chr14	-	29963210-29963383	29962468-29962752	29962468-29962776
AK233011	chr6	+	30024424-30024543	30027018-30027164	30026464-30027164
AK235232	chr6	+	30030253-30030403	30030526-30030613	30030503-30030613
AK345493	chr6	+	30037022-30037150	30037265-30037881	30037224-30037881
AK235232	chr6	+	30037022-30037157	30037265-30037927	30037280-30037927
AY610004	chr8	-	30067034-30067216	30061093-30061277	30061093-30064523
AK347358	chr16	+	30065718-30065942	30066593-30066823	30066596-30066823
AY610004	chr8	-	30076167-30076223	30072839-30073000	30072839-30072980
EU076408	chr18	-	30117974-30118165	30116269-30116437	30116269-30116434
AK344946	chr6	-	30167675-30167762	30167209-30167363	30167209-30167275
AK344946	chr6	-	30167675-30167762	30167209-30167363	30167209-30167511
AK344946	chr6	-	30167907-30167976	30167675-30167762	30167675-30167737
AK231017	chr6	+	30168187-30168248;30168223-30168248	30168383-30168538;30168383-30168538	30168448-30168538;30168448-30168538
AK231288	chr6	+	30175851-30176017	30176543-30176683	30176550-30176683
AK231288	chr6	+	30175851-30176017	30176543-30176683	30176601-30176683
AK343893	chr14	+	30221305-30221382	30222977-30223167	30222955-30223167
AK233795	chr14	+	30225898-30226020	30229060-30229139	30226783-30229139
AY610490	chr13	-	30228285-30228368	30227287-30227373	30227287-30227365
AY610425	chr14	+	30229060-30229139;30229062-30229139	30230160-30230392;30230160-30230392	30230163-30230392;30230163-30230392
AK240601	chr17	+	30233642-30233746	30236596-30236692	30234357-30236692
AK240601	chr17	+	30247623-30247666	30248766-30248915	30248225-30248915
AK232448	chr5	-	3025843-3025984;3025843-3025984;3025843-3025984	3025486-3025737;3025488-3025737;3025501-3025737	3025486-3025666;3025488-3025666;3025501-3025666
AK232448	chr5	-	3026359-3026546	3025843-3025984	3025843-3025905
AK232448	chr5	-	3026359-3026546	3025843-3025984	3025843-3025945
AK232448	chr5	-	3026359-3026546	3025843-3025984	3025843-3025998
AK232448	chr5	-	3027079-3027255	3026767-3026908	3026767-3026921
AK232448	chr5	-	3027713-3027873	3027079-3027255	3027079-3027167
AK232448	chr5	-	3027968-3028120	3027713-3027873	3027713-3027837
AK234827	chr17	+	30290324-30290435	30293474-30293585	30293487-30293585
AK351511	chr6	+	30312981-30313055	30315821-30315975	30315657-30315975
AK351511	chr6	+	30312981-30313055	30315821-30315975	30315800-30315975
AK344729	chr6	+	30327664-30327715	30329331-30329532	30329386-30329532
AK350592	chr6	+	30327681-30327715	30329445-30329561	30329386-30329561
AK344729	chr6	+	30327664-30327715	30329331-30329532	30329445-30329532
AK234827	chr17	+	30351886-30351993;30351904-30351993	30355953-30355997;30355953-30355997	30355929-30355997;30355929-30355997
AK234827	chr17	+	30368196-30368285	30368931-30369003	30368939-30369003
AK234827	chr17	+	30373837-30373920	30375111-30375208	30375115-30375208
AK345506	chr6	+	30378558-30378709	30378915-30379031	30378815-30379031
AK345506	chr6	+	30378915-30379031	30380176-30380611	30379484-30380611
AF285444	chr6	+	30465393-30465524;30465393-30465524	30465750-30465907;30465750-30465911	30465753-30465907;30465753-30465911
AK233875	chr6	-	30468584-30468718	30468360-30468406	30468360-30468403
AK233720	chr10	+	30538076-30538258;30538076-30538258;30538076-30538258;30538076-30538258;30538076-30538258;30538076-30538258	30538339-30538762;30538339-30538765;30538339-30538760;30538339-30538763;30538339-30538372;30538339-30538377	30538556-30538762;30538556-30538765;30538556-30538760;30538556-30538763;30538556-30538372;30538556-30538377
AK234376	chr6	-	30575227-30575301	30575071-30575122	30575071-30575109
AK231781	chr10	-	30587312-30587475	30585439-30585580	30585439-30585906
AK240439	chr6	+	30586101-30586173	30586318-30586586	30586355-30586586
AK231077	chr1	+	30583225-30583342	30588956-30589102	30587344-30589102
AY609808	chr10	-	30598053-30598128	30597903-30597951	30597903-30597921
AY609808	chr10	-	30598347-30598516	30598053-30598128	30598053-30598131
AK233570	chr14	+	30899583-30899629;30899584-30899629;30899586-30899629	30899748-30899774;30899748-30899774;30899748-30901286	30900296-30899774;30900296-30899774;30900296-30901286
AK232923	chr14	+	30907062-30907133	30908704-30908826	30908633-30908826
AK232923	chr14	+	30907062-30907133	30908704-30908826	30908773-30908826
AK232923	chr14	+	30911116-30911232;30911116-30911232	30911307-30911596;30911307-30911457	30911343-30911596;30911343-30911457
AK351232	chr14	+	30947566-30947615	30948041-30948215	30948103-30948215
DQ917638	chr14	+	30959160-30959269	30959357-30959491	30959342-30959491
AK239226	chr12	+	30975027-30975096	30979023-30979111	30978052-30979111
AK237067	chr6	-	31227601-31227696	31217885-31218728	31217885-31218725
AK346462	chr7	-	31229521-31229621	31221496-31221543	31221496-31224775
AK348709	chr10	+	31278349-31278485	31281220-31281579	31281227-31281579
AK349494	chr14	+	31338982-31339103	31339534-31339641	31339539-31339641
AK234072	chr14	+	31401255-31401355	31404555-31405075	31401834-31405075
AK240450	chr17	-	31469496-31469566	31466690-31467951	31466690-31468476
AK348709	chr10	-	31511276-31511410	31508183-31508542	31508183-31508535
AK346046	chr7	+	31575797-31575910	31577493-31577551	31577459-31577551
AK238811	chr10	+	31581280-31581398	31581600-31581817	31581613-31581817
AK233499	chr18	-	31657539-31657813	31647484-31648117	31647484-31654190
AK343975	chr12	-	31699463-31699589	31698134-31698522	31698134-31698525
AK236356	chr10	+	31732444-31732474	31736965-31737047	31736968-31737047
AK235751	chr10	+	31756507-31756589	31759535-31759648	31757936-31759648
X15073	chr14	+	31775122-31775242	31778631-31778860	31776631-31778860
AK344548	chr14	+	31836354-31836522	31838188-31838312	31838174-31838312
AK344010	chr16	+	31854556-31854884	31862769-31862842	31856303-31862842
AK230934	chr14	-	31857716-31857842	31857123-31857217	31857123-31857214
AK343644	chr14	-	31896519-31896561	31891642-31891833	31891642-31893592
AK343644	chr14	-	31896519-31896561	31891642-31891833	31891642-31894495
AK236461	chr10	+	31899900-31900004	31900437-31900989	31900412-31900989
AY610163	chr18	-	31951115-31951165	31950854-31951032	31950854-31951011
AY609413	chr10	-	31966551-31966692	31966216-31966393	31966216-31966384
AK343975	chr12	+	31974196-31974322	31975263-31975651	31975260-31975651
DQ098950	chr12	+	32017848-32018020	32018224-32020017	32018789-32020017
AK350511	chr17	-	32067109-32067255;32067109-32067366	32064651-32064764;32064651-32064764	32064651-32064805;32064651-32064805
AK233231	chr2	-	3210411-3210500	3210143-3210315	3210143-3210332
AY609995	chr10	+	32145598-32145644	32145843-32146145	32145958-32146145
AK234447	chr16	+	32196179-32196289	32197424-32197612	32197428-32197612
AK344038	chr14	-	32237606-32237742	32237396-32237487	32237396-32237471
AK344038	chr14	-	32239329-32239407	32239181-32239229	32239181-32239258
AK344038	chr14	-	32239920-32240024	32239329-32239407	32239329-32239401
AK240330	chr2	-	3232513-3232577	3227683-3227845	3227683-3230360
EU119401	chr5	+	32336037-32336114	32338562-32339180	32338624-32339180
AK235657	chr11	+	3235144-3235222	3235350-3235505	3235347-3235505
AK235657	chr11	+	3235144-3235222	3235350-3235505	3235356-3235505
AK350037	chr6	-	32432040-32432078	32429903-32430535	32429903-32430520
AK350037	chr6	-	32434389-32434448	32433011-32433064	32433011-32433406
DQ372077	chr10	+	32447407-32447499	32456189-32456233	32450716-32456233
GU373705	chr5	-	32454002-32454155	32451229-32451418	32451229-32451421
AK343489	chr2	+	3251021-3251294	3253049-3253167	3251672-3253167
M91451	chr6	+	32566491-32566624;32566491-32566624	32567122-32567363;32567122-32567222	32567083-32567363;32567083-32567222
M91451	chr6	+	32577369-32577577	32581242-32581636	32577680-32581636
M91451	chr6	+	32577369-32577577	32581242-32581636	32577776-32581636
M91451	chr6	+	32596668-32596782	32596868-32597000	32596871-32597000
M91451	chr6	+	32601609-32601699	32602604-32602744	32602656-32602744
M91451	chr6	+	32603761-32603850	32604309-32604449	32603954-32604449
M91451	chr6	+	32605438-32605561	32605896-32606011	32605906-32606011
M91451	chr6	+	32633184-32633288	32636059-32636140	32633658-32636140
M91451	chr6	+	32636059-32636140	32637352-32637539	32637384-32637539
EF151500	chr16	-	32649217-32649427	32648382-32648564	32648382-32648953
EF151500	chr16	-	32654659-32654813	32652445-32652604	32652445-32654531
EF151500	chr16	-	32655335-32655501	32654659-32654813	32654659-32654832
EF151500	chr16	-	32659730-32659850	32655335-32655501	32655335-32659323
M91451	chr6	+	32659046-32659176	32660739-32660781	32660740-32660781
M91451	chr6	+	32662446-32662506	32662816-32662962	32662692-32662962
M91451	chr6	+	32662446-32662506	32662816-32662962	32662750-32662962
M91451	chr6	-	32704374-32704497	32703924-32704039	32703924-32704029
M91451	chr6	-	32706085-32706174	32705486-32705626	32705486-32705981
AK231036	chr5	+	32705740-32705852	32706556-32706758	32706582-32706758
M91451	chr6	-	32708086-32708167	32706686-32706874	32706686-32706842
M91451	chr6	-	32708086-32708167	32706686-32706874	32706686-32707059
AK237250	chr14	-	32719236-32719463	32716807-32716975	32716807-32718804
AK237250	chr14	-	32720384-32720529	32719236-32719463	32719236-32719481
AK348372	chr3	+	3275657-3275798	3275929-3276041	3275934-3276041
AK349463	chr12	-	3278875-3278974	3277181-3277939	3277181-3277677
AK349463	chr12	-	3278875-3278974	3277181-3277939	3277181-3277934
AK239373	chr12	-	32791730-32791829	32791239-32791459	32791239-32791444
AK239373	chr12	-	32792247-32792343	32791993-32792155	32791993-32792090
AK349463	chr12	-	3282545-3282648	3280712-3280795	3280712-3281943
AK349463	chr12	-	3282545-3282648	3280712-3280795	3280712-3281947
M91451	chr6	+	32833278-32833338	32833648-32833794	32833524-32833794
M91451	chr6	+	32833278-32833338	32833648-32833794	32833582-32833794
AK238326	chr9	-	32851290-32851418	32849289-32849448	32849289-32849400
AK231396	chr5	+	32878155-32878250	32885313-32885390	32885317-32885390
AK239373	chr12	-	32950552-32950648	32950298-32950460	32950298-32950395
AK232207	chr12	-	32956038-32956131;32956038-32956132	32955494-32955580;32955494-32955580	32955494-32955543;32955494-32955543
AK346093	chr1	+	33156012-33156223;33156011-33156223;33156011-33156223	33156618-33157091;33156618-33156911;33156618-33156933	33156621-33157091;33156621-33156911;33156621-33156933
AK348372	chr3	+	3318885-3319017	3319094-3319308	3319138-3319308
AK234454	chr6	-	33203619-33203803;33203619-33203803;33203619-33203679	33198334-33198597;33198209-33198597;33198209-33198597	33198334-33198559;33198209-33198559;33198209-33198559
AK230988	chr1	-	33208574-33208736;33208574-33208736	33206220-33206814;33206292-33206814	33206220-33208451;33206292-33208451
AK230988	chr1	-	33217753-33217805;33217753-33217804	33215958-33216112;33215958-33216112	33215958-33216110;33215958-33216110
AK230629	chr1	-	33230738-33230802	33230364-33230410	33230364-33230436
AK235882	chr1	+	33295697-33295801	33296020-33296156	33296024-33296156
AK230978	chr5	+	33401810-33401935	33403632-33403756	33402967-33403756
AK234458	chr3	+	33411864-33411927;33411864-33411927	33414145-33414748;33414145-33414749	33413951-33414748;33413951-33414749
AB287431	chr17	-	33463147-33463263;33463147-33463317	33461376-33461550;33461376-33461550	33461376-33461485;33461376-33461485
AK347557	chr6	+	33558241-33558328	33558437-33558539	33558461-33558539
AK233106	chr6	+	33615478-33615702;33615497-33615702;33615499-33615702	33615995-33616157;33615995-33616157;33615995-33616157	33615878-33616157;33615878-33616157;33615878-33616157
AK233106	chr6	+	33615478-33615702;33615497-33615702;33615499-33615702	33615995-33616157;33615995-33616157;33615995-33616157	33616000-33616157;33616000-33616157;33616000-33616157
AK233106	chr6	+	33620619-33620760	33621155-33621342	33621161-33621342
AK233106	chr6	+	33621155-33621342	33622002-33622143	33621981-33622143
AK238450	chr3	+	33630126-33630221	33631489-33631587	33631465-33631587
AK239929	chr6	-	33670335-33670402	33669450-33670094	33669450-33670083
[truncated: 2,387 more rows]

## Sheet: 2268A5SS
Table S3-2. Events of alternative 5' splice site in 2268
gene	chromosome	strand	constitutive exon	5' exon	alternative 5' exon
AK349285	chr12	+	100437-100638	100001-100072	100001-100192
AY609688	chr12	+	10017859-10017956	10008967-10009063	10008967-10009085
AK349088	chr4	+	100121724-100121910	100119085-100119238	100119085-100119946
AK345475	chr4	+	100121727-100121910;100121727-100121910	100119085-100119238;100117687-100119238	100119085-100119946;100117687-100119946
AK239570	chr4	-	100136313-100136400	100136927-100137005	100136933-100137005
AK349695	chr4	-	100166634-100166786	100168132-100168168	100168137-100168168
AY609948	chr9	+	100181604-100182519;100181604-100181833;100181604-100182519	100180370-100180511;100180370-100180511;100180364-100180511	100180370-100180525;100180370-100180525;100180364-100180525
AK231599	chr4	-	100205284-100205461	100206051-100206206	100206101-100206206
AK344933	chr4	-	100213475-100213574	100213957-100213986	100213817-100213986
AK347392	chr4	-	100229774-100229909	100230943-100231034	100229992-100231034
AK345978	chr6	-	100239336-100239417;100239336-100239417	100244528-100244838;100244528-100244857	100244519-100244838;100244519-100244857
AK349088	chr4	-	100260694-100260880	100263365-100263518	100262657-100263518
AK345475	chr4	-	100260694-100260877;100260694-100260877	100263365-100263518;100263365-100264916	100262657-100263518;100262657-100264916
AK238545	chr2	+	100661-100722	100272-100378	100272-100369
AK235188	chr6	-	100408080-100408189	100411989-100412122	100409257-100412122
AK235188	chr6	-	100408080-100408189	100411989-100412122	100409266-100412122
AK232381	chr9	+	100556414-100556646;100556414-100557441	100552548-100552668;100552275-100552668	100552548-100555576;100552275-100555576
AK343321	chr3	-	100815852-100815928	100824553-100824695	100819016-100824695
AK346618	chr3	-	100925449-100925784	100930119-100930261	100930114-100930261
AK346618	chr3	-	100930119-100930261	100937882-100937929	100935171-100937929
AK346618	chr3	-	100937882-100937929	100938016-100938087	100938020-100938087
AK236654	chr7	+	100956893-100956958	100955272-100955418	100955272-100956411
AK344102	chr4	+	101160958-101161110	101153690-101153743	101153690-101154307
AK344102	chr4	+	101160958-101161110	101153690-101153743	101153690-101159249
AK240387	chr8	+	101230343-101230497	101229231-101229387	101229231-101229243
AK240387	chr8	+	101230343-101230497	101229231-101229387	101229231-101229613
AK234120	chr8	+	101230343-101230497;101230343-101230497;101230343-101230465	101229430-101229553;101229447-101229553;101229458-101229553	101229430-101229613;101229447-101229613;101229458-101229613
AK234120	chr8	+	101255122-101255988;101255122-101255991;101255122-101256445;101255122-101255167	101252889-101252982;101252889-101252982;101252889-101252982;101252889-101252982	101252889-101253459;101252889-101253459;101252889-101253459;101252889-101253459
AK234120	chr8	+	101255122-101255988;101255122-101255991;101255122-101256445;101255122-101255167	101252889-101252982;101252889-101252982;101252889-101252982;101252889-101252982	101252889-101253481;101252889-101253481;101252889-101253481;101252889-101253481
AK234693	chr10	-	10125855-10126017	10131080-10131253	10126375-10131253
AK234693	chr10	-	10125855-10126017	10131080-10131253	10128663-10131253
AK234693	chr10	-	10125855-10126017	10131080-10131253	10130988-10131253
AK238250	chr3	+	101316896-101317087	101310966-101311052	101310966-101311099
AK233617	chr3	+	101322488-101322540	101320101-101320175	101320101-101321175
AK234693	chr10	-	10131080-10131253;10131080-10131253	10138174-10138476;10138174-10138512	10132692-10138476;10132692-10138512
AK239675	chr12	+	10144805-10146294	10138629-10138669	10138629-10139092
AK240387	chr8	+	101401685-101401839	101400539-101400695	101400539-101400551
AK240387	chr8	+	101401685-101401839	101400539-101400695	101400539-101400921
AK234120	chr8	+	101401685-101401839;101401685-101401839;101401685-101401807	101400738-101400861;101400755-101400861;101400766-101400861	101400738-101400921;101400755-101400921;101400766-101400921
AK234120	chr8	+	101426592-101427458;101426592-101427461;101426592-101427915;101426592-101426637	101424353-101424446;101424353-101424446;101424353-101424446;101424353-101424446	101424353-101424923;101424353-101424923;101424353-101424923;101424353-101424923
AK234120	chr8	+	101426592-101427458;101426592-101427461;101426592-101427915;101426592-101426637	101424353-101424446;101424353-101424446;101424353-101424446;101424353-101424446	101424353-101424945;101424353-101424945;101424353-101424945;101424353-101424945
AY610375	chr7	-	101477204-101477291	101479426-101479466	101479198-101479466
AK349285	chr12	+	102440-102513	101594-102124	101594-101954
AY610487	chr7	+	101790089-101790233	101789084-101789195	101789084-101789191
AY610487	chr7	+	101790089-101790233	101789084-101789195	101789084-101789320
AY610487	chr7	+	101790089-101790233	101789084-101789195	101789084-101789989
AK240335	chr10	-	10190374-10191017	10196536-10196582	10194476-10196582
AY704418	chr4	-	101949395-101949526	101949692-101949800	101949683-101949800
AY704418	chr4	-	101951137-101951223	101951609-101951723	101951445-101951723
AK234842	chr3	-	101957372-101957488	101962833-101962979	101957927-101962979
AK234013	chr4	-	101953156-101953296;101953156-101953296	101958897-101958938;101958897-101958931	101958475-101958938;101958475-101958931
AK234013	chr4	-	101953156-101953296;101953156-101953296	101958897-101958938;101958897-101958931	101958902-101958938;101958902-101958931
AK349654	chr13	+	101963843-101964009	101962451-101962570	101962451-101963107
AK236807	chr4	+	102027301-102027445	102021299-102021475	102021299-102021580
AK347176	chr4	+	102030704-102030820	102030232-102030388	102030232-102030342
AK347176	chr4	+	102030704-102030820	102030232-102030388	102030232-102030376
AK347176	chr4	+	102031592-102031681	102030704-102030820	102030704-102030816
AK347176	chr4	+	102031865-102031995	102031592-102031681	102031592-102031678
AK347176	chr4	+	102032098-102032205	102031865-102031995	102031865-102031974
AK347176	chr4	+	102032592-102032735	102032098-102032205	102032098-102032185
AK347176	chr4	+	102033520-102033643	102032994-102033138	102032994-102033180
AK231171	chr4	-	102035019-102035923	102036164-102036234	102036061-102036234
AK232163	chr9	-	102090579-102090669	102090889-102090939	102090877-102090939
AK236276	chr4	+	102183186-102183288	102182403-102182561	102182403-102182459
AK236276	chr4	+	102183186-102183288	102182403-102182561	102182403-102182472
AK349662	chr4	-	102194457-102194547	102195260-102195373	102195245-102195373
AK234496	chr6	+	102201161-102201235;102201161-102201235	102200448-102200519;102200430-102200519	102200448-102200523;102200430-102200523
AK236182	chr15	-	102213145-102213226	102214383-102214459	102214242-102214459
EU661945	chr4	-	102218039-102218250	102218636-102218801	102218641-102218801
AK232607	chr15	+	102226720-102226919	102226482-102226607	102226482-102226594
AK232607	chr15	+	102226720-102226919	102226482-102226607	102226482-102226611
AK232273	chr1	-	102234536-102234606	102237710-102237839	102236413-102237839
AK232273	chr1	-	102253401-102253567;102253401-102253567	102256564-102256859;102256564-102256607	102256442-102256859;102256442-102256607
AY609587	chr7	-	102258934-102259005	102266992-102267416	102267167-102267416
AK230540	chr4	+	102369292-102369418;102369292-102369418	102368205-102368304;102368223-102368304	102368205-102369035;102368223-102369035
AK230540	chr4	+	102377894-102378059;102377894-102377942	102375926-102376153;102375926-102376153	102375926-102376150;102375926-102376150
AK345428	chr4	+	102423074-102423985	102420842-102420997	102420842-102421582
AY609423	chr4	-	102549090-102549315;102549020-102549315	102552667-102552833;102552667-102552833	102552737-102552833;102552737-102552833
AY609423	chr4	-	102554224-102554349	102556027-102556129	102556031-102556129
AY609674	chr12	-	10263224-10263397	10264053-10264335	10264074-10264335
AY610029	chr4	+	102683248-102683388	102678573-102678719	102678573-102681706
AK348949	chr4	-	102763998-102764359	102767389-102767499	102764743-102767499
AK348949	chr4	-	102763998-102764359	102767389-102767499	102765083-102767499
AK344645	chr15	+	102788368-102789190	102787625-102787680	102787625-102787654
D89497	chr13	+	102840872-102840960	102831199-102831317	102831199-102831729
AY610029	chr4	-	102884592-102884696	102885672-102885812	102885713-102885812
AK234670	chr13	+	102914129-102914260;102914129-102914260	102912555-102912684;102912378-102912684	102912555-102913403;102912378-102913403
AK234670	chr13	+	102914129-102914260;102914129-102914260	102912555-102912684;102912378-102912684	102912555-102913782;102912378-102913782
AK343443	chr1	-	102934890-102934951	102935036-102935167	102935060-102935167
AK350832	chr7	-	10325476-10325590	10327431-10327484	10325895-10327484
AK346047	chr6	+	10330337-10330465	10329281-10329433	10329281-10329447
AK239232	chr3	-	103335008-103335147	103336141-103336262	103336121-103336262
AY609643	chr8	-	103369419-103369857;103369423-103369857;103369437-103369857	103370135-103370264;103370135-103370264;103370135-103370264	103370138-103370264;103370138-103370264;103370138-103370264
AK346152	chr4	+	103415263-103415840	103413275-103413407	103413275-103414867
AK346152	chr4	+	103416336-103417606	103415263-103415840	103415263-103415299
AK239060	chr3	+	103464103-103464174	103462063-103462167	103462063-103462175
AK239060	chr3	+	103476040-103477512;103476040-103477882;103476040-103476144	103473008-103473142;103473008-103473142;103473008-103473142	103473008-103473153;103473008-103473153;103473008-103473153
AK236151	chr6	-	103469756-103469831;103469756-103469831	103475105-103475152;103475105-103475163	103474303-103475152;103474303-103475163
AK239060	chr3	-	103491310-103491449	103491664-103491781	103491599-103491781
AK344348	chr4	+	103493906-103493965;103493906-103493965	103493537-103493625;103493557-103493625	103493537-103493553;103493557-103493553
AY610243	chr4	+	103493906-103493965;103493906-103493965	103493537-103493625;103493557-103493625	103493537-103493662;103493557-103493662
AY610243	chr4	+	103494985-103496689;103494985-103495099	103494752-103494888;103494752-103494888	103494752-103494926;103494752-103494926
AK238426	chr8	+	103561283-103561432	103559093-103559167	103559093-103560918
AK233684	chr14	+	103583363-103583636	103579273-103579370	103579273-103582897
AK232739	chr8	+	103640865-103640952;103640865-103641067	103637916-103638056;103637916-103638056	103637916-103638029;103637916-103638029
AK232739	chr8	+	103646686-103646821;103646686-103646821	103643155-103643417;103643240-103643417	103643155-103643294;103643240-103643294
AK237955	chr15	+	103654677-103655255	103648123-103648234	103648123-103654537
AK348878	chr1	+	103663169-103663330	103659162-103659311	103659162-103661522
AK238426	chr8	-	103740299-103740448	103742564-103742638	103740813-103742638
AB053483	chr1	+	103864896-103865954	103863250-103863388	103863250-103864050
AY609557	chr8	+	103940040-103940127	103938859-103939000	103938859-103938996
AK343970	chr8	+	104120727-104120790	104116225-104116320	104116225-104116318
AK343970	chr8	+	104123235-104123374	104121462-104121575	104121462-104121580
AK232987	chr2	+	104158637-104160570	104155528-104155585	104155528-104156157
AY609598	chr7	-	104184721-104184794	104187474-104187513	104186715-104187513
AK349777	chr7	-	104194192-104194245	104198417-104198602	104196553-104198602
EU780791	chrX	-	104213648-104213712	104216530-104216662	104213815-104216662
EU780791	chrX	-	104227562-104227675	104228022-104228132	104227939-104228132
AY610075	chr3	-	104350751-104351071;104350741-104351071	104352020-104352117;104352020-104352117	104351435-104352117;104351435-104352117
AY610075	chr3	-	104352020-104352117;104352020-104352117	104352422-104352544;104352422-104352543	104352285-104352544;104352285-104352543
AY610075	chr3	-	104352926-104352997	104354717-104354838	104354624-104354838
AY610075	chr3	-	104354717-104354838;104354717-104354838;104354717-104354838	104355549-104355947;104355549-104355973;104355549-104355732	104354974-104355947;104354974-104355973;104354974-104355732
AK349777	chr7	+	104426193-104426246	104421836-104422021	104421836-104423885
AK343647	chr15	+	104443452-104443517;104443452-104443517;104443452-104443517	104442286-104442422;104442297-104442422;104442314-104442422	104442286-104442759;104442297-104442759;104442314-104442759
AK344375	chr15	+	104446332-104446469	104443714-104443796	104443714-104444228
AK232620	chr3	-	104460387-104460459	104462210-104462344	104461360-104462344
AK232620	chr3	-	104460387-104460459	104462210-104462344	104461628-104462344
AK232620	chr3	-	104462532-104462666	104464625-104464741	104463967-104464741
AK233340	chr3	-	104522556-104522652	104524100-104524107	104523928-104524107
AK233340	chr3	-	104524108-104524300	104524900-104525045	104524939-104525045
AK233274	chr2	+	10461564-10461671	10455840-10455935	10455840-10456198
AK239956	chrX	+	104634829-104634928	104634506-104634699	104634506-104634607
AK239956	chrX	+	104634829-104634928	104634506-104634699	104634506-104634611
AK233274	chr2	+	10466024-10466195	10464463-10464589	10464463-10464529
AK233274	chr2	+	10466024-10466195	10464463-10464589	10464463-10465078
AK233274	chr2	+	10466612-10467370	10466024-10466195	10466024-10466179
AK239521	chr4	-	104809775-104809884	104819299-104819509	104814049-104819509
FJ436380	chr14	+	104874308-104874532	104871688-104871854	104871688-104872917
AK232433	chr2	-	10489607-10489702	10492622-10492716	10491833-10492716
AK232428	chr6	-	104923858-104924041	104927446-104927581	104924806-104927581
AK232428	chr6	-	104923858-104924041	104927446-104927581	104926296-104927581
AK232428	chr6	-	104927446-104927581	104936677-104936792	104931176-104936792
AK232428	chr6	-	104927446-104927581	104936677-104936792	104931941-104936792
AK239521	chr4	+	105008441-105009278	105003928-105004074	105003928-105005558
AK233274	chr2	-	10501305-10502080	10502497-10502668	10502513-10502668
AK233274	chr2	-	10502497-10502668	10504167-10504293	10504149-10504293
AK233274	chr2	-	10502497-10502668	10504167-10504293	10504227-10504293
AK233274	chr2	-	10507091-10507198	10512848-10512945	10512585-10512945
AK344137	chr6	-	105144972-105145054	105147034-105147122	105147019-105147122
AK344137	chr6	-	105168765-105169047	105173985-105174051	105173838-105174051
AK344085	chr7	+	105194594-105194677	105188680-105188743	105188680-105188799
AK344085	chr7	+	105194594-105194677	105188680-105188743	105188680-105189099
AY609479	chr7	+	105201651-105201821	105198869-105199060	105198869-105198989
AY609479	chr7	+	105209607-105210049;105209607-105210046	105207992-105208031;105207992-105208031	105207992-105208036;105207992-105208036
AK349437	chr7	+	105250164-105250291	105248617-105248757	105248617-105249244
AY609465	chr7	+	105280449-105280556	105279483-105279613	105279483-105279581
AK239646	chr3	-	105276833-105276877;105276833-105276877	105282177-105282274;105282177-105282276	105282173-105282274;105282173-105282276
AK239646	chr3	-	105288211-105288285;105288211-105288285	105296369-105296444;105296369-105296457	105296197-105296444;105296197-105296457
AK239646	chr3	-	105288211-105288285;105288211-105288285	105296369-105296444;105296369-105296457	105296207-105296444;105296207-105296457
AK235169	chr3	+	105338255-105338395	105334670-105334756	105334670-105337810
AK347809	chr13	+	105611319-105611423	105609054-105609117	105609054-105609179
AY609518	chr4	-	105607609-105607741	105611429-105611583	105611434-105611583
U90884	chr4	+	105633775-105633883	105632196-105632321	105632196-105633039
AK239830	chr7	+	105768635-105768750	105767506-105767582	105767506-105767792
AK234691	chr14	-	105782310-105782461;105782310-105782461	105786009-105786252;105786009-105786048	105783374-105786252;105783374-105786048
AK346131	chr4	-	105794418-105794701	105796440-105796591	105796395-105796591
AY523565	chr6	-	105922322-105922432	105923045-105923562	105923129-105923562
AY610003	chr7	+	105975284-105975678;105975284-105975811	105974448-105974563;105974448-105974563	105974448-105974577;105974448-105974577
AK233092	chr17	-	10602831-10602905;10602831-10602905	10603601-10603901;10603601-10603642	10603018-10603901;10603018-10603642
AK233092	chr17	-	10602831-10602905;10602831-10602905	10603601-10603901;10603601-10603642	10603304-10603901;10603304-10603642
FJ439669	chr17	-	10604069-10604138;10604069-10604138	10611495-10611871;10611495-10611672	10604229-10611871;10604229-10611672
AK230663	chr14	+	106101821-106103896	106094319-106094399	106094319-106094483
AK230808	chr14	+	106123953-106125943;106123953-106125945;106123953-106125949	106115601-106115670;106115601-106115670;106115601-106115670	106115601-106118231;106115601-106118231;106115601-106118231
D89478	chr15	-	106129630-106129757	106138086-106138199	106130896-106138199
AY610387	chr15	-	106225422-106225499;106225487-106225499;106225425-106225499	106225950-106226123;106225950-106226123;106225950-106226123	106225995-106226123;106225995-106226123;106225995-106226123
AY610387	chr15	-	106228940-106229083	106234051-106234078	106233112-106234078
AY680665	chr15	-	106228940-106229083	106234332-106234356	106234256-106234356
AB035206	chr7	+	106345495-106345528	106344857-106344935	106344857-106345286
AB035206	chr7	+	106354281-106354436	106352703-106352814	106352703-106352840
AK232602	chrX	-	106385996-106386090	106390352-106390502	106388476-106390502
AK232602	chrX	-	106409830-106409994	106416756-106416822	106414360-106416822
AY609878	chr7	-	106512691-106512788	106518727-106518909	106513488-106518909
AK232456	chr12	-	10666491-10666688	10668618-10668797	10667054-10668797
AK232456	chr12	-	10666491-10666688	10668618-10668797	10667694-10668797
AK232456	chr12	-	10666491-10666688	10668618-10668797	10668605-10668797
AY609482	chr9	+	106709888-106709968;106709888-106709968	106707293-106707473;106707294-106707473	106707293-106709299;106707294-106709299
AY609482	chr9	+	106709888-106709968;106709888-106709968	106707293-106707473;106707294-106707473	106707293-106709789;106707294-106709789
AK232456	chr12	-	10668618-10668797	10670888-10671076	10670894-10671076
AY609482	chr9	+	106740344-106740424;106740344-106740424	106737540-106737720;106737541-106737720	106737540-106739755;106737541-106739755
AK232894	chr12	-	10673411-10673507	10675631-10675807	10675711-10675807
AK235003	chr6	-	106886211-106886376	106888660-106888823	106888645-106888823
AK232370	chr9	+	107000040-107000165;107000040-107000104	106998837-106998946;106998837-106998946	106998837-106998931;106998837-106998931
AK236910	chr9	+	107007071-107007158	107006857-107006990	107006857-107006981
AY610084	chr5	-	10704264-10704516;10704222-10704516;10704222-10704516	10708022-10708132;10708022-10708255;10708022-10708149	10707785-10708132;10707785-10708255;10707785-10708149
AK238545	chr2	+	113772-113852	107169-107324	107169-108445
AK238545	chr2	+	113772-113852	107169-107324	107169-110032
AK346932	chr7	+	107361921-107362006	107359575-107359614	107359575-107359727
AK233092	chr17	-	10754534-10754608;10754534-10754608	10755304-10755604;10755304-10755345	10754721-10755604;10754721-10755345
AY609421	chr14	-	107545803-107546659;107545885-107546659	107549187-107549285;107549187-107549285	107549189-107549285;107549189-107549285
AK233092	chr17	-	10754534-10754608;10754534-10754608	10755304-10755604;10755304-10755345	10755007-10755604;10755007-10755345
FJ439669	chr17	-	10755772-10755841;10755772-10755841	10763198-10764189;10763198-10763375	10755932-10764189;10755932-10763375
AK231631	chr1	-	107585573-107585802	107589065-107589227	107589077-107589227
AK231468	chr8	-	107590309-107590547	107591162-107591273	107590827-107591273
FJ439669	chr17	-	10755772-10755841;10755772-10755841	10763198-10764189;10763198-10763375	10759098-10764189;10759098-10763375
AK232256	chr6	+	10791074-10791156;10791074-10791156;10791074-10791156;10791074-10791156;10791074-10791156	10789560-10789690;10789564-10789690;10789656-10789690;10789657-10789690;10789659-10789690	10789560-10789990;10789564-10789990;10789656-10789990;10789657-10789990;10789659-10789990
AK232256	chr6	+	10793475-10794379;10793475-10794376;10793475-10794384;10793475-10794387;10793475-10794385;10793475-10794400;10793475-10794253	10792235-10792309;10792235-10792309;10792235-10792309;10792235-10792309;10792235-10792309;10792235-10792309;10792235-10792309	10792235-10792320;10792235-10792320;10792235-10792320;10792235-10792320;10792235-10792320;10792235-10792320;10792235-10792320
AK232256	chr6	+	10793475-10794379;10793475-10794376;10793475-10794384;10793475-10794387;10793475-10794385;10793475-10794400;10793475-10794253	10792235-10792309;10792235-10792309;10792235-10792309;10792235-10792309;10792235-10792309;10792235-10792309;10792235-10792309	10792235-10792585;10792235-10792585;10792235-10792585;10792235-10792585;10792235-10792585;10792235-10792585;10792235-10792585
AK232256	chr6	+	10793475-10794379;10793475-10794376;10793475-10794384;10793475-10794387;10793475-10794385;10793475-10794400;10793475-10794253	10792235-10792309;10792235-10792309;10792235-10792309;10792235-10792309;10792235-10792309;10792235-10792309;10792235-10792309	10792235-10792594;10792235-10792594;10792235-10792594;10792235-10792594;10792235-10792594;10792235-10792594;10792235-10792594
AK231548	chr9	-	108110277-108111676	108112804-108113029	108112455-108113029
AK233605	chr6	-	108321706-108321920	108328062-108328157	108327243-108328157
AK233605	chr6	-	108321706-108321920	108328062-108328157	108327618-108328157
AY609416	chrX	+	108456049-108456750;108456049-108456747;108456049-108456658;108456049-108456106	108455442-108455518;108455442-108455518;108455442-108455518;108455442-108455518	108455442-108455473;108455442-108455473;108455442-108455473;108455442-108455473
AY609406	chr2	-	108666096-108666265	108671064-108671218	108667387-108671218
AK237301	chr4	-	108667642-108667817;108667640-108667817	108669133-108669325;108669133-108669325	108669157-108669325;108669157-108669325
AY609406	chr2	-	108673027-108673104;108673027-108673104;108673027-108673104	108676244-108676592;108676244-108676677;108676244-108676413	108676085-108676592;108676085-108676677;108676085-108676413
AY609691	chr7	-	108758365-108758555;108758365-108758555	108760196-108760408;108760196-108760401	108759551-108760408;108759551-108760401
AK343935	chrX	-	109000227-109000419	109001608-109002135	109001998-109002135
AK343935	chrX	-	109001608-109002135	109004344-109004438	109004427-109004438
AY610200	chr5	-	10910527-10910612	10912449-10912633	10910902-10912633
AK235686	chr14	-	109133921-109134031	109136513-109136657	109135870-109136657
AY609590	chr1	-	109164688-109165611;109165373-109165611;109165447-109165611	109172438-109172542;109172438-109172542;109172438-109172542	109167013-109172542;109167013-109172542;109167013-109172542
AJ316616	chr14	+	109306408-109306458	109306048-109306226	109306048-109306222
AK235216	chr9	-	109101-109197	110046-110220	109341-110220
AJ275968	chrX	+	109499221-109499402	109492432-109492506	109492432-109492714
AJ275968	chrX	+	109499221-109499402	109492432-109492506	109492432-109496361
AJ275968	chrX	+	109499221-109499402	109492432-109492506	109492432-109496375
AJ275968	chrX	+	109499221-109499402	109492432-109492506	109492432-109498192
AF165174	chrX	+	109502642-109504138;109502642-109502725	109501018-109501204;109501018-109501204	109501018-109502289;109501018-109502289
AK233467	chr3	+	109755482-109755558	109751676-109751796	109751676-109751792
AK233467	chr3	+	109760590-109761204	109759207-109759305	109759207-109759412
AK235135	chrX	-	109878893-109879021;109878893-109879021;109878893-109879021	109880134-109880250;109880134-109880253;109880134-109880255	109880130-109880250;109880130-109880253;109880130-109880255
AY609535	chr9	-	110001779-110001998;110001779-110001998;110001779-110001998;110001779-110001998;110001960-110001998	110006293-110006497;110006293-110006435;110006293-110006440;110006293-110006556;110006293-110006433	110005814-110006497;110005814-110006435;110005814-110006440;110005814-110006556;110005814-110006433
AK232162	chr1	+	110130604-110130726	110128229-110128438	110128229-110128410
AK232162	chr1	+	110132191-110132293	110130604-110130726	110130604-110131515
AK348347	chr4	+	110139977-110140096	110138879-110138991	110138879-110138972
AY610250	chr14	+	1106384-1106511	1102253-1102379	1102253-1103321
AK347120	chr4	+	110234627-110234807	110230813-110230824	110230813-110234339
AK347120	chr4	+	110239856-110240021;110239856-110240021	110235754-110235919;110235755-110235919	110235754-110235902;110235755-110235902
AY609896	chr14	-	110304234-110304446	110308348-110308454	110305017-110308454
AY609896	chr14	-	110308348-110308454	110308621-110308757	110308635-110308757
AY609896	chr14	-	110308348-110308454	110308621-110308757	110308640-110308757
AY609896	chr14	-	110308621-110308757	110308853-110308981	110308849-110308981
AY609896	chr14	-	110308853-110308981;110308853-110308981;110308853-110308981;110308853-110308981;110308853-110308981	110309166-110309228;110309166-110309215;110309166-110309225;110309166-110309208;110309166-110309744	110309118-110309228;110309118-110309215;110309118-110309225;110309118-110309208;110309118-110309744
AY609896	chr14	-	110308853-110308981;110308853-110308981;110308853-110308981;110308853-110308981;110308853-110308981	110309166-110309228;110309166-110309215;110309166-110309225;110309166-110309208;110309166-110309744	110309162-110309228;110309162-110309215;110309162-110309225;110309162-110309208;110309162-110309744
AK346239	chr14	-	110308853-110308981;110308853-110308981;110308853-110308981;110308853-110308981;110308853-110308981	110309166-110309228;110309166-110309215;110309166-110309225;110309166-110309208;110309166-110309744	110309408-110309228;110309408-110309215;110309408-110309225;110309408-110309208;110309408-110309744
AY609901	chr4	+	110355285-110355355	110352121-110352213	110352121-110355185
AK235206	chr6	-	110623263-110623485;110623261-110623485	110625722-110625788;110625722-110625809	110625726-110625788;110625726-110625809
AK351224	chrX	-	11060967-11061181	11067067-11067326	11067135-11067326
AK233249	chr3	+	110912098-110913151	110908382-110908858	110908382-110908860
AY839862	chr15	-	110951088-110951479	110952501-110952590	110952485-110952590
AK232765	chr15	-	110958519-110958706	110961003-110961116	110959913-110961116
AY610212	chr1	+	111327411-111327575;111327411-111327575;111327411-111327575	111321935-111322202;111321947-111322202;111322063-111322202	111321935-111322195;111321947-111322195;111322063-111322195
AK348859	chr1	+	111460112-111460157	111458929-111459081	111458929-111459482
AK232657	chr14	+	111640537-111640697	111636768-111636917	111636768-111638319
AK232657	chr14	+	111640537-111640697	111636768-111636917	111636768-111638325
AB271952	chr9	+	11168227-11168333	11163743-11163878	11163743-11167116
AK343940	chr2	-	11163158-11163597	11164361-11164465	11163872-11164465
AK232657	chr14	+	111666871-111667415;111666871-111667421;111666871-111667418	111663988-111664129;111663988-111664129;111663988-111664129	111663988-111666666;111663988-111666666;111663988-111666666
AK343905	chr2	+	111759543-111759596;111759543-111759596;111759543-111759596	111755362-111755526;111755365-111755526;111755400-111755526	111755362-111755903;111755365-111755903;111755400-111755903
AK343905	chr2	+	111759543-111759596;111759543-111759596;111759543-111759596	111755362-111755526;111755365-111755526;111755400-111755526	111755362-111757676;111755365-111757676;111755400-111757676
AK343905	chr2	+	111829021-111829148	111823575-111823713	111823575-111823689
AK239924	chr14	-	112055040-112055747	112064959-112065087	112055871-112065087
AK239924	chr14	-	112064959-112065087	112069889-112069957	112067092-112069957
AK231196	chr8	-	112166402-112167063	112168163-112168242	112167734-112168242
AK235783	chr14	-	112259279-112259369;112259279-112259369	112259779-112259939;112259779-112259937	112259775-112259939;112259775-112259937
AK235783	chr14	-	112259279-112259369;112259279-112259369	112259779-112259939;112259779-112259937	112259785-112259939;112259785-112259937
AK235783	chr14	-	112273650-112273765	112277238-112277347	112277247-112277347
AK345847	chr3	+	112312539-112313540	112310427-112310497	112310427-112312281
AK351983	chr1	-	112310531-112310713	112312229-112312295	112311235-112312295
DQ629175	chr1	-	112384244-112384322	112385770-112385839	112385811-112385839
AK234364	chr1	-	112385770-112385839	112386128-112386190	112386138-112386190
AK234364	chr1	-	112387506-112387576	112388673-112388790	112388683-112388790
AY609872	chr2	-	11239179-11239292	11239524-11239584	11239480-11239584
AK234364	chr1	-	112403684-112403809;112403684-112403809;112403684-112403809	112404883-112405078;112404883-112405151;112404883-112405071	112404887-112405078;112404887-112405151;112404887-112405071
AY610175	chr6	+	112879477-112879535	112876493-112876622	112876493-112877246
AY610402	chr6	+	112900885-112900962	112899544-112899576	112899544-112900164
AK238734	chr2	-	11288855-11289482	11290221-11290326	11289981-11290326
AK231737	chr8	+	112920043-112920179	112918157-112918277	112918157-112919357
AK350234	chr6	-	112932152-112933456	112937422-112937528	112934785-112937528
AK233523	chr8	-	112961752-112961991	112965989-112966045	112965981-112966045
AY610218	chr6	-	113084312-113084391	113091793-113091922	113088106-113091922
AK230973	chr3	-	113180832-113180894	113185388-113185528	113185119-113185528
AY610218	chr6	-	113184184-113184248	113185536-113185667	113185535-113185667
AK350215	chr4	-	113223813-113224919	113226610-113226716	113226615-113226716
AK233168	chr6	+	113232519-113232566	113231062-113231112	113231062-113231300
AK232644	chr4	-	113259010-113259189;113259010-113259189	113262304-113262428;113262304-113262429	113262278-113262428;113262278-113262429
AK232493	chr2	-	11329878-11330144;11329884-11330144;11329676-11330144	11331263-11331482;11331263-11331482;11331263-11331482	11331214-11331482;11331214-11331482;11331214-11331482
AK233168	chr6	+	113382018-113382068	113377047-113377234	113377047-113379267
AK233168	chr6	+	113383475-113383522	113382018-113382068	113382018-113382256
AK346196	chr2	-	11343580-11343660	11344164-11344204	11343899-11344204
AK235396	chr15	-	113555863-113556002	113556444-113556563	113556448-113556563
AF498759	chr15	-	113594371-113594487	113594844-113595000	113594824-113595000
AK234704	chr14	+	113693073-113693158	113691918-113692051	113691918-113692239
AK234704	chr14	+	113695002-113695576	113694102-113694172	113694102-113694689
AK236562	chr14	+	113817796-113817929	113816057-113816153	113816057-113816230
AK232936	chr15	-	113822434-113822600	113823519-113823691	113823419-113823691
AY609679	chr14	+	11391627-11391738	11388031-11388116	11388031-11388814
AK234506	chr14	-	113888744-113889040	113894888-113894939	113894538-113894939
AK350024	chr14	+	113952990-113953036	113948290-113948434	113948290-113950803
AK233063	chr6	+	113972283-113972366	113971436-113971505	113971436-113971510
AK343291	chr10	-	11412058-11412188	11415211-11415409	11415210-11415409
AK239763	chr4	+	114191174-114191960;114191174-114191502;114191174-114191926	114190419-114190536;114190419-114190536;114190419-114190536	114190419-114190791;114190419-114190791;114190419-114190791
AK349814	chr6	+	114193822-114193912	114193206-114193289	114193206-114193301
AK344636	chr6	-	114197539-114197674	114199123-114199214	114198961-114199214
AK234653	chr15	+	114205496-114205631	114205232-114205326	114205232-114205323
AY609424	chr15	+	114230515-114230609;114230515-114230609	114230188-114230259;114230107-114230259	114230188-114230247;114230107-114230247
HM046512	chr15	-	114255405-114255584	114255689-114255842	114255748-114255842
AK235012	chr15	+	114268158-114268629	114267266-114267412	114267266-114267357
AK235012	chr15	+	114268793-114268904	114268158-114268629	114268158-114268610
AY609825	chr15	+	114281691-114281880	114281318-114281332	114281318-114281490
AY609825	chr15	+	114283206-114283326	114282901-114283034	114282901-114282985
AK346054	chr9	+	114288608-114289064	114287561-114287784	114287561-114287835
AY610036	chr2	+	114352847-114353042	114346888-114346952	114346888-114347028
AY610036	chr2	+	114352847-114353042	114346888-114346952	114346888-114347089
AY609802	chr15	-	114392924-114392963	114393316-114393476	114393298-114393476
AB271941	chr14	-	114438646-114438707	114439792-114439971	114439371-114439971
AK236013	chr14	-	11455896-11456009;11455896-11456009	11456473-11456702;11456473-11456652	11456469-11456702;11456469-11456652
AK236013	chr14	-	11455896-11456009;11455896-11456009	11456473-11456702;11456473-11456652	11456482-11456702;11456482-11456652
AK343291	chr10	-	11468786-11468944	11471127-11471257	11471036-11471257
AK352368	chr15	-	114847074-114847224	114849631-114849769	114849641-114849769
DQ917647	chr4	-	115056079-115056208	115059445-115059573	115057974-115059573
AK239797	chr4	-	115307933-115307985	115308360-115308436	115308154-115308436
AK230811	chr14	-	115319397-115319520	115328589-115328770	115326780-115328770
AK349445	chr4	-	115394110-115394283	115395654-115395917	115394432-115395917
AK235217	chr14	-	115558747-115558803;115558747-115558803	115559917-115560074;115559917-115560145	115559976-115560074;115559976-115560145
AY610233	chr13	+	115581739-115581849	115581174-115581249	115581174-115581272
EU164847	chr3	+	115779983-115780108	115777936-115778105	115777936-115778101
AY609950	chr10	-	11588718-11588787;11588718-11588787;11588718-11588787	11595666-11595926;11595666-11595945;11595666-11595871	11591538-11595926;11591538-11595945;11591538-11595871
AK232759	chr14	-	115943096-115943368	115946589-115946707	115946625-115946707
AY609950	chr10	-	11588718-11588787;11588718-11588787;11588718-11588787	11595666-11595926;11595666-11595945;11595666-11595871	11595166-11595926;11595166-11595945;11595166-11595871
AK230733	chr10	+	11598962-11599081	11596786-11596839	11596786-11596980
AK233321	chr14	-	115995041-115995415	115996691-115996832	115995902-115996832
AK233321	chr14	-	116010747-116010934;116010746-116010934	116012993-116013134;116012993-116013131	116012989-116013134;116012989-116013131
AK233321	chr14	-	116017978-116018154;116017977-116018154;116017977-116018154	116018670-116018774;116018670-116018830;116018670-116018828	116018667-116018774;116018667-116018830;116018667-116018828
AK233321	chr14	-	116024579-116024741;116024579-116024741;116024579-116024741	116026521-116026745;116026521-116026814;116026521-116026701	116026486-116026745;116026486-116026814;116026486-116026701
AK233321	chr14	-	116024579-116024741;116024579-116024741;116024579-116024741	116026521-116026745;116026521-116026814;116026521-116026701	116026526-116026745;116026526-116026814;116026526-116026701
AK349444	chr14	-	116041712-116041801	116049256-116049347	116044140-116049347
EU399820	chr14	-	116077578-116077677	116079978-116080108	116079995-116080108
AK230941	chr9	-	116116226-116116404;116116226-116116404	116119195-116119310;116119195-116119291	116117862-116119310;116117862-116119291
AK230941	chr9	-	116116226-116116404;116116226-116116404	116119195-116119310;116119195-116119291	116118069-116119310;116118069-116119291
AK233321	chr14	-	116138628-116138790;116138628-116138790;116138628-116138790	116140575-116140799;116140575-116140979;116140575-116140755	116140540-116140799;116140540-116140979;116140540-116140755
AK346876	chr3	-	116323597-116323679;116323597-116323679;116323597-116323679	116326662-116326914;116326662-116326907;116326662-116326906	116324224-116326914;116324224-116326907;116324224-116326906
AY609979	chr13	+	116404757-116404839;116404757-116404839	116399263-116399403;116399334-116399403	116399263-116399391;116399334-116399391
AK232682	chr13	+	116404757-116404839	116399263-116399391	116399263-116404316
AY609979	chr13	+	116404757-116404839;116404757-116404839	116399263-116399403;116399334-116399403	116399263-116404316;116399334-116404316
AY610150	chr8	-	116409554-116409707	116414018-116414121	116414047-116414121
AK347278	chr8	+	116598716-116598868	116598510-116598517	116598510-116598535
AK234326	chr3	+	116601293-116601758;116601293-116601789	116600517-116600613;116600517-116600613	116600517-116600658;116600517-116600658
AK234326	chr3	+	116601293-116601758;116601293-116601789	116600517-116600613;116600517-116600613	116600517-116600703;116600517-116600703
AK234326	chr3	+	116601293-116601758;116601293-116601789	116600517-116600613;116600517-116600613	116600517-116600748;116600517-116600748
AK347278	chr8	+	116618815-116618932	116614344-116614520	116614344-116618151
AK347278	chr8	+	116627763-116627821	116618815-116618932	116618815-116620886
AK347278	chr8	+	116627763-116627821	116618815-116618932	116618815-116620931
AK347278	chr8	+	116627763-116627821	116618815-116618932	116618815-116626307
AK347278	chr8	+	116631364-116631483	116628760-116629029	116628760-116629023
AK344428	chr17	-	11672890-11672958	11675419-11675473	11673629-11675473
AK344428	chr17	-	11672890-11672958	11675419-11675473	11675426-11675473
AY609529	chr13	+	116761979-116762097;116761979-116762097	116756883-116756931;116756901-116756931	116756883-116756976;116756901-116756976
AK236287	chr3	+	116761603-116761692	116760131-116760229	116760131-116760416
AY609865	chr13	-	116818454-116818513	116823001-116823130	116819965-116823130
AK239528	chr1	-	116823668-116823770;116823668-116823770	116823876-116824005;116823876-116824004	116823885-116824005;116823885-116824004
AK351113	chr8	-	116819958-116820135	116824216-116824350	116824227-116824350
AK235414	chr8	+	116912631-116912730;116912631-116912731	116912129-116912260;116912129-116912260	116912129-116912269;116912129-116912269
AK236264	chr8	+	116914106-116914203	116912631-116912730	116912631-116912724
AK236264	chr8	+	116914106-116914203	116912631-116912730	116912631-116912727
AK236031	chr14	-	116955495-116955886	116955999-116956105	116956004-116956105
AK238247	chr1	+	117071358-117071385	117062269-117062317	117062269-117068900
AK238247	chr1	+	117073828-117073877;117073828-117073877	117072955-117073195;117072727-117073195	117072955-117072933;117072727-117072933
AK234468	chr3	+	117193612-117193707	117192725-117192888	117192725-117192910
AK235040	chr12	-	11716840-11716917	11719910-11720084	11719944-11720084
AK238247	chr1	-	117218211-117218238	117227279-117227326	117220696-117227326
AK238247	chr1	-	117227279-117227326	117228192-117228389	117228197-117228389
AK238247	chr1	-	117242790-117242879;117242792-117242879;117242792-117242879	117243848-117244208;117243848-117244122;117243848-117244079	117243481-117244208;117243481-117244122;117243481-117244079
AK239944	chr6	-	117491303-117491379	117493193-117493345	117493229-117493345
AK232787	chr6	+	117669399-117669475	117669189-117669253	117669189-117669235
AK232787	chr6	-	117690734-117690811	117690957-117691021	117690975-117691021
AK232787	chr6	-	117692445-117692550;117692444-117692550;117692446-117692550;117692169-117692550	117692983-117692996;117692983-117693137;117692983-117693137;117692983-117693138	117693025-117692996;117693025-117693137;117693025-117693137;117693025-117693138
AK349247	chr7	-	117714164-117714232	117722696-117722903	117722451-117722903
AK232787	chr6	+	117752525-117752589	117751546-117751679	117751546-117752089
AK232787	chr6	+	117752735-117752811	117752525-117752589	117752525-117752571
AK349247	chr7	+	117785711-117785779	117777040-117777247	117777040-117777492
AK347452	chr6	+	117838522-117838626	117835648-117835760	117835648-117835883
AK236935	chr14	-	117960204-117960279;117960204-117960279	117968004-117968131;117968004-117968130	117966470-117968131;117966470-117968130
AB242619	chr14	-	118094850-118095573	118096290-118096432	118096284-118096432
AB242619	chr14	-	118098724-118098826	118106934-118106959	118101586-118106959
AB027132	chr6	-	118121736-118121835	118123225-118123322	118123240-118123322
AB027132	chr6	-	118129994-118130107	118136751-118136964	118136740-118136964
AK234344	chrX	-	11810906-11811008	11814923-11815002	11814900-11815002
AK344825	chr6	-	118186969-118187130;118187034-118187130	118187864-118187890;118187864-118187890	118187239-118187890;118187239-118187890
AK344825	chr6	-	118186969-118187130;118187034-118187130	118187864-118187890;118187864-118187890	118187848-118187890;118187848-118187890
AK235556	chr6	-	118359436-118359511;118359440-118359511	118359746-118359816;118359746-118359766	118359752-118359816;118359752-118359766
AK349483	chr6	-	118360733-118360850	118361910-118362023	118360956-118362023
AK239311	chr7	+	118370590-118370822	118369680-118369839	118369680-118369810
AK230677	chr8	+	118403151-118403476	118402827-118403004	118402827-118403012
AK343803	chr13	+	118621535-118621645	118619130-118619430	118619130-118619445
AK343803	chr13	+	118621535-118621645	118619130-118619430	118619130-118621213
AK231390	chr6	+	118772893-118773009;118772893-118773009;118772893-118773009;118772893-118773009	118771182-118771225;118771152-118771225;118771181-118771225;118771183-118771225	118771182-118771631;118771152-118771631;118771181-118771631;118771183-118771631
AK231390	chr6	+	118772893-118773009;118772893-118773009;118772893-118773009;118772893-118773009	118771182-118771225;118771152-118771225;118771181-118771225;118771183-118771225	118771182-118771665;118771152-118771665;118771181-118771665;118771183-118771665
AY610415	chr6	+	118782860-118783212;118782860-118783209;118782860-118782941;118782860-118782960	118775629-118775759;118775629-118775759;118775629-118775759;118775629-118775759	118775629-118781257;118775629-118781257;118775629-118781257;118775629-118781257
FJ905613	chr9	-	118917077-118917184	118918537-118918662	118918007-118918662
FJ905613	chr9	-	118917077-118917184	118918537-118918662	118918603-118918662
AB240453	chr7	-	118935959-118936064	118946019-118946084	118946022-118946084
AK348927	chr14	-	119147133-119147303	119148034-119148100	119147459-119148100
AK348927	chr14	-	119150646-119150729	119153877-119153930	119153893-119153930
AK348927	chr14	-	119154562-119154655	119155677-119155734	119155370-119155734
AK348927	chr14	-	119154562-119154655	119155677-119155734	119155397-119155734
AK348927	chr14	-	119155876-119155967	119161172-119161267	119160830-119161267
AK348416	chr6	+	119263818-119263860	119259083-119259184	119259083-119263680
AK348416	chr6	+	119263818-119263860	119259083-119259184	119259083-119263684
AK348416	chr6	+	119268017-119268149	119267571-119267614	119267571-119267692
AK348416	chr6	+	119276531-119276586	119276329-119276415	119276329-119276419
AK234864	chr17	+	11933453-11933590	11931446-11931488	11931446-11932573
AK235428	chr6	-	119373451-119373580;119373451-119373580	119373821-119373996;119373821-119373975	119373687-119373996;119373687-119373975
AK235428	chr6	-	119373821-119373996	119374506-119374605	119374446-119374605
AY610414	chr14	-	119438369-119438464;119438369-119438464	119441951-119442001;119441951-119442019	119441343-119442001;119441343-119442019
AK349292	chr9	+	11953244-11953589;11953244-11953358	11948037-11948153;11948037-11948153	11948037-11949614;11948037-11949614
AK236120	chr14	-	119497266-119497981	119498654-119498687	119498595-119498687
AK236120	chr14	-	119497266-119497981	119498654-119498687	119498612-119498687
AK348416	chr6	-	119518239-119518294	119518414-119518500	119518408-119518500
AK348416	chr6	-	119526673-119526805	119527205-119527248	119527127-119527248
AY610215	chr2	+	119629607-119629726;119629607-119629726	119619442-119619761;119619514-119619761	119619442-119619734;119619514-119619734
X54973	chr8	-	119763561-119763584	119764055-119764096	119764058-119764096
AF064742	chr4	-	119796881-119796999	119798778-119798877	119798150-119798877
AK230675	chr4	-	119798970-119799092	119799847-119799980	119799821-119799980
AK230675	chr4	-	119798970-119799092	119799847-119799980	119799833-119799980
AK230675	chr4	-	119798970-119799092	119799847-119799980	119799846-119799980
AK230675	chr4	-	119799847-119799980;119799847-119799980	119800721-119800951;119800721-119800950	119800722-119800951;119800722-119800950
AK230675	chr4	-	119801569-119801763	119802610-119802756	119802609-119802756
AK230675	chr4	-	119801569-119801763	119802610-119802756	119802612-119802756
AK230675	chr4	-	119801569-119801763	119802610-119802756	119802616-119802756
AK232283	chr6	+	119806711-119806786	119803885-119804240	119803885-119804257
AF064742	chr4	-	119830914-119831032	119832806-119832905	119832178-119832905
AK230675	chr4	-	119832998-119833120	119833861-119833994	119833849-119833994
AK230675	chr4	-	119832998-119833120	119833861-119833994	119833874-119833994
AK230675	chr4	-	119832998-119833120	119833861-119833994	119833875-119833994
AK230675	chr4	-	119833861-119833994;119833861-119833994	119834736-119834966;119834736-119834965	119834735-119834966;119834735-119834965
AK232283	chr6	+	119842804-119842863	119835941-119836057	119835941-119841816
AK230675	chr4	-	119835584-119835778	119836625-119836771	119836624-119836771
AK230675	chr4	-	119835584-119835778	119836625-119836771	119836627-119836771
AK230675	chr4	-	119835584-119835778	119836625-119836771	119836631-119836771
AY609681	chr7	+	119887684-119887737;119887684-119887737	119883759-119883796;119883772-119883796	119883759-119883888;119883772-119883888
AF064742	chr4	+	119888056-119888174	119886178-119886277	119886178-119886905
AK230675	chr4	-	119942590-119942682;119942590-119942682	119943045-119943584;119943045-119943212	119943046-119943584;119943046-119943212
AF064742	chr4	+	119977326-119977444	119975453-119975552	119975453-119976180
AF064742	chr4	-	119995980-119996098	119997877-119997976	119997249-119997976
AK230675	chr4	-	119998069-119998191	119998946-119999079	119998920-119999079
AK230675	chr4	-	119998069-119998191	119998946-119999079	119998945-119999079
AF064742	chr4	-	120030322-120030440	120032207-120032306	120031586-120032306
AK230675	chr4	-	120032399-120032521	120033276-120033409	120033250-120033409
AK230675	chr4	-	120032399-120032521	120033276-120033409	120033275-120033409
AK230675	chr4	-	120033276-120033409;120033276-120033409	120034831-120035061;120034831-120035060	120034150-120035061;120034150-120035060
AK240094	chr6	+	120039583-120039694	120039290-120039506	120039290-120039484
AK240094	chr6	+	120040600-120040714	120039583-120039694	120039583-120039909
AK240094	chr6	+	120041063-120041112	120040895-120040973	120040895-120040947
AK240094	chr6	+	120041619-120041768	120041393-120041527	120041393-120041533
AF064742	chr4	-	120064934-120065052	120066831-120066930	120066203-120066930
AK230675	chr4	-	120067023-120067145	120067899-120068032	120067874-120068032
AK230675	chr4	-	120069613-120069810	120070659-120070805	120070663-120070805
AF064742	chr4	-	120093459-120093577	120095350-120095449	120094723-120095449
AK232963	chr1	-	120120685-120120863	120126214-120126296	120125928-120126296
AK350072	chr4	-	120126067-120126271	120128577-120128648	120127030-120128648
AK233277	chr6	-	120218438-120218530	120219659-120219904	120219567-120219904
AK350072	chr4	-	120285066-120285270	120287576-120287647	120286029-120287647
AK233277	chr6	+	120301563-120301655	120300183-120300428	120300183-120300520
AY609655	chr14	+	120321451-120321549	120318590-120318812	120318590-120318991
AK238038	chr9	-	12037988-12038194;12037988-12038194	12039979-12041726;12039979-12040176	12039325-12041726;12039325-12040176
AK233039	chr6	+	120395686-120395761	120393446-120393535	120393446-120393708
AK231287	chr12	+	12060413-12060487	12059165-12059253	12059165-12059279
AK235218	chr8	-	12083741-12083807	12087621-12087776	12087658-12087776
AK236620	chr5	+	12094619-12094749	12089132-12089232	12089132-12089236
AY609841	chr6	-	120933170-120933371;120933173-120933371	120940862-120940950;120940862-120940950	120934092-120940950;120934092-120940950
AY609841	chr6	-	120933170-120933371;120933173-120933371	120940862-120940950;120940862-120940950	120940217-120940950;120940217-120940950
AY609841	chr6	-	120942555-120942642	120946126-120946218	120944210-120946218
AK347542	chr6	-	120984548-120984702	120992149-120992358	120992075-120992358
AK230536	chr1	+	121215752-121215873	121208939-121209190	121208939-121214132
AK352435	chr3	-	121219769-121219889	121220746-121220866	121220508-121220866
AK239087	chr15	+	121256706-121256864	121249428-121249516	121249428-121252392
AK239087	chr15	+	121262552-121262611	121256706-121256864	121256706-121256860
AK239087	chr15	+	121262552-121262611	121256706-121256864	121256706-121260816
AY610407	chr2	-	121279181-121279285;121279181-121279285;121279181-121279285	121281438-121281598;121281438-121281568;121281438-121281558	121280677-121281598;121280677-121281568;121280677-121281558
AK352435	chr3	+	121339565-121339685	121338588-121338708	121338588-121338946
AK234099	chr6	+	12139190-12139615	12136988-12137132	12136988-12137158
AK240040	chr3	-	121527229-121528199;121527950-121528199	121528295-121528400;121528295-121528400	121528291-121528400;121528291-121528400
AK236302	chr7	-	121523761-121523815	121529145-121529237	121528624-121529237
AK236302	chr7	-	121523761-121523815	121529145-121529237	121528906-121529237
AK240040	chr3	-	121529690-121529751	121535868-121535981	121535707-121535981
AK346666	chr3	-	121529690-121529751;121529690-121529751	121535707-121535820;121535707-121535981	121535847-121535820;121535847-121535981
AK240040	chr3	-	121529690-121529751	121535868-121535981	121535847-121535981
AK346666	chr3	-	121529690-121529751;121529690-121529751	121535707-121535820;121535707-121535981	121535872-121535820;121535872-121535981
AK240040	chr3	-	121529690-121529751	121535868-121535981	121535872-121535981
AK240040	chr3	-	121536067-121536140;121536067-121536140;121536067-121536140	121540437-121540512;121540437-121540497;121540437-121540547	121540468-121540512;121540468-121540497;121540468-121540547
AK344416	chr7	-	121671592-121671887	121672576-121672763	121672704-121672763
AK347256	chr9	+	12189173-12189344	12186759-12186854	12186759-12186858
AK347256	chr9	+	12189173-12189344	12186759-12186854	12186759-12186864
AK239479	chr5	-	1217515-1218426	1220066-1220174	1220039-1220174
AK348978	chr6	-	122030355-122031792	122034752-122034918	122034756-122034918
AK348978	chr6	-	122030355-122031792	122034752-122034918	122034879-122034918
AY610292	chrX	-	122072516-122073127;122072880-122073127;122072989-122073127	122073547-122073683;122073547-122073684;122073547-122073684	122073329-122073683;122073329-122073684;122073329-122073684
AY609888	chrX	+	122080983-122081097;122080983-122081097;122080983-122081097	122076486-122076560;122076500-122076560;122076507-122076560	122076486-122080169;122076500-122080169;122076507-122080169
AY610080	chr11	-	12208161-12208229;12207356-12208229;12207289-12208229	12209389-12209435;12209389-12209435;12209389-12209435	12209139-12209435;12209139-12209435;12209139-12209435
AK344470	chr4	+	122142211-122142368	122141852-122141982	122141852-122142000
AK344470	chr4	+	122172294-122172333	122167231-122167351	122167231-122168056
AY609604	chr4	-	122201551-122201700;122201594-122201700	122207761-122207851;122207761-122207851	122201959-122207851;122201959-122207851
AK233599	chr7	-	122218569-122218735;122218569-122218735	122225966-122226041;122225966-122226045	122225957-122226041;122225957-122226045
AK236686	chr6	+	122241683-122243494	122235437-122235690	122235437-122240276
AK235013	chr2	+	122350044-122350125	122346171-122346322	122346171-122346337
AK235013	chr2	+	122354497-122354678;122354497-122354543	122350044-122350125;122350044-122350125	122350044-122354090;122350044-122354090
AK235268	chr4	-	122383179-122383457;122383179-122383457;122383179-122383457	122384011-122384181;122384011-122384171;122384011-122384149	122384018-122384181;122384018-122384171;122384018-122384149
FJ436390	chr7	-	122506235-122506397	122511073-122511140	122506792-122511140
AK234771	chrX	+	122545562-122545656	122544822-122544968	122544822-122544943
AK237233	chrX	+	122651791-122651909	122649854-122649951	122649854-122650004
AK237233	chrX	+	122652883-122652957	122651791-122651909	122651791-122652027
AK347690	chr7	+	122675802-122676274;122675802-122675866	122673072-122673562;122673072-122673562	122673072-122673840;122673072-122673840
FJ436390	chr7	-	122686054-122686216	122690892-122690959	122686611-122690959
AK347279	chr4	-	122688149-122688241	122693520-122693564	122693392-122693564
AK234766	chrX	-	122772140-122772183	122773009-122773067	122773027-122773067
AY609742	chrX	-	122779600-122779824	122780825-122780997	122780508-122780997
AK350059	chr7	+	122794051-122794880;122794051-122794882;122794051-122794586	122793131-122793613;122793174-122793613;122793384-122793613	122793131-122793161;122793174-122793161;122793384-122793161
AK343251	chrX	-	122831253-122831396	122831794-122832055	122831866-122832055
AK343790	chr9	+	122933562-122933818	122927800-122928125	122927800-122929868
AK343790	chr9	+	122935983-122936404	122934748-122934817	122934748-122934884
AK232901	chr6	+	123066678-123066974	123066130-123066402	123066130-123066552
AK233388	chr9	-	123091401-123091433	123093238-123093356	123092582-123093356
AK347352	chr2	+	123097071-123097238	123096887-123096947	123096887-123096938
AK347352	chr2	+	123097071-123097238	123096887-123096947	123096887-123096952
AK343793	chr2	+	123097071-123097238	123096892-123096929	123096892-123096938
AK343793	chr2	+	123097071-123097238	123096892-123096929	123096892-123096947
AK343793	chr2	+	123097071-123097238	123096892-123096929	123096892-123096952
AK233688	chr4	-	123099437-123099586;123099437-123099586	123100109-123100392;123100109-123100430	123099664-123100392;123099664-123100430
AK233688	chr4	-	123099437-123099586;123099437-123099586	123100109-123100392;123100109-123100430	123100111-123100392;123100111-123100430
AK232901	chr6	-	123147297-123147593	123147869-123148141	123147719-123148141
AK235946	chr4	-	123236558-123236682;123236355-123236682	123241810-123241890;123241810-123241890	123238288-123241890;123238288-123241890
AK230966	chrX	-	123328248-123329538	123330674-123330843	123330677-123330843
DQ115798	chr9	-	123470104-123470231	123470311-123470430	123470336-123470430
DQ115798	chr9	-	123505608-123505709	123508882-123509078	123508943-123509078
AY610356	chrX	-	123560019-123560094	123561497-123561647	123561296-123561647
U49517	chrX	+	123585758-123585880	123579020-123579141	123579020-123579507
AK343570	chr15	-	123591289-123591360	123591657-123591765	123591648-123591765
AK230742	chr7	-	123664919-123665048	123666322-123666510	123666323-123666510
AK230742	chr7	-	123670686-123671201	123671454-123671607	123671488-123671607
AK234049	chr15	+	123697423-123697565	123695545-123695649	123695545-123697342
AK231720	chr15	+	123759107-123759502	123756037-123756122	123756037-123756077
AY610080	chr11	-	12374502-12374653	12378911-12378970	12376081-12378970
AK232280	chr7	-	123937869-123938139	123945527-123946155	123942875-123946155
AK232280	chr7	-	123945527-123946155;123945527-123946155	123951070-123951139;123951070-123951144	123950617-123951139;123950617-123951144
AK350505	chr15	+	124000132-124000191	123992996-123993164	123992996-123996798
AY610080	chr11	-	12399074-12399120	12399470-12399638	12399472-12399638
AK233443	chr7	-	124008054-124008712	124013598-124013633	124013594-124013633
AK349543	chr9	+	124184818-124184870	124181848-124181927	124181848-124182485
AK232402	chr7	-	124281772-124281919	124285761-124286034	124282698-124286034
AK235306	chr15	-	124321788-124321890	124329523-124329639	124321984-124329639
AK232297	chr7	-	124383254-124383673;124383254-124383673;124383547-124383673;124383546-124383673	124384742-124384897;124384742-124384892;124384742-124384892;124384742-124384892	124384637-124384897;124384637-124384892;124384637-124384892;124384637-124384892
AK232297	chr7	-	124383254-124383673;124383254-124383673;124383547-124383673;124383546-124383673	124384742-124384897;124384742-124384892;124384742-124384892;124384742-124384892	124384650-124384897;124384650-124384892;124384650-124384892;124384650-124384892
AK232297	chr7	-	124383254-124383673;124383254-124383673;124383547-124383673;124383546-124383673	124384742-124384897;124384742-124384892;124384742-124384892;124384742-124384892	124384673-124384897;124384673-124384892;124384673-124384892;124384673-124384892
AK236401	chr15	-	124394094-124394137	124399159-124399324	124399140-124399324
AK232490	chr7	+	124444712-124445365;124444712-124445365;124444712-124445365;124444712-124445365	124442754-124442865;124442783-124442865;124442807-124442865;124442808-124442865	124442754-124442861;124442783-124442861;124442807-124442861;124442808-124442861
AK232776	chr7	+	124449891-124450041	124446922-124447195	124446922-124447171
AK232490	chr7	+	124451124-124451541;124451124-124451226;124451124-124451226;124451124-124451533;124451124-124451240	124449889-124450041;124449889-124450041;124449891-124450041;124449889-124450041;124449891-124450041	124449889-124450114;124449889-124450114;124449891-124450114;124449889-124450114;124449891-124450114
AK232263	chr7	-	124498150-124498325;124498150-124498325;124497939-124498325;124497942-124498325;124498010-124498325;124498205-124498325	124499325-124499475;124499325-124499477;124499325-124499475;124499325-124499475;124499325-124499475;124499325-124499337	124499254-124499475;124499254-124499477;124499254-124499475;124499254-124499475;124499254-124499475;124499254-124499337
AK232263	chr7	-	124499325-124499475;124499325-124499475	124501520-124501795;124501520-124501793	124501158-124501795;124501158-124501793
AK232263	chr7	-	124499325-124499475;124499325-124499475	124501520-124501795;124501520-124501793	124501544-124501795;124501544-124501793
AK232263	chr7	-	124501526-124501793;124501527-124501793;124501520-124501793;124501526-124501793;124501524-124501793;124501782-124501793	124503461-124503956;124503461-124504114;124503461-124503905;124503461-124504036;124503461-124504114;124503461-124503598	124503276-124503956;124503276-124504114;124503276-124503905;124503276-124504036;124503276-124504114;124503276-124503598
AK232335	chr7	-	124503523-124504114;124503909-124504114;124503523-124504114;124503461-124504114;124503464-124504114	124505948-124506005;124505948-124506030;124505948-124506033;124505948-124506006;124505948-124506005	124505952-124506005;124505952-124506030;124505952-124506033;124505952-124506006;124505952-124506005
AK232335	chr7	-	124503523-124504114;124503909-124504114;124503523-124504114;124503461-124504114;124503464-124504114	124505948-124506005;124505948-124506030;124505948-124506033;124505948-124506006;124505948-124506005	124505966-124506005;124505966-124506030;124505966-124506033;124505966-124506006;124505966-124506005
AK232420	chr7	+	124531005-124531393;124531005-124531324	124529525-124529677;124529527-124529677	124529525-124530056;124529527-124530056
AK232297	chr7	-	124534585-124535004;124534878-124535004;124534877-124535004	124535968-124536118;124535968-124536123;124535968-124536118	124535981-124536118;124535981-124536123;124535981-124536118
AK232335	chr7	-	124535968-124536118	124538817-124539090	124538222-124539090
AK232335	chr7	-	124538817-124539090;124538817-124539090;124538817-124539090	124540696-124540872;124540696-124540783;124540696-124541349	124540573-124540872;124540573-124540783;124540573-124541349
AK232297	chr7	-	124540696-124541349;124540696-124541349;124541147-124541349;124540696-124541349;124541147-124541349	124543201-124543258;124543201-124543283;124543201-124543283;124543201-124543286;124543201-124543246	124543205-124543258;124543205-124543283;124543205-124543283;124543205-124543286;124543205-124543246
AK232420	chr7	-	124550458-124550846;124550527-124550846	124552174-124552324;124552174-124552324	124550915-124552324;124550915-124552324
AK232420	chr7	-	124550458-124550846;124550527-124550846	124552174-124552324;124552174-124552324	124551795-124552324;124551795-124552324
AK232297	chr7	-	124556695-124557348;124557086-124557348;124556695-124557348;124557140-124557348;124556695-124557348	124559492-124559574;124559492-124559537;124559492-124559549;124559492-124559574;124559492-124559550	124559496-124559574;124559496-124559537;124559496-124559549;124559496-124559574;124559496-124559550
AK233329	chr2	-	124597036-124597242	124598342-124598397	124597891-124598397
AY609439	chr2	+	124673515-124673646	124672094-124672197	124672094-124672389
AK236177	chr2	+	124717721-124718181;124717721-124718181	124715772-124716050;124715808-124716050	124715772-124716777;124715808-124716777
AK236183	chr1	-	12470874-12470993	12480561-12480712	12478384-12480712
AK236183	chr1	-	12470874-12470993	12480561-12480712	12478908-12480712
AY864609	chr6	+	12480497-12480635	12480314-12480400	12480314-12480395
AK235350	chr2	-	124926684-124926773	124931406-124931496	124931410-124931496
AK239268	chr2	-	124926684-124926773	124933436-124933535	124931410-124933535
AK235350	chr2	-	124931406-124931496	124941189-124941296	124940832-124941296
AY609572	chr9	-	12495600-12495743;12495600-12495743	12499486-12499751;12499486-12499775	12499245-12499751;12499245-12499775
AK351399	chr6	-	12498105-12498190	12502916-12503308	12503100-12503308
GU373702	chr15	+	125095516-125095646	125094954-125095101	125094954-125095126
AY609833	chr15	+	125435443-125435557;125435443-125435557;125435443-125435557;125435443-125435557;125435443-125435557	125427289-125427344;125427290-125427344;125427292-125427344;125427302-125427344;125427306-125427344	125427289-125429881;125427290-125429881;125427292-125429881;125427302-125429881;125427306-125429881
AK348499	chr9	-	125494640-125494859	125496587-125496809	125495521-125496809
AY610101	chr9	+	125542013-125542931;125542013-125542657;125542013-125542931	125541200-125541380;125541253-125541380;125541255-125541380	125541200-125541725;125541253-125541725;125541255-125541725
AK348499	chr9	-	125591061-125591263	125594486-125594705	125594613-125594705
AK348499	chr9	-	125594486-125594705	125596434-125596656	125595367-125596656
AK240211	chr2	+	125647753-125647894	125645735-125645881	125645735-125647159
AK235512	chr14	-	125901862-125901925	125910390-125910514	125905502-125910514
AK235512	chr14	-	125964982-125965070	125971219-125971325	125971224-125971325
AK238493	chr15	+	126247187-126247289	126246291-126246347	126246291-126246597
AK349521	chr14	-	12627603-12627783	12629723-12629834	12628055-12629834
AK230768	chr1	-	126289130-126289350	126289816-126289960	126289812-126289960
AY609548	chr14	-	126336578-126336720	126342189-126342308	126338811-126342308
HM046522	chr7	+	126390997-126391176	126390085-126390247	126390085-126390268
HM046522	chr7	-	126507560-126507739	126508480-126508642	126508459-126508642
AK231485	chrX	-	12655506-12655710	12659702-12660153	12659923-12660153
AK343577	chr12	+	12673511-12673612	12673252-12673374	12673252-12673376
AK234194	chr12	-	12676234-12676464	12676545-12676601	12676536-12676601
AK234194	chr12	-	12677289-12677358	12678353-12678424	12678242-12678424
AK234194	chr12	-	12678353-12678424	12678944-12679005	12678655-12679005
AK349119	chr12	+	12685538-12685623	12684737-12685002	12684737-12684884
AK350148	chr15	+	126890797-126890863	126890491-126890619	126890491-126890643
AK347252	chr2	+	126978325-126978499	126972356-126972922	126972356-126972440
AK349932	chr12	-	12706861-12706961	12709132-12709193	12707789-12709193
AK235069	chr9	+	127106420-127106670	127105543-127105782	127105543-127105800
AK235069	chr9	+	127117755-127118085;127117755-127119154	127116917-127117081;127116917-127117081	127116917-127117077;127116917-127117077
AJ308100	chr15	+	127183577-127183627	127182767-127182821	127182767-127182818
AK347365	chr2	+	127216779-127216993	127215947-127215993	127215947-127216527
AK345379	chr2	-	127450423-127450552	127451669-127451859	127451691-127451859
AK232495	chrX	+	12768294-12768386	12763648-12763722	12763648-12768159
AK234833	chr12	+	12785106-12785185;12785106-12785161	12775273-12775326;12775277-12775326	12775273-12778053;12775277-12778053
AY609492	chrX	-	12780715-12780841	12781602-12781762	12781597-12781762
AY609422	chr1	+	127908630-127908755	127906408-127906485	127906408-127906481
AK234790	chrX	-	12787761-12787907	12792158-12792303	12792161-12792303
AK236098	chr2	-	128006311-128006432	128011069-128011260	128011108-128011260
AY610000	chr4	+	128206698-128206881	128198933-128199030	128198933-128200194
AK234705	chr2	+	128427940-128427975;128427940-128427975	128423803-128423938;128423840-128423938	128423803-128424274;128423840-128424274
AK345739	chr14	-	128489876-128489986	128494799-128494857	128494804-128494857
AK345739	chr14	-	128494799-128494857	128504768-128505013	128504782-128505013
GU373682	chr14	-	128536886-128537020	128538315-128538392	128538309-128538392
GU373682	chr14	-	128542465-128542564	128544709-128544810	128544705-128544810
GU373682	chr14	-	128550014-128550122;128550014-128550122	128553459-128553646;128553459-128553643	128553442-128553646;128553442-128553643
AK349907	chr2	+	128562454-128562709	128560856-128560903	128560856-128560924
GU373679	chr11	-	12851780-12851821	12856654-12856731	12856192-12856731
AK237194	chr4	-	128587566-128587681	128587772-128587841	128587767-128587841
AK237194	chr4	-	128587566-128587681	128587772-128587841	128587794-128587841
AK237194	chr4	-	128587772-128587841;128587772-128587841;128587772-128587841	128588937-128588983;128588937-128589016;128588937-128589041	128588390-128588983;128588390-128589016;128588390-128589041
GU373679	chr11	-	12858489-12858578	12864736-12864781	12859482-12864781
GU373679	chr11	-	12858489-12858578	12864736-12864781	12859486-12864781
GU373679	chr11	-	12858489-12858578	12864736-12864781	12861752-12864781
GU373679	chr11	-	12858489-12858578	12864736-12864781	12861772-12864781
GU373679	chr11	-	12858489-12858578	12864736-12864781	12862129-12864781
AK234622	chr14	+	128672935-128673537	128671567-128671613	128671567-128671663
GU373682	chr14	-	128685459-128685554;128685459-128685554;128685459-128685554	128686084-128686218;128686084-128686146;128686084-128686220	128686079-128686218;128686079-128686146;128686079-128686220
AK232206	chr2	-	129112697-129112852;129112705-129112852	129118352-129118514;129118352-129118455	129113152-129118514;129113152-129118455
AK239550	chr15	+	129304928-129304998	129303780-129303945	129303780-129303841
AK239550	chr15	+	129304928-129304998	129303780-129303945	129303780-129304830
AK347963	chr14	+	129374883-129374969	129372978-129373068	129372978-129373080
AK237231	chr15	-	129513721-129513823	129515410-129515948	129515413-129515948
AK231819	chr14	+	12961206-12962073;12961206-12962073;12961206-12962085	12958935-12959029;12958938-12959029;12958934-12959029	12958935-12959341;12958938-12959341;12958934-12959341
AK231819	chr14	+	12961206-12962073;12961206-12962073;12961206-12962085	12958935-12959029;12958938-12959029;12958934-12959029	12958935-12959374;12958938-12959374;12958934-12959374
AK232101	chr15	+	129659954-129660105	129653767-129653926	129653767-129653882
AK349990	chr7	-	129748753-129748825	129751176-129751324	129751202-129751324
AK351467	chr15	-	129770011-129770152	129773727-129773819	129771470-129773819
AK351467	chr15	-	129770011-129770152	129773727-129773819	129772699-129773819
AK346085	chr14	+	129785533-129785640	129776688-129776724	129776688-129785408
AB231334	chr12	-	12980432-12980619	12980867-12980989	12980774-12980989
DQ157553	chr14	-	129827417-129827524	129828226-129828330	129828221-129828330
DQ157553	chr14	-	129828226-129828330	129829964-129830062	129829952-129830062
AK347200	chr14	-	129856725-129856832	129858556-129858660	129858586-129858660
AB231334	chr12	-	12986408-12986505	12988046-12988237	12988040-12988237
AK344318	chr2	-	130188646-130188725	130188973-130189031	130188976-130189031
AK235150	chr15	+	130365565-130365691	130364207-130364326	130364207-130364316
AK234081	chr14	-	130367432-130367560	130374166-130374292	130369065-130374292
AK349993	chr2	+	130416203-130416385	130415021-130415122	130415021-130415114
AK237401	chr7	+	130419218-130419420;130419218-130419670	130417628-130417685;130417628-130417685	130417628-130418212;130417628-130418212
AK344701	chr2	-	130436167-130436339	130439655-130439883	130439638-130439883
AK344701	chr2	-	130448041-130448221	130451172-130451231	130450125-130451231
AK234828	chr7	-	130457674-130457814	130460159-130460332	130459093-130460332
AK234828	chr7	-	130473734-130473912	130480420-130480468	130480429-130480468
AK346081	chr15	-	130492964-130493349	130500849-130501103	130498290-130501103
AK234828	chr7	+	130601173-130601313	130598700-130598873	130598700-130599939
AY609799	chr15	+	130839959-130840066	130837337-130837362	130837337-130838047
AY609799	chr15	+	130842493-130842616	130839959-130840066	130839959-130841839
AY609799	chr15	+	130842493-130842616	130839959-130840066	130839959-130842315
AY609799	chr15	+	130845565-130845928	130842797-130842866	130842797-130844814
AY609411	chr2	+	13085710-13085835	13084327-13084476	13084327-13084495
AY609411	chr2	+	13085967-13086086;13085967-13086086	13085708-13085835;13085710-13085835	13085708-13085822;13085710-13085822
AK231525	chr6	+	13119705-13119708	13118154-13118332	13118154-13119544
AK231733	chr15	-	131223100-131223315	131224205-131224373	131224103-131224373
AK233903	chr2	-	13132312-13132396;13132314-13132396	13135254-13135399;13135254-13135425	13135015-13135399;13135015-13135425
AK352296	chr7	+	131586053-131586182	131580159-131580285	131580159-131581632
AK352296	chr7	+	131586053-131586182	131580159-131580285	131580159-131583895
AK347247	chr2	-	131624644-131624760	131630437-131630602	131630434-131630602
AK240039	chr6	+	13167949-13168142	13165426-13165544	13165426-13165534
AY609885	chr6	+	13167751-13167831	13165439-13165544	13165439-13165534
AY609727	chr1	-	131680828-131681011	131687173-131687382	131682264-131687382
AK232469	chr2	-	13168336-13168615;13168342-13168615;13168469-13168615	13168804-13168898;13168804-13168898;13168804-13168898	13168800-13168898;13168800-13168898;13168800-13168898
AY609727	chr1	-	131687173-131687382	131689200-131689394	131689292-131689394
AY609585	chr13	+	131802075-131802610	131798456-131798558	131798456-131800844
AK350834	chr7	-	131840104-131840452	131840572-131840699	131840575-131840699
AK239638	chr15	+	131895606-131895663	131894089-131894159	131894089-131894132
AK239638	chr15	+	131895606-131895663	131894089-131894159	131894089-131894155
AY609828	chr1	+	132017410-132017605	132011130-132011348	132011130-132011342
AK235212	chr15	-	132060760-132060888	132063652-132063733	132061290-132063733
AK347828	chr15	+	132108324-132108530	132102715-132102930	132102715-132108122
AK230511	chr4	+	132112268-132112361;132112268-132112361	132106897-132106961;132106928-132106961	132106897-132106946;132106928-132106946
AK230511	chr4	+	132112268-132112361;132112268-132112361	132106897-132106961;132106928-132106961	132106897-132106966;132106928-132106966
AK230511	chr4	+	132112268-132112361;132112268-132112361	132106897-132106961;132106928-132106961	132106897-132107602;132106928-132107602
FJ460593	chr15	+	132118236-132118454	132114359-132114490	132114359-132114431
FJ460593	chr15	+	132118236-132118454	132114359-132114490	132114359-132117463
FJ460593	chr15	+	132118236-132118454	132114359-132114490	132114359-132117473
AK230511	chr4	+	132146100-132146176	132139394-132139514	132139394-132145340
AK346434	chr9	+	132247799-132247972	132246621-132247200	132246621-132247263
AK345054	chr4	-	131960-132106	132256-132340	132261-132340
AF547266	chr1	-	132323815-132323970	132325117-132325275	132324599-132325275
AY610034	chr1	-	132452669-132452734	132462015-132462133	132453189-132462133
AF228059	chr9	+	132465110-132465295	132464322-132464340	132464322-132464609
AK231801	chr1	-	132684931-132685173;132684570-132685173;132685108-132685173;132684683-132685173;132684616-132685173;132685055-132685173;132685059-132685173	132686178-132686205;132686178-132686205;132686178-132686205;132686178-132686205;132686178-132686205;132686178-132686205;132686178-132686205	132685464-132686205;132685464-132686205;132685464-132686205;132685464-132686205;132685464-132686205;132685464-132686205;132685464-132686205
AK231801	chr1	-	132684931-132685173;132684570-132685173;132685108-132685173;132684683-132685173;132684616-132685173;132685055-132685173;132685059-132685173	132686178-132686205;132686178-132686205;132686178-132686205;132686178-132686205;132686178-132686205;132686178-132686205;132686178-132686205	132686156-132686205;132686156-132686205;132686156-132686205;132686156-132686205;132686156-132686205;132686156-132686205;132686156-132686205
AK231801	chr1	-	132686773-132687048;132686773-132687048;132686773-132687048;132686773-132687048	132690749-132690843;132690749-132690844;132690749-132690831;132690749-132690815	132689871-132690843;132689871-132690844;132689871-132690831;132689871-132690815
AK231801	chr1	+	132893749-132894024;132893749-132894024;132893749-132894024;132893749-132894024	132889952-132890047;132889953-132890047;132889965-132890047;132889981-132890047	132889952-132890925;132889953-132890925;132889965-132890925;132889981-132890925
AK231801	chr1	+	132895624-132896227;132895624-132896114;132895624-132895742;132895624-132895868;132895624-132896181;132895624-132895688;132895624-132895738	132894592-132894619;132894592-132894619;132894592-132894619;132894592-132894619;132894592-132894619;132894592-132894619;132894592-132894619	132894592-132894641;132894592-132894641;132894592-132894641;132894592-132894641;132894592-132894641;132894592-132894641;132894592-132894641
AK231801	chr1	+	132895624-132896227;132895624-132896114;132895624-132895742;132895624-132895868;132895624-132896181;132895624-132895688;132895624-132895738	132894592-132894619;132894592-132894619;132894592-132894619;132894592-132894619;132894592-132894619;132894592-132894619;132894592-132894619	132894592-132895333;132894592-132895333;132894592-132895333;132894592-132895333;132894592-132895333;132894592-132895333;132894592-132895333
AK232134	chr2	-	13291258-13291441	13291597-13291678	13291612-13291678
AK232134	chr2	-	13295126-13295230	13295666-13295791	13295664-13295791
AK346640	chr7	-	132996609-132996632	132998124-132998247	132998173-132998247
AK232469	chr2	-	13340276-13340555;13340282-13340555;13340409-13340555	13340744-13340838;13340744-13340838;13340744-13340838	13340740-13340838;13340740-13340838;13340740-13340838
AK348481	chr6	-	13346618-13346722	13346805-13346917	13346813-13346917
AK348481	chr6	-	13349974-13350046	13350128-13350168	13350139-13350168
AK236235	chr2	+	13358723-13358818	13357967-13358106	13357967-13358275
AK236235	chr2	+	13358723-13358818	13357967-13358106	13357967-13358301
AK238467	chr6	+	13362940-13363050	13362641-13362741	13362641-13362751
AK238467	chr6	+	13364646-13364946	13364447-13364571	13364447-13364566
AK235613	chr7	+	135548-135607	133675-133736	133675-134954
AY609821	chr6	-	13374813-13374897	13375061-13375197	13375035-13375197
AK346060	chr1	-	133834192-133834334	133834469-133834520	133834431-133834520
AK233997	chr1	-	133842341-133842449;133842341-133842449;133842341-133842449	133843067-133843134;133843067-133843127;133843067-133843136	133842951-133843134;133842951-133843127;133842951-133843136
AK351677	chr15	+	133859895-133860002	133858133-133858221	133858133-133858611
AK351677	chr15	+	133859895-133860002	133858133-133858221	133858133-133859024
AK351677	chr15	+	133859895-133860002	133858133-133858221	133858133-133859029
AK347166	chr15	+	133862021-133862127	133861598-133861744	133861598-133861750
AK345290	chr2	-	134029448-134029601	134030754-134030855	134029863-134030855
AK346889	chr1	-	134030482-134030666	134031237-134031357	134031105-134031357
AK347166	chr15	+	134038085-134038186	134037763-134037873	134037763-134037947
AK232437	chr2	+	13409134-13409223	13405837-13405929	13405837-13408887
AK346889	chr1	+	134115745-134115929	134115054-134115174	134115054-134115306
AK232437	chr2	+	13412769-13412890	13411963-13412099	13411963-13412028
AK237095	chr2	+	13418523-13418575	13417427-13417483	13417427-13418160
AK235485	chr4	-	134256986-134257214	134262989-134263089	134262986-134263089
AY609511	chr14	-	134266631-134267446;134266751-134267446;134266795-134267446;134267331-134267446	134267749-134267855;134267749-134267855;134267749-134267855;134267749-134267855	134267737-134267855;134267737-134267855;134267737-134267855;134267737-134267855
AY609511	chr14	-	134295384-134295471;134295409-134295471	134296005-134296249;134296005-134296249	134296056-134296249;134296056-134296249
AK239617	chr1	+	134378604-134378663	134378212-134378383	134378212-134378428
AK235228	chr14	-	135063010-135063396;135062828-135063396	135063706-135063871;135063706-135063871	135063687-135063871;135063687-135063871
AK347096	chr1	-	135096719-135097229;135096264-135097229;135096269-135097229	135100875-135101274;135100875-135101447;135100875-135101447	135101134-135101274;135101134-135101447;135101134-135101447
AY609484	chr1	+	135138894-135138999;135138894-135138999	135138620-135138802;135138638-135138802	135138620-135138651;135138638-135138651
AY609458	chr1	-	135153776-135153934	135163589-135163706	135158122-135163706
AY609458	chr1	-	135153776-135153934	135163589-135163706	135159088-135163706
AY610067	chr13	-	135194849-135195055;135194849-135195055	135195868-135195953;135195868-135195977	135195305-135195953;135195305-135195977
AK236005	chr1	+	135369225-135369342	135364309-135364353	135364309-135368483
AK236005	chr1	+	135382955-135383063	135380806-135380874	135380806-135380876
AK235287	chr14	-	135436285-135436383	135442682-135442778	135436729-135442778
AK235287	chr14	-	135436285-135436383	135442682-135442778	135440636-135442778
AK235287	chr14	-	135442682-135442778	135449827-135450057	135447072-135450057
AY609736	chr7	-	135602309-135602393	135604436-135604559	135604429-135604559
AY609736	chr7	-	135602309-135602393	135604436-135604559	135604506-135604559
AK344522	chr7	-	135602309-135602393	135604079-135604562	135604506-135604562
AK346538	chr4	+	135629610-135630114	135623175-135623373	135623175-135623387
AK346538	chr4	+	135629610-135630114	135623175-135623373	135623175-135628845
AK346538	chr4	-	135669017-135669521	135675757-135675955	135670286-135675955
AK348270	chr14	-	135673001-135673124	135673475-135673653	135673481-135673653
AK346538	chr4	-	135675757-135675955;135673680-135675955	135676575-135676882;135676575-135676862	135676169-135676882;135676169-135676862
AK351238	chr7	-	135688292-135688375;135688247-135688375;135688273-135688375	135690144-135690275;135690144-135690275;135690144-135690275	135689217-135690275;135689217-135690275;135689217-135690275
AK351238	chr7	-	135688292-135688375;135688247-135688375;135688273-135688375	135690144-135690275;135690144-135690275;135690144-135690275	135689220-135690275;135689220-135690275;135689220-135690275
AK238414	chr9	-	1356572-1356694	1356957-1357045	1356960-1357045
AK234472	chr7	+	135915493-135915611	135911708-135911822	135911708-135915410
AK236633	chr2	-	136064856-136067262	136074563-136074675	136074527-136074675
AK236633	chr2	-	136076170-136076276;136076170-136076276	136078664-136078707;136078664-136078738	136077564-136078707;136077564-136078738
AK236768	chr2	-	136081200-136081339	136088276-136088374	136085738-136088374
AK233656	chr5	-	13659885-13659965;13659884-13659965	13660170-13660279;13660170-13660279	13660092-13660279;13660092-13660279
AK233656	chr5	-	13660170-13660279;13660170-13660279	13669259-13669307;13669259-13669308	13669262-13669307;13669262-13669308
AK238414	chr9	-	1367285-1367426	1369067-1369202	1367917-1369202
AK240186	chr1	-	136952343-136952513	136954243-136954293	136954182-136954293
AK240186	chr1	-	136954868-136954894	136955069-136955239	136955021-136955239
AK345154	chr1	+	137071880-137072067	137071469-137071719	137071469-137071523
AK238259	chr1	-	137367132-137367228;137366750-137367228	137368636-137368772;137368636-137368772	137368637-137368772;137368637-137368772
AK238259	chr1	-	137368636-137368772	137368977-137369070	137368923-137369070
AK238259	chr1	-	137567443-137567579	137567784-137567879	137567730-137567879
AK237685	chr1	+	137646144-137646230	137645385-137645442	137645385-137645446
AK230923	chr1	-	137756338-137756370	137757968-137758080	137757971-137758080
AK230923	chr1	-	137758582-137758654	137758804-137758877	137758808-137758877
AY680670	chr5	-	13787635-13788824;13787635-13788824;13787639-13788824;13788520-13788824;13787844-13788824;13788038-13788824;13788799-13788824;13787988-13788824;13787845-13788824;13787893-13788824;13788183-13788824;13788598-13788824;13788802-13788824;13788775-13788824;13788632-13788824;13788791-13788824;13788781-13788824;13788796-13788824	13789083-13789232;13789083-13789231;13789083-13789231;13789083-13789231;13789083-13789231;13789083-13789174;13789083-13789231;13789083-13789231;13789083-13789231;13789083-13789231;13789083-13789231;13789083-13789231;13789083-13789105;13789083-13789189;13789083-13789231;13789083-13789231;13789083-13789101;13789083-13789105	13789086-13789232;13789086-13789231;13789086-13789231;13789086-13789231;13789086-13789231;13789086-13789174;13789086-13789231;13789086-13789231;13789086-13789231;13789086-13789231;13789086-13789231;13789086-13789231;13789086-13789105;13789086-13789189;13789086-13789231;13789086-13789231;13789086-13789101;13789086-13789105
AY680673	chr5	-	13789383-13789603;13789381-13789603;13789381-13789603;13789381-13789603;13789414-13789603	13791652-13791745;13791652-13791726;13791652-13791749;13791652-13791748;13791652-13791746	13790947-13791745;13790947-13791726;13790947-13791749;13790947-13791748;13790947-13791746
AK232814	chr14	-	137929304-137929459	137930788-137930874	137930776-137930874
AK236082	chr6	-	137662-137772	141253-141378	138035-141378
AK238871	chr14	+	138438580-138439268	138435868-138435957	138435868-138437254
AK238871	chr14	+	138438580-138439268	138435868-138435957	138435868-138437284
AK234583	chr14	+	138528208-138528669;138528208-138528924	138526292-138526387;138526292-138526387	138526292-138526361;138526292-138526361
AK236418	chr14	-	138662024-138662125	138662213-138662279	138662205-138662279
AK236418	chr14	-	138663604-138663789	138663873-138663947	138663869-138663947
AK238414	chr9	-	1387603-1387678	1388662-1388723	1388042-1388723
AK237285	chr14	+	138904229-138904683	138899297-138899506	138899297-138900831
AY680670	chr5	-	13897490-13898652;13897491-13898652;13898348-13898652;13897866-13898652;13898627-13898652;13897816-13898652;13897491-13898652;13897673-13898652;13897637-13898652;13897495-13898652;13897498-13898652;13897672-13898652;13897721-13898652;13898012-13898652;13898426-13898652;13898630-13898652;13898603-13898652;13898460-13898652;13898619-13898652;13898609-13898652;13898624-13898652	13898914-13899062;13898914-13899062;13898914-13899062;13898914-13899005;13898914-13899062;13898914-13899062;13898914-13899063;13898914-13899062;13898914-13899063;13898914-13899062;13898914-13899063;13898914-13899063;13898914-13899062;13898914-13899062;13898914-13899062;13898914-13898936;13898914-13899020;13898914-13899062;13898914-13899062;13898914-13898932;13898914-13898936	13898911-13899062;13898911-13899062;13898911-13899062;13898911-13899005;13898911-13899062;13898911-13899062;13898911-13899063;13898911-13899062;13898911-13899063;13898911-13899062;13898911-13899063;13898911-13899063;13898911-13899062;13898911-13899062;13898911-13899062;13898911-13898936;13898911-13899020;13898911-13899062;13898911-13899062;13898911-13898932;13898911-13898936
AK236259	chr17	-	13919369-13919493	13919763-13919846	13919642-13919846
AK234244	chr2	+	13952339-13953856	13951032-13951288	13951032-13952149
AY610374	chr9	+	141314-141488;141314-141488	139587-140425;140253-140425	139587-140697;140253-140697
AK236082	chr6	-	137662-137772	141253-141378	139603-141378
AK232706	chr2	+	13971056-13971223	13970410-13970536	13970410-13970671
AK232706	chr2	+	13972469-13972650;13972469-13972650	13971987-13972160;13972042-13972160	13971987-13972043;13972042-13972043
AK346377	chr2	+	13972469-13972650	13971987-13972043	13971987-13972130
AK232706	chr2	+	13972469-13972650;13972469-13972650	13971987-13972160;13972042-13972160	13971987-13972130;13972042-13972130
AK346377	chr2	+	13972469-13972650	13971987-13972043	13971987-13972165
AK232706	chr2	+	13972469-13972650;13972469-13972650	13971987-13972160;13972042-13972160	13971987-13972165;13972042-13972165
AK346377	chr2	+	13972469-13972650	13971987-13972043	13971987-13972176
AK232706	chr2	+	13972469-13972650;13972469-13972650	13971987-13972160;13972042-13972160	13971987-13972176;13972042-13972176
AK344087	chr2	-	139845961-139846122	139851560-139851660	139846262-139851660
AK236488	chr2	+	139871586-139871666	139870772-139870834	139870772-139870878
AK236082	chr6	-	137662-137772	141253-141378	139910-141378
AK233192	chr5	+	14072409-14072590	14070710-14071666	14070710-14070788
AK234266	chr10	-	14093111-14093222	14095174-14095291	14094041-14095291
AK344057	chr13	-	140990158-140990261	140990411-140990464	140990458-140990464
AK346377	chr2	-	14099336-14099517	14099943-14099999	14099810-14099999
AK232706	chr2	-	14099336-14099517;14099336-14099517	14099826-14099999;14099826-14099944	14099810-14099999;14099810-14099944
AK346377	chr2	-	14099336-14099517	14099943-14099999	14099821-14099999
AK232706	chr2	-	14099336-14099517;14099336-14099517	14099826-14099999;14099826-14099944	14099821-14099999;14099821-14099944
AK346377	chr2	-	14099336-14099517	14099943-14099999	14099856-14099999
AK232706	chr2	-	14099336-14099517;14099336-14099517	14099826-14099999;14099826-14099944	14099856-14099999;14099856-14099944
AK232706	chr2	-	14099336-14099517;14099336-14099517	14099826-14099999;14099826-14099944	14099943-14099999;14099943-14099944
AK232706	chr2	-	14100763-14100930	14101450-14101576	14101315-14101576
AK234132	chr14	+	141056975-141057089	141054673-141054758	141054673-141054754
AK234244	chr2	-	14118054-14119633	14120684-14120940	14119823-14120940
AK236474	chr2	+	14134471-14136177	14127946-14128041	14127946-14129678
AK231307	chr14	-	142096399-142096950;142096402-142096950	142100046-142100144;142100046-142100144	142097566-142100144;142097566-142100144
DQ853415	chr10	+	14211901-14211999	14210271-14210491	14210271-14211660
AK231307	chr14	-	142112416-142112512	142114024-142114107	142112806-142114107
AK232537	chr14	+	142136553-142136727	142134187-142134374	142134187-142134416
AK234257	chr14	-	14217405-14217481;14217405-14217481	14223957-14224049;14223957-14224041	14219220-14224049;14219220-14224041
AK239116	chr15	-	14220274-14220331	14222245-14222420	14220629-14222420
AY610386	chr2	+	14236105-14236443;14236105-14236348	14235216-14235377;14235216-14235377	14235216-14235782;14235216-14235782
AK234257	chr14	-	14233718-14233827;14233718-14233827	14238956-14239103;14238956-14239109	14238912-14239103;14238912-14239109
AK234257	chr14	-	14233718-14233827;14233718-14233827	14238956-14239103;14238956-14239109	14238918-14239103;14238918-14239109
DQ853415	chr10	-	14242567-14242781	14245346-14245486	14245348-14245486
AK233279	chr7	-	1424178-1424322	1425871-1426026	1425245-1426026
AK346110	chr12	-	1427950-1427975	1428348-1428489	1428364-1428489
AK239116	chr15	+	14299050-14299107	14296961-14297136	14296961-14298752
AY609949	chr1	+	14320001-14320164	14319294-14319477	14319294-14319350
AK343501	chr2	-	1433016-1433087;1433016-1433087	1433829-1433891;1433829-1433942	1433833-1433891;1433833-1433942
AK240061	chr1	-	143508300-143509366	143513755-143513852	143511022-143513852
AK240061	chr1	+	143619756-143620828	143615270-143615367	143615270-143618100
DQ853415	chr10	-	14366198-14366296	14367706-14367926	14366537-14367926
AK240061	chr1	+	143810534-143811606	143806049-143806146	143806049-143808879
AK234533	chr15	+	14426592-14426620	14422377-14422482	14422377-14422429
AY609929	chr7	-	14557350-14557538	14562941-14563061	14562909-14563061
AY609929	chr7	-	14570088-14570241;14570128-14570241	14570620-14570763;14570620-14570741	14570318-14570763;14570318-14570741
AK343501	chr2	-	1457982-1458036	1458830-1458940	1458865-1458940
AK231146	chr2	+	14606792-14606934	14599511-14599551	14599511-14601292
Z81307	chr12	-	14600793-14600860	14601070-14601182	14601067-14601182
EF194143	chr1	+	146049901-146050120	146047194-146047327	146047194-146047542
EF576923	chr1	+	146049901-146050120	146047391-146047530	146047391-146047542
AK235592	chr3	+	14619371-14619537	14616341-14616529	14616341-14618642
AK232843	chr5	-	14628538-14628644	14629132-14629365	14629162-14629365
AY609618	chr14	+	146357424-146357596	146351458-146351659	146351458-146356603
AY609618	chr14	+	146364572-146364611	146361807-146361859	146361807-146363640
Z81307	chr12	-	14647571-14647638	14647848-14647960	14647845-14647960
AK350005	chr2	-	145434-145620	147683-147752	146949-147752
AK232066	chr1	+	147169604-147169734	147167474-147167535	147167474-147167512
AK344100	chr4	-	14793574-14793644	14797859-14797935	14797863-14797935
AK235592	chr3	+	14804245-14804411	14801210-14801400	14801210-14803516
AK346148	chr14	-	148118082-148118225;148118114-148118225	148120445-148120832;148120445-148120741	148120132-148120832;148120132-148120741
AK232506	chr14	-	148133987-148134128	148134621-148134808	148134612-148134808
AK232506	chr14	-	148137880-148138056	148139839-148139999	148139752-148139999
AK231290	chr14	-	148438510-148438576;148438510-148438576	148439600-148439709;148439600-148439726	148439450-148439709;148439450-148439726
AK232518	chr14	+	148482449-148482646;148482449-148482646;148482449-148482646	148480838-148481011;148480890-148481011;148480910-148481011	148480838-148481302;148480890-148481302;148480910-148481302
AK232518	chr14	+	148492641-148492801	148491067-148491134	148491067-148491304
AK232508	chr14	+	148499019-148499089	148497778-148497846	148497778-148497852
AK234494	chr1	+	149351399-149351443	149348093-149348212	149348093-149349883
EF567018	chr2	-	149437-149559	149730-149862	149668-149862
AY609601	chr10	-	15054088-15054169	15056940-15057054	15056807-15057054
AK236899	chrX	-	15109731-15109859	15113216-15113325	15112956-15113325
AK345225	chr3	+	15149548-15149602	15149320-15149365	15149320-15149362
AK345225	chr3	+	15153094-15153177	15152567-15152761	15152567-15152998
AY610420	chr1	-	151649052-151649389;151649052-151649389	151658715-151658764;151658715-151658783	151658527-151658764;151658527-151658783
AY609601	chr10	-	15208146-15208227	15210865-15210976	15210878-15210976
AK345823	chr5	-	15253670-15253730;15253670-15253730	15254604-15254880;15254604-15254908	15253992-15254880;15253992-15254908
AK345823	chr5	-	15253670-15253730;15253670-15253730	15254604-15254880;15254604-15254908	15254401-15254880;15254401-15254908
AK345823	chr5	-	15253670-15253730;15253670-15253730	15254604-15254880;15254604-15254908	15254609-15254880;15254609-15254908
AY609601	chr10	-	15255667-15255779;15255667-15255779	15257426-15257653;15257426-15257696	15255997-15257653;15255997-15257696
AY610073	chr11	-	15264797-15264937;15264799-15264937	15266852-15267010;15266852-15267010	15266856-15267010;15266856-15267010
AK349994	chr1	-	153389243-153389298	153395894-153396034	153395680-153396034
AK234617	chr3	+	15340576-15340666	15340031-15340194	15340031-15340199
AY610017	chr3	-	15360549-15360645	15362704-15362786	15362708-15362786
AK239991	chrX	-	15376967-15377050	15382925-15383149	15382525-15383149
AK345823	chr5	+	15384767-15384827;15384767-15384827	15383588-15383893;15383617-15383893	15383588-15383888;15383617-15383888
AK345823	chr5	+	15384767-15384827;15384767-15384827	15383588-15383893;15383617-15383893	15383588-15384096;15383617-15384096
AK345823	chr5	+	15384767-15384827;15384767-15384827	15383588-15383893;15383617-15383893	15383588-15384505;15383617-15384505
AK345823	chr5	+	15384767-15384827;15384767-15384827	15383588-15383893;15383617-15383893	15383588-15384697;15383617-15384697
AK348339	chr3	-	15470544-15470683	15471423-15471524	15471194-15471524
AK348339	chr3	-	15470544-15470683	15471423-15471524	15471376-15471524
AK231950	chr6	+	155151-155445	154867-154983	154867-154941
AK231162	chr4	-	15563827-15563975	15569745-15569795	15567691-15569795
AK352256	chr12	-	15645802-15645934	15646908-15647016	15646685-15647016
AY553928	chr18	-	15667207-15667261	15675536-15675638	15675527-15675638
AK239881	chr2	-	156778-156891	157001-157099	157019-157099
AK232329	chr1	-	157044143-157044284	157045763-157045927	157045819-157045927
AY609822	chr1	+	157214277-157214311	157210178-157210207	157210178-157210211
AK239881	chr2	-	157001-157099;157001-157099	157625-157673;157625-157672	157226-157673;157226-157672
AK239881	chr2	-	157001-157099;157001-157099	157625-157673;157625-157672	157508-157673;157508-157672
AK236544	chr18	-	15754804-15754913	15764422-15764510	15759909-15764510
AK239881	chr2	-	157625-157673;157625-157673	158329-158450;158329-158452	157757-158450;157757-158452
AK348159	chr3	-	15821481-15821582	15822042-15822171	15822040-15822171
AK347802	chr3	-	15828568-15828712;15828624-15828712	15829565-15829719;15829565-15829719	15829551-15829719;15829551-15829719
AK239881	chr2	-	157625-157673;157625-157673	158329-158450;158329-158452	158326-158450;158326-158452
AK235127	chr3	-	15867049-15867249;15867081-15867249	15867520-15867674;15867520-15867674	15867543-15867674;15867543-15867674
AK235127	chr3	-	15876187-15876261;15876187-15876261	15877687-15877915;15877687-15877907	15877689-15877915;15877689-15877907
AK233937	chr3	+	15893566-15894028;15893566-15894034;15893566-15893714	15892294-15892403;15892294-15892403;15892294-15892403	15892294-15893351;15892294-15893351;15892294-15893351
AK239358	chr10	+	15925834-15925968	15917648-15917800	15917648-15919020
AK239329	chr1	-	15921512-15921617	15924427-15924522	15924070-15924522
AK233568	chr3	-	15927622-15927720	15927968-15928078	15927819-15928078
AK233568	chr3	-	15927968-15928078	15929544-15929681	15929548-15929681
AK238501	chr1	+	15954487-15954607	15951736-15951812	15951736-15953244
AK232634	chr3	+	15986655-15987845	15981845-15982302	15981845-15983693
AK348736	chr3	-	1599270-1599340	1601135-1601263	1600511-1601263
GU373713	chr5	+	16042108-16042356	16041104-16041343	16041104-16041384
AK350242	chr3	+	16106647-16106701	16106410-16106527	16106410-16106537
AK232634	chr3	-	16190445-16191627	16195980-16196437	16194589-16196437
AK350242	chr3	-	16260491-16260545	16260665-16260782	16260655-16260782
AK350242	chr3	-	16261383-16261504	16262564-16262699	16262631-16262699
AY610467	chr4	-	1632104-1632230	1633512-1633610	1632495-1633610
AY610467	chr4	-	1632104-1632230	1633512-1633610	1633020-1633610
AK234599	chr12	+	16367934-16368127	16367160-16367287	16367160-16367200
AK230948	chr1	-	164933360-164933502	164941828-164941945	164938919-164941945
DQ013284	chr3	+	16515392-16515448	16512141-16512230	16512141-16512227
DQ013284	chr3	+	16518584-16518670	16518410-16518489	16518410-16518497
AK347109	chr3	+	16562085-16562177;16562085-16562177;16562085-16562177	16561160-16561254;16561196-16561254;16561238-16561254	16561160-16561381;16561196-16561381;16561238-16561381
AK347109	chr3	+	16562085-16562177;16562085-16562177;16562085-16562177	16561160-16561254;16561196-16561254;16561238-16561254	16561160-16561518;16561196-16561518;16561238-16561518
AK347109	chr3	+	16562716-16562820	16562437-16562512	16562437-16562631
AK347109	chr3	+	16563801-16563849	16562916-16562994	16562916-16563054
AK347109	chr3	+	16563801-16563849	16562916-16562994	16562916-16563070
AK347109	chr3	+	16563940-16564133;16563940-16564136	16563801-16563849;16563801-16563849	16563801-16563862;16563801-16563862
AK345956	chr1	-	16565065-16565221	16569144-16569273	16565344-16569273
AK233411	chr3	-	16635424-16635588	16635675-16635779	16635679-16635779
AK343493	chr3	+	16653982-16654081	16653307-16653478	16653307-16653534
AK234268	chr3	-	16681739-16681855	16682113-16682168	16681963-16682168
AK239799	chr11	-	1673385-1673504	1677055-1677129	1677053-1677129
AK350870	chr2	-	16815099-16815241	16817386-16817527	16817389-16817527
AK349544	chr5	-	16850365-16851689	16852024-16852196	16852000-16852196
AK349544	chr5	-	16850365-16851689	16852024-16852196	16852030-16852196
AK235599	chr12	-	16921029-16921202	16921380-16921504	16921395-16921504
AK235599	chr12	-	16921646-16921713	16922034-16922167	16922037-16922167
AK232651	chr1	-	169285427-169286094	169289162-169289618	169287682-169289618
AK232651	chr1	-	169285427-169286094	169289162-169289618	169287893-169289618
AK349123	chr12	+	16959661-16960227	16957646-16958157	16957646-16957997
AK349544	chr5	+	16982434-16982583	16975722-16975907	16975722-16976327
AK349544	chr5	+	16982434-16982583	16975722-16975907	16975722-16981035
AK349544	chr5	+	16984400-16985038	16983893-16984065	16983893-16984059
AK349544	chr5	+	16984400-16985038	16983893-16984065	16983893-16984074
HM046503	chr12	-	160706-160807	169975-170050	169844-170050
AK351821	chr10	+	17023089-17023200	17021185-17022050	17021185-17022068
AK351821	chr10	+	17023089-17023200	17021185-17022050	17021185-17022107
AY610437	chr12	+	17066847-17067076	17064655-17064766	17064655-17065402
AK345834	chr5	-	17065739-17065999	17066119-17066203	17066115-17066203
AK231823	chr10	-	1709507-1709807	1711029-1711175	1710821-1711175
AK239465	chr1	-	171647481-171647652	171649367-171649424	171649348-171649424
AK343901	chr1	+	171698941-171699055	171697060-171697172	171697060-171697181
AK232514	chr1	-	17162279-17162563	17172357-17172526	17172310-17172526
AK233080	chr12	+	17177887-17178067	17177379-17177592	17177379-17177801
AK233080	chr12	+	17180468-17181061;17180468-17180621	17178902-17179084;17178902-17179084	17178902-17178971;17178902-17178971
AK230564	chr5	+	17204475-17204513;17204475-17204513;17204475-17204513	17203823-17204006;17203866-17204006;17203929-17204006	17203823-17203950;17203866-17203950;17203929-17203950
AK230564	chr5	+	17204475-17204513;17204475-17204513;17204475-17204513	17203823-17204006;17203866-17204006;17203929-17204006	17203823-17204014;17203866-17204014;17203929-17204014
AK230564	chr5	+	17207922-17208391;17207922-17208397	17205098-17205526;17205098-17205526	17205098-17205450;17205098-17205450
AK235353	chr5	+	1724492-1724586;1724492-1724586	1722680-1722759;1722714-1722759	1722680-1723336;1722714-1723336
AK234239	chr5	+	17229504-17229596	17227592-17227678	17227592-17227673
AK238034	chr5	+	17233483-17233535	17232513-17232551	17232513-17232535
AY609789	chr1	+	172604363-172604587	172599744-172600138	172599744-172600313
AK232920	chr5	+	17268249-17268418;17268249-17268418	17267555-17267702;17267593-17267702	17267555-17267951;17267593-17267951
AY609508	chr1	+	17381657-17381704	17380823-17380949	17380823-17381032
AK233382	chr8	+	178019-178932;178019-178146	174550-174631;174550-174631	174550-174610;174550-174610
AY609574	chr9	-	17528438-17528552	17530841-17530894	17529912-17530894
AK235833	chr12	+	17643003-17643131	17642594-17642731	17642594-17642620
AK235833	chr12	+	17653829-17654065;17653829-17654066	17652955-17653097;17652955-17653097	17652955-17653603;17652955-17653603
AK231506	chr12	-	17686470-17686615;17686470-17686615	17686830-17686887;17686830-17686922	17686825-17686887;17686825-17686922
AK233131	chr12	-	17733157-17733269;17733157-17733269;17733157-17733269	17733578-17733636;17733578-17733850;17733578-17733865	17733595-17733636;17733595-17733850;17733595-17733865
AK238714	chr13	+	17751891-17752124	17743866-17743894	17743866-17743897
AK237997	chr1	+	177559749-177560078	177558417-177558651	177558417-177558647
AY610031	chr1	+	177603761-177603850	177601110-177601194	177601110-177601182
AY610031	chr1	+	177603761-177603850	177601110-177601194	177601110-177601499
AK233131	chr12	-	17773368-17773454;17773368-17773454	17773926-17774052;17773926-17774054	17773929-17774052;17773929-17774054
AK237997	chr1	+	177795019-177795348	177793687-177793921	177793687-177793917
AK235335	chr12	-	17807260-17807557	17811325-17811526	17811336-17811526
AK235335	chr12	-	17813726-17813762	17813989-17814216	17814151-17814216
AK233026	chr12	-	17816790-17816921	17817174-17817388	17817056-17817388
AK233026	chr12	-	17816790-17816921	17817174-17817388	17817335-17817388
AK233026	chr12	-	17817174-17817388;17817174-17817388	17818285-17818373;17818285-17818992	17818868-17818373;17818868-17818992
AK231400	chr11	-	17822778-17822864	17826126-17826211	17825179-17826211
DQ470570	chr12	-	17951423-17951535	17952057-17952099	17951843-17952099
DQ470570	chr12	-	17952057-17952099	17955186-17955398	17955189-17955398
AK238637	chr5	+	17966998-17967114;17966998-17967114	17966379-17966452;17966380-17966452	17966379-17966909;17966380-17966909
AK238637	chr5	+	17969494-17969649	17968367-17968441	17968367-17968874
DQ470570	chr12	-	17969809-17969904	17977899-17978000	17977900-17978000
AK347733	chr16	+	18026963-18027044	18023024-18023193	18023024-18023156
AK347733	chr16	+	18026963-18027044	18023024-18023193	18023024-18024172
AY610198	chr16	+	18053730-18053773	18051988-18052099	18051988-18052095
AK232779	chr16	-	18118846-18118944	18122687-18122836	18119479-18122836
AK350103	chr4	-	178400-178604	181261-181391	181229-181391
AK232779	chr16	-	18144528-18144712	18145724-18145809	18144982-18145809
AK232779	chr16	-	18145724-18145809	18154460-18154622	18151341-18154622
AF135122	chr12	+	18155610-18155747	18154003-18154040	18154003-18154796
AY609933	chr2	-	1812460-1812609	1816085-1816245	1816083-1816245
AK351944	chr12	+	18180655-18180706	18176019-18176189	18176019-18176197
DQ470570	chr12	-	18246758-18246840	18247962-18248074	18247057-18248074
DQ470570	chr12	-	18248382-18248424	18251511-18251723	18251514-18251723
AK349572	chr13	+	18299546-18299644	18294150-18294206	18294150-18299382
AK349572	chr13	+	18304446-18304593	18302203-18302286	18302203-18303947
AK349572	chr13	+	18319294-18319422	18316720-18316898	18316720-18316880
AK347205	chr5	-	18324598-18324635	18325614-18325677	18325546-18325677
HM046503	chr12	-	182869-182954	183346-183538	183344-183538
AK348294	chr15	+	18365332-18365394	18362934-18363077	18362934-18364759
AK230626	chr1	+	183773267-183773381	183772496-183772621	183772496-183773138
AK230626	chr1	+	183782169-183782295	183781690-183781854	183781690-183782067
AK349242	chr12	-	18493139-18493278	18496051-18496720	18495222-18496720
AK343306	chr10	+	18520979-18521036	18518392-18518502	18518392-18518517
EU073662	chr12	-	18520929-18521070	18524803-18524893	18523685-18524893
EU073662	chr12	-	18520929-18521070	18524803-18524893	18523733-18524893
AK232833	chr12	+	18582857-18582961	18581573-18581741	18581573-18581744
AK351119	chr12	+	18628343-18628505	18626884-18626973	18626884-18626990
AK235588	chrX	+	18653622-18653738	18649781-18649815	18649781-18653388
AY610311	chrX	+	18737492-18737593	18735963-18736046	18735963-18736090
AY610311	chrX	+	18737492-18737593	18735963-18736046	18735963-18736292
AY610311	chrX	+	18737492-18737593	18735963-18736046	18735963-18736557
AK350585	chr13	-	18775563-18775618	18775892-18776071	18775896-18776071
AK232797	chr1	-	187872257-187872356;187872257-187872356;187872257-187872356;187872257-187872356	187872587-187872630;187872587-187872678;187872587-187872679;187872587-187872680	187872507-187872630;187872507-187872678;187872507-187872679;187872507-187872680
AK232797	chr1	-	187872257-187872356;187872257-187872356;187872257-187872356;187872257-187872356	187872587-187872630;187872587-187872678;187872587-187872679;187872587-187872680	187872600-187872630;187872600-187872678;187872600-187872679;187872600-187872680
AK232797	chr1	-	187872257-187872356;187872257-187872356;187872257-187872356;187872257-187872356	187872587-187872630;187872587-187872678;187872587-187872679;187872587-187872680	187872606-187872630;187872606-187872678;187872606-187872679;187872606-187872680
AK238186	chr12	+	18805085-18805167	18803484-18804023	18803484-18804687
AK233864	chr18	-	18821770-18821841	18822563-18822672	18822255-18822672
AK233864	chr18	-	18822976-18823056;18822976-18823056	18823585-18823722;18823585-18823707	18823346-18823722;18823346-18823707
AK348279	chr3	-	14123-14227	18873-18965	18869-18965
AK349115	chr12	-	18887732-18887771	18888601-18888722	18888666-18888722
FJ536864	chr16	+	18899088-18899139	18890896-18891026	18890896-18897025
AK233025	chr1	-	188941160-188941226	188941732-188941866	188941335-188941866
AK350585	chr13	-	18896949-18897004	18897278-18897457	18897282-18897457
EU430746	chr1	-	188973076-188973177	188979881-188979895	188978824-188979895
AK232104	chr11	-	18931131-18931337	18933069-18933197	18933054-18933197
AY609771	chr1	+	190811262-190811382	190808828-190808889	190808828-190808908
AK234122	chr12	+	19089192-19089274;19089192-19089274	19087467-19087813;19087588-19087813	19087467-19088124;19087588-19088124
AK234122	chr12	+	19089192-19089274;19089192-19089274	19087467-19087813;19087588-19087813	19087467-19088780;19087588-19088780
AK234122	chr12	+	19089192-19089274;19089192-19089274	19087467-19087813;19087588-19087813	19087467-19088785;19087588-19088785
AY609449	chr1	-	190884513-190884680;190884513-190884680;190884008-190884680	190890356-190890410;190890356-190890452;190890356-190890555	190890266-190890410;190890266-190890452;190890266-190890555
AK343636	chr1	-	190884513-190884680;190884513-190884680;190884008-190884680	190890356-190890410;190890356-190890452;190890356-190890555	190890411-190890410;190890411-190890452;190890411-190890555
AY691688	chr4	+	19101082-19101218	19092815-19092850	19092815-19099748
AK230504	chr6	+	19317120-19317221	19316001-19316118	19316001-19316120
AK230504	chr6	+	19325389-19325720	19325146-19325280	19325146-19325291
AY610042	chr12	+	19619206-19619286	19613764-19613868	19613764-19613931
AY610111	chr1	+	196215146-196215228;196215146-196215228	196211280-196211383;196211288-196211383	196211280-196211880;196211288-196211880
AY610111	chr1	+	196225581-196225682	196222249-196222372	196222249-196223998
AY610042	chr12	-	19667642-19667891	19670055-19670266	19670043-19670266
AY609438	chr3	-	19730358-19730478	19738588-19738690	19738604-19738690
AK348606	chr16	+	19754715-19754814	19748584-19748711	19748584-19748684
AY609667	chr9	+	19825907-19826038	19823367-19823457	19823367-19823452
AY609667	chr9	+	19825907-19826038	19823367-19823457	19823367-19824226
AK231919	chr16	+	19864896-19865337	19864144-19864332	19864144-19864373
AK232407	chr5	+	20032872-20033314	20030986-20031537	20030986-20031401
AY610050	chr6	-	20071755-20071816	20072831-20073051	20072753-20073051
AK240166	chr5	-	20079750-20079833	20080303-20080440	20080304-20080440
AK240166	chr5	-	20080750-20080824	20080992-20081180	20080993-20081180
AK231605	chr11	+	20102242-20102316;20102242-20102316	20097665-20097731;20097675-20097731	20097665-20097727;20097675-20097727
AK231605	chr11	+	20102242-20102316;20102242-20102316	20097665-20097731;20097675-20097731	20097665-20101066;20097675-20101066
AK235162	chr16	+	20107907-20107990	20105502-20105567	20105502-20106445
AK231605	chr11	+	20117382-20117609;20117382-20117610;20117382-20117462	20113354-20113521;20113354-20113521;20113354-20113521	20113354-20115920;20113354-20115920;20113354-20115920
AK231605	chr11	+	20117382-20117609;20117382-20117610;20117382-20117462	20113354-20113521;20113354-20113521;20113354-20113521	20113354-20115998;20113354-20115998;20113354-20115998
AK240166	chr5	-	20124333-20124470	20124582-20124627	20124573-20124627
AK240166	chr5	-	20125023-20125211	20126192-20126268	20126194-20126268
AK350734	chr5	-	20197347-20197398	20201334-20201401	20200797-20201401
AK350734	chr5	-	20203674-20203773	20213329-20213372	20211607-20213372
AK348279	chr3	-	18873-18965	20444-20684	20258-20684
X53256	chr5	+	20289769-20289922	20284080-20284270	20284080-20285095
X53256	chr5	+	20289769-20289922	20284080-20284270	20284080-20289290
AK238828	chr5	+	20293500-20293619;20293500-20293619	20293281-20293369;20292590-20293369	20293281-20293367;20292590-20293367
AK350125	chr7	+	20296796-20296942	20296124-20296237	20296124-20296338
AK238749	chr5	+	20337339-20337542	20336092-20336193	20336092-20337035
AY610367	chr5	-	20352808-20352913	20353149-20353279	20353134-20353279
AY610367	chr5	-	20353149-20353279;20353149-20353279	20354381-20354448;20354381-20354558	20354377-20354448;20354377-20354558
AK347219	chr1	-	203612679-203612928	203617504-203617605	203617519-203617605
AK343634	chr5	-	20368994-20369323	20369594-20369616	20369598-20369616
AK233536	chr12	+	20377285-20377484	20373962-20374035	20373962-20374110
AK233536	chr12	+	20377285-20377484	20373962-20374035	20373962-20374584
AK233536	chr12	+	20377285-20377484	20373962-20374035	20373962-20374790
AK233536	chr12	+	20377285-20377484	20373962-20374035	20373962-20374998
AK233536	chr12	+	20377285-20377484	20373962-20374035	20373962-20375268
AK233536	chr12	+	20377285-20377484	20373962-20374035	20373962-20376655
AK235956	chr1	+	203748449-203748544;203748449-203748544	203745510-203745674;203745506-203745674	203745510-203745682;203745506-203745682
AK238681	chr9	-	20414460-20414618	20424376-20424481	20423205-20424481
AK235032	chr5	+	20475203-20475230;20475203-20475230	20474208-20474475;20474207-20474475	20474208-20474472;20474207-20474472
AK230643	chr5	+	20479271-20479348;20479271-20480568	20479004-20479177;20479004-20479177	20479004-20479144;20479004-20479144
AK350141	chr7	-	20500118-20500434	20502912-20503082	20502889-20503082
AK344461	chr7	+	20514185-20514369	20512383-20512589	20512383-20512646
AK344461	chr7	+	20514185-20514369	20512383-20512589	20512383-20513374
AK344461	chr7	+	20514185-20514369	20512383-20512589	20512383-20513386
AY610069	chr7	+	20514185-20514369	20512461-20512791	20512461-20512589
AY610069	chr7	+	20514185-20514369	20512461-20512791	20512461-20512646
AY610069	chr7	+	20514185-20514369	20512461-20512791	20512461-20513374
AY610069	chr7	+	20514185-20514369	20512461-20512791	20512461-20513386
AK233632	chr5	+	20548888-20548989	20546901-20547129	20546901-20547482
AK233632	chr5	+	20548888-20548989	20546901-20547129	20546901-20548493
AK233632	chr5	+	20548888-20548989	20546901-20547129	20546901-20548576
AK232680	chr6	+	20603963-20604035	20602596-20602727	20602596-20602799
AK230643	chr5	-	20616483-20616626;20616483-20616626;20616483-20616626	20617489-20617516;20617489-20617576;20617489-20617511	20616859-20617516;20616859-20617576;20616859-20617511
AK230643	chr5	-	20616483-20616626;20616483-20616626;20616483-20616626	20617489-20617516;20617489-20617576;20617489-20617511	20617286-20617516;20617286-20617576;20617286-20617511
AK230643	chr5	-	20616483-20616626;20616483-20616626;20616483-20616626	20617489-20617516;20617489-20617576;20617489-20617511	20617485-20617516;20617485-20617576;20617485-20617511
AK235032	chr5	-	20620051-20620078;20620051-20620078	20620806-20621074;20620806-20621073	20620791-20621074;20620791-20621073
AK235032	chr5	-	20620051-20620078;20620051-20620078	20620806-20621074;20620806-20621073	20620809-20621074;20620809-20621073
AK240219	chr7	+	20624575-20624650	20622260-20622395	20622260-20622836
AK240219	chr7	+	20629481-20629563	20628244-20628391	20628244-20628284
AK346007	chr12	-	20624195-20624933	20634087-20634239	20630566-20634239
AK233607	chr4	+	20641316-20641487	20638466-20638626	20638466-20639108
AK232680	chr6	+	20652618-20652765;20652618-20652765	20651848-20651928;20651847-20651928	20651848-20651934;20651847-20651934
AK232680	chr6	+	20658828-20658900	20657463-20657594	20657463-20657666
AK232680	chr6	+	20658828-20658900	20657463-20657594	20657463-20658543
AK232680	chr6	+	20659182-20659554;20659182-20659365;20659182-20659552	20658828-20658900;20658828-20658900;20658828-20658900	20658828-20658896;20658828-20658896;20658828-20658896
AK233632	chr5	+	20672456-20672557	20670149-20670377	20670149-20670451
AK233632	chr5	+	20672456-20672557	20670149-20670377	20670149-20670730
AK233632	chr5	+	20672456-20672557	20670149-20670377	20670149-20671500
AK233632	chr5	+	20672456-20672557	20670149-20670377	20670149-20672061
AK233632	chr5	+	20672456-20672557	20670149-20670377	20670149-20672144
AK233540	chr5	+	20678627-20678715	20677559-20677640	20677559-20677573
AK232870	chr5	-	20796715-20796791	20797856-20797917	20797814-20797917
AK230864	chr12	+	20804971-20805077	20802517-20802732	20802517-20803015
AK232870	chr5	-	20802542-20802705	20802787-20802866	20802794-20802866
AK232870	chr5	-	20804661-20804760;20804661-20804760	20808458-20809224;20808458-20808865	20808216-20809224;20808216-20808865
AK230864	chr12	+	20876486-20876592	20874033-20874248	20874033-20874531
AK350357	chr13	+	2089757-2089819	2088029-2088100	2088029-2089274
AK230864	chr12	+	20896513-20896618	20896290-20896385	20896290-20896378
AY609624	chr13	+	20945118-20945237;20945118-20945237	20942723-20942881;20942728-20942881	20942723-20942878;20942728-20942878
AK346019	chr10	+	20959090-20959260	20956385-20956576	20956385-20956598
AK232870	chr5	-	20982673-20982749	20983814-20983875	20983772-20983875
AK232870	chr5	-	20988500-20988663	20988745-20988824	20988752-20988824
AK232870	chr5	-	20990619-20990718;20990619-20990718	20994416-20995182;20994416-20994823	20994174-20995182;20994174-20994823
AY610419	chr12	-	21070761-21070881	21071750-21071872	21071756-21071872
AK237627	chr5	-	21127351-21127436	21134561-21134632	21128638-21134632
AK235345	chr1	+	211423789-211424844	211416143-211416214	211416143-211419051
AK232961	chr5	-	21169339-21169654	21170152-21170525	21170449-21170525
AK232272	chr1	+	212291790-212291921	212291223-212291269	212291223-212291309
AK232272	chr1	+	212291790-212291921	212291223-212291269	212291223-212291689
AK232656	chr1	+	212535617-212535668;212535617-212535668	212534018-212534070;212534020-212534070	212534018-212534066;212534020-212534066
AK343268	chr5	+	21512552-21513425	21510867-21511107	21510867-21512086
AK240349	chr5	-	21528230-21528367	21531821-21532061	21530800-21532061
AK348091	chr12	-	21590751-21590920	21593114-21593177	21592707-21593177
AK237810	chr5	+	21603701-21603792	21603482-21603584	21603482-21603605
AK344458	chr5	-	21619676-21619768	21620010-21620081	21619858-21620081
AK344458	chr5	-	21628448-21628522	21632055-21632256	21632057-21632256
AK343379	chr12	+	21672746-21672855	21671594-21671672	21671594-21671804
AK343379	chr12	+	21672746-21672855	21671594-21671672	21671594-21672548
AK343379	chr12	-	21730624-21730733	21731808-21731886	21730931-21731886
AK343425	chr12	-	21730624-21730733	21732216-21732313	21730931-21732313
AK343379	chr12	-	21730624-21730733	21731808-21731886	21731627-21731886
AK343425	chr12	-	21730624-21730733	21732216-21732313	21731627-21732313
AK343379	chr12	-	21730624-21730733	21731808-21731886	21731656-21731886
AK343425	chr12	-	21730624-21730733	21732216-21732313	21731656-21732313
AK343379	chr12	-	21730624-21730733	21731808-21731886	21731676-21731886
AK343425	chr12	-	21730624-21730733	21732216-21732313	21731676-21732313
AK343379	chr12	-	21730624-21730733	21731808-21731886	21731681-21731886
AK343425	chr12	-	21730624-21730733	21732216-21732313	21731681-21732313
AK343379	chr12	-	21730624-21730733	21731808-21731886	21731695-21731886
AK343425	chr12	-	21730624-21730733	21732216-21732313	21731695-21732313
AK343379	chr12	-	21730624-21730733	21731808-21731886	21731825-21731886
AK343425	chr12	-	21730624-21730733	21732216-21732313	21731825-21732313
AB104465	chr7	+	21759556-21759674	21754628-21754714	21754628-21755153
AB104465	chr7	+	21760969-21761101	21759776-21759937	21759776-21759884
AY609566	chr1	+	217714637-217714821	217709561-217709695	217709561-217709692
AK232435	chr7	-	21844216-21844427	21845608-21845718	21844833-21845718
AK231134	chr1	-	21851077-21851280	21860320-21860480	21860314-21860480
AK237810	chr5	-	21875393-21875484	21875601-21875703	21875580-21875703
AK233899	chr4	-	21886397-21886571;21886397-21886571	21890570-21890673;21890570-21890824	21890419-21890673;21890419-21890824
AK346134	chr16	-	21895709-21895847	21904356-21904503	21899868-21904503
AK239738	chr5	+	21968347-21968477	21967972-21968107	21967972-21968120
AY610265	chr13	+	21979966-21980042;21979966-21980042	21979551-21979709;21979590-21979709	21979551-21979705;21979590-21979705
AY610265	chr13	+	21979966-21980042;21979966-21980042	21979551-21979709;21979590-21979709	21979551-21979858;21979590-21979858
AY610265	chr13	+	21982722-21983010;21982722-21983495	21979966-21980042;21979966-21980042	21979966-21980033;21979966-21980033
AK237984	chr5	+	22006705-22006869;22006705-22007128	22005601-22005790;22005685-22005790	22005601-22005804;22005685-22005804
AK230784	chr18	+	22045277-22045342;22045277-22045314	22040201-22040317;22040307-22040317	22040201-22040303;22040307-22040303
AK240050	chr7	+	22140746-22140806	22132727-22133162	22132727-22133639
AK343680	chr13	+	22170690-22170804;22170690-22170804	22165360-22165398;22165374-22165398	22165360-22165394;22165374-22165394
AK350172	chr15	-	22199303-22199385	22203202-22203310	22203198-22203310
AK237645	chr18	-	2221330-2221454;2221330-2221454	2224140-2224570;2224140-2224248	2223544-2224570;2223544-2224248
AK234876	chr14	+	22421743-22422014	22419501-22419573	22419501-22419553
AK344598	chr1	-	22435309-22435448	22436367-22436497	22436362-22436497
AK234167	chr12	+	22459317-22459681	22456743-22457211	22456743-22457325
AK230534	chr7	-	22496391-22496479	22497469-22497574	22497327-22497574
AK350083	chr12	+	22665573-22665620;22665573-22665620;22665573-22665620	22664976-22665068;22664982-22665068;22665001-22665068	22664976-22664998;22664982-22664998;22665001-22664998
AK350083	chr12	+	22665573-22665620;22665573-22665620;22665573-22665620	22664976-22665068;22664982-22665068;22665001-22665068	22664976-22665064;22664982-22665064;22665001-22665064
AK349021	chr1	-	227245474-227246264	227256064-227256167	227251143-227256167
AK236554	chr1	-	227367036-227367288;227366737-227367288	227370613-227370777;227370613-227370777	227370612-227370777;227370612-227370777
AY609502	chr3	-	22751259-22751469	22752896-22752988	22752900-22752988
AY609494	chr1	+	22884300-22884450	22881143-22881247	22881143-22883625
AK232640	chr3	-	22914178-22914599;22914180-22914599	22915932-22916051;22915932-22916051	22915882-22916051;22915882-22916051
AK232640	chr3	-	22915932-22916051	22917420-22917519	22916894-22917519
AK350508	chr1	-	229344693-229344773	229346420-229346566	229345150-229346566
AK350508	chr1	-	229356890-229357012	229361593-229361712	229361596-229361712
AK232522	chr3	-	22977052-22977171	22978688-22978787	22978642-22978787
AK235417	chr12	+	23038386-23038500;23038386-23038500;23038386-23038500	23036472-23036521;23036478-23036521;23036479-23036521	23036472-23036476;23036478-23036476;23036479-23036476
AK235417	chr12	+	23038386-23038500;23038386-23038500;23038386-23038500	23036472-23036521;23036478-23036521;23036479-23036521	23036472-23036650;23036478-23036650;23036479-23036650
AY609519	chr1	+	231786601-231786687	231782747-231782957	231782747-231785626
AK232941	chr4	+	233272-233419;233272-233419	232018-232947;232099-232947	232018-232127;232099-232127
AK232941	chr4	+	233272-233419;233272-233419	232018-232947;232099-232947	232018-232682;232099-232682
AK232956	chr9	-	23214557-23214660	23216489-23216646	23216486-23216646
AK236556	chr14	-	23299131-23299362;23299131-23299362	23300161-23300194;23300161-23300208	23299644-23300194;23299644-23300208
AK236556	chr14	-	23299131-23299362;23299131-23299362	23300161-23300194;23300161-23300208	23299956-23300194;23299956-23300208
AK236556	chr14	-	23299131-23299362;23299131-23299362	23300161-23300194;23300161-23300208	23300029-23300194;23300029-23300208
AK232956	chr9	-	23325229-23325334	23326294-23326364	23326204-23326364
AK238486	chr4	+	233697-233806	233507-233631	233507-233638
AK232941	chr4	+	233886-234100;233886-234100	233697-233806;233726-233806	233697-233812;233726-233812
GU373686	chr12	+	23397985-23398132;23397985-23398132	23394659-23394830;23394673-23394830	23394659-23395495;23394673-23395495
AK233107	chr16	-	23393305-23393470;23393305-23393470;23393305-23393470	23399124-23399244;23399124-23399230;23399124-23399251	23399057-23399244;23399057-23399230;23399057-23399251
AK348097	chr7	-	2354214-2354328	2356764-2356917	2355014-2356917
AK240262	chr13	-	23549303-23549401	23553388-23553665	23552647-23553665
AK349239	chr1	-	235575524-235576323	235579043-235579222	235579022-235579222
AK238460	chr2	-	235437-235456	237969-238014	235632-238014
AK349239	chr1	+	235709033-235709212	235704168-235704637	235704168-235704650
AK349239	chr1	+	235711932-235712731	235709033-235709212	235709033-235709233
AK230764	chr15	+	23573634-23573748;23573634-23573751;23573634-23573751;23573634-23573751;23573634-23573751	23572450-23572589;23572454-23572589;23572517-23572589;23572539-23572589;23572559-23572589	23572450-23572841;23572454-23572841;23572517-23572841;23572539-23572841;23572559-23572841
AK230764	chr15	+	23573634-23573748;23573634-23573751;23573634-23573751;23573634-23573751;23573634-23573751	23572450-23572589;23572454-23572589;23572517-23572589;23572539-23572589;23572559-23572589	23572450-23573424;23572454-23573424;23572517-23573424;23572539-23573424;23572559-23573424
AY610143	chr13	-	23586623-23586724	23595860-23595926	23595884-23595926
AK232379	chr1	+	236113473-236113632;236113473-236113632;236113473-236113632;236113473-236113632	236109206-236109332;236108799-236109332;236108816-236109332;236109179-236109332	236109206-236110240;236108799-236110240;236108816-236110240;236109179-236110240
AY610143	chr13	-	23662130-23662231	23671461-23671527	23671485-23671527
AK234461	chr12	+	23823031-23823191	23822211-23822494	23822211-23822876
AK234461	chr12	+	23826847-23827040	23823031-23823191	23823031-23825689
AK234461	chr12	+	23828557-23828986	23826847-23827040	23826847-23827198
AK234461	chr12	+	23828557-23828986	23826847-23827040	23826847-23827727
AK234461	chr12	+	23828557-23828986	23826847-23827040	23826847-23828024
AK235097	chr15	+	23848249-23848396	23845398-23845480	23845398-23846661
AK235097	chr15	+	23854532-23854603	23848249-23848396	23848249-23848383
AY610422	chr1	+	238655393-238655446	238653669-238653732	238653669-238653905
AY610422	chr1	+	238662459-238662537	238658821-238658870	238658821-238658933
AK235097	chr15	+	23929384-23929466	23927801-23927876	23927801-23927871
AK235097	chr15	+	23932349-23932496	23929384-23929466	23929384-23930647
AK235097	chr15	+	23939089-23939713	23937378-23937479	23937378-23937748
AK235403	chr1	-	239756789-239757668	239758727-239758829	239758088-239758829
AK235490	chr1	+	241891840-241891900	241888189-241888335	241888189-241889140
AK349975	chr12	+	24318600-24318667	24318067-24318198	24318067-24318510
AK349975	chr12	+	24322199-24322611	24318600-24318667	24318600-24318936
AK231553	chr7	+	24378085-24378360;24378085-24378298;24378085-24378360;24378085-24378360;24378085-24378360;24378085-24378299;24378085-24378360;24378085-24378360;24378085-24378356;24378085-24378360;24378085-24378360;24378085-24378109;24378085-24378360;24378085-24378108;24378085-24378277;24378085-24378135;24378085-24378259;24378085-24378299;24378085-24378322;24378085-24378101;24378085-24378360;24378085-24378360;243…	24377654-24377859;24377652-24377859;24377764-24377859;24377661-24377859;24377835-24377859;24377661-24377859;24377778-24377859;24377798-24377859;24377654-24377859;24377659-24377859;24377703-24377859;24377661-24377859;24377694-24377859;24377652-24377859;24377778-24377859;24377654-24377859;24377654-24377859;24377651-24377859;24377778-24377859;24377659-24377859;24377819-24377859;24377834-24377859;243…	24377654-24377872;24377652-24377872;24377764-24377872;24377661-24377872;24377835-24377872;24377661-24377872;24377778-24377872;24377798-24377872;24377654-24377872;24377659-24377872;24377703-24377872;24377661-24377872;24377694-24377872;24377652-24377872;24377778-24377872;24377654-24377872;24377654-24377872;24377651-24377872;24377778-24377872;24377659-24377872;24377819-24377872;24377834-24377872;243…
AK343500	chr10	+	24378540-24378652	24377775-24377888	24377775-24378307
AK231553	chr7	+	24379891-24379923;24379891-24379923;24379891-24379923;24379891-24379923;24379891-24379923;24379891-24379923;24379891-24379923;24379891-24379924;24379891-24379923	24379349-24379459;24379402-24379459;24379428-24379459;24379408-24379459;24379427-24379459;24379404-24379459;24379364-24379459;24379349-24379459;24379421-24379459	24379349-24379434;24379402-24379434;24379428-24379434;24379408-24379434;24379427-24379434;24379404-24379434;24379364-24379434;24379349-24379434;24379421-24379434
AK231553	chr7	+	24380054-24380104;24380054-24380104;24380054-24380060;24380054-24380104;24380054-24380104;24380054-24380100;24380054-24380102	24379891-24379923;24379886-24379923;24379891-24379923;24379890-24379923;24379892-24379923;24379886-24379923;24379891-24379923	24379891-24379919;24379886-24379919;24379891-24379919;24379890-24379919;24379892-24379919;24379886-24379919;24379891-24379919
AK232238	chr7	-	24432688-24432720;24432688-24432720;24432688-24432720;24432688-24432720;24432688-24432720;24432687-24432720	24433155-24433181;24433155-24433265;24433155-24433205;24433155-24433206;24433155-24433212;24433155-24433265	24433154-24433181;24433154-24433265;24433154-24433205;24433154-24433206;24433154-24433212;24433154-24433265
AK232238	chr7	-	24432688-24432720;24432688-24432720;24432688-24432720;24432688-24432720;24432688-24432720;24432687-24432720	24433155-24433181;24433155-24433265;24433155-24433205;24433155-24433206;24433155-24433212;24433155-24433265	24433170-24433181;24433170-24433265;24433170-24433205;24433170-24433206;24433170-24433212;24433170-24433265
AK231553	chr7	-	24460566-24460616;24460566-24460616;24460566-24460616;24460566-24460616;24460566-24460616;24460568-24460616;24460566-24460616;24460570-24460616	24460747-24460779;24460747-24460775;24460747-24460782;24460747-24460768;24460747-24460780;24460747-24460779;24460747-24460755;24460747-24460779	24460744-24460779;24460744-24460775;24460744-24460782;24460744-24460768;24460744-24460780;24460744-24460779;24460744-24460755;24460744-24460779
AK231553	chr7	-	24460566-24460616;24460566-24460616;24460566-24460616;24460566-24460616;24460566-24460616;24460568-24460616;24460566-24460616;24460570-24460616	24460747-24460779;24460747-24460775;24460747-24460782;24460747-24460768;24460747-24460780;24460747-24460779;24460747-24460755;24460747-24460779	24460751-24460779;24460751-24460775;24460751-24460782;24460751-24460768;24460751-24460780;24460751-24460779;24460751-24460755;24460751-24460779
AK231553	chr7	-	24460747-24460779;24460747-24460779;24460747-24460779;24460747-24460779;24460746-24460779;24460747-24460779;24460747-24460779;24460747-24460779;24460747-24460779	24461214-24461324;24461214-24461318;24461214-24461260;24461214-24461271;24461214-24461316;24461214-24461252;24461214-24461240;24461214-24461265;24461214-24461309	24461213-24461324;24461213-24461318;24461213-24461260;24461213-24461271;24461213-24461316;24461213-24461252;24461213-24461240;24461213-24461265;24461213-24461309
AK231553	chr7	-	24460747-24460779;24460747-24460779;24460747-24460779;24460747-24460779;24460746-24460779;24460747-24460779;24460747-24460779;24460747-24460779;24460747-24460779	24461214-24461324;24461214-24461318;24461214-24461260;24461214-24461271;24461214-24461316;24461214-24461252;24461214-24461240;24461214-24461265;24461214-24461309	24461229-24461324;24461229-24461318;24461229-24461260;24461229-24461271;24461229-24461316;24461229-24461252;24461229-24461240;24461229-24461265;24461229-24461309
AK231553	chr7	-	24461259-24461324;24461214-24461324;24461210-24461324;24461273-24461324;24461214-24461324;24461214-24461324;24461214-24461324;24461214-24461324;24461212-24461324;24461216-24461324;24461212-24461324	24461443-24461718;24461443-24461611;24461443-24461718;24461443-24461718;24461443-24461571;24461443-24461722;24461443-24461607;24461443-24461524;24461443-24461718;24461443-24461718;24461443-24461513	24461444-24461718;24461444-24461611;24461444-24461718;24461444-24461718;24461444-24461571;24461444-24461722;24461444-24461607;24461444-24461524;24461444-24461718;24461444-24461718;24461444-24461513
AK231553	chr7	-	24461443-24461718;24461443-24461718;24461443-24461718;24461443-24461718;24461443-24461718;24461443-24461718;24461608-24461718;24461443-24461718;24461443-24461718;24461443-24461718;24461654-24461718;24461616-24461718;24461453-24461718;24461509-24461718;24461576-24461718;24461661-24461718;24461443-24461718;24461444-24461718;24461459-24461718;24461531-24461718	24462329-24462604;24462329-24462568;24462329-24462578;24462329-24462696;24462329-24462387;24462329-24462429;24462329-24462429;24462329-24462576;24462329-24462602;24462329-24462542;24462329-24462604;24462329-24462604;24462329-24462604;24462329-24462604;24462329-24462604;24462329-24462604;24462329-24462336;24462329-24462387;24462329-24462576;24462329-24462387	24462328-24462604;24462328-24462568;24462328-24462578;24462328-24462696;24462328-24462387;24462328-24462429;24462328-24462429;24462328-24462576;24462328-24462602;24462328-24462542;24462328-24462604;24462328-24462604;24462328-24462604;24462328-24462604;24462328-24462604;24462328-24462604;24462328-24462336;24462328-24462387;24462328-24462576;24462328-24462387
AK231553	chr7	-	24461443-24461718;24461443-24461718;24461443-24461718;24461443-24461718;24461443-24461718;24461443-24461718;24461608-24461718;24461443-24461718;24461443-24461718;24461443-24461718;24461654-24461718;24461616-24461718;24461453-24461718;24461509-24461718;24461576-24461718;24461661-24461718;24461443-24461718;24461444-24461718;24461459-24461718;24461531-24461718	24462329-24462604;24462329-24462568;24462329-24462578;24462329-24462696;24462329-24462387;24462329-24462429;24462329-24462429;24462329-24462576;24462329-24462602;24462329-24462542;24462329-24462604;24462329-24462604;24462329-24462604;24462329-24462604;24462329-24462604;24462329-24462604;24462329-24462336;24462329-24462387;24462329-24462576;24462329-24462387	24462333-24462604;24462333-24462568;24462333-24462578;24462333-24462696;24462333-24462387;24462333-24462429;24462333-24462429;24462333-24462576;24462333-24462602;24462333-24462542;24462333-24462604;24462333-24462604;24462333-24462604;24462333-24462604;24462333-24462604;24462333-24462604;24462333-24462336;24462333-24462387;24462333-24462576;24462333-24462387
AK231553	chr7	-	24461443-24461718;24461443-24461718;24461443-24461718;24461443-24461718;24461443-24461718;24461443-24461718;24461608-24461718;24461443-24461718;24461443-24461718;24461443-24461718;24461654-24461718;24461616-24461718;24461453-24461718;24461509-24461718;24461576-24461718;24461661-24461718;24461443-24461718;24461444-24461718;24461459-24461718;24461531-24461718	24462329-24462604;24462329-24462568;24462329-24462578;24462329-24462696;24462329-24462387;24462329-24462429;24462329-24462429;24462329-24462576;24462329-24462602;24462329-24462542;24462329-24462604;24462329-24462604;24462329-24462604;24462329-24462604;24462329-24462604;24462329-24462604;24462329-24462336;24462329-24462387;24462329-24462576;24462329-24462387	24462334-24462604;24462334-24462568;24462334-24462578;24462334-24462696;24462334-24462387;24462334-24462429;24462334-24462429;24462334-24462576;24462334-24462602;24462334-24462542;24462334-24462604;24462334-24462604;24462334-24462604;24462334-24462604;24462334-24462604;24462334-24462604;24462334-24462336;24462334-24462387;24462334-24462576;24462334-24462387
AK231868	chr7	-	24462329-24462604;24462329-24462604;24462329-24462604;24462329-24462604;24462329-24462604;24462588-24462604;24462586-24462604;24462412-24462604;24462585-24462604;24462433-24462604;24462329-24462604;24462412-24462604;24462594-24462604;24462393-24462604;24462329-24462604;24462329-24462604;24462329-24462604;24462343-24462604;24462329-24462604;24462329-24462604;24462412-24462604;24462360-24462604;244…	24462830-24463099;24462830-24463028;24462830-24462911;24462830-24462900;24462830-24463096;24462830-24463075;24462830-24463100;24462830-24463100;24462830-24463100;24462830-24463100;24462830-24462926;24462830-24462858;24462830-24463099;24462830-24462911;24462830-24462882;24462830-24462899;24462830-24462985;24462830-24463099;24462830-24463097;24462830-24463082;24462830-24463024;24462830-24463099;244…	24462795-24463099;24462795-24463028;24462795-24462911;24462795-24462900;24462795-24463096;24462795-24463075;24462795-24463100;24462795-24463100;24462795-24463100;24462795-24463100;24462795-24462926;24462795-24462858;24462795-24463099;24462795-24462911;24462795-24462882;24462795-24462899;24462795-24462985;24462795-24463099;24462795-24463097;24462795-24463082;24462795-24463024;24462795-24463099;244…
AK231868	chr7	-	24462329-24462604;24462329-24462604;24462329-24462604;24462329-24462604;24462329-24462604;24462588-24462604;24462586-24462604;24462412-24462604;24462585-24462604;24462433-24462604;24462329-24462604;24462412-24462604;24462594-24462604;24462393-24462604;24462329-24462604;24462329-24462604;24462329-24462604;24462343-24462604;24462329-24462604;24462329-24462604;24462412-24462604;24462360-24462604;244…	24462830-24463099;24462830-24463028;24462830-24462911;24462830-24462900;24462830-24463096;24462830-24463075;24462830-24463100;24462830-24463100;24462830-24463100;24462830-24463100;24462830-24462926;24462830-24462858;24462830-24463099;24462830-24462911;24462830-24462882;24462830-24462899;24462830-24462985;24462830-24463099;24462830-24463097;24462830-24463082;24462830-24463024;24462830-24463099;244…	24462831-24463099;24462831-24463028;24462831-24462911;24462831-24462900;24462831-24463096;24462831-24463075;24462831-24463100;24462831-24463100;24462831-24463100;24462831-24463100;24462831-24462926;24462831-24462858;24462831-24463099;24462831-24462911;24462831-24462882;24462831-24462899;24462831-24462985;24462831-24463099;24462831-24463097;24462831-24463082;24462831-24463024;24462831-24463099;244…
AK231868	chr7	-	24462830-24463099;24462918-24463099;24462726-24463099;24462830-24463099;24462830-24463099;24462830-24463099;24462830-24463099;24462907-24463099;24462907-24463099;24462829-24463099;24462830-24463099;24462918-24463099;24462830-24463099;24462836-24463099;24462830-24463099;24462918-24463099;24462829-24463099;24462829-24463099;24462918-24463099;24462830-24463099;24462830-24463099;24462830-24463099;244…	24463416-24463455;24463416-24463455;24463416-24463455;24463416-24463479;24463416-24463509;24463416-24463480;24463416-24463501;24463416-24463509;24463416-24463534;24463416-24463480;24463416-24463500;24463416-24463510;24463416-24463552;24463416-24463455;24463416-24463454;24463416-24463469;24463416-24463443;24463416-24463444;24463416-24463486;24463416-24463507;24463416-24463492;24463416-24463512;244…	24463415-24463455;24463415-24463455;24463415-24463455;24463415-24463479;24463415-24463509;24463415-24463480;24463415-24463501;24463415-24463509;24463415-24463534;24463415-24463480;24463415-24463500;24463415-24463510;24463415-24463552;24463415-24463455;24463415-24463454;24463415-24463469;24463415-24463443;24463415-24463444;24463415-24463486;24463415-24463507;24463415-24463492;24463415-24463512;244…
AK231553	chr7	-	24482066-24482176;24482064-24482176;24482066-24482176;24482066-24482176;24482122-24482176;24482064-24482176;24482064-24482176;24482073-24482176;24482064-24482176;24482126-24482176;24482111-24482176;24482068-24482176;24482064-24482176;24482064-24482176	24482296-24482571;24482296-24482571;24482296-24482424;24482296-24482464;24482296-24482571;24482296-24482574;24482296-24482437;24482296-24482574;24482296-24482576;24482296-24482571;24482296-24482571;24482296-24482571;24482296-24482377;24482296-24482366	24482295-24482571;24482295-24482571;24482295-24482424;24482295-24482464;24482295-24482571;24482295-24482574;24482295-24482437;24482295-24482574;24482295-24482576;24482295-24482571;24482295-24482571;24482295-24482571;24482295-24482377;24482295-24482366
AK231553	chr7	-	24482296-24482571;24482296-24482571;24482296-24482571;24482296-24482571;24482296-24482571;24482296-24482571;24482438-24482571;24482296-24482571;24482296-24482571;24482306-24482571;24482296-24482571;24482506-24482571;24482469-24482571;24482296-24482571;24482362-24482571;24482429-24482571;24482296-24482571;24482514-24482571;24482297-24482571;24482312-24482571;24482384-24482571	24483201-24483474;24483201-24483476;24483201-24483450;24483201-24483384;24483201-24483553;24483201-24483440;24483201-24483276;24483201-24483386;24483201-24483477;24483201-24483474;24483201-24483475;24483201-24483474;24483201-24483474;24483201-24483280;24483201-24483474;24483201-24483474;24483201-24483298;24483201-24483477;24483201-24483474;24483201-24483440;24483201-24483440	24483187-24483474;24483187-24483476;24483187-24483450;24483187-24483384;24483187-24483553;24483187-24483440;24483187-24483276;24483187-24483386;24483187-24483477;24483187-24483474;24483187-24483475;24483187-24483474;24483187-24483474;24483187-24483280;24483187-24483474;24483187-24483474;24483187-24483298;24483187-24483477;24483187-24483474;24483187-24483440;24483187-24483440
AK232719	chr7	-	24483201-24483476;24483396-24483476;24483201-24483476;24483426-24483476;24483201-24483476	24483667-24483936;24483667-24483936;24483667-24483690;24483667-24483692;24483667-24483861	24483698-24483936;24483698-24483936;24483698-24483690;24483698-24483692;24483698-24483861
AK232719	chr7	-	24483201-24483476;24483396-24483476;24483201-24483476;24483426-24483476;24483201-24483476	24483667-24483936;24483667-24483936;24483667-24483690;24483667-24483692;24483667-24483861	24483703-24483936;24483703-24483936;24483703-24483690;24483703-24483692;24483703-24483861
AK231868	chr7	-	24483666-24483936;24483667-24483936;24483755-24483936;24483755-24483936;24483743-24483936;24483707-24483936;24483754-24483936;24483673-24483936;24483732-24483936;24483732-24483936;24483734-24483936;24483785-24483936;24483754-24483936;24483666-24483936;24483765-24483936;24483712-24483936;24483783-24483936;24483780-24483936;24483592-24483936;24483673-24483936;24483769-24483936;24483755-24483936;244…	24484265-24484304;24484265-24484304;24484265-24484356;24484265-24484383;24484265-24484291;24484265-24484291;24484265-24484350;24484265-24484291;24484265-24484291;24484265-24484329;24484265-24484291;24484265-24484291;24484265-24484341;24484265-24484303;24484265-24484291;24484265-24484291;24484265-24484291;24484265-24484295;24484265-24484304;24484265-24484358;24484265-24484350;24484265-24484404;244…	24484252-24484304;24484252-24484304;24484252-24484356;24484252-24484383;24484252-24484291;24484252-24484291;24484252-24484350;24484252-24484291;24484252-24484291;24484252-24484329;24484252-24484291;24484252-24484291;24484252-24484341;24484252-24484303;24484252-24484291;24484252-24484291;24484252-24484291;24484252-24484295;24484252-24484304;24484252-24484358;24484252-24484350;24484252-24484404;244…
AK231553	chr7	-	24497325-24497475;24497323-24497475;24497243-24497475;24497323-24497475;24497238-24497475;24497332-24497475;24497314-24497475;24497316-24497475;24497441-24497475;24497259-24497475;24497236-24497475;24497366-24497475;24497383-24497475;24497449-24497475	24497635-24497645;24497635-24497645;24497635-24497645;24497635-24497688;24497635-24497688;24497635-24497645;24497635-24497645;24497635-24497645;24497635-24497645;24497635-24497645;24497635-24497685;24497635-24497645;24497635-24497645;24497635-24497645	24497636-24497645;24497636-24497645;24497636-24497645;24497636-24497688;24497636-24497688;24497636-24497645;24497636-24497645;24497636-24497645;24497636-24497645;24497636-24497645;24497636-24497685;24497636-24497645;24497636-24497645;24497636-24497645
AK231553	chr7	-	24498511-24498786;24498511-24498786;24498511-24498786;24498722-24498786;24498684-24498786;24498511-24498786;24498521-24498786;24498644-24498786;24498511-24498786;24498511-24498786;24498511-24498786;24498511-24498786;24498669-24498786;24498511-24498786;24498512-24498786;24498527-24498786;24498599-24498786	24499402-24499678;24499402-24499651;24499402-24499598;24499402-24499678;24499402-24499678;24499402-24499641;24499402-24499678;24499402-24499678;24499402-24499502;24499402-24499677;24499402-24499493;24499402-24499772;24499402-24499493;24499402-24499409;24499402-24499678;24499402-24499598;24499402-24499598	24499396-24499678;24499396-24499651;24499396-24499598;24499396-24499678;24499396-24499678;24499396-24499641;24499396-24499678;24499396-24499678;24499396-24499502;24499396-24499677;24499396-24499493;24499396-24499772;24499396-24499493;24499396-24499409;24499396-24499678;24499396-24499598;24499396-24499598
AK231553	chr7	-	24529961-24530011;24529961-24530011;24529961-24530011;24529978-24530011;24529961-24530011;24529982-24530011;24529963-24530011;24529978-24530011;24529961-24530011;24529965-24530011	24530139-24530171;24530139-24530176;24530139-24530160;24530139-24530171;24530139-24530172;24530139-24530171;24530139-24530171;24530139-24530153;24530139-24530159;24530139-24530171	24530143-24530171;24530143-24530176;24530143-24530160;24530143-24530171;24530143-24530172;24530143-24530171;24530143-24530171;24530143-24530153;24530143-24530159;24530143-24530171
AK343978	chr11	+	24613453-24614046	24606258-24606356	24606258-24609034
AF201723	chr12	+	24669653-24669687	24669331-24669525	24669331-24669492
AF201723	chr12	+	24669653-24669687	24669331-24669525	24669331-24669519
AK236626	chr12	-	24683844-24683951	24684067-24684120	24684084-24684120
FJ481167	chr12	-	24696169-24696361	24702992-24703018	24696465-24703018
FJ481167	chr12	-	24696169-24696361	24702992-24703018	24700023-24703018
AK347711	chr1	+	247004474-247004611	247003832-247004234	247003832-247004261
AK234932	chr1	+	247025591-247025880	247025267-247025333	247025267-247025337
AK234932	chr1	+	247026278-247026433	247026037-247026083	247026037-247026095
AY609417	chr1	+	247033249-247033360;247033249-247033360;247033249-247033360	247029044-247029359;247029086-247029359;247029172-247029359	247029044-247029425;247029086-247029425;247029172-247029425
FJ481167	chr12	-	24705573-24705645	24705758-24705900	24705767-24705900
FJ481167	chr12	-	24705758-24705900	24706007-24706126	24706011-24706126
FJ481167	chr12	-	24706007-24706126	24707195-24707246	24707152-24707246
FJ481167	chr12	-	24706007-24706126	24707195-24707246	24707161-24707246
AK347386	chr2	-	24724282-24724350	24724474-24724542	24724478-24724542
AK234087	chr7	-	24724175-24724283;24724175-24724283	24725394-24725552;24725394-24725625	24724551-24725552;24724551-24725625
AK234087	chr7	-	24724175-24724283;24724175-24724283	24725394-24725552;24725394-24725625	24725398-24725552;24725398-24725625
AK237611	chr7	-	24724175-24724283;24724175-24724283	24725394-24725552;24725394-24725625	24725585-24725552;24725585-24725625
AK233142	chr16	+	24729678-24729856	24727286-24727458	24727286-24727469
AK232042	chr5	+	2474870-2474978	2473562-2473696	2473562-2473654
AK232788	chr6	-	24738314-24738521	24747497-24747639	24740542-24747639
AK234959	chr1	-	247494585-247494736;247494588-247494736	247496783-247496852;247496783-247496852	247495075-247496852;247495075-247496852
AK234959	chr1	-	247494585-247494736;247494588-247494736	247496783-247496852;247496783-247496852	247495241-247496852;247495241-247496852
AK234959	chr1	-	247497001-247497063	247497565-247497640	247497562-247497640
AK235744	chr1	+	247543839-247543986;247543839-247543986;247543839-247543986	247543488-247543733;247543504-247543733;247543548-247543733	247543488-247543668;247543504-247543668;247543548-247543668
AK236436	chr1	+	247561241-247561375	247560812-247560913	247560812-247560993
AK348636	chr11	-	24756383-24756506	24756593-24756655	24756598-24756655
AK348636	chr11	-	24758479-24758551	24759529-24759677	24759104-24759677
AK344476	chr16	+	24817267-24817482;24817267-24817482	24814304-24814358;24814311-24814358	24814304-24814362;24814311-24814362
AK238153	chr1	+	248161008-248161045;248161008-248161045;248161008-248162423;248161008-248161045	248152979-248153309;248152990-248153309;248153049-248153309;248153271-248153309	248152979-248153991;248152990-248153991;248153049-248153991;248153271-248153991
AK238153	chr1	+	248168409-248168520	248163437-248163554	248163437-248167050
AK238153	chr1	+	248174301-248174752;248174301-248174749;248174301-248174700	248168409-248168520;248168409-248168520;248168409-248168520	248168409-248168545;248168409-248168545;248168409-248168545
AK238153	chr1	+	248174301-248174752;248174301-248174749;248174301-248174700	248168409-248168520;248168409-248168520;248168409-248168520	248168409-248170622;248168409-248170622;248168409-248170622
AK238153	chr1	+	248174301-248174752;248174301-248174749;248174301-248174700	248168409-248168520;248168409-248168520;248168409-248168520	248168409-248173364;248168409-248173364;248168409-248173364
AK344476	chr16	+	24822807-24824301;24822807-24824303	24819770-24819887;24819770-24819887	24819770-24819876;24819770-24819876
AK234087	chr7	-	24833821-24833929;24833821-24833929	24835044-24835202;24835044-24835275	24834201-24835202;24834201-24835275
AK237611	chr7	-	24833821-24833929;24833821-24833929	24835044-24835202;24835044-24835275	24835235-24835202;24835235-24835275
AY609584	chr10	+	24928940-24929025	24927728-24927811	24927728-24927813
AY609584	chr10	+	24930110-24930718;24930110-24930912	24929756-24929855;24929756-24929855	24929756-24929800;24929756-24929800
AK233269	chr2	-	24929449-24929587;24929500-24929587	24933912-24934064;24933912-24934066	24932872-24934064;24932872-24934066
AK233269	chr2	-	24929449-24929587;24929500-24929587	24933912-24934064;24933912-24934066	24932876-24934064;24932876-24934066
AK233269	chr2	-	24940276-24940380	24940969-24941099	24941028-24941099
AY610125	chr1	-	249542010-249542141	249543055-249543136	249542267-249543136
AK240467	chr1	-	249563820-249564148	249565487-249565617	249565490-249565617
AK231939	chr10	+	24964412-24964565	24956860-24957099	24956860-24957106
AK240467	chr1	-	249572465-249572595	249574526-249574655	249573944-249574655
AK240467	chr1	-	249572465-249572595	249574526-249574655	249574585-249574655
AK240467	chr1	-	249572465-249572595	249574526-249574655	249574604-249574655
AK231779	chr1	-	249731048-249731417	249735014-249735178	249732071-249735178
AK231779	chr1	-	249731048-249731417	249735014-249735178	249735018-249735178
AK230989	chr1	+	249922836-249923054	249919647-249919688	249919647-249919709
AK230989	chr1	+	249922836-249923054	249919647-249919688	249919647-249920031
AK351363	chr1	-	250063573-250063697	250067936-250068028	250066061-250068028
AK351363	chr1	-	250063573-250063697	250067936-250068028	250067414-250068028
AK237784	chr8	-	25009097-25009236;25009097-25009236	25013646-25013860;25013646-25013926	25010674-25013860;25010674-25013926
AK237784	chr8	-	25009097-25009236;25009097-25009236	25013646-25013860;25013646-25013926	25011598-25013860;25011598-25013926
AK233269	chr2	-	25074237-25074341	25074930-25075061	25074989-25075061
AK347148	chr12	+	25077743-25077855	25075222-25075323	25075222-25075537
AK240203	chr12	-	25077680-25078357	25083637-25083843	25083039-25083843
AK350066	chr12	+	25083613-25083742	25083130-25083281	25083130-25083286
AK350066	chr12	+	25084794-25084895;25084794-25084895;25084794-25084895	25083613-25083742;25083610-25083742;25083617-25083742	25083613-25084303;25083610-25084303;25083617-25084303
AK230492	chr1	+	250964173-250964287	250961436-250961523	250961436-250962463
AK239426	chr1	-	251039619-251040820	251050482-251050599	251047027-251050599
AK351487	chr1	-	251284116-251284633	251287854-251288519	251287863-251288519
AK232758	chr10	-	25143519-25144853;25144680-25144853	25145938-25146123;25145938-25146123	25145941-25146123;25145941-25146123
AK345235	chr2	+	2529245-2529379	2521998-2522162	2521998-2527396
AK235438	chr2	-	25258086-25258223	25261068-25261150	25261084-25261150
AK234633	chr16	-	25270685-25270960	25272354-25272447	25272365-25272447
AK234633	chr16	-	25331882-25332051	25332872-25332922	25332252-25332922
AK234633	chr16	-	25331882-25332051	25332872-25332922	25332632-25332922
AK235387	chr1	-	253500008-253500123	253504372-253504411	253501243-253504411
AK343456	chr1	-	253716479-253716660	253718140-253718220	253718151-253718220
AK343588	chr8	+	25471495-25471655	25466170-25466320	25466170-25471297
AK239219	chr2	+	25581212-25581296	25577110-25577155	25577110-25580619
AY610366	chr9	-	2558428-2559265;2558551-2559265;2558929-2559265	2559462-2559557;2559462-2559557;2559462-2559557	2559457-2559557;2559457-2559557;2559457-2559557
AK344071	chr13	+	25627241-25627335	25625318-25625369	25625318-25625727
AK346083	chr6	-	2575565-2575630	2578744-2578888	2578735-2578888
AY609714	chr1	+	259065781-259065868	259064816-259064958	259064816-259064882
AY609714	chr1	+	259065781-259065868	259064816-259064958	259064816-259064886
AK232710	chr13	-	25948262-25948364	25950188-25950284	25949564-25950284
AK236610	chr13	+	25953359-25953462	25950966-25951257	25950966-25951963
AK237378	chrX	+	25972135-25972324	25966709-25966789	25966709-25966786
AK232392	chr9	+	2600702-2600914	2599974-2600124	2599974-2600555
AK232392	chr9	+	2605311-2605441	2601161-2601268	2601161-2601247
AK232392	chr9	+	2605311-2605441	2601161-2601268	2601161-2603145
AK239225	chr3	+	26048806-26048952	26042885-26043087	26042885-26048684
AK232392	chr9	+	2605800-2606191;2605800-2606185;2605800-2606189	2605518-2605680;2605518-2605680;2605518-2605680	2605518-2605676;2605518-2605676;2605518-2605676
AK343339	chr13	+	26076556-26076643	26076418-26076473	26076418-26076491
AK239095	chr3	+	26164226-26164647;26164226-26164300	26157159-26157245;26157159-26157245	26157159-26157875;26157159-26157875
AK231298	chr13	-	26207755-26207841	26210793-26210936	26209982-26210936
AY217544	chr13	+	26247846-26248004	26246012-26246034	26246012-26246748
AK235187	chr1	-	263205313-263205433	263212379-263212431	263208107-263212431
AK234386	chr1	-	2631483-2632005	2633303-2633332	2633266-2633332
AY609651	chr13	-	26452865-26452937	26453651-26453768	26453625-26453768
AK343697	chr9	+	26490612-26490759;26490612-26490759	26487624-26487676;26487639-26487676	26487624-26487681;26487639-26487681
AK232993	chr1	-	265256419-265256475	265257951-265257998	265257187-265257998
AY609551	chr8	-	26533797-26533857	26540321-26540416	26538885-26540416
AJ865385	chrX	-	26539556-26539621	26540725-26540790	26540733-26540790
AK232178	chr7	-	26559399-26559449;26559399-26559449;26559416-26559449;26559399-26559449;26559401-26559449	26559579-26559611;26559579-26559609;26559579-26559609;26559579-26559607;26559579-26559609	26559583-26559611;26559583-26559609;26559583-26559609;26559583-26559607;26559583-26559609
AY609545	chr1	+	265979789-265979952;265979789-265979952	265972338-265972522;265972434-265972522	265972338-265972766;265972434-265972766
AK350073	chr13	+	26607538-26607604	26607178-26607370	26607178-26607273
AK234386	chr1	-	2664423-2664505	2665350-2665436	2665377-2665436
AK236824	chr7	-	26658326-26658504	26662781-26662975	26662674-26662975
AY610335	chr17	-	26665438-26666662;26666232-26666662;26666476-26666662	26668850-26668926;26668850-26668926;26668850-26668926	26668203-26668926;26668203-26668926;26668203-26668926
AK238736	chr1	-	266803231-266803349;266803231-266803349	266803709-266803988;266803709-266803794	266803549-266803988;266803549-266803794
AK238468	chr1	-	266953724-266953825	266953925-266954158	266954005-266954158
AK238631	chr1	-	266953724-266953825	266958036-266958102	266954005-266958102
AK232571	chr6	+	268796-268952;268796-268952	267001-267714;267630-267714	267001-267724;267630-267724
AK343536	chr2	-	26738539-26739705	26740594-26740793	26740421-26740793
AK237535	chr13	-	26743077-26743284;26743077-26743284;26743267-26743284	26743614-26743962;26743614-26743721;26743614-26743674	26743759-26743962;26743759-26743721;26743759-26743674
AK237535	chr13	-	26743614-26743962	26744042-26744121	26744037-26744121
AK232748	chr1	-	267737876-267738018;267737876-267738018;267737876-267738018;267737876-267738018	267739213-267739284;267739213-267739281;267739213-267739455;267739213-267739474	267739240-267739284;267739240-267739281;267739240-267739455;267739240-267739474
AK349721	chr13	-	26793789-26793880	26795088-26796235	26795432-26796235
AK344689	chr13	-	26797424-26797512	26801994-26802097	26800418-26802097
AK231566	chr1	-	268256690-268256790;268256690-268256790	268260741-268260887;268260741-268260911	268258063-268260887;268258063-268260911
AK231566	chr1	-	268256690-268256790;268256690-268256790	268260741-268260887;268260741-268260911	268260760-268260887;268260760-268260911
AK233435	chr10	+	26851683-26851823	26846028-26846120	26846028-26846909
AK238431	chr10	+	26886130-26886270;26886130-26886270	26878925-26879017;26878956-26879017	26878925-26884011;26878956-26884011
AK236992	chr1	+	26890298-26890480	26887621-26887685	26887621-26887694
AK236739	chr5	+	2694091-2694209;2694091-2694209	2689034-2689183;2689061-2689183	2689034-2689448;2689061-2689448
AK236739	chr5	+	2694091-2694209;2694091-2694209	2689034-2689183;2689061-2689183	2689034-2691527;2689061-2691527
AK238431	chr10	+	26898837-26899237;26898837-26899031	26894424-26894543;26894424-26894543	26894424-26896482;26894424-26896482
AK239129	chr13	+	26971109-26971197	26970296-26970347	26970296-26970360
AK233047	chr1	-	2699269-2699401	2700044-2700140	2700079-2700140
AK347360	chr7	-	27011720-27011791	27013332-27013400	27012104-27013400
AK347360	chr7	-	27019126-27019186	27019654-27019766	27019311-27019766
AK234972	chr7	-	27025176-27025244	27025372-27025469	27025358-27025469
AK347360	chr7	+	27138427-27138498	27136818-27136886	27136818-27138114
AK347172	chr2	+	27261255-27261418	27260313-27260423	27260313-27260804
AK231149	chr2	-	27319678-27319821	27320646-27320708	27320643-27320708
AY609677	chr1	-	27333186-27333366	27334356-27334491	27334338-27334491
AY609677	chr1	-	27333186-27333366	27334356-27334491	27334350-27334491
AY609677	chr1	-	27333186-27333366	27334356-27334491	27334371-27334491
AY609443	chr9	-	27376984-27377102	27380270-27380383	27380299-27380383
AY609443	chr9	-	27383448-27383586;27383448-27383586	27384828-27384907;27384828-27384924	27384550-27384907;27384550-27384924
AY609443	chr9	-	27383448-27383586;27383448-27383586	27384828-27384907;27384828-27384924	27384625-27384907;27384625-27384924
AY609443	chr9	-	27383448-27383586;27383448-27383586	27384828-27384907;27384828-27384924	27384850-27384907;27384850-27384924
AK343314	chr13	-	27455563-27455751	27457904-27457969	27457508-27457969
AK343526	chr13	-	27467989-27468968	27471027-27471139	27469784-27471139
AK343308	chr13	-	27474673-27474793	27476110-27476352	27474883-27476352
AY610117	chr13	-	27493765-27493933;27493765-27493933	27494035-27494813;27494035-27494126	27494037-27494813;27494037-27494126
AY610117	chr13	-	27494035-27494126	27494644-27494797	27494542-27494797
AY609443	chr9	-	27532026-27532164;27532026-27532164	27533203-27533282;27533203-27533299	27532922-27533282;27532922-27533299
AY609443	chr9	-	27532026-27532164;27532026-27532164	27533203-27533282;27533203-27533299	27533225-27533282;27533225-27533299
AK349319	chr18	-	27555715-27555869	27559869-27559944	27557770-27559944
AK231632	chr7	+	27583239-27583271	27582699-27582797	27582699-27582789
AY609829	chr1	-	276019108-276019273	276022822-276022985	276022747-276022985
AK237998	chr17	+	27607461-27607551	27602714-27602773	27602714-27603265
AK232116	chr8	+	27621180-27621375	27613726-27613836	27613726-27620817
EU282340	chr7	-	27618513-27618622	27619375-27619506	27619202-27619506
AK232305	chr1	+	276238560-276238806;276238560-276238704	276235982-276236065;276235982-276236065	276235982-276236353;276235982-276236353
EU282340	chr7	-	27625339-27625466;27625339-27625466	27626245-27626577;27626245-27627106	27625718-27626577;27625718-27627106
AK236289	chr7	-	27626245-27626577;27626245-27626577	27627836-27627887;27627836-27627902	27626701-27627887;27626701-27627902
AK236289	chr7	-	27626245-27626577;27626245-27626577	27627836-27627887;27627836-27627902	27627533-27627887;27627533-27627902
AK236289	chr7	-	27626245-27626577;27626245-27626577	27627836-27627887;27627836-27627902	27627676-27627887;27627676-27627902
EU282338	chr7	+	27689893-27690093;27689893-27690097;27689893-27690092;27689893-27690095;27689893-27690099;27689893-27690098;27689893-27689977	27689185-27689347;27689185-27689347;27689185-27689347;27689185-27689347;27689185-27689347;27689185-27689347;27689185-27689347	27689185-27689264;27689185-27689264;27689185-27689264;27689185-27689264;27689185-27689264;27689185-27689264;27689185-27689264
AK237998	chr17	+	27700207-27700297	27695462-27695521	27695462-27696013
EU076593	chr7	+	27702668-27702767	27701861-27702038	27701861-27701959
AY609653	chr13	+	27707818-27708158;27707818-27708158	27705895-27706229;27705915-27706229	27705895-27705941;27705915-27705941
EU076593	chr7	+	27707101-27707398	27706687-27706877	27706687-27706766
AY609653	chr13	+	27708487-27708576	27707818-27708158	27707818-27708196
EU076593	chr7	+	27712906-27712988	27712552-27712719	27712552-27712696
AY609653	chr13	+	27715921-27716016	27714964-27715072	27714964-27715074
AY609653	chr13	+	27715921-27716016	27714964-27715072	27714964-27715761
EU282341	chr7	-	27718310-27718363	27718556-27718725	27718567-27718725
EU282341	chr7	-	27720422-27720534	27720877-27720954	27720661-27720954
AK351327	chr7	-	27726536-27726656	27727308-27727558	27727129-27727558
AK351327	chr7	-	27726536-27726656	27727308-27727558	27727331-27727558
AY610077	chr7	+	27731205-27731278	27730292-27730446	27730292-27730453
AK235586	chr7	-	27737570-27738263	27738757-27738961	27738344-27738961
EU282342	chr7	-	27738757-27738961	27739498-27739603	27739286-27739603
EU282347	chr7	+	27743532-27743605;27743532-27743607;27743532-27743607	27742975-27743082;27742967-27743082;27743055-27743082	27742975-27743424;27742967-27743424;27743055-27743424
AK348938	chr13	-	27750227-27750502	27750763-27750913	27750778-27750913
AK233128	chr7	+	27846290-27846423	27845871-27845972	27845871-27845985
AK233083	chr7	+	27854372-27854537	27854150-27854261	27854150-27854251
EU282359	chr7	+	27861027-27861180	27860703-27860820	27860703-27860810
EU282359	chr7	+	27861793-27861925	27861574-27861686	27861574-27861662
AK233579	chr7	-	27862552-27862864;27862694-27862864	27864150-27864252;27864150-27864252	27864174-27864252;27864174-27864252
AK233579	chr7	-	27868327-27868409;27868327-27868409	27868849-27869049;27868849-27868910	27868702-27869049;27868702-27868910
EU282370	chr7	+	27876852-27876989	27876564-27876701	27876564-27876709
AK351293	chr7	-	27881193-27881554	27881774-27882117	27881826-27882117
EU076594	chr7	+	27897073-27897124	27896618-27896827	27896618-27896938
EU076594	chr7	+	27898512-27898683	27898307-27898420	27898307-27898417
EU275239	chr7	-	27912122-27912218	27912320-27912471	27912313-27912471
EU275239	chr7	-	27912122-27912218	27912320-27912471	27912316-27912471
EU282360	chr7	-	28002167-28002240	28002439-28002520	28002443-28002520
EU282360	chr7	-	28004066-28004251	28004860-28004993	28004736-28004993
AK240209	chr1	-	280073934-280074027;280073934-280074027;280073934-280074027	280074462-280074540;280074462-280074524;280074462-280074537	280074225-280074540;280074225-280074524;280074225-280074537
EU282360	chr7	-	28010277-28010355	28010502-28010581	28010463-28010581
EU282362	chr7	+	28042831-28043001	28042651-28042746	28042651-28042708
AK230599	chr4	-	28052150-28052330	28054052-28054237	28054060-28054237
AK349960	chr10	+	28055758-28056027	28054934-28055096	28054934-28055087
X92446	chr1	+	280786887-280787106	280786765-280786804	280786765-280786795
AK345255	chr1	+	280881515-280881649	280875991-280876078	280875991-280877131
AK349960	chr10	+	28175905-28176174	28175081-28175243	28175081-28175234
AK349960	chr10	+	28175905-28176174	28175081-28175243	28175081-28175252
AK232330	chr1	+	282226609-282226712	282224996-282225094	282224996-282226483
AK232330	chr1	+	282237197-282237303	282235914-282235959	282235914-282236867
AK232330	chr1	+	282251043-282251141	282246460-282246575	282246460-282246571
AK232330	chr1	+	282267640-282267778	282266154-282266272	282266154-282267435
AK234222	chr1	+	282308911-282310197	282302775-282302870	282302775-282307471
AK234222	chr1	+	282308911-282310197	282302775-282302870	282302775-282307652
AY610349	chr1	-	282314539-282314612;282314539-282314612;282314539-282314612;282314539-282314612	282315177-282315300;282315177-282315301;282315177-282315306;282315177-282315291	282314914-282315300;282314914-282315301;282314914-282315306;282314914-282315291
AK346438	chr14	+	28259762-28260880	28258830-28258892	28258830-28259097
AK235860	chr1	+	282628821-282628902;282628821-282628902	282628144-282628356;282628265-282628356	282628144-282628309;282628265-282628309
AK235860	chr1	+	282628821-282628902;282628821-282628902	282628144-282628356;282628265-282628356	282628144-282628621;282628265-282628621
AK347761	chr1	+	282658909-282659037	282657329-282657515	282657329-282657598
AK347761	chr1	-	282838327-282838824	282840467-282840536	282839070-282840536
AY610127	chr1	-	282847326-282847489;282847326-282847489	282847668-282847703;282847668-282847705	282847672-282847703;282847672-282847705
AY610127	chr1	-	282849262-282849300	282852721-282852782	282849475-282852782
AK343429	chr1	+	283013497-283013586;283013497-283013586	283013159-283013203;283013180-283013203	283013159-283013329;283013180-283013329
AK343429	chr1	+	283014863-283014965	283013497-283013586	283013497-283013779
GQ368239	chr1	+	283199203-283199314	283198153-283198240	283198153-283198947
AK235256	chr1	+	283253893-283254368	283250890-283251052	283250890-283251048
AK344025	chr1	-	283348715-283348831	283352634-283352756	283351618-283352756
AK345902	chr1	+	283360682-283361025	283358519-283358613	283358519-283358604
AK232359	chr1	-	283382671-283382807	283383299-283383371	283383298-283383371
AK232359	chr1	-	283390421-283390552;283390421-283390552	283390927-283391083;283390927-283391084	283390793-283391083;283390793-283391084
AK234247	chr1	+	283494419-283494467	283492421-283492502	283492421-283492500
AK234247	chr1	+	283494419-283494467	283492421-283492502	283492421-283492985
AK351202	chr14	+	28353457-28353598	28350745-28350902	28350745-28350873
AK351202	chr14	+	28353457-28353598	28350745-28350902	28350745-28353016
AK239812	chr1	+	283536899-283536995;283536899-283536995	283535437-283535572;283535439-283535572	283535437-283536236;283535439-283536236
AY610130	chr1	-	283683462-283683812;283683472-283683812	283684031-283684188;283684031-283684188	283684008-283684188;283684008-283684188
AK347372	chr1	+	283744172-283744670;283744172-283745061	283742052-283742198;283742052-283742198	283742052-283742157;283742052-283742157
AK232373	chr1	+	283921888-283921963	283919020-283919178	283919020-283921451
AY609960	chr9	-	282749-282820	283940-284044	283984-284044
AK350803	chr1	-	283989201-283989441	283989858-283989958	283989862-283989958
AK350803	chr1	-	284002183-284002324;284002183-284002324	284006454-284006686;284006454-284006647	284004564-284006686;284004564-284006647
AM919499	chr1	-	284064087-284064149	284064714-284064849	284064707-284064849
AM919499	chr1	-	284068187-284068240	284069389-284069507	284068902-284069507
AM919499	chr1	-	284069389-284069507	284072770-284073033	284069688-284073033
AM919499	chr1	-	284072770-284073033	284075509-284075655	284073489-284075655
AM919499	chr1	-	284072770-284073033	284075509-284075655	284073720-284075655
AM919499	chr1	-	284072770-284073033	284075509-284075655	284073854-284075655
AK233486	chr1	-	284524483-284524610	284524716-284524891	284524712-284524891
AK343414	chr1	-	284533103-284533201	284533303-284533439	284533309-284533439
AK343414	chr1	-	284533303-284533439	284534160-284534357	284534159-284534357
AK343414	chr1	-	284535923-284535993	284536868-284536919	284536869-284536919
AK343414	chr1	-	284536868-284536919	284538581-284538640	284538577-284538640
AK343414	chr1	-	284538581-284538640	284538994-284539099	284538999-284539099
AK347355	chr1	+	284554054-284554266;284554054-284554266	284547891-284548052;284547909-284548052	284547891-284553061;284547909-284553061
AK347355	chr1	+	284555025-284555277	284554054-284554266	284554054-284554202
AY490204	chr18	-	28466227-28466391;28466227-28466391	28467812-28467882;28467812-28467854	28467091-28467882;28467091-28467854
AK343414	chr1	-	284710337-284710396	284710750-284710855	284710755-284710855
AF467889	chr14	+	28490637-28491171	28485934-28486062	28485934-28486073
AK343414	chr1	+	284934073-284934132	284933614-284933719	284933614-284933714
AY609575	chr5	+	2854015-2854114	2849864-2849949	2849864-2853721
AK345634	chr1	+	285103906-285104045	285102903-285102982	285102903-285102978
AY610295	chr6	-	28515190-28515281	28517220-28517281	28517222-28517281
AK351202	chr14	-	28519825-28519966	28522520-28522679	28522549-28522679
AY609543	chr13	-	28525373-28525514	28526273-28526400	28526277-28526400
AK232885	chr1	+	285693959-285694024	285690021-285690177	285690021-285691771
AK232885	chr1	+	285693959-285694024	285690021-285690177	285690021-285691775
AK233190	chr13	+	2859592-2859700;2859592-2859700	2858590-2858832;2858733-2858832	2858590-2858837;2858733-2858837
AK232596	chr7	-	2868996-2869162	2871700-2871803	2869976-2871803
AY084053	chr3	-	28701355-28701868	28702252-28702348	28702243-28702348
AK233248	chr13	+	28710624-28710699	28709595-28709631	28709595-28710073
AK233248	chr13	+	28710624-28710699	28709595-28709631	28709595-28710522
DQ520948	chr14	+	28845559-28845731	28843742-28843890	28843742-28843881
DQ520948	chr14	+	28872656-28873286	28868122-28868269	28868122-28871617
AY609500	chr6	+	28896157-28897457	28889782-28889910	28889782-28891284
AY609500	chr6	+	28896157-28897457	28889782-28889910	28889782-28891295
DQ520948	chr14	+	28905059-28905486	28903767-28903921	28903767-28903930
AK234886	chr6	-	28905758-28905942	28913879-28914027	28906190-28914027
AK234886	chr6	-	28905758-28905942	28913879-28914027	28906222-28914027
AK234886	chr6	-	28905758-28905942	28913879-28914027	28906988-28914027
AK234886	chr6	-	28905758-28905942	28913879-28914027	28908619-28914027
AK234886	chr6	-	28905758-28905942	28913879-28914027	28908631-28914027
AK234352	chr1	-	289106192-289106300	289106908-289107078	289106774-289107078
AK234706	chr14	+	28915360-28915539	28914110-28914262	28914110-28914127
AB097497	chr1	+	289349373-289349609	289348746-289348883	289348746-289348874
AB191303	chr1	+	289448358-289448613	289448111-289448164	289448111-289448138
AY372187	chr1	-	289686262-289686335	289686894-289687033	289686823-289687033
AY372187	chr1	-	289686262-289686335	289686894-289687033	289686954-289687033
X54976	chr1	-	289837457-289837459	289837860-289837902	289837800-289837902
X54976	chr1	-	289837457-289837459	289837860-289837902	289837830-289837902
X54976	chr1	-	289837457-289837459	289837860-289837902	289837855-289837902
AY372187	chr1	-	289839969-289840042	289840601-289840740	289840530-289840740
AY372187	chr1	-	289839969-289840042	289840601-289840740	289840604-289840740
AY372187	chr1	-	289839969-289840042	289840601-289840740	289840661-289840740
AY372187	chr1	-	289839969-289840042	289840601-289840740	289840674-289840740
AK233229	chr1	-	289867470-289868454;289867698-289868454	289869693-289869822;289869693-289869822	289869689-289869822;289869689-289869822
AK233589	chr15	+	29031441-29031535	29031203-29031357	29031203-29031349
AK233589	chr15	+	29031806-29031996	29031654-29031702	29031654-29031727
AK235313	chr1	-	290588928-290589136	290592202-290592312	290592165-290592312
AK231578	chr7	+	29100837-29101233;29100837-29101239;29100837-29101227	29099725-29099890;29099725-29099890;29099725-29099890	29099725-29099880;29099725-29099880;29099725-29099880
AK231597	chr1	+	291007382-291007485;291007382-291007415	290997529-290997697;290997529-290997697	290997529-291001185;290997529-291001185
AK233552	chr7	-	29153948-29154058;29153948-29154058;29153948-29154058;29153948-29154058;29153948-29154058;29153947-29154058;29153952-29154058	29155086-29155369;29155086-29155267;29155086-29155182;29155086-29155098;29155086-29155367;29155086-29155369;29155086-29155369	29155066-29155369;29155066-29155267;29155066-29155182;29155066-29155098;29155066-29155367;29155066-29155369;29155066-29155369
DQ917643	chr7	+	29227872-29228120;29227872-29228119;29227872-29228120;29227872-29228119;29227872-29228119;29227872-29228120;29227872-29228119;29227872-29228120;29227872-29228120;29227872-29228119;29227872-29228120;29227872-29228119;29227872-29228119;29227872-29228119;29227872-29228119	29224054-29224203;29224068-29224203;29224069-29224203;29224070-29224203;29224072-29224203;29224081-29224203;29224082-29224203;29224086-29224203;29224088-29224203;29224090-29224203;29224091-29224203;29224101-29224203;29224110-29224203;29224117-29224203;29224122-29224203	29224054-29224188;29224068-29224188;29224069-29224188;29224070-29224188;29224072-29224188;29224081-29224188;29224082-29224188;29224086-29224188;29224088-29224188;29224090-29224188;29224091-29224188;29224101-29224188;29224110-29224188;29224117-29224188;29224122-29224188
AY610062	chr1	+	292346278-292346425;292346278-292346425	292344642-292344780;292344678-292344780	292344642-292345128;292344678-292345128
DQ227991	chr7	-	29318630-29318818	29319830-29319958	29319833-29319958
DQ227991	chr7	-	29320104-29320301	29322923-29323128	29322917-29323128
AK234481	chr6	-	2932328-2932468	2933397-2933480	2933024-2933480
DQ227989	chr7	-	29336029-29336202	29337017-29337205	29337034-29337205
DQ227989	chr7	-	29337017-29337205	29337377-29337505	29337383-29337505
AK343569	chr2	+	29367579-29367640	29367404-29367488	29367404-29367481
AK343569	chr2	+	29368606-29368689;29368606-29368691	29368373-29368486;29368373-29368486	29368373-29368454;29368373-29368454
AK233758	chr1	-	294159392-294159486	294159684-294159844	294159738-294159844
AK233758	chr1	-	294159684-294159844	294160200-294160251	294160196-294160251
AK237155	chr1	+	294205681-294205721;294205681-294205721	294205107-294205164;294204918-294205164	294205107-294205213;294204918-294205213
AK232757	chr1	+	294237319-294238152;294237319-294237455;294237319-294237455;294237319-294238152	294236971-294237234;294237045-294237234;294237046-294237234;294237058-294237234	294236971-294237230;294237045-294237230;294237046-294237230;294237058-294237230
AK232757	chr1	+	294238228-294238266;294238228-294238266;294238228-294238266;294238228-294238512	294237319-294238152;294237045-294238152;294238051-294238152;294237319-294238152	294237319-294238147;294237045-294238147;294238051-294238147;294237319-294238147
AY610403	chr13	+	29434619-29434678	29434446-29434532	29434446-29434528
AY610403	chr13	+	29435042-29435058;29435042-29435538;29435042-29435669;29435042-29435160	29434619-29434678;29434619-29434678;29434619-29434678;29434619-29434678	29434619-29434719;29434619-29434719;29434619-29434719;29434619-29434719
AY610403	chr13	+	29435042-29435058;29435042-29435538;29435042-29435669;29435042-29435160	29434619-29434678;29434619-29434678;29434619-29434678;29434619-29434678	29434619-29434752;29434619-29434752;29434619-29434752;29434619-29434752
AK236732	chr6	-	29433878-29433961	29441563-29441682	29438305-29441682
DQ227989	chr7	-	29442140-29442328	29442500-29442628	29442506-29442628
AK344367	chr13	-	29447160-29447226	29447481-29447662	29447486-29447662
AK236732	chr6	+	29453765-29453893	29450990-29451068	29450990-29452522
AK344367	chr13	-	29450916-29451048	29452041-29452121	29452027-29452121
AK231242	chr7	+	29452821-29452997;29452821-29452964;29452821-29453223	29452162-29452303;29452162-29452303;29452162-29452303	29452162-29452264;29452162-29452264;29452162-29452264
AK240475	chr14	-	29463841-29463920	29466041-29466438	29466401-29466438
AK346294	chr13	+	29489544-29489710;29489544-29489710;29489544-29489710	29488880-29489019;29488882-29489019;29488896-29489019	29488880-29489201;29488882-29489201;29488896-29489201
AK346294	chr13	+	29493440-29493556	29493230-29493355	29493230-29493313
AK232336	chr13	+	29495411-29495592	29494197-29494322	29494197-29495263
AK232336	chr13	+	29495848-29496033	29495411-29495592	29495411-29495588
AK232336	chr13	+	29495848-29496033	29495411-29495592	29495411-29495686
AK232336	chr13	+	29502375-29502486	29501606-29501778	29501606-29502198
AK232673	chr13	+	29509408-29509574	29508456-29508476	29508456-29509220
AK238862	chr14	-	29506307-29506414	29509489-29509681	29509054-29509681
AK232673	chr13	+	29510718-29510831	29510019-29510181	29510019-29510125
AK232673	chr13	+	29512578-29512746;29512578-29513150	29512234-29512350;29512234-29512350	29512234-29512380;29512234-29512380
AK344333	chr16	-	29526476-29526597	29527570-29527612	29527201-29527612
AK236872	chr7	+	29532264-29532567;29532264-29532567	29529901-29530640;29530550-29530640	29529901-29532035;29530550-29532035
AK236872	chr7	+	29533213-29533350;29533213-29533348;29533213-29533350	29532264-29532567;29532264-29532567;29532376-29532567	29532264-29532905;29532264-29532905;29532376-29532905
AK238722	chr7	+	29536775-29536948;29536775-29537079	29535853-29536118;29535853-29536118	29535853-29536041;29535853-29536041
AK238722	chr7	+	29536775-29536948;29536775-29537079	29535853-29536118;29535853-29536118	29535853-29536133;29535853-29536133
S82800	chr13	+	29600156-29600316	29598883-29598946	29598883-29599554
S82800	chr13	+	29608828-29608881	29608516-29608542	29608516-29608565
AK238335	chr7	+	29624534-29624618	29624336-29624421	29624336-29624425
AK344966	chr15	+	29643004-29643176	29639419-29639482	29639419-29640529
AK346265	chr14	-	29654219-29654528	29656382-29656486	29656412-29656486
AK231440	chr2	+	2971672-2971845	2968485-2968680	2968485-2970959
FJ167680	chr3	-	29808733-29808813	29809779-29809833	29809128-29809833
FJ167680	chr3	-	29816464-29816662	29822677-29822781	29821780-29822781
AY610015	chr3	-	29849831-29849907	29852588-29852699	29849993-29852699
AY609426	chr3	+	29961874-29962035	29954029-29954057	29954029-29958207
AY609426	chr3	+	29961874-29962035	29954029-29954057	29954029-29958233
AK240231	chr14	-	29963210-29963383	29963727-29963861	29963820-29963861
AY610015	chr3	-	29976680-29978735;29978489-29978735	29985274-29985389;29985274-29985389	29978849-29985389;29978849-29985389
AK235232	chr6	+	30030253-30030403;30030253-30030403	30029630-30029830;30029639-30029830	30029630-30029749;30029639-30029749
AK235232	chr6	+	30030881-30030939	30030526-30030613	30030526-30030795
AK235232	chr6	+	30037265-30037927	30037022-30037157	30037022-30037150
AY610400	chr5	-	3001656-3002595;3002339-3002595;3002390-3002595	3003741-3003856;3003741-3003856;3003741-3003856	3003729-3003856;3003729-3003856;3003729-3003856
AK237597	chr7	+	3007854-3007933	3006786-3006941	3006786-3007737
AY610004	chr8	-	30067034-30067216	30068263-30068364	30068267-30068364
AY610400	chr5	-	3003741-3003856;3003741-3003856;3003741-3003856	3007080-3007227;3007080-3007208;3007080-3007235	3007081-3007227;3007081-3007208;3007081-3007235
AK343270	chr3	-	30119217-30119288	30122144-30122288	30121444-30122288
AY609734	chr14	-	30149012-30149128	30151773-30151856	30149495-30151856
AK344946	chr6	-	30167675-30167762	30167907-30167976	30167897-30167976
AK344946	chr6	-	30167675-30167762	30167907-30167976	30167957-30167976
AK231017	chr6	+	30169217-30169252;30169217-30169321	30168383-30168538;30168383-30168538	30168383-30168527;30168383-30168527
HM046503	chr12	-	301349-301381	304563-304664	301722-304664
AK237272	chr6	-	30178325-30178447;30178325-30178447	30179440-30179668;30179440-30179535	30178832-30179668;30178832-30179535
AK233795	chr14	+	30229060-30229139	30225898-30226020	30225898-30226864
AK240601	chr17	+	30236596-30236692	30233642-30233746	30233642-30234486
AK232448	chr5	-	3025486-3025737;3025488-3025737;3025501-3025737	3025843-3025984;3025843-3025984;3025843-3025984	3025833-3025984;3025833-3025984;3025833-3025984
AK232448	chr5	-	3027079-3027255	3027713-3027873	3027358-3027873
AK351511	chr6	+	30315821-30315975	30312981-30313055	30312981-30315722
AK232860	chr10	-	30395609-30396684;30395612-30396684	30397471-30397563;30397471-30397563	30397489-30397563;30397489-30397563
AK232860	chr10	-	30397471-30397563	30397698-30397898	30397745-30397898
AK234827	chr17	+	30410704-30411230;30410704-30411248	30407846-30407984;30407846-30407984	30407846-30409028;30407846-30409028
AK345506	chr6	-	30481841-30481901	30483383-30483451	30483363-30483451
AK348405	chr6	-	30503282-30503674	30503787-30503979	30503773-30503979
AK348405	chr6	-	30503787-30503979	30512451-30512548	30512465-30512548
AK231077	chr1	+	30531630-30531812	30527940-30528068	30527940-30528080
AK240439	chr6	+	30581048-30581239	30580375-30580471	30580375-30580953
AK231077	chr1	+	30588956-30589102	30583225-30583342	30583225-30587485
AK231781	chr10	-	30588370-30588402	30588525-30588639	30588563-30588639
AY609808	chr10	-	30598347-30598516	30598810-30598931	30598728-30598931
AK231077	chr1	+	30604014-30604158	30601941-30602041	30601941-30602576
AK232860	chr10	+	30605768-30605860	30605433-30605633	30605433-30605586
AK232860	chr10	+	30606647-30607719;30606647-30607722	30605768-30605860;30605768-30605860	30605768-30605842;30605768-30605842
AK233474	chr10	+	30634493-30635328	30633675-30633718	30633675-30633740
AK231077	chr1	-	30705488-30705670	30709248-30709376	30709236-30709376
AY610400	chr5	-	3072463-3072578;3072463-3072578;3072463-3072578	3075803-3075950;3075803-3075931;3075803-3075956	3075173-3075950;3075173-3075931;3075173-3075956
AK232923	chr14	+	30900724-30900828	30900296-30900358	30900296-30900370
AK351232	chr14	+	30942153-30942257	30941187-30941339	30941187-30942068
AK351232	chr14	+	30944170-30944264	30942609-30942681	30942609-30943505
AK351232	chr14	+	30944170-30944264	30942609-30942681	30942609-30943892
AK351232	chr14	+	30948355-30948698	30948041-30948215	30948041-30948112
AY610400	chr5	+	3108703-3108818;3108703-3108818;3108703-3108818	3105324-3105479;3105332-3105479;3105351-3105479	3105324-3106109;3105332-3106109;3105351-3106109
AK346046	chr7	+	31575797-31575910	31572838-31573020	31572838-31574596
AK236356	chr10	-	31659975-31660120	31661276-31661342	31661068-31661342
X15073	chr14	+	31724001-31724105	31715187-31715269	31715187-31716502
X15073	chr14	+	31724001-31724105	31715187-31715269	31715187-31716963
AK343644	chr14	-	31888676-31888911	31891642-31891833	31891637-31891833
AK343644	chr14	-	31891642-31891833	31896519-31896561	31893516-31896561
AK343644	chr14	-	31891642-31891833	31896519-31896561	31894368-31896561
AY610163	chr18	-	31939344-31940055;31939770-31940055;31939868-31940055	31942756-31942851;31942756-31942851;31942756-31942851	31941713-31942851;31941713-31942851;31941713-31942851
AK240062	chr2	-	3194285-3194386	3194599-3194721	3194605-3194721
AK235619	chr12	+	31952759-31952829	31951601-31951659	31951601-31951664
AY609995	chr10	+	32001215-32001351;32001215-32001351	31992777-31992904;31992802-31992904	31992777-31992832;31992802-31992832
AY040779	chr10	+	32001215-32001351	31992795-31992832	31992795-32001131
EU119401	chr5	-	32104133-32104219	32104953-32105308	32104356-32105308
AK350511	chr17	+	32219623-32219736;32219623-32219736	32217132-32217278;32217021-32217278	32217132-32217282;32217021-32217282
AK240330	chr2	-	3222211-3222292	3222733-3222818	3222757-3222818
AK344038	chr14	-	32237396-32237487	32237606-32237742	32237602-32237742
AK344038	chr14	-	32239181-32239229	32239329-32239407	32239325-32239407
AK344038	chr14	-	32239181-32239229	32239329-32239407	32239346-32239407
EU119401	chr5	+	32310391-32310475	32309302-32309657	32309302-32310254
AK237080	chr6	+	32412546-32412784	32405387-32405461	32405387-32405470
AK237080	chr6	+	32412546-32412784	32405387-32405461	32405387-32405605
AY610305	chr1	-	32411271-32411373;32411271-32411373;32411332-32411373	32412308-32412421;32412308-32412424;32412308-32412424	32412173-32412421;32412173-32412424;32412173-32412424
AK350037	chr6	-	32433011-32433064	32434389-32434448	32433314-32434448
DQ372077	chr10	+	32456189-32456233	32447407-32447499	32447407-32450837
AK346188	chr1	+	32482106-32482279	32480692-32481065	32480692-32480942
AK348321	chr12	-	32492742-32492846	32493118-32493246	32493122-32493246
AK343489	chr2	+	3253049-3253167	3251021-3251294	3251021-3251768
M91451	chr6	+	32577369-32577577	32577032-32577206	32577032-32577196
M91451	chr6	+	32581242-32581636	32577369-32577577	32577369-32577895
M91451	chr6	+	32596668-32596782	32595373-32595646	32595373-32596569
M91451	chr6	+	32604309-32604449	32603761-32603850	32603761-32604143
M91451	chr6	+	32604838-32604912	32604309-32604449	32604309-32604455
M91451	chr6	+	32609970-32610019	32609048-32609169	32609048-32609185
M91451	chr6	+	32629561-32629641	32628442-32628459	32628442-32629377
M91451	chr6	+	32632763-32632851	32629561-32629641	32629561-32629680
M91451	chr6	+	32632763-32632851	32629561-32629641	32629561-32630470
M91451	chr6	+	32632763-32632851	32629561-32629641	32629561-32631745
EF151500	chr16	-	32652445-32652604	32654659-32654813	32654469-32654813
EF151500	chr16	-	32660890-32661195	32665466-32665544	32664410-32665544
M91451	chr6	-	32705023-32705097	32705486-32705626	32705480-32705626
M91451	chr6	-	32705486-32705626	32706085-32706174	32705792-32706174
M91451	chr6	-	32711258-32711346	32714468-32714548	32712364-32714548
M91451	chr6	-	32711258-32711346	32714468-32714548	32713639-32714548
M91451	chr6	-	32711258-32711346	32714468-32714548	32714429-32714548
M91451	chr6	-	32714468-32714548	32715650-32715667	32714732-32715667
AK237250	chr14	-	32715564-32715957	32716807-32716975	32716818-32716975
AK237250	chr14	-	32716807-32716975	32719236-32719463	32718754-32719463
M91451	chr6	-	32734030-32734079	32734879-32735000	32734863-32735000
AK349463	chr12	-	3277181-3277939	3278875-3278974	3278517-3278974
AK239373	chr12	-	32792964-32793098	32796488-32796611	32796568-32796611
AK346136	chr1	+	32797424-32797507;32797424-32797507;32797424-32797507	32797129-32797296;32797247-32797296;32797128-32797296	32797129-32797284;32797247-32797284;32797128-32797284
AK232207	chr12	-	32797653-32797746	32803435-32803518	32798141-32803518
AK349463	chr12	-	3280712-3280795	3282545-3282648	3281857-3282648
AK346136	chr1	+	32835527-32835629	32835074-32835253	32835074-32835315
AK231396	chr5	+	32889760-32889888	32886060-32886263	32886060-32886473
AK231396	chr5	+	32889760-32889888	32886060-32886263	32886060-32888215
AK232722	chr2	+	3295445-3295577	3294554-3294781	3294554-3295358
AK239373	chr12	-	32956038-32956131;32956038-32956131	32958957-32959047;32958957-32959149	32956526-32959047;32956526-32959149
AK239373	chr12	-	32956038-32956131;32956038-32956131	32958957-32959047;32958957-32959149	32959085-32959047;32959085-32959149
AK234634	chr6	+	32961254-32961928	32959884-32960015	32959884-32960020
AY609765	chr2	-	3306094-3306277	3306993-3307163	3307087-3307163
AY609765	chr2	-	3306993-3307163	3307236-3307318	3307257-3307318
AK230988	chr1	-	33213570-33213699	33215958-33216112	33215954-33216112
AK232368	chr8	+	33241759-33241806	33235576-33235629	33235576-33239231
AK232368	chr8	+	33248418-33248570	33244619-33244794	33244619-33244770
FJ424703	chr6	-	33276833-33277033	33278732-33278942	33278810-33278942
AK235671	chr13	+	33314613-33314687	33313435-33313557	33313435-33314250
AK230978	chr5	+	33403632-33403756	33401810-33401935	33401810-33403212
AK230978	chr5	+	33404948-33405104	33404732-33404852	33404732-33404839
AK233935	chr17	-	33409168-33409344	33410356-33410609	33410412-33410609
AB287431	chr17	-	33455265-33455765	33458519-33458672	33458567-33458672
AB287431	chr17	-	33458519-33458672	33459665-33459837	33459493-33459837
EU082069	chr17	-	33463147-33463317	33467179-33467203	33465738-33467203
AK347557	chr6	+	33552422-33552553	33551798-33551951	33551798-33551948
AY609780	chr17	-	33571019-33571170	33571407-33571531	33571420-33571531
AK233106	chr6	+	33617003-33617152	33615995-33616157	33615995-33616780
AK239732	chr6	-	33671190-33671309;33671190-33671309	33676367-33676440;33676367-33677430	33674080-33676440;33674080-33677430
AB271956	chr3	-	33687908-33688134	33692013-33692122	33689565-33692122
AK233943	chr6	-	33688779-33688859;33688779-33688859;33688779-33688859	33690307-33690478;33690307-33690557;33690307-33690415	33689685-33690478;33689685-33690557;33689685-33690415
AY609647	chr13	+	33698639-33698757	33695046-33695239	33695046-33695394
AK238122	chr7	+	33701162-33701361	33698887-33699007	33698887-33700238
AK350197	chr6	-	33707728-33707822;33707728-33707822	33708291-33708316;33708291-33708320	33707950-33708316;33707950-33708320
AK240461	chr6	-	33707728-33707822	33708287-33708320	33707950-33708320
AK240461	chr6	-	33707728-33707822	33708287-33708320	33708291-33708320
AK232541	chr13	-	33858787-33858919	33865856-33866073	33859236-33866073
AK232541	chr13	-	33873575-33873754	33875395-33875585	33874505-33875585
AK232541	chr13	-	33873575-33873754	33875395-33875585	33874555-33875585
AK232541	chr13	-	33873575-33873754	33875395-33875585	33875429-33875585
AK232541	chr13	-	33885016-33885198;33882589-33885198	33887141-33887464;33887141-33887191	33886008-33887464;33886008-33887191
EU442569	chr6	+	33933294-33933479	33924740-33924847	33924740-33925819
EU442569	chr6	+	33937222-33937330	33933584-33933670	33933584-33933666
AK345061	chr6	+	33939305-33939511	33937488-33937649	33937488-33938617
AK232262	chr6	-	33951299-33951489;33951299-33951489	33952734-33952776;33952734-33952774	33952677-33952776;33952677-33952774
AK231527	chr12	+	34051643-34051718	34046270-34046491	34046270-34048000
AY610361	chr7	+	34049943-34050034	34049760-34049861	34049760-34049851
AY610361	chr7	+	34050156-34050269;34050156-34050272;34050156-34050271	34049943-34050034;34049943-34050034;34049943-34050034	34049943-34050043;34049943-34050043;34049943-34050043
AK240586	chr17	-	34050982-34051055	34051684-34051748	34051704-34051748
AK348376	chr7	-	34052487-34052764	34052870-34052983	34052855-34052983
AK240586	chr17	-	34051839-34051896	34054644-34054734	34054695-34054734
AK349105	chr12	-	34060329-34060959	34069290-34069357	34061727-34069357
AK231807	chr17	+	34066636-34066758	34063169-34063270	34063169-34063361
AK231807	chr17	+	34066636-34066758	34063169-34063270	34063169-34065996
AK235316	chr7	-	34066754-34067005	34067450-34067557	34067260-34067557
AK234345	chr2	+	3407750-3407850	3406775-3407442	3406775-3407662
AK240552	chr7	-	34068236-34068319	34068694-34068858	34068415-34068858
AK235316	chr7	-	34068236-34068319	34068968-34069129	34068415-34069129
AK235316	chr7	-	34068236-34068319	34068968-34069129	34068962-34069129
AK349105	chr12	-	34060329-34060959	34069290-34069357	34069299-34069357
AK349105	chr12	-	34060329-34060959	34069290-34069357	34069315-34069357
AK344976	chr6	+	34098712-34098865;34098712-34098865	34093510-34093657;34093507-34093657	34093510-34093730;34093507-34093730
AK233842	chr7	+	34114623-34115020	34114381-34114431	34114381-34114435
AK233842	chr7	+	34120865-34120922	34117821-34117896	34117821-34119507
AY610345	chr7	-	34127469-34127683;34127471-34127683;34127553-34127683	34127811-34127860;34127811-34127860;34127811-34127860	34127787-34127860;34127787-34127860;34127787-34127860
AK231998	chr7	-	34128143-34128201;34128142-34128201;34128142-34128201	34128348-34128911;34128348-34128556;34128348-34128573	34128811-34128911;34128811-34128556;34128811-34128573
AJ000482	chr6	+	34157031-34157216	34156674-34156819	34156674-34156810
AK239020	chr12	+	34181575-34181636	34175850-34175966	34175850-34181423
AK350056	chr12	-	3416583-3417093	3419402-3419565	3418302-3419565
AK350056	chr12	-	3416583-3417093	3419402-3419565	3419419-3419565
AK350056	chr12	-	3416583-3417093	3419402-3419565	3419428-3419565
AK344593	chr12	-	34303704-34303769	34304708-34304866	34304704-34304866
AK233417	chr6	-	34385629-34385729	34388500-34388533	34388480-34388533
AK347440	chr17	+	34402949-34403218	34401093-34401339	34401093-34402199
AK345267	chr14	-	34500723-34500778	34504705-34504774	34502551-34504774
AK345267	chr14	-	34500723-34500778	34504705-34504774	34504701-34504774
AK344599	chr17	-	34571024-34571127	34571852-34571989	34571401-34571989
AK344599	chr17	-	34572512-34572660	34573019-34573119	34572839-34573119
AK344599	chr17	-	34574430-34574591	34575139-34575253	34574688-34575253
AK232897	chr17	-	34612246-34612357;34612320-34612357	34614153-34614304;34614153-34614304	34613742-34614304;34613742-34614304
AY610470	chr6	-	34623439-34624098;34624028-34624098;34624033-34624098;34624036-34624098;34624043-34624098	34625052-34625106;34625052-34625106;34625052-34625106;34625052-34625214;34625052-34625106	34624806-34625106;34624806-34625106;34624806-34625106;34624806-34625214;34624806-34625106
AY610470	chr6	-	34630004-34630104;34630004-34630104;34630004-34630104	34630349-34630419;34630349-34630408;34630349-34630418	34630326-34630419;34630326-34630408;34630326-34630418
AY610470	chr6	-	34630349-34630419;34630349-34630419;34630349-34630419;34630349-34630419;34630349-34630419;34630349-34630419;34630349-34630419	34630861-34630894;34630861-34630893;34630861-34630944;34630861-34630891;34630861-34630892;34630861-34630895;34630861-34630922	34630598-34630894;34630598-34630893;34630598-34630944;34630598-34630891;34630598-34630892;34630598-34630895;34630598-34630922
AY610421	chr6	+	34672235-34672332	34671742-34671954	34671742-34671952
AK231789	chr2	+	3468945-3469802;3468945-3469802	3467660-3467723;3467670-3467723	3467660-3468713;3467670-3468713
AK346084	chr3	+	34719240-34720311	34715885-34715940	34715885-34716272
AY610336	chr14	-	34760279-34760388	34761860-34762029	34761203-34762029
AK233638	chr14	-	34760279-34760388	34761917-34762082	34761203-34762082
AY610336	chr14	-	34760279-34760388	34761860-34762029	34761367-34762029
AK233638	chr14	-	34760279-34760388	34761917-34762082	34761367-34762082
AY610336	chr14	-	34760279-34760388	34761860-34762029	34761714-34762029
AK233638	chr14	-	34760279-34760388	34761917-34762082	34761714-34762082
AY610336	chr14	-	34760279-34760388	34761860-34762029	34761917-34762029
AK236172	chr7	+	34789203-34789286;34789203-34789286	34787329-34787474;34787373-34787474	34787329-34787507;34787373-34787507
AK239677	chr3	+	3481482-3481578	3480004-3480173	3480004-3480169
AK233313	chr8	+	3491378-3491745	3489041-3489237	3489041-3489195
AY610235	chr7	-	34929773-34929922;34929773-34929922;34929772-34929922	34930137-34930308;34930137-34930203;34930137-34930308	34930122-34930308;34930122-34930203;34930122-34930308
AK231138	chr9	-	34936639-34936748;34936639-34936748	34940977-34941231;34940977-34941222	34941038-34941231;34941038-34941222
AK345871	chr2	+	3502001-3502132;3502001-3502132	3501366-3501504;3501415-3501504	3501366-3501737;3501415-3501737
AK345871	chr2	+	3503093-3503197	3502264-3502494	3502264-3502509
AK231377	chr15	+	35054069-35054231	35051675-35051868	35051675-35053194
AJ544724	chr17	-	35100475-35101247	35103784-35103823	35103772-35103823
AJ544724	chr17	-	35116322-35116651	35117210-35117527	35117211-35117527
AY610382	chr7	+	35170861-35170903	35170499-35170514	35170499-35170712
AK235245	chr5	+	3520977-3521230;3520977-3521459	3520360-3520475;3520360-3520475	3520360-3520813;3520360-3520813
AK239710	chr12	+	3531128-3531198	3523034-3523179	3523034-3523259
AK239710	chr12	+	3531128-3531198	3523034-3523179	3523034-3529000
AK351646	chr3	-	35358471-35358910	35360913-35361051	35360966-35361051
AK351646	chr3	-	35361246-35361273	35363645-35363878	35361384-35363878
AK232184	chr17	-	35408052-35408216	35412665-35412802	35409949-35412802
AK234669	chr3	-	35434521-35434886	35435620-35435706	35435618-35435706
AK234669	chr3	-	35435620-35435706	35435793-35435927	35435800-35435927
AK235136	chr3	+	35469907-35470193;35469907-35470031	35469110-35469245;35469110-35469245	35469110-35469818;35469110-35469818
AK235136	chr3	+	35475156-35475455;35475156-35475455	35470852-35471069;35470879-35471069	35470852-35474240;35470879-35474240
AK232184	chr17	+	35574839-35574913	35568170-35568267	35568170-35568393
AK232184	chr17	+	35584997-35585161	35580411-35580548	35580411-35583264
AK234325	chr5	-	3560052-3560207	3560340-3560462	3560399-3560462
AY610249	chr2	+	3562792-3562887;3562792-3562887	3562283-3562570;3562341-3562570	3562283-3562579;3562341-3562579
AK232633	chr3	+	35636829-35636946;35636829-35636946	35636587-35636723;35636589-35636723	35636587-35636739;35636589-35636739
AK234196	chr3	+	35639442-35639576	35636829-35636946	35636829-35637247
AY247739	chr3	+	35660964-35661084	35660769-35660877	35660769-35660825
AY247739	chr3	+	35662955-35663083	35662490-35662692	35662490-35662696
AK234301	chr3	+	35669528-35669651	35669244-35669433	35669244-35669454
AK234301	chr3	+	35670555-35671783;35670555-35670799	35670026-35670127;35670026-35670127	35670026-35670272;35670026-35670272
AK239677	chr3	+	3575112-3575194;3575112-3575194	3567997-3568233;3568009-3568233	3567997-3572479;3568009-3572479
AK240379	chr3	+	35704208-35704351	35702474-35702572	35702474-35702563
AK231270	chr15	+	35746552-35746625	35744885-35745102	35744885-35746171
AK347535	chr8	+	35815247-35815353;35815247-35815353	35813665-35813846;35813831-35813846	35813665-35813858;35813831-35813858
AY609938	chr18	-	35821607-35821833;35821607-35821833	35823425-35823614;35823425-35823599	35823005-35823614;35823005-35823599
GU386346	chr6	-	35879563-35879768	35880329-35880473	35880344-35880473
GU386346	chr6	-	35879563-35879768	35880329-35880473	35880364-35880473
AK239101	chr3	-	35879933-35880087	35880534-35880732	35880483-35880732
AK232315	chr6	-	35894995-35895060	35895866-35895911	35895175-35895911
AK232315	chr6	-	35894995-35895060	35895866-35895911	35895399-35895911
AK232315	chr6	-	35894995-35895060	35895866-35895911	35895600-35895911
AK231620	chr7	+	35916078-35916226	35915644-35915987	35915644-35915724
AK345219	chr3	+	35925418-35925460	35925119-35925268	35925119-35925270
AK345064	chr14	+	35986012-35986168;35986012-35986168	35976703-35976956;35976707-35976956	35976703-35976892;35976707-35976892
AK231620	chr7	+	36006586-36006676;36006586-36006676	36005383-36005531;36005410-36005531	36005383-36005535;36005410-36005535
AK230758	chrX	+	36013482-36013964	36010157-36010276	36010157-36011175
AK343532	chr7	-	36103886-36104000	36104922-36105064	36104918-36105064
EU714326	chr8	-	36150116-36150215	36155674-36155825	36155662-36155825
AK343532	chr7	-	36165340-36165444;36165340-36165444	36171348-36171363;36171348-36171461	36168133-36171363;36168133-36171461
AK351671	chr3	-	36223458-36223651	36224051-36224178	36224072-36224178
AK239543	chr12	+	36228679-36228792	36224408-36224506	36224408-36227866
AK239543	chr12	+	36238520-36238691;36238520-36238694	36236418-36236621;36236418-36236621	36236418-36236627;36236418-36236627
AK348998	chr12	+	36242959-36243106	36240137-36240273	36240137-36240333
AK348998	chr12	+	36242959-36243106	36240137-36240273	36240137-36241594
AK232646	chr12	+	36255346-36255440	36252312-36252521	36252312-36254891
AJ310355	chr6	+	36258717-36258913;36258717-36258751	36258054-36258175;36258054-36258175	36258054-36258287;36258054-36258287
FJ476290	chr7	-	36286119-36286538	36286921-36287134	36286777-36287134
AK233634	chr6	+	36367007-36367145	36363782-36364776	36363782-36366494
AK236631	chr8	+	36382404-36382538	36376408-36376550	36376408-36379035
AK345731	chr3	+	36399357-36399557	36396904-36397087	36396904-36398954
AK345731	chr3	+	36404698-36404877	36399357-36399557	36399357-36402345
AK345731	chr3	+	36404698-36404877	36399357-36399557	36399357-36402503
AK344707	chr4	+	36406700-36407553;36406700-36406796	36404010-36404105;36404010-36404105	36404010-36404119;36404010-36404119
AK345731	chr3	+	36406104-36406737;36406104-36407197	36405807-36405869;36405807-36405869	36405807-36405872;36405807-36405872
AK230875	chr7	+	36425941-36426019	36418690-36418769	36418690-36421250
AK230875	chr7	+	36431846-36433251;36431846-36432059;36431846-36434204	36430850-36431023;36430850-36431023;36430849-36431023	36430850-36431303;36430850-36431303;36430849-36431303
AK238728	chr2	-	3642523-3642539	3643123-3643281	3643128-3643281
AK236703	chr7	+	36454278-36454407	36453449-36453548	36453449-36453519
AK236703	chr7	+	36454278-36454407	36453449-36453548	36453449-36454010
AK236703	chr7	+	36460090-36460161	36459809-36459923	36459809-36459889
EU661948	chr2	-	3646367-3647079	3649261-3649350	3649267-3649350
AK239048	chr17	+	36542330-36542380	36541714-36541815	36541714-36542116
AK236603	chrX	+	36581296-36581391	36580712-36580924	36580712-36580972
AK239758	chr3	+	36593252-36593439	36590089-36590507	36590089-36590117
AK239758	chr3	+	36598882-36599025	36595824-36595977	36595824-36597055
AK230533	chr4	+	36603517-36603710	36600189-36600410	36600189-36600437
[truncated: 2,010 more rows]

## Sheet: 2268exon-skipping
Table S3-3. Events of exon skipping in 2268
[truncated: 1,673 more rows]

## Sheet: 2268intron retetain
Table S3-4. Events of intron retaintion in 2268
[truncated: 831 more rows]

[truncated: 4 more sheets: 2270A3SS, 2270A5SS, 2270exon-skipping, 2270intron retetain]
