# Supplementary material for: A global view of porcine transcriptome in three tissues from a full-sib pair with extreme phenotypes in growth and fat deposition by paired-end RNA sequencing
Source: BMC Genomics. 2011 Sep 10;12:448. doi: 10.1186/1471-2164-12-448 (PMC3188532; doi:10.1186/1471-2164-12-448)
Supplement: Additional file 6 — Table S5. The detailed description of the extension of gene boundary in each sample. [file 1471-2164-12-448-S6.XLS]

## Sheet: 2268Abdominal fat
Table S5-1: the extension of gene boundary in 2268 Abdominal Fat (AF)
gene	5' or 3' end	Chromosome	strand	original region	extended region
AK349799	5	chr17	-	13388326-13389751	13389751-13390144
AK237446	5	chr18	+	47816908-47818834	47814466-47814537	47814539-47814653	47816257-47816908
AK350073	5	chr13	+	26606999-26608128	26606929-26606999
AK351224	5	chrX	-	11060967-11088298	11088298-11088312	11088398-11088484
AK350098	5	chr2	+	128978933-128980352	128971659-128971707
AK231302	5	chr14	-	29961436-29963850	29963850-29964028
AK348755	5	chr14	+	126271097-126272170	126270993-126271097
AK232765	5	chr15	-	110940134-110962106	110962106-110962183	110962716-110962885	110963423-110963512	110963547-110963667	110964652-110964932	110967002-110967096	110969980-110970166	110971280-110971574	110972809-110973004	110975816-110975906	110976373-110976543	110978241-110978335	110982994-110983261	110984590-110984864	110985701-110985904	110986701-110986794	110986894-110987025	110987843-110988019	110988225-110988409	110990628-110990838	110990839-110990940	110995761-110995969	110997229-110997318	110997329-110997463	110998918-110999071	111000429-111000609	111001234-111001417	111002214-111002411	111005008-111005167	111007620-111007765	111008994-111009131	111010472-111010609	111011559-111011688	111012588-111013024
AK348011	5	chr14	+	141186795-141201145	141177150-141177219	141181886-141182080	141184432-141184611	141186755-141186795
AK351620	5	chr13	+	29168008-29179836	29167968-29168008
AY512561	5	chr2	+	7839554-7852612	7837477-7837576	7839522-7839554
AY803093	5	chr17	-	13313616-13314309	13314309-13314802
EF095721	5	chr2	+	60858125-60858755	60857727-60858125
AY609726	5	chr1	+	188128757-188130628	188127826-188128482	188128621-188128757
AY610481	5	chrX	+	81970684-81971277	81969891-81970131	81970222-81970443	81970472-81970684
AK240210	5	chr2	-	55944780-55950697	55950697-55950791
AK343768	5	chr6	-	70730530-70736645	70736645-70736656
AK234975	5	chrX	-	15362725-15365828	15365828-15366513
AK349957	5	chr1	+	81646507-81658629	81646490-81646507
AK344778	5	chr5	-	45307498-45313470	45313470-45313474
AK352410	5	chr18	-	53255865-53256874	53256874-53256895
AY610196	5	chr6	-	110592082-110592465	110592465-110592673
AK344614	5	chr7	+	37426786-37426987	37426509-37426599	37426603-37426786
DQ629172	5	chr17	-	64020148-64020352	64020352-64020396
AY610051	5	chr6	+	57907205-57920548	57907192-57907205
AK235380	5	chr12	+	18182824-18184197	18182023-18182824
AK230801	5	chr13	-	62002333-62002449	62009702-62009825	62010653-62010750
L29128	5	chr12	+	39813259-39816019	39811909-39812118	39813235-39813259
AK232242	5	chr7	+	43927861-43934136	43927541-43927630	43927632-43927861
AY610414	5	chr14	-	119436211-119442019	119442019-119442054
DQ376533	5	chr12	+	34282202-34292345	34281850-34282003	34282007-34282202
AK230601	5	chr15	-	78175607-78176869	78176869-78176928
AY609770	5	chr6	+	38006293-38019380	37995940-37996114	37996754-37997017	37997032-37997855	37998174-37998303	37998632-37998826	38002637-38002861	38003147-38003805	38003810-38003989	38004157-38004282	38004479-38004580	38004945-38005137	38005163-38005522	38005529-38005740	38005826-38006009	38006132-38006211
AK344117	5	chr1	-	250234465-250234704	250234704-250234742
AK238261	5	chr7	-	3929740-3931192	3931192-3931523	3936875-3936987
AK346925	5	chr1	-	29439534-29439677	29439677-29439688
AK240203	5	chr12	-	25070459-25070543	25070543-25070556	25075218-25075325	25075346-25075437	25075449-25075603	25075652-25075701	25077584-25078225	25078246-25078640	25083177-25083282	25083522-25083768	25084789-25084902	25087373-25087819
DQ403143	5	chr5	-	20593730-20595999	20595999-20596324
DQ437857	5	chr3	-	42852557-42853066	42853066-42853099
AK344774	5	chr8	-	2352073-2352326	2352326-2352885
EF625358	5	chr15	-	44229864-44231822	44231822-44231911
GU396090	5	chr5	+	50007771-50007881	50007684-50007771
DQ409213	5	chr3	-	25721388-25741071	25741071-25741156
AK236079	5	chr15	-	41975749-41988854	41988854-41988910
AK348620	5	chr3	-	36647821-36650210	36650210-36650428
AK350717	5	chr13	-	28514586-28516456	28516456-28520268	28520413-28520657
AK237497	5	chr6	+	37655261-37658996	37654033-37654074
FJ436381	5	chr2	+	67171011-67182479	67170987-67171011
AK345902	5	chr1	+	283354897-283361025	283354873-283354897
AK234100	5	chr7	+	82727617-82735062	82723197-82723286	82724848-82725220	82725371-82725570	82727610-82727617
AK235366	5	chr7	+	27632818-27643940	27632199-27632281
AF420022	5	chr1	-	247496813-247498253	247498253-247498294	247501188-247501320	247501738-247502017	247502133-247502686
AY722391	5	chr5	+	20148755-20149651	20142838-20143016
AK349094	5	chr15	-	7491968-7493350	7493350-7493484
AK352344	5	chr8	+	38509406-38559963	38509387-38509406
AK346373	5	chr6	-	255070-255228	255228-255918
EU350134	5	chr5	+	21618578-21619286	21618004-21618578
AK350212	5	chr4	-	74521197-74592097	74592097-74592125
AK237664	5	chr9	-	118412476-118414805	118414805-118414834	118414849-118415506
AK350364	5	chr5	-	20217061-20224713	20224713-20224731	20224737-20225202	20225204-20225707	20226011-20226386	20227440-20227684
AK233317	5	chr13	-	33590358-33593088	33593088-33593216	33594495-33594873	33599454-33599840
AK344761	5	chr5	-	21683023-21683277	21683277-21683350
AK343584	5	chr6	-	12944686-12946372	12946372-12946691
AK236570	5	chr12	-	12810322-12811797	12811797-12811871
AK230985	5	chr3	+	106578715-106608348	106578703-106578715
AK235358	5	chr17	-	13140306-13151006	13151006-13151056
AY193782	5	chr5	+	44375745-44387869	44375404-44375745
AK239681	5	chr1	-	57013667-57025712	57025712-57025715	57027350-57027488
AK344700	5	chr8	-	113013815-113013949	113013949-113013952
AK234201	5	chr2	+	47278525-47280118	47275812-47276047	47276057-47276407	47277449-47277715	47278456-47278525
AK343612	5	chr2	+	38036394-38047562	38036362-38036394
FM995257	5	chr15	-	60094940-60095063	60095063-60095122	60100223-60100502	60106901-60107050	60112200-60112272	60115611-60115856	60118156-60118444
AK240079	5	chr2	-	136579198-136580492	136580492-136581177	136582241-136582481	136582509-136582686	136583332-136583443	136583907-136584211
AM498639	5	chr9	-	45309886-45310813	45310813-45310884
AK234860	5	chr12	+	3992724-4001865	3992718-3992724
AK239046	5	chr6	-	39935775-39935943	39936254-39936344
AK346064	5	chr1	-	53802684-53802920	53802920-53803662	53803674-53805243
AK347950	5	chr14	-	33039119-33060297	33065960-33066101
AF255344	5	chr17	+	8201383-8203323	8184317-8185286	8185827-8186025	8188108-8188348	8189434-8189655	8190500-8190887	8192265-8192512	8193029-8193242	8195830-8196033	8196808-8197048	8197720-8198527	8198668-8198806	8201309-8201383
AK348502	5	chr2	-	36454344-36454411	36456002-36456130
AK350674	5	chr10	-	39953914-39953992	39953992-39953997
AK346560	5	chr1	-	145986576-145987620	145987620-145987665
AK350865	5	chrX	-	42626835-42627872	42627872-42627874	42628020-42628056
EU743945	5	chr4	-	85732099-85735404	85735404-85735415
AK231021	5	chr13	-	73380000-73380136	73380136-73380138
AK233215	5	chrX	-	12774587-12798311	12798311-12798313
AK349183	5	chr5	-	18247229-18249346	18249346-18249350
AK347312	5	chr5	+	17018329-17019411	17017116-17017207	17017801-17018329
AY550051	5	chr12	+	21374315-21392814	21371107-21371399	21374186-21374315
AF502255	5	chr13	-	65472778-65498700	65498700-65498794
AK348813	5	chr7	+	70579518-70579825	70579214-70579518
EU430746	5	chr1	-	188937627-188980123	188980123-188980346
AK347836	5	chr1	-	3473702-3473878	3473878-3474327
AK232020	5	chr2	+	46145800-46147976	46145799-46145800
EU546835	5	chr14	+	135652766-135654113	135650794-135650884	135652420-135652766
AK238652	5	chr7	+	82060507-82061869	82058006-82058343	82058405-82058768	82059498-82060038	82060045-82060430	82060474-82060507
AK239079	5	chr14	-	56073305-56074868	56074868-56075490
AF277000	5	chr12	-	49355283-49359112	49359112-49359335
FJ487632	5	chr1	-	9618267-9624782	9624782-9624785
AK345332	5	chr2	+	9499765-9502263	9497152-9497444	9498522-9498818	9498822-9499589	9499593-9499682	9499690-9499765
AK352119	5	chr14	-	119617655-119619905	119619905-119623333
AK346040	5	chr4	-	419636-424331	424331-424671	426802-426869	426874-426970	427021-427323	427703-428099
AK233899	5	chr4	-	21884675-21890824	21890824-21890838
AY609723	5	chr4	+	43617613-43643850	43617523-43617613
AK234923	5	chr13	-	50297472-50298214	50298214-50298439
AK232800	5	chr12	-	45405350-45415798	45415798-45415833	45415845-45415995
AY610241	5	chr12	-	47981604-47983984	47983984-47984016	47984018-47984108
AY609580	5	chr11	+	17745031-17766603	17745010-17745031
AK343270	5	chr3	-	30113632-30133066	30133066-30133084
AK344393	5	chr10	-	53401383-53401529	53406892-53407209
AK231824	5	chr15	-	70806603-70806730	70806730-70806902
AK235226	5	chr18	-	41241492-41267388	41267388-41267399	41268825-41268869
AK235872	5	chr14	-	141204325-141208748	141208748-141208795	141211798-141212031	141216609-141216756	141217117-141217274
AY682830	5	chr1	-	252553098-252556501	252556909-252557028
AK235844	5	chr18	-	17240371-17242309	17242309-17242802	17242831-17244415	17244451-17244946
AY610282	5	chr7	-	54854536-54854793	54854793-54854796
AY166771	5	chr9	+	67457890-67457965	67450358-67450428
AK235164	5	chr6	+	119897994-119899359	119897640-119897994
AY609927	5	chr14	-	31242731-31243061	31243061-31243134
AK349789	5	chr1	-	176365849-176366069	176368042-176368111
AK237470	5	chr7	-	27732846-27734280	27734280-27734821
AK234078	5	chr2	+	66554188-66562357	66554160-66554188
AK238484	5	chr1	-	192646087-192646193	192646193-192646390	192646392-192646605
AK235701	5	chr1	-	38735465-38735650	38735650-38735733
AK349635	5	chr1	-	126107634-126107829	126107829-126107831
DQ120776	5	chr12	-	20081957-20082025	20082025-20082088
AY610369	5	chr13	-	58544368-58553269	58553269-58553295
AJ240060	5	chr9	+	26391550-26391622	26391529-26391550
AK347477	5	chr10	-	48289382-48290416	48297571-48297725
L29129	5	chr5	-	7934461-7938638	7938638-7938670
AK348111	5	chr15	-	104231803-104236573	104236573-104236798
AK344732	5	chr15	-	83054317-83054446	83054446-83054867
AK344752	5	chr1	+	37515580-37515701	37515205-37515580
AK233937	5	chr3	+	15891263-15894034	15891259-15891263
AK351850	5	chr16	-	72597446-72598627	72598627-72599075
AK343294	5	chr5	-	8002670-8004412	8011038-8011113
AK351753	5	chr5	+	16875995-16877155	16872777-16872892	16873855-16875995
AK350610	5	chr7	+	125232023-125240438	125221080-125221173	125223128-125223217	125223233-125223417	125223633-125223848	125224054-125224210	125225676-125225862	125226136-125226243	125226660-125226840	125228037-125228190	125228234-125228833
AK347140	5	chr2	-	128952188-128954048	128954048-128954648
AK236351	5	chr3	+	53498268-53540304	53498196-53498268
EF396957	5	chr13	-	14852646-14876796	14876796-14877089
AK347526	5	chr3	-	33901526-33901903	33901903-33902043	33902461-33902640
AK236727	5	chr3	+	51268873-51278868	51268850-51268873
AK347147	5	chr2	-	46591522-46594539	46594539-46594560
AK349070	5	chr1	-	283236362-283236413	283236413-283236500
AK233435	5	chr10	-	26704924-26705226	26705226-26705237
DQ629173	5	chr4	-	42665747-42665930	42665930-42665933
AK344277	5	chr2	-	63506664-63507995	63507995-63508206	63511267-63511608	63511691-63512017	63512495-63513060	63515337-63515703	63517423-63517624	63517754-63517889	63518518-63518627	63519791-63519880	63519884-63520011	63520126-63520408
AF037462	5	chr2	+	130036961-130037062	130035233-130036961
EU056576	5	chr2	+	74560388-74560748	74559631-74560388
AK231623	5	chr13	+	55499324-55508395	55499320-55499324
AK349475	5	chr8	-	75536353-75536634	75536634-75536704
AK230710	5	chrX	-	64328331-64330219	64330219-64330247
AK344598	5	chr1	-	22398205-22398343	22398343-22398347
EF043261	5	chr8	-	60701243-60701365	60701365-60701556
AK233474	5	chr10	+	30633675-30635328	30625207-30625329	30625369-30625638	30627071-30627160	30627716-30628024	30629419-30629559	30630138-30630550	30631117-30631680
AK343404	5	chr7	+	55454513-55455943	55453890-55454513
AB209954	5	chr5	-	88133559-88133750	88133750-88133751
AK234734	5	chr13	-	16795017-16795677	16795677-16795679
AB048865	5	chr15	+	85928934-85950169	85924792-85924894	85924897-85924988	85926944-85927003	85928819-85928934
AK347339	5	chr6	-	41328897-41331547	41331547-41331562
AK233638	5	chr14	-	34755836-34762082	34762082-34762113
AK352331	5	chr7	+	12003614-12003868	12000130-12000290	12003441-12003614
FV526087	5	chr12	+	34201565-34201656	34201378-34201565
AY150038	5	chr4	-	97711351-97711614	97711614-97711639	97711807-97711896	97711949-97712611	97712614-97712712
AY610280	5	chr18	+	41299154-41305580	41299000-41299154
FJ719777	5	chr1	-	69263364-69311157	69311157-69311170
AB258432	5	chr13	+	144403756-144411910	144402770-144402899
EU693017	5	chr15	+	99677087-99677563	99670278-99670422	99673335-99673510
AK345898	5	chr2	+	38357282-38643385	38357273-38357282
EU127892	5	chr2	-	139843032-139858624	139858624-139858628	139858733-139858921
AK233942	5	chr14	-	91185345-91199611	91199620-91199713	91207089-91207310
AK346942	5	chr17	+	50082593-50085703	50082575-50082593
AK239621	5	chr7	+	28054982-28057363	28054915-28054982
AY609657	5	chr8	-	41236401-41250565	41250565-41250568
AK345142	5	chr1	-	106726690-106726945	106726945-106726955
EU827267	5	chr9	-	8061488-8061713	8065083-8065622	8065623-8065713	8067187-8067412	8067675-8068159
AK237392	5	chr2	+	13157605-13159067	13155685-13157605
AY610392	5	chr2	-	8382833-8394642	8394642-8394662	8394986-8395238
AK344447	5	chr5	-	63116083-63116564	63116564-63117423	63118039-63118286
FJ479791	5	chr14	+	118129798-118133016	118123798-118126046	118126351-118126881	118127126-118127983	118128554-118128813	118129257-118129798
AK349096	5	chr16	+	72744000-72750332	72732965-72733066	72734332-72734723	72737111-72737180	72737185-72737280	72738493-72738628	72739860-72739940	72740399-72740534	72740831-72740938	72742606-72742900	72743182-72743281	72743960-72744000
DQ307206	5	chr6	+	34098710-34099877	34093170-34093661	34098685-34098710
AK237045	5	chr14	+	144471989-144473187	144469113-144469346
AY609608	5	chr1	+	110167841-110192363	110167834-110167841
U07180	5	chr2	+	11028723-11030004	11028722-11028723
AY610487	5	chr7	+	101789084-101791268	101789063-101789084
AK233382	5	chr8	+	168044-178931	167725-167957	167984-168044
AY322570	5	chr13	-	94153252-94153533	94153533-94153561
AK240551	5	chr16	+	77277266-77277374	77273038-77273085	77274923-77276853
AK235305	5	chr13	-	27012954-27015216	27015216-27015549
GQ231318	5	chr1	-	247028263-247029570	247033247-247033361	247033543-247033718	247034801-247035189	247035500-247035637	247036108-247036243
EU545235	5	chr15	-	79123318-79137403	79137403-79137538
AK235499	5	chr1	-	283819015-283819295	283819295-283819582	283820350-283820579	283822415-283822693	283822721-283822952	283823107-283823165
AK234118	5	chr5	-	74967818-74969067	74969452-74969518	74969631-74969676	74972062-74972151
EU868837	5	chr13	+	55270521-55275823	55270356-55270441	55270451-55270521
AK235104	5	chr9	+	20879908-20881849	20878972-20879908
AK346687	5	chr5	+	13550458-13552706	13548843-13549152
AK345986	5	chr4	+	96037037-96037357	96034861-96034922
AK237185	5	chr6	-	751658-753462	753462-753659
AF484422	5	chr7	-	27498509-27499653	27499653-27500037
AK345955	5	chr2	+	5482098-5483429	5482033-5482098
AK234178	5	chr11	+	15080016-15081587	15079673-15080016
AK234375	5	chr11	-	68854633-68857916	68857916-68857997	68858103-68858266	68864993-68865140	68872584-68872707	68872769-68872841
AK352310	5	chr2	-	55953718-55954777	55954777-55955267	55955294-55955554	55955594-55955852	55955941-55956116	55956335-55956399	55956402-55956626	55957283-55957766	55958288-55958529	55958595-55958684	55958784-55959171	55959215-55959317	55959319-55959639	55959701-55960001	55961611-55961764	55961941-55962140	55962219-55962280	55963575-55963696	55963799-55963922	55963996-55964078	55964166-55964305	55964384-55964607	55968054-55968229	55968287-55968362
AK343776	5	chr9	-	63058628-63059036	63059036-63059123	63059125-63059214
AK343608	5	chr2	+	2532583-2536735	2519291-2519355	2519386-2519460	2519470-2519593	2521996-2522163	2529005-2529381	2531158-2531445
AK230969	5	chr3	-	48131429-48132990	48132990-48133192
AK235434	5	chr13	-	20291357-20294024	20294024-20294036
AK238726	5	chr5	-	5062591-5064666	5064666-5064689
AK345838	5	chr7	-	24529377-24529540	24529540-24529802	24529803-24529952	24529960-24530014	24530015-24530566	24530617-24530850	24530851-24531522	24531736-24532087	24532092-24532236	24532237-24532820	24532821-24533149
AK231024	5	chr13	-	42481385-42492347	42492347-42492944	42492979-42493160	42494294-42494538	42496538-42496665
GU373689	5	chr13	+	66986263-66989847	66986252-66986263
DQ836055	5	chr1	+	81129200-81173605	81129097-81129200
AK235278	5	chr2	-	60590078-60612089	60612089-60612145
AK346250	5	chr17	-	11710885-11711131	11711131-11711398
AK347295	5	chr1	-	187906008-187907088	187907088-187907628
AK344823	5	chr12	-	9943012-9943241	9943241-9943382
AK348062	5	chr1	-	191023097-191023206	191023206-191023320
AK346416	5	chr13	+	22165360-22173404	22165333-22165360
AY610229	5	chr13	+	101250126-101250497	101249986-101250126
AY609947	5	chr2	-	6967068-6967326	6967326-6967390
AK344829	5	chr3	+	4262587-4262842	4260944-4262587
AK231276	5	chr3	-	28044704-28045125	28045125-28045273
AK344072	5	chr1	-	14244072-14244260	14244260-14244264
AY610483	5	chr4	+	40835543-40838146	40835533-40835543
Y10743	5	chr9	-	99901122-99901797	99901797-99901863
AK237917	5	chr5	+	86802304-86809161	86801997-86802304
AK347536	5	chr6	-	59927670-60014088	60014088-60014101
AK348006	5	chr1	+	116561175-116563014	116561142-116561175
AK236277	5	chr10	-	56650982-56924534	56924534-56924676
AK240095	5	chr9	-	5998138-5999854	5999854-5999898	6000157-6000336	6000501-6001026	6001765-6002014	6003078-6003239	6003330-6003420
AK344289	5	chr1	+	217746160-217746411	217745729-217746160
AK343276	5	chr12	+	3916341-3924472	3916333-3916341
AY609762	5	chr4	+	70234762-70252180	70234761-70234762
AK237362	5	chr14	+	113913700-113917417	113912928-113913700
AK350533	5	chr3	+	5311936-5312275	5311492-5311936
AK235255	5	chr3	+	51765456-51780487	51762188-51762934	51765095-51765238	51765242-51765360	51765376-51765456
AK237616	5	chr11	+	77459118-77462689	77457709-77457986	77458838-77459118
AB191303	5	chr1	-	289625642-289625711	289625711-289625901	289625928-289626003
AB032169	5	chr7	-	29509212-29513632	29513632-29513648
AK237912	5	chr9	-	45975148-46001221	46001221-46001227
AK236405	5	chr10	-	14706338-14706432	14706432-14706498
AF084929	5	chr12	-	47319831-47324880	47325886-47326081
AK235067	5	chr7	+	28028499-28032689	28027710-28027985
AK352264	5	chr2	-	114378194-114379393	114380799-114380888
AK346763	5	chr12	+	51560890-51561061	51560861-51560890
AK345482	5	chr1	-	146062305-146062448	146062448-146062452
AK345290	5	chr2	-	134028535-134030855	134030855-134030856	134032165-134032365	134032980-134033162	134035623-134035810	134036024-134036383	134040696-134040853	134044863-134044984
AY609673	5	chrX	+	57271894-57282484	57271850-57271894
EU366319	5	chr14	+	110277102-110277359	110276905-110277102
AK237330	5	chr12	-	42673762-42683663	42683663-42683679
FJ200453	5	chr3	-	44265801-44266027	44266027-44266047
AY610383	5	chr12	-	32644438-32650666	32650666-32650687
AK344728	5	chr12	+	20553952-20555633	20543867-20543978	20544103-20544232	20544429-20544608	20544663-20544847	20547385-20547463	20548323-20548375	20548838-20548984	20550583-20550927	20551259-20551388	20553946-20553952
AK233694	5	chr14	+	118359011-118361593	118352712-118352789	118352937-118353102	118353109-118353199	118353286-118353445	118355634-118355846	118355855-118356265	118356304-118356844	118356925-118357215	118357268-118357560	118357564-118357653	118358271-118358801	118358840-118359011
AF069646	5	chr15	-	44910786-44918886	44918886-44918906	44920731-44920904	44924810-44924912	44925442-44925514
AK344849	5	chr3	-	41202802-41203786	41203786-41203801
AY459303	5	chr7	+	29224081-29229900	29224066-29224081
AK349338	5	chr6	+	55874255-55874923	55870003-55870144	55871330-55871629	55873054-55873204	55873731-55874255
AF136896	5	chr6	+	37630713-37633798	37630669-37630713
AK348001	5	chr5	-	3523026-3523114	3523114-3523354
AJ585087	5	chr4	-	94777439-94778209	94778209-94778365	94778456-94778778	94778779-94778875
AK234615	5	chr2	-	69760502-69763938	69763938-69764572	69767007-69767116	69773822-69774031
M84639	5	chr14	-	11455352-11466559	11466559-11466586	11466992-11467054	11469115-11469297
AK240528	5	chr13	+	56040208-56080559	56040147-56040208
AK234747	5	chr7	+	31583289-31590401	31572838-31573026	31575808-31575899	31577486-31577549	31577670-31577800	31583227-31583289
AK237687	5	chr15	+	125742477-125743824	125730881-125731076	125731119-125731164	125732203-125732404	125734001-125734249	125736461-125736613	125741980-125742477
AK233985	5	chr1	-	191045635-191045863	191045863-191046466	191046469-191046730
AY135647	5	chr13	+	94231986-94232026	94231900-94231986
AK239956	5	chrX	+	104633360-104638922	104630377-104630456	104630928-104631312	104633357-104633360
AK349144	5	chr6	+	36405554-36419539	36405546-36405554
AK345151	5	chr12	-	12252932-12253061	12253061-12253157
AK344191	5	chr1	-	9736938-9737122	9737122-9737451
AK344355	5	chr14	-	106022706-106024051	106024051-106024275	106024415-106024506	106024543-106024737	106024851-106024921	106025579-106025652
AK348176	5	chr1	-	187870823-187872680	187872680-187872716
AK232116	5	chr8	-	27712176-27712735	27712735-27713794
AY610128	5	chr9	-	80488890-80496544	80496544-80496545
AY803097	5	chr17	-	25363667-25364393	25364393-25364760
AK345968	5	chr1	-	15032663-15032693	15032693-15032764
AK349921	5	chr2	-	122992196-122993820	122993820-122995669	122997742-122997951	122997984-122998179	122998271-122998409	122998616-122998788	122998979-122999077	122999639-122999803	123000813-123001006	123001352-123001554	123003059-123003170
AM040195	5	chr1	-	97569386-97570541	97570541-97570569	97570570-97570751	97570752-97570943	97572113-97572222
AK351601	5	chr1	-	247477782-247479963	247488179-247488347
AK343604	5	chr4	-	100070464-100088155	100088155-100088163
AK352376	5	chr11	+	33781415-33781615	33781270-33781415
AK234776	5	chr2	-	139931262-139933317	139933317-139933513
AK231779	5	chr1	-	249731048-249735178	249735178-249735206
AK345096	5	chrX	-	44617635-44620140	44620140-44620145
AK231404	5	chr1	+	232214147-232215377	232214106-232214147
AK233368	5	chr5	-	39352576-39384946	39384946-39385003
AK351646	5	chr3	-	35205533-35205741	35205741-35205788
EU872207	5	chr12	-	43012746-43019286	43021686-43022192	43024744-43024870	43024873-43024917	43025583-43025732	43026120-43026344	43026349-43026395	43028364-43028505	43028936-43029022	43029209-43029319	43030680-43030800	43031148-43031298	43031545-43031655	43032110-43032231	43032785-43032991	43033081-43033207	43035093-43035253	43035565-43035696	43036396-43036507	43036637-43036740
AK235715	5	chr14	+	31777694-31779433	31776263-31777694
AK345192	5	chr15	-	123856679-123856712	123856712-123856733	123856736-123856825	123856990-123857113
EU072455	5	chr6	+	57156852-57169483	57147595-57147692
AK231106	5	chr14	+	75358747-75389098	75358734-75358747
AK351830	5	chr10	-	22887131-22888380	22888380-22888466
AK235562	5	chr4	+	92786899-92792861	92786190-92786390	92786392-92786899
AK238317	5	chrX	+	104523365-104524473	104520617-104520711	104521101-104521202	104523303-104523365
EU421950	5	chr14	-	42448536-42462287	42462287-42462421
AF525403	5	chr2	+	8920948-8928067	8920895-8920948
AK238983	5	chr7	+	45906191-45949634	45906121-45906191
X16638	5	chr6	+	47495472-47500656	47485207-47485429	47488468-47488851	47488870-47488927	47488985-47489583	47491147-47491219	47493710-47493983	47495428-47495472
FM995252	5	chr4	-	113082431-113082503	113082503-113082570	113085628-113085752	113091182-113091333	113093016-113093159	113094159-113094218
AK239450	5	chr12	-	17582581-17583913	17583913-17585058	17585190-17585439
AJ307006	5	chr4	-	102518118-102522949	102522949-102522987
AJ245448	5	chr14	-	137321580-137331468	137331468-137331505	137334488-137334527
AK344698	5	chr7	-	89913370-89915156	89915156-89915561
AK240407	5	chr6	+	54953059-54954067	54952113-54952321	54952610-54952764	54952824-54953059
AK237523	5	chr13	-	102870239-102879413	102879413-102879474
AF050176	5	chr1	-	124590461-124590726	124590726-124591201	124592436-124592525
AK347826	5	chr10	+	1693898-1695445	1691109-1691276	1691300-1691375	1693878-1693898
AK349968	5	chr2	-	4696441-4698092	4698092-4698104
AK233108	5	chr11	-	8477400-8477540	8477540-8477569
AK344288	5	chr3	+	53909862-53914684	53909812-53909862
AY680672	5	chr5	-	13934390-13935291	13937339-13937419
DQ640829	5	chr3	-	8642745-8643149	8643149-8643195
AK349189	5	chrX	-	81387921-81387960	81387960-81388067
AK344489	5	chr13	-	139885835-139896110	139900004-139900052
AY550067	5	chr13	+	86103346-86103516	86103243-86103346
DQ372078	5	chr14	-	47229734-47232536	47232536-47232556
DQ087226	5	chr5	-	65539443-65542986	65542986-65543370
AK343349	5	chr8	-	71464072-71465323	71465323-71465354	71465358-71465894	71469340-71469499	71469894-71470065
AY610475	5	chr6	-	52075668-52082487	52082487-52082921	52083054-52083491	52083508-52083597
AY610396	5	chr3	-	15489130-15489167	15489167-15489325
AK230481	5	chr12	-	34675751-34675906	34675906-34675989
AK237892	5	chr4	-	92832268-92835424	92835424-92835686
AY610457	5	chr5	+	54896921-54906713	54887161-54887234
AK350419	5	chr12	-	2794934-2795998	2795998-2797108	2797297-2797483	2798427-2798683	2800337-2800516	2802803-2802938	2803253-2803429	2804169-2804254	2804276-2804367	2804373-2804521	2804545-2804630
AK343743	5	chr4	-	100360046-100361478	100361478-100361480
AK345235	5	chr2	-	2491906-2501265	2501265-2501482
AK230607	5	chr14	+	79796002-79800650	79795379-79795516	79795672-79795851	79796000-79796002
AK344204	5	chr1	+	199807340-199825085	199802161-199802246	199806543-199806632	199807226-199807340
AK352289	5	chr14	+	74509875-74520865	74509513-74509719	74509848-74509875
AK235802	5	chr14	-	113887344-113894919	113894919-113895000
AK344800	5	chr1	-	240095206-240095480	240095480-240096130
AK344794	5	chr18	-	9947613-9947680	9947680-9947733
AK351824	5	chr6	+	53277861-53281050	53277845-53277861
AK235437	5	chr3	-	35809708-35811722	35811722-35811853
AY610397	5	chr7	-	122804997-122809083	122809083-122809133
AK346613	5	chr1	-	8709077-8716640	8717226-8717351
AY610471	5	chr7	-	61383347-61386011	61386011-61386047
AK238420	5	chr4	+	98722226-98725306	98722119-98722226
AK232798	5	chr1	-	190994083-191012617	191012617-191012741
AK239538	5	chr4	-	97392989-97394798	97394798-97396701
Z81302	5	chr12	-	13891799-13892228	13892228-13892293	13892311-13892400
AY079212	5	chr9	-	8441252-8441556	8441556-8441591	8444993-8445239
AY609892	5	chr12	-	39681760-39694496	39694496-39694521
DQ003208	5	chr9	-	106880786-106884718	106884718-106884844	106884851-106884914
AK239262	5	chr6	-	74249747-74249843	74249843-74249950
AK233000	5	chr6	-	37120365-37131985	37131985-37131987
EU655634	5	chr5	-	49737229-49744115	49744115-49744117
AY803086	5	chr17	+	42163140-42163443	42153894-42154001	42156148-42156258	42161071-42161206	42163064-42163140
AK238957	5	chr1	-	225520738-225520930	225520930-225520944
AK238671	5	chr15	-	14531037-14544436	14544436-14544508
AK233765	5	chrX	-	123141985-123142102	123142102-123142125
AK232607	5	chr15	+	102223315-102226919	102223295-102223315
AK236345	5	chr14	+	23164568-23165881	23164488-23164568
AK349598	5	chr1	-	83722291-83722347	83722347-83722479
AK350260	5	chr2	-	156778-158702	158702-158726
AK344855	5	chr5	-	6693534-6696413	6696413-6696431
AK238071	5	chr1	-	86070619-86071893	86071893-86072410	86074486-86074650	86074716-86074933
GQ414763	5	chr10	+	30715392-30716136	30714341-30714430	30715391-30715392
AK234474	5	chr13	-	27491536-27494813	27494813-27494832
AK350864	5	chr1	-	200298438-200299640	200299640-200300330	200300745-200301182	200304716-200305304	200309591-200309650
AK232502	5	chr4	-	98912937-98918968	98918968-98918979
AK233921	5	chr5	+	2667359-2680029	2659056-2659209	2660985-2661224	2663293-2663451
AK343539	5	chr12	+	48149123-48150458	48142681-48143069	48144577-48144702	48146172-48146389	48147992-48149123
AY609785	5	chr4	-	97918370-97921819	97921819-97922319	97922396-97922523
AK344451	5	chr9	-	35437044-35438471	35438471-35439072	35442388-35442463	35450644-35450835	35450997-35451086	35451088-35451226
AK349931	5	chrX	-	61205507-61206774	61206774-61206793
AK344297	5	chr13	+	105346020-105356326	105346004-105346020
EU559709	5	chr6	+	64782711-64793789	64782675-64782711
AK348450	5	chr7	-	68651946-68652041	68652041-68652097
AK236117	5	chr5	+	72257826-72260626	72252492-72252775	72257369-72257826
AK344519	5	chrX	-	11141521-11143005	11143005-11143464
AK345303	5	chr14	-	50854765-50855552	50855552-50855578
AK239104	5	chr12	-	45327328-45330915	45330915-45330927	45331603-45331837	45332117-45332300	45332401-45332495	45333796-45333896	45334030-45334276	45334501-45334780	45334883-45335143
AK235913	5	chr6	+	13371867-13374154	13370379-13370590	13370612-13371282	13371337-13371736	13371756-13371867
AK232644	5	chr4	-	113256713-113267800	113267800-113267886
AK240439	5	chr6	+	30576511-30586586	30576498-30576511
AK231590	5	chr5	-	10403210-10405292	10405292-10407080	10408188-10408318	10409005-10409154	10409164-10409218
AK350708	5	chr2	+	50978648-50984485	50977171-50977290	50977515-50977579	50977871-50978039	50978238-50978415	50978476-50978565	50978567-50978648
AK348877	5	chr3	+	35253087-35253924	35253065-35253087
AK236216	5	chr17	-	60601351-60604291	60604291-60605452	60605887-60606313	60606707-60606796	60606798-60607209	60609833-60609981
AK230983	5	chr2	-	5167794-5169739	5169739-5173610
AK237233	5	chrX	+	122649854-122653805	122649801-122649854
AY609875	5	chr2	+	68901792-68915558	68900269-68900492	68901299-68901792
AY533207	5	chr7	-	110825616-110834868	110834868-110834926	110839738-110839810
AK352363	5	chr1	+	215239058-215240044	215238809-215239021	215239024-215239058
AK350015	5	chr2	-	130309678-130309736	130311387-130311481
AK347224	5	chr1	+	274970264-274974101	274963315-274963605	274966107-274966205	274967876-274968278	274968864-274969438	274970213-274970264
AK236159	5	chr16	-	48615725-48623661	48623661-48623663
AK239049	5	chr11	-	144939-145038	145038-145046
AK238458	5	chr15	-	131909995-131910125	131910125-131910269
AK352388	5	chr1	-	210297743-210298326	210298326-210298464
AY973170	5	chr7	-	60662134-60675398	60675398-60675696	60675727-60676346
AK230973	5	chr3	-	113265996-113266145	113266145-113266177
AK236931	5	chr11	-	50367680-50401083	50401083-50401168	50402281-50402394	50406331-50406470	50406835-50406981	50407428-50407669	50408419-50408680	50411228-50411450	50412285-50412392	50412394-50412480	50415979-50416117	50416641-50416730
AK343250	5	chr6	-	34935827-34937284	34937284-34938042
AK231182	5	chr1	-	219029176-219029422	219029422-219029592
AK352459	5	chr2	+	62551942-62554945	62551927-62551942
DQ372587	5	chr3	-	9231174-9231505	9231674-9231763
AB499892	5	chr2	-	84509047-84534539	84534539-84534637
AM937230	5	chr14	+	38222886-38222965	38222701-38222886
AK344123	5	chr2	+	74463720-74469958	74463714-74463720
AK351540	5	chr12	-	32660421-32660560	32660560-32660655
AY609599	5	chr7	-	70567118-70570383	70570383-70570391
AK238240	5	chr15	-	127292955-127294441	127294441-127294453
AK348254	5	chr9	+	10956040-10958095	10955828-10955917	10955927-10956040
AK345101	5	chr1	-	61355741-61355795	61355795-61355812	61355896-61355948
AK348674	5	chr9	-	28939885-28940610	28940610-28940613
AY550065	5	chrX	-	21269290-21269354	21269354-21269355
AK346720	5	chr1	-	114591902-114592170	114592170-114592174	114592188-114592280
EU668154	5	chr7	+	47151552-47151766	47151363-47151552
AK344870	5	chr13	-	23893945-23900816	23900816-23900841
AK233823	5	chr10	+	17028046-17031556	17024170-17024839	17024843-17025383	17026595-17026704	17027102-17027201	17027913-17028046
AK231558	5	chr6	-	26523481-26528191	26528191-26528336
AK234498	5	chr7	+	59082922-59086989	59072010-59072081	59072302-59072561	59072693-59072835	59073028-59073213	59076035-59076289	59076730-59076914	59078267-59078438	59078712-59078866	59080100-59080278	59080895-59081200	59082013-59082170	59082322-59082467	59082796-59082922
AK240391	5	chr16	+	68707247-68708261	68697601-68697696	68699129-68699256	68701027-68701151	68703150-68703530	68704319-68704803	68705539-68706623	68706624-68707095	68707096-68707247
AK230796	5	chr12	-	46159155-46160793	46160793-46161462
AY610071	5	chr1	-	157105546-157106146	157106146-157106149
AK344497	5	chr16	-	29397429-29397830	29397830-29397835
AB280721	5	chr1	-	10055704-10055781	10055781-10055904
AK234167	5	chr12	+	22456743-22460167	22456735-22456743
AK347173	5	chr12	-	49535750-49535792	49535792-49536492
AK351061	5	chr4	-	89617673-89618922	89618922-89618923
AK234254	5	chr6	-	36435641-36443130	36443130-36443174
AK236736	5	chr5	-	63189102-63197272	63197272-63197584
AK238681	5	chr9	-	20330722-20330843	20330843-20330979
AK238677	5	chr7	-	27616935-27627902	27627902-27627928
AK234523	5	chr2	+	135968470-135969085	135966955-135967152	135967180-135968358	135968374-135968470
AY610100	5	chr12	-	16377593-16379345	16379345-16379525	16379993-16380084	16380269-16380333
GU250734	5	chr2	-	7869175-7917927	7917927-7918095	7921156-7921271
AY609885	5	chr6	+	13165439-13169073	13164941-13165130	13165185-13165356	13165386-13165439
AK237467	5	chr13	-	92391751-92394350	92394350-92394613	92394621-92395315	92395339-92395751	92395813-92395902	92395909-92396320	92396970-92397128	92397583-92397744
AK233424	5	chr2	+	47411227-47430937	47411211-47411227
AK351232	5	chr14	+	30941024-30948805	30940885-30941024
AK230811	5	chr14	-	115386992-115387178	115387178-115387179	115395802-115396004
AK233527	5	chrX	+	122076486-122091573	122076471-122076486
AF490841	5	chr15	+	89940134-89941914	89940128-89940134
AK237782	5	chr1	-	32445888-32446128	32446128-32446215	32446218-32446307
DQ784687	5	chr5	+	77082628-77154426	77082263-77082352
AK239980	5	chrX	-	122072516-122076263	122076263-122076287
AK344917	5	chr2	-	11257012-11258309	11258309-11258803	11259334-11259528	11259532-11259931	11260298-11260532	11260870-11261109
DQ917628	5	chr2	-	4487062-4487731	4487731-4487746	4487808-4487877	4487915-4487981	4489216-4489464
AK230881	5	chr13	-	135178599-135195977	135195977-135196001
EU559627	5	chr7	+	34787373-34791333	34787340-34787373
EU589391	5	chr14	+	135646902-135650163	135632098-135632306	135637167-135637273	135639917-135640109
FJ455235	5	chr12	-	15322023-15324621	15324621-15324624	15326950-15327005
AK236113	5	chr13	-	103016991-103017117	103017117-103017273	103017283-103018054
AY610021	5	chr6	-	72867873-72879729	72879729-72879758
AK344801	5	chr1	-	278603859-278603979	278603979-278604365
AK231982	5	chr1	-	61151209-61151452	61151452-61151513
AK344206	5	chr1	-	61343989-61344192	61344192-61344235
AK352116	5	chr13	+	102912349-102912603	102903979-102904336	102906691-102906914	102912014-102912349
AF034646	5	chr18	+	48823487-48825539	48823423-48823487
AK236393	5	chr9	+	62064304-62065123	62064288-62064304
AY609649	5	chr14	-	29448372-29448411	29448411-29448546
FJ211199	5	chr1	-	33219270-33219415	33219415-33219453
DQ445254	5	chr6	+	57857031-57858334	57843765-57843983	57844924-57845290	57845303-57845392	57845424-57845650	57845660-57845708	57846183-57846285	57847789-57848026	57848948-57850790	57856967-57857031
AK344189	5	chr3	+	54049045-54050861	54049028-54049045
AF100454	5	chr2	+	53145712-53149104	53142663-53142858	53142942-53143338	53143416-53143517	53143595-53144502	53144504-53144613	53145636-53145712
AK238778	5	chr2	+	94318473-94319667	94318320-94318473
AK236961	5	chr1	+	252557632-252564280	252557536-252557632
AK231915	5	chr2	-	6296933-6297028	6297028-6297030
AK352253	5	chr2	-	43508928-43509996	43509996-43510980
AK348321	5	chr12	-	32484277-32493500	32493500-32493544	32494663-32494829	32495554-32495610	32496742-32496852	32497253-32497347
AK351142	5	chr6	+	71061260-71066185	71061257-71061260
AY610141	5	chr2	+	56814503-56820825	56814468-56814503
AK345891	5	chr15	+	118236389-118237869	118236333-118236389
AK231998	5	chr7	-	34127469-34128911	34128911-34128952
AK234168	5	chr14	+	80811241-80812920	80810229-80811241
AK347257	5	chr1	-	52366913-52367182	52367182-52367203
AK343489	5	chr2	+	3250148-3254722	3240246-3240460	3244053-3244142	3244680-3244841	3247215-3247906	3247910-3248107	3248319-3248903	3249452-3249934	3250033-3250148
AK343829	5	chr6	-	72715205-72715787	72715787-72715912
AK350353	5	chr12	-	1949812-1949886	1949886-1950141
AK234134	5	chr14	+	75599571-75607648	75566223-75566377	75572404-75572602	75573333-75573431	75574051-75574146	75574224-75574498	75581134-75581282	75584325-75584564	75586659-75586963	75588825-75588980	75589276-75589402	75591175-75591262	75591263-75591361	75594241-75594344	75599528-75599571
AK345293	5	chr13	+	142915671-142916536	142906145-142906416	142906771-142906957	142907907-142908063	142908073-142908162	142908174-142908255	142908284-142908802	142908878-142909256	142909633-142910085	142910774-142911055	142913068-142913198	142914003-142915671
AK239106	5	chr14	+	51653242-51654668	51651414-51653242
AK343715	5	chr14	+	76931201-76931731	76922098-76922395	76923420-76923697	76924224-76925140	76925321-76925795	76927246-76927335	76927380-76927555	76928507-76928640	76929182-76931201
AK237525	5	chr18	+	38057252-38068717	38052836-38052925	38054355-38054534	38055569-38055671	38057172-38057252
EU258760	5	chrX	+	123751043-123759929	123747310-123747452	123751025-123751043
AK232030	5	chr4	+	16058864-16059847	16058850-16058864
AK343807	5	chr10	-	53172196-53186045	53186045-53186062	53186227-53186372	53187739-53187903	53188130-53188236	53189149-53189305	53191337-53191576	53192093-53192266	53193554-53193925	53197794-53197919
AK351875	5	chr15	+	61540271-61542407	61530091-61530180	61530186-61530276	61536533-61536687	61537553-61537837	61538619-61538772
AK344109	5	chr2	+	68162820-68164270	68162184-68162820
AK345598	5	chr14	-	30960075-30961033	30961033-30962758
AK237191	5	chr13	+	23741716-23743312	23739257-23739332	23741610-23741716
AK346355	5	chr2	-	51015686-51016302	51016302-51016305
DQ355795	5	chr14	-	6938863-6939642	6939642-6939725	6941003-6941149
D89495	5	chr3	+	116258736-116271691	116253587-116253725	116258618-116258736
AK238770	5	chr13	-	55258010-55266375	55266375-55266380
AK346890	5	chr10	-	50117366-50118333	50118333-50118334	50118617-50118674
AK239381	5	chr18	-	259570-261200	261200-262281	262289-262505	262595-262805	262806-263351	263977-264198	264206-264564	265899-266408	267046-267492	268532-268691	271104-271213	271976-272349	272382-273008
AK234826	5	chr11	+	2409063-2413967	2407958-2408428	2408437-2408880	2408990-2409063
AK348631	5	chr12	-	21730624-21731888	21732215-21732312
AK234064	5	chr17	-	37653485-37654772	37654772-37655490	37655701-37655784
AK347045	5	chr13	-	140242156-140251911	140251911-140251959
X88780	5	chr7	-	124003277-124008712	124008712-124008717	124013669-124013785	124015834-124015934
AK235576	5	chr7	-	130856461-130864877	130864877-130864981	130865010-130865313	130865390-130866196	130868091-130868847	130869469-130869551	130869569-130869658	130869718-130869781	130869901-130870118	130870960-130871046	130872052-130872405	130872753-130872926	130873392-130873755	130873764-130873863
AK349391	5	chr17	+	29347034-29350511	29346199-29347034
AK237179	5	chr10	+	9745196-9780533	9737973-9738050	9742408-9742577	9743547-9743639	9745159-9745196
J05224	5	chr5	-	3556756-3582373	3582373-3582397
X91849	5	chr3	-	80691133-80691495	80691495-80692824	80692939-80693407	80693445-80693796	80693832-80694049
AK344837	5	chr7	-	97424677-97424931	97424931-97426309
AJ583506	5	chr4	-	114762021-114762170	114765849-114766019
AK345298	5	chr1	+	265345227-265345339	265344405-265345227
AK240477	5	chr2	+	24519730-24540121	24519692-24519730
AK344712	5	chrX	-	45602254-45620693	45620693-45620710
AK343714	5	chr13	+	92076527-92077125	92075500-92076516	92076523-92076527
S80724	5	chr14	-	94505136-94514372	94514372-94514426
L29131	5	chr1	+	124296609-124296707	124292686-124292831	124296557-124296609
AK238750	5	chr7	-	24463423-24463455	24463455-24463826
AY609851	5	chr18	+	8453947-8458253	8453945-8453947
AK232692	5	chr10	+	24933607-24949585	24933576-24933607
AJ001203	5	chr17	-	37363509-37363654	37363654-37363659
AK234814	5	chr1	-	274948774-274949010	274949010-274949107
AK345758	5	chr12	-	45097641-45097679	45097679-45097798
AK344031	5	chr6	-	42738217-42739288	42743366-42743443	42743459-42743555
GQ231319	5	chrX	+	58499971-58500514	58499932-58499971
AY609859	5	chr6	+	51995056-52010975	51995053-51995056
AY093443	5	chr3	-	20596406-20596879	20596879-20597341
AK343367	5	chr7	-	93858333-93859954	93859954-93862502	93862527-93862879	93863684-93864029	93865147-93865420
AK351213	5	chr11	-	77563761-77563893	77563893-77563895
AK231055	5	chr1	-	289980464-289980563	289980563-289980575
AK238413	5	chr2	-	55468893-55469264	55469264-55469686
GU373685	5	chr12	+	4683756-4687325	4682845-4683601	4683633-4683756
AK349911	5	chr2	-	24929500-24934066	24934066-24934068	24935108-24935303	24939022-24939149	24940276-24940388	24940969-24941100	24942384-24942588	24943624-24943805
AK349242	5	chr12	-	18491186-18498053	18498053-18498055
AY610263	5	chr4	-	92850363-92851581	92851581-92851712	92851718-92851807	92851871-92852081
AK350585	5	chr13	-	18896029-18897769	18897769-18897791
AK344505	5	chr1	+	247020951-247027702	247020158-247020396	247020493-247020626	247020636-247020951
FV526331	5	chr9	-	107639153-107639262	107639262-107639509
AK343995	5	chr2	+	124454417-124462119	124454304-124454417
AF004136	5	chr3	-	42795813-42797047	42797047-42797301	42801392-42801495
AY609808	5	chr10	-	30595361-30598931	30598931-30598961
AK235609	5	chr14	+	120062637-120064074	120062359-120062637
AK348676	5	chr14	-	50638315-50650534	50650534-50651156
AY789645	5	chr4	-	52984919-52995290	52995290-52995557
AY803116	5	chr17	-	41167246-41168191	41168191-41169389	41169434-41169639
AY610433	5	chr10	-	10124526-10124649	10124649-10124735
Z37167	5	chr1	-	15414958-15415077	15415077-15415455
AK232165	5	chr15	-	45225961-45226077	45233676-45233731
AK237635	5	chr13	+	64795339-64797110	64794772-64795339
AK236223	5	chr1	-	177218018-177219366	177219366-177220071
AK347580	5	chr3	-	28790540-28792162	28792162-28793862
AK343509	5	chr6	-	47159996-47161220	47161220-47161333
AK236472	5	chr9	+	44832777-44836873	44826236-44826672	44826693-44826740	44826821-44827047	44827101-44827338	44828508-44828631	44828639-44829969	44829973-44830859	44830863-44830965	44831329-44831556	44831557-44831868	44831887-44831976	44832231-44832344	44832420-44832777
AK239003	5	chr3	+	105726545-105728880	105726203-105726545
AK344918	5	chr9	-	100612244-100613569	100614189-100614311	100614649-100614762
DQ845171	5	chr3	+	3869803-3871279	3869147-3869803
AK232674	5	chr3	+	15183838-15198526	15183810-15183838
AK239405	5	chr2	+	95905-114388	95892-95905
AK235506	5	chrX	+	34212391-34214698	34212380-34212391
AK347450	5	chr1	-	59869200-59869859	59869859-59870175
AK346905	5	chr1	+	280788181-280788313	280788136-280788181
DQ174245	5	chrX	+	11367942-11368247	11367903-11367942
AY609519	5	chr1	+	231782747-231829126	231782699-231782747
AK233109	5	chr2	+	103141798-103143401	103141401-103141798
EF012370	5	chr1	+	31318706-31318961	31318488-31318706
AK346985	5	chr15	+	74314420-74316262	74314270-74314420
AK239337	5	chr3	+	50402447-50404589	50402271-50402447
AK233411	5	chr3	-	16633669-16636736	16636736-16636831
AK236746	5	chr5	-	59228357-59239079	59239079-59239328
AY610090	5	chr2	+	52220837-52226270	52220795-52220837
DQ008577	5	chr8	+	38648994-38653801	38648969-38648994
AK349106	5	chr2	+	68312112-68312366	68306790-68307027	68307933-68309488	68310012-68311584	68311668-68312112
AK343495	5	chr1	-	165183523-165183709	165183709-165183908
AK345373	5	chrX	-	57492677-57498092	57498092-57498106
Z48174	5	chr15	+	124356485-124356664	124356340-124356397	124356405-124356485
AK232109	5	chr14	-	119161583-119162754	119162754-119163061	119163069-119163158	119163213-119163257
AY489289	5	chr7	-	22112383-22113048	22113048-22113089
AK237880	5	chr17	+	53675171-53676283	53661057-53661167	53670494-53670587	53671859-53671948	53671953-53672188	53672192-53672281	53673778-53674307
AK350885	5	chr1	-	287799660-287799776	287799776-287799830
AK349430	5	chr2	+	129326464-129327606	129322143-129322683	129324724-129324923	129325055-129325787	129325917-129326464
AK234376	5	chr6	-	30574746-30575941	30575941-30576293
AK233966	5	chr6	-	33924085-33924277	33924277-33924365
AY914076	5	chr6	+	95146861-95146977	95146856-95146861
AK345214	5	chr8	-	72675211-72688655	72688655-72688695
AJ606301	5	chr6	-	37796775-37865313	37865313-37865768
AB051422	5	chr7	+	126330954-126332155	126327895-126328084	126330697-126330954
DQ450680	5	chr8	-	1483623-1483724	1483724-1483767
AY803105	5	chr17	-	22388662-22389389	22389389-22389812
EU780791	5	chrX	-	104213648-104239533	104239533-104239658	104241219-104241353	104243147-104243300
AK343355	5	chr12	-	50707269-50708523	50708523-50708823	50709503-50709682	50710751-50710866	50712243-50712461	50712525-50712663	50713549-50713642	50713951-50714080	50717509-50717674	50719043-50719265	50719922-50720138	50720436-50720691	50721698-50721858	50723660-50723771	50725348-50725555	50726544-50726691	50726736-50726811	50727372-50727590	50728678-50728858	50730391-50730518	50731339-50731520	50735127-50735371	50736133-50736273	50736373-50736466	50737225-50737387	50737479-50737550	50738669-50738792	50738886-50739081
AK236603	5	chrX	+	36569720-36584231	36567680-36567799	36569237-36569720
AY610069	5	chr7	+	20512446-20515667	20512431-20512446
AK240262	5	chr13	-	23543945-23553665	23553665-23553693
AY609623	5	chr13	+	29440274-29446477	29437990-29438080	29438082-29438172	29439924-29440274
AK240179	5	chr6	-	251450-251502	251502-252095
AK344060	5	chr4	-	91506066-91506646	91506646-91508384	91509865-91509957	91509963-91510146
AK347402	5	chr14	-	66387493-66387531	66387531-66387756	66387761-66387927
AY609399	5	chr2	-	108523538-108540520	108540520-108540549
AB529534	5	chr2	-	16938100-16938220	16938220-16938381
AK233951	5	chr2	-	124315224-124316237	124316237-124316275
EU683896	5	chr14	+	129166391-129370796	129165878-129166391
AK350223	5	chr2	-	129356197-129357848	129357848-129358019
AY610415	5	chr6	+	118772892-118782960	118772890-118772892
AK237098	5	chr3	-	33388662-33390156	33390156-33390853	33392773-33393013
DQ917639	5	chr9	-	5657425-5657683	5657683-5657734
AK235996	5	chr13	+	26216715-26219886	26216677-26216715
AK232053	5	chrX	-	55019145-55051178	55051178-55051648
AK240147	5	chr7	-	135453006-135454177	135454177-135457354	135457361-135457426	135458356-135458528	135459242-135459389	135459452-135459541	135459608-135459670
AK239226	5	chr12	+	30970652-30981111	30970376-30970652
AK240058	5	chr7	-	60682383-60688847	60688847-60688860
AK345664	5	chr6	+	5964586-5964714	5964574-5964586
AY610390	5	chr2	-	87101321-87120319	87120319-87120341	87120586-87120837
FM995251	5	chr2	+	31681910-31682024	31680978-31681338	31681371-31681910
AK351307	5	chr1	-	112721921-112722075	112722075-112722079
AF065990	5	chr2	+	52434584-52437207	52434562-52434584
AK240252	5	chr6	-	250265-250439	250439-250640
AK237039	5	chr6	-	60897237-60898016	60898016-60898136
AK237722	5	chr14	-	48788411-48790994	48790994-48791065
AY610284	5	chr5	-	59838328-59838750	59838750-59838980
AK232211	5	chr2	+	49355941-49364461	49341481-49341570	49341574-49341854	49341858-49341947	49346760-49346916	49346999-49347113	49352127-49352263	49353482-49353576	49355867-49355941
AK349727	5	chr18	-	19059553-19059979	19059979-19060288	19060306-19060939
AK348936	5	chr16	-	66100702-66102632	66102632-66103845
AK233175	5	chrX	+	46802126-46807305	46801915-46802019	46802021-46802126
L23825	5	chr13	-	26044685-26045595	26045595-26045619
AK240490	5	chr14	-	51760755-51766983	51766983-51767008
FJ439665	5	chr1	-	294115559-294118820	294118820-294118821
AK350655	5	chr4	+	78111114-78112412	78108977-78110475	78110686-78111114
AK230856	5	chr13	+	51470395-51472289	51470221-51470395
AK237679	5	chr9	-	127180130-127181908	127181908-127182167
AY609842	5	chr1	-	10597894-10647932	10647932-10647933
AK240030	5	chr14	-	33237085-33238160	33238160-33238577	33238630-33238699	33238761-33238834	33244119-33244336	33247076-33247185
AY803117	5	chr17	-	50524573-50525939	50525939-50526342
AK349110	5	chr2	+	91116592-91116846	91114642-91114800
AK239547	5	chr12	-	13782206-13786502	13786502-13786563	13791634-13791751
AK231861	5	chr10	-	48011055-48024429	48024429-48024493
AK233343	5	chrX	-	41958316-41962340	41962340-41962405	41962978-41963105	41963188-41963286	41963460-41963621	41963980-41964159
AK350173	5	chr12	+	4190935-4192171	4179600-4179693	4185898-4186024	4188996-4189085	4189087-4189353	4190088-4190908	4190924-4190935
AY609721	5	chr1	-	110119101-110119315	110119315-110119950
AK234625	5	chr13	-	59785905-59790033	59790033-59790265	59790434-59790635	59790643-59790721	59791915-59792081	59792083-59792172	59793480-59793638	59793904-59794013	59796271-59796398	59797623-59797706
AK346627	5	chr17	+	32358940-32365665	32358939-32358940
AK239729	5	chr12	-	29536782-29539840	29539840-29539919	29539921-29540045
AK239872	5	chr2	-	48442322-48445670	48445670-48445680	48446395-48446834	48446842-48446890
AB000791	5	chr2	+	31964035-31964099	31963994-31964035
AB529461	5	chr8	-	96314890-96314980	96314980-96315072	96315081-96315151	96315166-96315251
AK346663	5	chr13	-	59308149-59314461	59314461-59314462
AK240500	5	chr5	-	59217961-59219367	59220147-59220699
AK236741	5	chr14	-	52056050-52067009	52067009-52067037
AK347882	5	chr13	+	137593383-137595477	137593329-137593383
AK231923	5	chr7	-	38903241-38904082	38904082-38904711	38904731-38904840
AK238787	5	chr1	+	133817049-133831763	133817028-133817049
AY610154	5	chr13	+	93990067-94009031	93990046-93990067
AK347347	5	chr14	-	43571857-43571933	43571933-43572066
AY609973	5	chr9	-	80353624-80358101	80362886-80363017	80363806-80364017
AK344866	5	chr7	-	130645944-130647971	130647971-130649379
AK348622	5	chr1	-	126144089-126144985	126144985-126145111
AK232372	5	chr5	-	473253-492451	492451-492564	493858-494002	494665-494775	495975-496039	499255-499432	499955-500010	500049-500127	501880-502019	510000-510111
AK351589	5	chr14	-	12133374-12133480	12135298-12135527	12137312-12137561
AK237006	5	chr1	-	232109930-232109999	232109999-232110041
FJ268731	5	chr18	+	6101988-6102595	6099900-6099968	6099994-6100626	6101566-6101928	6101970-6101988
GU373679	5	chr11	-	12849745-12883412	12883412-12883512
AY609866	5	chr2	+	56291428-56296998	56291399-56291428
AK231047	5	chr15	-	56440610-56452596	56452596-56452598	56453386-56453538	56454295-56454412	56455429-56455606	56455627-56455873	56456152-56456218	56457202-56457312	56459460-56459716	56459725-56459837	56460520-56460609	56462399-56462445	56462681-56462804	56464405-56464519	56470844-56471165	56473214-56473419
U87622	5	chr1	-	265325401-265327677	265327677-265327817
AF285444	5	chr6	+	30464394-30465907	30461454-30461543	30461545-30461713	30461884-30462241	30464390-30464394
AB010003	5	chr9	-	38791297-38801975	38801975-38801984
AK348223	5	chr12	-	47543333-47543391	47543391-47543445	47543448-47543538
AM410991	5	chr17	-	7221370-7221668	7221668-7222085
AK234537	5	chr1	-	278346696-278346914	278346914-278347111	278347127-278347570
AK238843	5	chr12	-	44840989-44843125	44843125-44843596	44844097-44844251	44846291-44846680	44847034-44847317	44848334-44848599	44848607-44848823	44848828-44849006	44849009-44849202
AY533020	5	chr15	-	98495500-98495903	98495952-98496128
AK230576	5	chr3	-	72235448-72235648	72235648-72235718
AK345798	5	chr8	+	103704519-103704604	103704500-103704519
AK349276	5	chr7	+	27761341-27762222	27761003-27761205	27761223-27761312	27761315-27761341
AK232234	5	chr17	+	12791162-12800921	12791159-12791162
AK236214	5	chr14	+	57228335-57228490	57226690-57226766
EU780793	5	chr17	-	46228170-46228650	46228650-46228693
AK240574	5	chr7	-	123705176-123705340	123705340-123705483
AK234822	5	chr1	-	190829343-190829599	190829599-190829609
AK343914	5	chr14	+	106155563-106167048	106155467-106155563
AF531098	5	chr6	-	30058254-30058678	30058678-30058822
EU288086	5	chr6	-	48136314-48137094	48137596-48137794
AK346143	5	chr2	-	124693263-124693542	124693542-124693629
AK239716	5	chr4	+	102127164-102133466	102126846-102127040	102127156-102127164
AK344803	5	chr6	-	30466058-30469368	30469368-30469489	30469501-30469590
AK348679	5	chr3	-	115056665-115058021	115058066-115058155
AK349215	5	chr6	+	118489811-118491885	118489540-118489811
AK349436	5	chr2	-	56062674-56066318	56066318-56066323
AK238982	5	chr6	-	54214264-54218814	54218814-54218940	54219431-54219776	54221847-54221983	54221988-54222093	54223544-54223839
EU754825	5	chr16	-	69419149-69420099	69420099-69420203
AY550059	5	chr13	-	116349810-116350630	116350630-116350798
AK236937	5	chr13	+	16222422-16224237	16217460-16217724	16218647-16218784	16219461-16219754	16219783-16219849	16219892-16220125	16220138-16220227	16220870-16221433	16221448-16222111	16222114-16222422
AK236276	5	chr4	+	102174388-102186737	102174153-102174388
AK235452	5	chr14	-	12120708-12122120	12122120-12122271
AK238850	5	chr12	-	4409811-4411765	4411765-4412090	4412097-4412186
AK230497	5	chrM	+	9894-10438	45-1108	1109-2657	2679-3695	3696-4989	5074-5342	5343-8613	8614-9894
AK234305	5	chr7	+	43861796-43870958	43861763-43861796
AK352423	5	chr9	+	114950724-114957444	114946037-114946248	114949782-114949871
AK232274	5	chr5	-	21967661-21967777	21967777-21967780
AK344755	5	chr12	-	37587287-37587558	37587558-37587778
AK238246	5	chr10	-	13579288-13588333	13588333-13588349	13590043-13590165	13593391-13593520	13599850-13600001	13604071-13604218
AK236493	5	chr13	-	56454849-56515775	56515775-56515836
AK231067	5	chr7	-	70956125-70956820	70956820-70957103
AK237765	5	chr14	+	95925731-96099995	95925357-95925731
AK233297	5	chr14	-	50805229-50807610	50807610-50807635
AK233731	5	chr2	+	134401414-134402605	134401011-134401414
AY550060	5	chr12	+	18367454-18367754	18363185-18363482	18364535-18364756	18364830-18364890	18364906-18365082	18365153-18365246	18365247-18365371	18366193-18366258	18366260-18366559	18367409-18367454
AY862387	5	chr15	-	103638944-103639092	103639092-103639140
AK344286	5	chr6	-	40583490-40584850	40584850-40584917
EU661945	5	chr4	-	102216134-102220207	102220207-102220580	102221302-102221462	102227296-102227385	102227398-102227584	102228187-102229032	102229785-102229935	102230022-102230177
AK238062	5	chr13	+	25932396-25938329	25925647-25925967	25926264-25926440	25926589-25926816	25926992-25927280	25927772-25927861	25927866-25928023	25928127-25928267	25928726-25929301	25929390-25929933	25930085-25930754	25930789-25932396
AK236830	5	chr9	+	80500125-80501393	80499690-80500092
AK351793	5	chr6	-	29291671-29303565	29303565-29303596
AK237784	5	chr8	-	24909395-24917389	24917389-24917436	24921519-24921658	24922852-24922960
AK345650	5	chr9	-	40554123-40555163	40555163-40555316
AY609803	5	chr14	-	39856537-39858763	39858763-39858766
AK352101	5	chr1	-	1039479-1040920	1040920-1041514	1041516-1041605
AK344826	5	chrX	+	95855016-95855269	95854130-95855016
AK236807	5	chr4	+	102016621-102028353	102016609-102016621
AK343490	5	chr12	-	36104102-36104262	36104262-36104279
AY035849	5	chr5	-	57716302-57716500	57716500-57716647	57718503-57718613
AK230704	5	chr16	-	24957670-24957750	24957750-24957906
AK345438	5	chr13	-	29159427-29159681	29159681-29160088	29160302-29160377
AK344844	5	chr7	-	57992117-57996644	57997356-57997493
AK236699	5	chr3	+	3925758-3934876	3925751-3925758
EU591958	5	chr16	-	17550812-17575807	17575807-17575849
AK345230	5	chr6	-	42800941-42811019	42811019-42811033
AY609895	5	chr4	+	99564027-99574748	99547887-99548012	99549047-99549094	99549500-99549626	99549961-99550160	99556455-99556568	99557276-99557363	99559361-99559553	99561562-99561653	99563546-99563616	99563958-99564027
AK236191	5	chr7	-	59271587-59271817	59271817-59271891
AK236081	5	chr7	-	55944446-55954768	55954768-55954786
AK349765	5	chr10	+	41796040-41801417	41795511-41796040
AK234878	5	chr1	-	112382508-112384082	112384082-112385239	112385251-112385769	112385770-112385841	112386127-112386470
AK240142	5	chr4	-	92755420-92765519	92768891-92769406	92769408-92770149	92771097-92771423	92771684-92771805	92772288-92772361	92772365-92772537	92773785-92774151
AK236106	5	chr12	-	49969680-49983285	49984193-49984378	49993632-49993786	49993798-49993887	49993906-49994235	49994245-49994863	49994948-49995069	49995283-49995577	49995712-49995853	49995948-49996023	49996779-49997171	49997452-49998057
AK236587	5	chr13	+	72593985-72597907	72593983-72593985
AK238956	5	chr1	-	42877911-42878160	42878160-42878316
AK236110	5	chr12	+	45477949-45485471	45453930-45454092	45459151-45459239	45465651-45465747	45468534-45468670	45470372-45470476	45471780-45471850	45471988-45472182	45472315-45472461	45473054-45473204	45475315-45475557	45477940-45477949
FM995253	5	chr5	+	54775899-54776069	54775390-54775458	54775467-54775689	54775722-54775899
AK343316	5	chr6	-	67200036-67201248	67201248-67201633	67201912-67202214	67202451-67202590	67202602-67202667	67208840-67209096	67213937-67214076	67215570-67215788	67217147-67217504	67221983-67222445	67225773-67226075
AK343352	5	chr2	+	139836315-139841782	139836307-139836315
FV528176	5	chr9	+	127174326-127174413	127174115-127174326
AK233800	5	chr2	+	56822915-56826837	56822907-56822915
AK234280	5	chr1	-	203829748-203830694	203830694-203830727
AK343574	5	chrX	+	104780182-104781280	104780181-104780182
AY582821	5	chr12	-	49273841-49274840	49274840-49274923	49275041-49275151
AY610080	5	chr11	-	12200135-12212975	12212975-12212990	12213693-12213789
AK232244	5	chr5	-	72755609-72757265	72757265-72757356	72757449-72758000	72758019-72758092	72759177-72759277	72759393-72759495	72760567-72761433
AK235011	5	chr10	-	61716345-61719046	61719046-61719083	61719502-61719585
AK235142	5	chr4	-	133891537-133904050	133906503-133906842
AK348050	5	chr1	-	21967496-21967747	21967747-21967779
AK233253	5	chr1	+	187893994-187895819	187893992-187893994
AK344838	5	chrX	-	81892431-81893391	81893391-81893395
AK348615	5	chr8	-	25009097-25013860	25013860-25013927
AK344093	5	chr14	+	116330565-116344017	116330334-116330565
AK348675	5	chr6	-	43074491-43076053	43076053-43076093	43076125-43076290	43076702-43077246	43077248-43077561
AK232291	5	chr9	-	108695123-108699153	108699153-108699174
AK343790	5	chr9	+	122925325-122942438	122925044-122925226
AK237100	5	chr3	-	3950031-3951741	3951741-3952858	3953462-3953551	3953562-3953671	3953680-3953769
AK237399	5	chr12	+	5857423-5858950	5856596-5857423
AY820767	5	chr17	-	13392128-13392645	13392645-13392754
AK238092	5	chrX	+	56891599-56900660	56891573-56891599
AF396456	5	chr15	-	43913670-43919760	43924893-43925069	43928719-43928945
AK237966	5	chr6	-	122073517-122079337	122079337-122079380
AK240107	5	chr13	-	25656157-25657489	25657489-25659710	25659911-25660000	25660009-25660454	25661398-25661508	25661553-25661649	25661667-25661737	25664626-25664698	25666395-25666632	25668339-25668631	25668751-25668814	25669343-25669881	25673661-25674218	25675367-25675485
AK233248	5	chr13	-	28704036-28704637	28704637-28704638
AJ245447	5	chr1	+	127700156-127700414	127699121-127699257	127699858-127700156
DQ437858	5	chr1	+	283641437-283643166	283629275-283629501	283631280-283631410	283631416-283631505	283635119-283635320	283635577-283635727	283637416-283637509	283637515-283637710	283637854-283637994	283638020-283638222	283639341-283639479	283640420-283640592	283641390-283641437
AY610365	5	chr3	+	79929587-79931750	79929568-79929587
AK238009	5	chr14	-	11620615-11621892	11621892-11622719
J03214	5	chr1	+	280789248-280791152	280786885-280787107	280787191-280787425	280787819-280787967	280788445-280788561	280788653-280789046	280789176-280789248
AK347111	5	chr6	-	94263911-94275259	94275259-94275502
AK349098	5	chr2	-	52990120-52991730	52991730-52991755
AK231936	5	chr6	-	117766857-117766892	117767685-117767813	117768356-117768403	117768579-117768725
AY553923	5	chrX	+	96433764-96434384	96429593-96429815	96430937-96431290	96431680-96432060	96433645-96433764
AF303657	5	chr15	-	903352-914466	914466-914556
AK237353	5	chr12	-	37603798-37605851	37605851-37606542	37611276-37611594	37618667-37618756	37619759-37619851
AK238934	5	chrX	-	35250441-35253829	35255423-35255586	35260740-35261008	35261310-35261605	35262177-35262442	35262864-35262922
AK239225	5	chr3	-	26077671-26089471	26089471-26089494
AY803119	5	chr17	-	33643149-33643987	33643987-33644399
DQ883629	5	chr4	+	122993689-123011669	122993682-122993689
AK352297	5	chr1	-	276119841-276120108	276128809-276128853
FJ376731	5	chr4	-	135683302-135691464	135691464-135691544
AK231232	5	chr4	-	14848775-14856738	14856738-14856740
AK239816	5	chr1	-	9726543-9727772	9727772-9728177	9728197-9728414	9728453-9728984	9728992-9729174	9729199-9729283	9729339-9729506	9729519-9729922	9729928-9730244	9730441-9732293	9732308-9732579	9734888-9735426
AY007222	5	chr2	-	131600266-131600753	131600753-131600901
AK235128	5	chr10	-	16114970-16116363	16116363-16118469
AK345281	5	chr4	+	97957315-97968450	97957248-97957313
AK232258	5	chr2	-	4224713-4231768	4231768-4231833
AK348042	5	chr13	-	57938304-57939142	57939142-57939261
AK238144	5	chr3	+	94671966-94677044	94671895-94671966
AK237615	5	chrX	+	7402995-7417531	7401689-7401807
AK232630	5	chr14	-	43539105-43539384	43539384-43539519
AK352046	5	chr1	-	283812639-283812889	283812889-283812895
DQ098953	5	chr13	-	29015814-29016046	29016046-29017955
AK231681	5	chr1	-	203011307-203011378	203011378-203011408
AY534304	5	chr13	-	109334068-109334138	109334138-109334443
AF091610	5	chrX	+	57824583-57824916	57823063-57823248	57824403-57824583
AK238538	5	chr4	-	535929-538768	538768-538770
AK343417	5	chr17	-	732889-746637	746637-747454
AY550075	5	chr11	-	44116966-44117317	44117317-44117321
EU617321	5	chr2	-	49967269-49968621	49968621-49968622
AJ583705	5	chr4	-	114629536-114630215	114630215-114630735	114631716-114631867	114635547-114635689
AK237128	5	chr16	+	63801612-63807759	63801479-63801541
AK348700	5	chr12	-	47162154-47166374	47166374-47166470	47168014-47168789	47170680-47170891	47171084-47171715	47174184-47174335
AK343562	5	chr6	-	60649401-60660744	60660744-60660955
AK233926	5	chr7	+	59923805-59938726	59923756-59923805
AK240276	5	chr14	-	42043419-42044803	42044803-42045799	42046661-42046834	42048356-42048577	42048669-42048938	42048940-42049029	42049065-42049484
AK234264	5	chr13	-	144928381-144928476	144928476-144928495
U11290	5	chr4	-	115055599-115059573	115061779-115062017	115066182-115066323	115066428-115066479
AK347128	5	chr13	-	93211230-93211310	93211310-93211318
AY374470	5	chr6	-	39382828-39395912	39395912-39395977
AK349926	5	chr1	+	263906246-263908603	263904526-263906246
AK234272	5	chr13	-	32993713-33013712	33013712-33013779
AK237772	5	chr2	-	25240968-25256805	25256805-25256952	25258051-25258358	25261068-25261155	25261241-25261545	25261559-25261650	25266303-25266709
AK237777	5	chr10	-	19394128-19395770	19396081-19397147
EU275239	5	chr7	-	27915039-27915100	27915100-27915208	27916134-27916427	27917511-27917600	27917603-27917716	27917746-27918066	27918665-27918959	27919565-27919673	27919826-27919918	27920314-27920641	27923344-27923446	27924098-27924563	27926692-27926861	27928189-27928479	27930941-27931241	27933437-27933575	27934188-27934252	27935022-27935111
AK240480	5	chr2	-	4706155-4707446	4707446-4707495	4707624-4708107
AK343809	5	chr7	+	69734408-69741747	69734398-69734408
AK349047	5	chr14	-	118675708-118675744	118675744-118676531
AY170462	5	chr2	-	13347007-13348034	13348034-13348077	13348470-13348662	13348682-13348775	13348779-13349464	13350019-13350124
AK232202	5	chr5	-	84438238-84438855	84438855-84438867
AK236537	5	chr9	-	121313554-121323467	121329334-121329497	121329835-121330011	121333536-121333668	121334878-121337380	121337383-121337630	121338911-121339600
FJ875101	5	chr9	+	65997089-65997866	65996936-65997049	65997073-65997089
AK237984	5	chr5	+	22005685-22007996	22005597-22005685
AK239815	5	chr1	-	231618848-231620440	231620440-231620464
EU839644	5	chr3	-	87744742-87744968	87744968-87745101
AY610217	5	chr6	-	96114300-96121977	96121977-96122156
AK235174	5	chr13	+	135958110-135959750	135958001-135958110
AK237597	5	chr7	+	3001209-3008766	2998750-2998867	3000536-3000734	3001150-3001209
GQ415067	5	chr1	-	210148387-210148572	210149441-210149492
AK237628	5	chr4	-	92955542-92957054	92957054-92957391	92957394-92957797
FV526113	5	chr2	-	56860821-56860892	56860892-56860967
AF371326	5	chr4	-	34363296-34363456	34363456-34363493
AK231480	5	chr14	-	79326400-79331322	79331322-79331366
AK232087	5	chr14	-	48285072-48302716	48302716-48302739
AK347440	5	chr17	+	34399084-34403948	34399053-34399084
AY485673	5	chr3	+	87591922-87595599	87584501-87584607	87590725-87590814	87590861-87590911	87590950-87591083	87591744-87591922
AK232614	5	chr6	-	62664348-62666680	62666680-62666761	62667045-62667554	62667558-62667843	62667849-62668291	62668386-62668776	62669837-62670162	62671888-62672014	62672682-62672848
AY610272	5	chr2	-	129367175-129369150	129369150-129369211
AK348112	5	chr10	-	1691488-1691598	1691598-1691630
EU282347	5	chr7	+	27740742-27744822	27740028-27740117
AK231347	5	chr3	+	36447030-36451005	36437547-36437743	36438744-36438842	36439009-36439098	36439351-36440088	36440237-36440777	36441578-36442339	36442395-36442549	36442665-36442781	36443249-36443469	36444064-36444273	36446090-36446223	36446576-36447030
AK345535	5	chr8	-	15726055-15726802	15726802-15728011
AK231992	5	chr17	+	53074162-53075267	53073318-53074162
AF009673	5	chr1	-	247368134-247368375	247368375-247368407
AK240595	5	chr5	+	95521463-95526828	95521400-95521463
AK234286	5	chr12	-	50588361-50590389	50590389-50590440	50590545-50591118	50591132-50592367	50592460-50592729	50592934-50593722	50593828-50594007	50594110-50594554	50594639-50594752	50594757-50594846	50594850-50594987	50595092-50595485	50595704-50595845	50595978-50596033	50596180-50596389	50596481-50596691	50596699-50596860	50596939-50597140	50597141-50597815	50599065-50599131	50599180-50599251	50599275-50599511	50600088-50600144	50600162-50600277	50601797-50602659	50602662-50603134
AF141956	5	chr12	-	49728531-49729347	49729351-49729532
AK238474	5	chr14	+	40375157-40376868	40374741-40375157
AK346749	5	chr5	-	99850954-99851221	99851221-99851558
AK350753	5	chr11	+	78806538-78809461	78804821-78805056
AK344852	5	chr17	+	31933908-31934289	31933893-31933908
AY610174	5	chr7	-	102359015-102359154	102359154-102359181
AK344160	5	chrX	-	90576651-90579788	90579788-90579826
AK236477	5	chr17	+	26656864-26661030	26642021-26642171	26642919-26643070	26645076-26645236	26646988-26647130	26648946-26649127	26651681-26651932	26652364-26652650	26653943-26654032	26654039-26654135	26654174-26654263	26654273-26654375	26654446-26654530	26654677-26654773	26654797-26655307	26655318-26655418	26655825-26656146	26656411-26656570
AY820763	5	chr17	+	41621588-41621830	41612159-41612240	41612576-41612851	41620691-41621588
AK350706	5	chr6	+	97087926-97089149	97087916-97087926
AK232214	5	chrX	+	80972324-80975692	80972320-80972324
AK230814	5	chrX	-	123297492-123310853	123310853-123311004
AK239727	5	chr10	+	31902318-31903565	31891754-31891966	31896520-31896644	31899896-31900010	31900418-31902318
AK349907	5	chr2	+	128560856-128562709	128559489-128560856
AK350189	5	chr1	-	83523376-83523410	83523410-83523594	83525378-83525787	83525789-83525878
AY610484	5	chr2	-	54166977-54167074	54167074-54167077
AK240151	5	chr17	-	50200793-50212070	50212070-50212078
AK346450	5	chr7	+	33702043-33707502	33645586-33645710	33645884-33645988	33647891-33648113	33652003-33652294	33653524-33653757	33654567-33654798	33656443-33656570	33656699-33656806	33659032-33659143	33661149-33661325	33662042-33662205	33665658-33665861	33666201-33666337	33668565-33668806	33670400-33670562	33670746-33670957	33673196-33673325	33676110-33676278	33677881-33678057	33681077-33681276	33681772-33681903	33685435-33685716	33685768-33685857	33686822-33687015	33689528-33689703	33691527-33691696	33691735-33691789	33693023-33693187	33694614-33694823	33694992-33695079	33698846-33699013	33700073-33700250	33701152-33701445	33701771-33702043
AK344879	5	chr4	-	44809102-44810102	44810102-44810108
DQ917646	5	chr4	-	98746144-98751313	98751313-98751431
FJ393218	5	chr7	-	81507792-81509464	81509467-81509567
AK348883	5	chr1	-	134959150-134959182	134959182-134959292
AF201726	5	chrX	+	42072756-42074174	42072559-42072648	42072650-42072740	42072755-42072756
AY579428	5	chr5	+	6454328-6454662	6446606-6446922	6451327-6451598	6452194-6454328
AK233205	5	chr1	-	111189596-111195169	111195169-111195170
AK238468	5	chr1	-	266950469-266954158	266957859-266957994	266958036-266958179
AK343868	5	chr4	+	70046906-70046940	70046345-70046442	70046792-70046906
AK347579	5	chr5	-	5497877-5500748	5500748-5500805	5502008-5502187	5502801-5502938	5503711-5503893	5504022-5504155	5506103-5506219
AK239749	5	chr9	-	44855496-44857380	44857380-44857476	44857480-44857724	44858058-44858363
AY610385	5	chr1	-	254751773-254756120	254756120-254756139
AK236501	5	chr15	+	45657789-45661511	45644799-45645130	45646369-45646523	45646604-45646693	45646742-45646938	45649492-45649618	45650774-45651633	45652349-45652874	45652886-45652955	45652957-45653917	45654779-45656926	45657070-45657421	45657732-45657789
AK236526	5	chr8	-	25515530-25528821	25528821-25528822
AK231924	5	chr4	-	111240193-111241213	111241213-111241800	111242716-111243095	111251472-111251619	111252820-111252942	111253632-111254045	111258060-111258709	111262442-111262745
AK349721	5	chr13	-	26791848-26796235	26796235-26797064	26797424-26797591	26801998-26802101	26803363-26803516	26803829-26803943
AK350987	5	chr6	-	35987723-35988022	35988022-35988280	35994148-35994316
EU282350	5	chr7	-	27663739-27665643	27665643-27665701	27666920-27667104	27669743-27669832
AK345320	5	chr3	-	35284175-35285529	35285529-35285678
AK345366	5	chr16	+	30237336-30238468	30236943-30237336
AK236160	5	chr3	+	49629436-49633150	49622089-49622179	49626887-49627205	49629435-49629436
AK343280	5	chr18	-	858790-859935	859935-860009
AK345202	5	chr3	+	26001388-26001481	26001384-26001388
AK235515	5	chr3	+	35462697-35475630	35462672-35462697
AK233472	5	chr13	+	2329947-2330649	2328384-2329190	2329235-2329611	2329622-2329947
AY609933	5	chr2	-	1850054-1855954	1855954-1855959
GU066778	5	chr14	+	138675804-138678307	138675781-138675804
AY609841	5	chr6	-	120933985-120934014	120934547-120934817	120938067-120938741	120938755-120940760	120940772-120940954	120941757-120941798
EU169240	5	chr3	-	16273259-16288979	16288979-16289022
AK233047	5	chr1	-	2505251-2505413	2505413-2505443
GQ261028	5	chr7	-	24481054-24481471	24481489-24481599
AK231815	5	chr4	+	70069749-70070790	70069076-70069749
GU954432	5	chr13	+	127085833-127091213	127085798-127085833
AY609966	5	chr5	-	84135635-84135803	84135803-84135807
EU056580	5	chr9	-	26891813-26892221	26892221-26892292	26896497-26896628	26898253-26898336
AK230540	5	chr4	+	102368205-102393266	102368085-102368205
GQ231321	5	chr9	-	108956854-108958052	108958052-108958307
AK237402	5	chr9	-	98730795-98821089	98821089-98821096
AF141958	5	chr6	+	34153589-34156710	34146506-34146653	34152203-34152410	34153382-34153558	34153578-34153589
AK233881	5	chr6	+	118207812-118215312	118193074-118193437	118197581-118197670	118197674-118198049	118198065-118198337	118198439-118198665	118198667-118198862	118198885-118199468	118203084-118203388	118203399-118204637	118206877-118207812
AK237130	5	chr1	-	229884829-229965973	229965973-229966036	229968898-229969006
AK236282	5	chr18	-	40739503-40778848	40778848-40778910
AY609656	5	chr4	+	110910716-110913222	110910711-110910716
AK230658	5	chr6	+	60948164-60948238	60948103-60948164
AK239647	5	chr10	-	40567485-40567517	40567517-40567923	40567992-40568245	40570253-40570780
AK235357	5	chr3	-	109371976-109374413	109374413-109374425
AK344790	5	chr14	+	52717560-52717814	52710706-52710979	52711186-52711316	52712474-52712551	52714912-52715119	52715164-52715651	52715698-52715848	52717251-52717560
AK232425	5	chr6	+	37477624-37483994	37477454-37477538	37477554-37477624
AK346060	5	chr1	-	133834177-133835376	133835376-133835678	133835680-133835772
AK349804	5	chr12	+	23992618-23994400	23990853-23991033	23991927-23992618
AK351772	5	chr3	-	20255122-20258480	20258480-20259149
AK231372	5	chr1	-	147469743-147471391	147471391-147471464	147471466-147472816
AK344382	5	chr16	-	16767540-16863472	16863472-16863488
AK236041	5	chr10	-	31543445-31544029	31544029-31544187
AY609613	5	chr12	-	34060334-34061503	34069290-34069367	34069373-34069427
AK352316	5	chr10	-	11122329-11122370	11122370-11122432	11122439-11122506
AK350968	5	chr2	-	8643089-8647055	8647055-8647134	8647443-8647877	8651776-8651971	8652792-8653057	8653342-8653690	8654425-8654538	8654645-8654743	8655520-8655748	8655876-8655990	8656068-8656235	8656236-8656285	8656324-8656513	8658766-8658878	8658973-8659050
AK238988	5	chr12	-	9945112-9961470	9961700-9961897
AK233607	5	chr4	+	20355132-20645160	20355091-20355132
AK351500	5	chr11	-	78839319-78849717	78849717-78849729	78850027-78850126	78851334-78851399
AK349891	5	chr4	+	108342617-108342992	108342550-108342617
AK240365	5	chr10	-	1942629-1945944	1945944-1945960
AK236520	5	chr7	+	81500066-81502661	81500023-81500066
AK232980	5	chr6	-	119372927-119375573	119375573-119375611
Y00111	5	chr6	-	34049780-34054239	34054239-34054495
AY028310	5	chr8	-	59687044-59690739	59690739-59690885
AK239840	5	chr1	-	111802674-111803557	111803557-111804576
AK239158	5	chr14	-	40270762-40272009	40272009-40272977	40273885-40274047	40274113-40274239	40278597-40278721	40282377-40282429	40287515-40287668
AK351671	5	chr3	-	36222002-36224178	36224178-36224197
AK348264	5	chr1	-	95912315-95914618	95915652-95915762	95916337-95916449	95917433-95917564	95921693-95921837	95922312-95922448	95922665-95922805	95924525-95924694	95926244-95926395	95928723-95928852	95929411-95929553	95931112-95931170	95932021-95932162	95935895-95936044	95936649-95936778	95936881-95937013
AK240556	5	chr10	-	8312986-8313024	8313024-8313100
X51977	5	chr8	-	119944340-119947101	119947101-119947237
AK351123	5	chr13	+	2754340-2792924	2754333-2754340
AK350782	5	chr1	-	171611113-171611338	171611338-171611344	171611357-171611427
DQ487044	5	chr1	+	247602372-247602767	247601757-247602372
EU282367	5	chr7	-	27775654-27780448	27780448-27780601
AY609455	5	chr16	+	45028051-45033407	45028041-45028051
AK344501	5	chr15	-	43851885-43852048	43852048-43852192
AK350395	5	chr6	+	47158173-47159536	47156467-47156706	47156795-47156930	47157845-47158173
DQ629153	5	chr6	-	30221473-30221775	30221775-30221896	30221984-30222175
AK346636	5	chr2	-	56298164-56300276	56300276-56300388
AK231566	5	chr1	-	268253518-268260911	268260911-268260923
AK344478	5	chr11	-	48078344-48080058	48086885-48087060	48088083-48088200
AK231184	5	chr7	+	54084681-54110339	54084666-54084681
AK239535	5	chr7	-	54471494-54472344	54472344-54472345	54472352-54472441
AK350805	5	chr17	+	56599135-56784067	56597681-56599135
AK344788	5	chr7	+	34928689-34930203	34928652-34928689
EU258761	5	chr5	-	70920018-70935965	70935965-70935970	70943742-70943831
AK239101	5	chr3	-	35878650-35884818	35884818-35885262	35885587-35886534	35886556-35888914	35888973-35889160	35889249-35889538
AK352257	5	chr1	-	69674989-69675154	69675154-69675300
AK236619	5	chr7	-	131331801-131332095	131332095-131332142
AY448008	5	chr15	-	89152325-89157090	89157090-89157175
AK344476	5	chr16	+	24814304-24824301	24813954-24814304
AB045782	5	chr9	+	124015875-124016659	124014641-124014829	124015780-124015875
AK232788	5	chr6	-	24790251-24790498	24790498-24790514
AK344635	5	chr9	-	114085180-114091119	114091119-114091323
AK350468	5	chr14	-	134970735-134996822	134996822-134996844
AK346946	5	chr5	-	13472458-13472618	13472618-13472661
AK345100	5	chr6	-	122058769-122059748	122059748-122059764
AK350520	5	chr10	+	21980099-21981233	21976859-21976967
AK350420	5	chr1	-	283817729-283817980	283817980-283818365
AK343438	5	chr2	+	56069017-56075580	56067804-56067985	56068590-56068664	56068689-56068758	56068825-56069017
AK350284	5	chr7	-	34806521-34807731	34807731-34810259
AK347981	5	chr10	-	21010016-21029058	21029058-21029109	21030396-21030605	21031127-21031293	21031641-21031807	21032684-21032775	21032780-21033039	21034971-21035102
AK344884	5	chr12	-	45669898-45670015	45670015-45670045
AK347157	5	chr6	-	118182212-118192640	118192640-118192669
AB251342	5	chr2	-	138451070-138453528	138453528-138453767
AK347346	5	chr8	-	1585286-1585655	1585655-1585757
AY845019	5	chr6	+	57112018-57112536	57112006-57112018
AF067419	5	chr7	-	82408666-82419655	82419655-82419958
AK344720	5	chr2	-	14863827-14864050	14864050-14864418	14864482-14864657	14864676-14864850	14864878-14865132
AK235397	5	chr1	-	278246259-278256325	278256325-278256908
DQ845176	5	chr1	-	171644460-171646062	171646062-171646277	171646283-171646782
DQ145551	5	chr9	-	62098699-62114273	62114273-62114329	62114980-62115202	62115653-62115847	62121754-62121843
AK237887	5	chr13	-	27498303-27502627	27502627-27503485
AK238494	5	chr4	-	106090181-106092348	106092348-106092351
AK346094	5	chr11	-	78890570-78914312	78914312-78914329
AK351173	5	chr14	-	46957065-46957399	46957481-46957528
AK237154	5	chr12	+	1918335-1920188	1906566-1906625	1906650-1906785	1908960-1909079	1915454-1915521	1915546-1915613	1915624-1915751	1916381-1916451	1916467-1918335
AK234204	5	chr2	+	56013480-56016335	56013455-56013480
AK350503	5	chr9	+	31877993-31893680	31870822-31870986	31873922-31874023	31874031-31874169	31877990-31877993
AK231338	5	chr1	-	168497036-168498282	168501966-168502099
AK240453	5	chr1	-	202840732-202851625	202851625-202851697	202852223-202852672	202852745-202852835	202852839-202853255	202855451-202855646	202856655-202857208	202858060-202858391
AK344270	5	chr1	-	188087477-188087521	188087521-188087532
AY609420	5	chr18	+	53152068-53154286	53151803-53152068
AK233026	5	chr12	-	17815105-17819465	17819465-17819468
AK239638	5	chr15	+	131894089-131902084	131892389-131892498	131892680-131892997	131893897-131894089
AK239590	5	chr14	+	88720532-88735525	88720517-88720532
EU282341	5	chr7	-	27715820-27726840	27726840-27727033	27727129-27727200	27727308-27727520
AK233507	5	chr6	+	37876525-37877074	37876343-37876432	37876442-37876525
AK344025	5	chr1	-	283346673-283354579	283354579-283354650	283355510-283355654
AK347334	5	chr2	-	5543548-5555586	5555586-5555628
AK232731	5	chr6	+	37718513-37722216	37718445-37718513
DQ917625	5	chr5	+	60750312-60751085	60750177-60750312
DQ178123	5	chr1	-	132686831-132687008	132687008-132687048	132690747-132690834	132690968-132691019
AK349119	5	chr12	+	12684204-12686898	12682322-12682423	12682510-12682661	12682772-12682913	12683715-12683938	12684123-12684204
AK230482	5	chr12	-	31074590-31102443	31102443-31102471
GQ423508	5	chr4	+	109569205-109569894	109569155-109569205
AK240550	5	chr2	-	51612684-51619494	51619494-51619495
AK239326	5	chr2	-	52483869-52495563	52495563-52495687
AK234562	5	chr14	+	33229129-33230601	33228885-33229061	33229072-33229129
AK347019	5	chr7	+	120027424-120028374	120017432-120017695	120021373-120021834	120023492-120023874	120023929-120027424
EU145975	5	chr12	-	44561565-44570485	44570485-44570772
AK238812	5	chr6	-	52366751-52368159	52368159-52369279	52369622-52369944	52369945-52370025	52370584-52370673	52370676-52371199	52371836-52371998	52372207-52372410	52374727-52375360	52375362-52375558	52376784-52377054	52378676-52378772
AJ005798	5	chr12	+	20113161-20114389	20113159-20113161
AK235720	5	chr1	-	283269490-283269735	283270089-283270290	283272446-283272518
AK231969	5	chr3	+	36846133-36852218	36846124-36846133
AK232442	5	chr2	+	117111921-117112034	117111917-117111921
AK232718	5	chr15	-	76039611-76042871	76042871-76042931	76049369-76049427
AK232236	5	chr11	-	69190765-69191011	69191011-69191012
AK347525	5	chr10	+	60099468-60102847	60085160-60085262	60085929-60086257	60086311-60086498	60089449-60090395	60092569-60093388	60093970-60094200	60095720-60095777	60097358-60098797	60098833-60099072	60099085-60099174	60099194-60099468
AK235193	5	chr11	-	74936967-74963238	74963238-74963249
AK343272	5	chr5	-	10687533-10708255	10708255-10708367
AK237958	5	chr1	-	46110072-46128058	46128058-46128064
AK347141	5	chr1	-	135093968-135101447	135107092-135107157
AK347534	5	chr1	-	81774935-81775183	81775183-81775277	81775327-81775394
AK239056	5	chr13	-	109527044-109543808	109543808-109543811
AK239478	5	chr6	-	119160983-119163612	119163612-119163616
AK236235	5	chr2	+	13357967-13366480	13357965-13357967
AK236149	5	chr10	-	31048186-31050038	31050038-31050094
M57674	5	chr9	-	37536655-37536785	37536785-37536942
AK236859	5	chr4	+	112189268-112193977	112188033-112188213	112188311-112188575	112188585-112188630	112188891-112189052	112189261-112189268
AY680675	5	chr5	-	13898553-13899435	13899435-13899495	13900563-13900747	13900755-13900915
AK238271	5	chr9	-	131810930-131812108	131812108-131812462
AK346340	5	chr4	+	82894632-82895303	82894229-82894632
AK231700	5	chr1	-	212605683-212605800	212605800-212607242
AF159382	5	chrX	-	122293324-122295152	122295152-122295207	122295560-122295776	122296256-122296374	122296540-122297094	122297166-122297259	122297267-122297708	122298636-122298715	122298725-122299246	122299256-122299654	122305473-122305648	122305898-122306200
AK240278	5	chr7	-	36268397-36284706	36286118-36286518	36286793-36286882	36286908-36287138	36290046-36290199
AK234123	5	chr7	-	81882218-81886361	81886361-81886466
AK239055	5	chr6	-	45417522-45418833	45418833-45420845	45423343-45423719	45424056-45424505	45425033-45425374
AK235968	5	chr3	+	103476786-103477882	103459769-103459909	103460348-103460882	103462062-103462167	103463979-103464177	103469705-103469794	103469797-103469888	103469946-103470104	103473005-103473154	103473165-103473249	103476034-103476786
AK345421	5	chr1	-	276106203-276106468	276106468-276106568
AK343913	5	chr5	-	58856065-58856760	58856760-58856810
AK232570	5	chr14	-	130630130-130632412	130632412-130632878
AK234461	5	chr12	-	23969613-23969849	23969849-23969850
AK350238	5	chr12	-	47445203-47446864	47446864-47447642	47447679-47448737
GQ872464	5	chr9	+	81077893-81081551	81076794-81076849	81077092-81077186	81077856-81077893
AY553928	5	chr18	-	15657798-15681873	15681873-15681970	15684123-15684300	15684596-15684752	15685136-15685288
AY610322	5	chr3	+	6903546-6904393	6903539-6903546
AY609632	5	chr2	+	69752582-69754801	69752576-69752582
AF334742	5	chr3	-	52348394-52348692	52348692-52348706	52349071-52349120
GU373708	5	chr14	-	8531-15223	15223-15228
AK346365	5	chr2	+	52398125-52414675	52397590-52397660	52398111-52398125
AK239064	5	chr3	+	42057868-42062306	42056150-42056288	42057083-42057206	42057865-42057868
EU072422	5	chr3	+	67520661-67526368	67520660-67520661
AK233455	5	chr5	+	59143797-59171727	59141419-59141647	59141896-59141944
AK348584	5	chr15	-	46070676-46071942	46071942-46073642	46074138-46074286	46074730-46074848	46075168-46075265	46076555-46076764	46077553-46077754	46077928-46078068
AK233228	5	chr2	-	61687367-61690143	61690143-61690150
EU545196	5	chr1	+	110526164-110528953	110516656-110517186	110517189-110517278	110523194-110523784	110523787-110524317	110525205-110525586	110526140-110526164
AJ606303	5	chr7	+	45749453-45750610	45739651-45739761	45743226-45743323	45744937-45745100	45745151-45745603	45746138-45746227	45746230-45746319	45746655-45746884	45749112-45749196	45749276-45749453
AK351923	5	chr11	-	6631916-6638038	6638038-6638057
AK345601	5	chr2	+	48947197-48947439	48942502-48942757	48942833-48943076	48945156-48945311	48945428-48945653	48946138-48947051	48947105-48947197
EU286534	5	chr6	-	54802735-54808254	54808254-54808257
AK345186	5	chr4	-	134655205-134655286	134655286-134655418	134657933-134658126	134661167-134661308	134662194-134662437
AK345237	5	chr2	-	45879947-45881286	45881286-45881628	45881646-45881861	45881887-45881979	45882999-45883270	45883273-45883522	45889552-45889725
AY803108	5	chr17	-	28553639-28553972	28553972-28554812
AK347550	5	chr5	-	2874791-2884644	2884644-2884758
AK232512	5	chr12	+	4229011-4233540	4228694-4228890
AK238070	5	chr1	-	236880302-236880336	236880336-236880353
AK344064	5	chr7	+	4966565-4966962	4965982-4966565
AY093444	5	chr3	-	20602831-20603186	20603186-20603311
AK349202	5	chr6	+	36578973-36581301	36575881-36575982	36576790-36578973
AK352214	5	chr2	+	11298200-11298449	11298108-11298200
AK350218	5	chr4	-	59739256-59740397	59747190-59747322
AK347727	5	chr3	-	37085957-37085986	37085986-37086200	37086227-37087320	37087391-37087513	37087527-37088469
AK231755	5	chr9	-	72736491-72761463	72761463-72761660	72761714-72761767	72761837-72761889
AK349695	5	chr4	-	100164964-100168168	100168168-100168250	100170538-100170615
AK230886	5	chrX	-	9545609-9548154	9548154-9548447	9549849-9549920
DQ383426	5	chrX	-	56863182-56867387	56867387-56868250
AK348537	5	chr10	-	9780785-9782556	9782556-9783178
AY609811	5	chr2	-	56254560-56254788	56254788-56255117
AK232906	5	chr6	+	10275545-10285022	10275531-10275545
AK352364	5	chr1	-	143886341-143886573	143886573-143886618
EF619477	5	chrX	-	58373888-58374926	58374926-58375338	58376328-58376459	58376844-58377180	58377531-58377742	58379875-58380011	58382283-58382522	58383828-58391873
AK344846	5	chr2	+	13069247-13074339	13068893-13069247
AK234782	5	chr13	+	50361077-50361400	50361064-50361077
AK236222	5	chr14	-	63277187-63278492	63280060-63280150
AJ311717	5	chr12	-	37243650-37244971	37244971-37245036
AK240530	5	chr14	-	137941038-137941179	137941179-137941217	137941221-137941296
AK233667	5	chr4	-	134100850-134103706	134103706-134103750
AK344591	5	chr18	-	49091155-49092681	49092681-49092725	49092727-49096150
AK237480	5	chr6	-	35795878-35798381	35798381-35798486	35798489-35798581	35798614-35798931	35803065-35803220
AK232786	5	chr2	+	55929377-55930787	55928594-55929377
AK351460	5	chr8	+	57391675-57391894	57391648-57391675
EF416570	5	chr14	-	23155843-23156051	23156051-23156073
AK231950	5	chr6	-	42852-62181	62181-62236
AY609907	5	chr15	+	98214316-98229914	98214256-98214316
AK349052	5	chr2	-	101192821-101193407	101193407-101194189	101194210-101195006
AK240101	5	chr6	-	46257281-46267502	46267502-46267537
AK346812	5	chr10	+	30554482-30557010	30554332-30554482
AF492682	5	chr8	+	46997795-47003294	46997647-46997795
AY610353	5	chr2	-	4296643-4299308	4299308-4299346
AK343564	5	chrX	+	12772013-12773679	12770972-12771835	12771844-12772013
AB377191	5	chr6	-	39551980-39558362	39559309-39559474	39559544-39559918	39564815-39565658	39565664-39565729	39566496-39566681	39566697-39566795	39567158-39567298	39569490-39569610	39570306-39570362
AK350521	5	chr9	+	21138821-21139006	21138802-21138821
EF644197	5	chr2	+	62403756-62407708	62403746-62403756
AY803088	5	chr17	-	61169081-61169441	61169441-61169459
AK232595	5	chr1	-	226632124-226632671	226632689-226632778
AK232936	5	chr15	-	113821916-113824343	113824343-113824344
AK352326	5	chr1	-	212524216-213186139	213186139-213186255
AK352400	5	chr4	-	93002972-93004312	93004312-93004367
AK344861	5	chr2	-	63491329-63499228	63499228-63499428
AK349687	5	chr16	-	65751468-65751946	65751946-65752441	65754089-65754220	65754355-65754469	65757222-65757367	65757392-65757481	65759100-65759254	65760096-65760204	65760651-65760861	65760973-65761161	65761836-65762231	65764485-65764948
AY609504	5	chr13	-	115669255-115670314	115670314-115670642
AY609964	5	chr4	-	11780042-11784844	11784844-11785109
AK238366	5	chr7	-	28044279-28047697	28047697-28047827	28047829-28048203	28048968-28049422	28050552-28051270	28052269-28052536	28054110-28054290
AK236565	5	chr12	-	23995913-24011190	24013107-24013401
AK352406	5	chr7	-	131904415-131905549	131905549-131906938
AK347507	5	chr2	-	5499706-5503999	5503999-5504044
AK344723	5	chr16	-	38048593-38048847	38048847-38049301
AF233358	5	chr13	-	139831086-139831250	139831250-139831439
AK345845	5	chr10	-	54508648-54508691	54508691-54508782
AK346644	5	chr18	-	7539621-7540020	7540020-7540051	7544079-7544136	7546132-7546380	7547481-7548036	7550410-7550510	7552090-7552231	7554943-7555096	7557002-7557776
AK350224	5	chr3	+	117225265-117231809	117225169-117225265
AK345629	5	chr4	-	82621983-82622173	82622173-82622304
EU275210	5	chr2	-	139957339-139957453	139957453-139957593
X53719	5	chr10	-	21038941-21039010	21039010-21039152
AK348313	5	chr4	-	83633056-83642810	83642810-83642811
AK350067	5	chr13	-	20230946-20244847	20244847-20244858
FM995262	5	chr15	+	99687577-99687843	99687427-99687577
AK231995	5	chr17	-	5815391-5835018	5835018-5835026
AF069645	5	chr1	-	117391883-117394602	117398056-117398209
AK235982	5	chr16	+	40971588-40971690	40971587-40971588
AY609962	5	chr4	+	102341038-102354617	102340814-102341038
AK233987	5	chr6	+	37567178-37585727	37567042-37567178
AY934805	5	chr12	-	38307039-38307115	38307115-38307181
GU097383	5	chr13	-	43345597-43346404	43346404-43346423	43346446-43346535	43346539-43346651
AK235451	5	chr14	+	6864089-6866842	6854138-6854199	6854427-6854519	6854678-6854814	6854995-6855091	6859111-6860987	6861007-6863074	6863117-6864089
AK235257	5	chr14	+	118650040-118651818	118648515-118650040
AK237876	5	chr1	-	188510737-188510829	188510829-188510851
AK343665	5	chrX	+	111468989-111477037	111468959-111468989
AK347846	5	chr6	-	65420855-65420961	65420961-65420977
GU373668	5	chrX	-	108803096-108813093	108813093-108813186
AK234731	5	chr18	-	53180393-53181634	53181634-53181833	53181839-53181890	53183274-53184006	53186680-53186997	53193352-53193605	53194146-53194342
AK240532	5	chr4	-	97907398-97916954	97916954-97916956
AK343403	5	chr13	+	29238259-29244492	29221896-29221945	29222970-29223112	29223169-29223219	29223479-29223564	29225144-29225228	29226448-29226593	29227392-29227461	29227977-29228168	29228322-29228456	29229581-29229705	29230021-29230282	29234542-29234902	29235902-29236065	29236926-29238259
AK347229	5	chr7	+	106347800-106349376	106344842-106344931
AY609713	5	chr9	-	67540914-67562648	67562648-67562668
AK240009	5	chr2	+	47770690-47772095	47770479-47770690
AK233891	5	chr1	+	168694652-168709165	168694376-168694652
AK343852	5	chr1	-	226708768-226709353	226709353-226709453
AM503091	5	chr2	-	118862608-118865431	118865431-118865645
AK239829	5	chr6	-	257593-259465	259465-259564
AK231637	5	chr1	-	101086067-101087219	101087219-101087474
EF154830	5	chr9	-	113351086-113368509	113368509-113368569	113373799-113374115
AK351169	5	chr7	+	29095642-29101239	29095640-29095642
AJ867846	5	chr6	-	120267469-120267930	120267930-120267994
AJ301366	5	chr15	-	23577479-23577682	23577682-23577684
AK238632	5	chr12	+	19087640-19087709	19087336-19087640
AK348039	5	chr1	-	23482810-23482893	23482893-23483011
AK344871	5	chr1	-	102229464-102256991	102256991-102257154
AK344563	5	chr10	-	47128021-47128124	47128124-47129339
AY609654	5	chr1	-	212609264-212610874	212610874-212610875
Z80109	5	chr4	+	43065406-43077182	43063872-43063968	43064991-43065162	43065391-43065406
AK232646	5	chr12	+	36249449-36258772	36249422-36249449
AF201723	5	chr12	+	24667642-24669934	24667514-24667642
EU432055	5	chr7	-	27604265-27608095	27608095-27608099
DQ157761	5	chr12	-	17720943-17722013	17722013-17722094	17722097-17722186
AY609441	5	chrX	-	18903165-18922531	18922531-18922536
EU661594	5	chr7	-	50977103-50982725	50982725-50982738	50983430-50983570	50988027-50988122	50990102-50990201	50991304-50991361
AK347002	5	chr4	-	107735654-107736646	107736646-107736852	107740407-107740496
AK346625	5	chr4	-	100267811-100268138	100268138-100268165
AK346157	5	chr1	-	264791269-264791354	264791354-264791429
AK236886	5	chr3	-	100630206-100654523	100655701-100655852
AK239329	5	chr1	-	15908158-15924522	15924522-15924534
AK239486	5	chr4	+	93840453-93848083	93840377-93840453
AK231970	5	chr4	+	97045751-97050507	97034432-97034584	97041187-97041265	97041405-97041548	97042015-97042088	97042217-97042434	97042716-97042953	97042954-97044511	97045726-97045751
AK345113	5	chr2	-	51781735-51783427	51783427-51783566	51784152-51784233	51784760-51784885	51784977-51785036	51785038-51785186
AK238981	5	chr14	+	78310569-78320903	78308751-78308894	78310451-78310496
AK232848	5	chr1	-	18924881-18925095	18925095-18925096
AK350768	5	chr1	-	5819381-6296155	6296155-6296240	6296246-6296315
AK343823	5	chr10	-	33237749-33237930	33237930-33237931
AK351996	5	chr9	-	55388864-55390473	55390473-55390515
AK239778	5	chr5	-	82956316-82964533	82964533-82964534
AY550064	5	chr13	+	28394252-28394438	28394138-28394252
AK234048	5	chr2	-	5558442-5567447	5567447-5567457
AK240428	5	chr6	+	108925136-108927099	108925132-108925136
AK345480	5	chr8	-	40327-43342	43342-43349
AK236254	5	chr1	+	95988805-95990600	95982928-95983140	95984553-95984845	95985788-95985860	95987226-95987402	95988417-95988805
AK343327	5	chr1	-	189666250-189666503	189666503-189666667
FN568105	5	chr2	-	69592265-69602412	69602412-69602471
AK238674	5	chr1	-	27116305-27116464	27116464-27116842
AK352093	5	chr1	-	15184855-15186322	15186322-15187213	15191292-15191594
AY609976	5	chr2	+	82795465-82798064	82795459-82795465
AK238761	5	chr1	-	77886319-77894752	77894752-77894754
AK347068	5	chr12	+	49158500-49161394	49158492-49158500
AK235220	5	chr14	+	40679208-40680804	40665530-40665877	40671938-40672430	40672825-40673008	40673108-40673167	40675184-40679208
AK236407	5	chr13	-	22687465-22807849	22807849-22807990	22811576-22811672
FM995261	5	chr14	+	91781906-91782186	91781000-91781608	91781611-91781906
AK350510	5	chr1	+	267713247-267714025	267711702-267711877	267712478-267713247
GQ338308	5	chr12	-	38326173-38326249	38326249-38326312
AK234495	5	chr6	-	71068657-71070139	71070139-71071733	71071971-71072134	71072627-71072768	71072877-71073329
AK347180	5	chr13	-	104314908-104315371	104315371-104315385
DQ665829	5	chr14	-	68955914-68958755	68958755-68958803
AK349703	5	chr12	-	45959139-45959278	45959278-45959288
AY610358	5	chr14	+	79809686-79810924	79809673-79809686
EU668155	5	chr4	-	1248169-1341104	1341104-1341248
AK240404	5	chr14	-	29708332-29732848	29732848-29732929
AY609397	5	chr12	+	19284918-19285202	19284916-19284918
AK351909	5	chr10	-	6986134-6986230	6986230-6986261
AY610413	5	chr1	-	170190422-170201922	170201922-170202037	170202054-170202143
AK232295	5	chr5	+	16831220-16833078	16830986-16831220
AY610500	5	chr18	-	16419297-16419363	16419363-16419475	16420030-16420173	16420647-16420711
AK233339	5	chr1	+	155496940-155498447	155495950-155496160	155496173-155496940
AK239139	5	chr3	+	37654316-37655513	37635595-37635767	37645318-37645477	37647331-37647758	37648376-37649388	37649633-37649788	37651303-37651591	37652743-37654316
AF103944	5	chr6	-	28811117-28811484	28811484-28811547	28811595-28811907
AK343729	5	chr12	+	37356000-37359925	37355958-37356000
EF397601	5	chr2	-	5209695-5213083	5213083-5213139
AF347050	5	chr2	-	136743426-136747306	136747306-136747313	136747420-136747548	136748114-136748386	136748890-136749218	136750232-136750280
AK238659	5	chr9	+	32775436-32780476	32775397-32775436
AY435216	5	chr12	+	21511155-21511351	21511140-21511155
AK240281	5	chr1	-	116684010-116684068	116684068-116684177
AK351443	5	chr11	-	79485350-79497692	79497692-79497710
AK350022	5	chr2	-	135993164-135997049	135997049-135997305
AK237460	5	chr14	-	118505405-118507142	118507142-118507468	118507531-118508088	118508224-118508290	118508334-118508569
AK233389	5	chr10	+	50544376-50544659	50544197-50544376
AJ557223	5	chr4	+	104504816-104505084	104503495-104504816
AY803115	5	chr17	-	42190934-42191899	42191899-42192551	42195061-42195150	42195156-42195278
GQ415085	5	chr1	+	209963290-209963871	209963007-209963260	209963266-209963290
AB237780	5	chr15	-	129535902-129540254	129540254-129540488
AK234856	5	chr2	+	56180444-56180825	56180273-56180444
AK240333	5	chr9	+	95746217-95750018	95746163-95746217
AK240132	5	chr2	+	106598581-106604692	106598536-106598581
AK231481	5	chr14	+	93436761-93453535	93432764-93432966	93435622-93435727	93436756-93436761
AK235508	5	chr8	+	98077600-98078324	98077551-98077600
AY609452	5	chr2	+	41757275-41772409	41757252-41757275
AY366497	5	chr5	+	2428914-2432183	2428906-2428914
AY609781	5	chr1	-	247624619-247626735	247626992-247627074
AK349816	5	chr5	+	60187023-60187340	60187022-60187023
AK236234	5	chr2	+	51661394-51668632	51661381-51661394
AK233760	5	chr7	+	85017072-85037065	85017066-85017072
AK345556	5	chrX	-	43633997-43634034	43634034-43634051
AY610371	5	chr6	-	42567341-42567696	42567696-42567706
AK346704	5	chr16	+	65681058-65685009	65657875-65658047	65662785-65662892	65663915-65664104	65666324-65666559	65668251-65668366	65668765-65668870	65670018-65670114	65670546-65670682	65671838-65672357	65675257-65675303	65675367-65675691	65675732-65675950	65676346-65676592	65678216-65678566	65680209-65680375	65680950-65681058
AK232539	5	chr14	-	31424186-31424310	31424310-31424335	31429751-31429910
AK349627	5	chr6	-	10516296-10517230	10517230-10517382	10517387-10518335
GQ340776	5	chr2	-	46762884-46762919	46762919-46762963
AK239445	5	chr1	-	284093815-284094058	284094058-284094258
AK240234	5	chr17	-	33593869-33594902	33594902-33595046
AK238523	5	chr7	-	81581904-81595304	81595304-81595350
AK238669	5	chr11	+	5093567-5095312	5089221-5089258	5091433-5093567
AK349934	5	chr12	-	3873634-3875470	3875470-3875929	3878390-3878603	3878747-3878897	3879022-3879133	3879251-3879467	3879740-3880200	3881033-3881138	3882201-3882789	3883176-3883329	3883364-3883453	3883456-3883748	3885734-3886164	3888002-3888369
AK236573	5	chr3	-	80702995-80711665	80711802-80711921	80713025-80713258	80714431-80714680
AK344537	5	chr1	-	95167189-95184332	95184332-95184419	95192143-95192366	95192485-95192588	95194191-95194425	95195390-95195625	95198351-95198524	95202803-95203115	95209116-95209490
AK233006	5	chr7	+	61545100-61548892	61545067-61545100
AK240562	5	chr1	-	187892647-187893860	187893860-187893879
AY421755	5	chr3	-	33859800-33860556	33860556-33861628	33861797-33862102	33862657-33863129	33863132-33863221
AK344581	5	chr6	-	62476052-62499789	62499789-62499791
AK235557	5	chr2	-	6226803-6228197	6228197-6228598
AK347062	5	chrX	-	11202474-11203595	11203595-11203613
AF330202	5	chr1	-	81719110-81719174	81719174-81719232	81721035-81721213	81721214-81722209	81722242-81722918	81723775-81724040	81724072-81724230	81724232-81724321	81725479-81725671	81732874-81733030	81733992-81734160	81734424-81734638	81735323-81735456	81736387-81736526	81736954-81737002
AK235101	5	chr1	-	128157161-128158854	128158854-128158857
AK231476	5	chr1	-	373683-373739	373739-373778	373786-373865
AK235190	5	chr14	+	6426438-6442047	6406290-6406607	6407967-6408137	6408323-6408437	6408710-6408928	6409636-6409735	6411432-6411559	6412082-6412202	6420142-6420231	6421929-6422049	6422258-6422406	6422503-6422703	6424566-6424709	6425817-6425985	6426340-6426438
AK231946	5	chr3	+	121274459-121276150	121268970-121269025	121269056-121269185	121269334-121269403	121269436-121269647	121269648-121269740	121269748-121269837	121271140-121271259	121271382-121271524	121273397-121273512	121274132-121274459
AK344964	5	chr16	+	51219890-51221925	51219846-51219890
AY803118	5	chr17	-	37820578-37821467	37821467-37821873	37821907-37822210	37822255-37822580
AY609838	5	chr4	+	98740585-98741093	98740575-98740585
AK239069	5	chr1	-	266801430-266803988	266803988-266804048
GQ231316	5	chr18	-	8565145-8566933	8566933-8567883	8567904-8568258
AK350071	5	chr7	-	34764903-34830117	34830117-34830419
AB236884	5	chr15	-	95033512-95051054	95051054-95051068
AK238007	5	chr2	+	52322532-52324016	52321858-52322532
AK237153	5	chr10	-	41604257-41604303	41604303-41604351
AK240261	5	chr10	-	44963478-44963554	44963554-44963613
AK347414	5	chr6	+	123178209-123183984	123177794-123178209
FJ869121	5	chr17	+	53741650-53741982	53741017-53741650
AK240077	5	chr12	-	35343348-35344321	35344321-35344332
DQ372077	5	chr10	+	32445201-32460864	32445059-32445201
AK238839	5	chr14	-	39072383-39078180	39078180-39078236	39078318-39078384
AY610129	5	chr9	+	70287420-70287559	70287415-70287420
AK236874	5	chr14	+	61501678-61504569	61493076-61493201	61498742-61498820	61498827-61499399	61501653-61501678
AK232609	5	chr10	+	64450464-64452346	64449751-64450464
AK343791	5	chr15	+	15948000-15948685	15947988-15948000
AK345019	5	chr1	-	265260528-265264565	265264565-265264680
AB112778	5	chr14	+	42651504-42652514	42651243-42651504
AK233497	5	chr6	-	36633672-36634920	36634920-36635871
AJ245450	5	chr9	-	31952299-31962978	31962978-31963055
AK348443	5	chr12	-	3943711-3944956	3944956-3945204	3945731-3946142	3946700-3946883	3949084-3949292	3949417-3949581	3950454-3950649	3950738-3951072	3951080-3951197	3951361-3951769	3951902-3952602	3953304-3953393	3954618-3954715
AK344709	5	chr13	+	54878975-54879956	54878961-54878975
AF037463	5	chr11	+	29516328-29516428	29514006-29514329	29514348-29515542	29515577-29516328
AK343940	5	chr2	-	11163158-11164465	11164465-11164687	11164732-11164932	11165621-11165688	11169556-11169655	11170554-11170673	11171292-11171536	11172627-11172799	11172891-11173014	11174048-11174227	11175026-11175191	11176116-11176243	11177337-11177522	11179079-11179628	11183901-11184437	11184673-11184744	11184777-11184934	11185794-11186374	11187735-11187824	11187827-11188116	11195369-11195647	11195705-11195761
AF044259	5	chr5	-	20614719-20615978	20615978-20616017	20616105-20616284	20616483-20616632	20617489-20617573	20617779-20617837
AY550929	5	chr7	-	96824010-96830786	96830786-96830947	96833420-96833602	96834423-96834526	96836759-96836801	96839366-96839789	96839872-96839987
AK235378	5	chr3	+	33855580-33856842	33854182-33854572	33855126-33855406	33855463-33855580
AK351637	5	chr5	-	18228503-18242221	18242221-18242288
AK234706	5	chr14	+	28914110-28917237	28905336-28905926	28905934-28906023	28906416-28906697	28906707-28906908	28906972-28907258	28907714-28908098	28909031-28909184	28910029-28910183	28910926-28910986	28913808-28914110
AK238561	5	chr12	-	24375472-24375609	24375609-24375619
AK343430	5	chr2	-	6475200-6476851	6476851-6476876
AY610169	5	chr1	+	69881057-69881101	69881029-69881057
AY610042	5	chr12	-	19667383-19670266	19670266-19670351
AK234610	5	chr1	-	17364514-17364634	17364634-17365285
AK351769	5	chr9	-	48690875-48690961	48690961-48692255
AK236415	5	chr2	+	1354812-1356283	1354724-1354812
AY705921	5	chr17	-	27394519-27395640	27395640-27396000	27396008-27396100	27396134-27396523	27396572-27397112	27403089-27403219	27404145-27404223	27406729-27406830	27407550-27407644
FJ518622	5	chr4	-	100101377-100101545	100101666-100101851	100104144-100104452	100104493-100104582	100104618-100104846	100104892-100105143	100105295-100105392	100105469-100105657	100105752-100106518	100106755-100106912	100107155-100107351
AK349227	5	chr4	+	103435253-103437416	103433774-103434883	103434884-103435253
AK232358	5	chr2	+	69743447-69747472	69743408-69743447
HM018602	5	chr2	-	11234277-11234860	11234860-11235054
AK347682	5	chr9	-	61792703-61803254	61803254-61803310
AK352267	5	chr4	-	128791292-128791442	128791442-128791502
X91845	5	chr12	-	52326108-52425864	52425946-52426126	52426238-52426552	52427019-52427114
AK233946	5	chr6	-	37975534-37977056	37977056-37977098
AK237004	5	chr3	+	38050556-38059474	38031491-38031740	38038996-38039109	38044748-38044964	38046893-38047080	38047638-38047779	38050468-38050556
AK344669	5	chr10	+	40553479-40553543	40553461-40553479
AK234766	5	chrX	-	122769977-122774205	122774205-122774255
AK236398	5	chr12	-	49579129-49580818	49580818-49580942
AK349829	5	chr4	+	97707764-97711263	97707303-97707764
AK238006	5	chr10	-	31677451-31692847	31692847-31693068	31697215-31697269
AK351958	5	chr18	-	1177006-1177864	1177864-1177965
AK236851	5	chr5	-	99841854-99843984	99843984-99844244	99846444-99846784	99847146-99847258	99848245-99849047	99849510-99850256	99854536-99854712
AY609978	5	chr5	+	5861181-5863552	5857167-5857379	5857968-5860113	5860256-5861181
AK349339	5	chr1	-	76702075-76702291	76702291-76702294
AK234973	5	chr5	+	49578991-49599044	49578963-49578991
AK232093	5	chr1	-	80673284-80673516	80673516-80673692
EF067318	5	chr9	-	86829647-86829759	86829759-86829785	86830816-86830960	86833777-86833890	86835194-86835277
AK344582	5	chr14	-	80790735-80790912	80790912-80790975
AB271941	5	chr14	-	114431824-114454459	114454459-114454484
AK351964	5	chr2	-	13075006-13076357	13076357-13076556
AK348727	5	chr6	-	39400035-39401687	39401687-39401760
AK349884	5	chr1	-	27327378-27335192	27335192-27335233
AK238930	5	chr4	+	97059185-97065117	97059148-97059185
AK346976	5	chr14	-	1165698-1166747	1166747-1168162	1168841-1168900	1169004-1169179	1174579-1174648
AK240090	5	chr7	+	37216122-37217302	37187637-37187705	37192459-37192671	37193126-37193341	37199642-37199722	37199759-37199942	37201053-37201395	37201517-37201661	37203503-37203890	37207651-37207778	37211638-37216122
AK349928	5	chr17	-	46157140-46158113	46158113-46159823
AK240188	5	chr6	+	12924867-12928674	12924269-12924386	12924723-12924867
AK348888	5	chr1	-	22022330-22023811	22023811-22023832
AK345526	5	chr13	+	59249108-59267905	59248844-59249108
AK231665	5	chr12	-	46162892-46182512	46182512-46182664	46183566-46183643
AK351154	5	chr16	-	46965749-46965790	46965790-46966788	46968207-46968449	46969823-46970269
AK232681	5	chr15	+	42984212-42985693	42983416-42983505	42983508-42983597	42984091-42984212
AY010068	5	chr6	-	60811205-60813755	60813755-60814016	60815560-60815747	60815749-60815838	60815870-60816131	60816599-60816706	60817570-60817660
AK234735	5	chr10	-	27927012-27927178	27927178-27927210
AY803103	5	chr17	+	50153121-50153331	50152144-50152213	50152217-50152639	50152855-50153121
AK348028	5	chr1	-	155329599-155329682	155329682-155329722
AK232254	5	chr2	+	3562283-3564071	3562264-3562283
AK351201	5	chr12	-	4869200-4869293	4869293-4869330
AY610277	5	chr18	+	22035054-22047574	22035048-22035054
AK230495	5	chr9	+	51283775-51309879	51283773-51283775
AK347074	5	chr5	-	96084932-96084968	96084968-96085037
AK237668	5	chr3	-	105388348-105468257	105468257-105468268
AK347232	5	chr13	-	104416211-104416771	104416771-104417820
FM995265	5	chr1	-	101673056-101673209	101673209-101673405
GU086214	5	chr6	-	48077534-48077625	48077625-48077651	48082873-48083001	48083133-48083258
AK237718	5	chr1	-	171920981-171921231	171921231-171921277
AK239969	5	chr3	+	42080238-42081870	42068813-42068942	42069354-42069455	42069486-42069677	42078509-42078675	42079423-42080238
AF136938	5	chr14	+	11446422-11447405	11446294-11446422
AK232875	5	chr13	-	55328371-55334982	55336183-55336291
AJ489473	5	chr2	+	129331367-129332617	129330031-129330132	129330986-129331367
AK345400	5	chr12	-	17829054-17829921	17829921-17830680	17831224-17831948	17833348-17833443	17833633-17833780	17835100-17835240	17836121-17836285
L29136	5	chr2	-	61616930-61617028	61617028-61617728
AF330204	5	chr9	+	116688756-116688813	116682502-116682655	116683981-116684144	116688722-116688756
AY609648	5	chr4	-	101789837-101792195	101792195-101792199
AK343577	5	chr12	+	12672491-12674679	12669447-12669805	12669808-12669999	12670010-12670116	12670139-12670473	12671157-12672054	12672183-12672491
AF421142	5	chr1	+	269809989-269832536	269809875-269809989
AJ293888	5	chr1	-	42737887-42738262	42738262-42738796
AY606803	5	chr5	-	64539064-64549142	64549142-64549261
AK345226	5	chr10	-	25217407-25217477	25217477-25217678
AK233386	5	chr13	+	104380047-104381775	104379885-104380047
AK235782	5	chr6	+	34671299-34674223	34671235-34671299
AK238270	5	chr4	-	113431057-113431133	113431133-113431251
AK345945	5	chr1	-	241916791-241916908	241916908-241916948	241916961-241917050
AK231890	5	chr1	+	241094778-241096057	241094709-241094778
AK345530	5	chr13	-	16094008-16105504	16105504-16105505
AK237824	5	chr7	+	104942127-104943508	104941508-104942127
AK235881	5	chr18	-	18067584-18069981	18069981-18070000	18071869-18072635	18077058-18077126	18077793-18077966	18082594-18083138	18088472-18088707
AK236642	5	chr15	-	78165941-78166103	78166103-78166132
AK239783	5	chr14	-	42024360-42036001	42036001-42036012	42036044-42036112
AK348053	5	chr1	-	30165596-30165665	30165665-30165695
AK231096	5	chr17	-	35098656-35100331	35100331-35101496	35103778-35103825
AK344560	5	chr10	-	61495733-61495786	61495786-61495842
AK350085	5	chr16	+	33565683-33573139	33565639-33565683
AK234424	5	chr15	-	49385452-49389557	49389557-49389697	49391174-49391557
AK238024	5	chr18	+	12482791-12484065	12481372-12481944	12481951-12482791
AY609900	5	chr17	-	42778218-42779149	42779149-42779152
FJ394382	5	chr6	-	20820983-20848769	20848769-20848781
AK235497	5	chr1	+	156322018-156322984	156321881-156322018
AK231907	5	chr14	-	48124658-48128934	48128934-48128984	48129081-48129207	48129885-48130080
AK350005	5	chr2	-	142502-147752	147752-148020
AK352142	5	chr2	+	122341533-122355933	122341262-122341351
AK234574	5	chr7	-	27594325-27596854	27596854-27596981
AK232065	5	chr1	-	188755377-188756642	188756689-188756860
HM046513	5	chr5	-	58418845-58419338	58419338-58419735
AK349415	5	chr12	+	4446983-4466350	4446961-4446983
AK348579	5	chr6	+	49747578-49748347	49747367-49747578
EF688558	5	chr10	-	25254469-25254535	25254535-25254560
AK346857	5	chr10	+	30537654-30538765	30537611-30537654
AK343238	5	chr10	+	21153477-21155474	21135703-21135765	21139222-21139509	21148625-21148714	21148718-21149429	21150739-21151578	21152162-21153477
AK237433	5	chr3	-	16546195-16547859	16547859-16547958	16548299-16548492	16548556-16548767
AK231103	5	chr3	-	71275933-71313151	71313151-71314053
AK232969	5	chr15	+	28283104-28284879	28283045-28283104
AK233614	5	chr1	-	266727430-266733089	266733089-266733364	266733380-266733490	266733934-266733987	266734029-266734317	266735137-266735306	266735710-266735990	266736923-266737083	266738790-266738931	266741574-266742034	266746137-266746265	266746271-266746360	266747320-266747420
AY609951	5	chr2	-	67853808-67854005	67854005-67854054
AK237565	5	chr14	-	50576175-50576292	50576292-50576392
AY553930	5	chr14	+	47795770-47796653	47794964-47795770
Z81298	5	chr12	+	5757036-5757277	5756943-5757036
AK234904	5	chr2	-	69756008-69758387	69758387-69759006	69759017-69759350	69759362-69760025
AK240195	5	chr1	-	64919792-64920326	64920326-64920371
EF625349	5	chr17	-	53357397-53360096	53367807-53367990	53375593-53375752	53375774-53375830	53380683-53381036	53383988-53384170
AK238949	5	chr9	+	6324233-6326215	6324186-6324233
AK348843	5	chr3	+	71236310-71238135	71235582-71236310
AK235708	5	chr5	+	57879977-57897960	57874966-57875043	57878765-57878932	57879863-57879977
AK351255	5	chr7	-	135747044-135819094	135819094-135819105
EU780792	5	chr12	-	50306107-50307270	50307270-50307341
L29130	5	chr12	-	50781074-50788395	50788395-50788426
AY609647	5	chr13	+	33695028-33704712	33694982-33695028
AK345304	5	chr3	-	109601770-109607086	109607086-109607088
AK343296	5	chr5	+	15991544-15993257	15991329-15991544
AK344529	5	chr11	-	46701050-46701267	46701267-46701443
AF033020	5	chr6	+	14596527-14596646	14593503-14593895	14596206-14596527
AK232037	5	chr14	+	85731620-85753028	85731548-85731620
AY610450	5	chrX	+	109203745-109208399	109195317-109195490	109196279-109196535	109198737-109198955	109200056-109200133	109201795-109201940	109203696-109203745
AK348020	5	chr15	-	77939576-77941987	77941987-77941994
AK239949	5	chr1	-	188917549-188917582	188917582-188917615
AK234974	5	chr7	-	29611721-29614677	29614677-29614775	29615993-29616175	29616531-29616694	29617034-29617300
AK346191	5	chr9	+	100551873-100557441	100539897-100540277	100540389-100542151	100542437-100542804	100545362-100545523	100545685-100546003	100548213-100548396	100548987-100549200
AK236291	5	chr3	-	41956972-41959840	41959840-41959935
AK346148	5	chr14	-	148115508-148120741	148120741-148120812
AY609812	5	chr1	+	280482579-280490904	280482573-280482579
AY609807	5	chrX	-	122545976-122546288	122546288-122546292
EF636726	5	chr4	-	107829497-107829867	107836009-107836047
AK233977	5	chr10	-	48531615-48531648	48531648-48531649
AK240016	5	chr9	-	54191711-54192871	54192871-54192999
AK238804	5	chr15	-	72837923-72878209	72878209-72878314
AK343722	5	chr3	+	87389935-87392830	87384695-87384862	87385032-87385363	87389447-87389935
AK234540	5	chr7	+	131807953-131809817	131807874-131807953
FM995264	5	chr2	+	125760072-125760202	125759850-125760072
AK231017	5	chr6	+	30168223-30169834	30168195-30168223
AK240204	5	chr1	-	282472262-282473973	282473973-282473987
X71014	5	chr3	-	66052636-66052688	66052688-66052754
AK234135	5	chr9	-	43290867-43296413	43296413-43296415	43296852-43297292
AK239149	5	chr6	-	66196526-66223968	66223968-66224064
AK235318	5	chr13	+	55012204-55015157	55003568-55003710	55008651-55009132	55011832-55012204
GU373691	5	chr14	+	52652137-52656544	52651971-52652137
AB117610	5	chr6	-	248611-248990	248990-249616
AK235316	5	chr7	-	34062829-34069129	34069129-34069144	34069148-34069780	34069998-34070088
AK343443	5	chr1	-	102931032-102935855	102935855-102936049	102936400-102936557	102937131-102937380
AY609934	5	chr4	-	103449827-103462279	103462279-103462315
AK343980	5	chr14	-	47139886-47370958	47370958-47370962
AK231355	5	chr12	-	20560680-20560714	20560714-20560749	20560890-20561080	20561345-20561690	20561746-20561889	20561964-20562322	20563407-20563496	20563519-20563596	20566596-20566781	20567652-20567744	20567827-20568283	20568288-20568513	20568783-20568881	20568905-20568994	20568998-20569334
AK344317	5	chr17	-	40474112-40477730	40477730-40477735
AK350334	5	chr1	-	209992081-209992342	209992342-209992424
AK233564	5	chr5	-	20748241-20749523	20749523-20749866
AK350239	5	chr4	-	70876027-70877669	70877669-70877682
AB259649	5	chr2	-	11329676-11343663	11343663-11343781
AK348955	5	chr7	+	82668717-82668998	82665133-82665190
AY610299	5	chr4	-	38920937-38924420	38924420-38924580
AK235199	5	chr15	-	112022286-112022977	112022977-112023412
AY609906	5	chr8	-	71109210-71124811	71124811-71124830
AK237231	5	chr15	-	129496643-129515948	129515948-129516109	129516911-129517016	129518580-129519080
AY698063	5	chr4	-	114175696-114176669	114176669-114176747
AK236690	5	chr9	-	54291228-54291336	54295506-54295663
AK240236	5	chr1	-	171648588-171648652	171648652-171648820
GQ231315	5	chr1	-	166467655-166467767	166467767-166467769
AK239979	5	chr14	-	142138057-142151804	142151804-142152019
AK233381	5	chr9	-	45216473-45216531	45216531-45216684
AK231445	5	chr1	+	192946820-192947604	192944760-192946820
AK231374	5	chr6	-	54777740-54779075	54779075-54780484	54781228-54781326	54783755-54784095	54784678-54784749	54785593-54785706	54788069-54788178	54789098-54789177	54789667-54789791	54791562-54791679	54795333-54795449	54797393-54797540	54802656-54802850
AY609581	5	chr8	-	41186699-41188552	41188552-41188590
AK343277	5	chr4	-	141072-142621	142621-143297
AK236122	5	chr17	+	54278438-54280415	54278098-54278438
AK238267	5	chr7	+	108190911-108192057	108188435-108188505	108188511-108190059	108190110-108190911
AK349718	5	chr3	-	1250521-1265464	1265464-1265467
AK237472	5	chr2	-	3504383-3506704	3506779-3506880	3506969-3507212	3508794-3508871	3508919-3508978
AK240065	5	chr17	-	43652190-43668206	43671727-43671795
AK349127	5	chr1	-	285744596-285745837	285747942-285748031	285749216-285749379	285751339-285751387
AK238713	5	chr6	-	12778084-12779297	12779297-12780791
AK234146	5	chr5	-	80802975-80810862	80810862-80810886
AY609565	5	chr4	-	96990453-96990825	96990825-96990841	96990848-96991312	96991387-96991681	96993745-96993811	96995813-96995958	96997877-96998182	97000902-97001668	97003871-97003919
AK350436	5	chr6	-	33859786-33860872	33860872-33861107
AK348347	5	chr4	+	110129071-110204854	110125370-110125548	110128847-110129071
AK232329	5	chr1	-	157042761-157059122	157059122-157059142
AK348976	5	chr1	+	249922834-249938453	249919962-249920013
AK351795	5	chr7	+	10589590-10590895	10587555-10587662	10589384-10589590
AK230733	5	chr10	-	11671531-11675010	11675010-11675156
AK239035	5	chr4	-	82646765-82648197	82648197-82648445	82650122-82650261
AK231831	5	chr6	-	49705425-49705927	49708829-49709161	49713856-49714097	49714479-49714580	49715544-49715695
AK236744	5	chr2	+	3108730-3110808	3093198-3093551	3093825-3094013	3096159-3096326	3096705-3096843	3101862-3103388	3108710-3108730
M18159	5	chr14	+	28259765-28260204	28258835-28258892	28259741-28259765
AK235443	5	chr9	+	69011719-69016488	69011709-69011719
AY610486	5	chr3	+	111558149-111563455	111557736-111558149
AK236390	5	chr2	-	68223286-68237838	68237838-68237936	68238562-68238799	68239173-68239233
AK237801	5	chr1	+	154987551-154988965	154985354-154986334	154986342-154987551
AK343679	5	chr3	-	105273084-105296457	105296457-105296478
AK231919	5	chr16	+	19850910-19865337	19847954-19848008	19850758-19850910
AK344767	5	chr5	-	83535575-83536710	83536710-83536716
AK348132	5	chr1	-	183742412-183742459	183742459-183742587
AK233292	3	chr5	-	311594-347596	311593-311594
AK350926	3	chr12	-	45029868-45038184	45029811-45029868
AK345819	3	chr6	-	53258471-53258570	53257112-53258277	53258315-53258471
AK233738	3	chr10	-	53201442-53202816	53200609-53201442
AK230889	3	chr1	+	127914583-127920071	127920071-127920075
AK230978	3	chr5	+	33342403-33418070	33418070-33418418
AK239452	3	chr10	+	49925181-49926500	49926500-49927105
FJ436386	3	chr15	-	46144169-46159127	46143022-46144169
AK234754	3	chr1	-	101094190-101104304	101093903-101094190
AK345344	3	chr12	-	12088048-12125717	12080821-12081627	12082941-12083117	12086708-12086833	12087964-12088048
AK239546	3	chr1	-	16306176-16306393	16306175-16306176
AK236970	3	chr3	-	63660947-63680688	63660806-63660947
AF217463	3	chr1	+	127607418-127608730	127608730-127608785
AK347386	3	chr2	-	24715856-24756892	24714639-24715856
AK237499	3	chr7	+	14675141-14751822	14751822-14752117
AK232765	3	chr15	-	110940134-110962106	110940130-110940134
AK232241	3	chr2	-	51217865-51233975	51216063-51216177
AK348011	3	chr14	+	141186795-141201145	141201145-141201883
AY609968	3	chr10	-	50114452-50118349	50114384-50114452
AY512561	3	chr2	+	7839554-7852612	7852612-7852730
AY803093	3	chr17	-	13313616-13314309	13313612-13313616
AK235121	3	chr6	+	37497097-37506715	37506715-37506717
EF095721	3	chr2	+	60858125-60858755	60858755-60858838
AK352368	3	chr15	-	114830538-114861673	114830308-114830538
AY609726	3	chr1	+	188128757-188130628	188130628-188130637
AK240210	3	chr2	-	55944780-55950697	55944779-55944780
AK344558	3	chr1	-	33225422-33227343	33225317-33225422
AY610009	3	chr11	-	5558924-5562406	5558920-5558924
AK343768	3	chr6	-	70730530-70736645	70730310-70730530
AK348122	3	chr10	-	41763920-41764446	41763418-41763920
AF350447	3	chr9	-	107078065-107089427	107078061-107078065
EU693016	3	chr14	+	91635151-91773089	91773089-91773384	91774568-91775268
AF165172	3	chr14	+	80002323-80113810	80113810-80113814
AK352410	3	chr18	-	53255865-53256874	53254751-53255865
AK238030	3	chr18	+	40483767-40485417	40485417-40485424
AK351397	3	chr1	-	102496612-102513016	102496542-102496612
EU219913	3	chr10	+	44576901-44583295	44583295-44583464
AK348315	3	chr16	-	18681790-18777615	18681787-18681790
AK233029	3	chr14	-	46573007-46573805	46570281-46573007
AY610094	3	chr4	+	15473635-15504078	15504078-15504540
AY610051	3	chr6	+	57907205-57920548	57920548-57920549
AK240280	3	chr11	+	66083547-66087565	66087565-66087811
AK237670	3	chr16	-	48705263-48780850	48705261-48705263
AK349771	3	chr7	+	104568302-104604401	104604401-104604917
AK346177	3	chr2	+	62538377-62546833	62546833-62546869
AK235380	3	chr12	+	18182824-18184197	18184197-18184241
GU045306	3	chr6	-	35898869-35907944	35898358-35898869
AK230877	3	chrX	+	86873008-86904590	86904590-86904594
AK232242	3	chr7	+	43927861-43934136	43934136-43934150
AK230712	3	chr7	-	130649895-130662521	130649400-130649895
AK238618	3	chr1	+	107201162-107250588	107250588-107250859
AY610414	3	chr14	-	119436211-119442019	119435412-119436211
AK235949	3	chr8	+	13582679-13587803	13587803-13588067
AK343605	3	chr10	-	24871667-24871790	24871613-24871667
AK346215	3	chr3	-	15342144-15354575	15340038-15340180	15340428-15340714	15340805-15340963	15341067-15341181	15341416-15342144
AK349975	3	chr12	+	24316396-24322611	24322611-24322638	24322695-24322793	24322799-24322928
AK346425	3	chr14	+	50651301-50663507	50663507-50663513
DQ376533	3	chr12	+	34282202-34292345	34292345-34292486
AK231717	3	chr12	+	47432754-47442213	47442213-47444306
AK231934	3	chr5	-	4296238-4314020	4296174-4296238
AK239356	3	chr7	-	31289082-31315234	31289081-31289082
AK234589	3	chr5	-	13393815-13396469	13393813-13393815
AK232588	3	chr10	-	65025027-65025265	65025023-65025027
AK346925	3	chr1	-	29439534-29439677	29439533-29439534
AK230559	3	chr9	-	20088346-20165332	20088242-20088346
AK349581	3	chr1	-	155091387-155098439	155091367-155091387
AK240203	3	chr12	-	25070459-25070543	25070421-25070459
DQ403143	3	chr5	-	20593730-20595999	20593577-20593730
DQ437857	3	chr3	-	42852557-42853066	42852477-42852557
AK344809	3	chr6	-	39119313-39120300	39119027-39119129	39119138-39119313
EF625358	3	chr15	-	44229864-44231822	44229471-44229864
M97753	3	chr4	+	6695995-6705894	6705894-6706179
AK232028	3	chrX	-	45635692-45638025	45635691-45635692
AK348620	3	chr3	-	36647821-36650210	36647010-36647821
AK350717	3	chr13	-	28514586-28516456	28512019-28512452	28514223-28514586
AK237497	3	chr6	+	37655261-37658996	37658996-37659479
AK239487	3	chr14	+	49041053-49042587	49042619-49043114	49043152-49043701	49044745-49044939	49044970-49045042	49045062-49045151	49046814-49047002	49050143-49050292	49050638-49050724	49051619-49051807	49052532-49052585	49055165-49055417	49056018-49056199	49056393-49056535
FJ436381	3	chr2	+	67171011-67182479	67182479-67182489	67182509-67182652	67182688-67182876
EU024116	3	chr10	+	31632164-31646156	31646156-31646553	31646561-31648147
AK234086	3	chr9	-	43011536-43013639	43011534-43011536
AK236329	3	chr4	-	52146607-52148771	52146550-52146607
AK350100	3	chr5	-	66823165-66827034	66808198-66808385	66814689-66814757	66815100-66815291	66815988-66816186	66821297-66821441	66821444-66821533
AK343787	3	chr1	-	126284861-126330399	126271505-126271718	126272428-126272645	126274776-126275043	126275625-126275691	126277505-126277698	126284639-126284861
AF420022	3	chr1	-	247496813-247498253	247494588-247495830	247495883-247496782	247496783-247496813
AY706382	3	chr18	-	18170565-18172693	18170562-18170565
AY609882	3	chr18	-	49064018-49072438	49063038-49064018
AK346373	3	chr6	-	255070-255228	254920-255070
AK239137	3	chr9	-	109041722-109069557	109041396-109041722
EU350134	3	chr5	+	21618578-21619286	21619286-21620037
FM995244	3	chr15	-	44974694-44974785	44974600-44974694
AK348510	3	chr12	-	24339915-24341642	24339863-24339915
AK232767	3	chr4	+	88466756-88493740	88493740-88494199
AK234945	3	chr6	-	36228603-36228762	36228602-36228603
AB027132	3	chr6	-	118118122-118136964	118118121-118118122
AK350364	3	chr5	-	20217061-20224713	20213650-20213782	20213893-20214317	20214332-20215490	20215560-20216161	20216443-20217061
AK350002	3	chr12	-	22839580-22842430	22838753-22839580
AK234388	3	chr9	-	53988258-54052958	53985648-53988258
AK347555	3	chr6	-	43684342-43696198	43683856-43684342
AK343584	3	chr6	-	12944686-12946372	12944566-12944686
AK348724	3	chr18	+	5393499-5393990	5393990-5394748
AK234898	3	chr12	-	17630426-17636032	17628428-17630426
AK237117	3	chr7	+	23526855-23528444	23535125-23535236
AK232972	3	chr7	-	34869710-35055350	34869705-34869710
AY251012	3	chr13	-	59555589-59562935	59555015-59555589
AK343612	3	chr2	+	38036394-38047562	38047562-38047566
FM995257	3	chr15	-	60094940-60095063	60094920-60094940
AK240079	3	chr2	-	136579198-136580492	136579197-136579198
AM498639	3	chr9	-	45309886-45310813	45308296-45309886
DQ464431	3	chr18	-	49590063-49598664	49589302-49590063
AK239426	3	chr1	-	251039619-251103123	251039500-251039613
AK231441	3	chr4	-	100328380-100343818	100328275-100328380
AK239046	3	chr6	-	39935775-39935943	39931936-39931984	39932198-39932320
AK344636	3	chr6	-	114197062-114374027	114196585-114197062
AK349713	3	chr7	-	34309726-34337435	34309650-34309726
AK346545	3	chr15	-	76642628-76905333	76635611-76635932
AK346064	3	chr1	-	53802684-53802920	53802486-53802684
AK235771	3	chr1	+	135138620-135145231	135145231-135145325	135145363-135145598
AK348270	3	chr14	-	135662073-135728296	135656958-135657218	135657497-135657850	135661542-135661955
AM919499	3	chr1	-	284061844-284075655	284061537-284061844
AK235012	3	chr15	+	114261892-114269984	114269984-114270358	114270503-114270721	114270938-114271148	114271272-114271462	114271491-114271580	114271584-114271698	114271729-114272223
AF255344	3	chr17	+	8201383-8203323	8203323-8203445	8203886-8203994	8205504-8206137	8207452-8207612
FJ589745	3	chr13	-	20314759-20321320	20314739-20314759
AK235376	3	chrX	-	42583529-42586406	42583418-42583529
AY609667	3	chr9	+	19823367-19836083	19836083-19836333
AK348502	3	chr2	-	36454344-36454411	36451737-36452266	36452984-36453047
AK237504	3	chr5	-	61615880-61640449	61615794-61615880
AK349655	3	chr1	-	159874078-159874196	159873738-159873827	159873878-159873935	159874013-159874078
AK350674	3	chr10	-	39953914-39953992	39953750-39953890
AK350865	3	chrX	-	42626835-42627872	42617353-42617569	42619099-42619215	42621098-42621220	42621319-42621475	42622247-42622432
AY610177	3	chr5	-	84017928-84029357	84016329-84017928
AY609855	3	chr7	-	81401607-81410722	81399981-81400072	81400174-81400309	81400414-81400524	81401558-81401607
AY610044	3	chr3	-	53485541-53498066	53484563-53484630	53484648-53485541
AK234797	3	chr14	-	115328586-115328772	115310458-115311286	115315131-115315582	115316033-115316122	115316136-115316424	115316499-115316712	115318320-115318613	115318831-115318944	115319395-115319608
AY550051	3	chr12	+	21374315-21392814	21392814-21393940
AK348633	3	chr10	+	31752975-31766121	31766121-31766470
AK240023	3	chr17	-	45871216-45881675	45862761-45862829	45863498-45863633	45864699-45865346	45868195-45869039	45869040-45869471	45870167-45870353	45870360-45871216
AK237272	3	chr6	-	30177111-30179668	30177103-30177111
AK233286	3	chr10	-	24404536-24407951	24404467-24404536
AK350267	3	chr17	-	35875157-35917077	35875156-35875157
AK238061	3	chr6	+	56590378-56642065	56642065-56644464
AK348813	3	chr7	+	70579518-70579825	70579825-70580133
EU430746	3	chr1	-	188937627-188980123	188937313-188937627
AK347836	3	chr1	-	3473702-3473878	3473518-3473702
AF203442	3	chr13	-	105496440-105503580	105496242-105496440
AK236720	3	chr5	+	99698761-99709401	99709401-99710673	99710768-99710827	99710877-99710983	99711030-99711377
AK235511	3	chr4	+	97662597-97665559	97665559-97665660
AK232020	3	chr2	+	46145800-46147976	46147976-46148991
AK239400	3	chr3	-	15880448-15885711	15880439-15880448
AK238652	3	chr7	+	82060507-82061869	82061869-82062628
AK239079	3	chr14	-	56073305-56074868	56073189-56073278	56073293-56073305
AF277000	3	chr12	-	49355283-49359112	49355156-49355283
AK344899	3	chr7	-	104515148-104559908	104514571-104515148
AK349981	3	chr18	-	17651257-17671872	17651256-17651257
AK352119	3	chr14	-	119617655-119619905	119617558-119617655
AK344668	3	chr6	-	34698366-34707733	34698310-34698366
AK236063	3	chr17	+	34565668-34570651	34570651-34573718	34573719-34573832	34573838-34573960	34573993-34574278	34574425-34574649	34575151-34575257
AK237776	3	chr14	-	77916367-77951757	77916366-77916367
AY609439	3	chr2	+	124650447-124675802	124675802-124675845	124675890-124676246
AY609575	3	chr5	+	2835585-2858856	2858856-2859506
AK233365	3	chr14	+	40706675-40720741	40720741-40720787
AK234426	3	chr2	+	9864662-9872891	9872891-9873825
AK236308	3	chr6	+	43025883-43027207	43027207-43027693
AK240171	3	chr1	-	280473466-280479171	280472980-280473069	280473078-280473167	280473423-280473466
AK234923	3	chr13	-	50297472-50298214	50297363-50297472
AK348007	3	chr17	+	59575784-59619236	59619236-59619505
AK231887	3	chr3	+	112213793-112301105	112301105-112301263
AK234903	3	chr16	+	41954606-41983788	41983788-41984147	41988662-41988761	41990025-41990326	41991707-41991796	41991801-41994345
FJ938289	3	chr8	+	35758929-35828777	35828777-35829002
AK350126	3	chr2	+	51267567-51268731	51271531-51271615
AY609818	3	chr10	-	65022445-65036659	65022192-65022283	65022289-65022379	65022386-65022445
AK235662	3	chr7	+	33073863-33075445	33075476-33075681
AK236047	3	chr6	-	39046317-39050758	39046316-39046317
AK344393	3	chr10	-	53401383-53401529	53373700-53376475	53378390-53378502	53380142-53380645	53381341-53381618	53386419-53386641	53391965-53392453	53396954-53397043	53397045-53397134	53400963-53401254
AK231824	3	chr15	-	70806603-70806730	70806508-70806603
AK235872	3	chr14	-	141204325-141208748	141203436-141204325
AY610050	3	chr6	-	20065171-20073096	20065050-20065139	20065159-20065171
FJ217219	3	chr9	+	59358835-59363338	59363338-59363483
AK234991	3	chr1	-	101800607-101935422	101800363-101800514	101800523-101800607
FM995242	3	chr17	-	50040320-50042752	50040212-50040320
AY682830	3	chr1	-	252553098-252556501	252552016-252553098
AY610282	3	chr7	-	54854536-54854793	54854245-54854536
AY166771	3	chr9	+	67457890-67457965	67457965-67458248	67460053-67460277	67461351-67461501	67461751-67461833	67461847-67461942	67461952-67462067	67464521-67464728	67472732-67472977
AK235164	3	chr6	+	119897994-119899359	119899359-119899365
AY610034	3	chr1	-	132446729-132488537	132446727-132446729
DQ058292	3	chr5	+	99811938-99812253	99812253-99812255
AY349424	3	chr6	+	55587559-55589474	55589474-55589598
AK237470	3	chr7	-	27732846-27734280	27732396-27732846
AK238484	3	chr1	-	192646087-192646193	192646075-192646087
M86444	3	chr9	+	37246229-37286886	37286886-37287799
AK235701	3	chr1	-	38735465-38735650	38735421-38735465
AK349635	3	chr1	-	126107634-126107829	126107579-126107634
AK345398	3	chr4	-	93569516-93574562	93568954-93569516
AK346752	3	chr1	-	274981353-274982465	274981344-274981353
AK238272	3	chrX	-	63095006-63101431	63094967-63095006
AY610369	3	chr13	-	58544368-58553269	58544219-58544368
AJ240060	3	chr9	+	26391550-26391622	26391622-26391918
AY609692	3	chr12	-	4254075-4284990	4254046-4254075
L29129	3	chr5	-	7934461-7938638	7934414-7934461
AK232702	3	chr2	-	56273410-56282290	56272882-56273410
AK351638	3	chr1	-	290487095-290487240	290487094-290487095
AK344732	3	chr15	-	83054317-83054446	83054316-83054317
EU076594	3	chr7	+	27890046-27905146	27905146-27905154
AK234337	3	chr6	-	38460954-38475868	38460953-38460954
AK344752	3	chr1	+	37515580-37515701	37515701-37516480
DQ191892	3	chr17	+	43838223-43841466	43841466-43841477
AY610375	3	chr7	-	101464023-101479466	101463803-101464023
AK233937	3	chr3	+	15891263-15894034	15894034-15894035
AK232172	3	chr1	-	136492277-136530819	136492211-136492277
AK236418	3	chr14	-	138658746-138663947	138647743-138648158	138648659-138648757	138648863-138649017	138649917-138650256	138650944-138651039	138651064-138651122	138651785-138651917	138652743-138652942	138653085-138653260	138656094-138656174	138656211-138657680	138657687-138658746
AK349397	3	chr6	-	58362507-58432800	58362440-58362507
AK232768	3	chr14	-	29479066-29498746	29478230-29479066
AK237305	3	chr14	+	85324037-85338598	85338598-85339205	85339207-85339318	85339321-85339410
AK344868	3	chr6	-	95893395-95896423	95893369-95893395
AK231087	3	chr4	-	91138660-91145100	91138149-91138660
AB271950	3	chr14	-	30676979-30683183	30676892-30676979
AK238991	3	chr4	+	35523903-35703797	35703797-35703845	35703878-35704290
AK347526	3	chr3	-	33901526-33901903	33900804-33901526
AK236727	3	chr3	+	51268873-51278868	51278868-51279042
AK347446	3	chr11	-	20293189-20293878	20292229-20293189
AK343850	3	chr15	-	94827499-94859613	94814837-94816154	94816419-94816638	94816639-94816852	94816863-94816926	94819046-94819325	94820454-94820588	94821055-94821324	94821450-94821876	94821879-94822132	94822629-94822750	94822831-94823023	94823527-94823753	94824201-94824334	94824469-94824620	94824717-94824865	94825149-94825423	94825468-94825630	94826832-94827013	94827432-94827499
AK347147	3	chr2	-	46591522-46594539	46591366-46591522
AK348105	3	chr1	-	159701542-159703981	159701526-159701542
AK349070	3	chr1	-	283236362-283236413	283236129-283236253	283236274-283236362
AK239230	3	chr12	-	48150642-48155325	48150532-48150642
DQ985552	3	chr4	+	71466078-71469768	71469768-71469812
AK344604	3	chr1	+	29283699-29295456	29295456-29295773	29295922-29296096	29297504-29297726	29298341-29298611	29300198-29300291	29302523-29302788	29302916-29303191	29303888-29304100	29305141-29305291	29310894-29311502	29311908-29312038
FJ377680	3	chr2	+	136348320-136357745	136357745-136357888	136357922-136357986
DQ629173	3	chr4	-	42665747-42665930	42665738-42665747
AY772411	3	chr9	-	107018882-107019794	107017902-107018882
AF037462	3	chr2	+	130036961-130037062	130037062-130037805
EU056576	3	chr2	+	74560388-74560748	74560748-74561060	74561068-74561636	74561646-74563111
AK231623	3	chr13	+	55499324-55508395	55508395-55508397
S96211	3	chrX	+	42071371-42074302	42074302-42074314
AK351933	3	chr6	-	37424191-37432325	37424025-37424191
AK237300	3	chr14	-	52609542-52638907	52609493-52609542
AK351514	3	chr12	-	42860425-42865550	42860356-42860425
EF043261	3	chr8	-	60701243-60701365	60701241-60701243
AK233474	3	chr10	+	30633675-30635328	30635328-30635541
AK233120	3	chr2	+	70483575-70497720	70497720-70497798
AK347339	3	chr6	-	41328897-41331547	41328707-41328897
AK233638	3	chr14	-	34755836-34762082	34755788-34755836
FV526087	3	chr12	+	34201565-34201656	34201656-34202421
AK238094	3	chr3	+	7282798-7286643	7286643-7287180
AY150038	3	chr4	-	97711351-97711614	97711342-97711351
U82629	3	chr5	-	16894346-16897939	16893131-16894346
AK232829	3	chr14	-	51992453-52046475	51992452-51992453
EU127892	3	chr2	-	139843032-139858624	139842593-139843032
AK231618	3	chr13	-	105466759-105553039	105464779-105464879	105464884-105466184	105466249-105466759
AK350018	3	chr1	-	234353340-234353582	234353080-234353313	234353316-234353340
AK237337	3	chr13	+	27494879-27497611	27497611-27497629
AK348279	3	chr3	-	3110-20684	2992-3110
AK237955	3	chr15	+	103645007-103655255	103655255-103655470	103655504-103655696
AK239635	3	chr7	-	35262638-35274190	35262594-35262638
AK236334	3	chr7	-	27862552-27869049	27862551-27862552
AK234698	3	chr8	+	104322356-104322812	104322812-104322816
AK237392	3	chr2	+	13157605-13159067	13159067-13161164
AK344147	3	chr15	+	79150231-79159804	79159804-79159994
AY610392	3	chr2	-	8382833-8394642	8382065-8382593	8382611-8382833
AK344447	3	chr5	-	63116083-63116564	63116056-63116083
AF069995	3	chr17	-	55015930-55060734	55015874-55015930
AK239912	3	chr3	+	67570899-67663238	67663238-67663494
AK350172	3	chr15	-	22189574-22286415	22189538-22189574
FJ479791	3	chr14	+	118129798-118133016	118133016-118133372
AK238194	3	chr5	+	100015124-100022765	100022765-100022774
U07180	3	chr2	+	11028723-11030004	11030004-11030005
AK234611	3	chr2	-	62522466-62532558	62522465-62522466
AK235411	3	chr5	+	37682687-37683391	37683391-37686371
AY610487	3	chr7	+	101789084-101791268	101791268-101791441
AK237072	3	chr11	-	79212369-79220806	79211331-79211555
AK240426	3	chr1	+	89348207-89351252	89351252-89351621
AK350584	3	chr13	+	29526979-29596460	29596460-29596462
AK350479	3	chr7	+	70761038-70815961	70815961-70815999	70819221-70819319	70820007-70820175	70821668-70821816
AY644721	3	chr8	+	33263253-33272430	33272430-33272464
EU545235	3	chr15	-	79123318-79137403	79123259-79123318
AK239659	3	chr4	-	108661285-108662635	108660810-108661009	108661022-108661285
AK235499	3	chr1	-	283819015-283819295	283816451-283816768	283818797-283818995
EU868837	3	chr13	+	55270521-55275823	55278456-55279552	55282033-55282368	55282487-55282779	55285342-55285665	55285695-55285788	55285801-55285900	55286975-55287061	55287071-55287160	55287203-55287321	55287888-55289087	55289090-55289305	55289314-55289824	55290164-55290916	55295016-55295107
AK235104	3	chr9	+	20879908-20881849	20881849-20884102
AY610221	3	chr4	-	122865629-122865825	122861853-122862007	122865179-122865629
AK350304	3	chr3	-	6520699-6521537	6520679-6520699
AK235991	3	chr2	-	36689495-36717343	36689306-36689495
AF484422	3	chr7	-	27498509-27499653	27498218-27498509
AK345955	3	chr2	+	5482098-5483429	5483555-5483959	5484093-5484406	5484726-5485136	5485139-5485465
AK350131	3	chr7	-	132788898-132796781	132784697-132785343	132785366-132785670	132785678-132785868	132786929-132787184	132787593-132788708
AK234178	3	chr11	+	15080016-15081587	15081594-15081759	15081762-15082156
AK240394	3	chr4	-	102087946-102118268	102086838-102087946
AK349939	3	chr12	+	49791029-49795422	49795422-49795470
AK235212	3	chr15	-	132053142-132063733	132053141-132053142
AK351293	3	chr7	-	27879700-27882117	27879692-27879700
AK234375	3	chr11	-	68854633-68857916	68851503-68851614	68853357-68853437	68853995-68854166
AK352310	3	chr2	-	55953718-55954777	55953277-55953718
AK346778	3	chr3	+	438580-443383	443383-443506
FJ446485	3	chr2	+	6161598-6168185	6168185-6169244	6169296-6169563
AY610140	3	chr7	-	53558449-53566474	53558354-53558431	53558440-53558449
AK230969	3	chr3	-	48131429-48132990	48130516-48131429
AB521204	3	chr5	+	20721218-20723214	20723214-20723922
AK238726	3	chr5	-	5062591-5064666	5062587-5062591
AK343384	3	chr3	+	44155667-44156914	44156914-44157311
AK345838	3	chr7	-	24529377-24529540	24528938-24529306	24529314-24529377
GU272221	3	chr17	+	40015054-40016729	40016729-40016747	40016797-40016844
GU373689	3	chr13	+	66986263-66989847	66989847-66989866	66989877-66989985	66989988-66990946
AK234111	3	chr1	-	283762831-283765913	283762827-283762831
AK351509	3	chr3	+	9863771-9868440	9868440-9868446
AK346250	3	chr17	-	11710885-11711131	11710702-11710885
AK232217	3	chr13	-	29433476-29435669	29433475-29433476
AK234208	3	chr15	+	29029999-29032001	29032001-29032351
AB529463	3	chr2	-	7818818-7828815	7818707-7818818
AK348062	3	chr1	-	191023097-191023206	191022922-191023097
AK346416	3	chr13	+	22165360-22173404	22173404-22173407
AK240375	3	chr10	+	56115608-56117161	56117161-56117162
AK235035	3	chr2	+	291676-294411	294415-294504
AJ584674	3	chr9	+	51981803-51990356	51990356-51990362
AK238994	3	chr7	-	99791953-99820058	99787038-99787114	99788783-99788955	99788959-99789048	99791124-99791232	99791235-99791402	99791412-99791501	99791506-99791953
AK349798	3	chr2	+	24868471-24909815	24909815-24910414	24910424-24911735	24911763-24911902
AK234674	3	chr15	-	123597524-123644606	123597483-123597524
AK232594	3	chr3	-	8715711-8719928	8715705-8715711
AK231754	3	chr9	-	67904757-68226458	67902954-67904757
AK231276	3	chr3	-	28044704-28045125	28044701-28044704
AJ459822	3	chr6	+	60438828-60438990	60438990-60438991
AK237487	3	chr14	-	12614577-12619633	12602924-12603092	12607374-12607695	12608510-12608601	12613864-12614034
AK348362	3	chr2	-	76352850-76527731	76349137-76352850
AK232133	3	chr18	-	44951164-44964582	44950802-44951164
AY609633	3	chr1	+	251431976-251462786	251462786-251465131	251465192-251465364
EU009401	3	chr2	-	148626-153498	148437-148526	148530-148619	148625-148626
AK351149	3	chr3	-	62906856-62908370	62906057-62906856
AK231871	3	chr4	-	97756474-97782681	97756372-97756474
DQ631863	3	chr14	+	64546794-64547218	64547218-64547482
AK236625	3	chr7	-	118912563-118914213	118912216-118912563
Y10743	3	chr9	-	99901122-99901797	99900653-99901122
AK231209	3	chr17	-	50512285-50520828	50512284-50512285
AJ245446	3	chr8	-	36183080-36186990	36177197-36177343	36179608-36179739	36179848-36179954	36181440-36181593	36182225-36182381	36183001-36183080
AK233795	3	chr14	+	30214088-30232765	30232765-30233063
AK235108	3	chr17	+	50969409-50972119	50972119-50972802
AK237917	3	chr5	+	86802304-86809161	86809161-86809581
AK236356	3	chr10	-	31657215-31673952	31657030-31657119	31657126-31657215
AK234090	3	chr1	-	69622577-69698017	69621639-69622314	69622321-69622577
AK350978	3	chr14	-	105405019-105406192	105404920-105405019
AK349622	3	chr10	-	54647720-54647788	54647591-54647720
AK239243	3	chr1	-	95110096-95110194	95109974-95110096
AK351155	3	chr17	+	50139045-50141833	50141833-50141852	50141880-50142169
AK232900	3	chr5	-	59788135-59799275	59788134-59788135
AK236489	3	chr7	+	81362686-81368869	81368869-81368872	81368875-81368964
AK232491	3	chr12	-	21640002-21643501	21639992-21640002
AK344289	3	chr1	+	217746160-217746411	217746411-217749538	217749540-217749636
AK232289	3	chr7	+	10142205-10142522	10142522-10142570	10142605-10143247
AK234214	3	chr9	-	281022-287077	280921-281022
AK350533	3	chr3	+	5311936-5312275	5312275-5312292	5312298-5312387
AK234779	3	chr3	+	70732428-70763759	70763759-70767620
AK237616	3	chr11	+	77459118-77462689	77462689-77462721
AB191303	3	chr1	-	289625642-289625711	289625517-289625642
AK234332	3	chr9	-	8218155-8269235	8218154-8218155
AK343899	3	chr18	-	37357269-37458113	37357255-37357269
AY609502	3	chr3	-	22751259-22772178	22751236-22751259
AK236405	3	chr10	-	14706338-14706432	14706314-14706338
AK349175	3	chr9	-	43326226-43336845	43325861-43326226
AK343400	3	chr14	+	35615305-35617421	35617421-35619086
AK235067	3	chr7	+	28028499-28032689	28039037-28039095	28039112-28039205	28039221-28040085
AY609429	3	chr5	+	3885980-3933218	3933218-3933221
AY609673	3	chrX	+	57271894-57282484	57282484-57283849	57284634-57285612	57285623-57285712	57288378-57288459	57289008-57289218	57289648-57289790	57290365-57290462	57290598-57290756	57290855-57290953	57291151-57291333	57292316-57292479	57293572-57293642	57296431-57296622	57297236-57297408	57297519-57297637	57297722-57297898	57299963-57300117	57302153-57302392
AK240586	3	chr17	-	34041451-34054734	34041433-34041451
EU366319	3	chr14	+	110277102-110277359	110277359-110277576	110286410-110286541
AK343687	3	chr1	+	274784064-274816482	274816482-274816484
AK237089	3	chr6	-	9661279-9671889	9660063-9661279
FJ200453	3	chr3	-	44265801-44266027	44265799-44265801
AK238816	3	chr2	+	129386896-129393088	129393088-129393484
AY610383	3	chr12	-	32644438-32650666	32643684-32643780	32643809-32644056	32644066-32644438
AK344728	3	chr12	+	20553952-20555633	20555633-20555740	20555742-20556368
AF069646	3	chr15	-	44910786-44918886	44910683-44910786
AK351995	3	chr5	-	84436096-84438054	84436078-84436096
EU056577	3	chr4	-	64805780-64807827	64805746-64805780
AK349960	3	chr10	+	28206037-28221963	28221963-28221965
AY459303	3	chr7	+	29224081-29229900	29229900-29229906
AK348001	3	chr5	-	3523026-3523114	3522443-3523026
AJ585087	3	chr4	-	94777439-94778209	94777344-94777439
AK345191	3	chr2	-	70286114-70295236	70285858-70286114
AY610303	3	chr9	-	98511756-98530653	98510453-98510748	98511111-98511200	98511244-98511291	98511335-98511424	98511459-98511756
AK233973	3	chrX	-	64306910-64307097	64306908-64306910
AF137373	3	chr9	+	6262987-6263179	6263179-6263307	6264191-6264318	6264460-6264519
AK237183	3	chr4	+	97329397-97332298	97332298-97332305
AK234891	3	chr3	-	35975998-36133387	35975269-35975998
AK234747	3	chr7	+	31583289-31590401	31590401-31591156
AK233985	3	chr1	-	191045635-191045863	191044865-191045635
AK349016	3	chr1	+	29985870-30009470	30009470-30009500	30016632-30016721	30017579-30017800	30019007-30019176
AK235768	3	chr6	-	52086112-52115642	52086106-52086112
AK235089	3	chr7	-	70907587-70921198	70907583-70907587
AY035847	3	chr5	-	57716358-57716419	57716006-57716263	57716272-57716358
AK345267	3	chr14	-	34472985-34506961	34472653-34472985
AY609710	3	chrX	-	42696531-42699411	42696524-42696531
AK344191	3	chr1	-	9736938-9737122	9736620-9736804	9736860-9736938
AK344355	3	chr14	-	106022706-106024051	106021470-106021525	106021570-106021627
AK348176	3	chr1	-	187870823-187872680	187870669-187870807
AY243508	3	chr4	+	98707408-98709757	98709757-98710065
AY329372	3	chr6	+	37754573-37755277	37755277-37755346
AK343844	3	chr17	-	53101194-53115478	53101120-53101194
AK232116	3	chr8	-	27712176-27712735	27704959-27705056	27710755-27710831	27710846-27712169
AY180903	3	chr11	-	68619576-68653602	68618958-68619576
AK347540	3	chr5	-	14632996-14684255	14632413-14632996
Y00165	3	chr2	-	81267499-81303632	81266831-81267499
AK344046	3	chr15	+	59538437-59580692	59580692-59580694
AK345968	3	chr1	-	15032663-15032693	15032593-15032663
AK350083	3	chr12	+	22664976-22667645	22667645-22667650
AY996814	3	chr1	+	170958221-170958363	170958363-170959345
AM040195	3	chr1	-	97569386-97570541	97569383-97569386
AK344135	3	chr1	+	276126100-276183800	276183800-276183948
EU056736	3	chr13	+	18908192-18911830	18911830-18912459
AK237163	3	chr4	-	112194395-112200344	112194394-112194395
AK237270	3	chr1	-	113787795-113788287	113787785-113787795
AK352376	3	chr11	+	33781415-33781615	33781615-33781742
AK234776	3	chr2	-	139931262-139933317	139926080-139926191	139928343-139928687	139929304-139929561
AK231779	3	chr1	-	249731048-249735178	249730688-249731048
AK231734	3	chr17	-	54548210-54571372	54546179-54548005	54548009-54548210
AK239159	3	chr1	+	46179458-46223175	46223175-46223241
AK233945	3	chr1	+	22870620-22892412	22892412-22892572
FV527602	3	chr6	+	39533216-39533285	39533285-39533288
AK233368	3	chr5	-	39352576-39384946	39352013-39352576
AK350494	3	chr6	-	33697066-33708320	33697065-33697066
AK351646	3	chr3	-	35205533-35205741	35205519-35205533
AK235139	3	chr2	+	46400473-46403609	46403609-46403984	46404051-46405270	46405332-46406268	46406281-46406370	46406481-46406814	46406840-46407920	46407929-46408445	46408986-46409482
EU872207	3	chr12	-	43012746-43019286	43012739-43012746
EU717838	3	chr15	-	59410573-59415604	59409996-59410573
AK235715	3	chr14	+	31777694-31779433	31779433-31779872	31783164-31783429
AK347424	3	chr6	-	118925496-118929165	118924747-118925496
AK345192	3	chr15	-	123856679-123856712	123856616-123856679
AK233554	3	chr13	+	90259289-90268423	90268423-90268631
AK232711	3	chr14	+	11336518-11412299	11412299-11412303
AY609529	3	chr13	+	116756901-116776992	116776992-116777204
AK344470	3	chr4	+	122141852-122176555	122176555-122176558
AY609527	3	chr1	+	87215387-87240763	87240789-87241805	87243692-87243821	87244633-87245075	87248393-87248509
AK349778	3	chr2	-	23784654-23786177	23784410-23784631	23784636-23784654
EF154831	3	chr1	-	281993811-282012979	281992695-281993811
AK235562	3	chr4	+	92786899-92792861	92792861-92792865	92792909-92793828	92793832-92794463	92794525-92794887	92794992-92795533	92795634-92795915	92795980-92796107	92796246-92796383	92796534-92796731
AK238317	3	chrX	+	104523365-104524473	104524473-104524932
AK234260	3	chr2	-	57186625-57195431	57186617-57186625
AF054891	3	chr13	-	117279149-117279670	117277943-117279149
X16638	3	chr6	+	47495472-47500656	47500656-47500658
FM995252	3	chr4	-	113082431-113082503	113082214-113082431
AK236061	3	chr6	-	47533688-47544210	47533353-47533688
AJ307006	3	chr4	-	102518118-102522949	102517346-102517723	102517791-102518118
AK343534	3	chr2	+	56058224-56060062	56060091-56060180
AK234517	3	chr4	+	98679106-98685770	98685770-98687168	98687223-98688413
AK344323	3	chr6	-	57427095-57435622	57427011-57427095
AF050176	3	chr1	-	124590461-124590726	124590082-124590461
GU373705	3	chr5	-	32451229-32459074	32451165-32451229
AK237517	3	chr13	-	139488780-139489339	139488777-139488780
AK352358	3	chr2	-	48258234-48266159	48258233-48258234
AK352335	3	chr8	-	12068357-12087773	12067351-12067541
AK233108	3	chr11	-	8477400-8477540	8477386-8477400
EU442567	3	chr9	-	117107032-117137588	117106634-117107032
AK238909	3	chr7	-	118914432-119148432	118914368-118914432
AK351115	3	chr3	+	54192422-54196555	54202210-54202299
AK233073	3	chr13	+	10518525-10522951	10522951-10523365
D50322	3	chr17	+	49326615-49327965	49327965-49327968	49328340-49328609
AK349189	3	chrX	-	81387921-81387960	81387769-81387921
AK235833	3	chr12	+	17642594-17654618	17654618-17654953
DQ087226	3	chr5	-	65539443-65542986	65538045-65538521	65539402-65539443
AY610396	3	chr3	-	15489130-15489167	15489095-15489130
AK230481	3	chr12	-	34675751-34675906	34675728-34675751
AK237892	3	chr4	-	92832268-92835424	92829003-92829529	92829594-92829760	92829885-92829974	92829994-92830167	92830706-92832268
AK351214	3	chr7	-	37251145-37268476	37250384-37251145
AB036739	3	chr9	-	38589018-38599985	38589017-38589018
AK231894	3	chr10	-	13975460-14014763	13959098-13959149	13961651-13961836	13968016-13968246	13968868-13968999	13969513-13969722	13971198-13972484	13972550-13973677	13973685-13975460
AK343413	3	chr11	+	15701619-15702893	15704586-15704636	15704674-15704723	15709701-15709868
AK234384	3	chr4	+	45117285-45318020	45318020-45318749
AK235410	3	chr9	-	44619237-44652972	44618912-44619237
AK345015	3	chr13	+	51357873-51362774	51362774-51363036
AK237208	3	chr2	+	60764801-60774065	60774065-60774085
AK343736	3	chr1	+	135399071-135448941	135448941-135450392
AK343743	3	chr4	-	100360046-100361478	100360043-100360046
AK347283	3	chr4	-	115332977-115337379	115332732-115332977
AK230638	3	chr14	-	45774106-45838499	45774103-45774106
AK350288	3	chr17	-	36689627-36689726	36689626-36689627
AK344204	3	chr1	+	199807340-199825085	199825085-199825139	199825667-199825793	199826278-199826452	199826462-199827653
AK351146	3	chr7	-	53570564-53593303	53570428-53570564
AF313487	3	chr5	+	58203132-58208609	58208609-58208709
AK352289	3	chr14	+	74509875-74520865	74524037-74524626
AK346899	3	chr9	+	95419883-95420094	95420094-95420109
AK344794	3	chr18	-	9947613-9947680	9947542-9947613
AK351824	3	chr6	+	53277861-53281050	53281050-53281061
AJ275968	3	chrX	+	109492143-109504138	109504138-109504146
AK235437	3	chr3	-	35809708-35811722	35809707-35809708
AK230742	3	chr7	-	123879515-123888324	123879514-123879515
AK234919	3	chr1	+	290810031-290826032	290826032-290826660	290826665-290826726
AK347265	3	chr16	+	24544418-24545944	24545944-24546415
AK235172	3	chr5	+	72818180-72818929	72818929-72818933
AK238181	3	chr1	-	241448207-241449320	241448191-241448207
AK352160	3	chr17	-	13616034-13629481	13615563-13616020	13616030-13616034
AK238521	3	chr5	-	2378276-2386249	2378143-2378232	2378275-2378276
AK237307	3	chr12	-	56393139-56397921	56393129-56393139
AK347119	3	chr8	+	103112600-103115611	103115611-103115658
AK346877	3	chrX	+	104997417-105027404	105027404-105027407
AK234411	3	chr7	-	66078798-66083647	66078751-66078798
AK347524	3	chr1	-	133188229-133188669	133188094-133188229
AK237549	3	chr13	-	27417737-27451490	27417167-27417737
AK238353	3	chr12	+	49573937-49577829	49577829-49578115	49578228-49578648	49578780-49579018
AY610471	3	chr7	-	61383347-61386011	61383271-61383347
DQ492687	3	chr1	+	236113472-236119638	236119638-236119722
FJ907457	3	chr7	-	20953873-20954100	20953865-20953873
FJ424706	3	chr14	-	56077978-56095378	56075574-56077716	56077730-56077978
AK232798	3	chr1	-	190994083-191012617	190986805-190988465	190989643-190989825	190990431-190990705
AY609873	3	chr7	+	81333151-81343098	81343098-81343530
AY610106	3	chr7	-	48889864-48932960	48889155-48889864
AY609892	3	chr12	-	39681760-39694496	39681437-39681760
AK235000	3	chr7	+	81445344-81450850	81450850-81450859
X63893	3	chr17	+	61650976-61669811	61669811-61669897
AK350452	3	chr14	+	143661732-143662958	143662958-143662980
AK237044	3	chr12	+	22678706-22695325	22695325-22695570	22695572-22695764	22695819-22696368	22696384-22696453	22696499-22696811
AY803086	3	chr17	+	42163140-42163443	42163443-42163574
AK352037	3	chr8	-	82759170-82760913	82757320-82759170
AY610446	3	chr11	-	24445364-24453669	24445125-24445364
AK238671	3	chr15	-	14531037-14544436	14531029-14531037
AB003362	3	chr1	-	145050418-145349833	145049307-145050418
[truncated: 1,662 more rows]

## Sheet: 2268Liver
Table S5-2. The extension of gene boundary in 2268 Liver (LI)
gene	5' or 3' end	Chromosome	strand	original region	extended region
AY609978	5	chr5	+	5861181-5863552	5853857-5853972	5854335-5854498	5854589-5854765	5855342-5855451	5855588-5855640	5857167-5857379	5857464-5859333	5859342-5861181
AK234731	5	chr18	-	53180393-53181634	53181634-53181862	53181872-53181984	53183384-53183819	53186680-53186875	53193354-53193511	53193522-53193611	53194221-53194339
AF103945	5	chr17	+	53741110-53741318	53741010-53741110
AY609990	5	chr12	-	49291013-49292983	49292983-49292984
AK349813	5	chr6	-	30014856-30016130	30016130-30016137	30016170-30016258
AK233930	5	chr14	+	145912084-145913085	145911748-145911841	145911846-145912084
AK233166	5	chr1	-	293454271-293454540	293460898-293460987
DQ200863	5	chr16	+	63801506-63807759	63801488-63801506
AK347899	5	chr4	-	105760992-105769586	105769586-105769772
AK231374	5	chr6	-	54777740-54779075	54779075-54780521	54780550-54780639	54780978-54781331	54783755-54783985	54784678-54784795	54785592-54785705	54788071-54788180	54789098-54789177	54789660-54789759	54791563-54791661	54795334-54795449	54797393-54797540	54802656-54802847
AK239840	5	chr1	-	111802674-111803557	111803557-111803775
AK345247	5	chr3	+	9378253-9381252	9378236-9378253
AK349907	5	chr2	+	128560856-128562709	128560154-128560260	128560283-128560856
AK344447	5	chr5	-	63116083-63116564	63116564-63116567	63116585-63116723	63116739-63116838	63116851-63116933
AK233520	5	chr13	-	28965618-28966694	28966694-28967287	28967315-28968024	28968261-28968912
AK235380	5	chr12	+	18182824-18184197	18174582-18174713	18176019-18176205	18176215-18176539	18176544-18176644	18180554-18180644	18181051-18181159	18181592-18181656	18181689-18181850	18181888-18182740	18182752-18182824
FJ905613	5	chr9	-	118909293-118928283	118928283-118928286	118928682-118928761
AJ311681	5	chr13	+	113834693-113846365	113834691-113834693
AY609724	5	chr1	-	31442809-31443263	31443263-31443519
AK346461	5	chr1	-	291900436-291900490	291900490-291900545
AK346878	5	chr7	-	54892330-54903105	54903105-54903119
AK232749	5	chr5	-	3025488-3030136	3030136-3030160
AK235674	5	chr18	+	8359090-8363839	8358992-8359090
EF396957	5	chr13	-	14852646-14876796	14876796-14876908	14876943-14877058
AK230983	5	chr2	-	5167794-5169739	5169739-5171102	5171128-5173459
AK236159	5	chr16	-	48615725-48623661	48623661-48623663
AK236704	5	chr2	-	5467001-5471473	5471473-5471479
AK238652	5	chr7	+	82060507-82061869	82058076-82058316	82058407-82058767	82059498-82059860	82059863-82060427
AK237880	5	chr17	+	53675171-53676283	53661062-53661172	53670510-53670587	53672003-53672123	53673778-53673994
AK344112	5	chr18	-	43340415-43347666	43347666-43347667
AK234540	5	chr7	+	131807953-131809817	131807874-131807953
AK234078	5	chr2	+	66554188-66562357	66554171-66554188
AK346143	5	chr2	-	124693263-124693542	124693542-124693645
AK231311	5	chr12	-	230084-231771	231771-231819	231836-231933
AK350460	5	chr3	+	35862097-35863084	35861986-35862097
AK348843	5	chr3	+	71236310-71238135	71235581-71235894	71235936-71236310
AK233800	5	chr2	+	56822915-56826837	56822901-56822915
AK346681	5	chr1	-	282271630-282271765	282271765-282271907	282271924-282272036
EF067318	5	chr9	-	86829647-86829759	86829759-86829788	86830804-86830940	86833777-86833892	86835194-86835277
FV526892	5	chr13	+	28964466-28964555	28964277-28964366	28964392-28964466
AK344478	5	chr11	-	48078344-48080058	48086882-48087054	48088083-48088198	48091181-48091524
AK232570	5	chr14	-	130630130-130632412	130632412-130634285	130634305-130634394	130635144-130635485	130635506-130635595
AK344823	5	chr12	-	9943012-9943241	9943241-9943396
AK230498	5	chr6	-	96130727-96164849	96164849-96164873
AK347550	5	chr5	-	2874791-2884644	2884644-2884648
DQ178123	5	chr1	-	132686831-132687008	132687008-132687048	132690748-132690833
AK236048	5	chr1	-	216878772-216878904	216878904-216879126
AK345539	5	chr7	+	69742849-69746020	69742843-69742849
AK240079	5	chr2	-	136579198-136580492	136580492-136580658
AK345303	5	chr14	-	50854765-50855552	50855552-50855577
AK344837	5	chr7	-	97424677-97424931	97424931-97426597
AY609599	5	chr7	-	70567118-70570383	70570383-70570394
AB010003	5	chr9	-	38791297-38801975	38801975-38801985
FJ436381	5	chr2	+	67171011-67182479	67171000-67171011
AK348041	5	chr1	-	36541306-36744447	36744447-36744570	36744589-36745008
AK236976	5	chr15	+	53089214-53096772	53088262-53088404	53088407-53088806
AK239703	5	chr18	+	36672519-36854633	36672464-36672519
AK347171	5	chr3	-	63643321-63650666	63650666-63650714
AK351145	5	chr4	+	101839768-101848290	101837016-101837123
AK237635	5	chr13	+	64795339-64797110	64795023-64795136	64795139-64795268	64795279-64795339
AK343868	5	chr4	+	70046906-70046940	70046806-70046906
DQ383426	5	chrX	-	56863182-56867387	56867387-56867520	56867540-56868193
AK235366	5	chr7	+	27632818-27643940	27632180-27632288	27632318-27632407
AK349814	5	chr6	+	114177830-114196247	114169025-114169114	114169186-114169245	114169513-114169567	114175038-114175146	114177149-114177245	114177818-114177830
FM995257	5	chr15	-	60094940-60095063	60095063-60095122	60100225-60100502	60106901-60107036
AK232614	5	chr6	-	62664348-62666680	62666680-62666754	62667046-62667557	62668139-62668277	62668414-62668503	62668654-62668752	62669942-62670052	62671888-62672014	62672685-62672834
AK238831	5	chr3	+	52716117-52821929	52716080-52716117
AK238804	5	chr15	-	72837923-72878209	72878209-72878303
AK234934	5	chr7	+	29618721-29623114	29618707-29618721
AK348960	5	chr1	-	136913278-136915906	136915906-136915918
AY459303	5	chr7	+	29224081-29229900	29224068-29224081
AK232492	5	chr7	-	124497942-124506005	124506005-124506049
AK232899	5	chr4	-	52952134-52968690	52968690-52968802
AK349908	5	chr9	+	20882547-20884146	20881767-20882547
AK235226	5	chr18	-	41241492-41267388	41267388-41267399	41268825-41268869	41269899-41269976
X07617	5	chr2	-	57071837-57077600	57077600-57077639
AY435216	5	chr12	+	21511155-21511351	21511116-21511155
AF191308	5	chr4	+	84546924-84547204	84516912-84517159	84518735-84518878	84521245-84521471	84522707-84523021	84532244-84532424	84534155-84534254	84534671-84534885	84536747-84536903	84538779-84539041	84545228-84546924
AK343584	5	chr6	-	12944686-12946372	12946372-12946666
AK233564	5	chr5	-	20748241-20749523	20749523-20749811	20749818-20749907
AK346080	5	chr14	-	85590869-85608221	85608221-85608628
AK345798	5	chr8	+	103704519-103704604	103704393-103704519
AK344501	5	chr15	-	43851885-43852048	43852048-43852306	43852310-43852615	43852622-43853152
AK351772	5	chr3	-	20255122-20258480	20258480-20259151	20260037-20260132	20260433-20260822
AY609951	5	chr2	-	67853808-67854005	67854005-67854009
AK351184	5	chr3	-	104457497-104467933	104467933-104467940
AK346752	5	chr1	-	274981353-274982465	274982465-274983453	274989547-274989688	274990614-274990902	274993460-274993543	274994518-274994586	274995745-274995964	275004358-275004463
AK348011	5	chr14	+	141186795-141201145	141181942-141182062	141184453-141184611	141186755-141186795
AK237179	5	chr10	+	9745196-9780533	9731709-9732056	9733883-9734008	9735104-9735265	9736789-9736939	9737023-9737075	9737152-9737242	9737351-9737429	9737933-9738055	9742408-9742581	9743548-9743629	9745176-9745196
AK231765	5	chr1	-	135070595-135071904	135071904-135072204	135072733-135072822	135072840-135072958
AK349106	5	chr2	+	68312112-68312366	68306321-68306371	68306845-68307011	68307454-68309950	68309989-68311667	68311669-68311961	68311970-68312112
AY609787	5	chr4	-	98557759-98570009	98570009-98570199
AY610141	5	chr2	+	56814503-56820825	56814501-56814503
AK347826	5	chr10	+	1693898-1695445	1693878-1693898
AK235220	5	chr14	+	40679208-40680804	40671971-40672143	40672162-40672261	40672825-40673006	40673108-40673169	40675184-40677779	40677841-40679122	40679130-40679208
AK232701	5	chr6	-	111637047-111637084	111637084-111637578
AK343375	5	chr1	-	110758043-110758311	110758311-110758330
AK231067	5	chr7	-	70956125-70956820	70956820-70957018
AK230856	5	chr13	+	51470395-51472289	51468444-51468878	51468892-51470395
AK234411	5	chr7	-	66078798-66083647	66083647-66083668
AK344291	5	chr9	-	23202028-23202282	23202282-23202507	23202517-23202603
EF472591	5	chr3	-	90136325-90137775	90137775-90137809
AK345238	5	chr17	-	42520662-42525282	42525282-42525300
AK230658	5	chr6	+	60948164-60948238	60948149-60948164
AY609762	5	chr4	+	70234762-70252180	70234761-70234762
AK238855	5	chr9	-	6354633-6355955	6355955-6356061
AK344755	5	chr12	-	37587287-37587558	37587558-37587674	37587689-37587788	37587825-37588307
AK345361	5	chr15	+	98587799-98589226	98587793-98587799
AK344355	5	chr14	-	106022706-106024051	106024051-106024061	106024064-106024168	106024175-106024505	106024553-106024684	106024698-106024905
AM778831	5	chr2	+	69971823-69971894	69966525-69966621	69969679-69969811	69970189-69970258	69970319-69970417	69970449-69970803	69970895-69970976	69971097-69971224
AK344289	5	chr1	+	217746160-217746411	217745814-217746160
AK344197	5	chr1	-	283848212-283848373	283848373-283848485
AK236744	5	chr2	+	3108730-3110808	3093279-3093427	3093823-3093958	3096162-3096326	3096705-3096843	3101941-3103386
AK234264	5	chr13	-	144928381-144928476	144928476-144928483
AK350223	5	chr2	-	129356197-129357848	129357848-129358272	129358279-129358744
GQ423508	5	chr4	+	109569205-109569894	109569193-109569205
AK343355	5	chr12	-	50707269-50708523	50708523-50708808
AK352310	5	chr2	-	55953718-55954777	55954777-55955061	55955092-55955274	55955277-55955469	55955603-55955671
AK346624	5	chr13	-	57843871-57844645	57844645-57844648
AY803093	5	chr17	-	13313616-13314309	13314309-13314350	13314376-13314555
AK238009	5	chr14	-	11620615-11621892	11621892-11622029	11622060-11622377	11622415-11622694
AK239979	5	chr14	-	142138057-142151804	142151804-142151857	142153622-142153836	142158426-142158781
AK239062	5	chrX	+	56853551-56857235	56853532-56853551
AK344993	5	chr1	-	61145197-61145677	61145677-61145956	61145963-61146073	61146093-61146182
AK237958	5	chr1	-	46110072-46128058	46128058-46128061
FJ810127	5	chr8	-	38734919-38740667	38740667-38742132	38743128-38743194	38743196-38744497	38744631-38747362	38747389-38747478	38747508-38747636
AY334573	5	chr12	-	57002363-57008624	57012542-57012741
AK343836	5	chr5	+	61640802-61682814	61640801-61640802
AK236520	5	chr7	+	81500066-81502661	81500022-81500066
DQ845171	5	chr3	+	3869803-3871279	3869329-3869462	3869496-3869803
AK343330	5	chr1	-	102039052-102039081	102039081-102039118
AK346031	5	chr12	+	42986541-42999687	42986529-42986541
AK345222	5	chr2	-	47138852-47139626	47139640-47139746
AK344614	5	chr7	+	37426786-37426987	37425862-37426786
EU839646	5	chr13	+	83001625-83002390	83001592-83001625
Y00111	5	chr6	-	34049780-34054239	34054239-34054447
AK346161	5	chr13	+	118552303-118565727	118552269-118552303
AY374470	5	chr6	-	39382828-39395912	39395912-39395980
AK347727	5	chr3	-	37085957-37085986	37085986-37086186	37086227-37087318	37087394-37087508	37087588-37088176
AY610175	5	chr6	+	112876493-112886854	112876471-112876493
AK233684	5	chr14	-	103767353-103767552	103767552-103767786
AK238739	5	chr5	-	3673680-3681065	3681065-3681126
DQ061105	5	chr14	+	41030432-41049079	41023667-41028121	41029913-41030327	41030329-41030432
AK350238	5	chr12	-	47445203-47446864	47446864-47446989
AK233605	5	chr6	-	108028211-108328157	108328157-108328165
AB052254	5	chr7	-	64280297-64285207	64285207-64285243	64286396-64286452
U95378	5	chr2	-	37989347-38010636	38010636-38010665
AK232357	5	chr6	-	110311219-110360010	110360010-110360066	110360078-110360167
AK343809	5	chr7	+	69734408-69741747	69734397-69734408
AK231943	5	chr6	-	60181168-60183440	60183440-60183893
AK350288	5	chr17	-	36689627-36689726	36689726-36689794	36689825-36689914
AK235143	5	chr8	+	86570005-86574472	86569347-86569451
U97364	5	chr16	-	21297672-21306815	21306815-21306912
AK351443	5	chr11	-	79485350-79497692	79497692-79497703
AK232288	5	chr14	-	38829379-38842303	38842303-38842364
AY610050	5	chr6	-	20065171-20073096	20073096-20073120
AK238982	5	chr6	-	54214264-54218814	54218814-54218940	54219431-54219619	54221848-54221946	54223546-54223837
AJ001204	5	chr7	-	34217972-34219802	34219802-34219880	34220654-34220728	34222587-34222691
AK346976	5	chr14	-	1165698-1166747	1166747-1166777
AK343299	5	chr18	-	23977136-24094561	24094561-24094755	24094768-24094859	24094958-24095058	24095070-24095162
AK348039	5	chr1	-	23482810-23482893	23482893-23483067
AK350224	5	chr3	+	117225265-117231809	117225237-117225265
AK237130	5	chr1	-	229884829-229965973	229968914-229969008
AK349926	5	chr1	+	263906246-263908603	263904559-263906246
AK343325	5	chr13	-	61485030-61486399	61486399-61486968
AK343430	5	chr2	-	6475200-6476851	6476851-6476859
AK233108	5	chr11	-	8477400-8477540	8477540-8477567
AK348334	5	chr2	-	49313459-49329433	49329433-49329470
AK344788	5	chr7	+	34928689-34930203	34928671-34928689
EU812512	5	chr4	-	94316098-94322702	94322702-94322831	94322856-94322925
AK346040	5	chr4	-	419636-424331	424331-424412
AK231970	5	chr4	+	97045751-97050507	97045743-97045751
AK238729	5	chr9	-	42932652-42962955	42962955-42963792	42963798-42963961	42963977-42964082	42965128-42965873	42965918-42966029	42966037-42966191	42966215-42966305	42966440-42966507	42966509-42966596	42967960-42968048	42968076-42968235	42968246-42968652	42969259-42969503	42969899-42969991
AY609781	5	chr1	-	247624619-247626735	247626979-247627104
AK349934	5	chr12	-	3873634-3875470	3875470-3875965	3878081-3878170	3878187-3878278	3878300-3878604	3878745-3878894	3879019-3879131	3879246-3879552	3880002-3880197	3880946-3881035	3881041-3881146
AK346392	5	chr2	+	79157997-79167069	79157989-79157997
AK232971	5	chr14	+	51526463-51532477	51523122-51523219	51526258-51526463
AK232630	5	chr14	-	43539105-43539384	43539384-43539476
AY609858	5	chr13	-	38131547-38139222	38139222-38139359	38139382-38139462
Z81298	5	chr12	+	5757036-5757277	5756802-5756896	5756909-5757014	5757027-5757036
AK344767	5	chr5	-	83535575-83536710	83536710-83536711
AK348223	5	chr12	-	47543333-47543391	47543391-47543421	47543440-47543532
AY698063	5	chr4	-	114175696-114176669	114176669-114176775
AY610217	5	chr6	-	96114300-96121977	96121977-96122220
FJ200454	5	chr3	-	44265802-44266027	44266027-44266032
AK235008	5	chr10	-	40567485-40567517	40567517-40567921	40568057-40568242	40570245-40570718
AK233369	5	chr1	+	267972632-267976425	267972622-267972632
AK348119	5	chr7	+	57861047-57863505	57860879-57861047
AJ245446	5	chr8	-	36183080-36186990	36186990-36187012
AK347994	5	chr14	-	115556552-115559094	115559094-115559175	115559197-115559280	115559472-115559601	115559603-115559731	115559782-115560220
AK237887	5	chr13	-	27498303-27502627	27502627-27502804	27502813-27503045
AK348347	5	chr4	+	110129071-110204854	110113764-110114169	110122482-110123696	110123791-110124246	110124681-110124774	110125388-110125492	110125537-110125616	110128843-110128995	110129046-110129071
AK238726	5	chr5	-	5062591-5064666	5064666-5064696
AK344917	5	chr2	-	11257012-11258309	11258309-11258793	11259750-11259867	11259871-11259960	11260212-11260426	11260793-11261109
AK237640	5	chr6	-	40866739-40866859	40870008-40870128
DQ400926	5	chr9	-	45128315-45128812	45128812-45128813
AK231982	5	chr1	-	61151209-61151452	61151452-61151482
AK238671	5	chr15	-	14531037-14544436	14544436-14544508	14544554-14544621
AK236493	5	chr13	-	56454849-56515775	56515775-56515818
AK351958	5	chr18	-	1177006-1177864	1177864-1177954
AK232181	5	chr15	+	113573258-113574787	113573246-113573258
AK240132	5	chr2	+	106598581-106604692	106598572-106598581
AK344803	5	chr6	-	30466058-30469368	30469368-30469377	30469420-30469509
DQ380140	5	chr2	+	3501415-3504380	3501383-3501415
AK236549	5	chr6	+	38477169-38485528	38476229-38476589	38476597-38476713	38476760-38476849	38476858-38476947
AK236603	5	chrX	+	36569720-36584231	36554091-36554238	36554951-36555156	36557892-36558114	36561177-36561363	36565380-36565550	36567672-36567812	36569244-36569720
AK230497	5	chrM	+	9894-10438	27-3694	3726-4992	5044-5163	5176-5342	5344-9894
AK237004	5	chr3	+	38050556-38059474	38047650-38047759	38050468-38050556
EU442569	5	chr6	+	33924740-33940933	33924738-33924740
AY610397	5	chr7	-	122804997-122809083	122809083-122809138
AK238669	5	chr11	+	5093567-5095312	5092276-5092371	5092381-5092707	5092713-5093050	5093060-5093567
AK347538	5	chr6	-	36027963-36027993	36027993-36028156	36028758-36028847	36029988-36030169	36030180-36030270	36033516-36033796	36034567-36034741
AK237981	5	chr7	-	95933429-95935114	95935114-95935275
AK349391	5	chr17	+	29347034-29350511	29346204-29347034
AK352041	5	chr1	-	287886945-287886984	287886984-287887047
M16972	5	chr14	-	42186035-42205117	42205117-42205137
AF204929	5	chrX	-	84691511-84695140	84695140-84695142	84695169-84695225
AK343807	5	chr10	-	53172196-53186045	53186045-53186062	53186227-53186364	53187739-53187831	53188133-53188232	53189158-53189305	53191337-53191576	53192093-53192266	53193701-53193925	53197794-53197971
AK232693	5	chr9	+	123967361-123969019	123963609-123963684	123963720-123963933	123963945-123964938	123964977-123965065	123965818-123965887	123965929-123966018	123966037-123967242	123967257-123967361
AK233798	5	chr7	-	22015008-22161128	22161128-22161139
AY610284	5	chr5	-	59838328-59838750	59838750-59838972
EF397601	5	chr2	-	5209695-5213083	5213083-5213139
AK231992	5	chr17	+	53074162-53075267	53073999-53074162
AK231907	5	chr14	-	48124658-48128934	48128934-48128984	48129080-48129204	48129889-48130077	48130342-48130459	48131311-48131576	48131851-48132003
AY610072	5	chr3	+	109863217-109869254	109862931-109863142
AY321363	5	chr13	+	94143432-94155111	94141469-94141853	94141855-94141959	94141961-94142045	94142935-94143018	94143043-94143432
DQ629173	5	chr4	-	42665747-42665930	42665930-42665933
AK343540	5	chr1	-	274370368-274370550	274370550-274370575
AK231890	5	chr1	+	241094778-241096057	241094630-241094778
AB048865	5	chr15	+	85928934-85950169	85920188-85920280	85923405-85923452	85924792-85924890	85926944-85927003	85928733-85928934
AY610323	5	chr8	-	116138353-116144200	116144200-116144202
EU271873	5	chr9	-	116308231-116390329	116390329-116390423
AY550067	5	chr13	+	86103346-86103516	86103016-86103105	86103127-86103218	86103234-86103346
AK346370	5	chr7	+	27842490-27856061	27842373-27842490
AJ557223	5	chr4	+	104504816-104505084	104504003-104504077	104504110-104504202	104504219-104504388	104504401-104504493	104504508-104504816
AK233047	5	chr1	-	2505251-2505413	2505413-2505432
AK232644	5	chr4	-	113256713-113267800	113267800-113267806
AK344189	5	chr3	+	54049045-54050861	54049028-54049045
AY682830	5	chr1	-	252553098-252556501	252556909-252556978
AK344870	5	chr13	-	23893945-23900816	23900816-23900819
AK348120	5	chr14	-	12133374-12133480	12133480-12133573
AK239046	5	chr6	-	39935775-39935943	39936298-39936344
AK237579	5	chr4	-	29170007-29175931	29175931-29175987
AK348891	5	chr12	-	34626775-34626982	34626982-34627055
AK233443	5	chr7	-	124003297-124013633	124013633-124013664	124015834-124015910
AY609962	5	chr4	+	102341038-102354617	102340536-102340751	102340812-102341038
AK348615	5	chr8	-	25009097-25013860	25013860-25013913
AK233297	5	chr14	-	50805229-50807610	50807610-50807703	50807741-50807830
AK344519	5	chrX	-	11141521-11143005	11143005-11143148	11143164-11143608	11143623-11143712
AK232295	5	chr5	+	16831220-16833078	16830700-16830809	16830816-16830916	16830943-16831220
AK349227	5	chr4	+	103435253-103437416	103433753-103434353	103434368-103434459	103434662-103434771	103434807-103434883	103434891-103434958	103434987-103435187	103435227-103435253
AK349928	5	chr17	-	46157140-46158113	46158113-46158622
AK352253	5	chr2	-	43508928-43509996	43509996-43510943
AK231404	5	chr1	+	232214147-232215377	232214135-232214147
AJ222966	5	chr9	-	42996734-42999219	42999219-42999404
AK348579	5	chr6	+	49747578-49748347	49747482-49747571
AY609526	5	chr6	+	58564538-58577843	58564536-58564538
AK232577	5	chr13	-	72753528-72754800	72754800-72755165	72755187-72755276
AK343986	5	chr7	+	27688079-27690097	27688059-27688079
AY609504	5	chr13	-	115669255-115670314	115670314-115670653
AK230811	5	chr14	-	115386992-115387178	115387178-115387180	115395803-115395985
AK233140	5	chr5	+	59038563-59085129	59038470-59038563
AK231024	5	chr13	-	42481385-42492347	42492347-42492884	42494294-42494417	42496564-42496691	42498073-42498118	42500576-42500798	42502159-42502248	42502383-42502496	42503336-42503483	42504103-42504200	42505515-42505578
AY789645	5	chr4	-	52984919-52995290	52995290-52995572
AK234146	5	chr5	-	80802975-80810862	80810862-80810871
AK232681	5	chr15	+	42984212-42985693	42972526-42972739	42974773-42974906	42975964-42976269	42978499-42978622	42979218-42983370	42983421-42983498	42983500-42984212
AK235609	5	chr14	+	120062637-120064074	120060993-120061924	120061926-120062200	120062247-120062336	120062372-120062637
AF103944	5	chr6	-	28811117-28811484	28811484-28811535
AK351397	5	chr1	-	102496612-102513016	102513016-102513017	102514029-102514118
EU056577	5	chr4	-	64805780-64807827	64807827-64807899	64807906-64807995
M18159	5	chr14	+	28259765-28260204	28258840-28258892	28258948-28259021	28259762-28259765
AK345820	5	chr9	-	42976110-42978013	42978013-42978057
AY610080	5	chr11	-	12200135-12212975	12212975-12212979	12213693-12213767
AK346431	5	chr6	+	30040200-30041641	30040105-30040200
AK239538	5	chr4	-	97392989-97394798	97394798-97394965
AK350073	5	chr13	+	26606999-26608128	26606923-26606999
AK232714	5	chr2	-	76958190-76958418	76958418-76958420	76958438-76958547	76959945-76959986	76960056-76960244
AK236619	5	chr7	-	131331801-131332095	131332095-131332142
AK238750	5	chr7	-	24463423-24463455	24463455-24463697	24463705-24463794
AK234209	5	chr16	-	65689274-65708491	65708491-65708545
AK236937	5	chr13	+	16222422-16224237	16222132-16222221	16222232-16222422
AK343722	5	chr3	+	87389935-87392830	87384697-87384862	87385169-87385269	87389459-87389935
AK230783	5	chr1	+	190796311-190822063	190796199-190796288
AK239892	5	chr3	+	14707285-14708431	14707116-14707181	14707214-14707285
AK237233	5	chrX	+	122649854-122653805	122649801-122649854
AK239226	5	chr12	+	30970652-30981111	30970315-30970652
AK344286	5	chr6	-	40583490-40584850	40584850-40584893
AY609412	5	chr4	+	103416334-103417841	103413254-103413601	103413629-103413954	103414485-103414811	103414816-103416017	103416028-103416334
AK343612	5	chr2	+	38036394-38047562	38036333-38036394
AK348064	5	chr3	-	51302932-51304356	51304356-51304507
AF525403	5	chr2	+	8920948-8928067	8919384-8919528	8920708-8920797	8920814-8920948
AK233636	5	chr8	+	63998630-64007819	63998557-63998630
AK239195	5	chr1	-	29241247-29241419	29241434-29241523
FM995265	5	chr1	-	101673056-101673209	101673209-101673419
AY550051	5	chr12	+	21374315-21392814	21371260-21371393	21374212-21374315
AK234304	5	chr2	-	6886491-6887803	6887803-6887835
AK234254	5	chr6	-	36435641-36443130	36443130-36443155
AY609713	5	chr9	-	67540914-67562648	67562648-67562909
AK233512	5	chr13	+	73108681-73113863	73107535-73107780	73107802-73108681
AK343438	5	chr2	+	56069017-56075580	56069012-56069017
EU366319	5	chr14	+	110277102-110277359	110277030-110277102
AK232900	5	chr5	-	59788135-59799275	59799275-59799317
AK236587	5	chr13	+	72593985-72597907	72593936-72593985
AY550065	5	chrX	-	21269290-21269354	21269354-21269355
AY609573	5	chr1	-	22835933-22870436	22870436-22870496
AY609488	5	chr10	+	13914040-13926258	13914032-13914040
J03214	5	chr1	+	280789248-280791152	280786758-280786804	280786885-280787108	280787191-280787427	280787431-280787761	280787784-280787981	280788031-280788100	280788409-280788561	280788653-280789145	280789176-280789248
AK345101	5	chr1	-	61355741-61355795	61355795-61355915
AY803119	5	chr17	-	33643149-33643987	33643987-33644401	33644410-33645954	33646051-33646908	33646935-33647036	33647056-33647521	33652980-33653087
DQ529289	5	chr6	-	102602597-102602692	102602692-102602693
AF334742	5	chr3	-	52348394-52348692	52349071-52349135
AK233424	5	chr2	+	47411227-47430937	47411212-47411227
AY610471	5	chr7	-	61383347-61386011	61386011-61386056
AK349047	5	chr14	-	118675708-118675744	118675744-118676529
AK348025	5	chr1	-	32473815-32473851	32473851-32473890
AK343451	5	chr1	-	249604921-249605177	249605177-249605183	249605186-249605275
AK344732	5	chr15	-	83054317-83054446	83054446-83054872
AK231177	5	chr1	+	79378468-79380193	79377775-79378013	79378049-79378468
AK238713	5	chr6	-	12778084-12779297	12779297-12780813
AK343509	5	chr6	-	47159996-47161220	47161220-47161327
AK235282	5	chr1	-	75035351-75037886	75040137-75040299
AY610500	5	chr18	-	16419297-16419363	16419363-16419468	16420029-16420143
AY803103	5	chr17	+	50153121-50153331	50149943-50150080	50152277-50152373	50152453-50152635	50152855-50153121
AK349548	5	chr3	-	5762096-5762184	5762184-5762188	5762209-5762395
AY610299	5	chr4	-	38920937-38924420	38924420-38924590
AK230756	5	chr12	+	41335676-41341726	41333992-41334076
AY610241	5	chr12	-	47981604-47983984	47983984-47983992
AK349097	5	chr1	-	143723970-143724054	143724054-143724062
AK351824	5	chr6	+	53277861-53281050	53277716-53277810	53277828-53277861
AK240528	5	chr13	+	56040208-56080559	56040147-56040208
EU714006	5	chr13	-	72748656-72763061	72763061-72763229
AK346905	5	chr1	+	280788181-280788313	280788116-280788181
AK237628	5	chr4	-	92955542-92957054	92957054-92957380	92957391-92957553
AK233819	5	chr2	-	71616337-71616446	71616446-71616458	71620333-71620407	71620749-71620817	71620848-71620959	71620984-71621103
EF065517	5	chr15	-	89597024-89653503	89653503-89654735
AF313487	5	chr5	+	58203132-58208609	58200520-58200624	58201654-58201742
EU839644	5	chr3	-	87744742-87744968	87744968-87745153	87745180-87745269
AK232487	5	chr17	-	11710887-11711131	11711131-11711302	11711326-11711409
AY803088	5	chr17	-	61169081-61169441	61169441-61169448
AK348620	5	chr3	-	36647821-36650210	36650210-36650406
AJ606303	5	chr7	+	45749453-45750610	45746833-45746881	45749112-45749196	45749220-45749453
AF233358	5	chr13	-	139831086-139831250	139831250-139831415
AF091610	5	chrX	+	57824583-57824916	57824497-57824583
AF128438	5	chr2	+	50600120-50609137	50600033-50600120
AK233741	5	chr1	-	285682359-285682455	285682694-285683081	285683112-285683186
DQ530510	5	chr14	+	115774005-115791367	115758349-115758438	115758482-115758653	115758675-115758769	115760407-115760589	115763502-115763714	115767520-115767702	115772653-115772770	115772784-115772873	115773047-115773194	115773883-115774005
AK349911	5	chr2	-	24929500-24934066	24934066-24934068	24934104-24934149	24935103-24935303	24939022-24939150	24940272-24940388	24940967-24941100	24942381-24942676	24943627-24944044	24944083-24944172
AK231096	5	chr17	-	35098656-35100331	35100331-35100491	35100500-35100614
GQ231315	5	chr1	-	166467655-166467767	166467767-166469547	166469551-166471844
AK346158	5	chr10	-	26847137-26847593	26851681-26851894	26851910-26852065	26852089-26852240	26852245-26852380	26852450-26852649	26854122-26854385	26854400-26855889	26855905-26856169	26856193-26856285	26857645-26858073	26858080-26859479	26859484-26860428
AK351692	5	chr1	-	275977378-275977623	275977623-275977640
AK232028	5	chrX	-	45635692-45638025	45638025-45638045
AK343803	5	chr13	+	118617394-118625158	118605515-118605606	118608116-118608424	118608929-118608986	118609024-118609218	118615130-118615637	118615644-118615773	118615785-118615875	118617381-118617394
AK231017	5	chr6	+	30168223-30169834	30168192-30168223
AK240009	5	chr2	+	47770690-47772095	47770345-47770393	47770479-47770604	47770662-47770690
AK345202	5	chr3	+	26001388-26001481	26001314-26001388
AK350585	5	chr13	-	18896029-18897769	18897769-18897812
AK232827	5	chr13	+	108602674-108602767	108602399-108602488	108602520-108602674
EU056576	5	chr2	+	74560388-74560748	74560176-74560388
AY862387	5	chr15	-	103638944-103639092	103639092-103639137	103639150-103639239
AJ606301	5	chr6	-	37796775-37865313	37865313-37865320
AK239381	5	chr18	-	259570-261200	261200-262201	262289-262341	262546-262614	262677-262805	264324-264429	265909-266007	267072-267432	268532-268689	271104-271209	271229-271300
AB052257	5	chr14	-	116128338-116128571	116129639-116129756
AY609812	5	chr1	+	280482579-280490904	280482564-280482579
EU683896	5	chr14	+	129166391-129370796	129166279-129166368	129166374-129166391
AY610024	5	chr3	-	36571035-36571660	36571660-36571707
DQ883629	5	chr4	+	122993689-123011669	122993669-122993689
AF159382	5	chrX	-	122293324-122295152	122295152-122295203	122295560-122295767	122296254-122296370	122296541-122296799	122305473-122305592
AK236117	5	chr5	+	72257826-72260626	72252657-72252746	72257369-72257826
AY609656	5	chr4	+	110910716-110913222	110907926-110908039	110908293-110908397	110910657-110910716
AK232731	5	chr6	+	37718513-37722216	37718428-37718513
AF136938	5	chr14	+	11446422-11447405	11424844-11424966	11426203-11426302	11428303-11428362	11430282-11430476	11436140-11436217	11438498-11438732	11438765-11438838	11438872-11439072	11439905-11439967	11446292-11446422
GQ231316	5	chr18	-	8565145-8566933	8566933-8567574	8567593-8567852	8567884-8568173
HM046513	5	chr5	-	58418845-58419338	58419338-58420055
AK235562	5	chr4	+	92786899-92792861	92786890-92786899
AK343526	5	chr13	-	27466274-27471139	27473239-27474505	27474672-27474771
DQ629153	5	chr6	-	30221473-30221775	30221775-30221780
AK348345	5	chr11	-	46992157-46992331	46992331-46992473	46992480-46992539
AY610371	5	chr6	-	42567341-42567696	42567696-42567702
EU780793	5	chr17	-	46228170-46228650	46228650-46228688
AK343714	5	chr13	+	92076527-92077125	92076056-92076527
AK234286	5	chr12	-	50588361-50590389	50590389-50590440	50590481-50590540	50590559-50591092	50591128-50591217	50591256-50591559
AK233926	5	chr7	+	59923805-59938726	59923787-59923805
AK350304	5	chr3	-	6520699-6521537	6521537-6521567
AY609775	5	chr5	-	60007305-60014093	60014094-60014183
AK233171	5	chr17	-	5027645-5029126	5029126-5030492	5030500-5031682
AK349328	5	chr10	-	39992808-40005354	40005354-40005383
AK238246	5	chr10	-	13579288-13588333	13588333-13588349	13590045-13590165	13593391-13593533	13599850-13600001	13604074-13604223	13605878-13605976	13609330-13609465	13609509-13609559	13615285-13615372
FJ386385	5	chr5	+	58494295-58506068	58494239-58494295
AK345317	5	chr9	+	98513763-98514015	98513636-98513763
FJ518622	5	chr4	-	100101377-100101545	100101696-100101786	100104235-100104327	100104661-100104789	100105292-100105394	100105499-100105655	100106345-100106516	100106755-100106812	100106817-100106906
AK345997	5	chr1	+	111777524-111792460	111775901-111775957	111777479-111777524
AK234156	5	chr5	+	21322125-21324141	21322097-21322125
AK349799	5	chr17	-	13388326-13389751	13389751-13389903	13389922-13390011	13390058-13390116
AK235844	5	chr18	-	17240371-17242309	17242309-17242824	17242826-17244666
AK348788	5	chr17	-	61038011-61039715	61039715-61039776	61039780-61039874	61039887-61039991	61040018-61040107
AK238458	5	chr15	-	131909995-131910125	131910125-131910202
AY609785	5	chr4	-	97918370-97921819	97922396-97922548
AK346643	5	chr2	-	24476555-24477455	24485168-24485238
AK233614	5	chr1	-	266727430-266733089	266733089-266733090	266733101-266733190	266733216-266733515	266734109-266734212	266735732-266736025	266736030-266736102	266736923-266737083	266738790-266738931	266741574-266741820	266741874-266741963	266741969-266742058	266746140-266746232	266747324-266747425	266748099-266748191
AY803108	5	chr17	-	28553639-28553972	28553972-28554199
AK230601	5	chr15	-	78175607-78176869	78176869-78176958
DQ917628	5	chr2	-	4487062-4487731	4489228-4489317	4489349-4489464
EU780791	5	chrX	-	104213648-104239533	104239533-104239658	104241219-104241353	104243142-104243300	104246781-104246904	104248267-104248495	104250875-104250988	104254915-104254979	104255917-104256045	104257677-104257777	104261926-104262108	104265604-104265666
AK352400	5	chr4	-	93002972-93004312	93004312-93004354
AK232788	5	chr6	-	24790251-24790498	24790498-24790521
AK238681	5	chr9	-	20330722-20330843	20330843-20330898
AK231232	5	chr4	-	14848775-14856738	14856738-14856747
AY610272	5	chr2	-	129367175-129369150	129369150-129369200
AK348991	5	chr7	+	60142245-60143053	60142192-60142245
AK351671	5	chr3	-	36222002-36224178	36224178-36224197
AK232539	5	chr14	-	31424186-31424310	31424310-31424335	31429751-31429888
AK240163	5	chr1	-	183787882-183791764	183791764-183791852	183791872-183791961
AK233440	5	chr14	-	148132856-148145194	148145194-148145269
U68527	5	chr6	+	37587928-37591936	37587904-37587928
AK233386	5	chr13	+	104380047-104381775	104351887-104353392	104361420-104361583	104369373-104369585	104369732-104369918	104369946-104370166	104376111-104376372	104376392-104376719	104377291-104377382	104377890-104378093	104379948-104380047
AK352147	5	chr7	+	48855882-48856991	48840951-48841048	48843173-48843276	48847549-48848137	48852819-48852915	48853758-48853908	48853986-48854301	48854361-48855479	48855482-48855882
DQ917621	5	chr15	+	124041041-124053585	124040976-124041041
AK343940	5	chr2	-	11163158-11164465	11164465-11164467	11165621-11165688	11169556-11169647	11170558-11170673	11171318-11171489	11172631-11172816	11172895-11173022	11174090-11174164
AK344844	5	chr7	-	57992117-57996644	57996644-57996645	57997447-57997499
AF330204	5	chr9	+	116688756-116688813	116688753-116688756
AK232802	5	chr2	+	135871495-135872545	135865150-135865232	135870513-135871495
AY610005	5	chr14	+	88720556-88736599	88720536-88720556
AK232718	5	chr15	-	76039611-76042871	76042871-76042915
AK240510	5	chr1	-	266624878-266625134	266625134-266625685	266628620-266628714	266630583-266630689	266634381-266634470	266634492-266634623	266634648-266634763	266637021-266637109
AK344842	5	chr17	+	37216247-37216295	37216192-37216247
AK347083	5	chr2	-	8947575-8957878	8963236-8963786	8965430-8965562	8965578-8965757	8965787-8965876	8968206-8968371	8969693-8969782	8969819-8969943	8969947-8970127	8970136-8970225	8973611-8973699
AY375264	5	chr3	+	70953616-70954237	70952006-70952206	70952216-70952305
AK237446	5	chr18	+	47816908-47818834	47811279-47811333	47814441-47814534	47816257-47816908
AK343608	5	chr2	+	2532583-2536735	2529307-2529381	2531244-2531445	2532579-2532583
U88893	5	chr8	-	69454558-69454662	69454662-69454666	69454714-69454782
AK230721	5	chr7	-	98953148-98953285	98953285-98953288
AK345868	5	chr8	-	99907879-99918464	99918464-99918465
AK232779	5	chr16	-	18114319-18154622	18154622-18154625
AK351612	5	chr16	+	19726136-19726182	19726124-19726136
AB259649	5	chr2	-	11329676-11343663	11343663-11343664	11343666-11343827	11343848-11343937	11343958-11344079	11344088-11344194
AK345598	5	chr14	-	30960075-30961033	30961033-30962773
AK240234	5	chr17	-	33593869-33594902	33594902-33595043
AK350655	5	chr4	+	78111114-78112412	78110649-78111114
DQ376533	5	chr12	+	34282202-34292345	34274368-34274475	34278088-34278187	34278204-34278311	34280101-34280158	34280184-34280332	34280334-34280532	34281251-34281349	34281368-34281706	34281743-34282126	34282138-34282202
AK232355	5	chr15	+	43236843-43238661	43235739-43235853	43235855-43236146	43236163-43236495	43236500-43236843
AK236637	5	chr5	+	7704584-7717913	7704554-7704584
AK236322	5	chr1	-	197286383-197286634	197286634-197286638
AK237687	5	chr15	+	125742477-125743824	125730870-125731076	125732223-125732426	125734001-125734190	125736461-125736613	125741980-125742477
AK344641	5	chr10	-	23928113-23928254	23928254-23928264
AK348727	5	chr6	-	39400035-39401687	39401687-39401767
AK235067	5	chr7	+	28028499-28032689	28027760-28027960
AK231815	5	chr4	+	70069749-70070790	70069184-70069503	70069520-70069645	70069647-70069749
AK231270	5	chr15	+	35744885-35754153	35744847-35744885
AK237298	5	chr6	+	26928043-26928557	26925946-26926665	26926704-26927011	26927017-26927837	26927842-26928043
AY610042	5	chr12	-	19667383-19670266	19670266-19670282
AK350859	5	chr6	-	19174287-19175330	19175330-19175331
AY610433	5	chr10	-	10124526-10124649	10124649-10124670
AK345577	5	chr12	-	4892778-4894198	4894198-4894722
X12386	5	chr13	-	61524645-61547199	61547199-61548417
AY820767	5	chr17	-	13392128-13392645	13392645-13392662
AK233245	5	chr6	-	20591640-20591729	20591729-20591747
AK346148	5	chr14	-	148115508-148120741	148120741-148120766
AK349694	5	chr1	-	117861977-117862036	117862042-117862166	117862174-117862247
AK237523	5	chr13	-	102870239-102879413	102879413-102879432
AK240391	5	chr16	+	68707247-68708261	68703420-68703509	68704324-68704445	68706473-68706659	68706676-68706765	68707096-68707247
AY610389	5	chr5	-	58420103-58428300	58428300-58428310
AK238939	5	chr6	+	80228966-80229391	80228854-80228966
AK235802	5	chr14	-	113887344-113894919	113894919-113894955
AK236851	5	chr5	-	99841854-99843984	99846379-99846494	99846496-99846781
AY610390	5	chr2	-	87101321-87120319	87120319-87120341
AK235968	5	chr3	+	103476786-103477882	103459770-103459903	103460647-103460882	103462063-103462165	103464101-103464177	103469623-103469941	103469948-103470104	103473005-103473146	103475992-103476786
AK232291	5	chr9	-	108695123-108699153	108699153-108699169
DQ372587	5	chr3	-	9231174-9231505	9231505-9231508	9231671-9231870	9231899-9234744
AK237426	5	chr14	+	79283828-79283924	79276448-79276539	79283685-79283828
AK346347	5	chr1	+	254661107-254662257	254661105-254661107
AK348111	5	chr15	-	104231803-104236573	104236573-104236713	104236717-104237096
AK348254	5	chr9	+	10956040-10958095	10955937-10956022
AY609721	5	chr1	-	110119101-110119315	110119315-110119950
AK345766	5	chr1	-	134506186-134506243	134506243-134506256
AY609911	5	chr4	+	93644844-93652258	93644830-93644844
AK344490	5	chr11	-	48110130-48140508	48140508-48140597	48140621-48140763	48140785-48140920	48140945-48141043	48142302-48142370	48144141-48144230	48144254-48144480	48144579-48144809
AK344109	5	chr2	+	68162820-68164270	68162185-68162820
AY170462	5	chr2	-	13347007-13348034	13348034-13348075	13348470-13348662	13349093-13349305	13349361-13349425	13349470-13349559	13349640-13349746	13349749-13349962	13350019-13350129
AK345664	5	chr6	+	5964586-5964714	5964552-5964586
AY610169	5	chr1	+	69881057-69881101	69881029-69881057
AY609851	5	chr18	+	8453947-8458253	8453900-8453947
AY609726	5	chr1	+	188128757-188130628	188128747-188128757
AK350080	5	chr2	-	118692086-118727225	118727225-118727257
AK345819	5	chr6	-	53258471-53258570	53258570-53258745	53258859-53258981
AK233361	5	chr14	+	30899583-30911596	30899444-30899583
AK347536	5	chr6	-	59927670-60014088	60014088-60014099
AK234923	5	chr13	-	50297472-50298214	50298214-50298274
AK235318	5	chr13	+	55012204-55015157	55008870-55009132	55009749-55009799	55011834-55012149	55012174-55012204
AK232512	5	chr12	+	4229011-4233540	4228708-4228807
AK347512	5	chr9	-	45496434-45496688	45496688-45498536
AK345838	5	chr7	-	24529377-24529540	24529540-24529802	24529961-24530014	24530050-24530171	24530179-24530274	24530617-24530835	24530848-24531133	24531733-24532046	24532238-24532820	24532822-24533060
AK235125	5	chr9	-	20445232-20453052	20453052-20453056
AK346047	5	chr6	+	10322131-10334000	10322106-10322131
U07180	5	chr2	+	11028723-11030004	11028721-11028723
AK231919	5	chr16	+	19850910-19865337	19840797-19840861	19842388-19842486	19846208-19846300	19846452-19846547	19847111-19847260	19847932-19848008	19850759-19850910
AY609808	5	chr10	-	30595361-30598931	30598931-30598940
AK238024	5	chr18	+	12482791-12484065	12482773-12482791
DQ098953	5	chr13	-	29015814-29016046	29016046-29016098
AK235452	5	chr14	-	12120708-12122120	12122120-12122261
AY609730	5	chr18	+	47467648-47470601	47467647-47467648
AK232551	5	chr7	+	59138138-59175244	59131793-59132243	59133661-59133722	59133751-59134021	59137790-59138098	59138104-59138138
AK349804	5	chr12	+	23992618-23994400	23983072-23983205	23984250-23984726	23990845-23991030	23991928-23992464	23992467-23992618
AK233985	5	chr1	-	191045635-191045863	191045863-191045895	191045907-191046735
AY610233	5	chrX	-	119900623-119901147	119901147-119901167	119901174-119901263
AK349627	5	chr6	-	10516296-10517230	10517230-10517645
AY552751	5	chr8	-	32570892-32573540	32573540-32573721
AK347526	5	chr3	-	33901526-33901903	33901903-33901906
AK232274	5	chr5	-	21967661-21967777	21967777-21967780
AK239621	5	chr7	+	28054982-28057363	28054897-28054982
AK350987	5	chr6	-	35987723-35988022	35988022-35988749	35994134-35994321
AK236149	5	chr10	-	31048186-31050038	31050038-31050048
M84639	5	chr14	-	11455352-11466559	11466559-11466914	11466921-11467083
AF403248	5	chr5	-	49968134-49975772	49975772-49975794
AK233189	5	chr11	-	6394419-6395294	6395294-6395420	6395439-6395528
AK232599	5	chr5	-	76612143-76612255	76612255-76612346	76612364-76612454
AK347019	5	chr7	+	120027424-120028374	120026753-120027424
AK343995	5	chr2	+	124454417-124462119	124454161-124454417
AK346357	5	chr14	+	148497772-148501262	148497747-148497772
AY610090	5	chr2	+	52220837-52226270	52220165-52220215	52220835-52220837
AK350996	5	chr8	-	96598092-96598322	96598322-96598645
AK233881	5	chr6	+	118207812-118215312	118207478-118207754	118207810-118207812
AK232030	5	chr4	+	16058864-16059847	16058847-16058864
AY609855	5	chr7	-	81401607-81410722	81410722-81410786
AY960623	5	chr3	+	52763485-52766114	52763186-52763248	52763252-52763485
DQ845176	5	chr1	-	171644460-171646062	171646062-171646095	171646114-171646209	171646220-171646309	171646477-171646715	171646729-171646818	171647143-171647307	171647477-171647655
AK237756	5	chr18	+	4949595-4950759	4948863-4948940	4949006-4949055	4949116-4949167	4949227-4949281	4949368-4949422	4949489-4949578
AK351232	5	chr14	+	30941024-30948805	30940889-30940939	30940951-30941024
AK345955	5	chr2	+	5482098-5483429	5482077-5482098
AY550064	5	chr13	+	28394252-28394438	28394146-28394252
AK240101	5	chr6	-	46257281-46267502	46267502-46267505
DQ629142	5	chr2	-	51149776-51151201	51151201-51151297
AK343495	5	chr1	-	165183523-165183709	165183709-165184529	165184540-165184832
AK349939	5	chr12	+	49791029-49795422	49790271-49790316
AK346778	5	chr3	+	438580-443383	438572-438580
AK232850	5	chr13	+	26544533-26546768	26544136-26544221	26544454-26544533
AK232031	5	chr6	+	54203147-54213661	54203128-54203147
AK349899	5	chr3	-	6849509-6849715	6849715-6850226	6850256-6850411
AY606803	5	chr5	-	64539064-64549142	64549142-64549273
X64315	5	chr6	-	51290727-51294461	51294461-51294697	51294701-51294879	51294901-51294990	51295085-51295461	51295474-51295665	51295682-51295986	51296646-51296726	51296752-51296841	51296908-51297119	51297128-51297220	51300574-51300664	51300694-51300783	51300785-51300964	51303023-51303119	51308900-51309026	51311103-51311187	51312227-51312329	51316862-51316956	51319720-51319960	51323234-51323420	51323444-51324274	51324292-51324459	51324511-51324611	51324631-51324716	51331708-51331797
AK347111	5	chr6	-	94263911-94275259	94275259-94275502	94275572-94275617
AK234629	5	chr6	-	102466917-102468262	102468262-102468288
AK239554	5	chr14	-	47831382-47831847	47831847-47832276	47832282-47832395	47832402-47832491
AJ867846	5	chr6	-	120267469-120267930	120267930-120267974
AK346396	5	chr8	-	58915619-58935270	58935270-58935428
X07382	5	chr6	-	29417870-29444925	29444925-29444972
DQ784687	5	chr5	+	77082628-77154426	77082602-77082628
AK238789	5	chr3	-	54100757-54114580	54114580-54114581
AK236843	5	chr5	-	20216537-20219227	20219227-20219608	20219612-20219880	20222748-20222869
AK233138	5	chr7	+	27856476-27862549	27856102-27856178	27856203-27856476
AY610490	5	chr13	-	30226601-30230475	30230475-30230476
AF004136	5	chr3	-	42795813-42797047	42797047-42797315	42801401-42801500
EU440334	5	chr7	-	24481054-24481471	24482065-24482177	24482294-24482424
AK347908	5	chr1	-	137015178-137015428	137015428-137015474
AY150038	5	chr4	-	97711351-97711614	97711614-97711621
DQ531717	5	chr13	+	104975979-104979177	104974388-104975255	104975270-104975590	104975956-104975979
AK232567	5	chr2	-	373959-374079	374079-374082
EF208120	5	chr5	+	59721785-59721820	59721577-59721666	59721683-59721785
AK352406	5	chr7	-	131904415-131905549	131905549-131905675
DQ279926	5	chr1	-	288836515-288854647	288854647-288854651	288859709-288859965
AK345769	5	chr6	-	39426293-39426741	39426741-39426753	39426771-39426930	39428940-39428993
AK352194	5	chr5	+	22004774-22007996	22004759-22004774
AK344382	5	chr16	-	16767540-16863472	16863472-16863481
AK233607	5	chr4	+	20355132-20645160	20355051-20355132
M57674	5	chr9	-	37536655-37536785	37536785-37537015
AK233951	5	chr2	-	124315224-124316237	124316237-124316259
AK348877	5	chr3	+	35253087-35253924	35253058-35253087
AK343689	5	chr8	-	87182536-87226781	87226781-87226843	87227733-87227987	87228648-87228764
AB087935	5	chr7	-	83881476-83881978	83881978-83881998
AK350188	5	chr7	+	133131888-133131922	133129955-133130016	133130814-133130961	133131604-133131720
FJ589745	5	chr13	-	20314759-20321320	20321320-20321334	20321365-20321454
AK240147	5	chr7	-	135453006-135454177	135454177-135454756	135454765-135455254
AK236600	5	chr1	-	227407330-227407363	227407363-227407364	227407405-227407491
AK232496	5	chr14	-	48216092-48227062	48227062-48227093
AY610069	5	chr7	+	20512446-20515667	20512396-20512446
FV526331	5	chr9	-	107639153-107639262	107639273-107639384	107639405-107639494
AK344849	5	chr3	-	41202802-41203786	41203786-41203799
AK350933	5	chr4	-	78688497-78690031	78690031-78692082	78696397-78696533	78700420-78700600	78700627-78700716
AK234280	5	chr1	-	203829748-203830694	203830694-203830705
AK237353	5	chr12	-	37603798-37605851	37605851-37606373	37611436-37611594	37618665-37618754	37619762-37619851
AK345601	5	chr2	+	48947197-48947439	48947165-48947197
AY609648	5	chr4	-	101789837-101792195	101792195-101792196
AK236398	5	chr12	-	49579129-49580818	49580818-49580833
AK231735	5	chr8	+	46997823-47003290	46995759-46995848	46995852-46996155	46997421-46997510	46997548-46997637
AK345298	5	chr1	+	265345227-265345339	265344395-265345192
AY609673	5	chrX	+	57271894-57282484	57271878-57271894
AK230534	5	chr7	-	22496391-22497574	22497574-22497587
AK239689	5	chr1	-	238602611-238603572	238607793-238607843	238608129-238608220
X15075	5	chr1	-	45243664-45253241	45253241-45253254
AK232760	5	chr1	-	248319642-248319929	248319929-248320001
AK240480	5	chr2	-	4706155-4707446	4707736-4707815
AK348443	5	chr12	-	3943711-3944956	3944956-3945136	3945881-3945947
AK239104	5	chr12	-	45327328-45330915	45330915-45330927	45331640-45331835	45332120-45332291	45332404-45332497	45333796-45333896	45334030-45334272	45334504-45334698	45334984-45335128	45335563-45335705	45335835-45335961
AK346033	5	chr4	+	92735018-92740063	92735002-92735018
AB529534	5	chr2	-	16938100-16938220	16938220-16938379
AK240605	5	chr4	-	13976497-13978139	13978139-13978156	13978201-13978274
AM040195	5	chr1	-	97569386-97570541	97570541-97570751	97570753-97570943	97572118-97572207
AY610101	5	chr9	+	125541253-125542932	125541241-125541253
AK233324	5	chr1	-	79343544-79343807	79343807-79343830
AK231968	5	chr6	-	56286532-56286796	56286796-56286960	56286975-56287287
AK233317	5	chr13	-	33590358-33593088	33593088-33593096	33594509-33594807	33594817-33594906	33599462-33599633	33602190-33602279	33602294-33602388	33602398-33602552	33606498-33606587	33606597-33606815	33608021-33608144	33608820-33609013
AK345678	5	chr1	-	283272086-283272115	283272115-283272174
FM995253	5	chr5	+	54775899-54776069	54775645-54775694	54775700-54775808	54775871-54775899
AK350870	5	chr2	-	16814456-16832999	16833476-16833589	16833625-16833713
AK232247	5	chr18	+	49251580-49253617	49251570-49251580
DQ530373	5	chr9	+	108945439-108956556	108945320-108945439
AK350978	5	chr14	-	105405019-105406192	105406192-105406587	105406622-105406939
AK231831	5	chr6	-	49705425-49705927	49708829-49709157	49713856-49714097	49714457-49714578	49715543-49715694
AK236727	5	chr3	+	51268873-51278868	51268845-51268873
AY609918	5	chr7	+	125616258-125626326	125616255-125616258
AK232707	5	chrX	-	56756583-56763975	56763975-56764009
AK350436	5	chr6	-	33859786-33860872	33860906-33860962
AK236707	5	chr8	-	47151341-47170880	47171072-47171174
U43164	5	chr13	-	29525168-29526196	29526196-29526199
AK344752	5	chr1	+	37515580-37515701	37515205-37515580
AY512561	5	chr2	+	7839554-7852612	7837472-7837585	7839522-7839554
AJ240060	5	chr9	+	26391550-26391622	26391532-26391550
AK231924	5	chr4	-	111240193-111241213	111241213-111241656	111242868-111243006	111251472-111251562
AY610262	5	chr18	-	7521144-7536299	7536299-7536321
AY225510	5	chr2	-	3914839-3917965	3917965-3917975	3918033-3918092
AK230973	5	chr3	-	113265996-113266145	113266145-113266200
AK238165	5	chr1	-	250109406-250109606	250109606-250109608
GU373679	5	chr11	-	12849745-12883412	12883412-12883431
AK234860	5	chr12	+	3992724-4001865	3989839-3990365	3990573-3990753
AK238355	5	chr2	-	124581779-124587039	124590818-124590983	124595104-124595302	124595822-124595914	124597035-124597247	124598344-124598399
AK237959	5	chr14	-	40271343-40272551	40272551-40272563	40272572-40272974	40273690-40273779	40273812-40273976	40273996-40274077
AK239816	5	chr1	-	9726543-9727772	9727772-9727823	9729002-9729085	9729386-9729503	9730113-9730244	9730444-9730610	9735076-9735173
AK347157	5	chr6	-	118182212-118192640	118192640-118192661
AK236807	5	chr4	+	102016621-102028353	102016603-102016621
AK235378	5	chr3	+	33855580-33856842	33853590-33853679	33853729-33853930	33853933-33854050	33854072-33854156	33854228-33854563	33855126-33855406	33855494-33855580
AY803086	5	chr17	+	42163140-42163443	42156151-42156256	42161071-42161206	42162885-42162974	42162990-42163140
AK350864	5	chr1	-	200298438-200299640	200299640-200299666
AK233723	5	chr2	+	46406473-46409485	46404051-46405270	46405344-46406037	46406066-46406155	46406460-46406473
AY610385	5	chr1	-	254751773-254756120	254756120-254756142
AK345228	5	chr1	-	23884105-23884338	23884338-23884342
AY610365	5	chr3	+	79929587-79931750	79929570-79929587
AK346239	5	chr14	-	110302486-110309744	110309744-110309749	110317915-110317982
AK230796	5	chr12	-	46159155-46160793	46160793-46161462
AK344503	5	chr2	-	117300874-117304003	117304003-117304008
AK237679	5	chr9	-	127180130-127181908	127181908-127182165
AK236038	5	chr12	-	17731367-17733865	17733865-17733870
AF043295	5	chr1	-	135191293-135267797	135267797-135267811
AK233156	5	chr3	-	9382147-9383856	9383856-9383860
DQ372077	5	chr10	+	32445201-32460864	32445054-32445138	32445154-32445201
AK239727	5	chr10	+	31902318-31903565	31891513-31891964	31896522-31896637	31899896-31900009	31900435-31902318
AK352116	5	chr13	+	102912349-102912603	102904056-102904145	102904161-102904322	102906818-102906907	102910656-102911675	102911703-102911820	102911829-102912349
AK231995	5	chr17	-	5815391-5835018	5835018-5835033
AK344323	5	chr6	-	57427095-57435622	57435622-57435950
FM995262	5	chr15	+	99687577-99687843	99686343-99687577
DQ172907	5	chr6	-	37368259-37370044	37370044-37370047
AK233667	5	chr4	-	134100850-134103706	134103706-134103781
AY609770	5	chr6	+	38006293-38019380	38005596-38005719	38005826-38005991	38006132-38006211
HM018602	5	chr2	-	11234277-11234860	11234860-11234997
AK348676	5	chr14	-	50638315-50650534	50650534-50650604	50650628-50650994
AK344866	5	chr7	-	130645944-130647971	130647971-130647983	130647999-130648131
AY610484	5	chr2	-	54166977-54167074	54167074-54167077
AK232020	5	chr2	+	46145800-46147976	46145765-46145800
AK235715	5	chr14	+	31777694-31779433	31775695-31776260	31776281-31776493	31776503-31777694
AK348593	5	chr13	-	131032281-131032408	131032408-131032436
AK235255	5	chr3	+	51765456-51780487	51762156-51762439	51765268-51765363	51765435-51765456
AK232609	5	chr10	+	64450464-64452346	64449712-64450464
EU559627	5	chr7	+	34787373-34791333	34787367-34787373
AK231990	5	chr1	-	156484407-156485987	156485987-156486019	156486021-156486166	156486194-156486334
AK231182	5	chr1	-	219029176-219029422	219029422-219029729
EF688558	5	chr10	-	25254469-25254535	25254535-25254553
AY609895	5	chr4	+	99564027-99574748	99563964-99564027
AY609649	5	chr14	-	29448372-29448411	29448411-29448420	29448422-29448549
DQ499448	5	chr6	+	97025343-97047026	97025230-97025343
AY610108	5	chrX	+	89541552-89546961	89541545-89541552
AY803117	5	chr17	-	50524573-50525939	50525939-50526127
AF347050	5	chr2	-	136743426-136747306	136747306-136747313	136747420-136747492
AK346216	5	chr2	-	53439757-53443237	53443237-53444739	53446578-53446911	53447606-53448198	53449276-53449553	53449725-53449904	53451253-53451409	53451870-53451997	53455324-53455411	53455455-53455896	53455915-53455992	53457392-53457599	53457720-53457817	53457996-53458085	53458089-53459712	53459946-53460035	53460063-53460236	53460333-53460873	53461010-53461247	53461268-53461502	53461509-53461605	53462441-53462521	53463397-53463925	53464212-53464474	53464574-53464837	53464924-53465068	53465684-53466236
AK347602	5	chr2	+	67447623-67450023	67447544-67447593
AY609842	5	chr1	-	10597894-10647932	10647932-10647947
AK349052	5	chr2	-	101192821-101193407	101193407-101193540
AK240090	5	chr7	+	37216122-37217302	37187607-37187726	37192459-37192671	37193125-37193342	37201136-37201186	37201238-37201397	37201517-37201661	37203760-37203890	37207655-37207778	37211620-37214373	37214403-37216122
AK345281	5	chr4	+	97957315-97968450	97957256-97957313
AK231800	5	chr13	+	27354938-27358368	27345913-27345962	27354434-27354594	27354688-27354771	27354935-27354938
AK345366	5	chr16	+	30237336-30238468	30236718-30236807	30236831-30236932	30236942-30237336
AY610434	5	chr14	+	57317698-57329463	57317620-57317698
AK351795	5	chr7	+	10589590-10590895	10587560-10587646	10589513-10589590
AF144398	5	chr9	-	86985321-86985418	86985418-86985456	86988251-86988435	86988444-86988559	86988580-86988909
GQ231318	5	chr1	-	247028263-247029570	247033213-247033360	247033543-247033718	247034801-247035018	247035035-247035124	247035503-247035637	247036108-247036242
FJ860901	5	chr15	+	130137090-130165392	130132877-130133067	130133440-130133653	130136677-130136769	130136823-130137090
AK344497	5	chr16	-	29397429-29397830	29397830-29397834
AK237954	5	chr10	-	18473695-18473911	18473911-18473963	18473987-18474076
AK232936	5	chr15	-	113821916-113824343	113824343-113825091	113825108-113825564
AK239969	5	chr3	+	42080238-42081870	42069540-42069677	42078509-42078675	42079423-42079619	42079633-42080238
AF330202	5	chr1	-	81719110-81719174	81719174-81719216	81721214-81721279
AY550075	5	chr11	-	44116966-44117317	44117317-44117321
AK347477	5	chr10	-	48289382-48290416	48297496-48297706
AK235951	5	chr15	+	85715477-85739178	85715455-85715477
AK343577	5	chr12	+	12672491-12674679	12672356-12672491
AY610483	5	chr4	+	40835543-40838146	40835415-40835542
AY610413	5	chr1	-	170190422-170201922	170201922-170201999
EU725862	5	chr16	-	57750311-57765637	57767909-57768062
AK233455	5	chr5	+	59143797-59171727	59126648-59126892	59129335-59129519	59130662-59130941	59131023-59131376	59131398-59131513	59131524-59131706	59131765-59131819	59134180-59134260	59134266-59134380	59134383-59134635	59135061-59135162	59135169-59135258	59136761-59136924	59137647-59137844	59137952-59138082	59138108-59138193	59140128-59140297	59141419-59141647	59141896-59141960
AK347140	5	chr2	-	128952188-128954048	128954048-128954938
AY610392	5	chr2	-	8382833-8394642	8394642-8394651	8394970-8395241
AK343832	5	chr14	-	48603494-48606132	48606132-48606574	48606576-48606729
AK232353	5	chr12	-	45422532-45426434	45426458-45426547	45426908-45427139	45427258-45427409	45427864-45428076
AK348502	5	chr2	-	36454344-36454411	36455971-36456129
AK234615	5	chr2	-	69760502-69763938	69763938-69764172	69764177-69764282	69764298-69764437	69764459-69764567	69767005-69767115	69773823-69773970	69775025-69775137	69777171-69777293	69777322-69777413	69779533-69779622	69782982-69783076	69783099-69783177
AK344723	5	chr16	-	38048593-38048847	38048847-38049391	38049409-38050174	38050188-38050277	38051204-38051411	38052263-38052344	38052367-38052467
AB032169	5	chr7	-	29509212-29513632	29513632-29513648
EU430746	5	chr1	-	188937627-188980123	188980123-188980388	188980413-188980500
AK233616	5	chr7	+	79579399-79582799	79577066-79579399
AK233818	5	chr14	-	51323347-51325296	51325296-51325304
AK350083	5	chr12	+	22664976-22667645	22664961-22664976
AK240252	5	chr6	-	250265-250439	250439-250593
AY550059	5	chr13	-	116349810-116350630	116350630-116350822	116350844-116350933
AY523565	5	chr6	-	105914102-105923562	105923562-105923610
AK237330	5	chr12	-	42673762-42683663	42683663-42683676
AK237098	5	chr3	-	33388662-33390156	33390156-33390233
AK343715	5	chr14	+	76931201-76931731	76922218-76922477	76922524-76922676	76922721-76923001	76923053-76923142	76923595-76923697	76924205-76925306	76925318-76925414	76925555-76925796	76927245-76927334	76927363-76927640	76927933-76928632	76928693-76931201
EU421730	5	chr14	-	85561696-85565193	85566488-85566572	85566601-85567053
AK234495	5	chr6	-	71068657-71070139	71070139-71071729	71071996-71072106	71072141-71072230	71072569-71073010	71073033-71073176	71073189-71073412	71073969-71074058	71074107-71074208	71074214-71074326	71075016-71075581	71076360-71076786	71076788-71077134
AK236876	5	chr7	-	35262639-35274212	35274212-35274214
AK233405	5	chr14	+	10839965-10841518	10830336-10831642	10837875-10838129	10838134-10839683
AK238655	5	chr8	-	71105572-71107751	71107751-71107817	71107822-71108192	71108212-71108291
FV526087	5	chr12	+	34201565-34201656	34201484-34201565
EF486324	5	chr9	-	122024311-122062744	122062744-122062776
AK234376	5	chr6	-	30574746-30575941	30575941-30576140	30576156-30576257	30576270-30576352
AK346704	5	chr16	+	65681058-65685009	65678308-65678568	65680221-65680350	65680991-65681058
AK232639	5	chr3	+	109172645-109174495	109165510-109170726	109170729-109171042	109171044-109172645
AK238770	5	chr13	-	55258010-55266375	55266375-55266431	55266441-55266564	55266584-55266673
AK346450	5	chr7	+	33702043-33707502	33645590-33645706	33645885-33645994	33647891-33648112	33652007-33652211	33653539-33653757	33654567-33654796	33656443-33656552	33656699-33656803	33659031-33659140	33661148-33661326	33662042-33662203	33665658-33665861	33666201-33666339	33668541-33668806	33670126-33670348	33670385-33670562	33670746-33670958	33673196-33673322	33676106-33676278	33677881-33677989	33677991-33678044	33681080-33681277	33681772-33681903	33684913-33685002	33685022-33685116	33685132-33685248	33685253-33685369	33685428-33685539	33685547-33685714	33686660-33686718	33686758-33687014	33689528-33689762	33691527-33691693	33693023-33693187	33693219-33693267	33694626-33694821	33695003-33695079	33698908-33699050	33699068-33699157	33701142-33701361	33701609-33701698	33701700-33702043
EU282347	5	chr7	+	27740742-27744822	27740042-27740135
AB529461	5	chr8	-	96314890-96314980	96314980-96315307
AK346625	5	chr4	-	100267811-100268138	100268138-100268141
AK234625	5	chr13	-	59785905-59790033	59790033-59790150	59790431-59790635	59791918-59792081	59793476-59793638	59793904-59794015	59796272-59796394	59797623-59797706
EF527255	5	chr13	-	104164595-104167558	104167558-104167701	104168713-104168902
AK346644	5	chr18	-	7539621-7540020	7544090-7544136	7546120-7546186
AK347580	5	chr3	-	28790540-28792162	28792162-28792401	28792407-28792889	28792902-28793430	28793449-28793726
AY421755	5	chr3	-	33859800-33860556	33860556-33861406	33861710-33862099	33862105-33862173
AK351997	5	chr13	-	104705833-104708018	104708018-104708020
AK235164	5	chr6	+	119897994-119899359	119897651-119897982	119897984-119897994
AY550929	5	chr7	-	96824010-96830786	96830786-96830873	96830893-96830990	96833418-96833601	96834421-96834534	96836379-96836468	96836492-96836583	96836614-96836801	96836818-96836996	96837020-96837161	96837187-96837261	96839379-96839478	96839487-96839871	96839873-96840394	96840412-96840511	96840537-96840652	96840655-96840769	96842199-96842347	96842752-96842845	96842849-96843039	96845357-96845459	96848589-96848665	96848734-96848912	96849535-96849585	96851400-96851542	96852465-96852641	96852812-96852920	96853651-96853784	96858141-96858313	96859771-96859899	96862845-96862947	96863034-96863276	96864130-96864219	96864250-96864468	96865294-96865353
U36916	5	chr12	-	37458344-37458446	37458446-37458450
AK230582	5	chr13	+	83567311-83569307	83567113-83567203	83567213-83567311
AK234861	5	chr12	-	42653710-42663579	42663579-42663630	42664071-42664217
GU396090	5	chr5	+	50007771-50007881	50007680-50007771
AK236188	5	chr12	-	23994986-24002318	24002318-24002376	24002968-24003129
AK234950	5	chr1	-	294158771-294162147	294162147-294162156
AK346059	5	chr1	-	137056315-137060689	137060689-137060703	137060760-137060851	137060880-137060969
AB527055	5	chr15	+	43198020-43198601	43197921-43198010	43198019-43198020
U89949	5	chr9	-	6306946-6308208	6308208-6308473	6308495-6308632
AK349158	5	chr7	+	45765239-45771905	45758967-45759059	45763095-45763166
AK239638	5	chr15	+	131894089-131902084	131892389-131892498	131892843-131892996	131894072-131894089
EF091889	5	chr9	-	128459150-128459240	128459240-128459261
AY093443	5	chr3	-	20596406-20596879	20596879-20597372
AK235027	5	chr14	+	79796685-79801477	79793262-79793371	79793604-79793702	79795376-79795516	79795548-79795637	79795661-79795924	79795937-79796127	79796236-79796430	79796477-79796521	79796627-79796685
AK346407	5	chr12	-	10664948-10676900	10676900-10676929
AK344790	5	chr14	+	52717560-52717814	52712478-52712551	52715243-52715404	52715741-52715848	52717296-52717560
AK235982	5	chr16	+	40971588-40971690	40971587-40971588
DQ450680	5	chr8	-	1483623-1483724	1483724-1483776	1489403-1489603
AK234178	5	chr11	+	15080016-15081587	15079673-15080016
AK230514	5	chr13	+	18910389-18912492	18908256-18908353	18908365-18908481	18908515-18908583	18909481-18909591	18909967-18910121	18910175-18910264	18910299-18910389
AK237392	5	chr2	+	13157605-13159067	13151217-13151524	13151542-13151631	13152298-13152486	13154191-13154340	13155062-13155311	13155338-13155428
AK235104	5	chr9	+	20879908-20881849	20878942-20879908
AK347002	5	chr4	-	107735654-107736646	107736646-107736755
AK232526	5	chr18	-	5991476-5997012	5997012-5997039
AK236863	5	chr8	-	102677434-102679306	102679306-102679734
AK237699	5	chr6	+	57849597-57850833	57845512-57845563	57846183-57846279	57847796-57847900	57847916-57848023	57848942-57849332	57849342-57849486	57849515-57849597
AY609425	5	chr16	+	57826472-57835233	57826230-57826281	57826333-57826445
AK233472	5	chr13	+	2329947-2330649	2328281-2329947
GQ415067	5	chr1	-	210148387-210148572	210151206-210151262
AK344964	5	chr16	+	51219890-51221925	51210024-51210113	51211493-51211571	51219815-51219890
AK232640	5	chr3	-	22914178-22924098	22924098-22924102	22924104-22924806	22924848-22924977	22924988-22925298
AY610327	5	chr14	+	118908288-118919404	118908282-118908288
AK232926	5	chr1	-	120433902-120434160	120434160-120434180	120434202-120434291
AK231062	5	chr4	-	92750929-92754853	92754853-92754875
AK231665	5	chr12	-	46162892-46182512	46182512-46182664	46183566-46183643
FM995261	5	chr14	+	91781906-91782186	91780958-91781047	91781064-91781163	91781181-91781282	91781301-91781906
AK352101	5	chr1	-	1039479-1040920	1040920-1041394
AK238420	5	chr4	+	98722226-98725306	98722167-98722226
AK230540	5	chr4	+	102368205-102393266	102368182-102368205
AK352433	5	chr10	-	50567376-50567430	50567430-50567462
AB053605	5	chr18	+	48651908-48654870	48650370-48650459	48651306-48651908
AK351850	5	chr16	-	72597446-72598627	72598627-72598655	72598662-72598837	72598844-72599130
AK345902	5	chr1	+	283354897-283361025	283354879-283354897
AK236477	5	chr17	+	26656864-26661030	26654684-26654773	26655028-26655092	26655174-26655222	26655318-26655414	26655839-26655900	26655936-26656022	26656439-26656542
AY368622	5	chr16	-	69409947-69412237	69416989-69417094
AK344590	5	chr1	-	109648413-109726606	109726606-109726610
AK352311	5	chr1	-	132469450-132469495	132469495-132469503	132469521-132469621
AK233375	5	chr6	-	37964088-37966213	37966213-37966252
AK343276	5	chr12	+	3916341-3924472	3916319-3916341
AK344476	5	chr16	+	24814304-24824301	24813948-24814304
AK239106	5	chr14	+	51653242-51654668	51651414-51651663	51651673-51653242
AF201723	5	chr12	+	24667642-24669934	24667514-24667642
AK346560	5	chr1	-	145986576-145987620	145987620-145987702	145987726-145987815
AF188614	5	chrX	+	92233318-92233622	92233212-92233301
AY609866	5	chr2	+	56291428-56296998	56291406-56291428
AF033020	5	chr6	+	14596527-14596646	14593805-14593854	14596225-14596527
AK234498	5	chr7	+	59082922-59086989	59082024-59082110	59082324-59082462	59082845-59082922
M29507	5	chr13	+	29604738-29607824	29598723-29598951	29600155-29600320	29602613-29602702	29602717-29604510	29604520-29604738
AK349202	5	chr6	+	36578973-36581301	36567011-36567100	36567138-36567205	36569026-36569115	36575716-36575805	36575846-36575985	36576795-36578973
J05224	5	chr5	-	3556756-3582373	3582373-3582374
AK231445	5	chr1	+	192946820-192947604	192945847-192946273	192946304-192946475	192946493-192946621	192946623-192946776	192946786-192946820
AJ271330	5	chr9	-	116510683-116516482	116516482-116516515
AK349765	5	chr10	+	41796040-41801417	41795554-41796040
AK237782	5	chr1	-	32445888-32446128	32446128-32446307
AK346060	5	chr1	-	133834177-133835376	133835376-133835445	133835469-133835522
AK237861	5	chr14	+	148480890-148492801	148480884-148480890
GU250734	5	chr2	-	7869175-7917927	7917927-7918112	7920793-7921107	7921129-7921270	7921961-7922381	7922386-7922484	7922686-7922843	7922850-7922944
AK346340	5	chr4	+	82894632-82895303	82894259-82894632
AK231923	5	chr7	-	38903241-38904082	38904082-38904211	38904215-38904335
AF285444	5	chr6	+	30464394-30465907	30460633-30460795	30461350-30461406	30461604-30461652	30464381-30464394
AK345629	5	chr4	-	82621983-82622173	82622173-82622337
AK350284	5	chr7	-	34806521-34807731	34807731-34807987	34807991-34808109	34808134-34808223
AK350520	5	chr10	+	21980099-21981233	21976821-21976973
AK233492	5	chr5	-	21169339-21169673	21169673-21169680	21169698-21169926
AK231998	5	chr7	-	34127469-34128911	34128911-34128961
AK237317	5	chr7	+	63247773-63248901	63247767-63247773
AY609876	5	chr7	+	34061063-34062303	34060923-34061012
AK234272	5	chr13	-	32993713-33013712	33013712-33013761
AK234837	5	chr3	-	48734197-48738661	48738661-48738808	48738867-48739769
AK239079	5	chr14	-	56073305-56074868	56074868-56077716	56077730-56078378	56080818-56080989	56081040-56081129	56081160-56081249	56081368-56081416	56081697-56082535	56083191-56083706	56084122-56084379	56085926-56086127	56087100-56087588	56087594-56087699	56088404-56088943	56095330-56095490	56096187-56096297	56097187-56097240	56097852-56097993	56098003-56098534
AK344772	5	chr1	-	170663091-170663562	170663562-170663563
AY609966	5	chr5	-	84135635-84135803	84135803-84135884	84135894-84135983
AK233638	5	chr14	-	34755836-34762082	34762082-34762101
AK345619	5	chr6	-	113597499-113599760	113599760-113599886
AK349360	5	chr4	+	103102462-103102580	103102273-103102393	103102417-103102462
AK349861	5	chr1	-	266286294-266288437	266288437-266288888
AK233411	5	chr3	-	16633669-16636736	16636736-16636807
AK235005	5	chr1	-	117373025-117377730	117377730-117377750
AK232798	5	chr1	-	190994083-191012617	191012617-191012761
AK233484	5	chr1	+	294237045-294238512	294236931-294237045
AK343922	5	chr8	-	75696489-75698323	75698323-75698373
DQ917642	5	chr10	-	1750381-1753424	1762469-1762578
U87622	5	chr1	-	265325401-265327677	265327677-265327863	265327879-265328370	265328385-265329288
AF396456	5	chr15	-	43913670-43919760	43924893-43925065	43928719-43928978	43929079-43929359
AY820763	5	chr17	+	41621588-41621830	41621158-41621588
AY553928	5	chr18	-	15657798-15681873	15681873-15681967	15684123-15684240	15685157-15685281
AK233132	5	chr6	+	41457540-41459499	41457526-41457540
AY609580	5	chr11	+	17745031-17766603	17745015-17745031
AK343403	5	chr13	+	29238259-29244492	29237027-29237075	29237161-29238259
AK235128	5	chr10	-	16114970-16116363	16116390-16116677
DQ917646	5	chr4	-	98746144-98751313	98751313-98751423
AK345400	5	chr12	-	17829054-17829921	17829921-17830428	17830449-17830575	17830591-17830680	17831278-17831397	17831429-17831520	17831531-17831635	17831675-17831943	17833353-17833423	17833633-17833780	17835100-17835237
AK233823	5	chr10	+	17028046-17031556	17024171-17024376	17024379-17025393	17026601-17026704	17027106-17027203	17027915-17028046
AY610196	5	chr6	-	110592082-110592465	110592465-110593041	110593053-110593206	110593224-110593488	110593529-110593618
AK345293	5	chr13	+	142915671-142916536	142910799-142911041	142912519-142912594	142912618-142912726	142912736-142913196	142914287-142915671
AK233402	5	chr2	-	53992342-54005262	54005262-54006210
AK237777	5	chr10	-	19394128-19395770	19396082-19398918
AK236991	5	chr1	-	276104994-276126026	276126026-276126033
AK348042	5	chr13	-	57938304-57939142	57939142-57939194
AK235279	5	chr5	-	4327820-4329743	4329743-4329796
AY850172	5	chr8	-	86855318-86869132	86869132-86869698
AY610282	5	chr7	-	54854536-54854793	54854793-54854796	54855514-54855572	54855619-54855793
AY610486	5	chr3	+	111558149-111563455	111557636-111557703	111557734-111558149
AF069645	5	chr1	-	117391883-117394602	117398059-117398166
AK235018	5	chr2	+	3111389-3113061	3111388-3111389
EF619477	5	chrX	-	58373888-58374926	58374926-58375338	58376328-58376461	58376844-58377177	58377531-58377742	58379875-58380016
AY610229	5	chr13	+	101250126-101250497	101249958-101250126
AY610481	5	chrX	+	81970684-81971277	81970526-81970615	81970643-81970684
AY609927	5	chr14	-	31242731-31243061	31243061-31243065
AK235190	5	chr14	+	6426438-6442047	6422267-6422406	6422503-6422689	6424566-6424693	6425817-6425980	6426344-6426438
AK238474	5	chr14	+	40375157-40376868	40374825-40375157
AK240107	5	chr13	-	25656157-25657489	25657489-25657948	25657973-25658352	25658451-25658521
AK344117	5	chr1	-	250234465-250234704	250234704-250234828	250234837-250234926
AK233899	5	chr4	-	21884675-21890824	21890824-21890843
AK232101	5	chr15	-	129696300-129696490	129696490-129696504
AK347666	5	chr1	-	174667625-174667832	174667832-174667947	174667961-174668225
AK348813	5	chr7	+	70579518-70579825	70579156-70579518
AK345945	5	chr1	-	241916791-241916908	241916908-241916924	241916961-241917050
AK344004	5	chrX	-	9466298-9478978	9478978-9478980
AK235434	5	chr13	-	20291357-20294024	20294024-20294026
AK233435	5	chr10	-	26704924-26705226	26705226-26705239
U90884	5	chr4	+	105599659-105599766	105599334-105599399	105599407-105599659
AK349988	5	chr12	+	49303831-49304845	49303750-49303822
AK233291	5	chr6	+	110258307-110299276	110258258-110258307
DQ437857	5	chr3	-	42852557-42853066	42853066-42853132
AK233248	5	chr13	-	28704036-28704637	28704637-28704639
AK351996	5	chr9	-	55388864-55390473	55390473-55390634	55390655-55390744
AK240450	5	chr17	-	31466645-31469566	31469566-31469604	31470581-31470684	31470688-31470733
AK236113	5	chr13	-	103016991-103017117	103017117-103017304	103017317-103017835	103017855-103018110
AK350521	5	chr9	+	21138821-21139006	21138810-21138821
AK347147	5	chr2	-	46591522-46594539	46594539-46594548
EU122439	5	chr6	+	29956720-29957203	29956709-29956720
AK346287	5	chr14	+	78981467-78984024	78981466-78981467
AK343829	5	chr6	-	72715205-72715787	72715787-72715943
AK235451	5	chr14	+	6864089-6866842	6854118-6854199	6854431-6854520	6854688-6854792	6854996-6855092	6859111-6859659	6861006-6861099	6861117-6861504	6861612-6861706	6861710-6861805	6861820-6862215	6862376-6862772	6862779-6863047	6863189-6864089
AK231347	5	chr3	+	36447030-36451005	36446891-36447030
DQ403143	5	chr5	-	20593730-20595999	20595999-20596080
AK232843	5	chr5	-	14626924-14630598	14630598-14630600
AY609613	5	chr12	-	34060334-34061503	34069290-34069365	34069391-34069480
AK237191	5	chr13	+	23741716-23743312	23739213-23739332	23741663-23741716
AK232812	5	chr4	+	135577197-135579828	135574665-135574814	135576868-135577197
AK348020	5	chr15	-	77939576-77941987	77941987-77941999
AK233216	5	chr11	-	524574-525857	525857-525887
AY610077	5	chr7	+	27729745-27732258	27728662-27729159	27729171-27729282	27729285-27729745
AK235557	5	chr2	-	6226803-6228197	6228197-6228459	6228461-6228550
EF625358	5	chr15	-	44229864-44231822	44231822-44232191	44232202-44232420	44232424-44233002	44233037-44233393
DQ530366	5	chr9	-	8043495-8043655	8043655-8043689
AK232165	5	chr15	-	45225961-45226077	45233676-45233731	45236651-45236740	45239436-45239497
AY609807	5	chrX	-	122545976-122546288	122546288-122546292
AY609723	5	chr4	+	43617613-43643850	43617609-43617613
AK350510	5	chr1	+	267713247-267714025	267713138-267713247
AK232415	5	chr1	+	170074243-170093683	170074199-170074243
AK230801	5	chr13	-	62002333-62002449	62009416-62009504	62009542-62009631	62009725-62009779
AK232844	5	chr1	-	169285277-169289272	169289272-169289605	169290711-169290779
AJ293890	5	chr7	-	124550527-124556762	124556762-124556859
AK232421	5	chr13	-	27459303-27461847	27461847-27461861
DQ174245	5	chrX	+	11367942-11368247	11367927-11367942
AK238317	5	chrX	+	104523365-104524473	104519456-104519549	104520604-104520710	104521107-104521250	104523311-104523365
AK237525	5	chr18	+	38057252-38068717	38054367-38054528	38055569-38055671	38057210-38057252
AK346365	5	chr2	+	52398125-52414675	52398112-52398125
AK232542	5	chr7	+	81323836-81326718	81321786-81321875	81322704-81322793	81322813-81323062	81323437-81323594	81323780-81323836
EU127892	5	chr2	-	139843032-139858624	139858624-139858631
AK238850	5	chr12	-	4409811-4411765	4411765-4412094	4412099-4412192
EU693017	5	chr15	+	99677087-99677563	99670347-99670422	99673335-99673508
AK239883	5	chr4	+	135903806-135908616	135903730-135903806
AK231969	5	chr3	+	36846133-36852218	36846126-36846133
EU258760	5	chrX	+	123751043-123759929	123747325-123747449	123751020-123751043
EU743945	5	chr4	-	85732099-85735404	85735404-85735426
AK343860	5	chr14	+	106138302-106149272	106138236-106138302
AK350315	5	chr10	-	54014490-54259727	54259727-54259805
AK232744	5	chr6	+	10789657-10794379	10789507-10789657
DQ917639	5	chr9	-	5657425-5657683	5657683-5657734
AK237470	5	chr7	-	27732846-27734280	27734280-27734291
AK350533	5	chr3	+	5311936-5312275	5311691-5311788	5311799-5311936
AK240542	5	chr12	-	21937997-21938854	21938854-21938908	21938917-21940209
AK351959	5	chr6	-	42800941-42811029	42811029-42811035
AK348176	5	chr1	-	187870823-187872680	187872680-187872715
AK349766	5	chr8	-	62869625-62917936	62917936-62917939
AK236816	5	chr1	+	60891335-60891599	60891215-60891335
AK238070	5	chr1	-	236880302-236880336	236880336-236880354
AY803116	5	chr17	-	41167246-41168191	41168191-41169006	41169008-41169453	41169524-41170410	41172278-41172483	41172490-41172579	41177474-41177553	41178099-41178306	41181968-41182034	41184028-41184170	41185768-41185926	41186629-41186758	41188736-41188792	41188887-41188952	41191444-41191883	41191896-41192248	41192765-41192908	41192921-41193074	41193088-41193236	41193260-41193360	41193371-41193468	41193470-41193756	41196138-41196989
AK350189	5	chr1	-	83523376-83523410	83523410-83523562	83525385-83525502
AK345438	5	chr13	-	29159427-29159681	29159681-29160088	29160302-29160377
AJ311717	5	chr12	-	37243650-37244971	37244971-37245190	37245204-37245542
AK239139	5	chr3	+	37654316-37655513	37654058-37654112	37654173-37654316
AK343367	5	chr7	-	93858333-93859954	93859954-93860309	93860320-93860807	93860828-93861327
AK349727	5	chr18	-	19059553-19059979	19059979-19060203	19060208-19060352
AB117610	5	chr6	-	248611-248990	248990-249602
AK236329	5	chr4	-	52146607-52148771	52148771-52149792	52150084-52154303	52155465-52155539	52155675-52155764	52155805-52155894	52155922-52156049	52158433-52158536	52162766-52162887	52163484-52163659	52163663-52163839	52169169-52169369	52172933-52173027	52173035-52174461	52174494-52174650	52174686-52174745
FM995252	5	chr4	-	113082431-113082503	113082503-113082570	113085629-113085752	113091182-113091332	113093016-113093159	113094159-113094218	113096161-113096235	113096285-113096410
AK239144	5	chr15	+	43718669-43737819	43718522-43718611	43718653-43718669
AK344829	5	chr3	+	4262587-4262842	4262574-4262587
AB251342	5	chr2	-	138451070-138453528	138453528-138453605
AY609875	5	chr2	+	68901792-68915558	68892387-68892513	68892536-68892646	68895554-68895716	68900240-68900492	68900732-68901158	68901201-68901774
AK232522	5	chr3	-	22971968-22999940	22999940-22999951
AK230925	5	chr8	-	65247577-65274805	65274805-65274808
AK233247	5	chr1	+	117543458-117544216	117543037-117543458
AY609565	5	chr4	-	96990453-96990825	96990825-96990829	96990858-96991149	96993652-96993706	96993714-96993820	96993882-96993936	96995832-96996065	96996072-96996161	96997911-96997993
AK236931	5	chr11	-	50367680-50401083	50401083-50401170	50402281-50402394	50406335-50406472	50406837-50407012	50407428-50407669	50408419-50408544	50408546-50408671	50411228-50411448	50412285-50412378	50415991-50416109
AY039112	5	chr1	-	33426753-33437104	33437311-33437365
AK237801	5	chr1	+	154987551-154988965	154985374-154985813	154985817-154987551
AK235497	5	chr1	+	156322018-156322984	156321868-156322018
AK239225	5	chr3	-	26077671-26089471	26089471-26089495
AK230881	5	chr13	-	135178599-135195977	135195977-135195984
EU669821	5	chr15	-	17958284-18171477	18171477-18171479
EU282340	5	chr7	-	27616946-27627106	27627729-27627818
AK237772	5	chr2	-	25240968-25256805	25256805-25256824	25258086-25258377	25261068-25261155	25261241-25261481	25266587-25266674
AK233339	5	chr1	+	155496940-155498447	155495931-155496022	155496036-155496154	155496168-155496940
AK344700	5	chr8	-	113013815-113013949	113013949-113013952
FJ869121	5	chr17	+	53741650-53741982	53741388-53741650
AY609841	5	chr6	-	120933985-120934014	120934737-120934788	120937732-120937959	120940861-120940953
AK234305	5	chr7	+	43861796-43870958	43861768-43861796
AY803118	5	chr17	-	37820578-37821467	37821467-37821574
AK237550	5	chr14	-	79837622-79839229	79839229-79839266
FM995264	5	chr2	+	125760072-125760202	125759967-125760056
AK232116	5	chr8	-	27712176-27712735	27712735-27713738
AK233240	5	chr5	+	20979493-20981509	20979490-20979493
DQ120776	5	chr12	-	20081957-20082025	20082025-20082074	20082097-20082429
AK347691	5	chr2	-	55934221-55938511	55938511-55938530
AK344729	5	chr6	-	22094332-22094456	22094456-22094906
GU373668	5	chrX	-	108803096-108813093	108813093-108813186
AY610322	5	chr3	+	6903546-6904393	6903529-6903546
AK240179	5	chr6	-	251450-251502	251502-252104
AK346481	5	chr1	-	117434590-117479204	117482397-117482496
AK231779	5	chr1	-	249731048-249735178	249735178-249735205
AK231639	5	chr6	-	7258731-7270579	7270579-7270607
AK344521	5	chr2	-	87737526-87743232	87743232-87743243	87743256-87743345	87743581-87743851	87744185-87744375	87744388-87744477	87745294-87745444	87747351-87747443	87747464-87747555	87751352-87751731	87751735-87751828
AK348976	5	chr1	+	249922834-249938453	249919970-249920034
AK237590	5	chr7	-	43596183-43602057	43602057-43602059
AK352331	5	chr7	+	12003614-12003868	12000131-12000225	12003403-12003614
AK239681	5	chr1	-	57013667-57025712	57027348-57027483
AK231106	5	chr14	+	75358747-75389098	75358736-75358747
AK233276	5	chr8	-	64024338-64024621	64024621-64025014	64025016-64025743	64025745-64027062	64027064-64027248	64027250-64027709	64027711-64028764	64030476-64031234
AY609496	5	chr2	-	8422273-8426605	8426605-8426647	8426672-8426862
AK346417	5	chr1	-	132484448-132484612	132484612-132484626
AK349110	5	chr2	+	91116592-91116846	91114678-91114796
AK343564	5	chrX	+	12772013-12773679	12770991-12771776	12771803-12772013
AY610465	5	chr1	-	175035821-175037984	175037984-175037991
AK236874	5	chr14	+	61501678-61504569	61493076-61493199	61498950-61499362	61501653-61501678
AK239601	5	chr7	-	105007807-105008339	105008339-105008378
AY349424	5	chr6	+	55587559-55589474	55586477-55586566	55587557-55587559
AK346191	5	chr9	+	100551873-100557441	100539903-100540209	100540389-100540805	100542627-100542804	100545360-100545495	100545687-100545896	100548269-100548393	100548991-100549196
AJ307006	5	chr4	-	102518118-102522949	102522949-102522956
AK236214	5	chr14	+	57228335-57228490	57218853-57218942	57223075-57223114	57226690-57226766
AK232211	5	chr2	+	49355941-49364461	49340544-49340730	49340827-49341350	49341536-49341845	49346759-49346915	49346999-49347116	49352128-49352264	49353484-49353578	49355772-49355861	49355868-49355941
AK349816	5	chr5	+	60187023-60187340	60186824-60186925	60186951-60187023
AK347380	5	chr4	+	113289676-113301717	113289617-113289676
AK233694	5	chr14	+	118359011-118361593	118351778-118351887	118352245-118352319	118352398-118352522	118352712-118352789	118352937-118353031	118353312-118353439	118355941-118356209	118356245-118356334	118356357-118356878	118356896-118357214	118357328-118357602	118358645-118358801	118358928-118359011
AK343768	5	chr6	-	70730530-70736645	70736645-70736697
AK344774	5	chr8	-	2352073-2352326	2352326-2352329
AK344801	5	chr1	-	278603859-278603979	278603979-278604389
X53685	5	chr1	-	267724934-267739284	267739284-267739664	267739709-267739979	267742151-267742254	267742260-267742356
AF420022	5	chr1	-	247496813-247498253	247498253-247498293	247501186-247501318	247501738-247501957
AK235137	5	chr1	+	283677916-283683472	283676805-283676856	283677357-283677571	283677915-283677916
AY610265	5	chr13	+	21979551-21983010	21979542-21979551
AK233531	5	chr2	+	94319802-94320130	94319427-94319635	94319690-94319736
AK231832	5	chr16	-	25279090-25280204	25280204-25280208
AF050176	5	chr1	-	124590461-124590726	124590726-124591201	124592416-124592623	124592645-124592792	124592815-124593144	124598963-124599289	124601922-124602063	124602929-124603034
AK344921	5	chr18	-	40937708-40941292	40941292-40941326
AK237467	5	chr13	-	92391751-92394350	92394350-92394820	92396172-92396303
AK232372	5	chr5	-	473253-492451	492451-492564	493864-494001	494665-494775	495975-496039	499255-499432	501880-502019	510001-510113
AK347052	5	chr10	+	30537652-30538762	30537620-30537652
AK234788	5	chrX	+	72212287-72351722	72212222-72212287
AK347128	5	chr13	-	93211230-93211310	93211310-93211528
AK232603	5	chr2	-	51092185-51095299	51095299-51095313
AK239405	5	chr2	+	95905-114388	95897-95905
AK231184	5	chr7	+	54084681-54110339	54084665-54084681
AK347224	5	chr1	+	274970264-274974101	274963325-274963470	274966107-274966204	274968081-274968271	274968865-274969071	274969082-274969190	274969207-274969298	274970245-274970264
AK343784	5	chr7	+	7736037-7763697	7735998-7736037
AK347507	5	chr2	-	5499706-5503999	5503999-5504010
AK240030	5	chr14	-	33237085-33238160	33238160-33238413
AK233451	5	chr5	-	21774711-21775217	21775217-21775351	21775366-21775458
AK345913	5	chr7	+	82462034-82469416	82462022-82462034
AK349931	5	chrX	-	61205507-61206774	61206774-61206791	61206798-61206887
AK236094	5	chr1	+	200440421-200449716	200440414-200440421
AK350015	5	chr2	-	130309678-130309736	130311389-130311479
AY803097	5	chr17	-	25363667-25364393	25364393-25364489
AY550072	5	chr2	-	127890820-127892234	127892693-127892826	127894069-127894172	127894263-127894431	127895396-127895485
AK233444	5	chr10	+	13954899-13974572	13954751-13954840	13954865-13954899
AK234975	5	chrX	-	15362725-15365828	15365828-15366502
AK343486	5	chr9	+	37540186-37541756	37540004-37540186
AY609550	5	chr8	-	64043982-64050372	64050372-64050847
AY010068	5	chr6	-	60811205-60813755	60813755-60813870
AY610353	5	chr2	-	4296643-4299308	4299308-4299343
AK238006	5	chr10	-	31677451-31692847	31692847-31693068	31697215-31697291
AK346812	5	chr10	+	30554482-30557010	30554370-30554482
AF164576	5	chr14	+	101464157-101467866	101463090-101463202	101464148-101464157
AK239956	5	chrX	+	104633360-104638922	104622492-104622559	104624150-104624289	104624594-104624743	104629335-104629461	104629555-104629661	104630179-104630298	104630377-104630567	104630605-104630694	104630929-104631312	104633359-104633360
AK351978	5	chr6	+	62043515-62047902	62043500-62043515
AK350968	5	chr2	-	8643089-8647055	8647055-8647128	8647487-8647730	8651868-8651970	8652035-8652118
AK230880	5	chr5	+	20213731-20216200	20213706-20213731
AY705921	5	chr17	-	27394519-27395640	27395640-27396541	27403110-27403231	27404145-27404226
AK352410	5	chr18	-	53255865-53256874	53256874-53257694
EU545235	5	chr15	-	79123318-79137403	79137403-79137482
AK235253	5	chr5	+	2716705-2725130	2708564-2708676	2714791-2715146	2716562-2716705
AK236345	5	chr14	+	23164568-23165881	23164524-23164568
AF037462	5	chr2	+	130036961-130037062	130036844-130036961
AK232674	5	chr3	+	15183838-15198526	15183816-15183838
GU386344	5	chr6	-	35876984-35877911	35877911-35879084	35879118-35879885	35879888-35882440
AK235367	5	chr12	+	18464092-18465453	18463624-18464092
AK351829	5	chr12	-	19447619-19448991	19448991-19449012
X91849	5	chr3	-	80691133-80691495	80691495-80692595	80695132-80695310	80696750-80697165
AK232407	5	chr5	+	20030986-20033314	20024010-20024050	20030599-20030986
AK231013	5	chr15	-	78164827-78164875	78164875-78164945
AY609664	5	chr3	+	106762826-106775034	106762817-106762826
AK239949	5	chr1	-	188917549-188917582	188917582-188917656
AK345019	5	chr1	-	265260528-265264565	265264565-265264607	265264617-265264707
AK344610	5	chr1	-	133042253-133042514	133042515-133042770	133042775-133043093
AK352376	5	chr11	+	33781415-33781615	33781256-33781415
GU086214	5	chr6	-	48077534-48077625	48077625-48077651
EU295556	5	chr3	+	9876925-9884892	9876910-9876925
AK240550	5	chr2	-	51612684-51619494	51619494-51619495
AK231558	5	chr6	-	26523481-26528191	26528191-26528336
AK234747	5	chr7	+	31583289-31590401	31571916-31572032	31572838-31573027	31575791-31575910	31577486-31577549	31577664-31577812	31577948-31578038	31581426-31581515	31581544-31581637	31581655-31583289
EU012362	5	chr14	-	50866134-50873771	50873771-50873825	50876624-50876702	50877579-50877643
AK349430	5	chr2	+	129326464-129327606	129325918-129326007	129326018-129326167	129326169-129326464
AK240136	5	chrX	+	118725599-118744110	118723986-118724059	118724338-118724461	118725533-118725599
S80724	5	chr14	-	94505136-94514372	94514372-94514430
AK234048	5	chr2	-	5558442-5567447	5567447-5567454
AY609811	5	chr2	-	56254560-56254788	56254788-56254850
AK343238	5	chr10	+	21153477-21155474	21152611-21153477
GU373685	5	chr12	+	4683756-4687325	4682830-4683756
AK237784	5	chr8	-	24909395-24917389	24917389-24917435	24921535-24921609
L29136	5	chr2	-	61616930-61617028	61617028-61617129	61617136-61617225
AK233092	5	chr17	-	10744348-10764189	10772652-10772722
AK344064	5	chr7	+	4966565-4966962	4957618-4957717	4957733-4957822	4958688-4958777	4962466-4962534	4962834-4962997	4965757-4965859	4965862-4966565
D89495	5	chr3	+	116258736-116271691	116253627-116253723	116258641-116258736
AK237185	5	chr6	-	751658-753462	753462-753659	755608-755723	755733-755994	757427-757516	758263-758448	758463-758552	765853-765933	766391-766525	770778-770867	770883-771222	771225-771305
AK343679	5	chr3	-	105273084-105296457	105296457-105296459
AK351385	5	chr4	+	104047442-104065116	104047393-104047442
AK231564	5	chr2	-	121277017-121281598	121281598-121281663
AY803104	5	chr17	+	60604708-60604961	60604395-60604502	60604534-60604672	60604683-60604708
AK233527	5	chrX	+	122076486-122091573	122076469-122076486
AK234973	5	chr5	+	49578991-49599044	49578967-49578991
AK344204	5	chr1	+	199807340-199825085	199806529-199806640	199807214-199807340
AK232646	5	chr12	+	36249449-36258772	36249445-36249449
AK346946	5	chr5	-	13472458-13472618	13472618-13472624
AK345235	5	chr2	-	2491906-2501265	2501265-2501266
AK236736	5	chr5	-	63189102-63197272	63197272-63197286
AK344579	5	chr14	-	117686192-117687935	117687935-117688340	117690149-117690408	117691197-117691250	117693128-117693355	117693374-117693509	117693539-117693625	117693633-117693722	117694607-117695021	117695036-117695380	117695393-117695553	117695563-117696281	117696291-117696408	117696588-117696677	117696721-117696795	117698905-117699089	117699452-117700062	117700633-117700797	117701604-117701890	117703547-117703637	117705310-117705398	117705401-117705505	117705508-117705553
AK232541	5	chr13	-	33854742-33887464	33887490-33887579	33887602-33887691
AK233634	5	chr6	-	36370412-36379272	36379272-36379273
AK234693	5	chr10	-	10254860-10255149	10257742-10260440	10260471-10261116	10261162-10262003	10262069-10262303	10262305-10262735	10262765-10262854	10264029-10264105	10264188-10264915	10264935-10265024	10265102-10265262	10265290-10265379
AK232309	5	chr8	-	96427019-96427151	96427151-96427154
AK233446	5	chr1	-	218993972-219046264	219046264-219046275	219046310-219046399	219046421-219046509
AY610244	5	chr14	-	138720692-138723436	138723436-138723446
AK232765	5	chr15	-	110940134-110962106	110962106-110962349	110962717-110962988	110963013-110963512	110963548-110963879	110964279-110964497	110964516-110965475	110965495-110965639	110966701-110966978	110967003-110967096	110967098-110967250	110969678-110969768	110969813-110969973	110969977-110970166	110970168-110970435	110970469-110970558	110970935-110971023	110971037-110971448	110971453-110971544	110971576-110971670	110972805-110973177	110975817-110975906	110975974-110976063	110976088-110976177	110976372-110976543	110978242-110978335	110982479-110982961	110982983-110983261	110984591-110984864	110985702-110985902	110986703-110986794	110986895-110987103	110987844-110988021	110988105-110988202	110988223-110988408	110990709-110991121	110991134-110991256	110991284-110991372	110994749-110996161	110996420-110997201	110997329-110997463	110997518-110997607	110997671-110998093	110998915-110999071	110999073-110999162	111000430-111000667
AK231590	5	chr5	-	10403210-10405292	10405292-10405377	10405393-10406685	10406695-10407075	10408226-10408316	10409024-10409113
AK240453	5	chr1	-	202840732-202851625	202851625-202851637	202852309-202852385	202852417-202852547	202852969-202853255	202855451-202855646	202856655-202856773
AY609976	5	chr2	+	82795465-82798064	82786051-82786183	82795402-82795455
AY864618	5	chr1	-	149370547-149370787	149370787-149370792	149370826-149370915
AY610358	5	chr14	+	79809686-79810924	79809674-79809686
AY845019	5	chr6	+	57112018-57112536	57112006-57112018
AK346613	5	chr1	-	8709077-8716640	8716640-8716649	8717230-8717359
AK231567	5	chr17	+	36557764-36560027	36551057-36551157	36551187-36551269	36552654-36552743	36552763-36552875	36554142-36554290	36555344-36555498	36557495-36557764
AK235881	5	chr18	-	18067584-18069981	18069981-18070000	18071867-18072152	18077059-18077126	18077794-18077966	18082594-18082758	18082859-18083055	18088472-18088705
M97753	5	chr4	+	6695995-6705894	6695493-6695533	6695545-6695995
AK350173	5	chr12	+	4190935-4192171	4190456-4190935
AK344728	5	chr12	+	20553952-20555633	20543868-20544045	20544103-20544197	20544425-20544580	20544663-20544949	20545253-20545298	20545302-20545428	20545434-20545829	20545833-20546019	20546037-20546170	20546204-20546317	20546320-20546654	20548228-20548317	20548639-20548707	20548810-20549049	20550582-20550671	20550692-20550912	20550946-20551217	20551225-20551314	20553936-20553952
AY553923	5	chrX	+	96433764-96434384	96429235-96429345	96429377-96429472	96429483-96429572	96429586-96429767	96430087-96430430	96430455-96430546	96430569-96430746	96430751-96430920	96430970-96431310	96431325-96431414	96431680-96431723	96433645-96433764
AK233891	5	chr1	+	168694652-168709165	168694615-168694652
AK233080	5	chr12	+	17176861-17181061	17176177-17176266	17176291-17176423	17176476-17176620	17176644-17176734	17176853-17176861
AK345986	5	chr4	+	96037037-96037357	96034750-96034922
AY594287	5	chr7	-	135945991-135947266	135947266-135947374
AK350419	5	chr12	-	2794934-2795998	2795998-2796037	2796387-2796507	2796528-2796975	2796981-2797107
AK240204	5	chr1	-	282472262-282473973	282473973-282473981
AY609838	5	chr4	+	98740585-98741093	98740580-98740585
AY610182	5	chr14	-	47506218-47519937	47524550-47524619
AY610174	5	chr7	-	102359015-102359154	102359154-102359182
AY609906	5	chr8	-	71109210-71124811	71124811-71124837
AK235692	5	chr9	+	81058849-81059560	81058793-81058849
AK236961	5	chr1	+	252557632-252564280	252557626-252557632
EF473651	5	chr9	-	70251799-70252211	70252211-70253064	70253066-70253185
AK348974	5	chr9	-	55297362-55320586	55320586-55320588
AK344846	5	chr2	+	13069247-13074339	13068903-13069000	13069004-13069233
AY609592	5	chr17	+	12799924-12800919	12799912-12799924
AY550060	5	chr12	+	18367454-18367754	18363224-18363479	18364917-18365080	18365247-18365368	18366388-18366548	18367423-18367454
AK351072	5	chr9	-	5339608-5354291	5354291-5354317	5355184-5355417	5355437-5355516	5356365-5356453	5358346-5358481	5361983-5362147	5365033-5365077
AK237697	5	chr17	+	30350282-30411248	30349457-30349508	30350220-30350282
AK238267	5	chr7	+	108190911-108192057	108189259-108190063	108190075-108190911
AK346064	5	chr1	-	53802684-53802920	53802920-53803585
AB112778	5	chr14	+	42651504-42652514	42651318-42651407	42651466-42651504
AK236407	5	chr13	-	22687465-22807849	22807849-22807990	22811601-22811692
AK236745	5	chr12	-	50060708-50063212	50063212-50063218
EU421950	5	chr14	-	42448536-42462287	42462287-42462309	42462330-42462419
AK231125	5	chr9	+	96405115-96418481	96405107-96405115
AK232502	5	chr4	-	98912937-98918968	98918968-98918979
AB276373	5	chr18	-	6655773-6680501	6680501-6680502
AK231051	5	chr13	-	65298404-65298494	65298494-65298516
AK349687	5	chr16	-	65751468-65751946	65751946-65751988	65752011-65752426	65754089-65754212	65754356-65754469
AK352289	5	chr14	+	74509875-74520865	74509855-74509875
AK239450	5	chr12	-	17582581-17583913	17583913-17585082	17585119-17585208	17585254-17585445
AK344591	5	chr18	-	49091155-49092681	49092681-49092699	49092721-49093108	49093114-49093222	49093230-49093322	49093334-49093819
AK345304	5	chr3	-	109601770-109607086	109607086-109607088
AY609455	5	chr16	+	45028051-45033407	45028050-45028051
AK231103	5	chr3	-	71275933-71313151	71313151-71314059
AK347450	5	chr1	-	59869200-59869859	59869859-59870273	59871055-59871144	59871154-59871243
AK240329	5	chr2	+	123297335-123301546	123288474-123288661	123289630-123289723	123292574-123292757	123293637-123293740	123295072-123295182	123297221-123297335
AK346973	5	chr15	+	29037051-29056736	29036898-29037015
AK230620	5	chr2	-	55469488-55469735	55469735-55469889	55469914-55470003	55470008-55470514
AK347481	5	chr2	-	49310500-49310917	49310917-49310975	49310994-49311312	49311346-49311539	49311542-49311907
AK349096	5	chr16	+	72744000-72750332	72742734-72742880	72743182-72743272	72743960-72744000
AK239749	5	chr9	-	44855496-44857380	44857481-44857724	44857796-44857876	44858308-44858365
AK345186	5	chr4	-	134655205-134655286	134655286-134655298	134655328-134655417
AK234776	5	chr2	-	139931262-139933317	139933317-139933465
AK344230	5	chr8	+	116586681-116604834	116586680-116586681
AK237367	5	chr3	+	6404819-6407206	6404807-6404819
AK238250	5	chr3	+	101307331-101330649	101277020-101277116	101278413-101278641	101278707-101278874	101278886-101278995	101282184-101282246	101282294-101282432	101286454-101286576	101286882-101287480	101287484-101287626	101287654-101288167	101288171-101288260	101288357-101288489	101290764-101290864	101291440-101291997	101293260-101293355	101294176-101295458	101297252-101297465	101298995-101299168	101300501-101300585	101302495-101303904	101304495-101305118	101305145-101305234	101306723-101306846	101307317-101307331
AY680676	5	chr5	-	13898487-13899435	13900775-13900866
AY485673	5	chr3	+	87591922-87595599	87591745-87591922
AK347257	5	chr1	-	52366913-52367182	52367182-52367203	52367218-52367264
AY217034	5	chr8	-	103485924-103536558	103536558-103536574
AF277000	5	chr12	-	49355283-49359112	49359112-49359334
AK231019	3	chr14	-	115642387-115656201	115641919-115642025	115642029-115642387
AY609978	3	chr5	+	5861181-5863552	5863552-5865744
AK234731	3	chr18	-	53180393-53181634	53180039-53180393
AF103945	3	chr17	+	53741110-53741318	53741318-53741382
AK345403	3	chr8	+	6445242-6458532	6458532-6458703	6459574-6459733	6462038-6462200	6463874-6463983	6464622-6464735
AY609776	3	chr3	-	17680938-17770505	17680935-17680938
AY452711	3	chr5	-	64623506-64624032	64623464-64623506
AK232708	3	chr13	+	67452180-67453586	67453586-67453713	67453732-67453815
AK234138	3	chr2	-	105620818-105628084	105619652-105619743	105619763-105620635	105620657-105620818
AK347686	3	chr3	-	44554231-44585217	44554192-44554231
AK350479	3	chr7	+	70761038-70815961	70815961-70815999	70819221-70819319	70820011-70820104	70821668-70821716
AK238450	3	chr3	+	33627287-33633294	33633294-33633305
AK233930	3	chr14	+	145912084-145913085	145913135-145913253
AF523268	3	chr1	+	238617674-238672329	238672329-238672462	238672482-238672622	238672632-238673001
AK346566	3	chr4	-	131249806-131251040	131249676-131249755
AK346205	3	chr3	-	20280573-20289356	20276576-20276667	20276690-20276779	20279992-20280260	20280271-20280521
AK231374	3	chr6	-	54777740-54779075	54777735-54777740
AF348425	3	chr6	-	119351507-119353738	119351490-119351507
EU822301	3	chr7	-	91195567-91206740	91195274-91195434	91195463-91195562
AY610009	3	chr11	-	5558924-5562406	5558920-5558924
AY609923	3	chr12	+	19935495-19940844	19942572-19942630
AK349907	3	chr2	+	128560856-128562709	128562709-128563162
AK233520	3	chr13	-	28965618-28966694	28964827-28965060	28965076-28965333	28965353-28965618
AK240610	3	chr15	-	103852759-103855917	103851432-103852759
AK235380	3	chr12	+	18182824-18184197	18184197-18184260
AK344425	3	chr5	-	41400286-41427262	41398917-41399811	41399814-41400286
AK236318	3	chr9	+	69450823-69456219	69456219-69456245	69456301-69456390
FJ905613	3	chr9	-	118909293-118928283	118907765-118909293
AK344452	3	chr2	-	71553587-71567986	71553255-71553587
AK350340	3	chr3	-	104166217-104189679	104165331-104165436	104165461-104166217
AK343425	3	chr12	-	21730624-21732478	21730186-21730624
AK349662	3	chr4	-	102187604-102197627	102179814-102179894
AK346461	3	chr1	-	291900436-291900490	291900212-291900436
AK230754	3	chr15	+	71377189-71406352	71406352-71407261
AK240595	3	chr5	+	95521463-95526828	95526828-95526832
AK232749	3	chr5	-	3025488-3030136	3021497-3021766	3025134-3025283	3025311-3025483
EU282369	3	chr4	-	89522083-89522273	89522076-89522083
AY596820	3	chrX	+	39034758-39051740	39051740-39051742	39051778-39051843	39055475-39055576	39056210-39056275	39056348-39056519	39056545-39056979
AK236510	3	chr5	+	59905019-59906877	59906877-59906941
EU258761	3	chr5	-	70920018-70935965	70918799-70919083	70919092-70919181	70919227-70919623	70919640-70919788	70919809-70920018
AK230983	3	chr2	-	5167794-5169739	5166550-5167794
AK236704	3	chr2	-	5467001-5471473	5459946-5460028	5460881-5461008	5461251-5461317	5461425-5461582	5461705-5461876	5462170-5462237	5462917-5463015	5463144-5463249	5463340-5463410	5463506-5463623	5463710-5463873	5464162-5464288	5464405-5464534	5464571-5464799	5465439-5465528	5465561-5465756	5465838-5467001
FJ446485	3	chr2	+	6161598-6168185	6168185-6169557
AK238652	3	chr7	+	82060507-82061869	82061869-82062644
AK239378	3	chr6	+	12465745-12467708	12467708-12467710
AK231095	3	chr15	-	94990999-94993022	94990980-94990999
AK344112	3	chr18	-	43340415-43347666	43338204-43338276	43340348-43340415
EF619474	3	chr8	+	112058145-112059299	112059299-112059314
AK234540	3	chr7	+	131807953-131809817	131809817-131809819
AY533207	3	chr7	-	110825616-110834868	110825580-110825616
AK347010	3	chr17	-	33663874-33664848	33663393-33663452	33663500-33663591	33663627-33663874
GU971651	3	chr9	-	120144029-120144464	120143855-120143987	120144024-120144029
AK240394	3	chr4	-	102087946-102118268	102087898-102087946
AK231015	3	chr16	-	44709846-44795056	44702763-44703461	44703484-44703591	44705477-44705534	44706634-44706756
AK238988	3	chr12	-	9945112-9961470	9943649-9943751	9943757-9945112
AK230559	3	chr9	-	20088346-20165332	20088242-20088346
AK349205	3	chr18	+	8471178-8528705	8532076-8533447	8533502-8533748
AK231311	3	chr12	-	230084-231771	230056-230084
AK350460	3	chr3	+	35862097-35863084	35863084-35863154	35863218-35863264
AK230645	3	chr14	-	106030695-106062902	106026904-106027316	106027929-106028484	106029474-106029643	106029654-106029755	106029831-106029930	106029943-106030045	106030076-106030213	106030219-106030321	106030331-106030695
FJ754217	3	chr10	-	18904964-18924431	18904305-18904768	18904776-18904964
AK237549	3	chr13	-	27417737-27451490	27417095-27417737
AK348783	3	chrX	-	86715814-86724007	86715786-86715814
AK235422	3	chrX	+	95827958-95853224	95853224-95855579
AK346681	3	chr1	-	282271630-282271765	282271619-282271630
AK234005	3	chr9	-	9931047-9985915	9930960-9931047
AY610415	3	chr6	+	118772892-118782960	118782960-118783327
AK344689	3	chr13	-	26796464-26807385	26796319-26796464
FV526892	3	chr13	+	28964466-28964555	28964555-28964677
DQ656344	3	chr12	+	29242356-29269303	29269303-29269460	29269492-29269581
AK232619	3	chrX	+	33771381-33840734	33840734-33840736	33840748-33841213	33844886-33845105
AY610026	3	chr9	-	33327021-33355719	33327014-33327021
AK231150	3	chr1	-	287786595-287806355	287786014-287786595
AK231229	3	chr17	+	42405006-42413160	42413160-42413616
AK232570	3	chr14	-	130630130-130632412	130629130-130630130
AK239761	3	chr14	+	57927856-57946337	57946337-57946362
AK344823	3	chr12	-	9943012-9943241	9942904-9942993	9943007-9943012
AK348781	3	chr2	+	51715865-51760925	51760925-51760926
AK232972	3	chr7	-	34869710-35055350	34869705-34869710
AK233418	3	chr1	-	156822701-156822813	156822687-156822701
AK349455	3	chr7	-	66112734-66115880	66112733-66112734
DQ178123	3	chr1	-	132686831-132687008	132684941-132685175	132686773-132686831
AB027132	3	chr6	-	118118122-118136964	118118119-118118122
AK237622	3	chr2	+	55929331-55930787	55930787-55931052	55931673-55931924
AK233808	3	chr6	-	117899652-117930641	117897816-117899652
AK239290	3	chr13	-	73740789-73745299	73740785-73740789
AK345303	3	chr14	-	50854765-50855552	50854756-50854765
AK344837	3	chr7	-	97424677-97424931	97424302-97424677
AB010003	3	chr9	-	38791297-38801975	38791295-38791297
AK344655	3	chr2	+	38265384-38288477	38288477-38288534
AY675204	3	chr8	-	32508867-32512567	32508746-32508835	32508866-32508867
X13871	3	chr1	-	274833031-274840613	274833029-274833031
AK345419	3	chr1	-	156484407-156485544	156483622-156483664	156483681-156484046	156484058-156484381
AK350610	3	chr7	+	125232023-125240438	125240438-125240670
AK230697	3	chr15	-	55722292-55777378	55721221-55721310	55721313-55721536	55722197-55722292
AK236976	3	chr15	+	53089214-53096772	53096772-53099325
AY610457	3	chr5	+	54896921-54906713	54906713-54906783
AY609813	3	chr4	-	103167156-103168305	103161698-103161793
AY609593	3	chrX	-	86170928-86197000	86170668-86170765	86170769-86170928
AK351108	3	chr14	+	38997324-39005981	39007395-39007497
AK239863	3	chr1	-	70801456-70801706	70801347-70801436	70801453-70801456
AY610177	3	chr5	-	84017928-84029357	84016329-84017928
AK234388	3	chr9	-	53988258-54052958	53985304-53986619	53986630-53988258
AY610093	3	chr13	-	55405403-55413871	55405236-55405403
AK351145	3	chr4	+	101839768-101848290	101848290-101848593
AK237635	3	chr13	+	64795339-64797110	64797110-64797111
AK239982	3	chr10	-	48601416-48604216	48591030-48591131	48591143-48591740	48591885-48591993	48592005-48592094	48596677-48597566	48597610-48597666
AK343338	3	chr17	-	774854-777346	774725-774854
AK343868	3	chr4	+	70046906-70046940	70046940-70046997	70047228-70047315	70051920-70052093	70054067-70054209
AK346381	3	chr15	+	115117004-115151207	115151207-115151329	115151362-115151456	115151478-115151605	115151671-115152199
DQ383426	3	chrX	-	56863182-56867387	56860780-56861613	56861619-56861890	56862243-56863182
AK349814	3	chr6	+	114177830-114196247	114196247-114196341	114196365-114196499	114196524-114197301	114197306-114197470	114197477-114198647	114198651-114199002	114199023-114199122	114199124-114199608	114200027-114200607	114202976-114203123	114203152-114203309	114203377-114203504	114203527-114203643	114204335-114204444	114204446-114205075	114205455-114206109	114206130-114207781	114208417-114208506	114208531-114208653	114208686-114208754	114213748-114213837
AY803110	3	chr17	-	53454877-53455809	53454786-53454877
FM995257	3	chr15	-	60094940-60095063	60094920-60094940
AK344907	3	chr5	+	3474339-3497158	3497158-3497876	3497878-3499082	3499089-3499400
AK232614	3	chr6	-	62664348-62666680	62664289-62664348
AK350452	3	chr14	+	143661732-143662958	143662958-143662977
AK237684	3	chr18	+	4899168-4952318	4952318-4952320
AY609529	3	chr13	+	116756901-116776992	116776992-116777294	116777302-116778175	116778197-116778298
AK234934	3	chr7	+	29618721-29623114	29623114-29623122
AK231605	3	chr11	+	20097675-20117610	20117610-20117611
AK232492	3	chr7	-	124497942-124506005	124497934-124497942
AK347791	3	chr1	-	78630590-78631767	78630443-78630574
AK234133	3	chr14	-	51339909-51389142	51339658-51339753	51339765-51339909
AK348581	3	chrX	-	36069916-36093903	36068668-36068713	36068769-36069913
EU282367	3	chr7	-	27775654-27780448	27774796-27775163	27775200-27775313	27775318-27775654
AK235768	3	chr6	-	52086112-52115642	52086108-52086112
AY435216	3	chr12	+	21511155-21511351	21511351-21511358
U91518	3	chr16	-	21286245-21290170	21285621-21285710	21285731-21286245
AF191308	3	chr4	+	84546924-84547204	84547204-84548172	84550321-84550488	84551214-84551453	84552798-84553016	84555803-84556095	84556109-84556196	84557999-84558181	84559311-84559385	84560586-84560696	84561130-84561291	84564105-84564313	84567222-84567490	84569832-84569926	84569942-84570354	84572692-84573071
AK343584	3	chr6	-	12944686-12946372	12944685-12944686
AF027652	3	chr8	-	97786299-97839251	97786079-97786169	97786173-97786299
AK236253	3	chr14	-	39733634-39742357	39733592-39733634
AK233564	3	chr5	-	20748241-20749523	20737994-20739791	20739793-20739995	20740022-20740132	20741406-20741535	20742402-20742616	20746782-20748241
AK351796	3	chr1	+	81133629-81173984	81173986-81174098	81174122-81174209
AK239944	3	chr6	-	117489113-117523192	117488371-117489113
AK239531	3	chr14	-	118507068-118524010	118506732-118506852	118506860-118507068
EU872207	3	chr12	-	43012746-43019286	43012738-43012746
AK345798	3	chr8	+	103704519-103704604	103704604-103704609
AK343245	3	chr1	+	151507679-151555427	151555427-151557179
AK232215	3	chr4	+	99593817-99616282	99616282-99616775
AK231319	3	chr2	-	4963678-4966915	4963303-4963678
AK347101	3	chr4	-	83915606-83934675	83915575-83915606
AK346255	3	chr14	+	148482312-148492801	148492801-148492802
AY609951	3	chr2	-	67853808-67854005	67853805-67853808
AK344491	3	chrX	-	109282178-109294972	109282172-109282178
AK351184	3	chr3	-	104457497-104467933	104457217-104457497
AK230814	3	chrX	-	123297492-123310853	123297271-123297492
AK348011	3	chr14	+	141186795-141201145	141201145-141201378	141201410-141201499	141201523-141201633	141201638-141201913	141201956-141202031
AK237179	3	chr10	+	9745196-9780533	9780533-9780574	9780583-9783158
AK350028	3	chr3	-	74205110-74211591	74199872-74199946	74202241-74202371	74202474-74202624	74203511-74203765	74203955-74205110
AK233136	3	chr14	+	13413158-13868163	13868163-13868165
AK236596	3	chr14	-	78429424-78706861	78429411-78429424
AK349106	3	chr2	+	68312112-68312366	68312366-68312689	68312692-68313101	68313111-68314118	68314125-68314392	68314469-68315734
AK347846	3	chr6	-	65420855-65420961	65420661-65420855
AK232701	3	chr6	-	111637047-111637084	111636504-111636605	111636616-111637047
AK343375	3	chr1	-	110758043-110758311	110757498-110757587	110757619-110758043
AK231067	3	chr7	-	70956125-70956820	70954863-70955971	70956038-70956125
AK344291	3	chr9	-	23202028-23202282	23201562-23201651	23201676-23201797	23201827-23201916	23201922-23202028
AK236268	3	chr3	-	66282004-66284926	66281665-66282004
AY609890	3	chr12	-	23214958-23221274	23214828-23214958
EF472591	3	chr3	-	90136325-90137775	90135466-90135559	90135578-90135725	90135727-90136112	90136126-90136325
AK239065	3	chr11	+	18194322-18241201	18241201-18241245
AK234154	3	chr17	-	34610405-34616712	34610404-34610405
AK351913	3	chr7	-	21918007-21918494	21917927-21918007
AK230658	3	chr6	+	60948164-60948238	60948238-60948242
AK232450	3	chr2	-	48726971-48729431	48715839-48716631	48716656-48716814	48717011-48718631	48718842-48719123	48721296-48721478	48722133-48722209	48723421-48723628	48724291-48724485	48726361-48726441	48726788-48726971
AK344755	3	chr12	-	37587287-37587558	37586492-37587036	37587044-37587287
AK349440	3	chr7	+	23526861-23528444	23535096-23535140
M86444	3	chr9	+	37246229-37286886	37286886-37287799
AY166771	3	chr9	+	67457890-67457965	67457965-67458248	67460053-67460257	67461962-67462016	67464528-67464734	67472737-67472931
EU669073	3	chr8	-	25619225-25619519	25619223-25619225
AK350063	3	chr7	-	44672527-44677512	44672182-44672527
AY610051	3	chr6	+	57907205-57920548	57920548-57920549
AK346699	3	chr5	+	5055076-5058423	5058423-5058424
AM778831	3	chr2	+	69971823-69971894	69971894-69971909
AK344289	3	chr1	+	217746160-217746411	217746411-217748484	217748511-217749522	217749545-217749962	217749967-217750235	217750268-217750357
AB237781	3	chr15	-	129515992-129519192	129515623-129515689	129515729-129515884	129515912-129515992
AK232980	3	chr6	-	119372927-119375573	119372917-119372927
AK344197	3	chr1	-	283848212-283848373	283848197-283848212
AK234264	3	chr13	-	144928381-144928476	144928379-144928381
AK348372	3	chr3	+	3264823-3320110	3320110-3320121
AK350223	3	chr2	-	129356197-129357848	129355971-129356197
AK343355	3	chr12	-	50707269-50708523	50707199-50707269
AK231451	3	chr5	+	20332627-20338191	20338191-20338990
AK230877	3	chrX	+	86873008-86904590	86904590-86904593
AK352310	3	chr2	-	55953718-55954777	55953312-55953718
EU868837	3	chr13	+	55270521-55275823	55278455-55279517
AK239979	3	chr14	-	142138057-142151804	142126309-142126475	142130708-142130759	142131486-142131562	142132543-142132619	142133263-142133427	142134185-142134383	142134429-142134511	142134552-142134768	142136550-142136730	142137184-142137424	142137438-142137780	142137815-142138057
EF055895	3	chr5	+	58817213-58820326	58820326-58820473
AK233595	3	chr7	-	81528033-81538370	81526896-81527615	81527674-81527763	81527782-81527995	81528004-81528033
AK344470	3	chr4	+	122141852-122176555	122176555-122176558	122176561-122176795
AK348252	3	chr15	+	114281330-114284659	114284659-114284660
AK344993	3	chr1	-	61145197-61145677	61145115-61145197
FJ810127	3	chr8	-	38734919-38740667	38729565-38730374	38730383-38734919
AK349833	3	chr12	-	6995478-6995637	6995443-6995478
AK348975	3	chr17	-	52919242-52998726	52913257-52913317
AY334573	3	chr12	-	57002363-57008624	57002205-57002363
EF576923	3	chr1	-	145975273-145988364	145975271-145975273
AK236520	3	chr7	+	81500066-81502661	81502661-81502903	81502913-81503038	81503040-81503127
AF020302	3	chr2	+	25595792-25615408	25615408-25615450
DQ845171	3	chr3	+	3869803-3871279	3871279-3871918
AK343330	3	chr1	-	102039052-102039081	102038627-102039052
AK346031	3	chr12	+	42986541-42999687	42999687-42999723	42999725-43000007
AK346294	3	chr13	+	29488880-29502920	29502920-29504898	29506702-29507107	29507135-29507815	29508023-29508112	29508188-29508232	29508329-29508406	29508455-29509575	29509664-29509770	29510014-29510186	29510293-29510382	29510407-29510834	29511260-29511562	29511593-29512055	29512083-29512172	29512228-29512350	29512429-29512530	29512549-29514154	29515374-29515565	29515725-29517140	29517146-29517869	29517881-29518027	29518036-29518403	29518411-29518857	29519295-29519687	29519842-29520253	29520262-29520577	29520612-29521994	29522016-29522370
AK239495	3	chr17	-	39808810-39821501	39808639-39808731	39808744-39808810
AK238366	3	chr7	-	28044279-28047697	28044137-28044239	28044257-28044279
AK234086	3	chr9	-	43011536-43013639	43002223-43002325	43006237-43006304	43006320-43007032	43007034-43007103	43007105-43008699	43011529-43011536
AK346260	3	chr9	-	43559514-43580458	43553613-43553732	43553953-43554040	43554597-43554691	43555579-43559514
AK346161	3	chr13	+	118552303-118565727	118565727-118565778	118565826-118566190	118566213-118566300
DQ083526	3	chr14	+	41030504-41050007	41050007-41050010	41050154-41050243
FJ949566	3	chr6	-	48011485-48014907	48011114-48011485
AK233937	3	chr3	+	15891263-15894034	15894034-15894081	15894116-15894198
AK343736	3	chr1	+	135399071-135448941	135448941-135450308
AK343823	3	chr10	-	33237749-33237930	33237748-33237749
AK350821	3	chr2	+	8394731-8419300	8419300-8419371
AK347727	3	chr3	-	37085957-37085986	37083356-37085614	37085652-37085957
AY610175	3	chr6	+	112876493-112886854	112886854-112886884
AK233684	3	chr14	-	103767353-103767552	103756999-103757088	103757103-103757210	103757237-103758894	103759194-103759595	103759644-103760232	103760246-103761442	103761450-103764483	103765390-103765518	103765542-103767353
AK232486	3	chr12	-	24766352-24772663	24766251-24766340
AK233292	3	chr5	-	311594-347596	311591-311594
AK239738	3	chr5	-	21901908-21903388	21901894-21901908
AK350141	3	chr7	-	20500118-20512183	20499152-20500118
AK345683	3	chrX	+	123541042-123542685	123542685-123542688	123542718-123542824
AK238342	3	chr10	-	1709507-1818043	1708999-1709495	1709499-1709507
AK238061	3	chr6	+	56590378-56642065	56642065-56642198	56642204-56642792	56642795-56643297	56643312-56643823
AK348279	3	chr3	-	3110-20684	3012-3081
AY609914	3	chr13	-	54903421-54903564	54903235-54903421
AK343407	3	chr2	-	394733-441677	394732-394733
AK235829	3	chr6	+	10624728-10650938	10650938-10651740	10655917-10656006
AB052254	3	chr7	-	64280297-64285207	64276775-64276864	64276886-64276975	64277999-64278285	64278330-64278634	64278637-64278976	64278982-64279083	64279095-64279397	64279421-64280297
DQ133503	3	chr2	-	95983476-96075674	95983342-95983476
AF516144	3	chr2	+	123104876-123105893	123105893-123112339	123112345-123112438	123112466-123112621	123112626-123112728	123112764-123112840	123114353-123114445	123114448-123114586	123114618-123114767	123114782-123115008
AK231943	3	chr6	-	60181168-60183440	60180792-60180859	60180899-60180993	60181023-60181112	60181159-60181168
AK345522	3	chr6	-	40201830-40207777	40201494-40201830
S96211	3	chrX	+	42071371-42074302	42074302-42074311
AK346544	3	chr13	-	33621377-33623767	33621248-33621337	33621356-33621377
AK234867	3	chr7	-	935564-1297301	935460-935564
AK235511	3	chr4	+	97662597-97665559	97665559-97665586	97665588-97665758	97665775-97665908	97665914-97666029
AY609907	3	chr15	+	98214316-98229914	98229914-98232269	98232319-98232521
AK346195	3	chr14	-	50826455-50830810	50826454-50826455
AK351443	3	chr11	-	79485350-79497692	79473588-79473771	79473797-79473887	79473909-79473998	79474027-79474130	79474148-79474286	79475851-79475905	79475968-79476055	79476063-79476183	79476565-79476697	79481159-79481419	79482273-79482375	79485347-79485350
AK235057	3	chr14	+	95912359-95926202	95926202-95927181	95927189-95927271	95927301-95927611
AK237169	3	chr2	+	124715772-124718181	124718181-124718182
AK230907	3	chr14	-	47139881-47370963	47139559-47139648	47139673-47139762	47139876-47139881
AK232437	3	chr2	+	13405837-13413345	13413345-13413822
AK351098	3	chr2	+	4707943-4710966	4710966-4711139
AK233390	3	chr1	-	254629684-254630381	254628632-254629684
AK236802	3	chr17	-	42414241-42431730	42413619-42414241
AK238982	3	chr6	-	54214264-54218814	54214071-54214264
AJ293888	3	chr1	-	42737887-42738262	42736672-42736955	42736979-42737290	42737334-42737423	42737427-42737574	42737596-42737722	42737810-42737887
AK235364	3	chr5	-	10459457-10460281	10458705-10458805	10458816-10458905	10458945-10459457
AK348039	3	chr1	-	23482810-23482893	23482731-23482791
AK350224	3	chr3	+	117225265-117231809	117231809-117231992	117232004-117232204
AK234317	3	chr1	-	232514846-232516128	232514726-232514822	232514826-232514846
AY610220	3	chr3	-	67080535-67084458	67080534-67080535
AF319659	3	chr1	-	287390790-287390862	287390737-287390790
M86450	3	chrX	-	51389628-51452554	51388093-51389628
AK343430	3	chr2	-	6475200-6476851	6475193-6475200
FJ436385	3	chr14	-	116037716-116072802	116031144-116031616	116032283-116032448	116036683-116037143	116037149-116037716
AK233108	3	chr11	-	8477400-8477540	8476765-8476889	8476932-8477348	8477350-8477400
AK231185	3	chr14	-	40553669-40555874	40553562-40553620	40553668-40553669
AK233478	3	chr9	+	40582524-40584781	40584781-40584904	40584907-40584998
AK344788	3	chr7	+	34928689-34930203	34930203-34930310	34933072-34933153	34934749-34934804	34935577-34935641	34935652-34936185
AK344712	3	chrX	-	45602254-45620693	45598132-45598285	45598376-45598524	45602212-45602254
EU812512	3	chr4	-	94316098-94322702	94315021-94316098
AK351321	3	chr12	+	49166654-49169716	49169716-49169722
AK230627	3	chr1	+	252488272-252490609	252490609-252490708
AK344604	3	chr1	+	29283699-29295456	29295456-29295775	29295923-29296097	29298496-29298592	29298608-29298738	29298781-29298856	29300200-29300290	29302606-29302786	29303025-29303060	29303912-29304100	29305140-29305288	29311156-29311502	29311909-29314496
AK239860	3	chr2	+	3109889-3110808	3110808-3111127
AK348227	3	chr7	+	100634193-100636225	100636225-100636312	100636320-100636447	100636460-100636571	100636599-100636688
AK348055	3	chr13	-	102096551-102100123	102096546-102096551
AK345872	3	chr7	+	66480359-66519064	66524465-66524601
AK350497	3	chr12	-	56257556-56352229	56257458-56257556
AK349934	3	chr12	-	3873634-3875470	3865875-3865918	3871278-3873634
AK346275	3	chr14	-	48961355-48978754	48960248-48961240	48961252-48961355
AK345191	3	chr2	-	70286114-70295236	70285982-70286046	70286111-70286114
GU386351	3	chr13	-	74049055-74050679	74048807-74048945	74048959-74049055
AK343489	3	chr2	+	3250148-3254722	3254722-3254866
AY609858	3	chr13	-	38131547-38139222	38131163-38131466	38131471-38131547
Z81298	3	chr12	+	5757036-5757277	5757277-5757340
AF203443	3	chr13	-	105493730-105503580	105493400-105493730
AK235139	3	chr2	+	46400473-46403609	46403609-46403992
AY093444	3	chr3	-	20602831-20603186	20602479-20602831
DQ058292	3	chr5	+	99811938-99812253	99812253-99812258
AK348223	3	chr12	-	47543333-47543391	47543208-47543297	47543330-47543333
AK234111	3	chr1	-	283762831-283765913	283762824-283762831
AK351852	3	chr2	-	8441739-8448363	8441241-8441739
AJ584674	3	chr9	+	51981803-51990356	51990356-51990361
AK345951	3	chr7	-	124387592-124429996	124387590-124387592
AK232193	3	chr9	-	73780773-73818829	73780518-73780702	73780771-73780773
AK232402	3	chr7	-	124279539-124295078	124279536-124279539
AK235008	3	chr10	-	40567485-40567517	40566011-40567465	40567471-40567485
AK352386	3	chr3	-	117549313-117549570	117549203-117549292
AK232918	3	chr2	+	53390158-53394297	53394297-53394382
AB000794	3	chr2	+	31964038-31964132	31964132-31964137
AK343695	3	chrX	+	95827923-95862878	95862878-95863362	95863376-95863759	95863763-95864965
AK346265	3	chr14	-	29635303-29669233	29634903-29635080	29635181-29635303
AK348119	3	chr7	+	57861047-57863505	57867273-57867361	57868903-57869221	57869427-57869523	57871358-57871631	57872831-57873324	57873343-57873395	57874081-57874176	57874224-57874356	57874362-57874469	57874502-57874593	57876350-57876443	57878823-57878925	57884208-57884310	57889600-57889711
AK343384	3	chr3	+	44155667-44156914	44156914-44157082
AJ245446	3	chr8	-	36183080-36186990	36183040-36183080
AY609694	3	chr1	+	76691959-76703823	76703833-76703922
AY894135	3	chr14	-	31485260-31497158	31478859-31478965
DQ915499	3	chr14	+	2351612-2352211	2352211-2352268	2352282-2352371
AK237887	3	chr13	-	27498303-27502627	27498302-27498303
AK350466	3	chr5	+	59901563-59904358	59904358-59904365
AY609666	3	chr6	-	34108080-34109848	34108073-34108080
AK351706	3	chr8	+	57398505-57402032	57402032-57403047
AK345114	3	chr1	-	141053894-141054028	141053813-141053894
AK345964	3	chr14	-	33250898-33252194	33238630-33238688	33244113-33244250	33247077-33247196	33247487-33247572	33249238-33249346
AY610383	3	chr12	-	32644438-32650666	32644401-32644438
AK344917	3	chr2	-	11257012-11258309	11257006-11257012
AK231871	3	chr4	-	97756474-97782681	97756117-97756206	97756209-97756360	97756375-97756474
AK237640	3	chr6	-	40866739-40866859	40860915-40860964	40862549-40862672	40864728-40864771	40864881-40864922	40864991-40865147
DQ400926	3	chr9	-	45128315-45128812	45127606-45127815	45128280-45128315
AK235888	3	chr13	-	85844314-85844418	85844177-85844314
AK238671	3	chr15	-	14531037-14544436	14531034-14531037
DQ241739	3	chr7	-	81344972-81345193	81343752-81343821	81343854-81344882	81344904-81344972
AK236534	3	chr14	-	31065716-31082015	31065591-31065680	31065713-31065716
DQ508262	3	chr5	+	10762294-10788192	10788192-10788457
AK351958	3	chr18	-	1177006-1177864	1176737-1177006
AK240132	3	chr2	+	106598581-106604692	106604692-106605231	106605250-106605605	106605631-106605685
AK231192	3	chr1	+	17234539-17248548	17248548-17248643	17248666-17248755
AK235722	3	chr4	+	479577-484635	484635-484655
AY704418	3	chr4	-	101948492-101958938	101948382-101948492
AK233554	3	chr13	+	90259289-90268423	90268423-90268532	90268541-90268661	90268680-90268769
AK239758	3	chr3	+	36590089-36599025	36599025-36599026
AK350136	3	chr3	-	36568264-36569791	36567552-36567647	36567791-36568264
FJ217219	3	chr9	+	59358835-59363338	59363338-59363436
AK344588	3	chr1	-	17885849-17887360	17885718-17885807	17885833-17885849
AK232329	3	chr1	-	157042761-157059122	157042760-157042761
EU350134	3	chr5	+	21618578-21619286	21619286-21619588	21619674-21619835
AK230497	3	chrM	+	9894-10438	10438-15302	15304-15569	15575-16131	16147-16224	16350-16765
AK238521	3	chr5	-	2378276-2386249	2378275-2378276
AK237044	3	chr12	+	22678706-22695325	22695325-22695401	22695439-22695682
EU442569	3	chr6	+	33924740-33940933	33940933-33941279
AK350244	3	chr14	-	109152048-109153270	109151393-109151642	109151678-109152048
AK349131	3	chr5	-	43791120-44148633	43791034-43791120
AK346097	3	chr12	+	56525138-56542047	56542047-56542195
AK238554	3	chr7	-	99518971-99541908	99518897-99518971
AK347538	3	chr6	-	36027963-36027993	36027728-36027963
AK237981	3	chr7	-	95933429-95935114	95933424-95933429
AK352041	3	chr1	-	287886945-287886984	287886590-287886688	287886738-287886867	287886890-287886945
AK231979	3	chrX	+	51222296-51244433	51244433-51245115
AK235771	3	chr1	+	135138620-135145231	135145231-135145392
AM419457	3	chr8	+	104105068-104126079	104126079-104126694
AK236972	3	chr13	+	104386945-104415152	104415152-104415209
AB177988	3	chr1	-	5594672-5695941	5588982-5589706	5589726-5589956	5589963-5590770	5590780-5590892	5590897-5590982	5593281-5593370	5593372-5594137	5594157-5594672
AY609583	3	chr8	-	61266217-61335480	61263915-61266217
AK240490	3	chr14	-	51760755-51766983	51760754-51760755
AY566244	3	chr11	-	5109985-5110679	5109947-5109985
AY609873	3	chr7	+	81333151-81343098	81343147-81343264	81343275-81343583
AK351473	3	chr4	+	92664809-92697792	92697792-92698054
AK349291	3	chr2	+	26215166-26231307	26231307-26231414
AK239487	3	chr14	+	49041053-49042587	49042728-49043006	49043306-49043659	49043681-49043817	49043840-49043929	49044742-49044892	49044903-49045057	49045064-49045153	49046897-49047013	49050150-49050274	49050638-49050724	49051620-49051751
AK344093	3	chr14	+	116330565-116344017	116344017-116346795
AK232693	3	chr9	+	123967361-123969019	123969019-123971573	123971585-123973299	123974332-123974480
AK346890	3	chr10	-	50117366-50118333	50117082-50117174	50117182-50117366
AK345622	3	chr8	+	27538315-27654157	27654157-27654231	27654458-27654832
AK345917	3	chr13	+	27373820-27394244	27394244-27394688
AK233271	3	chr2	+	11246439-11254153	11254153-11254220
AB271941	3	chr14	-	114431824-114454459	114431353-114431824
HM046507	3	chr2	+	5661775-5682093	5682093-5682317
AY610034	3	chr1	-	132446729-132488537	132444807-132445082	132445092-132445185	132445202-132446430	132446439-132446729
AK345882	3	chr1	-	133861462-133889956	133860909-133861462
AK349832	3	chr17	-	34784142-34785797	34783080-34783157
EF397601	3	chr2	-	5209695-5213083	5209505-5209695
AK231992	3	chr17	+	53074162-53075267	53075267-53075766
AK237610	3	chr5	-	18142692-18145853	18142665-18142692
AY610072	3	chr3	+	109863217-109869254	109869254-109869304
AK230833	3	chr15	-	61752951-61938507	61752782-61752951
AY321363	3	chr13	+	94143432-94155111	94155111-94155585	94155623-94156218
AK236676	3	chr10	+	8390285-8418261	8418261-8418396
DQ629173	3	chr4	-	42665747-42665930	42665737-42665747
AK345314	3	chr17	-	13919991-13925452	13917140-13917371	13917373-13918122	13919371-13919498	13919776-13919846	13919988-13919991
AK234399	3	chr16	-	23192297-23209674	23192281-23192297
AK239401	3	chr15	-	29172592-29176399	29172591-29172592
AK237932	3	chr9	-	51708470-51709294	51708432-51708470
AK239232	3	chr3	-	103276642-103336262	103276618-103276642
AY609828	3	chr1	+	132009508-132026290	132026290-132028393
AK348608	3	chr10	-	11561249-11595926	11559905-11561249
AF324155	3	chr7	-	123932150-123951139	123931808-123932150
AY610323	3	chr8	-	116138353-116144200	116137015-116137155	116137196-116138264	116138267-116138353
AK351686	3	chr13	-	67483463-67539468	67483321-67483410	67483445-67483463
AK346370	3	chr7	+	27842490-27856061	27856061-27856066
AK347232	3	chr13	-	104416211-104416771	104415285-104415392	104415410-104415525	104415547-104415793	104415800-104416211
AY876919	3	chr12	-	56692055-56752281	56692052-56692055
FJ436391	3	chr13	-	27750227-27750883	27750194-27750227
AJ557223	3	chr4	+	104504816-104505084	104505084-104505136
AK344559	3	chr1	+	111711973-111729189	111729189-111729245
FJ436994	3	chr4	+	84598339-84623218	84623218-84623224
AK238946	3	chr13	-	55684512-55765948	55684500-55684512
AK232644	3	chr4	-	113256713-113267800	113256712-113256713
AY610295	3	chr6	-	28513345-28521203	28506803-28506892	28513326-28513345
AK349713	3	chr7	-	34309726-34337435	34309713-34309726
AK351068	3	chr5	-	59228357-59239064	59227664-59228357
AB271952	3	chr9	-	11242236-11248294	11241743-11242236
AK235411	3	chr5	+	37682687-37683391	37683391-37685950	37685954-37686371
AK236886	3	chr3	-	100630206-100654523	100630185-100630206
AK347540	3	chr5	-	14632996-14684255	14632902-14632996
AK349998	3	chr4	-	39786465-40311989	39786402-39786465
AY609899	3	chr13	+	770280-809399	809399-809466
FJ907457	3	chr7	-	20953873-20954100	20953867-20953873
DQ972964	3	chr17	+	47904855-47907777	47907777-47910362
AK348186	3	chr5	-	6521161-6541559	6521159-6521161
AK238096	3	chr1	-	174608442-174608597	174608303-174608392	174608412-174608442
AK351155	3	chr17	+	50139045-50141833	50141833-50141836
AY682830	3	chr1	-	252553098-252556501	252551991-252553069	252553084-252553098
AK351238	3	chr7	-	135689183-135692788	135688001-135688381	135688545-135688634	135688653-135688735
AY610199	3	chr4	-	15964159-16059144	15962251-15963649	15963655-15964159
AK344385	3	chr1	-	88646958-88657218	88641588-88641677	88643136-88643316	88646947-88646958
AK349539	3	chr18	-	33351026-33390794	33350980-33351026
AK348120	3	chr14	-	12133374-12133480	12133310-12133363
AK239046	3	chr6	-	39935775-39935943	39931836-39931930	39932181-39932321
AK237579	3	chr4	-	29170007-29175931	29170006-29170007
AK233443	3	chr7	-	124003297-124013633	124003023-124003070	124003116-124003297
AK346520	3	chr2	+	89790126-89800300	89800300-89800777
AK233073	3	chr13	+	10518525-10522951	10522951-10523363
AK233297	3	chr14	-	50805229-50807610	50805223-50805229
AK232295	3	chr5	+	16831220-16833078	16833078-16833089
AF169635	3	chr6	-	73762322-73809890	73760655-73760974	73761053-73761125	73761132-73761445	73762160-73762322
AK349227	3	chr4	+	103435253-103437416	103437416-103437956
AY609818	3	chr10	-	65022445-65036659	65022376-65022445
AK352253	3	chr2	-	43508928-43509996	43508165-43508928
AY610369	3	chr13	-	58544368-58553269	58544223-58544368
AJ301366	3	chr15	-	23577479-23577682	23572471-23572948	23573010-23573754	23575989-23576053	23576055-23576172	23576211-23576288	23577393-23577479
AY610458	3	chr11	+	18030699-18063017	18063017-18063337
AJ222966	3	chr9	-	42996734-42999219	42995100-42995380	42996727-42996734
AK346162	3	chr14	-	78984691-79009484	78984396-78984691
AK234517	3	chr4	+	98679106-98685770	98685770-98685991
AK232577	3	chr13	-	72753528-72754800	72753039-72753113	72753143-72753480	72753483-72753528
AK351857	3	chr18	-	6242802-6244027	6242329-6242568
AK343986	3	chr7	+	27688079-27690097	27690097-27690121	27690168-27690568
AK240216	3	chr9	-	67855339-67888081	67855281-67855339
AK233140	3	chr5	+	59038563-59085129	59085129-59086159
AK343766	3	chr5	+	18080341-18100071	18100071-18100082
AK235506	3	chrX	+	34212391-34214698	34214698-34214734
AK352033	3	chr14	-	29448761-29466438	29448655-29448758
AY789645	3	chr4	-	52984919-52995290	52978243-52978309	52984916-52984919
AK234146	3	chr5	-	80802975-80810862	80802902-80802975
GQ340774	3	chr4	-	108659959-108679543	108659643-108659959
AK351847	3	chr12	-	9234822-9358171	9234815-9234822
AK232681	3	chr15	+	42984212-42985693	42985693-42985699	42985720-42985809
AK235473	3	chr6	-	42908745-42919800	42908091-42908141	42908423-42908745
AK349349	3	chr2	-	46456597-46461992	46450783-46450899	46452192-46452227	46452392-46452594	46454395-46454484	46454514-46454875	46455235-46455522	46455526-46456435	46456454-46456576
AK240119	3	chr14	-	40415864-40417833	40415555-40415683	40415694-40415820
AY609806	3	chr6	+	53606378-53612371	53612371-53612395	53612417-53612506
AK237642	3	chr2	-	92439482-92445736	92437067-92437156	92437164-92438516	92438551-92439482
AF103944	3	chr6	-	28811117-28811484	28809616-28809662	28809704-28809821	28809837-28811117
AK235971	3	chr2	-	34226473-34235375	34226470-34226473
AK351397	3	chr1	-	102496612-102513016	102496514-102496612
AY610440	3	chr1	-	91388009-91393192	91387113-91388009
AK233338	3	chr3	+	15429800-15455794	15455794-15455815
AK232881	3	chr9	-	59348617-59373074	59348353-59348617
EU056577	3	chr4	-	64805780-64807827	64805647-64805691	64805701-64805780
AK233251	3	chr14	-	49189135-49226774	49188414-49189135
AK236631	3	chr8	+	36367282-36384855	36386934-36387021
AY610204	3	chr15	+	8736658-8844077	8844077-8845831
M18159	3	chr14	+	28259765-28260204	28260680-28260841	28260867-28260923	28261253-28262035	28267979-28268068
AB191305	3	chr2	+	53490861-53531846	53531846-53531917
AK345820	3	chr9	-	42976110-42978013	42974355-42974457	42974466-42974980	42974990-42975252	42975255-42975508	42975523-42976110
AK349975	3	chr12	+	24316396-24322611	24322611-24322639
DQ839398	3	chr5	-	31794719-31799483	31794627-31794716
AK235437	3	chr3	-	35809708-35811722	35809706-35809708
AY609657	3	chr8	-	41236401-41250565	41213825-41213975	41214387-41214622	41215778-41215879	41215885-41216060	41216718-41216875	41219653-41219732	41225102-41225260	41226214-41226261	41226333-41226402	41226449-41226526	41226562-41226830	41228140-41228229	41228243-41228415	41231502-41231689	41233493-41233682	41233942-41234166	41235634-41236142
AK351251	3	chr2	+	50919781-50954262	50954262-50954285
AY585334	3	chr18	-	27082563-27318358	27082416-27082511	27082558-27082563
AK344092	3	chr15	+	81979720-81981027	81981027-81981435	81988889-81988961
AY609915	3	chr3	-	87326109-87332504	87323222-87323308	87323321-87323668	87323677-87324050	87324064-87324109
AK343419	3	chr4	+	122270233-122286287	122287262-122287333	122290185-122290938
AK343767	3	chr7	+	66535562-66549598	66549598-66549605
AK350073	3	chr13	+	26606999-26608128	26608128-26608207
AK232714	3	chr2	-	76958190-76958418	76951753-76952079	76952158-76952215	76953260-76953931	76953980-76954026	76954086-76955418
AK237962	3	chr14	+	32003880-32036859	32036859-32037148	32037170-32037346	32037348-32037696	32040919-32041154	32043696-32043751
AK236619	3	chr7	-	131331801-131332095	131331797-131331801
AK238750	3	chr7	-	24463423-24463455	24459995-24460407	24460566-24460619	24460928-24461018	24461046-24461144	24461210-24461325	24461440-24461782	24461784-24462164	24462330-24462605	24462827-24463290	24463311-24463403	24463415-24463423
AK234209	3	chr16	-	65689274-65708491	65688249-65688342	65688355-65688492	65688526-65689007	65689041-65689222	65689234-65689274
EU009401	3	chr2	-	148626-153498	148625-148626
AK236937	3	chr13	+	16222422-16224237	16224237-16224266
AK351138	3	chr6	-	9578433-9592825	9578432-9578433
AK351257	3	chr3	-	80734939-80887636	80734780-80734939
AK350384	3	chr8	+	35816202-35828141	35828141-35828158
AM040711	3	chr4	-	93788315-93788531	93788250-93788315
AY609399	3	chr2	-	108523538-108540520	108523519-108523538
AK234689	3	chr6	+	105067186-105069368	105069368-105069373
AK237233	3	chrX	+	122649854-122653805	122653805-122653807
GU810083	3	chr13	-	94374659-94422684	94373404-94373989	94373999-94374659
AK349388	3	chr2	-	97546608-97589985	97546225-97546397	97546400-97546608
AK237182	3	chr9	-	63942332-63964481	63941334-63942332
AK344286	3	chr6	-	40583490-40584850	40576795-40576996	40577269-40577357	40577583-40577672	40577710-40577799	40577805-40578505	40578549-40578783	40579500-40579750	40579756-40579845	40579976-40580183	40580963-40581226	40583468-40583490
AB271950	3	chr14	-	30676979-30683183	30676459-30676589	30676644-30676794	30676805-30676979
AK350844	3	chr2	+	117253530-117258445	117258445-117258447
AY609412	3	chr4	+	103416334-103417841	103417841-103417922
AK343612	3	chr2	+	38036394-38047562	38047562-38047566
AK233636	3	chr8	+	63998630-64007819	64007819-64008722
EF154190	3	chr2	+	113873708-113938506	113938506-113938509
AK236352	3	chr11	-	24949562-24992745	24949499-24949562
AK239195	3	chr1	-	29241247-29241419	29239966-29240082	29240106-29240483	29240514-29241247
AK349324	3	chr17	-	4749960-4873574	4749268-4749896	4749952-4749960
AK346573	3	chr12	-	49305968-49312784	49305587-49305968
AK240426	3	chr1	+	89348207-89351252	89351252-89351292	89351294-89351656	89351676-89352748
AK351498	3	chr5	+	20713542-20716975	20716975-20717052
AY550051	3	chr12	+	21374315-21392814	21392814-21393924	21393931-21393994
AK233468	3	chr5	+	75698317-75707940	75707940-75708148
AY609729	3	chr2	+	9658420-9663184	9663184-9663384
AY609491	3	chr4	-	85269297-85293583	85269252-85269297
AK239716	3	chr4	+	102127164-102133466	102133466-102134931	102134952-102135023
AK231821	3	chrX	-	63095006-63101413	63094977-63095006
AK233512	3	chr13	+	73108681-73113863	73113863-73113910	73113912-73114014	73114044-73114229	73114258-73114347
AY610106	3	chr7	-	48889864-48932960	48889362-48889617	48889667-48889864
AK345267	3	chr14	-	34472985-34506961	34472649-34472839	34472863-34472985
AK343438	3	chr2	+	56069017-56075580	56080377-56080498	56080501-56080546
AK347714	3	chr13	-	63573878-63574451	63573749-63573878
DQ367936	3	chr5	-	6692970-6696412	6692967-6692970
AK238996	3	chr14	+	42321731-42403301	42403305-42403875	42403924-42404137	42404151-42404263	42404275-42404761	42404798-42404886
AK347548	3	chr3	+	84404630-84534677	84534677-84535492
AK232900	3	chr5	-	59788135-59799275	59788134-59788135
AY550065	3	chrX	-	21269290-21269354	21269266-21269290
AK234787	3	chr4	-	122192768-122269514	122192485-122192768
AY609488	3	chr10	+	13914040-13926258	13926258-13926282	13926299-13926388
AK239886	3	chr5	+	54679037-54775186	54775186-54775279
J03214	3	chr1	+	280789248-280791152	280791152-280791212
AY489289	3	chr7	-	22112383-22113048	22112205-22112383
AK232103	3	chr14	+	126055115-126185288	126185288-126185450
AK351395	3	chr4	-	86283232-86287391	86275370-86275459
AK345101	3	chr1	-	61355741-61355795	61355614-61355723	61355736-61355741
AK238912	3	chr11	-	77592586-77594890	77592412-77592577
AK345776	3	chr15	-	28176861-28181716	28176740-28176828	28176857-28176861
AK230685	3	chr7	-	104515148-104559908	104515008-104515148
AK233254	3	chr4	-	18673137-18837909	18672146-18672235	18672247-18672916	18672926-18673137
AK232489	3	chr7	+	2295121-2311768	2311768-2312013
AY349420	3	chr6	-	55781625-55782140	55781458-55781625
AY609796	3	chr17	+	50058854-50081721	50081721-50081782	50081811-50081900
AK346489	3	chr2	+	111755362-111844460	111844460-111844518
AK239906	3	chr3	-	8503239-8504685	8503233-8503239
AY610471	3	chr7	-	61383347-61386011	61382848-61383032	61383039-61383128	61383162-61383347
AK350196	3	chr15	-	129496616-129511275	129496566-129496616
AK347048	3	chr12	-	4551332-4558513	4551325-4551332
AF132077	3	chrX	+	19188545-19189851	19189851-19189882	19190932-19191295
AK349047	3	chr14	-	118675708-118675744	118674960-118675553	118675658-118675708
AK237641	3	chr14	+	147999191-148004377	148004377-148004379	148006346-148006446	148006462-148006564
AK348025	3	chr1	-	32473815-32473851	32473680-32473766	32473801-32473815
AK239108	3	chr18	-	41237969-41241255	41237952-41237969
DQ372078	3	chr14	-	47229734-47232536	47229729-47229734
AK344432	3	chr7	-	58749467-58752989	58748723-58749467
AK231177	3	chr1	+	79378468-79380193	79380193-79380518
AK230495	3	chr9	+	51283775-51309879	51309879-51310618
DQ497160	3	chr9	-	116288822-116303726	116288811-116288822
AK237106	3	chr15	-	72982830-73023546	72982711-72982800
AK233852	3	chr18	-	49504092-49514024	49502941-49504092
AK351658	3	chr17	-	34211681-34221639	34211526-34211615	34211650-34211681
AK346421	3	chr6	-	123145064-123149179	123145061-123145064
AY803103	3	chr17	+	50153121-50153331	50153331-50153582
AY870324	3	chr6	-	37767873-37815732	37767671-37767873
AK237325	3	chr13	-	24388143-24407384	24386540-24386890
AK345960	3	chr15	-	129835673-129837394	129835117-129835445	129835460-129835669
AK349577	3	chr6	+	381184-384390	384390-384459
AK235003	3	chr6	-	106833518-107226329	106826837-106830820	106830837-106833518
AY610020	3	chr15	-	36757156-36767720	36757124-36757156
AK350468	3	chr14	-	134970735-134996822	134957348-134957458	134957464-134958512	134958523-134958570	134960060-134960237	134961025-134961252	134963593-134964342	134964879-134964972	134969742-134969929	134970690-134970735
AY610241	3	chr12	-	47981604-47983984	47981024-47981120	47981133-47981604
DQ459343	3	chr3	+	35875032-35878022	35878022-35878028
AK237939	3	chr9	+	77038115-77039683	77039683-77039718	77039720-77040084	77040119-77041042	77041054-77041196	77041214-77041561	77041566-77041657
AK349097	3	chr1	-	143723970-143724054	143723877-143723966
AK351824	3	chr6	+	53277861-53281050	53281050-53281060
AK347872	3	chr14	-	47073741-47074274	47073621-47073741
J05228	3	chr18	+	48778218-48782267	48782267-48782269
AK352437	3	chr12	+	45484486-45485471	45485471-45485477
EU714006	3	chr13	-	72748656-72763061	72739505-72739715	72740675-72740735	72740737-72740895	72740897-72741109	72741133-72741236	72742520-72742724	72742726-72742872	72745609-72745698	72745733-72745827	72745862-72745973	72745975-72746116	72746125-72746277	72746286-72746382	72746386-72747192	72747194-72747457	72747475-72747879	72748044-72748303	72748320-72748626	72748628-72748656
AK346905	3	chr1	+	280788181-280788313	280788313-280788317
AY609934	3	chr4	-	103449827-103462279	103449540-103449827
AK237628	3	chr4	-	92955542-92957054	92955284-92955542
AK233819	3	chr2	-	71616337-71616446	71613218-71613656	71614423-71614722	71615816-71616184
AF313487	3	chr5	+	58203132-58208609	58208609-58208800
AK239468	3	chr17	-	53457316-53464958	53455456-53457281	53457298-53457316
EU839644	3	chr3	-	87744742-87744968	87744538-87744586	87744635-87744730
AK232487	3	chr17	-	11710887-11711131	11710793-11710882
AY803088	3	chr17	-	61169081-61169441	61162521-61162600	61163255-61163344	61167912-61168021	61168026-61168121	61168123-61168694	61168697-61169081
AK235699	3	chr9	+	9260139-9273876	9273876-9273901
AK234325	3	chr5	-	3556655-3568069	3556540-3556655
AK350193	3	chr1	+	32795363-32839346	32839346-32839480	32840843-32840903	32846794-32846925
FJ439674	3	chr16	+	31638470-31647268	31647268-31647298
AK231111	3	chr10	+	37528579-37554125	37554147-37554749
AK348620	3	chr3	-	36647821-36650210	36647031-36647120	36647158-36647247	36647261-36647821
AK239770	3	chr15	-	56455731-56489494	56444602-56444705	56444735-56444824	56447036-56447130	56447615-56447723	56447926-56448038	56448135-56448243	56448393-56448499	56452454-56452596	56453384-56453538	56454295-56454486	56454501-56454590	56455623-56455731
AK348681	3	chr4	+	71562922-71566698	71566698-71566859
AJ606303	3	chr7	+	45749453-45750610	45750610-45750614	45750762-45750844	45751359-45751670	45751716-45751928	45751994-45752084	45752092-45752443
EU717838	3	chr15	-	59410573-59415604	59410079-59410392	59410405-59410525	59410541-59410573
AF233358	3	chr13	-	139831086-139831250	139830846-139831086
AK234206	3	chr10	-	49406600-49428153	49406506-49406555
AY609942	3	chr9	-	2498302-2500178	2498217-2498262
AK233475	3	chr7	+	68666920-69401037	69401037-69401102	69401131-69401489	69401530-69402303
AK349485	3	chr3	+	36576831-36586810	36586810-36586813
AK350260	3	chr2	-	156778-158702	156777-156778
AK343664	3	chr7	-	36836605-36867548	36836604-36836605
EU242513	3	chr8	+	83255186-83272584	83272584-83273277	83273297-83273394
DQ530510	3	chr14	+	115774005-115791367	115791367-115791424	115793372-115793489	115793515-115799216	115806579-115806636
AK349911	3	chr2	-	24929500-24934066	24912157-24912920	24917787-24917923	24917943-24919494	24919496-24920590	24920604-24922493	24922505-24922628	24922632-24923343	24923358-24923913	24925988-24926364	24926366-24926763	24929442-24929500
AB005546	3	chr4	+	94079467-94080208	94080208-94082124
AK231096	3	chr17	-	35098656-35100331	35098652-35098656
GQ231315	3	chr1	-	166467655-166467767	166466348-166467655
AK346158	3	chr10	-	26847137-26847593	26846026-26846120
AK345998	3	chr6	-	67222192-67247592	67201418-67201511	67201535-67201633	67201918-67202043	67202463-67202569	67208842-67208955	67213937-67214076	67215570-67215737	67217138-67217508	67221850-67221937	67221975-67222192
AK346558	3	chr5	+	54974485-54978591	54978591-54978997	54979046-54979131
AK232028	3	chrX	-	45635692-45638025	45635545-45635622	45635653-45635692
AK346054	3	chr9	+	114246495-114289398	114289398-114289399
AK240009	3	chr2	+	47770690-47772095	47772095-47772101
AK345202	3	chr3	+	26001388-26001481	26001481-26001483
AK343959	3	chr14	-	69357762-69364150	69357293-69357558	69357574-69357663	69357676-69357762
AK240468	3	chr6	+	102195527-102208512	102208512-102208988	102209068-102209157	102209159-102209794
AK350585	3	chr13	-	18896029-18897769	18896026-18896029
AK232827	3	chr13	+	108602674-108602767	108602767-108602850	108602885-108603013
EU056576	3	chr2	+	74560388-74560748	74560748-74561063	74561068-74561609
AY862387	3	chr15	-	103638944-103639092	103638557-103638944
AK233494	3	chr6	+	33821563-33822221	33822221-33822698
AB052257	3	chr14	-	116128338-116128571	116120023-116120138	116122201-116122333	116126440-116126644	116126649-116126751	116126765-116127819
AY609956	3	chr2	+	121286355-121342397	121342397-121342744
GQ245762	3	chr9	+	5123983-5130620	5130620-5130917	5130970-5131262
AK230485	3	chr13	+	19660875-19709832	19709832-19710285
AK237606	3	chr4	+	80191070-80202737	80202737-80202740
DQ883629	3	chr4	+	122993689-123011669	123011669-123012069
AK234514	3	chr13	+	55342149-55344886	55344886-55344890
AK350901	3	chr10	-	54558163-54559448	54557375-54557802	54557804-54557959	54557996-54558126	54558150-54558163
AK347082	3	chr2	-	48160132-48174730	48160050-48160132
AF159382	3	chrX	-	122293324-122295152	122292384-122293324
AK348728	3	chr7	+	81495417-81498701	81498701-81498704
AY609656	3	chr4	+	110910716-110913222	110913222-110913726	110913759-110913848	110915229-110915287	110915291-110917967	110918027-110918097	110918131-110918220
AK235296	3	chr7	+	43934239-43940023	43940023-43940033
AK235515	3	chr3	+	35462697-35475630	35475630-35476039	35476044-35476239
D00524	3	chr13	+	26965305-26973955	26973955-26973957
AK346292	3	chr6	-	53397545-53398232	53397531-53397545
AK344305	3	chr5	-	72849549-72859781	72848418-72848507
AF136938	3	chr14	+	11446422-11447405	11447405-11447440	11449767-11449861	11450474-11450563	11450569-11451775
AK348859	3	chr1	-	111344341-111344472	111344339-111344341
AY148222	3	chr2	-	128673255-128690115	128673201-128673255
AK346085	3	chr14	+	129765337-129800078	129800078-129800812	129803558-129803628
AK343607	3	chr9	+	51260828-51277826	51277826-51277871	51281290-51281446	51281461-51281610	51281625-51281714
AK240023	3	chr17	-	45871216-45881675	45870417-45871216
AY079212	3	chr9	-	8441252-8441556	8440895-8441221
AK235562	3	chr4	+	92786899-92792861	92792861-92792865
EU219913	3	chr10	+	44576901-44583295	44583295-44583477
AK230978	3	chr5	+	33342403-33418070	33418070-33418379
DQ629153	3	chr6	-	30221473-30221775	30221472-30221473
AK235214	3	chr15	-	114096821-114184538	114096766-114096821
AK240591	3	chr12	+	12775277-12803826	12803826-12803993
AK347740	3	chr2	-	56260041-56315946	56260040-56260041
AK347524	3	chr1	-	133188229-133188669	133188187-133188229
AK348996	3	chr4	-	39387056-39415115	39386502-39387056
AK236356	3	chr10	-	31657215-31673952	31657174-31657215
AK343714	3	chr13	+	92076527-92077125	92077125-92077127
AK236755	3	chr5	-	75379638-75381170	75379589-75379638
AK350304	3	chr3	-	6520699-6521537	6520677-6520699
AK233171	3	chr17	-	5027645-5029126	5027619-5027645
AK344915	3	chr6	+	495815-498144	498144-498145
AK343930	3	chr2	-	38101212-38143454	38101091-38101212
AK230898	3	chr10	-	26905973-26912041	26905737-26905973
AK345025	3	chr2	+	45115853-45121098	45121098-45121101
AK346571	3	chr1	+	58255960-58306540	58308004-58308210
AK238498	3	chr3	+	104442909-104456542	104456542-104456665
AY610164	3	chr1	-	276103332-276122967	276103331-276103332
AB521204	3	chr5	+	20721218-20723214	20723214-20723923
AK238246	3	chr10	-	13579288-13588333	13575454-13575543	13575590-13576112	13576118-13576433	13576437-13577570	13577587-13578411	13578450-13579119	13579122-13579288
AK231809	3	chr4	+	97651012-97656987	97656987-97656988
EF041128	3	chr5	+	99472242-99480916	99480916-99481139	99481152-99481715
AK345317	3	chr9	+	98513763-98514015	98514015-98514165	98514180-98514451	98514455-98514546
AM498639	3	chr9	-	45309886-45310813	45308334-45309886
AY610129	3	chr9	+	70287420-70287559	70287559-70287561
FJ518622	3	chr4	-	100101377-100101545	100100579-100101377
AK234156	3	chr5	+	21322125-21324141	21324141-21324255
AK348724	3	chr18	+	5393499-5393990	5393990-5394825	5394843-5394933
AY609415	3	chr10	-	43511536-43519179	43511046-43511136	43511138-43511474	43511486-43511536
AB079258	3	chr3	-	47478459-47481957	47478380-47478459
EU755259	3	chr7	-	53602249-53647980	53601329-53602249
AY609857	3	chr5	-	74809427-74819891	74808955-74809427
AK237487	3	chr14	-	12614577-12619633	12608510-12608586	12613863-12614032
AK231186	3	chr6	-	37858790-37860344	37858727-37858790
AK344925	3	chr7	-	26563737-26569342	26560049-26560162	26560280-26560558	26561391-26561826
DQ917628	3	chr2	-	4487062-4487731	4486987-4487062
EU780791	3	chrX	-	104213648-104239533	104213251-104213467	104213594-104213648
AK343907	3	chr1	+	271621948-271631725	271631725-271631824
AK234106	3	chr15	-	43626393-43848617	43619661-43619755	43623789-43623855
AK345255	3	chr1	-	280927953-280938343	280927100-280927190	280927212-280927953
AK234665	3	chr13	+	20905970-20950008	20950008-20950043
DQ351283	3	chr12	-	50064031-50069496	50063277-50063366	50063383-50063543	50063564-50063662	50063672-50064031
AK230844	3	chr13	-	135342676-135436947	135342433-135342676
AK349499	3	chr6	+	19000129-19152873	19152873-19153524	19153534-19153583
AY609654	3	chr1	-	212609264-212610874	212609262-212609264
AK349654	3	chr13	+	101916539-101965521	101965521-101965535
AK231232	3	chr4	-	14848775-14856738	14848771-14848775
DQ013285	3	chr3	+	16488692-16527897	16527897-16527945
AK345225	3	chr3	+	15149320-15158638	15158638-15158639
AK239292	3	chr10	-	61802301-61813848	61802300-61802301
AK236079	3	chr15	-	41975749-41988854	41975060-41975661	41975684-41975749
AY610272	3	chr2	-	129367175-129369150	129366252-129366609	129366733-129367076	129367095-129367175
AK348991	3	chr7	+	60142245-60143053	60143053-60143072	60143078-60143168
AK351671	3	chr3	-	36222002-36224178	36221320-36221375	36222000-36222002
AK232539	3	chr14	-	31424186-31424310	31420740-31420814
AK236081	3	chr7	-	55944446-55954768	55944445-55944446
DQ868430	3	chr14	+	74241867-74245597	74245597-74245637
AK233440	3	chr14	-	148132856-148145194	148127294-148127410	148127422-148130052	148130056-148131651	148131704-148132247	148132623-148132856
AK236714	3	chr1	+	99748759-99748930	99751672-99751851	99751938-99752107	99752307-99752458	99752998-99753153	99753217-99753498	99755813-99756087	99756199-99756352	99756730-99757444
AK346807	3	chr13	-	89383407-89412214	89382926-89383015	89383029-89383407
AK235782	3	chr6	+	34671299-34674223	34674298-34674408	34674426-34674515
AK230912	3	chr6	-	56792419-56826675	56791551-56791645	56791659-56792419
AK352147	3	chr7	+	48855882-48856991	48856991-48857005	48857036-48858397	48858474-48860226	48860294-48861576	48861583-48862510
AK235607	3	chr7	-	106583679-106616475	106582891-106583679
AK343850	3	chr15	-	94827499-94859613	94813684-94814713	94814836-94816151	94816336-94816900	94819048-94819410	94820454-94820586	94820596-94820675	94821056-94821250	94821316-94821379	94821402-94821651	94822630-94822749	94822831-94823023	94823530-94823756	94824201-94824333	94824469-94824619	94824718-94824865	94825149-94825423	94825541-94825630	94826834-94827013	94827410-94827499
DQ917621	3	chr15	+	124041041-124053585	124053585-124053613
AK343940	3	chr2	-	11163158-11164465	11161503-11162145	11162165-11163158
AF102858	3	chr2	+	50619055-50625993	50625993-50626014	50628479-50628595	50629613-50629723	50631770-50631941
AK344844	3	chr7	-	57992117-57996644	57992054-57992117
AK233191	3	chr6	-	110805861-110821145	110804142-110804375	110804434-110805853
AF330204	3	chr9	+	116688756-116688813	116688813-116688929	116689374-116689451	116690116-116690190
AY610060	3	chr3	-	39228076-39233615	39228072-39228076
AY610446	3	chr11	-	24445364-24453669	24445123-24445364
L12581	3	chr3	+	105296719-105341705	105341705-105341815
AY610005	3	chr14	+	88720556-88736599	88736599-88736992	88737006-88737961
AK232718	3	chr15	-	76039611-76042871	76038223-76038534	76039430-76039611
AK240510	3	chr1	-	266624878-266625134	266623742-266623831	266623853-266624878
AK238981	3	chr14	+	78310569-78320903	78320903-78320907
AK350989	3	chr14	+	118369369-118369517	118369517-118369519
AK348150	3	chr6	+	112794301-112870713	112870713-112870733	112870737-112870826
DQ915494	3	chr7	-	42666622-42670750	42665669-42666622
AK232315	3	chr6	-	35892842-35895911	35892834-35892842
AK237446	3	chr18	+	47816908-47818834	47818834-47818843	47818861-47818950
AY609459	3	chr7	-	82421746-82425604	82421504-82421746
AK347653	3	chr1	-	33647589-33679808	33647466-33647553	33647573-33647589
AK346211	3	chr9	-	125633574-125666759	125633566-125633574
AY609779	3	chr5	-	65444700-65464625	65444598-65444700
EU743742	3	chr13	-	104418637-104423944	104418623-104418637
AJ005798	3	chr12	+	20113161-20114389	20114389-20114397
AK237776	3	chr14	-	77916367-77951757	77916365-77916367
AK230954	3	chr15	-	97308767-97328476	97308735-97308767
AK232711	3	chr14	+	11336518-11412299	11412299-11412304
AK347331	3	chr7	+	122809305-122826209	122826209-122826301	122826330-122826427
AK237935	3	chr4	+	42665568-42695749	42695749-42695811	42695821-42695984	42696017-42696386
X67109	3	chr10	-	31771663-31781038	31771653-31771663
AK232779	3	chr16	-	18114319-18154622	18114317-18114319
AK231830	3	chr9	-	2558428-2559833	2555902-2556293	2556323-2556445	2556459-2556588	2556591-2556690	2556710-2556831	2556840-2557136	2557145-2557778	2557790-2558428
AK351612	3	chr16	+	19726136-19726182	19726182-19726224	19726228-19726445
AY609804	3	chrX	+	120851581-120857905	120857905-120857938	120857947-120858051	120858061-120858362
AF469666	3	chr4	+	108473638-108540708	108549513-108549691
AB259649	3	chr2	-	11329676-11343663	11329645-11329676
AK345598	3	chr14	-	30960075-30961033	30950568-30950653	30950687-30950856	30955594-30955690	30955694-30956308	30956324-30957694	30957760-30958463	30958475-30959157	30959159-30959499	30959504-30960063	30960068-30960075
GU373708	3	chr14	-	8531-15223	8483-8531
HM046517	3	chr3	+	3568009-3575194	3575194-3575195
AY609548	3	chr14	-	126332292-126343656	126329589-126329628
DQ376533	3	chr12	+	34282202-34292345	34292345-34293078	34293087-34293841	34293929-34294549
AK346427	3	chr10	-	23922915-23925416	23920864-23922915
AK234371	3	chr14	+	51767127-51791351	51791351-51791493	51791512-51791746
EF043261	3	chr8	-	60701243-60701365	60701240-60701243
AK237823	3	chr8	+	96645706-96674838	96674838-96675001
AB214980	3	chr13	-	105147311-105174431	105146949-105147311
AK240431	3	chr6	-	42999086-43025836	42999060-42999086
AK349980	3	chr4	+	80209952-80237842	80237842-80238616
AY609479	3	chr7	+	105188654-105210049	105210049-105210055
AK234171	3	chr12	+	45593589-45595009	45595009-45595074	45595082-45595343	45595348-45595475	45598350-45598460
AK344641	3	chr10	-	23928113-23928254	23928099-23928113
AK352367	3	chr6	-	12423097-12458580	12422373-12422462	12422476-12423097
X62338	3	chr13	-	109086075-109122680	109084112-109086075
AK240569	3	chr13	-	18742192-18751158	18741901-18742192
AK231270	3	chr15	+	35744885-35754153	35754183-35755936
DQ087226	3	chr5	-	65539443-65542986	65538075-65538578	65539442-65539443
AK239744	3	chr16	-	69473648-69502963	69472863-69473565	69473572-69473648
AK236061	3	chr6	-	47533688-47544210	47533434-47533688
AY609647	3	chr13	+	33695028-33704712	33704712-33704768
AK348633	3	chr10	+	31752975-31766121	31766121-31766468
AK233244	3	chr14	+	51055422-51075767	51075767-51075773
AK350859	3	chr6	-	19174287-19175330	19173474-19173982	19173993-19174287
AK348105	3	chr1	-	159701542-159703981	159701519-159701542
AK352172	3	chr8	+	86812351-86855064	86855064-86855088
EU399820	3	chr14	-	116076114-116219974	116072873-116072960	116073024-116073189	116073244-116073313	116075640-116075729	116075737-116076114
AK235512	3	chr14	-	125875205-125971325	125875204-125875205
AK346319	3	chr1	-	16565065-16581792	16564834-16565065
AK234389	3	chr17	+	40461379-40463347	40463808-40463856	40463943-40464075	40464618-40464722	40465317-40465440
AK234877	3	chr14	-	52085676-52088542	52085675-52085676
AY610433	3	chr10	-	10124526-10124649	10124458-10124526
DQ372586	3	chr3	-	9237865-9243587	9237860-9237865
AK345397	3	chr4	+	21846335-21847605	21847605-21847674	21847698-21847787
AK349149	3	chr2	-	23934774-24034581	23934245-23934774
DQ333198	3	chr16	-	21882495-21918668	21882155-21882495
X12386	3	chr13	-	61524645-61547199	61524488-61524645
AK236905	3	chr9	+	17366268-17375051	17375051-17375591	17375898-17376146	17376253-17376368	17376379-17376473	17376492-17376739	17377170-17377846	17377848-17378208	17378234-17378826	17381777-17381881	17385784-17385891
AK239544	3	chr2	-	52563072-52587950	52557277-52557402	52562918-52562970	52563059-52563072
AY820767	3	chr17	-	13392128-13392645	13392124-13392128
AK233245	3	chr6	-	20591640-20591729	20591638-20591640
AK346148	3	chr14	-	148115508-148120741	148115505-148115508
AB499892	3	chr2	-	84509047-84534539	84500334-84501302	84501342-84501431	84501446-84501624	84501636-84501725	84502725-84502782	84504834-84505030	84505079-84505168	84505194-84505283	84506213-84506574	84507069-84507158	84507184-84509047
AK345344	3	chr12	-	12088048-12125717	12081203-12081627	12082709-12082798	12082809-12082928	12082942-12083189	12083194-12083283	12086700-12086831	12087888-12088048
AK236390	3	chr2	-	68223286-68237838	68222886-68223286
AK351938	3	chr15	-	72808269-72824225	72808077-72808162
AY785158	3	chr16	-	76746769-76760848	76746552-76746641	76746680-76746769
AK239978	3	chr1	+	294204918-294210589	294210589-294211325	294211333-294211472
AK349750	3	chr4	-	86006616-86022707	86006139-86006481	86006559-86006616
AK237626	3	chr2	-	66514137-66525358	66514134-66514137
AK349694	3	chr1	-	117861977-117862036	117861938-117861977
AK236497	3	chr3	+	104428648-104432451	104432451-104432490	104432503-104432676	104432799-104432904
AK238784	3	chr18	-	543314-561807	543295-543314
AK234174	3	chr6	+	58217003-58228886	58228886-58228888
AK232818	3	chr11	-	16123200-16316468	16123038-16123115	16123139-16123200
AK235919	3	chr13	-	26770908-26774632	26770880-26770908
AK352026	3	chr2	-	48143905-48154859	48143847-48143905
AK350567	3	chr3	-	6349704-6350587	6349701-6349704
AY609940	3	chr16	-	17521522-17539060	17521498-17521522
AY609609	3	chr4	-	92755420-92765507	92746263-92746741	92746799-92747350	92747352-92747588
AK346886	3	chr9	+	50325552-50335889	50335889-50336505	50336548-50337150	50337158-50337277	50337310-50337914	50337927-50338608
AK230734	3	chr14	-	79225536-79259238	79220061-79220150	79220993-79221168	79222689-79223776	79223794-79223914	79223932-79224263
FJ460593	3	chr15	+	132099968-132123979	132123979-132123984	132124041-132124090	132124164-132124253	132124255-132124371
AK240269	3	chrX	+	80972310-80975696	80975696-80976106	80976123-80976212	80976316-80976405	80976407-80976496
AY610390	3	chr2	-	87101321-87120319	87101310-87101321
AK232291	3	chr9	-	108695123-108699153	108695120-108695123
DQ372587	3	chr3	-	9231174-9231505	9230178-9230669	9230723-9230942	9230949-9231058	9231094-9231174
AK237426	3	chr14	+	79283828-79283924	79283924-79283941
AM238691	3	chr1	-	138129713-138131329	138129132-138129229	138129231-138129713
AK346347	3	chr1	+	254661107-254662257	254662257-254662413
AB038153	3	chr13	-	105496441-105503580	105495940-105496148	105496164-105496424
AK345766	3	chr1	-	134506186-134506243	134506037-134506126	134506167-134506186
AK235344	3	chr6	-	52539956-52541577	52532851-52533037
AK348988	3	chr11	-	5495818-5496708	5495542-5495818
AK232948	3	chr15	-	44196265-44224505	44196075-44196265
AJ278470	3	chr10	+	20931389-21000738	21000738-21000766	21000793-21000894	21000903-21001199	21001201-21002362	21002383-21002877	21002886-21004035
AK238873	3	chr17	+	40498973-40512611	40512611-40512615
AY609911	3	chr4	+	93644844-93652258	93654571-93654646	93654678-93654771	93654808-93655251
AK344490	3	chr11	-	48110130-48140508	48109761-48110130
AY170462	3	chr2	-	13347007-13348034	13340277-13340561	13340744-13340913	13341015-13341173	13346262-13346472	13346483-13346748	13346855-13347007
AK234919	3	chr1	+	290810031-290826032	290826032-290826557	290826567-290826656
AK348185	3	chr11	+	67412953-67415354	67416691-67416780	67416796-67416929
AK345664	3	chr6	+	5964586-5964714	5964714-5964964
AY610169	3	chr1	+	69881057-69881101	69881101-69881185
AK351237	3	chr4	-	96475105-96487994	96473868-96475105
AK345458	3	chr17	-	732889-740253	732091-732593	732618-732867	732875-732889
AK349151	3	chr13	+	109513694-109524631	109524631-109524951	109525043-109525365
AK350511	3	chr17	-	32063730-32067399	32063727-32063730
DQ132898	3	chr1	-	248180249-248286918	248180077-248180166	248180179-248180249
AK235361	3	chr2	-	78315275-78315910	78315186-78315275
AK344031	3	chr6	-	42738217-42739288	42737838-42738217
AK233006	3	chr7	+	61545100-61548892	61548892-61549264	61549316-61550320
[truncated: 1,089 more rows]
[truncated: 13 more columns]

## Sheet: 2268 longissimus dorsi
Table S5-3. The extension of gene boundary in 2268 longissimus dorsi (LD)
gene	5' or 3' end	Chromosome	strand	original region	extended region
AK344866	5	chr7	-	130645944-130647971	130647971-130648296
AY610100	5	chr12	-	16377593-16379345	16379345-16379424
AY610240	5	chr2	+	5471633-5473280	5471628-5471633
AY610500	5	chr18	-	16419297-16419363	16419363-16419474	16420030-16420173	16420647-16420711	16421657-16421775	16422257-16422366	16423435-16423511	16425652-16425899	16426183-16426281	16431904-16432104	16434148-16434218	16435175-16435281
AY610465	5	chr1	-	175035821-175037984	175037984-175037999
AK236931	5	chr11	-	50367680-50401083	50401083-50401185	50402281-50402396
AK239979	5	chr14	-	142138057-142151804	142151804-142151882	142151915-142152082	142152095-142152184
AK349926	5	chr1	+	263906246-263908603	263904438-263904527	263904532-263906246
AK233881	5	chr6	+	118207812-118215312	118207477-118207812
DQ629152	5	chr13	-	139184783-139191343	139191343-139191345
AK240204	5	chr1	-	282472262-282473973	282473973-282473979
AK230697	5	chr15	-	55722292-55777378	55777378-55777432	55778377-55778434	55780215-55780442
AK351318	5	chrX	+	122806703-122810969	122806695-122806703
AK233497	5	chr6	-	36633672-36634920	36634920-36635317
DQ098954	5	chr1	+	110049313-110049804	110049278-110049313
DQ409213	5	chr3	-	25721388-25741071	25741071-25741143	25744277-25744392
AK345872	5	chr7	+	66480359-66519064	66480348-66480359
AY609918	5	chr7	+	125616258-125626326	125616256-125616258
AK344160	5	chrX	-	90576651-90579788	90579788-90579830	90580404-90580541	90585445-90585974	90589748-90589820	90592675-90593610	90595535-90595690	90602344-90602424	90610188-90610614
AK231347	5	chr3	+	36447030-36451005	36443295-36443469	36444064-36444273	36446104-36446223	36446634-36446873	36446900-36447030
AK236345	5	chr14	+	23164568-23165881	23164499-23164568
AK234677	5	chr8	-	73378443-73378593	73378593-73378595
AK345633	5	chr1	-	135321007-135321179	135321179-135321251
AK235220	5	chr14	+	40679208-40680804	40665751-40665863	40671940-40672122	40672825-40673006	40673108-40673167	40675184-40679208
AF203034	5	chr5	+	77417159-77417205	77417131-77417159
AK344879	5	chr4	-	44809102-44810102	44810102-44810114
AK235305	5	chr13	-	27012954-27015216	27015216-27015641	27015663-27015716
AK344755	5	chr12	-	37587287-37587558	37587558-37587654
AK234771	5	chrX	-	122640804-122649617	122649627-122649683	122649844-122649951	122651788-122651907	122652880-122652959	122653112-122653208	122653412-122653480	122653644-122653805
AF396456	5	chr15	-	43913670-43919760	43924894-43924992
AK347224	5	chr1	+	274970264-274974101	274963122-274963211	274963238-274963471	274966108-274966205	274968083-274968257	274968864-274969041	274970244-274970264
AK237784	5	chr8	-	24909395-24917389	24917389-24917441	24921521-24921627
AY609962	5	chr4	+	102341038-102354617	102340666-102340751	102340806-102340910	102340917-102341038
EF619476	5	chr9	-	70220024-70220956	70220956-70221253
EU545235	5	chr15	-	79123318-79137403	79137403-79137466
HM046513	5	chr5	-	58418845-58419338	58419338-58419515
FJ455235	5	chr12	-	15322023-15324621	15324621-15324624	15326950-15327011
AK238761	5	chr1	-	77886319-77894752	77894752-77894754
DQ363337	5	chr2	+	79131936-79148272	79131922-79131936
AK344497	5	chr16	-	29397429-29397830	29397830-29397834
AK345293	5	chr13	+	142915671-142916536	142910786-142911082	142912497-142912597	142912616-142913302	142913306-142913416	142914177-142914266	142914287-142915671
AK346643	5	chr2	-	24476555-24477455	24485169-24485255
AK237353	5	chr12	-	37603798-37605851	37605851-37606369	37606371-37606588	37611369-37611423	37611432-37611598	37618665-37618796	37619761-37620086
AK345320	5	chr3	-	35284175-35285529	35285529-35285722	35285726-35285849	35285860-35285972
AK230733	5	chr10	-	11671531-11675010	11675010-11675069	11675104-11675173
AK239538	5	chr4	-	97392989-97394798	97394798-97397534	97398005-97398238	97403008-97403182	97404853-97405044	97406875-97406935	97407159-97407351	97408204-97408369	97408396-97408526	97410038-97410250	97410809-97411006
AB499892	5	chr2	-	84509047-84534539	84534539-84534637
DQ437858	5	chr1	+	283641437-283643166	283640448-283640512	283641421-283641437
AY421755	5	chr3	-	33859800-33860556	33860556-33860831	33861087-33861323	33861346-33861535	33861541-33862051
AK235067	5	chr7	+	28028499-28032689	28027736-28027985
AY610182	5	chr14	-	47506218-47519937	47524563-47524619
AK235674	5	chr18	+	8359090-8363839	8359004-8359090
DQ006806	5	chr13	-	19793401-19794025	19794025-19800104	19800109-19800227	19800252-19800341
AK347202	5	chr14	-	33271456-33311328	33311328-33311341
AK234337	5	chr6	-	38460954-38475868	38475868-38476034
AK343913	5	chr5	-	58856065-58856760	58856760-58856811
AK352331	5	chr7	+	12003614-12003868	12000130-12000230	12003251-12003340	12003381-12003614
AK343714	5	chr13	+	92076527-92077125	92074990-92076527
AK344503	5	chr2	-	117300874-117304003	117304003-117304007
AK346371	5	chr1	-	275814056-275814140	275814140-275814144	275814158-275814258
EU282341	5	chr7	-	27715820-27726840	27727129-27727237	27727306-27727517
AK239436	5	chr6	+	70916960-70932228	70815635-70816147	70816159-70816286	70816293-70816383	70816438-70816527	70816570-70816690	70816718-70816900	70816951-70817040	70823445-70823944	70824889-70825082	70825104-70825192	70834967-70835071	70837159-70837248	70837367-70837429	70841089-70841267	70843375-70843719	70843733-70843822	70850788-70850938	70853672-70853760	70853810-70854013	70857108-70857164	70860253-70860391	70866691-70866875	70867363-70867537	70871828-70871949	70875355-70875566	70883064-70883197	70886038-70886233	70891531-70891651	70901205-70901638	70901653-70901744	70903901-70904006	70904125-70904171	70911030-70911234	70911765-70911914	70912631-70912693	70912989-70913300	70913327-70913729	70916302-70916872	70916874-70916960
AY609808	5	chr10	-	30595361-30598931	30598931-30598940
AK351753	5	chr5	+	16875995-16877155	16875956-16875995
EF619477	5	chrX	-	58373888-58374926	58374926-58375338	58376328-58376459	58376847-58377177	58377531-58377742	58379762-58379828	58379834-58380015	58382283-58382611	58383831-58388164
AK235287	5	chr14	-	135428806-135450057	135450057-135450119	135450164-135450254
AY374470	5	chr6	-	39382828-39395912	39395912-39395977
AK231779	5	chr1	-	249731048-249735178	249735178-249735203
AK233171	5	chr17	-	5027645-5029126	5029126-5029916	5029944-5030467	5030502-5031097	5031105-5031676
AK233966	5	chr6	-	33924085-33924277	33924277-33924346
AY609951	5	chr2	-	67853808-67854005	67854005-67854009
AK235125	5	chr9	-	20445232-20453052	20453052-20453054
AK236843	5	chr5	-	20216537-20219227	20219227-20219298	20222748-20222852
AK351072	5	chr9	-	5339608-5354291	5354291-5354317	5355184-5355340	5356365-5356449	5358336-5358481	5361983-5362147	5365033-5365087	5367212-5367299	5368270-5368450	5371439-5371530
AM238691	5	chr1	-	138129713-138131329	138131329-138131404	138131440-138131529	138131609-138131657	138132014-138132219
AY680666	5	chr15	-	106222175-106235161	106235161-106235230
AY609851	5	chr18	+	8453947-8458253	8453910-8453947
AK233878	5	chr1	+	196211280-196238366	196211278-196211280
AK236704	5	chr2	-	5467001-5471473	5471473-5471474
AK351470	5	chr11	-	17735659-17735801	17735801-17735877
AK232116	5	chr8	-	27712176-27712735	27712735-27713820
GU373685	5	chr12	+	4683756-4687325	4683742-4683756
AY534304	5	chr13	-	109334068-109334138	109334138-109334162	109334184-109334273
AK231923	5	chr7	-	38903241-38904082	38904082-38904208	38904232-38904321
AK230983	5	chr2	-	5167794-5169739	5169739-5173458
EU585747	5	chr12	-	23906395-23910614	23910614-23910617
DQ629181	5	chr14	-	32237400-32243790	32243790-32243866	32243902-32244308	32244939-32245028	32245060-32245242
AK351795	5	chr7	+	10589590-10590895	10585284-10585439	10587555-10587658	10589505-10589590
AK343807	5	chr10	-	53172196-53186045	53186045-53186062	53186227-53186364	53187646-53187738	53187740-53187831	53188133-53188233	53189147-53189305	53191337-53191576	53192093-53192267	53193604-53193693	53193700-53193925	53197795-53197870
EU421951	5	chr2	-	48716259-48724352	48724352-48724375
AY610385	5	chr1	-	254751773-254756120	254756120-254756142
AK346653	5	chr4	-	99511550-99514165	99514165-99514177
AK233109	5	chr2	+	103141798-103143401	103141753-103141798
AK343564	5	chrX	+	12772013-12773679	12771410-12771775	12771794-12772013
AK344311	5	chr14	+	3826386-3855220	3826355-3826386
AK230607	5	chr14	+	79796002-79800650	79796001-79796002
AK235255	5	chr3	+	51765456-51780487	51762184-51762369	51765268-51765360	51765435-51765456
AK235646	5	chr6	-	63556948-63564177	63564840-63564929
AK345955	5	chr2	+	5482098-5483429	5482078-5482098
AK231106	5	chr14	+	75358747-75389098	75358720-75358747
AK343822	5	chr9	+	44546464-44565313	44546394-44546464
AK236351	5	chr3	+	53498268-53540304	53498198-53498268
AK234395	5	chr1	+	156318542-156320528	156315820-156316421
AY610397	5	chr7	-	122804997-122809083	122809083-122809133
AK238850	5	chr12	-	4409811-4411765	4411765-4412088
DQ003208	5	chr9	-	106880786-106884718	106884718-106884832
AK238713	5	chr6	-	12778084-12779297	12779297-12780790
AF020302	5	chr2	+	25595792-25615408	25595763-25595792
AB287431	5	chr17	-	33455265-33463263	33463263-33463321
AK348678	5	chr13	-	115590542-115591773	115598198-115598241
AK237460	5	chr14	-	118505405-118507142	118507142-118507238	118507487-118507669	118507694-118507791	118507827-118507925	118507941-118508034	118508046-118508135	118508224-118508290	118508405-118508569
AF330204	5	chr9	+	116688756-116688813	116681434-116681472	116682521-116682649	116683976-116684141	116688722-116688756
AK346143	5	chr2	-	124693263-124693542	124693542-124693550
AK240391	5	chr16	+	68707247-68708261	68697601-68697679	68699138-68699255	68701025-68701153	68703391-68703529	68704318-68704470	68706156-68706623	68706721-68706771	68707097-68707247
AK232614	5	chr6	-	62664348-62666680	62666680-62666759	62667046-62667377	62668141-62668293	62668387-62668775	62669905-62670055	62671890-62672014	62672688-62672853	62674040-62674111	62674302-62674539	62674553-62674636
AK240480	5	chr2	-	4706155-4707446	4707446-4707520	4707735-4707816
AK237098	5	chr3	-	33388662-33390156	33390156-33390519	33390527-33390757	33392770-33393478	33395081-33395315
U08351	5	chr4	-	122369859-122384171	122384171-122384254
AK235149	5	chr1	-	76166640-76166853	76166853-76166863
AK343400	5	chr14	+	35615305-35617421	35581228-35581328	35585809-35585876	35587785-35587950	35590416-35590571	35590853-35590994	35592162-35592303	35596296-35596353	35596403-35596666	35597753-35597890	35603608-35603801	35603822-35603911	35606514-35606633	35606638-35606815	35614908-35615263
DQ499448	5	chr6	+	97025343-97047026	97023397-97023501
AK237801	5	chr1	+	154987551-154988965	154985364-154986447	154986453-154987551
AM040711	5	chr4	-	93788315-93788531	93788531-93789754	93789794-93790656	93791541-93791639	93791729-93795593	93795692-93796983	93797064-93797333	93797342-93797648	93797656-93797799	93797840-93798105	93800175-93801082	93801194-93801816	93801912-93802126	93802152-93802336	93802373-93802963	93803036-93803648	93803654-93803696	93804617-93804706	93804763-93805155	93805157-93805677	93805706-93805795	93807242-93807367	93808334-93808853	93808888-93808977	93809001-93809092	93809118-93810212	93811445-93812378	93812483-93812588	93817321-93817578	93817590-93817695
AK345290	5	chr2	-	134028535-134030855	134030855-134030856	134032165-134032278	134032294-134032383	134032982-134033162	134035623-134035810	134036021-134036202	134036207-134036296	134038317-134038406	134040699-134040853	134044866-134045138
AY609811	5	chr2	-	56254560-56254788	56254788-56254797
AK351894	5	chr1	-	136474887-136484033	136484033-136484046
AK238855	5	chr9	-	6354633-6355955	6355955-6356013
AK236576	5	chr6	-	36027955-36027992	36027992-36028158	36028730-36028857	36029988-36030143	36030160-36030261	36033604-36033796	36034565-36034748
AK346141	5	chr12	-	37286107-37321822	37321822-37321830
AK350195	5	chr10	+	64900869-64901182	64900771-64900869
AK349328	5	chr10	-	39992808-40005354	40005354-40005378
AK239966	5	chr9	+	6291810-6291865	6290399-6290489	6291745-6291810
AY803103	5	chr17	+	50153121-50153331	50152858-50152963	50152990-50153121
AK231024	5	chr13	-	42481385-42492347	42492347-42492458
AK345174	5	chr4	+	104491742-104503351	104491444-104491507	104491715-104491742
AK349765	5	chr10	+	41796040-41801417	41795554-41796040
AK230936	5	chr5	-	79605412-79608017	79608017-79608058
AK350864	5	chr1	-	200298438-200299640	200299640-200300223	200300236-200300330	200300932-200301131	200301165-200301262	200304716-200304827
AK230969	5	chr3	-	48131429-48132990	48132990-48133115
AK237966	5	chr6	-	122073517-122079337	122079337-122079343
AK236094	5	chr1	+	200440421-200449716	200440420-200440421
AK343893	5	chr14	+	30214073-30232761	30214017-30214073
AK238584	5	chr14	-	142118767-142118801	142118801-142118960
AB236884	5	chr15	-	95033512-95051054	95051054-95051077
AY609745	5	chr8	-	54017567-54017823	54017823-54017841
AY610069	5	chr7	+	20512446-20515667	20512396-20512446
AK346064	5	chr1	-	53802684-53802920	53802948-53802992
AK240252	5	chr6	-	250265-250439	250439-250602
AK346450	5	chr7	+	33702043-33707502	33645589-33645711	33645884-33645994	33647891-33648114	33652005-33652211	33653542-33653757	33654568-33654798	33656441-33656570	33656699-33656794	33659031-33659143	33661148-33661327	33662042-33662202	33665658-33665861	33666201-33666338	33668634-33668806	33670401-33670562	33670743-33670958	33673196-33673325	33676110-33676278	33677881-33678044	33681080-33681276	33681772-33681903	33685569-33685714	33686823-33687014	33689558-33689696	33691526-33691692	33693023-33693187	33694596-33694848	33695003-33695079	33698802-33698887	33698908-33699001	33700166-33700460	33701160-33701362	33701425-33701509	33701783-33701887	33701894-33702043
AK232121	5	chr3	-	8012918-8014742	8014742-8016853
AY550060	5	chr12	+	18367454-18367754	18363224-18363479	18364917-18365080	18365247-18365371	18366443-18366544	18367421-18367454
AK351612	5	chr16	+	19726136-19726182	19726126-19726136
AK231800	5	chr13	+	27354938-27358368	27354447-27354593	27354688-27354771	27354935-27354938
AK352039	5	chr6	+	118929773-118937515	118929720-118929766
EU661946	5	chr2	+	52758955-52769149	52753923-52754048	52756310-52756419	52757296-52757385	52758585-52758698	52758935-52758955
AK231404	5	chr1	+	232214147-232215377	232214132-232214147
AY610369	5	chr13	-	58544368-58553269	58553269-58553299
AK237517	5	chr13	-	139488780-139489339	139489339-139489341
AK350520	5	chr10	+	21980099-21981233	21976838-21976927
AK344432	5	chr7	-	58749467-58752989	58752989-58753024	58756201-58756317	58758336-58758505	58762096-58762310	58764950-58765038
AK231355	5	chr12	-	20560680-20560714	20560714-20560749	20560890-20561052	20561361-20561457	20561761-20561876	20561989-20562092	20566596-20566685
AK235609	5	chr14	+	120062637-120064074	120062265-120062637
U88893	5	chr8	-	69454558-69454662	69454662-69454697	69455918-69456273
AK231998	5	chr7	-	34127469-34128911	34128911-34128954
AY609925	5	chrX	+	96639741-96650617	96639718-96639741
AK232731	5	chr6	+	37718513-37722216	37718429-37718513
AK349814	5	chr6	+	114177830-114196247	114167167-114167236	114168995-114169115	114169185-114169245	114169513-114169569	114174927-114175016	114175025-114175148	114177137-114177263	114177816-114177830
AF132737	5	chr4	-	59926801-59933873	59933873-59933874	59937386-59937596	59941692-59941775
AF069645	5	chr1	-	117391883-117394602	117394602-117394603	117398053-117398207
AK347262	5	chr1	-	40718625-40718836	40718836-40718838
AK237595	5	chr3	-	80782655-80784673	80784673-80784714
AF091610	5	chrX	+	57824583-57824916	57818859-57819078	57820975-57821023	57821144-57821199	57823043-57823248	57824403-57824583
EU872207	5	chr12	-	43012746-43019286	43019286-43019506	43020140-43021404	43021489-43021578	43021580-43022020	43022024-43022137	43024726-43024832	43025592-43025734	43026120-43026308	43028365-43028506	43028936-43029022	43029204-43029320	43030680-43030801	43031146-43031296	43031543-43031655	43032113-43032232	43032785-43032990	43033081-43033197	43035093-43035253	43035566-43035696	43036160-43036249	43036274-43036363	43036390-43036513	43036638-43036764	43036890-43036979	43037356-43037504	43038189-43038333	43041242-43041293	43044652-43044751
AK238839	5	chr14	-	39072383-39078180	39078180-39078185
DQ487044	5	chr1	+	247602372-247602767	247602180-247602277	247602292-247602372
AK344297	5	chr13	+	105346020-105356326	105346013-105346020
AY609519	5	chr1	+	231782747-231829126	231782720-231782747
AK231338	5	chr1	-	168497036-168498282	168501975-168502120	168502205-168502296	168503009-168503072	168504333-168504436	168507013-168507135	168509210-168509274	168509682-168509819	168511218-168511412	168511541-168511615	168516197-168516354
AK344844	5	chr7	-	57992117-57996644	57996644-57996645	57997024-57997256
AK232502	5	chr4	-	98912937-98918968	98918968-98918978	98918989-98919043
DQ845171	5	chr3	+	3869803-3871279	3869333-3869461	3869587-3869803
AK352310	5	chr2	-	55953718-55954777	55954777-55954794
AK239969	5	chr3	+	42080238-42081870	42069527-42069677	42078509-42078665	42079426-42079958	42079974-42080238
AK230582	5	chr13	+	83567311-83569307	83567222-83567310
AK235858	5	chr7	+	66373822-66399229	66373779-66373822
AB280721	5	chr1	-	10055704-10055781	10055781-10055811	10055833-10055952	10055982-10056045
AK344025	5	chr1	-	283346673-283354579	283354579-283354638
AB048865	5	chr15	+	85928934-85950169	85920147-85920298	85923404-85923452	85924792-85924902	85926944-85927003	85928819-85928934
AJ311717	5	chr12	-	37243650-37244971	37244971-37245021
AK235279	5	chr5	-	4327820-4329743	4329743-4329804
AK230624	5	chr12	-	18244857-18246814	18246814-18246841	18247962-18248074
DQ087226	5	chr5	-	65539443-65542986	65542986-65543043	65543063-65543152
AB025262	5	chr12	-	52424743-52424912	52424912-52424916
AK345244	5	chr7	-	39509553-39509824	39509824-39509830
AK237392	5	chr2	+	13157605-13159067	13151211-13151300	13152298-13152486	13154191-13154345	13155062-13155784	13155789-13157605
AF033020	5	chr6	+	14596527-14596646	14593655-14593744	14593830-14593892	14596231-14596527
AK238359	5	chr1	-	35516674-35516988	35525976-35526055
GU249575	5	chr2	-	38709241-38710956	38710956-38711182
AK234264	5	chr13	-	144928381-144928476	144928476-144928497
AK234615	5	chr2	-	69760502-69763938	69763938-69764106	69767005-69767115	69773823-69773970	69775025-69775144	69777167-69777437	69779511-69779627	69782972-69783177	69785853-69785979	69794967-69795149	69797484-69797691	69804320-69804439	69808300-69808426	69809376-69809498	69810654-69810733	69817519-69817633	69819214-69819435	69821319-69821426
EU282347	5	chr7	+	27740742-27744822	27740042-27740134	27740741-27740742
FM995257	5	chr15	-	60094940-60095063	60095063-60095122	60100228-60100502	60106929-60107041	60112169-60112272	60115603-60115815	60118159-60118426
AY609895	5	chr4	+	99564027-99574748	99563962-99564027
AK237231	5	chr15	-	129496643-129515948	129515948-129516109	129516913-129517013	129518580-129519076
AK344277	5	chr2	-	63506664-63507995	63507995-63508142	63511262-63511535	63512496-63512797	63515337-63515618	63517422-63517593	63517754-63517945	63518519-63518612	63519893-63520021	63520126-63520250
AK234552	5	chr1	-	44997784-45011015	45011015-45011045
AY803119	5	chr17	-	33643149-33643987	33643987-33644400	33644428-33645846	33645864-33645954	33647162-33647367	33647371-33647509	33653015-33653098
AK346148	5	chr14	-	148115508-148120741	148120741-148120750
AK344537	5	chr1	-	95167189-95184332	95184332-95184422	95192247-95192369	95192484-95192588	95194191-95194425	95195392-95195588	95198352-95198524	95202803-95203101	95209112-95209504	95213603-95213652
AK350931	5	chr9	+	8024982-8037913	8024916-8024982
AK232295	5	chr5	+	16831220-16833078	16830588-16830916	16830922-16831220
AY610365	5	chr3	+	79929587-79931750	79929577-79929587
AY606803	5	chr5	-	64539064-64549142	64549142-64549221
AK234973	5	chr5	+	49578991-49599044	49578960-49578991
AK352289	5	chr14	+	74509875-74520865	74509515-74509718	74509848-74509875
AK343940	5	chr2	-	11163158-11164465	11165621-11165678	11169556-11169625	11170553-11170673	11171325-11171489	11172631-11172826	11172924-11173013	11174107-11174145
AM040195	5	chr1	-	97569386-97570541	97570541-97570666	97570668-97570943
AK343768	5	chr6	-	70730530-70736645	70736645-70736656
AK235018	5	chr2	+	3111389-3113061	3111261-3111350	3111364-3111389
AK343832	5	chr14	-	48603494-48606132	48606132-48606955
AK235257	5	chr14	+	118650040-118651818	118649495-118650040
AK344870	5	chr13	-	23893945-23900816	23900816-23900819
AK347111	5	chr6	-	94263911-94275259	94275259-94275521	94275535-94275617
AK232681	5	chr15	+	42984212-42985693	42983420-42983498	42983500-42983733	42983789-42983843	42983930-42983988	42984040-42984212
AK349619	5	chr14	-	45684834-45684865	45684865-45684866
AK349047	5	chr14	-	118675708-118675744	118675744-118676529
AK236807	5	chr4	+	102016621-102028353	102016398-102016487	102016505-102016621
AY609841	5	chr6	-	120933985-120934014	120940610-120940699	120940728-120940817	120940862-120940952
AK235199	5	chr15	-	112022286-112022977	112022977-112023086
AY609875	5	chr2	+	68901792-68915558	68892382-68892679	68895554-68895716	68900269-68900492	68901191-68901774
AK347536	5	chr6	-	59927670-60014088	60014088-60014099
AK240088	5	chr1	-	26580658-26580899	26580899-26581559
AK234167	5	chr12	+	22456743-22460167	22456728-22456743
AK348323	5	chr14	+	91425540-91454705	91425467-91425540
AK234923	5	chr13	-	50297472-50298214	50298214-50298265
AK234827	5	chr17	+	30272556-30295287	30272552-30272556
AK349921	5	chr2	-	122992196-122993820	122993820-122993910
AY550929	5	chr7	-	96824010-96830786	96832733-96832772	96833420-96833601	96834423-96834526	96836758-96836863	96836878-96837000	96837020-96837127	96839650-96839781	96839872-96839985	96840162-96840251	96840272-96840369	96842203-96842346	96842960-96843039	96845355-96845451	96848589-96848665	96848802-96848912	96849537-96849585	96851400-96851539	96852473-96852641	96852817-96852920	96853665-96853782	96858194-96858312	96859795-96859894	96862852-96862947	96863065-96863198	96864363-96864421	96865294-96865348
AY609648	5	chr4	-	101789837-101792195	101792195-101792196
EU418439	5	chr12	-	49150432-49155812	49155812-49155844	49155923-49155970	49155997-49156102
DQ492687	5	chr1	+	236113472-236119638	236108795-236109332	236111326-236111433	236111436-236111555	236111587-236111972	236111994-236112417	236112431-236113166	236113293-236113349	236113399-236113472
EU780791	5	chrX	-	104213648-104239533	104239533-104239658	104241219-104241351	104243142-104243298	104246780-104246904	104248267-104248489	104250875-104250970	104254909-104254979	104255956-104256045	104257679-104257777
AK239638	5	chr15	+	131894089-131902084	131892389-131892498	131892846-131892995	131894072-131894089
AK344024	5	chr13	+	100603189-100604176	100603187-100603189
AK238084	5	chr9	-	43290839-43296363	43296363-43296376
AK345898	5	chr2	+	38357282-38643385	38357275-38357282
EU282358	5	chr7	-	28045222-28047814	28049190-28049279	28050686-28050759	28052315-28052525
J03214	5	chr1	+	280789248-280791152	280787191-280787425	280787823-280787967	280788448-280788563	280788658-280789046	280789176-280789248
EF688558	5	chr10	-	25254469-25254535	25254535-25254560
AK237880	5	chr17	+	53675171-53676283	53661065-53661165	53670433-53670587	53672002-53672148	53673778-53673994
AK237699	5	chr6	+	57849597-57850833	57849538-57849597
AK351285	5	chr5	-	60007931-60014109	60014109-60014189
AK234168	5	chr14	+	80811241-80812920	80802104-80802335	80802653-80802819	80803407-80803753	80807030-80807325	80807365-80807437	80810207-80811241
DQ629156	5	chr2	-	139873307-139874838	139874838-139874856
AY616678	5	chr1	-	205073798-205075801	205075801-205075828	205075840-205075894
AF330202	5	chr1	-	81719110-81719174	81719174-81719232	81721058-81721376	81722597-81722756	81723780-81723971	81725479-81725661	81732874-81733030	81733992-81734160	81735323-81735456	81736387-81736505	81736968-81737059	81738743-81738838
AK230801	5	chr13	-	62002333-62002449	62002449-62002450	62009715-62009828	62010664-62010750
AK231950	5	chr6	-	42852-62181	62181-62188
AK348185	5	chr11	+	67412953-67415354	67412923-67412953
AK235581	5	chr15	+	73265404-73286679	73265285-73265404
AK232708	5	chr13	+	67452180-67453586	67452179-67452180
DQ640829	5	chr3	-	8642745-8643149	8643149-8643193
AK347115	5	chr14	+	62713414-62716147	62713231-62713315	62713327-62713414
AK236851	5	chr5	-	99841854-99843984	99846496-99846637	99846646-99846758
AK232630	5	chr14	-	43539105-43539384	43539384-43539609	43544066-43544340	43544343-43544432
AK233640	5	chr4	+	42656093-42695753	42642115-42642275	42647844-42647974	42648987-42649264	42651063-42652192	42655661-42656093
AK352376	5	chr11	+	33781415-33781615	33781392-33781415
AY789645	5	chr4	-	52984919-52995290	52995290-52995589
AK232437	5	chr2	+	13405837-13413345	13405077-13405137	13405168-13405267	13405270-13405585	13405616-13405705	13405827-13405837
AK239892	5	chr3	+	14707285-14708431	14706976-14707072	14707091-14707189	14707221-14707285
DQ400926	5	chr9	-	45128315-45128812	45128812-45128851	45129031-45129103	45129205-45129314	45129419-45129513
AK344829	5	chr3	+	4262587-4262842	4260971-4262587
AK235968	5	chr3	+	103476786-103477882	103459769-103459903	103460648-103460882	103462063-103462169	103464101-103464177	103469945-103470106	103473005-103473146	103473161-103473245	103476011-103476786
AK239547	5	chr12	-	13782206-13786502	13786502-13786561	13791646-13791770	13792976-13793151	13793182-13793256	13797196-13797267
AK344788	5	chr7	+	34928689-34930203	34928663-34928689
AY610072	5	chr3	+	109863217-109869254	109862915-109863142
AK346500	5	chr14	-	80881892-80890752	80890752-80891451	80891458-80893070	80893072-80895702
AK344579	5	chr14	-	117686192-117687935	117687935-117688340	117690149-117690333	117691174-117691265	117693104-117693382	117693389-117693510	117693519-117694044	117694046-117694156	117694387-117695748	117695750-117696281	117696285-117696408	117696863-117697653	117697749-117698223	117698282-117698848	117698866-117699090	117699449-117700062	117700633-117700797	117701601-117701890	117703547-117703651	117705402-117705573	117707968-117708092	117711210-117711307
AK348991	5	chr7	+	60142245-60143053	60142189-60142245
AK237011	5	chr8	-	65748690-65748917	65748917-65748958
AY609877	5	chr18	-	5206469-5206651	5206651-5206653
GU086214	5	chr6	-	48077534-48077625	48077625-48077650
AY610482	5	chr4	+	56634412-56639684	56624657-56624706	56634353-56634412
Y00111	5	chr6	-	34049780-34054239	34054239-34054361	34054387-34054476
AK231992	5	chr17	+	53074162-53075267	53073053-53073161	53073182-53073945	53073952-53074162
AK349273	5	chr14	-	51729892-51733376	51736794-51736883
FJ200453	5	chr3	-	44265801-44266027	44266027-44266048
FJ875101	5	chr9	+	65997089-65997866	65992196-65992256
AK346704	5	chr16	+	65681058-65685009	65678308-65678559	65680209-65680384	65680994-65681058
AK344451	5	chr9	-	35437044-35438471	35438471-35439069	35442406-35442463
AK237464	5	chrX	+	19479614-19481446	19458986-19459095	19460054-19460167	19463241-19463342	19465543-19465688	19470985-19471643	19471665-19473121	19473130-19473310	19473319-19478790	19478808-19479614
L29130	5	chr12	-	50781074-50788395	50788395-50788406
EU655630	5	chr2	+	39082186-39083201	39081144-39081215	39081261-39082186
AK348843	5	chr3	+	71236310-71238135	71233486-71233593	71233609-71233700	71233706-71234105	71234116-71234766	71234774-71235432	71235437-71235575	71235627-71235917	71235925-71236310
AK238267	5	chr7	+	108190911-108192057	108175165-108175360	108177343-108177423	108180543-108180733	108180742-108180888	108180931-108180994	108184523-108184595	108184655-108184774	108184777-108185145	108188535-108188930	108188971-108190911
AK350968	5	chr2	-	8643089-8647055	8647055-8647131	8647487-8647660	8651868-8651970	8652837-8653006	8653340-8653471	8654270-8654359	8654390-8654540	8654646-8654743	8655520-8655730	8655875-8655990	8656065-8656235	8656325-8656513	8658768-8658879	8659001-8659050
AK237191	5	chr13	+	23741716-23743312	23739229-23739332	23741663-23741716
AF044259	5	chr5	-	20614719-20615978	20615978-20616017	20616105-20616284	20616484-20616632	20617779-20617842
AK231340	5	chr13	-	83355305-83463143	83463143-83463302
AK350933	5	chr4	-	78688497-78690031	78690031-78690064	78690098-78690187
AK240360	5	chr5	-	20619689-20619835	20620806-20620919
AK232125	5	chr1	-	169159497-169160107	169160107-169160160
AK350075	5	chr4	+	449621-451184	449614-449621
AK231017	5	chr6	+	30168223-30169834	30168187-30168223
AK230532	5	chr1	-	117148480-117148589	117148589-117148653	117148674-117148763
EU545196	5	chr1	+	110526164-110528953	110516656-110516925	110516947-110517039	110525199-110525298	110525303-110525442	110525445-110525567	110526153-110526164
AK344476	5	chr16	+	24814304-24824301	24814291-24814304
AK233926	5	chr7	+	59923805-59938726	59923785-59923805
X64315	5	chr6	-	51290727-51294461	51295818-51296032	51300773-51300964	51303023-51303129	51308894-51309026	51312207-51312329	51316695-51316784	51316806-51316974	51319720-51319960	51323499-51323630	51331727-51331841
AK349275	5	chr3	-	123139649-123140029	123140029-123140831	123143408-123143472
AK351123	5	chr13	+	2754340-2792924	2754339-2754340
AJ001203	5	chr17	-	37363509-37363654	37363654-37363655
AK351083	5	chr14	-	55841335-55867529	55867529-55867583	55869065-55869341	55873084-55873191	55873209-55873560	55873615-55873893	55876535-55876837	55876861-55877018	55878538-55878943	55883524-55883618	55884361-55884496	55884498-55884575	55885360-55885487
AK234376	5	chr6	-	30574746-30575941	30575941-30576354
AK231924	5	chr4	-	111240193-111241213	111241213-111241544	111241568-111241668	111241700-111241789
AY609649	5	chr14	-	29448372-29448411	29448411-29448440	29448449-29448560
AK343365	5	chr15	-	111011259-111012869	111012889-111012948
AY662692	5	chr1	-	10808759-10808872	10808872-10808873
AK234568	5	chr9	-	95417589-95419469	95419469-95419493
AJ245447	5	chr1	+	127700156-127700414	127700034-127700096	127700113-127700156
AY610050	5	chr6	-	20065171-20073096	20073096-20073112
AY609581	5	chr8	-	41186699-41188552	41188552-41188637
AK343868	5	chr4	+	70046906-70046940	70041348-70041461	70042120-70042322	70046339-70046450	70046792-70046906
AY609933	5	chr2	-	1850054-1855954	1855954-1855959
AK347261	5	chr17	-	50089664-50092847	50092847-50093421	50093472-50093674	50093891-50093980
DQ985551	5	chr8	+	90061545-90061923	90061481-90061545
AK350085	5	chr16	+	33565683-33573139	33565661-33565683
AK344152	5	chr9	-	127145636-127145819	127145819-127145837
AK230621	5	chr1	+	250033701-250035979	250031194-250033701
AK239727	5	chr10	+	31902318-31903565	31900862-31901325	31901348-31901531	31901541-31901855	31901862-31902177	31902188-31902312
DQ629142	5	chr2	-	51149776-51151201	51151201-51151317
EF109892	5	chr2	-	62369902-62370689	62370689-62370788	62373642-62374068	62374078-62374182	62374189-62374360	62374385-62374482	62374707-62374795	62374815-62374919	62374922-62376042
AK235318	5	chr13	+	55012204-55015157	55008897-55009132	55011834-55012155	55012179-55012204
AK238804	5	chr15	-	72837923-72878209	72878209-72878313
AK352294	5	chr17	-	25612649-25617827	25620401-25620492	25626777-25626871
AY609504	5	chr13	-	115669255-115670314	115670314-115670726
AK239329	5	chr1	-	15908158-15924522	15924522-15924556
AK231805	5	chr1	+	86264769-86283328	86264733-86264769
AK239003	5	chr3	+	105726545-105728880	105724520-105724609	105724747-105725248	105725250-105725570	105725575-105726173	105726194-105726545
FJ905613	5	chr9	-	118909293-118928283	118928283-118928310	118928668-118928773
AY610005	5	chr14	+	88720556-88736599	88720532-88720556
AJ867846	5	chr6	-	120267469-120267930	120267930-120267959
DQ972952	5	chr8	-	26483431-26540416	26540416-26540419
AK344591	5	chr18	-	49091155-49092681	49092681-49096247	49096250-49098985	49098996-49099434	49099451-49099558
DQ508263	5	chr9	-	95292516-95292794	95292794-95293922
AK345222	5	chr2	-	47138852-47139626	47139627-47139729
AK344270	5	chr1	-	188087477-188087521	188087521-188087532
DQ403143	5	chr5	-	20593730-20595999	20595999-20596400	20596426-20596515
DQ629173	5	chr4	-	42665747-42665930	42665930-42665933
AK348502	5	chr2	-	36454344-36454411	36456003-36456133
AY609500	5	chr6	+	28889782-28897457	28889766-28889782
AK240477	5	chr2	+	24519730-24540121	24519679-24519730
AK236398	5	chr12	-	49579129-49580818	49580818-49580843
AK235366	5	chr7	+	27632818-27643940	27632164-27632281	27632302-27632422	27632462-27632675
AM919499	5	chr1	-	284061844-284075655	284075655-284075684
AK348615	5	chr8	-	25009097-25013860	25013860-25013888
AK231130	5	chr18	-	45005817-45011716	45011716-45011874
AK352119	5	chr14	-	119617655-119619905	119619905-119620338
EU282342	5	chr7	-	27736060-27739700	27739700-27739768
AK238523	5	chr7	-	81581904-81595304	81595304-81595308
AK343577	5	chr12	+	12672491-12674679	12672410-12672491
AK344132	5	chr14	+	116345894-116346096	116345798-116345870	116345893-116345894
AK237399	5	chr12	+	5857423-5858950	5856801-5856890	5856906-5857423
AJ606303	5	chr7	+	45749453-45750610	45746574-45746881	45749112-45749197	45749311-45749453
AK344732	5	chr15	-	83054317-83054446	83054446-83054887
DQ380140	5	chr2	+	3501415-3504380	3501382-3501415
AK236329	5	chr4	-	52146607-52148771	52148771-52149810	52155467-52155539	52155944-52156057	52156099-52156163	52158427-52158539	52162765-52162888	52163482-52163641	52163713-52163849	52169169-52169396	52174057-52174155
AK352406	5	chr7	-	131904415-131905549	131905549-131905793	131905830-131905931
AK349687	5	chr16	-	65751468-65751946	65751946-65752427	65754087-65754215	65754354-65754472	65757221-65757363	65759098-65759253	65760096-65760204	65760651-65760861	65760974-65761099	65761139-65761194	65761835-65762231	65764485-65764657	65764773-65764949	65769135-65769283	65770158-65770321	65770420-65770631	65770703-65770839	65772035-65772215	65773193-65773260	65773509-65773569
AK347526	5	chr3	-	33901526-33901903	33901903-33901950	33902478-33902574
AY610284	5	chr5	-	59838328-59838750	59838750-59838965
AK344800	5	chr1	-	240095206-240095480	240095480-240098446	240098459-240098676
AK351555	5	chr4	+	14317462-14330422	14305822-14305968	14305984-14306072	14310927-14311018	14311039-14311135	14312184-14312350	14313727-14313849	14317443-14317462
AK344790	5	chr14	+	52717560-52717814	52706172-52706266	52709123-52709213	52710719-52710820	52711212-52711314	52712478-52712551	52715243-52715514	52715743-52715848	52717389-52717560
AK344604	5	chr1	+	29283699-29295456	29283646-29283699
FJ860901	5	chr15	+	130137090-130165392	130132976-130133065	130137065-130137090
AK350585	5	chr13	-	18896029-18897769	18897769-18897804
AK343679	5	chr3	-	105273084-105296457	105296457-105296488
AK236393	5	chr9	+	62064304-62065123	62064296-62064304
AK343509	5	chr6	-	47159996-47161220	47161220-47161263
FJ479791	5	chr14	+	118129798-118133016	118128511-118128813	118129623-118129712	118129727-118129798
AK347171	5	chr3	-	63643321-63650666	63650666-63650684
AF021140	5	chr12	-	8647274-8648557	8648557-8648663	8648672-8648783	8651315-8651421	8653824-8653981
AK347145	5	chr14	+	63421925-63433225	63420179-63420226	63421795-63421925
AK352037	5	chr8	-	82759170-82760913	82760913-82761093	82763911-82763995	82764022-82764091	82764140-82764242	82764568-82764696	82770089-82770512
AY610323	5	chr8	-	116138353-116144200	116144200-116144206
AK352194	5	chr5	+	22004774-22007996	22004748-22004774
AK347147	5	chr2	-	46591522-46594539	46594539-46594558
AK349475	5	chr8	-	75536353-75536634	75536634-75536713
AY609927	5	chr14	-	31242731-31243061	31243061-31243064
AK347176	5	chr4	+	102029573-102033643	102028691-102028901	102028903-102029573
AY246700	5	chr15	+	69317184-69326119	69315599-69317184
AK345902	5	chr1	+	283354897-283361025	283354896-283354897
AK237402	5	chr9	-	98730795-98821089	98821089-98821095
AK240234	5	chr17	-	33593869-33594902	33594902-33595043
AK345868	5	chr8	-	99907879-99918464	99918464-99918465
AK235180	5	chr14	+	57292205-57312600	57292192-57292205
AK344520	5	chr5	-	77934534-78000351	78000351-78000563	78001114-78001208	78001210-78002238	78002508-78009422	78009431-78010006	78010031-78010143	78010145-78010768	78011725-78012099	78012101-78012666	78013712-78014155	78014178-78014507	78014519-78014648	78014671-78014767	78014797-78014961	78014967-78015130	78015148-78015480	78015483-78015693	78015701-78015813	78015863-78015949	78016287-78016376	78016381-78016485	78016514-78016654	78016656-78016732	78017057-78017230	78022536-78022593	78024910-78024964	78024966-78026872	78026874-78028308	78028705-78028961	78028965-78029428	78029434-78030166	78030171-78030264	78030332-78030571	78030580-78032753	78032769-78033780	78033785-78036918	78036942-78041354	78041809-78042221	78042246-78042344	78042359-78042486	78042515-78042604	78043326-78044202
AK236385	5	chr6	+	37587978-37602575	37587865-37587978
AK345298	5	chr1	+	265345227-265345339	265344387-265345227
AY334573	5	chr12	-	57002363-57008624	57012504-57012593	57012640-57012729
AK347140	5	chr2	-	128952188-128954048	128954048-128954184	128954197-128954646
AK343995	5	chr2	+	124454417-124462119	124454301-124454417
AY803116	5	chr17	-	41167246-41168191	41168191-41168359	41168389-41169006	41169026-41169440	41169454-41169613
AK236276	5	chr4	+	102174388-102186737	102174152-102174388
AK237772	5	chr2	-	25240968-25256805	25256805-25256825	25258086-25258225	25261068-25261155	25261240-25261481	25266588-25266676
AK236642	5	chr15	-	78165941-78166103	78166103-78166115
AY610381	5	chr13	-	24738129-24743185	24743185-24743235
AK237154	5	chr12	+	1918335-1920188	1906679-1906785	1908961-1909078	1915624-1915755	1917175-1917264	1917287-1918335
AK238024	5	chr18	+	12482791-12484065	12482428-12482517	12482551-12482651	12482695-12482791
AB112778	5	chr14	+	42651504-42652514	42651478-42651504
X07382	5	chr6	-	29417870-29444925	29444925-29444973
FM995265	5	chr1	-	101673056-101673209	101673209-101673404
AK350963	5	chr13	+	109780407-109818740	109780323-109780407
AK348041	5	chr1	-	36541306-36744447	36744447-36744454	36744480-36744569
U97587	5	chr2	-	53052334-53057004	53058940-53059047	53060457-53060533	53061448-53061508	53061568-53061661	53061663-53061891	53061964-53062010
AK235380	5	chr12	+	18182824-18184197	18165685-18165742	18166169-18166327	18166695-18166876	18166972-18167437	18167508-18167598	18167676-18167802	18167816-18167903	18168621-18168924	18168961-18169037	18172533-18173100	18174380-18174488	18174611-18174713	18176018-18176193	18180586-18180644	18180654-18180754	18181052-18181160	18181686-18182824
AK345664	5	chr6	+	5964586-5964714	5964488-5964581
AK344519	5	chrX	-	11141521-11143005	11143005-11143496
AK230534	5	chr7	-	22496391-22497574	22497574-22497600
AJ307006	5	chr4	-	102518118-102522949	102522949-102522956
AF050176	5	chr1	-	124590461-124590726	124590726-124591294	124592413-124592623	124598961-124599128	124601923-124602074	124602926-124603068
AK234362	5	chr9	+	80500125-80501398	80499617-80499706	80499730-80499964	80499990-80500084	80500093-80500125
AK347507	5	chr2	-	5499706-5503999	5503999-5504005
AK343803	5	chr13	+	118617394-118625158	118617381-118617394
AK348264	5	chr1	-	95912315-95914618	95915653-95915727
AK237004	5	chr3	+	38050556-38059474	38031487-38031746	38038996-38039111	38044751-38044966	38046893-38047080	38047654-38047778	38050468-38050556
AK344382	5	chr16	-	16767540-16863472	16863472-16863490
AK343236	5	chr1	+	192708548-192710529	192679227-192679332	192681337-192681427	192687239-192687365	192691595-192691796	192693359-192693491	192701332-192701418	192706124-192708548
AK343836	5	chr5	+	61640802-61682814	61640797-61640802
AB259649	5	chr2	-	11329676-11343663	11343663-11343664
AK347141	5	chr1	-	135093968-135101447	135101447-135101456	135107092-135107157
AY610163	5	chr18	-	31939344-31962316	31962316-31962331	31962746-31962837
AK235410	5	chr9	-	44619237-44652972	44652972-44652982	44653122-44653188
EF681866	5	chr1	-	165316653-165316883	165316883-165316967
AK232758	5	chr10	-	25143439-25146123	25151535-25151712
DQ345906	5	chr15	+	77170584-77170822	77170582-77170584
AK235174	5	chr13	+	135958110-135959750	135956881-135957149	135958030-135958110
AK231685	5	chr10	-	21562826-21563976	21563976-21564625
AK232969	5	chr15	+	28283104-28284879	28255724-28255863	28259791-28260040	28262040-28262204	28263997-28264128	28273881-28274091	28275257-28275379	28281967-28282050	28282085-28283104
EF396957	5	chr13	-	14852646-14876796	14876796-14876928	14876941-14877042
AK236520	5	chr7	+	81500066-81502661	81500041-81500066
AK347094	5	chr15	-	79179996-79183793	79183793-79189199	79189318-79189918	79190280-79190589	79190688-79191268	79191705-79192008	79192116-79192424	79192498-79192549	79192554-79193142	79193248-79193550	79194083-79194384	79194855-79195157	79195253-79195553	79195666-79196260	79196461-79196746	79196833-79197140	79198011-79198315	79198317-79198445	79198447-79198743	79198836-79199126	79199222-79199527	79199625-79199934	79200032-79201618
AK236744	5	chr2	+	3108730-3110808	3088610-3088706	3088708-3088861	3093177-3093445	3093823-3093941	3096157-3096326	3096702-3096846	3101942-3103449	3108721-3108730
AK233219	5	chr7	+	12682637-12725235	12682612-12682637
AY610392	5	chr2	-	8382833-8394642	8394642-8394643
AY550059	5	chr13	-	116349810-116350630	116350630-116350691	116350694-116350783
AK237775	5	chr17	+	36637158-36638571	36637059-36637158
AK234411	5	chr7	-	66078798-66083647	66083647-66083669
GQ423508	5	chr4	+	109569205-109569894	109569192-109569205
AY609412	5	chr4	+	103416334-103417841	103413209-103413957	103413960-103414369	103414485-103414574	103414591-103415977	103416062-103416334
AK236970	5	chr3	-	63660947-63680688	63680688-63680691
AK343829	5	chr6	-	72715205-72715787	72715787-72715981
EF154831	5	chr1	-	281993811-282012979	282012979-282013017
AF347050	5	chr2	-	136743426-136747306	136747420-136747529
AK352101	5	chr1	-	1039479-1040920	1040920-1041395
AK344837	5	chr7	-	97424677-97424931	97424931-97426621
AK348011	5	chr14	+	141186795-141201145	141181888-141182080	141184265-141184348	141184453-141184612	141186755-141186795
AK234286	5	chr12	-	50588361-50590389	50590389-50590440	50590474-50590542	50590557-50591112
AY578156	5	chr8	+	36147025-36147201	36146980-36147025
AY803088	5	chr17	-	61169081-61169441	61169441-61169537	61169542-61169720	61169749-61169838
EU559709	5	chr6	+	64782711-64793789	64782666-64782711
AK344752	5	chr1	+	37515580-37515701	37515216-37515580
EU725862	5	chr16	-	57750311-57765637	57767907-57768026	57768036-57768101
AK346626	5	chr1	-	14941109-14941364	14941364-14941409	14941428-14941517
AK236603	5	chrX	+	36569720-36584231	36531585-36531758	36533547-36533652	36534173-36534383	36535582-36535831	36536170-36536318	36537198-36537322	36540651-36540788	36540961-36541244	36545192-36545307	36546473-36546600	36547701-36547872	36552659-36552771	36553012-36553154	36554097-36554238	36554951-36555175	36557893-36558114	36561176-36561370	36565381-36565554	36567682-36567812	36569237-36569720
AK232539	5	chr14	-	31424186-31424310	31424310-31424334
AK351671	5	chr3	-	36222002-36224178	36224178-36224187
AK349968	5	chr2	-	4696441-4698092	4698092-4698109
DQ157553	5	chr14	-	129800045-129879116	129879116-129879200
AY610090	5	chr2	+	52220837-52226270	52220165-52220215	52220835-52220837
AK344407	5	chr6	+	34120690-34120731	34120668-34120690
AK348794	5	chr14	+	35617893-35619105	35617700-35617893
AK235165	5	chr9	-	68969355-68974158	68974158-68974228
AK232850	5	chr13	+	26544533-26546768	26542877-26542973	26544076-26544222	26544403-26544533
L29136	5	chr2	-	61616930-61617028	61617028-61617082	61617138-61617185
DQ143040	5	chr14	+	79710863-79718700	79710741-79710863
AK233694	5	chr14	+	118359011-118361593	118351766-118351889	118352245-118352365	118352376-118352604	118352618-118352707	118352712-118352789	118352935-118353077	118353109-118353198	118353287-118353444	118355932-118356175	118356179-118356559	118356646-118356844	118356966-118357218	118357326-118357535	118358396-118358485	118358551-118358614	118358645-118358800	118358918-118359011
AK344709	5	chr13	+	54878975-54879956	54878903-54878975
AK343316	5	chr6	-	67200036-67201248	67201248-67201488	67201517-67201630
AK235226	5	chr18	-	41241492-41267388	41268825-41268869
AY610358	5	chr14	+	79809686-79810924	79809674-79809686
EU661937	5	chr11	-	71977860-71977890	71977890-71978525
AK344728	5	chr12	+	20553952-20555633	20553951-20553952
AY550075	5	chr11	-	44116966-44117317	44117317-44117318
AY609977	5	chr16	+	31113650-31114355	31113366-31113650
AK237959	5	chr14	-	40271343-40272551	40272551-40272974	40273725-40273814	40273846-40274035	40274143-40274232
AK236160	5	chr3	+	49629436-49633150	49629435-49629436
AK347118	5	chr12	-	52318419-52318452	52321025-52321170	52321263-52321503	52322916-52326315	52328157-52328568	52328646-52328828	52328879-52329218	52329515-52329611	52329632-52329914	52329992-52330302	52330460-52330587	52330643-52330852	52330929-52331826	52331828-52332029	52332031-52332161	52332163-52332286	52332288-52332530	52332612-52333084	52333121-52333223	52334201-52334847	52334930-52335026	52335028-52335253	52335328-52335510	52335600-52335846	52337381-52337638	52338131-52338220	52338237-52338400	52338420-52338566	52338603-52338700	52338709-52339049	52339059-52339208	52339285-52339414	52340050-52341136	52341138-52341211	52341288-52341361	52342122-52342435	52342535-52342715	52342786-52342875	52342893-52343001	52343003-52343159	52343243-52343364	52343717-52343863	52344625-52345469	52345541-52345634	52345643-52345874	52345876-52345974
AK344598	5	chr1	-	22398205-22398343	22398343-22398346
AK347727	5	chr3	-	37085957-37085986	37085986-37086166	37087103-37087178	37087203-37087317	37087399-37087507	37087588-37088179
AK239433	5	chr9	-	127185891-127189611	127189611-127189654
AK348676	5	chr14	-	50638315-50650534	50650534-50650536
AK347127	5	chr6	+	64808113-64811468	64805460-64805505
AY610471	5	chr7	-	61383347-61386011	61386011-61386038
DQ286571	5	chr12	-	37800691-37800964	37800964-37800974
AK235844	5	chr18	-	17240371-17242309	17242309-17242972	17242978-17244687
EF012370	5	chr1	+	31318706-31318961	31318486-31318706
AK238007	5	chr2	+	52322532-52324016	52322335-52322532
AK235358	5	chr17	-	13140306-13151006	13151006-13151039
AK348020	5	chr15	-	77939576-77941987	77941987-77941999
AK351772	5	chr3	-	20255122-20258480	20258480-20259160	20260033-20260138	20260424-20260792
AK231915	5	chr2	-	6296933-6297028	6297028-6297032	6297058-6297147
AK350132	5	chr13	-	9028951-9031092	9031092-9031909
AK234282	5	chr1	+	165482863-165484097	165482173-165482742	165482755-165482863
AK239447	5	chr4	-	92792961-92796726	92796726-92796743
AK230796	5	chr12	-	46159155-46160793	46160793-46163149	46163156-46163270	46163299-46163388	46163787-46164128	46166412-46166520	46166552-46166641	46166771-46166953	46166973-46167112	46167141-46167230	46169305-46169394	46169410-46169639	46170349-46170459	46173469-46173763	46182453-46182664	46183566-46183643
AK345619	5	chr6	-	113597499-113599760	113599760-113599913
AK238420	5	chr4	+	98722226-98725306	98722146-98722226
AK349670	5	chr2	+	61218928-61226939	61218513-61218812	61218826-61218928
AY010068	5	chr6	-	60811205-60813755	60813755-60813876	60815869-60816024	60816599-60816703	60817569-60817660	60818888-60819004
AK350141	5	chr7	-	20500118-20512183	20512200-20512280
AK232030	5	chr4	+	16058864-16059847	16058854-16058864
FM995264	5	chr2	+	125760072-125760202	125759965-125760072
AK238906	5	chrX	-	96618417-96627995	96627995-96628022
AY610272	5	chr2	-	129367175-129369150	129369150-129369165
AK349276	5	chr7	+	27761341-27762222	27761143-27761205
AK346625	5	chr4	-	100267811-100268138	100268138-100268139
AK235434	5	chr13	-	20291357-20294024	20294024-20294034
AK239461	5	chr15	-	114286341-114290165	114290165-114290191
DQ400921	5	chr8	-	36183030-36183903	36183903-36183929
AK234048	5	chr2	-	5558442-5567447	5567447-5567457
FJ475068	5	chr14	-	107545803-107554865	107554865-107554889	107554903-107554959
AK240172	5	chr12	-	47830111-47849621	47849621-47849629
AY079212	5	chr9	-	8441252-8441556	8441556-8441563	8444993-8445067	8448960-8449049	8449089-8449178
AK348042	5	chr13	-	57938304-57939142	57939142-57939226
AF303657	5	chr15	-	903352-914466	914466-914540	916880-916967
AY850172	5	chr8	-	86855318-86869132	86869132-86869189	86869192-86869281
AK345237	5	chr2	-	45879947-45881286	45881641-45881747	45883002-45883204	45889626-45889717
AK348039	5	chr1	-	23482810-23482893	23482893-23482894
AK347184	5	chr13	-	24478951-24480689	24480689-24481650	24483732-24483848	24483857-24484131	24484151-24484240	24491163-24491246	24491314-24491531	24495043-24495141
X07617	5	chr2	-	57071837-57077600	57077600-57077639	57077728-57077859	57079523-57079610	57080787-57080890	57082819-57082946	57083396-57083737	57092258-57092349
AF037462	5	chr2	+	130036961-130037062	130036523-130036631	130036640-130036961
AK347449	5	chr12	+	4596656-4607142	4596621-4596656
AY610280	5	chr18	+	41299154-41305580	41299133-41299154
AK347299	5	chr9	+	69420825-69438908	69420750-69420825
AK351232	5	chr14	+	30941024-30948805	30940598-30940687	30940712-30940823	30940833-30940922	30940950-30941024
AK239395	5	chr2	-	123091511-123095682	123095682-123096805
AK347128	5	chr13	-	93211230-93211310	93211310-93211318
AK240595	5	chr5	+	95521463-95526828	95521385-95521438	95521446-95521463
EU127843	5	chr9	-	99198863-99239261	99239261-99239419
AY610262	5	chr18	-	7521144-7536299	7536299-7536321
DQ323981	5	chr12	+	11479596-11490680	11479420-11479596
AK347162	5	chr14	-	79540746-79544202	79544202-79544424	79544426-79544619	79544635-79544901	79544916-79545005	79547756-79548024	79548054-79548143	79548220-79548309	79548354-79548685	79548738-79549402	79549422-79549511	79549537-79549626	79549653-79549742
AK350468	5	chr14	-	134970735-134996822	134996822-134996842
AK238006	5	chr10	-	31677451-31692847	31692847-31693028	31697216-31697303
AY704418	5	chr4	-	101948492-101958938	101958938-101958984
AK238015	5	chrX	-	12510129-12515404	12515404-12515449
AK236117	5	chr5	+	72257826-72260626	72238924-72239035	72245930-72246136	72250298-72250549	72252617-72252760	72257367-72257826
AK231480	5	chr14	-	79326400-79331322	79331322-79331379
AK343299	5	chr18	-	23977136-24094561	24094561-24094826	24094855-24095158
AY610174	5	chr7	-	102359015-102359154	102359154-102359205
AY609721	5	chr1	-	110119101-110119315	110119315-110119950
AK234540	5	chr7	+	131807953-131809817	131807875-131807953
AK234706	5	chr14	+	28914110-28917237	28909033-28909187	28910029-28910174	28910802-28910873	28910926-28911028
AK239106	5	chr14	+	51653242-51654668	51651415-51653242
AK346613	5	chr1	-	8709077-8716640	8716640-8716649	8717241-8717319
AK230601	5	chr15	-	78175607-78176869	78176869-78176955
AK350317	5	chr1	-	143864542-143866296	143866296-143866555	143866587-143866676
AK233047	5	chr1	-	2505251-2505413	2505413-2505434
AY609425	5	chr16	+	57826472-57835233	57826467-57826472
AK234786	5	chr3	-	5817755-5824443	5824444-5824496
EF625349	5	chr17	-	53357397-53360096	53367807-53367899
DQ399658	5	chr7	-	24499440-24532876	24532876-24532906
GU250734	5	chr2	-	7869175-7917927	7917927-7918038
AB529534	5	chr2	-	16938100-16938220	16938220-16938338
AK343404	5	chr7	+	55454513-55455943	55454476-55454513
AK240407	5	chr6	+	54953059-54954067	54952612-54952712	54952824-54953059
AK236149	5	chr10	-	31048186-31050038	31050038-31050050
EU416277	5	chr7	-	60663681-60675388	60675983-60676057
AK240123	5	chr4	-	115333947-115337379	115337379-115337422
AY609863	5	chr14	-	33881117-33881525	33881525-33881829	33882520-33882575
AK237181	5	chr4	-	93011524-93013317	93013317-93013393	93013428-93013517
AK235708	5	chr5	+	57879977-57897960	57874926-57875059	57875506-57875818	57878869-57878932	57879597-57879977
AK238317	5	chrX	+	104523365-104524473	104520608-104520711	104521081-104521203	104523311-104523365
AK348303	5	chr2	-	6712245-6719992	6719992-6719994
AK238981	5	chr14	+	78310569-78320903	78308754-78308892	78310542-78310569
AB237780	5	chr15	-	129535902-129540254	129540254-129540489	129541825-129541928	129541930-129542449	129545292-129545797	129545817-129545903
AK351094	5	chr6	-	13032214-13033547	13033547-13033762	13033900-13033998	13034125-13034194	13034346-13034446	13034621-13034780	13034832-13035032	13035074-13035201	13035272-13035477	13035583-13035717	13035727-13036011	13036705-13036797	13036909-13038256	13038285-13038408	13038491-13038622	13038681-13039381
AK234523	5	chr2	+	135968470-135969085	135967756-135968322	135968380-135968470
X95223	5	chr12	+	18162022-18162118	18156128-18156219	18157384-18157445	18161992-18162022
AY803086	5	chr17	+	42163140-42163443	42156150-42156259	42161071-42161206	42163061-42163140
AK238727	5	chr7	-	97523528-97536570	97536570-97536587
AK234727	5	chr5	-	32561667-32563396	32563396-32563436	32563493-32563587	32565946-32566035
AY803115	5	chr17	-	42190934-42191899	42191899-42191940	42191970-42192085
AK233823	5	chr10	+	17028046-17031556	17023580-17023644	17023670-17023925	17023927-17025394	17026512-17026704	17027103-17027209	17027913-17028046
AK231597	5	chr1	+	290997074-291013486	290997070-290997074
AK343691	5	chr8	-	62655862-62663757	62663757-62663762	62666335-62666569	62669605-62669744
AK343683	5	chr16	+	33886345-33888586	33886168-33886252	33886267-33886345
DQ917646	5	chr4	-	98746144-98751313	98751313-98751403
DQ157551	5	chr2	+	126969381-126989067	126969267-126969381
AK344614	5	chr7	+	37426786-37426987	37426401-37426501	37426508-37426663	37426692-37426786
AK349727	5	chr18	-	19059553-19059979	19059979-19060963
AK238474	5	chr14	+	40375157-40376868	40374741-40375157
AK237523	5	chr13	-	102870239-102879413	102879413-102879470
DQ372078	5	chr14	-	47229734-47232536	47232536-47232543
AK230973	5	chr3	-	113265996-113266145	113266145-113266149
AK343872	5	chr11	-	18072512-18438856	18438856-18438977
DQ917642	5	chr10	-	1750381-1753424	1762464-1762580	1764199-1764261
GQ231318	5	chr1	-	247028263-247029570	247033249-247033360	247033544-247033718	247034801-247034977	247035004-247035097	247035500-247035638	247036105-247036242
FJ487632	5	chr1	-	9618267-9624782	9624782-9624786
AK348064	5	chr3	-	51302932-51304356	51304356-51304439
EU288086	5	chr6	-	48136314-48137094	48137094-48137096	48137601-48137762
AK239079	5	chr14	-	56073305-56074868	56074868-56074908	56074980-56075037	56075099-56075615	56075644-56076776	56076812-56077698	56077739-56077828	56077872-56078133	56080822-56080967
AK343403	5	chr13	+	29238259-29244492	29237104-29237208	29237229-29237702	29237719-29238259
AK347477	5	chr10	-	48289382-48290416	48297571-48297674
AK344109	5	chr2	+	68162820-68164270	68162282-68162480	68162492-68162605	68162631-68162729	68162750-68162820
AK343548	5	chr6	+	55487239-55488855	55482860-55483222	55483257-55483346	55484929-55485593	55485687-55486293	55486299-55486822	55486830-55487239
EF397601	5	chr2	-	5209695-5213083	5213083-5213162	5213245-5213334
AY553923	5	chrX	+	96433764-96434384	96426189-96426279	96429236-96429389	96431112-96431287	96433648-96433764
AK230514	5	chr13	+	18910389-18912492	18910331-18910389
AK233801	5	chr6	-	100403850-100409234	100409234-100409762	100409823-100410347	100410388-100410602	100410668-100411497	100411913-100412116	100418053-100418185	100418205-100418513
AK343417	5	chr17	-	732889-746637	746637-746860
AK344849	5	chr3	-	41202802-41203786	41203786-41203796
AY609427	5	chr15	+	85715485-85739175	85715484-85715485
AK344801	5	chr1	-	278603859-278603979	278603979-278604400
AK240203	5	chr12	-	25070459-25070543	25075220-25075325	25077579-25078088	25078165-25078336	25078379-25078639	25083182-25083282	25083515-25083741
AY609973	5	chr9	-	80353624-80358101	80362888-80363024	80363794-80364019
AK239226	5	chr12	+	30970652-30981111	30970306-30970652
AK231379	5	chr7	+	102929598-102951582	102913131-102913314	102915829-102915933	102916680-102916823	102919554-102919613	102922054-102922274	102927083-102927344	102929420-102929598
AK236214	5	chr14	+	57228335-57228490	57218852-57218944	57223069-57223119	57226690-57226766
AY609976	5	chr2	+	82795465-82798064	82795460-82795465
AK346416	5	chr13	+	22165360-22173404	22165350-22165360
AK344323	5	chr6	-	57427095-57435622	57435622-57435664
AY610098	5	chr10	-	43276966-43280185	43280185-43280186
AK344289	5	chr1	+	217746160-217746411	217737921-217738010	217738030-217738140	217746089-217746160
AK237330	5	chr12	-	42673762-42683663	42683663-42683748	42683773-42683862
AY609565	5	chr4	-	96990453-96990825	96990855-96991136	96993617-96993704	96993746-96993812	96995823-96995945	96997911-96998009	97000742-97000809	97000841-97000993	97001007-97001669	97003871-97003919
DQ157761	5	chr12	-	17720943-17722013	17722013-17722018	17722049-17722138
AB209954	5	chr5	-	88133559-88133750	88133750-88133755
AY609580	5	chr11	+	17745031-17766603	17745021-17745031
AK230811	5	chr14	-	115386992-115387178	115395802-115395980
AK238246	5	chr10	-	13579288-13588333	13588333-13588351	13590043-13590165	13591876-13591931	13591977-13592038	13593387-13593533	13599850-13600001	13604075-13604236	13605877-13605976	13609329-13609473	13615276-13615384	13615487-13615585
U97364	5	chr16	-	21297672-21306815	21306815-21306836	21309556-21309626
AK347259	5	chr15	-	79333560-79351467	79351467-79351540	79351655-79351747	79351863-79351965	79352522-79352814	79354355-79354450	79354455-79354824	79355239-79355557	79355918-79356210	79356812-79357178	79357180-79357463	79357568-79357854	79357957-79358250	79358751-79359038	79359067-79359858	79359880-79360448	79360677-79360965	79362239-79362535	79362648-79362965	79363093-79363378	79363475-79363758	79363848-79364131	79364312-79364603	79364652-79364979	79365123-79365405	79365520-79365806	79365886-79365975	79366002-79366354	79366950-79367240	79367356-79367727	79367766-79368053	79368159-79368441	79368526-79368809	79368955-79369248	79369359-79369644	79370403-79370690	79370807-79371089	79372758-79373046	79373273-79373554	79373587-79373634	79373685-79373797	79373803-79374092	79374193-79374476	79374584-79374868	79374982-79375268	79375364-79375649
AY610433	5	chr10	-	10124526-10124649	10124649-10124667
AY609966	5	chr5	-	84135635-84135803	84135803-84135807
AK236619	5	chr7	-	131331801-131332095	131332095-131332142
AK239883	5	chr4	+	135903806-135908616	135903803-135903806
AK347267	5	chr9	-	35784801-35789750	35789750-35790009	35790014-35790287	35793805-35794047
AK240329	5	chr2	+	123297335-123301546	123267174-123267234	123269229-123269368	123271353-123271462	123277945-123278045	123278771-123278908	123280817-123281066	123284925-123285036	123285071-123285160	123286116-123286349	123286844-123286957	123287367-123287505	123288471-123288665	123289631-123289721	123292599-123292757	123293629-123293829	123295036-123295183	123297277-123297335
AK347580	5	chr3	-	28790540-28792162	28792162-28792394	28792403-28793726
AK237130	5	chr1	-	229884829-229965973	229968898-229969010
AK345255	5	chr1	-	280927953-280938343	280938343-280938349	280938401-280938490	280938509-280938596
AK232609	5	chr10	+	64450464-64452346	64449771-64450464
AY610282	5	chr7	-	54854536-54854793	54854793-54854795
AK347166	5	chr15	-	134115486-134115531	134115531-134115535
AY803097	5	chr17	-	25363667-25364393	25364393-25364492	25364526-25364693	25364705-25364745
AY610042	5	chr12	-	19667383-19670266	19670266-19670267	19670279-19670377
AK348581	5	chrX	-	36069916-36093903	36093903-36093924	36095465-36095611	36095700-36095861	36102500-36102578	36105093-36105232	36105598-36105794	36109150-36109311	36113057-36113128
AK240101	5	chr6	-	46257281-46267502	46267502-46267507
AY609812	5	chr1	+	280482579-280490904	280482560-280482579
AK234421	5	chr2	-	48258234-48266184	48266184-48266192
AK343984	5	chr9	+	67828663-67836379	67828647-67828663
AK352410	5	chr18	-	53255865-53256874	53256874-53256893
DQ845176	5	chr1	-	171644460-171646062	171646062-171646084	171646477-171646801
AK230856	5	chr13	+	51470395-51472289	51470162-51470395
AK351500	5	chr11	-	78839319-78849717	78849717-78849731	78849999-78850218	78850256-78850345	78851334-78851528	78852900-78853014	78854568-78854649	78854686-78854799	78857016-78857107	78857109-78857232	78857255-78857355	78858066-78858161	78858496-78858661	78859372-78859447	78860693-78860752	78861560-78861668	78869703-78869771	78869803-78869975	78870122-78870238	78870809-78870971
AK343525	5	chr1	-	127916765-127916941	127918685-127918832
AK350655	5	chr4	+	78111114-78112412	78110629-78110999	78111029-78111114
AK346778	5	chr3	+	438580-443383	438572-438580
AK235913	5	chr6	+	13371867-13374154	13370381-13370592	13370672-13371304	13371312-13371401	13371417-13371622	13371628-13371867
DQ279926	5	chr1	-	288836515-288854647	288854647-288854651	288859697-288859964
AY610080	5	chr11	-	12200135-12212975	12213693-12213789
AK351920	5	chr11	-	18485755-18485918	18485937-18486020
X15075	5	chr1	-	45243664-45253241	45253241-45253348
AK232065	5	chr1	-	188755377-188756642	188756642-188756695
L10124	5	chr14	-	119143163-119147188	119147188-119148290	119148314-119148676
AK350015	5	chr2	-	130309678-130309736	130311409-130311477
AK346340	5	chr4	+	82894632-82895303	82894319-82894632
AY609709	5	chr17	+	29004629-29010990	29004618-29004629
AK240276	5	chr14	-	42043419-42044803	42044803-42045412
AK232244	5	chr5	-	72755609-72757265	72757619-72757796
AK231120	5	chr1	-	135190692-135201177	135201177-135202581
AK343860	5	chr14	+	106138302-106149272	106138257-106138302
GU386351	5	chr13	-	74049055-74050679	74052300-74052387
AK234146	5	chr5	-	80802975-80810862	80810862-80810885
AY610322	5	chr3	+	6903546-6904393	6903541-6903546
AK232242	5	chr7	+	43927861-43934136	43927813-43927861
AK348560	5	chr11	-	9426070-9490480	9490480-9490528
AK344923	5	chr9	-	110058710-110077836	110077874-110077962
AK349627	5	chr6	-	10516296-10517230	10517230-10517386	10517399-10518343
AY170462	5	chr2	-	13347007-13348034	13348034-13348075	13348470-13348645	13349184-13349246
AK237917	5	chr5	+	86802304-86809161	86802261-86802304
AK349110	5	chr2	+	91116592-91116846	91095605-91095718	91097778-91097912	91102887-91103004	91105266-91105412	91108789-91108940	91114692-91114799
AK347157	5	chr6	-	118182212-118192640	118192640-118192683
AK343562	5	chr6	-	60649401-60660744	60660766-60660855
AK235578	5	chr7	-	131097030-131098423	131098423-131098505	131098540-131098629
M84639	5	chr14	-	11455352-11466559	11466559-11466580
GU373668	5	chrX	-	108803096-108813093	108813093-108813186
AK238681	5	chr9	-	20330722-20330843	20330843-20330844
AK240179	5	chr6	-	251450-251502	251502-252060
EU275239	5	chr7	-	27915039-27915100	27915100-27915208
AY698063	5	chr4	-	114175696-114176669	114176669-114176769
EU561660	5	chr7	+	70881113-70885365	70881062-70881113
AK231286	5	chr1	+	76691969-76703824	76691940-76691969
AK232788	5	chr6	-	24790251-24790498	24790498-24790515
AK231184	5	chr7	+	54084681-54110339	54084641-54084681
AY609723	5	chr4	+	43617613-43643850	43617243-43617303	43617545-43617613
AK351959	5	chr6	-	42800941-42811029	42811029-42811033
AK347190	5	chr15	-	79214946-79217067	79217067-79229056	79229159-79229461	79229548-79230140	79230231-79230527	79230632-79230832	79230902-79231233	79231248-79231337	79231433-79231522	79231544-79232453	79232492-79232576	79232614-79232966	79232995-79233372	79233382-79233768	79234514-79234828	79234929-79235233	79235317-79235850	79235963-79236255	79236731-79237038	79237201-79237504	79237607-79237913	79238033-79238308	79238733-79239035	79239357-79239656	79239738-79240029	79240123-79240445	79240711-79243678	79243765-79244134	79244146-79244446	79244560-79244847	79244962-79245271	79245362-79245704	79245760-79246061	79246158-79246490	79246541-79247102	79247356-79247718	79247896-79247998	79248011-79248499	79248510-79249117	79249207-79249908	79250112-79250665	79250750-79251118	79251157-79251558	79251564-79251661	79252573-79252965	79252982-79253510
AK231558	5	chr6	-	26523481-26528191	26528191-26528339
AK233667	5	chr4	-	134100850-134103706	134103706-134103774
DQ145551	5	chr9	-	62098699-62114273	62114273-62114327	62114984-62115202	62115651-62115844	62121754-62121843	62122512-62122605	62123292-62123474	62124766-62125002	62126776-62127037	62127481-62127570	62127600-62127879
EU275210	5	chr2	-	139957339-139957453	139957453-139957534
AK233942	5	chr14	-	91185345-91199611	91199611-91199712	91207090-91207318
AK349488	5	chr1	-	198580216-198580430	198580433-198580522
AK231919	5	chr16	+	19850910-19865337	19840771-19840839	19842372-19842499	19846128-19846326	19846450-19846547	19847111-19847260	19847915-19848008	19850759-19850910
AK232291	5	chr9	-	108695123-108699153	108699153-108699159
AK232415	5	chr1	+	170074243-170093683	170074229-170074243
AK344064	5	chr7	+	4966565-4966962	4962844-4962976	4965756-4966565
AK347663	5	chr1	-	12139777-12141145	12141145-12141156
AY680672	5	chr5	-	13934390-13935291	13937339-13937414
AY550051	5	chr12	+	21374315-21392814	21371256-21371394	21374208-21374315
AK240500	5	chr5	-	59217961-59219367	59220242-59220383	59220439-59220528
AK346644	5	chr18	-	7539621-7540020	7540020-7540032	7544079-7544136
U68701	5	chr9	-	38791362-38801975	38801975-38801986
X91849	5	chr3	-	80691133-80691495	80691495-80692545	80695132-80695309	80696742-80697165	80697451-80697535	80697584-80698930	80698933-80699034
AK344146	5	chr17	-	5674760-5693665	5693665-5693668
AK237782	5	chr1	-	32445888-32446128	32446128-32446191	32446206-32446296
HM046512	5	chr15	-	114250361-114260087	114260087-114260119	114260505-114260563	114261480-114261687
EU681268	5	chr15	-	120869847-120873414	120873414-120873715	120873731-120873916	120873918-120874162	120874198-120874329	120874370-120874488	120874491-120874595
AK233339	5	chr1	+	155496940-155498447	155495919-155496826	155496842-155496940
EF424226	5	chr6	+	37882991-37883227	37882541-37882991
AK231765	5	chr1	-	135070595-135071904	135071904-135072226	135072238-135073021	135074477-135074539	135075564-135075611
AK343430	5	chr2	-	6475200-6476851	6476851-6476852
AK344189	5	chr3	+	54049045-54050861	54049027-54049045
AK234283	5	chr3	+	4094602-4102879	4094594-4094602
EU827267	5	chr9	-	8061488-8061713	8065083-8065264	8065266-8065597	8065609-8065729	8065760-8066127	8067211-8067412	8067675-8067885	8068603-8069644	8069668-8069843	8069881-8070819	8070996-8071479	8071772-8071975
AK236587	5	chr13	+	72593985-72597907	72593761-72593850	72593873-72593985
HM018602	5	chr2	-	11234277-11234860	11234860-11234994
AK349391	5	chr17	+	29347034-29350511	29346219-29347034
EU668155	5	chr4	-	1248169-1341104	1341104-1341207
AK345438	5	chr13	-	29159427-29159681	29159681-29160088	29160302-29160377	29160505-29160599	29160869-29161035	29161147-29161626	29162091-29162229	29162656-29162844	29163357-29163500	29163510-29163574	29163782-29163884	29164379-29164459	29164719-29164868	29164944-29165007
AB251342	5	chr2	-	138451070-138453528	138453528-138453597
AY609647	5	chr13	+	33695028-33704712	33694977-33695028
AK343673	5	chr11	+	6757894-6773482	6757889-6757894
M97753	5	chr4	+	6695995-6705894	6695924-6695995
AK239980	5	chrX	-	122072516-122076263	122076263-122076309
AK345997	5	chr1	+	111777524-111792460	111775886-111775957	111777485-111777524
AY820767	5	chr17	-	13392128-13392645	13392645-13392674	13392727-13392785
AK239381	5	chr18	-	259570-261200	261200-262198	262289-262341
AK350697	5	chr15	+	15948001-15949067	15948000-15948001
AK234878	5	chr1	-	112382508-112384082	112384082-112384239	112384241-112384324	112384326-112385167	112385262-112385769	112385771-112386461	112386474-112387505	112387507-112387578	112387610-112387734	112387756-112388667	112388669-112388792	112388794-112388962	112390550-112390639	112390671-112390760	112390821-112391526	112391530-112391992	112392031-112392085	112399436-112399548
AF420022	5	chr1	-	247496813-247498253	247498253-247498296	247500762-247501096	247501115-247501321	247501739-247502026	247502040-247502142
AK345601	5	chr2	+	48947197-48947439	48947161-48947197
AY610427	5	chr7	+	102749353-102753366	102749351-102749353
AK230497	5	chrM	+	9894-10438	14-5043	5045-5175	5177-5342	5344-8615	8617-9894
M18159	5	chr14	+	28259765-28260204	28258836-28258892	28259000-28259084	28259599-28259760	28259762-28259765
FM995252	5	chr4	-	113082431-113082503	113082503-113082570	113085527-113085616	113085629-113085752	113091182-113091350	113091377-113091466	113092994-113093198	113094159-113094218	113096285-113096341
AK236664	5	chr14	-	7674626-7696033	7696033-7696151
AK349227	5	chr4	+	103435253-103437416	103433740-103434883	103434885-103435253
AK231103	5	chr3	-	71275933-71313151	71313151-71314152
AK237550	5	chr14	-	79837622-79839229	79839229-79839240
AK233899	5	chr4	-	21884675-21890824	21890824-21890838
AK239104	5	chr12	-	45327328-45330915	45330915-45330925	45331641-45331835	45332121-45332286	45332398-45332497	45333796-45333896	45334030-45334261	45334504-45334698	45334711-45334792	45334815-45334960	45334975-45335143	45335568-45335706	45335828-45335968	45336136-45336301	45336567-45336706	45337349-45337532	45337624-45337862	45337929-45338018	45338036-45338198
AK234064	5	chr17	-	37653485-37654772	37654772-37655227	37655258-37655347	37655604-37655700	37655702-37655836
AK237426	5	chr14	+	79283828-79283924	79276445-79276555	79283766-79283828
AK349543	5	chr9	-	124202658-124202880	124202880-124202881
AK348443	5	chr12	-	3943711-3944956	3944956-3945100	3945112-3945169
AK233755	5	chr7	-	24463423-24463455	24463455-24463503	24463530-24463619
AY894135	5	chr14	-	31485260-31497158	31497158-31497183
AK238504	5	chr10	+	26857877-26857956	26855973-26856062	26857865-26857877
GQ231321	5	chr9	-	108956854-108958052	108958052-108958294
AK239956	5	chrX	+	104633360-104638922	104630377-104630456	104630465-104630554	104630567-104630675	104630929-104631312	104633359-104633360
AK349907	5	chr2	+	128560856-128562709	128560402-128560856
AK343790	5	chr9	+	122925325-122942438	122925321-122925325
AK235452	5	chr14	-	12120708-12122120	12122140-12122197
AY609842	5	chr1	-	10597894-10647932	10647932-10647935
AY610108	5	chrX	+	89541552-89546961	89541547-89541552
AK350284	5	chr7	-	34806521-34807731	34807731-34810264	34810291-34814735
AK347682	5	chr9	-	61792703-61803254	61803254-61803290
AK351850	5	chr16	-	72597446-72598627	72598627-72598653	72598676-72599173	72599189-72599292
AK345838	5	chr7	-	24529377-24529540	24529540-24529802	24529964-24530014	24530619-24530727	24530851-24531129	24531135-24531291	24531312-24531433	24531733-24532017	24532112-24532201	24532237-24532308
AY609866	5	chr2	+	56291428-56296998	56291391-56291428
GU373689	5	chr13	+	66986263-66989847	66986252-66986263
AK232644	5	chr4	-	113256713-113267800	113267800-113267956	113267981-113268174	113268421-113268496
AJ585088	5	chr16	+	33511606-33520510	33505483-33505560	33511478-33511606
AY609807	5	chrX	-	122545976-122546288	122546288-122546289
AK344521	5	chr2	-	87737526-87743232	87743232-87743245	87743581-87743890	87744184-87744385	87744392-87744482	87745291-87745476	87747350-87747687	87747700-87747782	87751112-87751180	87751216-87751345	87751352-87751834
AK232798	5	chr1	-	190994083-191012617	191012617-191012658
AF128841	5	chr3	-	34146714-34147186	34147186-34147523	34148843-34149084	34149091-34149402	34149416-34149536	34149560-34149690	34150448-34150531	34150569-34150760	34150781-34150855	34150901-34151023	34151083-34151137	34153884-34153981	34153992-34154097	34155060-34155167
AJ005798	5	chr12	+	20113161-20114389	20113158-20113161
AK237697	5	chr17	+	30350282-30411248	30350233-30350282
AK344478	5	chr11	-	48078344-48080058	48086885-48087060	48088080-48088205	48091186-48091524
AK350419	5	chr12	-	2794934-2795998	2796995-2797107
AK236863	5	chr8	-	102677434-102679306	102679306-102680127	102680136-102680541
AK230553	5	chr5	+	58584843-58596650	58584768-58584843
AK346985	5	chr15	+	74314420-74316262	74298935-74299071	74299130-74299219	74299223-74299350	74299358-74299552	74305631-74305706	74305738-74305999	74306013-74306111	74306178-74306423	74310467-74314420
AF159382	5	chrX	-	122293324-122295152	122295152-122295196	122295561-122295751	122296255-122296353	122296559-122296783	122305316-122305591
AK347691	5	chr2	-	55934221-55938511	55938511-55938545
AK346191	5	chr9	+	100551873-100557441	100542471-100542541	100542593-100542798	100545363-100545509	100545686-100545897	100548249-100548394	100548996-100549200
AK349934	5	chr12	-	3873634-3875470	3875470-3875699	3878387-3878604	3878746-3878867	3879022-3879131	3879256-3879435	3880002-3880196	3881041-3881143
AY550064	5	chr13	+	28394252-28394438	28394144-28394252
AK240163	5	chr1	-	183787882-183791764	183791764-183791797
DQ367936	5	chr5	-	6692970-6696412	6696412-6696449	6696481-6696570	6696617-6696781	6696816-6696893
AK238652	5	chr7	+	82060507-82061869	82058084-82058291	82058543-82058767	82059498-82059608	82059632-82059750	82059760-82059858	82059862-82060011	82060040-82060129
AK232843	5	chr5	-	14626924-14630598	14630598-14630614
D89495	5	chr3	+	116258736-116271691	116253587-116253725	116258618-116258736
AY820768	5	chr17	-	4840560-4841103	4841103-4841106
AK233332	5	chr1	-	31314233-31314463	31314463-31314470	31314519-31314608
EU546835	5	chr14	+	135652766-135654113	135630349-135630438	135630467-135630643	135632203-135632315	135637167-135637277	135639903-135640113	135648406-135648482	135649540-135649617	135650083-135650207	135650794-135650884	135650928-135651017	135652421-135652766
AK349804	5	chr12	+	23992618-23994400	23976959-23977099	23983068-23983221	23984251-23984726	23990841-23991033	23991925-23992618
DQ437887	5	chr5	-	142391-161039	161039-161064
AK347826	5	chr10	+	1693898-1695445	1693878-1693898
AK346250	5	chr17	-	11710885-11711131	11711131-11711132
FJ518622	5	chr4	-	100101377-100101545	100101696-100101790	100104239-100104327	100104651-100104740
AY610450	5	chrX	+	109203745-109208399	109203688-109203745
AF445799	5	chr3	+	67099516-67112456	67092942-67093042	67099455-67099516
AK348176	5	chr1	-	187870823-187872680	187872680-187872681
AK347002	5	chr4	-	107735654-107736646	107736646-107736759
AK235104	5	chr9	+	20879908-20881849	20879313-20879908
FJ439668	5	chr15	-	34944078-34961071	34961071-34961136	34961166-34961255
AB117610	5	chr6	-	248611-248990	248990-249614
EF109889	5	chr16	-	35870531-35882299	35882299-35882332
AK343276	5	chr12	+	3916341-3924472	3916326-3916341
AK235802	5	chr14	-	113887344-113894919	113894919-113894940
EU076593	5	chr7	+	27701214-27714871	27699223-27699318	27701189-27701214
AK234178	5	chr11	+	15080016-15081587	15079687-15080016
AY803117	5	chr17	-	50524573-50525939	50525939-50526136
AK237467	5	chr13	-	92391751-92394350	92394350-92394936	92394947-92396311
DQ985552	5	chr4	+	71466078-71469768	71466044-71466078
AK237892	5	chr4	-	92832268-92835424	92835424-92835715
AY609885	5	chr6	+	13165439-13169073	13165437-13165439
AF540390	5	chr15	+	75612645-75612799	75612638-75612645
FJ719777	5	chr1	-	69263364-69311157	69311157-69311183
AK230814	5	chrX	-	123297492-123310853	123310853-123311039	123311066-123311155
AY609954	5	chr13	+	98453050-98474190	98452986-98453050
EU559627	5	chr7	+	34787373-34791333	34787336-34787373
AK351964	5	chr2	-	13075006-13076357	13076357-13076403	13076437-13076544	13077137-13077206
AK349816	5	chr5	+	60187023-60187340	60187022-60187023
AK350969	5	chr2	+	40252238-40253506	40249897-40252238
AK231639	5	chr6	-	7258731-7270579	7270579-7270587
AY610413	5	chr1	-	170190422-170201922	170201922-170201975
AK237179	5	chr10	+	9745196-9780533	9731734-9732057	9733890-9734012	9735104-9735268	9736789-9736941	9737023-9737075	9737154-9737261	9737347-9737446	9737945-9738055	9742408-9742582	9743548-9743639	9745165-9745196
AY609509	5	chr7	-	82682151-82707563	82707563-82707565
AY553930	5	chr14	+	47795770-47796653	47794939-47795770
AK231564	5	chr2	-	121277017-121281598	121281598-121281664
AK234975	5	chrX	-	15362725-15365828	15365828-15366527	15369585-15369674
AK343443	5	chr1	-	102931032-102935855	102935855-102936007	102936400-102936458
AK236472	5	chr9	+	44832777-44836873	44832685-44832777
AK234100	5	chr7	+	82727617-82735062	82719967-82720200	82721974-82722452	82722464-82723103	82723147-82723286	82724622-82724684	82724713-82724830	82724845-82725232	82725369-82725529	82727168-82727617
AY609978	5	chr5	+	5861181-5863552	5853836-5853974	5854333-5854498	5854588-5854764	5855343-5855470	5855487-5855576	5855578-5855640	5857168-5861181
AK349911	5	chr2	-	24929500-24934066	24934066-24934068	24935104-24935303	24939022-24939150	24940272-24940381
AK235497	5	chr1	+	156322018-156322984	156322013-156322018
AY610487	5	chr7	+	101789084-101791268	101789065-101789084
AY609730	5	chr18	+	47467648-47470601	47467647-47467648
AY610483	5	chr4	+	40835543-40838146	40832387-40832446
AF141958	5	chr6	+	34153589-34156710	34146541-34146630	34153578-34153589
AY368622	5	chr16	-	69409947-69412237	69412237-69412238	69412256-69412364	69412380-69412532	69412554-69412717	69412743-69412973	69413012-69413095	69413129-69413197	69413242-69413331	69413361-69413513	69413533-69413594	69416991-69417094
AK232607	5	chr15	+	102223315-102226919	102223309-102223315
AK239681	5	chr1	-	57013667-57025712	57027348-57027483
AK352116	5	chr13	+	102912349-102912603	102904206-102904308	102906789-102906878
AK231125	5	chr9	+	96405115-96418481	96405102-96405115
DQ917639	5	chr9	-	5657425-5657683	5657683-5657734
AK231831	5	chr6	-	49705425-49705927	49708860-49708960	49713856-49714097	49714483-49714578	49715584-49715691
AF144398	5	chr9	-	86985321-86985418	86985418-86985455
AK238516	5	chr10	+	60098676-60102050	60098664-60098676
AB529461	5	chr8	-	96314890-96314980	96314980-96315072	96315092-96315184
AK239450	5	chr12	-	17582581-17583913	17583913-17585125	17585156-17585245	17585254-17585442	17586182-17586271
DQ376533	5	chr12	+	34282202-34292345	34281977-34282202
AY610169	5	chr1	+	69881057-69881101	69881027-69881057
AK352253	5	chr2	-	43508928-43509996	43509996-43510199
AK347195	5	chrX	+	58010495-58010589	58010158-58010319	58010327-58010495
AK235378	5	chr3	+	33855580-33856842	33855125-33855406	33855494-33855580
FM995262	5	chr15	+	99687577-99687843	99686353-99687577
AK240107	5	chr13	-	25656157-25657489	25657489-25658404	25658451-25658646	25659911-25660453	25661385-25661742	25661759-25662326	25664412-25664700	25665826-25665911	25665955-25666629	25667980-25668277	25668305-25668635	25668751-25668814	25669341-25669610	25669659-25669767	25669778-25670210	25673604-25674577	25675374-25675657	25675704-25675799	25675813-25675861	25683782-25684181	25684195-25684714	25684724-25688818	25688841-25690373
EF120982	5	chr14	+	141378002-141378223	141377994-141378002
AK238404	5	chr14	+	56991142-56991239	56991140-56991142
AK348785	5	chr1	-	17241344-17241541	17241541-17241589
AY609762	5	chr4	+	70234762-70252180	70234626-70234715	70234731-70234762
AK349928	5	chr17	-	46157140-46158113	46158113-46158632	46158649-46158766	46158769-46158892	46158914-46159251
AK344635	5	chr9	-	114085180-114091119	114091119-114091630	114095761-114095926	114097335-114097424
AY803118	5	chr17	-	37820578-37821467	37821467-37821585
AK350436	5	chr6	-	33859786-33860872	33860890-33860979	33861020-33861109
AK240030	5	chr14	-	33237085-33238160	33238160-33238167	33238171-33238305	33238316-33238415
AK349448	5	chr17	+	42973906-42976316	42970163-42972080
FJ439674	5	chr16	+	31638470-31647268	31638403-31638470
AF201723	5	chr12	+	24667642-24669934	24667516-24667642
AK232372	5	chr5	-	473253-492451	492451-492563	493886-493983	494685-494729
AK345317	5	chr9	+	98513763-98514015	98512788-98513763
AK236805	5	chr1	-	32410231-32412845	32412857-32412946
AK240453	5	chr1	-	202840732-202851625	202851625-202851627	202852407-202852598	202852972-202853179	202853210-202853255
AY609526	5	chr6	+	58564538-58577843	58564537-58564538
AY610175	5	chr6	+	112876493-112886854	112876471-112876493
AK345186	5	chr4	-	134655205-134655286	134657987-134658113	134661167-134661309	134662230-134662810
DQ120776	5	chr12	-	20081957-20082025	20082025-20082079	20082097-20082446
AK349430	5	chr2	+	129326464-129327606	129326114-129326342	129326358-129326464
AK348083	5	chr14	-	72475030-72475083	72475083-72475216
AK236480	5	chr2	-	8003178-8004989	8004989-8005054	8007784-8007852
AK238355	5	chr2	-	124581779-124587039	124590806-124590983	124595111-124595259	124595796-124595910	124597035-124597244	124598342-124598399	124604118-124604236
AY610217	5	chr6	-	96114300-96121977	96121977-96121980
AK347228	5	chr4	-	93723471-93734116	93734116-93734990	93735013-93735555	93735574-93735663
AK348223	5	chr12	-	47543333-47543391	47543391-47543394
AY820763	5	chr17	+	41621588-41621830	41621359-41621588
AK233638	5	chr14	-	34755836-34762082	34762082-34762089
AK343584	5	chr6	-	12944686-12946372	12946372-12946694
AK231374	5	chr6	-	54777740-54779075	54779075-54779244	54779261-54779935
AK347019	5	chr7	+	120027424-120028374	120017431-120017642	120018352-120018414	120018606-120018695	120020196-120020537	120020550-120021197	120021225-120021314	120021376-120024516	120024518-120027424
AY609911	5	chr4	+	93644844-93652258	93644827-93644844
AK349899	5	chr3	-	6849509-6849715	6849715-6850204
AY512561	5	chr2	+	7839554-7852612	7837488-7837565	7839528-7839554
AK236874	5	chr14	+	61501678-61504569	61493075-61493199	61498956-61499057	61499069-61499411	61499443-61499513	61501653-61501678
AK233800	5	chr2	+	56822915-56826837	56822895-56822915
AK233653	5	chr1	-	134535271-134535726	134535726-134535795	134535809-134535898
AK234375	5	chr11	-	68854633-68857916	68857916-68857987	68858107-68858223	68864993-68865133	68865162-68865226
AK344696	5	chr13	+	141606430-141608932	141570664-141570865	141577385-141577508	141579400-141579590	141583953-141584106	141587938-141588220	141591190-141591341	141594072-141594215	141599881-141600185	141600519-141600608	141600621-141600803	141605666-141606430
AK348877	5	chr3	+	35253087-35253924	35253077-35253087
AK238669	5	chr11	+	5093567-5095312	5093402-5093567
AK238726	5	chr5	-	5062591-5064666	5064666-5064689
AK232258	5	chr2	-	4224713-4231768	4231768-4231783
AK232053	5	chrX	-	55019145-55051178	55051178-55051238
AK238494	5	chr4	-	106090181-106092348	106092348-106092352
DQ139774	5	chr5	+	93893760-93894223	93893758-93893760
AK231815	5	chr4	+	70069749-70070790	70069687-70069749
AK346433	5	chr1	-	162647082-162647285	162647285-162647296	162647321-162647410
AK349586	5	chr14	-	63277187-63278052	63280002-63280242
AK239660	5	chr12	-	40189987-40217270	40217270-40217273	40217288-40217352
FJ494917	5	chr2	-	58620555-58620872	58620872-58620949
AK233712	5	chr6	-	24570242-24573910	24573910-24574086	24575923-24576127	24576147-24576269
AY609835	5	chr7	+	99493858-99516103	99493855-99493858
AK343621	5	chrX	+	59787027-59808195	59787003-59787027
AK349267	5	chr1	-	59818415-59818517	59818517-59818519
AK239728	5	chr18	-	543964-561807	561807-561810	564201-564261	564269-564434	573945-573999	574082-574126
DQ629153	5	chr6	-	30221473-30221775	30221775-30221802	30221833-30221913	30221981-30222198
AK239139	5	chr3	+	37654316-37655513	37635604-37635797	37645320-37645477	37647331-37647765	37648376-37649028	37649065-37649390	37649639-37649788	37651303-37651516	37653395-37654316
AK239051	5	chr9	-	6935386-6969823	6969823-6969949	6969959-6970069	6970072-6970220
GU373711	5	chr2	+	14234388-14236443	14234358-14234388
AF069646	5	chr15	-	44910786-44918886	44918886-44918906	44920624-44920713	44920731-44920904	44924790-44924901
AK346752	5	chr1	-	274981353-274982465	274982490-274983108
AK237887	5	chr13	-	27498303-27502627	27502648-27503460
AK237557	5	chr1	-	193732882-193733132	193733132-193733213
AK231067	5	chr7	-	70956125-70956820	70956820-70956822
AY610024	5	chr3	-	36571035-36571660	36571660-36572034
AF004136	5	chr3	-	42795813-42797047	42797047-42797075	42797094-42797206	42797223-42797312	42801330-42801535
AK232693	5	chr9	+	123967361-123969019	123964703-123964813
AK352296	5	chr7	+	131456240-131467167	131456228-131456240
AK238009	5	chr14	-	11620615-11621892	11621892-11622722
FM995251	5	chr2	+	31681910-31682024	31681881-31681910
EU693017	5	chr15	+	99677087-99677563	99653982-99654068	99656546-99656779	99657647-99657764	99662283-99662505	99664369-99664523	99670297-99670423	99673332-99673509
DQ383426	5	chrX	-	56863182-56867387	56867387-56868277
AK343612	5	chr2	+	38036394-38047562	38036340-38036394
EU754825	5	chr16	-	69419149-69420099	69420099-69420101
AK348347	5	chr4	+	110129071-110204854	110105866-110105970	110105999-110106094	110113764-110114169	110115292-110115352	110120717-110120930	110122485-110122686	110123766-110123989	110124027-110124251	110124679-110124777	110125357-110125879	110125885-110126667	110126739-110127147	110127162-110127338	110129046-110129071
AM498639	5	chr9	-	45309886-45310813	45310813-45310815
AK235455	5	chr11	-	18921025-18930540	18930540-18930633
AY610327	5	chr14	+	118908288-118919404	118908270-118908288
AK231567	5	chr17	+	36557764-36560027	36557493-36557764
AK234424	5	chr15	-	49385452-49389557	49389578-49389696	49390737-49390826	49390866-49390955	49391040-49391108	49391173-49391526	49391591-49391697
AK343722	5	chr3	+	87389935-87392830	87378577-87378642	87384539-87384862	87384975-87385092	87385101-87385269	87385274-87385363	87389459-87389935
AJ536289	5	chr2	+	40238314-40247326	40235456-40235691	40238211-40238314
AK239225	5	chr3	-	26077671-26089471	26089471-26089494
AF098067	5	chr12	+	49993659-49997859	49984287-49984366
AK236937	5	chr13	+	16222422-16224237	16221622-16221711	16221751-16221840	16221897-16221986	16222003-16222113	16222132-16222422
AK236809	5	chr6	+	48699397-48709066	48699386-48699397
AK343689	5	chr8	-	87182536-87226781	87226781-87226857	87227582-87227986	87228632-87228760	87236087-87236270	87237001-87237192	87240813-87241014	87242264-87242386	87243235-87243376	87245412-87245612	87246054-87246239	87246975-87247166	87247758-87247991	87249557-87249649
AK344060	5	chr4	-	91506066-91506646	91506646-91506837	91506862-91507168
AK230880	5	chr5	+	20213731-20216200	20213716-20213731
AB025261	5	chr12	-	52174297-52174685	52174685-52174689
AF416763	5	chr13	+	100779053-100799847	100775891-100775980
AK236736	5	chr5	-	63189102-63197272	63197272-63197286
DQ883629	5	chr4	+	122993689-123011669	122993647-122993689
AY609947	5	chr2	-	6967068-6967326	6967326-6967377
GU373686	5	chr12	+	23394673-23428706	23394669-23394673
AK347216	5	chr15	+	134092057-134092363	134070662-134071344	134071367-134071463	134071480-134071569	134076385-134076479	134076486-134076610	134076626-134076719	134076728-134077001	134077009-134077102	134077187-134077508	134079567-134079677	134079704-134079963	134080810-134081642	134081651-134082423	134082477-134082621	134083039-134083480	134083484-134083754	134084739-134085080	134085113-134085443	134085468-134085557	134085946-134086057	134086109-134086398	134087711-134087806	134087824-134087917	134087946-134088035	134088058-134088830	134089009-134089711	134090805-134091736	134091792-134091877	134091884-134092018	134092055-134092057
EU839644	5	chr3	-	87744742-87744968	87744968-87745152
DQ450680	5	chr8	-	1483623-1483724	1483724-1483761
AK345303	5	chr14	-	50854765-50855552	50855552-50855580
AK351460	5	chr8	+	57391675-57391894	57391658-57391675
AK231590	5	chr5	-	10403210-10405292	10405292-10407079	10408197-10408316	10409013-10409104
AK348127	5	chr17	+	62589593-62591382	62587191-62587292	62588939-62589053	62589055-62589182	62589194-62589593
EF041128	5	chr5	+	99472242-99480916	99472168-99472242
DQ098953	5	chr13	-	29015814-29016046	29016046-29016225	29016233-29017985
AY609906	5	chr8	-	71109210-71124811	71124811-71124827
AK349548	5	chr3	-	5762096-5762184	5762184-5762508
DQ143038	5	chr8	-	90090780-90090950	90090950-90091367	90091435-90091725
AK236407	5	chr13	-	22687465-22807849	22807849-22807964	22811576-22811670
AK235008	5	chr10	-	40567485-40567517	40567517-40567921	40568057-40568243	40570246-40570781
AK236976	5	chr15	+	53089214-53096772	53088358-53088878	53088887-53089166	53089193-53089214
DQ200863	5	chr16	+	63801506-63807759	63801485-63801506
AK352360	5	chr7	+	58139840-58140823	58139471-58139560	58139572-58139710	58139716-58139805	58139834-58139840
AK350173	5	chr12	+	4190935-4192171	4185937-4186026	4189184-4189353	4190088-4190411	4190435-4190765	4190780-4190935
AK239055	5	chr6	-	45417522-45418833	45418833-45420845	45423497-45423719	45424210-45424386	45425293-45425387	45426253-45426349	45426368-45426420
AK343739	5	chr14	-	56083028-56083231	56083231-56083467
AK232028	5	chrX	-	45635692-45638025	45638025-45638026
AK231638	5	chr18	+	46501900-46504368	46501897-46501900
AY610265	5	chr13	+	21979551-21983010	21979538-21979551
GQ231315	5	chr1	-	166467655-166467767	166467786-166467892
AK236727	5	chr3	+	51268873-51278868	51268867-51268873
DQ178123	5	chr1	-	132686831-132687008	132687008-132687048	132690748-132690835
AY609673	5	chrX	+	57271894-57282484	57271870-57271894
AK347450	5	chr1	-	59869200-59869859	59869859-59870289	59870323-59870929	59870976-59871324
AY610415	5	chr6	+	118772892-118782960	118771047-118771156	118771165-118771229
AK234904	5	chr2	-	69756008-69758387	69758387-69759349	69759362-69760276
AK235881	5	chr18	-	18067584-18069981	18069981-18070000	18071870-18072149	18072169-18072223	18077058-18077126	18077793-18077968	18082594-18082841	18082843-18083055	18088472-18088705
EU258760	5	chrX	+	123751043-123759929	123747295-123747568	123747586-123748018	123748033-123748122	123751028-123751043
AY680676	5	chr5	-	13898487-13899435	13900775-13900866
AF033855	5	chr15	-	89151697-89156987	89156987-89157211
AK238982	5	chr6	-	54214264-54218814	54218814-54218940	54219432-54219623	54219627-54219735	54219763-54219885	54219941-54219991	54221840-54221946	54223546-54223836
AK232704	5	chr9	-	38490730-38494281	38494281-38494320	38494732-38494821	38494984-38495857	38495902-38495991	38496025-38496114	38496153-38496242	38496268-38496436
AK351947	5	chr6	-	56210646-56214251	56214251-56214253
FJ869121	5	chr17	+	53741650-53741982	53740990-53741367	53741443-53741650
DQ508264	5	chr2	+	5811910-5821854	5808208-5808304	5810239-5810352	5810365-5810738	5811821-5811910
AK348334	5	chr2	-	49313459-49329433	49329433-49329473
AJ240060	5	chr9	+	26391550-26391622	26391542-26391550
AK349202	5	chr6	+	36578973-36581301	36566965-36567048	36568997-36569133	36575879-36575985	36576791-36578973
AK343250	5	chr6	-	34935827-34937284	34937284-34938483	34938525-34938592
AY271356	5	chr13	-	19156694-19156960	19156960-19156962
AK238092	5	chrX	+	56891599-56900660	56891574-56891599
DQ139939	5	chr17	+	37836617-37860317	37836602-37836617
AK239621	5	chr7	+	28054982-28057363	28054858-28054982
AK232274	5	chr5	-	21967661-21967777	21967777-21967780
AK237687	5	chr15	+	125742477-125743824	125730877-125731076	125732205-125732362	125734009-125734160	125736461-125736613	125741980-125742477
AK351048	5	chr13	+	55142097-55188249	55142095-55142097
AK237679	5	chr9	-	127180130-127181908	127181908-127182158
AK346560	5	chr1	-	145986576-145987620	145987620-145987685
AY485673	5	chr3	+	87591922-87595599	87591747-87591922
AK234647	5	chr3	-	29792423-29797087	29797087-29797137
AK348813	5	chr7	+	70579518-70579825	70578986-70579075	70579107-70579215	70579282-70579371	70579418-70579518
AK233474	3	chr10	+	30633675-30635328	30635328-30635333	30635342-30635544
AK236905	3	chr9	+	17366268-17375051	17375051-17375587	17375962-17376144	17376252-17376708	17377258-17378836	17381488-17381538	17381629-17381684	17381777-17381945	17385798-17385893	17386403-17386666	17388177-17388271	17388292-17388447	17388461-17388634	17389300-17389389	17389391-17389595	17390098-17390195	17391857-17392146	17392157-17392730
AK344680	3	chr5	-	73593025-73597164	73593012-73593025
AK347931	3	chr5	-	11595443-11600941	11594385-11595443
AK349499	3	chr6	+	19000129-19152873	19152873-19153524
AK239979	3	chr14	-	142138057-142151804	142126309-142126475	142130708-142130759	142131486-142131562	142132543-142132618	142133334-142133427	142134185-142134383	142136553-142136730	142137462-142137660	142137705-142137784	142137817-142138057
AY845019	3	chr6	+	57112018-57112536	57112536-57113340	57113363-57113483
DQ629152	3	chr13	-	139184783-139191343	139184782-139184783
AK234188	3	chr4	-	127076704-127100450	127076493-127076585	127076617-127076704
AK344778	3	chr5	-	45307498-45313470	45307108-45307435
DQ519382	3	chr1	+	252432195-252486693	252486693-252488592
AY610009	3	chr11	-	5558924-5562406	5558920-5558924
AK345579	3	chr3	-	87646771-87647316	87646769-87646771
AK236253	3	chr14	-	39733634-39742357	39733592-39733634
AY609710	3	chrX	-	42696531-42699411	42696006-42696531
AK347740	3	chr2	-	56260041-56315946	56260040-56260041
AK236294	3	chr2	+	7492832-7497480	7497480-7497523
AK240610	3	chr15	-	103852759-103855917	103852512-103852759
AK344477	3	chr13	-	84529629-84546740	84529557-84529629
AK233765	3	chrX	-	123141985-123142102	123141984-123141985
AK232068	3	chr1	+	193056013-193073472	193074678-193074724
AK344160	3	chrX	-	90576651-90579788	90576650-90576651
EU189933	3	chr6	-	97390454-97392039	97390317-97390454
[truncated: 1,484 more rows]
[truncated: 87 more columns]

## Sheet: 2270Abdominal fat
Table S5-4. The extension of gene boundary in 2270 Abdominal Fat (AF)
[truncated: 3,426 more rows]
[truncated: 5 more columns]

## Sheet: 2270Liver
Table S5-5. The extension of gene boundary in 2270 Liver (LI)
[truncated: 3,084 more rows]
[truncated: 17 more columns]

[truncated: 1 more sheets: 2270longissimus dorsi]
