# Supplementary material for: A global view of porcine transcriptome in three tissues from a full-sib pair with extreme phenotypes in growth and fat deposition by paired-end RNA sequencing
Source: BMC Genomics. 2011 Sep 10;12:448. doi: 10.1186/1471-2164-12-448 (PMC3188532; doi:10.1186/1471-2164-12-448)
Supplement: Additional file 8 — Table S6. Distribution of the number of small RNA tags among different categories. [file 1471-2164-12-448-S8.XLS]

## Sheet: Sheet1
Table S6. Distribution of small RNA tags among different categories
categary	Unique sRNAs						Total sRNAs
	2268AF	2268LI	2268LD	2270AF	2270LI	2270LD	2268AF	2268LI	2268LD	2270AF	2270LI	2270LD
Total read number	236206	297188	87829	591636	257938	97561	7282608	10361010	10069878	11208822	9935704	10248347
exon_antisense	1037	621	609	2730	671	680	1327	807	914	3636	937	934
exon_sense	28268	52537	10143	79830	42940	10879	175257	152005	26722	338446	142007	31932
intron_antisense	5014	3616	899	14732	3444	907	21371	34146	6331	77936	24340	7398
intron_sense	14383	13968	2433	43708	11296	2720	22644	18045	6519	74466	18002	6689
miRNA	2903	2248	1862	3288	2125	2008	4484788	7129057	6663122	5909559	7226415	6728373
rRNA	31520	41968	20751	62795	31601	21880	559432	1169829	194867	1853387	635525	209728
repeat	7214	8212	1055	20392	6353	1092	48585	62654	106857	94120	82977	132603
scRNA	387	247	122	411	237	147	3252	1297	559	3334	1288	930
snRNA	1581	1939	590	3405	1489	580	10050	56097	8024	37828	70241	6643
snoRNA	1524	1823	614	2654	1534	654	23775	33273	5766	27011	48909	6624
srpRNA	413	653	213	900	502	248	1479	4379	460	4511	2342	493
tRNA	12073	9756	3739	27175	8415	4271	110861	76000	14348	236909	71886	19424
unannotated	129889	159600	44799	329616	147331	51495	1819787	1623421	3035389	2547679	1610835	3096576
