# Supplementary material for: A global view of porcine transcriptome in three tissues from a full-sib pair with extreme phenotypes in growth and fat deposition by paired-end RNA sequencing
Source: BMC Genomics. 2011 Sep 10;12:448. doi: 10.1186/1471-2164-12-448 (PMC3188532; doi:10.1186/1471-2164-12-448)
Supplement: Additional file 9 — Table S7. The expression levels of the mature miRNAs in each tissue. [file 1471-2164-12-448-S9.XLS]

## Sheet: Abdominal Fat
Table S7-1. the expression levels of the mature miRNAs in abdominal fat
miR-name	2268AF reads	2270AF reads	2268AF normalized reads (TPM)	2270AF normalized reads (TPM)
ssc-miR-143	1503828	1366730	206496	121933
ssc-miR-378	438086	424062	60155.1	37832.9
ssc-let-7a	362490	669504	49774.8	59730.1
ssc-miR-21	289683	326530	39777.4	29131.5
ssc-let-7f	245865	377013	33760.6	33635.4
ssc-miR-30a-5p	210427	766766	28894.5	68407.4
ssc-let-7c	173898	227795	23878.5	20322.8
ssc-miR-148a	113946	387957	15646.3	34611.8
ssc-miR-10b	111623	66312	15327.3	5916.05
ssc-miR-199a-3p	94771	33742	13013.3	3010.31
ssc-miR-199b*	94771	33742	13013.3	3010.31
ssc-miR-26a	77852	47270	10690.1	4217.21
ssc-let-7g	63217	72741	8680.54	6489.62
ssc-miR-101	61842	24064	8491.74	2146.88
ssc-miR-24	59678	56449	8194.59	5036.12
ssc-miR-30d	47833	167052	6568.11	14903.6
ssc-miR-103	44189	45696	6067.74	4076.79
ssc-miR-10a	40475	19932	5557.76	1778.24
ssc-miR-152	32233	27337	4426.02	2438.88
ssc-miR-30e-5p	31632	34290	4343.5	3059.2
ssc-miR-27b	29115	24949	3997.88	2225.84
ssc-miR-151-3p	20626	37295	2832.23	3327.29
ssc-miR-191	19671	63204	2701.09	5638.77
ssc-miR-30a-3p	19658	139288	2699.31	12426.6
ssc-miR-100	19578	12134	2688.32	1082.54
ssc-miR-146b	19140	31362	2628.18	2797.97
ssc-miR-125b	18016	9626	2473.84	858.788
ssc-miR-140*	17817	15123	2446.51	1349.21
ssc-miR-27a	16314	10688	2240.13	953.535
ssc-miR-99a	14784	9285	2030.04	828.365
ssc-let-7i	14160	18389	1944.36	1640.58
ssc-miR-195	11415	6771	1567.43	604.078
ssc-miR-542-3p	10720	5997	1472	535.025
ssc-miR-183	10288	43997	1412.68	3925.21
ssc-let-7e	10274	21070	1410.76	1879.77
ssc-miR-16	9961	12099	1367.78	1079.42
ssc-miR-151-5p	9936	6096	1364.35	543.857
ssc-miR-181a	9836	21561	1350.62	1923.57
ssc-miR-99b	9758	15014	1339.9	1339.48
ssc-miR-148b	7885	17941	1082.72	1600.61
ssc-miR-30e-3p	7819	16652	1073.65	1485.62
ssc-miR-186	7600	10971	1043.58	978.783
ssc-miR-7	6466	7901	887.869	704.891
ssc-miR-28-3p	6192	5542	850.245	494.432
ssc-miR-29a	5881	3606	807.54	321.711
ssc-miR-424	5502	4117	755.499	367.3
ssc-miR-92a	5499	12953	755.087	1155.61
ssc-miR-20	5270	11791	723.642	1051.94
ssc-miR-23a	4992	2132	685.469	190.207
ssc-miR-196b	4991	7157	685.331	638.515
ssc-miR-199a-5p	4976	3444	683.272	307.258
ssc-miR-423-5p	4930	10049	676.955	896.526
ssc-miR-127	4606	2069	632.466	184.587
ssc-miR-196a	4268	3805	586.054	339.465
ssc-miR-30c	4025	14596	552.687	1302.19
ssc-miR-320	3443	4891	472.77	436.353
ssc-miR-214	3428	2860	470.711	255.156
ssc-miR-181b	3335	6358	457.94	567.232
ssc-miR-130a	3145	1875	431.851	167.279
ssc-miR-9-1	2967	2533	407.409	225.983
ssc-miR-9-2	2967	2533	407.409	225.983
ssc-miR-22-3p	2942	2492	403.976	222.325
ssc-miR-23b	2916	1646	400.406	146.849
ssc-miR-30b-5p	2793	5456	383.517	486.759
ssc-miR-98	2769	3260	380.221	290.842
ssc-miR-145	2610	2229	358.388	198.861
ssc-miR-1308	2569	3064	352.758	273.356
ssc-miR-17-5p	2543	7474	349.188	666.796
ssc-miR-125a	2482	3373	340.812	300.924
ssc-miR-140	2445	1523	335.731	135.875
ssc-miR-1	2191	2427	300.854	216.526
ssc-miR-340	1904	3623	261.445	323.228
ssc-miR-185	1894	1536	260.072	137.035
ssc-miR-532-5p	1760	1844	241.672	164.513
ssc-miR-503	1525	2242	209.403	200.021
ssc-miR-15a	1467	1655	201.439	147.652
ssc-miR-664-5p	1457	1886	200.066	168.26
ssc-miR-205	1444	2177	198.281	194.222
ssc-miR-221	1376	1988	188.943	177.36
ssc-miR-497	1336	559	183.451	49.8714
ssc-miR-423-3p	1280	2692	175.761	240.168
ssc-miR-374a	1277	854	175.349	76.19
ssc-miR-29b	1223	426	167.934	38.0058
ssc-miR-130b	1098	1381	150.77	123.207
ssc-miR-374b	1089	966	149.534	86.1821
ssc-miR-142	992	1519	136.215	135.518
ssc-miR-184	909	739	124.818	65.9302
ssc-miR-374a*	907	986	124.543	87.9664
ssc-miR-450b	879	1053	120.698	93.9439
ssc-miR-181d	834	797	114.519	71.1047
ssc-miR-32	741	571	101.749	50.942
ssc-miR-425-5p	710	2397	97.4925	213.849
ssc-miR-450c	689	469	94.609	41.842
ssc-miR-181c	658	306	90.3522	27.2999
ssc-miR-193a-3p	648	386	88.9791	34.4372
ssc-miR-193a-5p	615	1097	84.4478	97.8693
ssc-miR-19b	601	1081	82.5254	96.4419
ssc-miR-29c	575	270	78.9552	24.0882
ssc-miR-192	503	250	69.0687	22.3039
ssc-miR-744	488	1921	67.009	171.383
ssc-miR-1307	474	729	65.0866	65.0381
ssc-miR-222	445	1220	61.1045	108.843
ssc-miR-34a	441	333	60.5552	29.7087
ssc-miR-708	436	98	59.8687	8.7431
ssc-miR-15b	405	919	55.6119	81.989
ssc-miR-22-5p	400	142	54.9254	12.6686
ssc-miR-339	382	437	52.4537	38.9871
ssc-miR-542-5p	373	398	51.2179	35.5077
ssc-miR-95	367	323	50.394	28.8166
ssc-miR-107	365	387	50.1194	34.5264
ssc-miR-425-3p	323	476	44.3522	42.4666
ssc-miR-450a	321	163	44.0776	14.5421
ssc-miR-574	298	410	40.9194	36.5783
ssc-miR-1285	294	2022	40.3702	180.394
ssc-miR-34c	264	163	36.2507	14.5421
ssc-miR-17-3p	262	508	35.9761	45.3214
ssc-miR-128	259	808	35.5642	72.0861
ssc-miR-363	247	1867	33.9164	166.565
ssc-miR-18	222	972	30.4836	86.7174
ssc-miR-486	218	102	29.9343	9.1
ssc-miR-139-5p	216	461	29.6597	41.1283
ssc-miR-628	190	429	26.0896	38.2734
ssc-miR-361-5p	188	153	25.8149	13.65
ssc-miR-455	160	118	21.9702	10.5274
ssc-miR-361-3p	157	181	21.5582	16.148
ssc-miR-204	151	213	20.7343	19.0029
ssc-miR-500	149	287	20.4597	25.6048
ssc-miR-206	135	203	18.5373	18.1107
ssc-miR-342	131	663	17.9881	59.1498
ssc-miR-345-3p	109	288	14.9672	25.694
ssc-miR-331-5p	107	220	14.6925	19.6274
ssc-miR-210	102	246	14.006	21.947
ssc-miR-499	102	137	14.006	12.2225
ssc-miR-532-3p	98	260	13.4567	23.196
ssc-miR-676	92	68	12.6328	6.0667
ssc-miR-504	90	71	12.3582	6.3343
ssc-miR-92b	90	291	12.3582	25.9617
ssc-miR-19a	80	215	10.9851	19.1813
ssc-miR-24*	79	80	10.8478	7.1372
ssc-miR-335	79	170	10.8478	15.1666
ssc-miR-365	79	45	10.8478	4.0147
ssc-miR-1306-3p	74	117	10.1612	10.4382
ssc-miR-106a	69	420	9.4746	37.4705
ssc-miR-1839	68	105	9.3373	9.3676
ssc-miR-27b*	68	115	9.3373	10.2598
ssc-miR-328	67	60	9.2	5.3529
ssc-miR-122	65	95	8.9254	8.4755
ssc-miR-324	60	66	8.2388	5.8882
ssc-miR-136	53	25	7.2776	2.2304
ssc-miR-133a	48	22	6.591	1.9627
ssc-miR-505	42	202	5.7672	18.0215
ssc-miR-432	40	109	5.4925	9.7245
ssc-miR-224	38	30	5.2179	2.6765
ssc-miR-369	38	81	5.2179	7.2265
ssc-miR-664-3p	37	31	5.0806	2.7657
ssc-miR-424*	36	58	4.9433	5.1745
ssc-miR-1306-5p	34	143	4.6687	12.7578
ssc-miR-135	34	11	4.6687	0.9814
ssc-miR-885-3p	25	90	3.4328	8.0294
ssc-miR-326	22	17	3.0209	1.5167
ssc-miR-769	21	18	2.8836	1.6059
ssc-miR-215	20	20	2.7463	1.7843
ssc-miR-338	20	7	2.7463	0.6245
ssc-miR-450c*	19	5	2.609	0.4461
ssc-miR-331-3p	18	29	2.4716	2.5872
ssc-miR-345-5p	18	49	2.4716	4.3716
ssc-miR-299	17	4	2.3343	0.3569
ssc-miR-217	13	8	1.7851	0.7137
ssc-miR-758	13	9	1.7851	0.8029
ssc-miR-376a*	12	11	1.6478	0.9814
ssc-miR-216	11	12	1.5104	1.0706
ssc-miR-1277	8	4	1.0985	0.3569
ssc-miR-133b	7	1	0.9612	0.0892
ssc-miR-30b-3p	7	17	0.9612	1.5167
ssc-miR-885-5p	6	7	0.8239	0.6245
ssc-miR-323	5	5	0.6866	0.4461
ssc-miR-105-1	1	2	0.1373	0.1784
ssc-miR-124a	1	0	0.1373	0
ssc-miR-105-2	0	0	0	0
ssc-miR-129	0	5	0	0.4461
ssc-miR-133a*	0	0	0	0
ssc-miR-153	0	0	0	0
ssc-miR-202	0	0	0	0
ssc-miR-208b	0	0	0	0
ssc-miR-28-5p	0	0	0	0
ssc-miR-301	0	0	0	0
ssc-miR-325	0	0	0	0
ssc-miR-376a	0	0	0	0
ssc-miR-935	0	6	0	0.5353

## Sheet: Liver
Table S7-2. the expression levels of the mature miRNAs in Liver
miR-name	2268LI reads	2270LI reads	2268LI normalized reads (TPM)	2270LI normalized reads (TPM)
ssc-miR-122	3160676	3458526	305055	348091
ssc-miR-143	1189401	676014	114796	68038.9
ssc-let-7a	614153	660763	59275.4	66503.9
ssc-let-7f	457071	456492	44114.5	45944.6
ssc-miR-148a	453871	504396	43805.7	50766
ssc-miR-192	273164	381540	26364.6	38400.9
ssc-let-7c	187990	245956	18144	24754.8
ssc-miR-101	108823	103056	10503.1	10372.3
ssc-miR-378	91999	105337	8879.35	10601.9
ssc-miR-30a-5p	89686	94381	8656.11	9499.18
ssc-miR-21	73264	74961	7071.13	7544.61
ssc-let-7g	59978	57838	5788.82	5821.23
ssc-miR-30d	45646	49391	4405.56	4971.06
ssc-miR-30a-3p	42391	55199	4091.4	5555.62
ssc-miR-140*	29860	36337	2881.96	3657.21
ssc-miR-26a	24344	27602	2349.58	2778.06
ssc-miR-10a	19815	16948	1912.46	1705.77
ssc-miR-191	19058	21348	1839.4	2148.61
ssc-miR-151-3p	18243	16883	1760.74	1699.23
ssc-miR-152	18103	16199	1747.22	1630.38
ssc-miR-30e-3p	16192	20584	1562.78	2071.72
ssc-miR-30e-5p	11576	13299	1117.27	1338.51
ssc-miR-103	9428	12952	909.95	1303.58
ssc-miR-199a-3p	9351	5937	902.518	597.542
ssc-miR-199b*	9351	5937	902.518	597.542
ssc-miR-100	6471	5324	624.553	535.845
ssc-miR-24	6450	5068	622.526	510.08
ssc-let-7e	5251	10871	506.804	1094.13
ssc-miR-29a	5172	5110	499.179	514.307
ssc-let-7i	4904	4855	473.313	488.642
ssc-miR-181a	4581	5907	442.138	594.523
ssc-miR-16	4452	5352	429.688	538.663
ssc-miR-22-3p	4224	3460	407.682	348.239
ssc-miR-27b	4140	4243	399.575	427.046
ssc-miR-125b	4124	4063	398.031	408.929
ssc-miR-151-5p	3593	2463	346.781	247.894
ssc-miR-148b	3256	4090	314.255	411.647
ssc-miR-99b	2943	3191	284.046	321.165
ssc-miR-20	2787	3105	268.989	312.509
ssc-miR-664-5p	2537	3497	244.86	351.963
ssc-miR-186	2460	2363	237.429	237.829
ssc-miR-1	2376	848	229.321	85.3488
ssc-miR-99a	2318	2211	223.723	222.531
ssc-miR-195	2086	1603	201.332	161.337
ssc-miR-140	1879	1947	181.353	195.96
ssc-miR-10b	1692	735	163.304	73.9756
ssc-miR-1308	1655	2667	159.733	268.426
ssc-miR-423-5p	1417	6100	136.763	613.947
ssc-miR-181b	1144	1372	110.414	138.088
ssc-miR-98	1049	1015	101.245	102.157
ssc-miR-92a	1042	1334	100.569	134.263
ssc-miR-125a	997	886	96.2261	89.1733
ssc-miR-27a	962	861	92.8481	86.6572
ssc-miR-28-3p	952	889	91.8829	89.4753
ssc-miR-17-5p	815	961	78.6603	96.7219
ssc-miR-1285	802	675	77.4056	67.9368
ssc-miR-320	760	1453	73.3519	146.24
ssc-miR-214	732	995	70.6495	100.144
ssc-miR-15a	630	595	60.8049	59.885
ssc-miR-142	620	377	59.8397	37.944
ssc-miR-130a	616	479	59.4537	48.21
ssc-miR-30c	578	212	55.7861	21.3372
ssc-miR-374a*	567	594	54.7244	59.7844
ssc-miR-374a	563	464	54.3383	46.7003
ssc-miR-885-3p	562	1544	54.2418	155.399
ssc-miR-542-3p	560	487	54.0488	49.0151
ssc-miR-424	537	421	51.8289	42.3724
ssc-miR-221	526	352	50.7673	35.4278
ssc-miR-199a-5p	466	393	44.9763	39.5543
ssc-miR-7	456	546	44.0112	54.9533
ssc-miR-423-3p	453	533	43.7216	53.6449
ssc-miR-532-5p	414	319	39.9575	32.1064
ssc-miR-340	406	503	39.1854	50.6255
ssc-miR-30b-5p	385	183	37.1585	18.4184
ssc-miR-145	343	217	33.1049	21.8404
ssc-miR-146b	340	477	32.8153	48.0087
ssc-miR-374b	293	214	28.2791	21.5385
ssc-miR-215	262	258	25.2871	25.967
ssc-miR-32	261	286	25.1906	28.7851
ssc-miR-222	247	168	23.8394	16.9087
ssc-miR-139-5p	226	227	21.8125	22.8469
ssc-miR-744	220	460	21.2335	46.2977
ssc-miR-185	218	222	21.0404	22.3437
ssc-miR-335	210	206	20.2683	20.7333
ssc-miR-503	205	285	19.7857	28.6844
ssc-miR-184	201	317	19.3997	31.9051
ssc-miR-19b	198	112	19.1101	11.2725
ssc-miR-181d	171	136	16.5042	13.688
ssc-miR-183	170	176	16.4077	17.7139
ssc-miR-425-5p	169	150	16.3112	15.0971
ssc-miR-29b	166	158	16.0216	15.9022
ssc-miR-23b	162	114	15.6355	11.4738
ssc-miR-15b	160	244	15.4425	24.5579
ssc-miR-95	143	170	13.8017	17.11
ssc-miR-107	142	157	13.7052	15.8016
ssc-miR-628	116	126	11.1958	12.6815
ssc-miR-193a-5p	106	140	10.2307	14.0906
ssc-miR-130b	104	124	10.0376	12.4802
ssc-miR-128	101	86	9.7481	8.6557
ssc-miR-17-3p	100	111	9.6516	11.1718
ssc-miR-497	100	47	9.6516	4.7304
ssc-miR-181c	93	54	8.976	5.4349
ssc-miR-22-5p	92	98	8.8794	9.8634
ssc-miR-450b	90	116	8.6864	11.6751
ssc-miR-23a	87	67	8.3969	6.7434
ssc-miR-425-3p	87	110	8.3969	11.0712
ssc-miR-361-3p	85	82	8.2038	8.2531
ssc-miR-339	79	59	7.6247	5.9382
ssc-miR-363	78	49	7.5282	4.9317
ssc-miR-361-5p	76	68	7.3352	6.844
ssc-miR-34c	75	89	7.2387	8.9576
ssc-miR-1307	69	118	6.6596	11.8764
ssc-miR-331-5p	68	61	6.5631	6.1395
ssc-miR-27b*	62	37	5.984	3.7239
ssc-miR-486	62	49	5.984	4.9317
ssc-miR-9-1	56	72	5.4049	7.2466
ssc-miR-9-2	56	72	5.4049	7.2466
ssc-miR-499	55	47	5.3084	4.7304
ssc-miR-342	54	35	5.2118	3.5226
ssc-miR-345-3p	53	50	5.1153	5.0324
ssc-miR-505	45	38	4.3432	3.8246
ssc-miR-29c	43	44	4.1502	4.4285
ssc-miR-204	29	7	2.799	0.7045
ssc-miR-500	29	27	2.799	2.7175
ssc-miR-18	27	28	2.6059	2.8181
ssc-miR-542-5p	27	23	2.6059	2.3149
ssc-miR-19a	26	18	2.5094	1.8116
ssc-miR-1839	25	28	2.4129	2.8181
ssc-miR-450c	22	39	2.1233	3.9252
ssc-miR-24*	21	14	2.0268	1.4091
ssc-miR-365	21	13	2.0268	1.3084
ssc-miR-885-5p	19	32	1.8338	3.2207
ssc-miR-450a	18	26	1.7373	2.6168
ssc-miR-106a	17	21	1.6408	2.1136
ssc-miR-206	17	15	1.6408	1.5097
ssc-miR-127	16	6	1.5443	0.6039
ssc-miR-676	15	15	1.4477	1.5097
ssc-miR-708	15	20	1.4477	2.0129
ssc-miR-193a-3p	13	17	1.2547	1.711
ssc-miR-455	13	19	1.2547	1.9123
ssc-miR-345-5p	12	3	1.1582	0.3019
ssc-miR-574	12	8	1.1582	0.8052
ssc-miR-532-3p	11	11	1.0617	1.1071
ssc-miR-92b	11	16	1.0617	1.6104
ssc-miR-1306-3p	9	9	0.8686	0.9058
ssc-miR-1306-5p	9	5	0.8686	0.5032
ssc-miR-30b-3p	8	16	0.7721	1.6104
ssc-miR-153	7	5	0.6756	0.5032
ssc-miR-424*	6	7	0.5791	0.7045
ssc-miR-664-3p	6	4	0.5791	0.4026
ssc-miR-210	5	6	0.4826	0.6039
ssc-miR-331-3p	5	0	0.4826	0
ssc-miR-34a	5	5	0.4826	0.5032
ssc-miR-196b	4	5	0.3861	0.5032
ssc-miR-217	4	1	0.3861	0.1006
ssc-miR-324	4	4	0.3861	0.4026
ssc-miR-135	3	7	0.2895	0.7045
ssc-miR-216	3	0	0.2895	0
ssc-miR-326	3	4	0.2895	0.4026
ssc-miR-328	3	4	0.2895	0.4026
ssc-miR-338	3	2	0.2895	0.2013
ssc-miR-105-1	1	0	0.0965	0
ssc-miR-1277	1	0	0.0965	0
ssc-miR-129	1	0	0.0965	0
ssc-miR-133a	1	3	0.0965	0.3019
ssc-miR-196a	1	0	0.0965	0
ssc-miR-205	1	0	0.0965	0
ssc-miR-224	1	2	0.0965	0.2013
ssc-miR-369	1	0	0.0965	0
ssc-miR-432	1	1	0.0965	0.1006
ssc-miR-450c*	1	0	0.0965	0
ssc-miR-504	1	0	0.0965	0
ssc-miR-769	1	0	0.0965	0
ssc-miR-105-2	0	0	0	0
ssc-miR-124a	0	1	0	0.1006
ssc-miR-133a*	0	0	0	0
ssc-miR-133b	0	1	0	0.1006
ssc-miR-136	0	0	0	0
ssc-miR-202	0	0	0	0
ssc-miR-208b	0	0	0	0
ssc-miR-28-5p	0	0	0	0
ssc-miR-299	0	0	0	0
ssc-miR-301	0	0	0	0
ssc-miR-323	0	0	0	0
ssc-miR-325	0	0	0	0
ssc-miR-376a	0	0	0	0
ssc-miR-376a*	0	0	0	0
ssc-miR-758	0	0	0	0
ssc-miR-935	0	0	0	0

## Sheet: longissimus dorsi muscle
Table S7-3. the expression levels of the mature miRNAs in longissimus dorsi muscle
miR-name	2268LD reads	2270LD reads	2268LD normalized reads (TPM)	2270LD normalized reads (TPM)
ssc-miR-1	3404555	3214381	338093	313649
ssc-miR-378	1515838	1550788	150532	151321
ssc-miR-206	576140	512122	57214.2	49971.2
ssc-miR-143	281810	490789	27985.4	47889.6
ssc-let-7a	247424	278899	24570.7	27214
ssc-let-7f	221037	222312	21950.3	21692.5
ssc-miR-10b	55817	63413	5542.97	6187.63
ssc-let-7c	44956	56813	4464.4	5543.63
ssc-miR-30d	37820	40064	3755.76	3909.31
ssc-miR-30e-3p	24917	25929	2474.41	2530.07
ssc-miR-151-3p	23653	21617	2348.89	2109.32
ssc-miR-26a	21956	27771	2180.36	2709.8
ssc-let-7g	20745	21155	2060.1	2064.24
ssc-miR-148a	16805	15645	1668.84	1526.59
ssc-miR-191	15762	16484	1565.26	1608.45
ssc-miR-30a-3p	14113	14568	1401.51	1421.5
ssc-miR-133a	10522	12915	1044.9	1260.2
ssc-miR-30a-5p	10067	7750	999.714	756.22
ssc-miR-21	8302	10348	824.439	1009.72
ssc-miR-27b	7770	7059	771.608	688.794
ssc-miR-181a	6914	8860	686.602	864.53
ssc-let-7e	6807	8423	675.976	821.889
ssc-miR-423-5p	6763	8070	671.607	787.444
ssc-miR-151-5p	5611	4766	557.206	465.051
ssc-miR-10a	4708	3994	467.533	389.721
ssc-miR-101	4600	3058	456.808	298.39
ssc-miR-140*	4052	5260	402.388	513.254
ssc-miR-30e-5p	3948	1946	392.06	189.884
ssc-miR-486	3893	4926	386.599	480.663
ssc-miR-24	3632	4072	360.68	397.332
ssc-miR-148b	3591	3797	356.608	370.499
ssc-let-7i	2918	3782	289.775	369.035
ssc-miR-22-3p	2880	4006	286.002	390.892
ssc-miR-99b	2779	3474	275.972	338.981
ssc-miR-152	2510	2677	249.258	261.213
ssc-miR-181b	2507	2828	248.96	275.947
ssc-miR-16	2064	4180	204.968	407.871
ssc-miR-100	1770	2384	175.772	232.623
ssc-miR-340	1698	1480	168.622	144.413
ssc-miR-127	1599	1521	158.79	148.414
ssc-miR-133b	1585	1878	157.4	183.249
ssc-miR-125b	1494	2117	148.363	206.57
ssc-miR-103	1453	1891	144.292	184.518
ssc-miR-199a-3p	1318	1637	130.885	159.733
ssc-miR-199b*	1318	1637	130.885	159.733
ssc-miR-186	1233	1388	122.444	135.436
ssc-miR-128	1093	1698	108.541	165.685
ssc-miR-664-5p	1068	1259	106.059	122.849
ssc-miR-98	1036	1136	102.881	110.847
ssc-miR-196a	969	1171	96.2276	114.262
ssc-miR-29a	961	1083	95.4331	105.676
ssc-miR-503	943	937	93.6456	91.4294
ssc-miR-542-3p	877	692	87.0914	67.5231
ssc-miR-125a	837	1010	83.1192	98.5525
ssc-miR-95	828	851	82.2254	83.0378
ssc-miR-27a	817	1054	81.1331	102.846
ssc-miR-885-3p	725	723	71.9969	70.548
ssc-miR-99a	637	976	63.258	95.2349
ssc-miR-195	610	780	60.5767	76.1098
ssc-miR-423-3p	538	680	53.4267	66.3522
ssc-miR-532-5p	474	367	47.0711	35.8107
ssc-miR-92a	422	955	41.9072	93.1858
ssc-miR-424	394	501	39.1266	48.8859
ssc-miR-30b-5p	390	442	38.7294	43.1289
ssc-miR-320	364	543	36.1474	52.9842
ssc-miR-30c	360	557	35.7502	54.3502
ssc-miR-184	328	398	32.5724	38.8355
ssc-miR-28-3p	320	441	31.7779	43.0313
ssc-miR-425-5p	320	384	31.7779	37.4695
ssc-miR-20	313	336	31.0828	32.7858
ssc-miR-15a	278	341	27.6071	33.2737
ssc-miR-7	265	224	26.3161	21.8572
ssc-miR-1285	262	265	26.0182	25.8578
ssc-miR-181d	246	191	24.4293	18.6372
ssc-miR-374a*	246	181	24.4293	17.6614
ssc-miR-345-3p	241	127	23.9328	12.3922
ssc-miR-499	207	316	20.5564	30.8342
ssc-miR-374a	194	191	19.2654	18.6372
ssc-miR-369	189	125	18.7688	12.1971
ssc-miR-17-5p	179	194	17.7758	18.9299
ssc-miR-542-5p	179	163	17.7758	15.905
ssc-miR-140	168	134	16.6834	13.0753
ssc-miR-146b	156	294	15.4917	28.6876
ssc-miR-432	156	116	15.4917	11.3189
ssc-miR-133a*	140	117	13.9028	11.4165
ssc-miR-196b	140	455	13.9028	44.3974
ssc-miR-29c	137	136	13.6049	13.2704
ssc-miR-450c	135	112	13.4063	10.9286
ssc-miR-185	131	104	13.0091	10.148
ssc-miR-425-3p	130	101	12.9098	9.8552
ssc-miR-130a	114	132	11.3209	12.8801
ssc-miR-23b	110	194	10.9237	18.9299
ssc-miR-1307	97	104	9.6327	10.148
ssc-miR-1308	94	204	9.3348	19.9056
ssc-miR-192	93	96	9.2355	9.3674
ssc-miR-214	87	236	8.6396	23.0281
ssc-miR-331-5p	79	62	7.8452	6.0498
ssc-miR-199a-5p	78	179	7.7459	17.4662
ssc-miR-145	77	255	7.6466	24.8821
ssc-miR-139-5p	76	96	7.5473	9.3674
ssc-miR-23a	74	156	7.3486	15.222
ssc-miR-361-3p	73	88	7.2493	8.5868
ssc-miR-335	64	108	6.3556	10.5383
ssc-miR-744	63	123	6.2563	12.0019
ssc-miR-193a-5p	61	129	6.0577	12.5874
ssc-miR-361-5p	60	71	5.9584	6.9279
ssc-miR-450b	59	127	5.8591	12.3922
ssc-miR-532-3p	59	108	5.8591	10.5383
ssc-miR-29b	57	40	5.6604	3.9031
ssc-miR-181c	54	58	5.3625	5.6594
ssc-miR-183	54	60	5.3625	5.8546
ssc-miR-628	54	84	5.3625	8.1964
ssc-miR-22-5p	48	70	4.7667	6.8304
ssc-miR-500	45	57	4.4688	5.5619
ssc-miR-27b*	44	37	4.3695	3.6103
ssc-miR-130b	43	52	4.2702	5.074
ssc-miR-19b	40	35	3.9722	3.4152
ssc-miR-342	39	37	3.8729	3.6103
ssc-miR-574	39	89	3.8729	8.6843
ssc-miR-708	38	40	3.7736	3.9031
ssc-miR-374b	35	45	3.4757	4.391
ssc-miR-450a	35	32	3.4757	3.1225
ssc-miR-885-5p	29	162	2.8799	15.8074
ssc-miR-136	28	4	2.7806	0.3903
ssc-miR-32	26	13	2.582	1.2685
ssc-miR-363	25	43	2.4827	4.1958
ssc-miR-17-3p	24	21	2.3833	2.0491
ssc-miR-376a*	24	15	2.3833	1.4637
ssc-miR-107	22	22	2.1847	2.1467
ssc-miR-497	22	21	2.1847	2.0491
ssc-miR-204	21	21	2.0854	2.0491
ssc-miR-504	21	21	2.0854	2.0491
ssc-miR-338	20	15	1.9861	1.4637
ssc-miR-339	20	32	1.9861	3.1225
ssc-miR-935	20	21	1.9861	2.0491
ssc-miR-15b	19	73	1.8868	7.1231
ssc-miR-345-5p	19	12	1.8868	1.1709
ssc-miR-365	18	36	1.7875	3.5128
ssc-miR-424*	16	22	1.5889	2.1467
ssc-miR-505	14	34	1.3903	3.3176
ssc-miR-1306-5p	13	7	1.291	0.683
ssc-miR-208b	13	34	1.291	3.3176
ssc-miR-328	13	15	1.291	1.4637
ssc-miR-122	11	49	1.0924	4.7813
ssc-miR-1306-3p	10	9	0.9931	0.8782
ssc-miR-18	10	10	0.9931	0.9758
ssc-miR-30b-3p	10	21	0.9931	2.0491
ssc-miR-24*	9	18	0.8938	1.7564
ssc-miR-664-3p	9	15	0.8938	1.4637
ssc-miR-222	8	16	0.7944	1.5612
ssc-miR-323	8	10	0.7944	0.9758
ssc-miR-210	7	4	0.6951	0.3903
ssc-miR-221	7	24	0.6951	2.3418
ssc-miR-9-1	7	13	0.6951	1.2685
ssc-miR-9-2	7	13	0.6951	1.2685
ssc-miR-106a	6	7	0.5958	0.683
ssc-miR-299	6	4	0.5958	0.3903
ssc-miR-455	6	21	0.5958	2.0491
ssc-miR-142	5	24	0.4965	2.3418
ssc-miR-193a-3p	5	9	0.4965	0.8782
ssc-miR-19a	5	4	0.4965	0.3903
ssc-miR-1839	3	9	0.2979	0.8782
ssc-miR-324	3	2	0.2979	0.1952
ssc-miR-331-3p	3	4	0.2979	0.3903
ssc-miR-676	3	6	0.2979	0.5855
ssc-miR-758	3	1	0.2979	0.0976
ssc-miR-450c*	2	2	0.1986	0.1952
ssc-miR-135	1	0	0.0993	0
ssc-miR-217	1	2	0.0993	0.1952
ssc-miR-34c	1	0	0.0993	0
ssc-miR-105-1	0	0	0	0
ssc-miR-105-2	0	0	0	0
ssc-miR-124a	0	3	0	0.2927
ssc-miR-1277	0	0	0	0
ssc-miR-129	0	0	0	0
ssc-miR-153	0	0	0	0
ssc-miR-202	0	1	0	0.0976
ssc-miR-205	0	0	0	0
ssc-miR-215	0	2	0	0.1952
ssc-miR-216	0	0	0	0
ssc-miR-224	0	0	0	0
ssc-miR-28-5p	0	0	0	0
ssc-miR-301	0	0	0	0
ssc-miR-325	0	0	0	0
ssc-miR-326	0	1	0	0.0976
ssc-miR-34a	0	2	0	0.1952
ssc-miR-376a	0	0	0	0
ssc-miR-769	0	2	0	0.1952
ssc-miR-92b	0	5	0	0.4879
