# Supplementary material for: A global view of porcine transcriptome in three tissues from a full-sib pair with extreme phenotypes in growth and fat deposition by paired-end RNA sequencing
Source: BMC Genomics. 2011 Sep 10;12:448. doi: 10.1186/1471-2164-12-448 (PMC3188532; doi:10.1186/1471-2164-12-448)
Supplement: Additional file 10 — Table S8. Identification of novel miRNAs and its expression levels in each sample. [file 1471-2164-12-448-S10.XLS]

## Sheet: Sheet1
Table S8. Identification of novel miRNAs and its expression levels
Novel miRNAs identified in 2268 abdominal fat	expression level		Novel miRNAs identified in 2270 abdominal fat	expression level		Novel miRNAs identified in 2268 Liver	expression level		Novel miRNAs identified in 2270 Liver	expression level		Novel miRNAs identified in 2268 longissimus dorsi	expression level		Novel miRNAs identified in 2270 longissimus dorsi	expression level
>2268AF-m0001_5p	97		>2270AF-m0001_5p	118		>2268LI-m0001_5p	31		>2270LI-m0001_5p	16		>2268LD-m0001_5p	114		>2270LD-m0001_5p	115
TGTTGTACTTTTTTTTTTGTTC			TGTTGTACTTTTTTTTTTGTTC			TGTTGTACTTTTTTTTTTGTTC			TGTTGTACTTTTTTTTTTGTTC			TTTGCTCTGCTCCTGCCACATGC			TTTGCTCTGCTCCTGCCACATGC
>2268AF-m0002_3p	6		>2270AF-m0002_3p	11		>2268LI-m0002_5p	5		>2270LI-m0002_3p	7		>2268LD-m0002_5p	3393		>2270LD-m0002_5p	5
GCGCGCGCGCGCGCGCGTGTGCG			GCGCGCGCGCGCGCGCGTGTGCG			ACTTTCCCGGGATTTGGAGCGC			GCGCGCGCGCGCGCGCGTGTGCG			GAGAGATCAGAGGCGCAGAGT			TGAGGGCAGCGAGCACAGACG
>2268AF-m0003_5p	7		>2270AF-m0003_5p	17		>2268LI-m0003_5p	835		>2270LI-m0003_3p	10		>2268LD-m0003_3p	22		>2270LD-m0003_5p	2915
ACTTTCCCGGGATTTGGAGCG			ACTTTCCCGGGATTTGGAGCGC			GAGAGATCAGAGGCGCAGAGT			CCTGGGTGGGAGGACGTGAAAC			GATCCTGAGTAAGGCTGGGAAC			GAGAGATCAGAGGCGCAGAGT
>2268AF-m0004_5p	79		>2270AF-m0004_5p	449		>2268LI-m0004_5p	710		>2270LI-m0004_5p	1780		>2268LD-m0004_3p	5		>2270LD-m0004_3p	9
AACGGGTTGTCTCAGTTGTCAGC			AACGGGTTGTCTCAGTTGTCAGC			ACAGGCACGGCTGGTTTGAGC			GAGAGATCAGAGGCGCAGAGT			TGGGCAACAGCAGGCAGTGAGT			TGATCTCACTTCCGGGCTGGGA
>2268AF-m0005_3p	18		>2270AF-m0005_5p	8		>2268LI-m0005_3p	7		>2270LI-m0005_5p	6		>2268LD-m0005_3p	18		>2270LD-m0005_5p	38
GCGCGCGCGCGCGCGTGTGCGCG			TGGACGGTGCTTAGAGAGAGAGGG			TGGGTCACAGAAGAGGGTCTGG			TGCGGGTGAGACGGAAGAACA			CCGACCTCCCGTAGCTCACT			TCCCCAGCTTTCTCAGATCCC
>2268AF-m0006_5p	14		>2270AF-m0006_5p	22		>2268LI-m0006_3p	6		>2270LI-m0006_5p	2224		>2268LD-m0006_3p	12		>2270LD-m0006_5p	7
TTTGCTCTGCTCCTGCCACATGC			TTTGCTCTGCTCCTGCCACATGC			ACTGGACTTGGAGTCAGAAGT			ACAGGCACGGCTGGTTTGAGC			TGGGTCACAGAAGAGGGTCTGG			TGCCTGAATTCTGAAAAGTAAGC
>2268AF-m0007_5p	660		>2270AF-m0007_5p	2364		>2268LI-m0007_5p	5		>2270LI-m0007_3p	15		>2268LD-m0007_3p	12		>2270LD-m0007_5p	19
GAGAGATCAGAGGCGCAGAGT			GAGAGATCAGAGGCGCAGAGT			ATACGGGCTCTAGGGAACAGGT			TCTGAGGTTTGGAGATGAAGCGGG			ACTGAAGGCTGGGCAGGCAGA			ATGGGCTACGGGCTGTCCAGG
>2268AF-m0008_5p	8		>2270AF-m0008_3p	6		>2268LI-m0008_5p	8		>2270LI-m0008_5p	6		>2268LD-m0008_5p	21		>2270LD-m0008_3p	19
TGGGGCGGTAGGAATAGCTG			TTGTCAGTAGTTGCATGCAGGGAG			AGCACTTACGGATTCTGGGG			AACATGAGCTGTGAATGAGGGTG			CTGGGAGCGGGCGGGAGCGGGA			CCCGACCTCCCGTAGCTCACT
>2268AF-m0009_3p	7		>2270AF-m0009_3p	5		>2268LI-m0009_3p	5		>2270LI-m0009_5p	5		>2268LD-m0009_3p	25		>2270LD-m0009_5p	5
TATATCTGCCTGTATATATGC			TATATCTGCCTGTATATATGC			TTTGTTGGCTCCTCTGAAGTGA			CCGGGGACACCGGGGGTGGCGG			ACTGGACTTGGAGTCAGAAGT			AGGGACCCTGGGCAGTAATTTGC
>2268AF-m0010_3p	15		>2270AF-m0010_3p	9		>2268LI-m0010_3p	10		>2270LI-m0010_5p	13		>2268LD-m0010_3p	10		>2270LD-m0010_5p	12
TGGCACCAGCACTGGCGGTGGC			CCAAACCAGTTGTGCCTGTAG			CTCCTGGGGCCCGCACTCTCGC			AACCGGACAAGGAAAGAAGCAG			TAGCTCTGAGCTCTGCCGGCA			CTGGGAGCGGGCGGGAGCGGGA
>2268AF-m0011_5p	6		>2270AF-m0011_3p	8		>2268LI-m0011_5p	11		>2270LI-m0011_5p	9		>2268LD-m0011_3p	42		>2270LD-m0011_5p	11
TCTGCCTGTAGGAATGCTGTAG			TGGAACTTGGCTGTGTCTCTAAC			GGGGAACTCCCAGACCAGCTTC			AATGTGGAAGTGGTCTGAGGC			TTTGTTGGCTCCTCTGAAGTGA			ACAGGGAAGAGAGCAAGTAGGC
>2268AF-m0012_3p	7		>2270AF-m0012_5p	15		>2268LI-m0012_3p	5		>2270LI-m0012_3p	9		>2268LD-m0012_3p	32		>2270LD-m0012_3p	8
ACAGATGAAGGAACTGAGGC			ACTGGAACATGGCAGAGGACA			TGTGATCTCGGAAGAGAAGGGGC			AAACTTGTGACTATGTAGATGC			CTCCTGGGGCCCGCACTCTCGC			TAGCTCTGAGCTCTGCCGGCAC
>2268AF-m0013_5p	9		>2270AF-m0013_3p	12		>2268LI-m0013_5p	7		>2270LI-m0013_3p	13		>2268LD-m0013_5p	25		>2270LD-m0013_3p	5
AACCGGACAAGGAAAGAAGCAGA			ACATTTTAAACTTGAGGACAGA			TGGGGTTCAAAAGGACTCAAGA			GCGGGGGTGGCGGCGGGGGG			GGGGAACTCCCAGACCAGCTTC			GGGCAAGCCTGCGGAGGTGTGG
>2268AF-m0014_5p	5		>2270AF-m0014_3p	93		>2268LI-m0014_3p	5		>2270LI-m0014_3p	18		>2268LD-m0014_3p	39		>2270LD-m0014_3p	7
AATGTGGAAGTGGTCTGAGGCA			TGGCACCAGCACTGGCGGTGGC			TAGGGCACAGGATGGGATGAGG			TTTGTTGGCTCCTCTGAAGTGA			ATCTGTCTGTGTCTCTGAGCAG			CTGCCTGGACCCCTGCTCACCGC
>2268AF-m0015_3p	28		>2270AF-m0015_5p	12		>2268LI-m0015_5p	11		>2270LI-m0015_5p	18		>2268LD-m0015_3p	8		>2270LD-m0015_3p	44
TGGGTCACAGAAGAGGGTCTGG			TAAGAGACGCAAGAGGAACCAG			ATGTCCGCGGGTTCCCTATCC			TCGGTGGGACAGAAGGCTGA			CCTGAAAAACGAAGAGCTGCGT			TTTGTTGGCTCCTCTGAAGTGA
>2268AF-m0016_3p	40		>2270AF-m0016_5p	6		>2268LI-m0016_3p	6		>2270LI-m0016_5p	11		>2268LD-m0016_5p	38		>2270LD-m0016_5p	7
ACTGGACTTGGAGTCAGAAGT			CGGGGGGGTGGGGGAAGAGG			CCGGAAGTGGAAGTAAGCGCAG			AAAAAAGACGGATGACCTTGCT			TCAGGGCGGAGCAGACGTGCG			TGGGGAGCGGCCCCCGGGCGG
>2268AF-m0017_3p	8		>2270AF-m0017_5p	8		>2268LI-m0017_3p	11		>2270LI-m0017_5p	5		>2268LD-m0017_5p	7		>2270LD-m0017_5p	25
CTGCCTGGACCCCTGCTCACC			GTCGAATGAAGCTGTGGCTCAC			TCGATGATGGTCCCTGTGTTT			CGGGGGAACTCCCAGACCAGC			TAGGAAAAGGGAAGAAGACAAT			GGGGAACTCCCAGACCAGCTTC
>2268AF-m0018_3p	11		>2270AF-m0018_3p	9		>2268LI-m0018_5p	10		>2270LI-m0018_3p	5		>2268LD-m0018_3p	6		>2270LD-m0018_5p	7
GATGGTCGAGACAGTGGCGAGG			CGGATGCACCAGAACTGGAGGC			TGTCATGCTGGGGAGTGTAGTGA			AGCTGGTCTGGGAGTTCCCGGG			CACGGACCCTTTGGCAGATGAGT			CCGGGAACTCCCAGACCAGCT
>2268AF-m0019_3p	19		>2270AF-m0019_5p	9		>2268LI-m0019_5p	10		>2270LI-m0019_3p	11		>2268LD-m0019_5p	86		>2270LD-m0019_3p	8
TCTGACCCGCCTGGCATCTGGC			TGGAGAAACTGAGGTTCTGGAAGG			GCAGCCGGGCTGCTGGGAGGC			ATCTGTCTGTGTCTCTGAGCAG			ATGTCCGCGGGTTCCCTATCC			CCTGAAAAACGAAGAGCTGCGT
>2268AF-m0020_3p	49		>2270AF-m0020_3p	11		>2268LI-m0020_3p	6		>2270LI-m0020_5p	6		>2268LD-m0020_3p	10		>2270LD-m0020_5p	9
TTTGTTGGCTCCTCTGAAGTGA			TGCAGGACTGCCCGGTGCGGG			TCTAGCATCGAGCACCCGCCT			TTCCTGAGTCGGACTGGGCTGC			CCGGAAGTGGAAGTAAGCGCAG			TAGGAAAAGGGAAGAAGACAAT
>2268AF-m0021_3p	57		>2270AF-m0021_3p	6		>2268LI-m0021_3p	5		>2270LI-m0021_3p	6		>2268LD-m0021_3p	21		>2270LD-m0021_3p	27
CTCCTGGGGCCCGCACTCTCGC			TTGTGCTGGTTCAAGGAGGAAGA			AGTAGAGCTTAGCTTCGGAAGGA			GTGAGTTTGTAGGGTTGGAGA			TGTGTGTGGGCGCCGGACGC			CACGGACCCTTTGGCAGATGAGT
>2268AF-m0022_5p	11		>2270AF-m0022_5p	12		>2268LI-m0022_3p	47		>2270LI-m0022_5p	7		>2268LD-m0022_3p	16		>2270LD-m0022_5p	131
TGCGTGGCTTCTCTGTGCAGTC			TTGGAGGGGATGAGAATACTGA			TCTGTGAACTAGAAACCTCTGG			TAGGAAAAGGGAAGAAGACAAT			TCGATGATGGTCCCTGTGTTTG			ATGTCCGCGGGTTCCCTATCC
>2268AF-m0023_3p	11		>2270AF-m0023_3p	5		>2268LI-m0023_5p	9		>2270LI-m0023_3p	9		>2268LD-m0023_3p	228		>2270LD-m0023_3p	7
CACAGGAAGGCCACGGAGGGGC			CTTTTCACCTTCTCTGGCGCAG			GTGGATTCACTCAACTTGGGTT			CACGGACCCTTTGGCAGATGAGT			TCTGTGAACTAGAAACCTCTGG			CCGGAAGTGGAAGTAAGCGCAGGT
>2268AF-m0024_5p	19		>2270AF-m0024_5p	5		>2268LI-m0024_3p	6		>2270LI-m0024_3p	15		>2268LD-m0024_3p	25		>2270LD-m0024_3p	12
GGGGAACTCCCAGACCAGCTTC			CAAGGAGGAGTCAGATGAGG			AACCAGACTCTGAGAGCAGG			TAGGGCACAGGATGGGATGAGGA			AACCAGACTCTGAGAGCAGGAC			TGTGTGTGGGCGCCGGACGC
>2268AF-m0025_3p	26		>2270AF-m0025_5p	13		>2268LI-m0025_3p	6		>2270LI-m0025_5p	19		>2268LD-m0025_5p	7		>2270LD-m0025_5p	7
ATCTGTCTGTGTCTCTGAGCAG			AATGTGGAAGTGGTCTGAGGC			AACCAGACTCTGAGAGCAGGAC			ATGTCCGCGGGTTCCCTATCC			AGGGAACCTGGAAAAGCTGAAG			TGTCATGCTGGGGAGTGTAGTGA
>2268AF-m0026_3p	14		>2270AF-m0026_3p	41		>2268LI-m0026_3p	13		>2270LI-m0026_3p	8		>2268LD-m0026_5p	10		>2270LD-m0026_3p	5
ATGGGTCTGACGGAGCAGCCGC			AGCGGGTGGGGGCGGGGTGG			ACTGTCACCTTTTTGAGTAGA			CCGGAAGTGGAAGTAAGCGCAG			CTGGACTTGAAGTCAGAAGGC			TCTAGCATCGAGCACCCGCCT
>2268AF-m0027_5p	8		>2270AF-m0027_3p	58					>2270LI-m0027_5p	14		>2268LD-m0027_5p	119		>2270LD-m0027_3p	343
TTCCTGAGTCGGACTGGGCTGC			TGGGTCACAGAAGAGGGTCTGG						TGTCATGCTGGGGAGTGTAGTGA			CACTGGTTTCCTGGAGCAGCAG			TCTGTGAACTAGAAACCTCTGG
>2268AF-m0028_3p	15		>2270AF-m0028_3p	11					>2270LI-m0028_5p	8					>2270LD-m0028_3p	24
GTGAGTTTGTAGGGTTGGAGA			ACTGAAGGCTGGGCAGGCAGA						CAGCCGGGCTGCTGGGAGGC						AACCAGACTCTGAGAGCAGGAC
>2268AF-m0029_5p	18		>2270AF-m0029_3p	16					>2270LI-m0029_3p	9					>2270LD-m0029_5p	13
TGGGGTTCAAAAGGACTCAAGA			ACTGGACTTGGAGTCAGAAGT						TCTAGCATCGAGCACCCGC						AGGGAACCTGGAAAAGCTGAAGG
>2268AF-m0030_5p	8		>2270AF-m0030_3p	15					>2270LI-m0030_3p	58					>2270LD-m0030_5p	35
TGGAGTGACTGTCAGATGCAG			CCACTGCAGCTACAGAGGACCGA						TCTGTGAACTAGAAACCTCTGG						CACTGGTTTCCTGGAGCAGCAG
>2268AF-m0031_5p	5		>2270AF-m0031_3p	7					>2270LI-m0031_5p	6
TGGGGTTCCGAAGGACTAAGA			TGGGGGACTGTGAACAGCGG						GTGGATTCACTCAACTTGGGTT
>2268AF-m0032_3p	322		>2270AF-m0032_3p	12					>2270LI-m0032_3p	8
CACGGACCCTTTGGCAGATGAGT			CTGCCTGGACCCCTGCTCACC						AACCAGACTCTGAGAGCAGGA
>2268AF-m0033_3p	17		>2270AF-m0033_3p	18					>2270LI-m0033_3p	6
TAGGGCACAGGATGGGATGAGGA			TCCAGGGCTGAAGAGAGGGC						GCGCGCGCGCGCGCGTGTGCGCG
>2268AF-m0034_5p	70		>2270AF-m0034_3p	29
ATGTCCGCGGGTTCCCTATCC			TCTGACCCGCCTGGCATCTGGC
>2268AF-m0035_3p	29		>2270AF-m0035_5p	16
CCGGAAGTGGAAGTAAGCGCAGGT			AGCACTTACGGATTCTGGGG
>2268AF-m0036_3p	6		>2270AF-m0036_3p	96
TGAGTGTGTGTGTGTGAGTGTGA			TTTGTTGGCTCCTCTGAAGTGA
>2268AF-m0037_3p	98		>2270AF-m0037_3p	102
CCGGGCTGGGACGGGGCGAAGGG			CTCCTGGGGCCCGCACTCTCGC
>2268AF-m0038_5p	38		>2270AF-m0038_3p	34
AGGGACCGGGGTCAGGCGGC			CACAGGAAGGCCACGGAGGGGC
>2268AF-m0039_5p	229		>2270AF-m0039_5p	7
TGGCACAGGGTCCAGCTGTCGGC			CCCGGCTTGGGGAAGACTGCG
>2268AF-m0040_3p	16		>2270AF-m0040_3p	8
CAGCTCCGAGAAGGCGGGATGA			ACTGACAGGAGAGCATTTTAAT
>2268AF-m0041_3p	11		>2270AF-m0041_3p	6
CCACAGTGTCTGGACCAGAAGC			ATCCCACTGTGGCCTCCCTGC
>2268AF-m0042_5p	15		>2270AF-m0042_5p	9
TGTCATGCTGGGGAGTGTAGT			CGGAGTGGAACTGTCAGGGC
>2268AF-m0043_3p	61		>2270AF-m0043_5p	83
TTTTTTGCTGGAACATTTCTGG			GGGGAACTCCCAGACCAGCTTC
>2268AF-m0044_5p	22		>2270AF-m0044_3p	36
ATGAGATGCAGAGCTTGGATG			ATCTGTCTGTGTCTCTGAGCAG
>2268AF-m0045_5p	7		>2270AF-m0045_3p	14
TCTGGTCCAGACACTGTGGAGC			TGAACACGTTCCCTTCCTCAGT
>2268AF-m0046_3p	11		>2270AF-m0046_5p	16
AGAGATCAGTTCCGTGGAAGC			AGAGAACTGAGCGGTCTGAAC
>2268AF-m0047_3p	556		>2270AF-m0047_5p	10
TCTGTGAACTAGAAACCTCTGG			TGTCCAGTCTGTGGGGATGTGG
>2268AF-m0048_5p	11		>2270AF-m0048_5p	9
GTGGATTCACTCAACTTGGGTT			CCTGCCAGGGAGAGGGGACAGC
>2268AF-m0049_3p	7		>2270AF-m0049_3p	17
TCTGCACTTGAAGCTGAGACT			ATGGGTCTGACGGAGCAGCCGC
>2268AF-m0050_5p	10		>2270AF-m0050_5p	47
TTGAGGCCATGAGATCCTTTTG			TTCCTGAGTCGGACTGGGCTGC
>2268AF-m0051_3p	28		>2270AF-m0051_3p	18
AACCAGACTCTGAGAGCAGGAC			GTGAGTTTGTAGGGTTGGAGA
>2268AF-m0052_5p	46		>2270AF-m0052_5p	7
AGGGAACCTGGAAAAGCTGAAG			TGGGGTTCAAAAGGACTCAAGA
>2268AF-m0053_3p	74		>2270AF-m0053_3p	21
AAACATCTGGTTGGTTGAGAGA			TGAACTGTCATACTCCCACATCC
>2268AF-m0054_3p	30		>2270AF-m0054_5p	14
ACTGTCACCTTTTTGAGTAGA			GGAGACAGGTGCTAAGAGCTCTGG
>2268AF-m0055_3p	5		>2270AF-m0055_5p	5
ATTGGCACTTTTTAGAGTGTG			TTGAACCTGATAGCAGCTGCCGC
>2268AF-m0056_3p	6		>2270AF-m0056_3p	210
CAGAGGCCAGAGGGCAGGACGCT			CACGGACCCTTTGGCAGATGAGT
			>2270AF-m0057_3p	100
			TAGGGCACAGGATGGGATGAGGA
			>2270AF-m0058_5p	7
			ATGTGCATGTAGATGAAGACAGG
			>2270AF-m0059_5p	66
			ATGTCCGCGGGTTCCCTATCC
			>2270AF-m0060_3p	15
			CGGGGGTGGCGGCGGGGGGC
			>2270AF-m0061_5p	6
			TGGCAAGTAGGGCAGGAAGAACT
			>2270AF-m0062_3p	61
			CCGGAAGTGGAAGTAAGCGCAGGT
			>2270AF-m0063_5p	20
			CGAGACTGTGTGCTGGGTGC
			>2270AF-m0064_3p	9
			TGAGTGTGTGTGTGTGAGTGTGA
			>2270AF-m0065_5p	195
			AGGGACCGGGGTCAGGCGGC
			>2270AF-m0066_5p	9
			AGGACAGGGGTCTGCACGGCC
			>2270AF-m0067_5p	20
			TCTGGAGGCGCAAAGGTGAGGAC
			>2270AF-m0068_5p	461
			TGGCACAGGGTCCAGCTGTCGGC
			>2270AF-m0069_3p	25
			CAGCTCCGAGAAGGCGGGATGA
			>2270AF-m0070_3p	18
			CTCAGATGCGGGATGGAACG
			>2270AF-m0071_5p	20
			TGTCATGCTGGGGAGTGTAGTGA
			>2270AF-m0072_3p	346
			TTTTTTGCTGGAACATTTCTGG
			>2270AF-m0073_5p	40
			ATGAGATGCAGAGCTTGGATGA
			>2270AF-m0074_5p	10
			TAGAGGGAGGGAAAGAGAAGAGGT
			>2270AF-m0075_3p	50
			TCTAGCATCGAGCACCCGCCT
			>2270AF-m0076_5p	6
			TCTGGTCCAGACACTGTGGAGC
			>2270AF-m0077_3p	8
			GTAGAGCTTAGCTTCGGAAGGA
			>2270AF-m0078_5p	5
			AGGACTGGGGAGCTTGCAAGGGC
			>2270AF-m0079_3p	28
			CTTGCCCGAGAGCTTGGACCGCGC
			>2270AF-m0080_3p	1346
			TCTGTGAACTAGAAACCTCTGG
			>2270AF-m0081_5p	51
			GTGGATTCACTCAACTTGGGTT
			>2270AF-m0082_3p	7
			TCGGGACCAGAAAACGCGTGAGC
			>2270AF-m0083_3p	6
			TCTGGCGGGAAGTTGTGGTCC
			>2270AF-m0084_5p	10
			GTCGCTGAGGAGGAGGAGGAGG
			>2270AF-m0085_3p	5
			GGAGGTGAATCTCTCATGGC
			>2270AF-m0086_5p	6
			TGCACGGAGCAGCAGGGTCTGA
			>2270AF-m0087_3p	26
			AACCAGACTCTGAGAGCAGGAC
			>2270AF-m0088_5p	7
			GTATAAGGGACTGTTAATGTG
			>2270AF-m0089_5p	84
			AGGGAACCTGGAAAAGCTGAAG
			>2270AF-m0090_3p	53
			AAACATCTGGTTGGTTGAGAGA
			>2270AF-m0091_5p	8
			CTGGACTTGAAGTCAGAAGGC
			>2270AF-m0092_5p	52
			TAAGGTGCATCTAGTGCAGTTAG
			>2270AF-m0093_3p	6
			AATGGCGCTTTTTTGTGAAGA
			>2270AF-m0094_3p	10
			TGATTGGCACCTCTTTGAGTGAC
			>2270AF-m0095_3p	44
			ACTGTCACCTTTTTGAGTAGA
			>2270AF-m0096_3p	6
			ATTGGCACTTTTTAGAGTGTG
			>2270AF-m0097_3p	12
			CAGAGGCCAGAGGGCAGGACGCT
			>2270AF-m0098_3p	11
			GCGCGCGCGCGCGCGTGTGCGCG
