# Supplementary material for: A global view of porcine transcriptome in three tissues from a full-sib pair with extreme phenotypes in growth and fat deposition by paired-end RNA sequencing
Source: BMC Genomics. 2011 Sep 10;12:448. doi: 10.1186/1471-2164-12-448 (PMC3188532; doi:10.1186/1471-2164-12-448)
Supplement: Additional file 12 — Table S10. Differentially expressed genes between two individuals in each tissue. [file 1471-2164-12-448-S12.XLS]

## Sheet: 2268LI Vs.2270LI
Table S10-1. Differentially expressed genes between 2268 LI and 2270LI
geneID	geneLength	Expression level in 2270LI	Expression level in 2268LI	RPKM in 2270LI	RPKM in 2268LI	log2 Ratio(2268LI/2270LI)	Up-Down-Regulation(2268LI/2270LI)	P-value	FDR
AY609549	1557	0	34204	0	2320.75	21.1462	Up	0	0
AK345804	1456	0	1422	0	103.176	16.6547	Up	0	0
AK232104	1046	0	722	0	72.9197	16.154	Up	0	0
DQ845173	837	0	439	0	55.4088	15.7578	Up	0	0
AK352082	958	0	320	0	35.2877	15.1069	Up	0	0
AK232547	954	0	307	0	33.9961	15.0531	Up	0	0
L12344	1189	0	341	0	30.2979	14.8869	Up	0	0
AK232404	1408	0	321	0	24.0847	14.5558	Up	0	0
M92445	1300	0	268	0	21.7786	14.4106	Up	0	0
AB004800	497	0	100	0	21.2561	14.3756	Up	0	0
AK345381	1104	0	213	0	20.3821	14.315	Up	0	0
AK346579	948	0	161	0	17.9414	14.131	Up	0	0
AK231369	1099	0	153	0	14.7073	13.8442	Up	0	0
AK351280	1341	0	180	0	14.1802	13.7916	Up	0	0
AK232439	1402	0	176	0	13.2618	13.695	Up	0	0
AF527990	1037	0	112	0	11.4098	13.478	Up	0	0
AK230835	639	0	62	0	10.2501	13.3234	Up	0	0
AY610308	626	0	58	0	9.78798	13.2568	Up	0	0
AK351196	1480	0	130	0	9.27942	13.1798	Up	0	0
AK239602	1777	0	147	0	8.73915	13.0933	Up	0	0
AK351392	1186	0	96	0	8.55118	13.0619	Up	0	0
U62253	1244	0	88	0	7.47311	12.8675	Up	0	0
AK234593	1192	0	82	0	7.26736	12.8272	Up	0	0
AK346102	1458	0	98	0	7.10081	12.7938	Up	0	0
AK236303	1567	0	104	0	7.01138	12.7755	Up	0	0
AK234571	1120	0	71	0	6.69699	12.7093	Up	0	0
AK233150	1332	0	83	0	6.58284	12.6845	Up	0	0
DQ988117	763	0	44	0	6.09211	12.5727	Up	9.76996e-15	2.41713e-13
AF459636	628	0	34	0	5.71951	12.4817	Up	1.48508e-11	2.11264e-10
AK351903	1218	0	62	0	5.37754	12.3927	Up	0	0
DQ303222	1186	0	60	0	5.34449	12.3838	Up	0	0
AK238490	1803	0	91	0	5.33194	12.3804	Up	0	0
DQ403065	681	0	32	0	4.96412	12.2773	Up	6.42264e-11	8.33478e-10
AK352314	1702	0	78	0	4.84144	12.2412	Up	0	0
AY609712	930	0	42	0	4.77096	12.2201	Up	4.24106e-14	1.00301e-12
AK236701	1312	0	58	0	4.67018	12.1893	Up	0	0
AK347757	1304	0	57	0	4.61782	12.173	Up	0	0
AY534304	1917	0	80	0	4.40867	12.1061	Up	0	0
AK234138	1062	0	40	0	3.97901	11.9582	Up	1.83409e-13	3.91369e-12
AK351306	1495	0	53	0	3.74519	11.8708	Up	0	0
AK343620	1631	0	56	0	3.62722	11.8246	Up	0	0
AM490167	351	0	12	0	3.61171	11.8185	Up	0.000146994	0.000803801
X82258	591	0	20	0	3.57505	11.8037	Up	4.2021e-07	3.64467e-06
AK345444	1298	0	42	0	3.41833	11.7391	Up	4.24106e-14	1.00427e-12
AK345573	1001	0	28	0	2.95504	11.529	Up	1.20124e-09	1.36378e-08
AK343598	2141	0	58	0	2.86187	11.4827	Up	0	0
AK236320	1759	0	46	0	2.76268	11.4319	Up	2.22044e-15	5.65745e-14
L12581	2713	0	68	0	2.64788	11.3706	Up	0	0
AY609843	1776	0	40	0	2.37934	11.2163	Up	1.83409e-13	3.91815e-12
AK344380	1868	0	42	0	2.37526	11.2139	Up	4.24106e-14	1.00554e-12
AK231486	1806	0	38	0	2.22282	11.1182	Up	7.9381e-13	1.4832e-11
AK234137	1426	0	30	0	2.2225	11.118	Up	2.77762e-10	3.41573e-09
AK239046	1853	0	38	0	2.16644	11.0811	Up	7.9381e-13	1.48468e-11
AK236732	1972	0	40	0	2.14285	11.0653	Up	1.83409e-13	3.90925e-12
AK233387	1962	0	38	0	2.04609	10.9987	Up	7.9381e-13	1.48616e-11
AB280704	643	0	12	0	1.97156	10.9451	Up	0.000146994	0.0008031
AK232449	995	0	18	0	1.91112	10.9002	Up	1.81729e-06	1.43745e-05
AK352366	896	0	16	0	1.88648	10.8815	Up	7.85928e-06	5.58387e-05
AK231910	1185	0	21	0	1.87215	10.8705	Up	2.02062e-07	1.81807e-06
AY863054	1129	0	20	0	1.87144	10.8699	Up	4.2021e-07	3.63292e-06
AK238644	1233	0	20	0	1.71359	10.7428	Up	4.2021e-07	3.63795e-06
AK343956	1639	0	26	0	1.67584	10.7107	Up	5.19506e-09	5.58083e-08
AK351375	1276	0	20	0	1.65584	10.6933	Up	4.2021e-07	3.64298e-06
AK233639	1673	0	26	0	1.64179	10.6811	Up	5.19506e-09	5.57764e-08
AY609695	1665	0	24	0	1.52278	10.5725	Up	2.24672e-08	2.27066e-07
AK236382	1536	0	22	0	1.51311	10.5633	Up	9.71644e-08	9.12277e-07
AK352167	1007	0	14	0	1.46872	10.5203	Up	3.39892e-05	0.000215189
AK343295	1473	0	20	0	1.43439	10.4862	Up	4.2021e-07	3.63962e-06
AK237985	1182	0	16	0	1.43002	10.4818	Up	7.85928e-06	5.57543e-05
AK236725	1639	0	22	0	1.41802	10.4697	Up	9.71644e-08	9.1319e-07
AK346001	1208	0	16	0	1.39924	10.4504	Up	7.85928e-06	5.58175e-05
AK346970	1003	0	13	0	1.36925	10.4192	Up	7.06838e-05	0.000419899
AK230656	2224	0	28	0	1.33003	10.3772	Up	1.20124e-09	1.36296e-08
X57321	1650	0	20	0	1.28052	10.3225	Up	4.2021e-07	3.63459e-06
AK348645	1297	0	15	0	1.22177	10.2548	Up	1.63441e-05	0.000109689
AF319659	1754	0	20	0	1.20459	10.2343	Up	4.2021e-07	3.63627e-06
AB091290	1998	0	21	0	1.11036	10.1168	Up	2.02062e-07	1.8172e-06
AK350616	1340	0	14	0	1.10373	10.1082	Up	3.39892e-05	0.000215334
AK347883	1641	0	17	0	1.09441	10.0959	Up	3.77922e-06	2.83072e-05
AK233886	1546	0	16	0	1.09333	10.0945	Up	7.85928e-06	5.57964e-05
AK352188	2210	0	22	0	1.05165	10.0384	Up	9.71644e-08	9.12733e-07
AK345670	1207	0	12	0	1.0503	10.0366	Up	0.000146994	0.000801933
AK230613	2017	0	20	0	1.04752	10.0328	Up	4.2021e-07	3.63125e-06
AK234082	1261	0	12	0	1.00532	9.97344	Up	0.000146994	0.000802866
AK347597	1304	0	12	0	0.972172	9.92507	Up	0.000146994	0.000802399
Y09136	2732	0	25	0	0.966715	9.91695	Up	1.08036e-08	1.1302e-07
AK233017	603	2	1782	0.324556	312.198	9.90978	Up	0.000123589	0.000691935
AK235123	2212	0	20	0	0.955178	9.89963	Up	4.2021e-07	3.6413e-06
AK350829	1660	0	15	0	0.954602	9.89876	Up	1.63441e-05	0.000109572
AY609759	1330	0	12	0	0.953167	9.89658	Up	0.000146994	0.000805208
AK347502	1672	0	15	0	0.947751	9.88836	Up	1.63441e-05	0.00010965
AK345550	1345	0	12	0	0.942537	9.88041	Up	0.000146994	0.00080427
AK348028	1594	0	14	0	0.927853	9.85775	Up	3.39892e-05	0.000215261
AY610037	1661	0	14	0	0.890426	9.79835	Up	3.39892e-05	0.000215406
AK350903	1854	0	15	0	0.854714	9.7393	Up	1.63441e-05	0.000109611
AK352036	1501	0	12	0	0.844578	9.72209	Up	0.000146994	0.000804739
AK344171	1443	5	3740	0.339064	273.807	9.65739	Up	3.3254e-05	0.000211246
AK347715	1574	0	12	0	0.805408	9.65358	Up	0.000146994	0.000803333
AK238203	1578	0	12	0	0.803366	9.64991	Up	0.000146994	0.000802633
AK351906	1891	0	14	0	0.782124	9.61125	Up	3.39892e-05	0.000215116
AK346745	2178	0	16	0	0.776071	9.60004	Up	7.85928e-06	5.57753e-05
AK351479	2225	0	16	0	0.759678	9.56924	Up	7.85928e-06	5.57332e-05
AY610096	2592	0	18	0	0.73363	9.51891	Up	1.81729e-06	1.43684e-05
AK231405	1773	0	12	0	0.71501	9.48182	Up	0.000146994	0.000804973
AK239921	566	6	3429	1.03732	640.015	9.2691	Up	2.0208e-05	0.000133286
AK348148	2068	0	12	0	0.613013	9.25978	Up	0.000146994	0.000804035
AK351551	2226	0	12	0	0.569502	9.15356	Up	0.000146994	0.000804504
GU138028	2422	0	12	0	0.523415	9.03181	Up	0.000146994	0.000803567
AK344603	2422	0	12	0	0.523415	9.03181	Up	0.000146994	0.000802166
AK349706	2811	0	13	0	0.488564	8.9324	Up	7.06838e-05	0.000420032
AK237581	576	4	1768	0.67954	324.264	8.8984	Up	5.32362e-05	0.000325201
AK240319	2602	2	843	0.0752143	34.2263	8.82988	Up	0.000123589	0.0006907
AK233681	843	36	10415	4.17881	1305.18	8.28694	Up	6.25056e-13	1.19768e-11
AK233631	1299	57	13645	4.29381	1109.7	8.01369	Up	7.9714e-14	1.83215e-12
AK232883	2705	8	1833	0.289401	71.5871	7.95048	Up	7.05338e-06	5.06688e-05
AK232527	1212	4	819	0.32295	71.3872	7.78821	Up	5.32362e-05	0.000325096
AB527065	975	2	372	0.200726	40.3067	7.64965	Up	0.000123589	0.000690905
AK350147	1238	2	264	0.158084	22.528	7.15489	Up	0.000123589	0.000691111
AK347627	1095	2	224	0.178728	21.6109	6.91785	Up	0.000123589	0.000689468
AK233278	1583	2	174	0.123631	11.612	6.55344	Up	0.000123589	0.000691317
M11778	1929	30	2498	1.52183	136.804	6.49016	Up	1.62181e-11	2.30192e-10
DQ530371	1416	2	157	0.138212	11.7132	6.40511	Up	0.000123589	0.000692348
AK233566	2119	2	135	0.0923584	6.73042	6.18731	Up	0.000123589	0.000690083
AK232908	1714	2	132	0.114182	8.13584	6.15489	Up	0.000123589	0.000689059
EF625352	596	23	1426	3.77624	252.762	6.06469	Up	1.09587e-09	1.25172e-08
AF232699	1700	2	100	0.115122	6.21427	5.75435	Up	0.000123589	0.000690494
AK351086	1144	4	196	0.342146	18.0996	5.7252	Up	5.32362e-05	0.000325307
AK234722	1853	2	92	0.105617	5.24508	5.63406	Up	0.000123589	0.000691729
AK240195	1170	6	267	0.501814	24.1082	5.58623	Up	2.0208e-05	0.000133193
AK350361	1471	4	176	0.266088	12.6398	5.56993	Up	5.32362e-05	0.00032499
AK237612	1566	2	75	0.124973	5.05951	5.33931	Up	0.000123589	0.000689878
AK240473	633	2	66	0.309175	11.0149	5.15489	Up	0.000123589	0.000689264
GU373680	1577	2	64	0.124101	4.28734	5.11049	Up	0.000123589	0.000689673
DQ474067	1311	3	84	0.223922	6.76887	4.91785	Up	8.20934e-05	0.000480234
AK343744	1702	8	220	0.459947	13.6553	4.89185	Up	7.05338e-06	5.07271e-05
AK231513	1200	14	379	1.14163	33.3655	4.86919	Up	2.36028e-07	2.10453e-06
AY566232	1668	2	52	0.117331	3.29342	4.81093	Up	0.000123589	0.000690289
AK350349	1754	2	50	0.111578	3.01148	4.75435	Up	0.000123589	0.000692142
AK240612	1139	2	48	0.171824	4.45202	4.69546	Up	0.000123589	0.000691523
AK238686	1653	10	238	0.591977	15.2105	4.68338	Up	2.34164e-06	1.82e-05
AK239579	1341	8	186	0.583766	14.6529	4.64965	Up	7.05338e-06	5.07076e-05
AK348996	952	12	275	1.23345	30.5165	4.62882	Up	7.52128e-07	6.27988e-06
Z69586	837	6	136	0.701461	17.1654	4.61299	Up	2.0208e-05	0.000133146
AB022425	2230	10	223	0.438806	10.5643	4.58947	Up	2.34164e-06	1.81775e-05
DQ157049	1631	101	2243	6.05961	145.283	4.5835	Up	0	0
EF683117	2565	5	106	0.190748	4.36574	4.51649	Up	3.3254e-05	0.000211175
AK352340	1005	2	42	0.194734	4.41492	4.50281	Up	0.000123589	0.000688856
AK230586	491	2	41	0.39859	8.82148	4.46805	Up	0.000123589	0.000688447
AK240118	1022	5	102	0.478737	10.5436	4.46099	Up	3.3254e-05	0.000211318
AK239605	2412	12	229	0.486835	10.0299	4.36473	Up	7.52128e-07	6.29107e-06
AK343614	1980	2	38	0.0988422	2.02749	4.35842	Up	0.000123589	0.000688651
AK232342	1174	2	36	0.166701	3.23947	4.28042	Up	0.00012359	0.000688246
AB529527	1266	2	35	0.154587	2.92061	4.23978	Up	0.00012359	0.000688046
DQ333200	2146	22	384	1.00316	18.9034	4.23602	Up	2.00534e-09	2.24679e-08
AK344763	661	2	32	0.296078	5.11432	4.11049	Up	0.0001236	0.000687895
EU440342	1464	40	609	2.6736	43.9456	4.03886	Up	1.55875e-13	3.38385e-12
AK345626	1848	2	30	0.105902	1.71498	4.01738	Up	0.000123631	0.000687863
AK233989	1216	2	29	0.160944	2.51944	3.96847	Up	0.000123671	0.000687882
AK235383	1579	61	863	3.78029	57.7388	3.93297	Up	4.70734e-14	1.10493e-12
AK240576	1226	2	28	0.159631	2.41272	3.91785	Up	0.000123749	0.000688113
AK345862	1054	6	80	0.557042	8.01842	3.84746	Up	2.0208e-05	0.000133239
AK348032	1454	2	26	0.134599	1.88907	3.81093	Up	0.000124196	0.000689783
AK350446	2982	2	26	0.0656296	0.921096	3.81093	Up	0.000124196	0.000689987
AK235779	1424	17	218	1.1682	16.1728	3.79121	Up	4.02432e-08	3.96478e-07
AK231604	1930	122	1562	6.18557	85.4994	3.78893	Up	3.30846e-14	7.92427e-13
AK237857	1328	2	24	0.14737	1.9092	3.69546	Up	0.000125871	0.000697845
AK237199	1276	2	24	0.153376	1.98701	3.69546	Up	0.000125871	0.000698051
GU126691	1385	3	36	0.211958	2.74595	3.69546	Up	8.20986e-05	0.000479965
AK347585	1371	31	367	2.21259	28.2793	3.67593	Up	9.02056e-12	1.32231e-10
AK236638	1569	3	35	0.187101	2.35659	3.65481	Up	8.21034e-05	0.000479844
AK350703	1828	4	46	0.214122	2.6584	3.63406	Up	5.32364e-05	0.000324886
AK233547	1586	12	136	0.740381	9.05889	3.61299	Up	7.52128e-07	6.28827e-06
AK232513	1213	18	202	1.45208	17.5926	3.59878	Up	2.21798e-08	2.24766e-07
AK349700	1650	24	262	1.42333	16.7748	3.55895	Up	5.98522e-10	7.09088e-09
AK238491	1454	34	369	2.28819	26.8103	3.55051	Up	1.67288e-12	2.90865e-11
AB005545	1762	131	1410	7.27517	84.5381	3.53855	Up	1.88738e-14	4.58489e-13
AK237786	2284	20	211	0.856863	9.75946	3.50966	Up	6.69178e-09	7.11139e-08
AK234053	1098	2	21	0.17824	2.02049	3.50281	Up	0.000139876	0.00076846
AK346136	2891	4	42	0.135391	1.53476	3.50281	Up	5.32368e-05	0.000324783
AK344049	2059	2	21	0.0950498	1.07746	3.50281	Up	0.000139876	0.000768235
AK347916	1434	130	1347	8.87098	99.2334	3.48366	Up	0	0
AB052255	1781	8	80	0.439545	4.74532	3.43242	Up	7.05338e-06	5.06882e-05
AK233243	1756	2	20	0.111451	1.20322	3.43242	Up	0.00015475	0.000840342
AK346154	2768	25	246	0.883795	9.38876	3.40915	Up	3.26794e-10	3.98476e-09
AY609784	826	13	126	1.54007	16.115	3.38733	Up	4.22374e-07	3.64827e-06
AK235773	2155	3	29	0.136223	1.42164	3.38351	Up	8.25762e-05	0.000482457
AK238776	1540	2	19	0.127083	1.30338	3.35842	Up	0.000182993	0.000980102
AK347309	1230	4	38	0.318224	3.26376	3.35842	Up	5.32442e-05	0.000324722
AK238650	1519	4	36	0.257679	2.50371	3.28042	Up	5.32642e-05	0.000324739
AK345903	1577	156	1303	9.67989	87.2875	3.17271	Up	1.46105e-13	3.18279e-12
AY610166	979	3	25	0.299858	2.69772	3.16939	Up	8.82238e-05	0.000511633
AK344289	255	12	95	4.60488	39.3571	3.09539	Up	7.52128e-07	6.28547e-06
AB000794	183	8	63	4.27776	36.3688	3.08777	Up	7.05338e-06	5.06495e-05
AK346390	1510	22	170	1.42568	11.8935	3.06045	Up	2.00534e-09	2.24814e-08
AK239273	1486	6	46	0.395103	3.27023	3.04909	Up	2.02092e-05	0.000133107
AK232208	1255	6	46	0.467827	3.87216	3.04909	Up	2.02092e-05	0.00013306
AK234930	1662	19	145	1.11867	9.21672	3.04248	Up	1.21952e-08	1.27223e-07
AK234556	1144	4	30	0.342146	2.77035	3.01738	Up	5.44258e-05	0.00033064
FJ263391	480	7	50	1.42703	11.0044	2.94699	Up	1.20327e-05	8.24935e-05
AK350168	1748	50	356	2.79902	21.5153	2.94237	Up	4.996e-14	1.16685e-12
AK239453	1451	5	35	0.337194	2.54824	2.91785	Up	3.34838e-05	0.00021249
AK236411	2003	3	21	0.146561	1.10759	2.91785	Up	0.0001556	0.000844469
AK233114	1867	4	28	0.209649	1.58436	2.91785	Up	5.72894e-05	0.00034669
AY609592	1004	10	70	0.974639	7.36552	2.91785	Up	2.34164e-06	1.8185e-05
AK236962	1337	3	21	0.219567	1.65931	2.91785	Up	0.0001556	0.000844225
AK346281	1380	103	719	7.30358	55.0414	2.91384	Up	0	0
AK240280	1215	16	109	1.28861	9.47741	2.87868	Up	7.2817e-08	6.97988e-07
AK239964	1238	4	27	0.316167	2.304	2.86538	Up	6.06766e-05	0.000365539
AK349052	599	4	27	0.653447	4.76186	2.86538	Up	6.06766e-05	0.000365305
L20001	1336	4	27	0.292975	2.13499	2.86538	Up	6.06766e-05	0.000365422
AK349982	2246	24	162	1.04563	7.61982	2.86538	Up	5.98522e-10	7.08641e-09
AK346827	255	10	66	3.8374	27.3428	2.83296	Up	2.34164e-06	1.817e-05
AK351514	1272	4	26	0.307716	2.15936	2.81093	Up	6.68402e-05	0.000399467
AK239150	2051	4	26	0.190841	1.3392	2.81093	Up	6.68402e-05	0.000399721
AK231652	1780	16	104	0.879584	6.17238	2.81093	Up	7.2817e-08	6.98344e-07
AK233160	1720	4	26	0.227567	1.59692	2.81093	Up	6.68402e-05	0.000399594
AK349783	1843	4	26	0.212379	1.49035	2.81093	Up	6.68402e-05	0.000399849
AK345111	1134	10	64	0.862908	5.9622	2.78857	Up	2.34164e-06	1.81925e-05
AK236277	1271	23	145	1.77076	12.0521	2.76684	Up	1.09587e-09	1.25248e-08
FJ547477	1172	10	62	0.83493	5.5886	2.74276	Up	2.34166e-06	1.81626e-05
AK351398	1365	6	37	0.430126	2.86357	2.73498	Up	2.04728e-05	0.000134654
AK352065	3014	4	24	0.129866	0.841216	2.69546	Up	9.81246e-05	0.000562793
AK232913	1703	12	72	0.689516	4.4664	2.69546	Up	7.52128e-07	6.28268e-06
AK237075	1626	9	54	0.541626	3.50843	2.69546	Up	4.08482e-06	3.04626e-05
AK352321	872	11	65	1.23439	7.87474	2.67343	Up	1.33164e-06	1.06999e-05
AK236934	1210	6	35	0.485225	3.05578	2.65481	Up	2.10662e-05	0.000138267
AK352228	3269	5	29	0.149669	0.937179	2.64655	Up	4.15142e-05	0.00025796
AK237914	1239	8	46	0.631824	3.92216	2.63406	Up	7.07056e-06	5.07534e-05
AK235298	1942	8	45	0.403105	2.44795	2.60235	Up	7.084e-06	5.08305e-05
AK239124	1301	5	28	0.376071	2.27363	2.59592	Up	4.80572e-05	0.000295778
AK351755	1433	5	28	0.34143	2.0642	2.59592	Up	4.80572e-05	0.000295875
AK344288	657	22	120	3.27669	19.2955	2.55795	Up	2.00534e-09	2.24545e-08
AK239238	1867	5	27	0.262061	1.52777	2.54345	Up	5.96628e-05	0.000359778
AK233785	1214	8	43	0.644835	3.74187	2.53676	Up	7.1499e-06	5.12446e-05
AJ236929	1119	35	187	3.06066	17.6543	2.5281	Up	1.00275e-12	1.83705e-11
AK240131	1306	7	37	0.524484	2.99294	2.51259	Up	1.29401e-05	8.82634e-05
AK351246	1204	24	126	1.95057	11.0556	2.50281	Up	5.98522e-10	7.09536e-09
AK235867	1698	8	42	0.461031	2.61307	2.50281	Up	7.22394e-06	5.16963e-05
AK236218	1020	65	341	6.23578	35.3178	2.50175	Up	0	0
AK350176	1591	82	428	5.04337	28.4193	2.49441	Up	0	0
AK232417	1738	372	1935	20.9445	117.617	2.48945	Up	4.54304e-13	8.99886e-12
AK347587	1092	5	26	0.448048	2.5153	2.48901	Up	8.0141e-05	0.000471456
AK344767	255	15	78	5.7561	32.3142	2.48901	Up	1.3134e-07	1.21075e-06
U48832	865	10	52	1.13126	6.35077	2.48901	Up	2.34776e-06	1.82024e-05
AK345377	1288	5	26	0.379867	2.13254	2.48901	Up	8.0141e-05	0.000471308
AK351738	2042	5	26	0.239603	1.34511	2.48901	Up	8.0141e-05	0.000471161
AB529526	1476	58	301	3.8452	21.5437	2.48613	Up	2.88658e-14	6.94036e-13
AK351824	1372	32	166	2.2823	12.7818	2.48553	Up	5.07928e-12	7.7355e-11
AM048631	4528	18	93	0.388995	2.16978	2.47973	Up	2.21798e-08	2.24645e-07
AK240457	1144	12	62	1.02644	5.72539	2.47973	Up	7.5235e-07	6.27895e-06
AK234752	1681	7	36	0.407481	2.26242	2.47306	Up	1.36343e-05	9.2528e-05
AK350742	1438	7	36	0.47634	2.64474	2.47306	Up	1.36343e-05	9.24945e-05
AK231059	1581	8	41	0.495149	2.73963	2.46805	Up	7.35376e-06	5.25853e-05
AK349021	1951	67	342	3.36043	18.5186	2.46226	Up	0	0
AK351159	255	10	51	3.8374	21.1285	2.46099	Up	2.35238e-06	1.82307e-05
X85431	780	84	428	10.5381	57.968	2.45964	Up	0	0
AK238797	1548	6	30	0.379278	2.04734	2.43242	Up	3.53878e-05	0.000223365
AK235407	1288	5	25	0.379867	2.05052	2.43242	Up	0.000116073	0.000654542
AY610219	1442	8	40	0.542878	2.93045	2.43242	Up	7.58052e-06	5.40627e-05
AK238958	1623	9	44	0.542627	2.864	2.4	Up	4.25782e-06	3.16772e-05
AK351255	865	498	2434	56.3366	297.265	2.3996	Up	8.3844e-13	1.55729e-11
AK233044	2318	7	34	0.295503	1.54955	2.3906	Up	1.69619e-05	0.000113309
AK351677	1873	7	34	0.365711	1.9177	2.3906	Up	1.69619e-05	0.000113349
AK235142	1575	7	34	0.434906	2.28054	2.3906	Up	1.69619e-05	0.00011339
AK238641	1942	6	29	0.302329	1.57757	2.38351	Up	4.68212e-05	0.000289023
AK232375	1331	48	232	3.52891	18.414	2.38351	Up	1.13909e-13	2.54338e-12
AK235353	1327	12	58	0.884887	4.61739	2.38351	Up	7.54206e-07	6.29164e-06
AK232429	1534	69	333	4.40151	22.9329	2.38135	Up	0	0
AK346209	1406	16	77	1.11356	5.78555	2.37728	Up	7.2822e-08	6.97679e-07
AB005546	1163	1064	5079	89.524	461.358	2.36554	Up	2.19536e-12	3.68405e-11
AK237405	1746	42	200	2.35387	12.1011	2.36203	Up	1.24345e-13	2.747e-12
AK237931	1143	7	33	0.599279	3.05005	2.34753	Up	2.06248e-05	0.000135559
AK238381	1128	7	33	0.607248	3.09061	2.34753	Up	2.06248e-05	0.000135607
DQ629168	468	34	160	7.10903	36.1171	2.34496	Up	1.67288e-12	2.90596e-11
AK346146	2231	13	61	0.570192	2.88848	2.34079	Up	4.23568e-07	3.6569e-06
AK347381	1380	6	28	0.425451	2.14347	2.33289	Up	6.6635e-05	0.000399003
AY789645	1717	168	783	9.57451	48.176	2.33104	Up	1.37002e-13	2.99839e-12
AK232893	1501	16	74	1.04308	5.20823	2.31995	Up	7.28424e-08	6.97519e-07
AK232101	1515	29	134	1.87311	9.34397	2.3186	Up	2.93898e-11	4.00786e-10
AK237361	2004	30	137	1.46488	7.22208	2.30163	Up	1.62181e-11	2.30366e-10
X94253	598	13	59	2.12726	10.4229	2.2927	Up	4.25922e-07	3.67553e-06
AK231956	1002	8	36	0.781267	3.79554	2.28042	Up	1.18661e-05	8.14409e-05
AK344342	2395	6	27	0.245145	1.19096	2.28042	Up	0.000100776	0.000576593
AK234845	1408	14	63	0.972978	4.72691	2.28042	Up	2.372e-07	2.11397e-06
AK240526	1251	6	27	0.469323	2.28006	2.28042	Up	0.000100776	0.000576418
AK233024	1901	529	2362	27.2302	131.261	2.26916	Up	0	0
AF537300	1441	22	98	1.49395	7.18458	2.26577	Up	2.00536e-09	2.24414e-08
AY610116	2390	40	178	1.63772	7.86795	2.2643	Up	1.55875e-13	3.37994e-12
AK352050	2101	9	40	0.419174	2.01128	2.2625	Up	5.64442e-06	4.12256e-05
AY193893	1201	44	195	3.58498	17.1526	2.25839	Up	9.23706e-14	2.09485e-12
AY609417	3968	74	327	1.82489	8.70593	2.25419	Up	8.88178e-16	2.30044e-14
AK236609	1053	13	57	1.20807	5.71855	2.24294	Up	4.32792e-07	3.7331e-06
AY610127	1304	8	35	0.60033	2.8355	2.23978	Up	1.53324e-05	0.000103231
AK237292	1262	22	96	1.70585	8.03621	2.23602	Up	2.00544e-09	2.24289e-08
AK347665	2168	14	61	0.631897	2.97242	2.23388	Up	2.39458e-07	2.13207e-06
AK240348	1580	66	286	4.08756	19.1227	2.22597	Up	0	0
AK238830	1845	6	26	0.318224	1.48873	2.22597	Up	0.000159247	0.000862266
AK350650	1924	12	52	0.610314	2.85521	2.22597	Up	8.06322e-07	6.68777e-06
AK351750	1509	9	39	0.583621	2.73033	2.22597	Up	6.7597e-06	4.87082e-05
AK240035	1410	15	65	1.041	4.87005	2.22597	Up	1.32469e-07	1.22056e-06
AK240481	2204	6	26	0.26639	1.24624	2.22597	Up	0.000159247	0.000862515
AY610356	655	7	30	1.04577	4.8386	2.21003	Up	5.62722e-05	0.000340974
AK230655	1444	150	640	10.1649	46.8222	2.2036	Up	0	0
AK232621	1538	44	186	2.79946	12.776	2.19022	Up	9.23706e-14	2.09232e-12
AK345548	1421	9	38	0.619763	2.82507	2.1885	Up	8.65302e-06	6.09476e-05
AK345460	1108	18	76	1.58968	7.24625	2.1885	Up	2.22488e-08	2.25223e-07
AK350455	1234	24	100	1.90315	8.56099	2.16939	Up	5.98614e-10	7.08303e-09
AK351494	2247	7	29	0.30484	1.36343	2.16112	Up	8.76454e-05	0.00050938
AY789133	1650	16	66	0.948885	4.22571	2.15489	Up	7.46318e-08	7.11389e-07
AK234549	1216	18	74	1.44849	6.42891	2.15002	Up	2.23772e-08	2.264e-07
AK239718	1376	12	49	0.853376	3.76198	2.14024	Up	1.01732e-06	8.32019e-06
AY610424	664	83	337	12.2317	53.6168	2.13206	Up	1.25011e-13	2.75847e-12
AK234096	1679	22	89	1.28218	5.59988	2.1268	Up	2.00932e-09	2.24589e-08
AK232992	1747	32	129	1.7924	7.80075	2.12172	Up	5.07928e-12	7.74178e-11
AK234266	1711	12	48	0.686292	2.96367	2.11049	Up	1.19919e-06	9.70623e-06
AK233887	1070	10	40	0.914521	3.94926	2.11049	Up	6.58328e-06	4.75282e-05
AY609570	2113	14	56	0.648345	2.79981	2.11049	Up	2.83744e-07	2.50854e-06
AK343595	1993	25	100	1.22747	5.30069	2.11049	Up	3.27038e-10	3.98515e-09
AK234496	1354	10	40	0.722701	3.12091	2.11049	Up	6.58328e-06	4.75465e-05
AK352430	965	9	36	0.912626	3.94107	2.11049	Up	1.7231e-05	0.000114943
AK233665	1554	9	36	0.566721	2.44732	2.11049	Up	1.7231e-05	0.000114984
AK351581	1374	49	195	3.48969	14.993	2.10311	Up	4.996e-14	1.16396e-12
AK235245	1256	38	151	2.96054	12.7007	2.10097	Up	2.9643e-13	6.08346e-12
AK230606	730	677	2672	90.7493	386.681	2.09119	Up	5.82422e-13	1.12983e-11
AK232167	1228	35	138	2.78899	11.8719	2.08973	Up	1.00275e-12	1.83525e-11
AY609981	1060	58	228	5.35426	22.7231	2.0854	Up	2.88658e-14	6.93148e-13
AK349532	1512	10	39	0.647181	2.72491	2.07397	Up	9.47818e-06	6.63614e-05
AK343249	1327	10	39	0.737406	3.1048	2.07397	Up	9.47818e-06	6.63367e-05
AK231995	1068	38	148	3.48169	14.6396	2.07202	Up	2.9643e-13	6.09011e-12
AK239748	2480	9	35	0.355114	1.49092	2.06985	Up	2.62284e-05	0.00016925
AK238268	1356	16	62	1.15462	4.83027	2.06469	Up	8.72114e-08	8.25848e-07
AK350391	1352	24	92	1.73705	7.1887	2.04909	Up	6.04194e-10	7.14456e-09
AK235757	1795	12	46	0.654176	2.70728	2.04909	Up	2.0085e-06	1.57674e-05
AK349996	3469	16	61	0.451329	1.85765	2.04123	Up	9.6797e-08	9.10648e-07
AK234803	1351	16	61	1.15889	4.76995	2.04123	Up	9.6797e-08	9.10192e-07
AK237870	1905	10	38	0.513668	2.10731	2.03649	Up	1.42944e-05	9.67279e-05
AK236776	2546	49	185	1.88328	7.67631	2.02717	Up	4.996e-14	1.1654e-12
GQ414763	762	13	49	1.66942	6.79329	2.02476	Up	1.10467e-06	8.96824e-06
AY609737	1435	8	30	0.545526	2.20856	2.01738	Up	0.000122953	0.000689608
AK237436	1476	8	30	0.530373	2.14721	2.01738	Up	0.000122953	0.000689402
AK235119	1686	31	116	1.79921	7.26842	2.01428	Up	9.0401e-12	1.32414e-10
AK233500	1623	14	52	0.844087	3.38473	2.00358	Up	6.06226e-07	5.13474e-06
AK231363	1818	10	37	0.538249	2.15004	1.99802	Up	2.2266e-05	0.000145734
AK344941	985	52	192	5.16588	20.5923	1.99502	Up	7.32748e-14	1.69036e-12
FJ439674	874	9	33	1.00765	3.9888	1.98496	Up	6.59588e-05	0.000395332
AK235929	1354	28	102	2.02356	7.95831	1.97556	Up	5.48442e-11	7.19179e-10
AK231680	1614	25	91	1.5157	5.95631	1.97443	Up	3.49938e-10	4.25592e-09
AK343235	944	16	58	1.65854	6.49076	1.96847	Up	1.81603e-07	1.64662e-06
AY609735	2794	15	54	0.525342	2.04177	1.95849	Up	4.62358e-07	3.96989e-06
AY609393	1821	22	79	1.1822	4.58307	1.95484	Up	2.63564e-09	2.90617e-08
AK238096	1424	17	61	1.1682	4.52542	1.95377	Up	9.91818e-08	9.29823e-07
AK348415	2361	12	43	0.497351	1.92403	1.9518	Up	6.4945e-06	4.69414e-05
AK345146	1970	14	50	0.695407	2.68129	1.94699	Up	1.24525e-06	1.00573e-05
AK344512	1841	11	39	0.584678	2.23795	1.93646	Up	1.89951e-05	0.00012595
AK238848	1413	12	42	0.83103	3.14012	1.91785	Up	1.01995e-05	7.09621e-05
AK233234	1739	24	84	1.35048	5.10292	1.91785	Up	9.03204e-10	1.04436e-08
AK347460	2098	17	59	0.792905	2.97089	1.90567	Up	1.98304e-07	1.78597e-06
AK346158	2308	15	52	0.635965	2.38016	1.90404	Up	1.02173e-06	8.34905e-06
DQ444460	989	22	76	2.17673	8.11814	1.89899	Up	4.75154e-09	5.12784e-08
AK238450	1449	9	31	0.607787	2.26013	1.89476	Up	0.000173204	0.000930596
EU918131	1571	266	916	16.5685	61.5969	1.89441	Up	1.9873e-13	4.20242e-12
AK351087	1654	23	79	1.36072	5.04581	1.89071	Up	2.58316e-09	2.84998e-08
AK234673	1678	10	34	0.583157	2.14055	1.87603	Up	9.1845e-05	0.000530993
AK237077	1266	20	68	1.54587	5.67433	1.87603	Up	3.14976e-08	3.14106e-07
AK350308	1420	59	200	4.06575	14.8792	1.87171	Up	3.61932e-14	8.65778e-13
AK231949	2215	12	40	0.530133	1.90777	1.84746	Up	2.59668e-05	0.000168082
AY609957	1522	30	100	1.92879	6.94104	1.84746	Up	3.65994e-11	4.89504e-10
AK230806	1350	15	50	1.08726	3.91269	1.84746	Up	2.48978e-06	1.92083e-05
AK236797	1249	10	33	0.783457	2.7912	1.83296	Up	0.000148406	0.000808461
AK348630	1890	48	158	2.48517	8.8315	1.82931	Up	1.13909e-13	2.54036e-12
AY610328	443	14	46	3.09244	10.9697	1.8267	Up	7.38578e-06	5.27941e-05
AK239009	2353	60	197	2.49521	8.84471	1.82565	Up	0	0
AK348446	2876	19	62	0.646461	2.27741	1.81676	Up	2.06808e-07	1.85722e-06
AK236718	1696	43	140	2.48096	8.7205	1.81351	Up	1.33449e-13	2.92746e-12
AK346859	1743	20	65	1.12282	3.93963	1.81093	Up	1.112e-07	1.03526e-06
AK344633	1089	12	39	1.07828	3.78335	1.81093	Up	4.16416e-05	0.000258666
AK349148	1930	17	55	0.861924	3.01054	1.80439	Up	1.13027e-06	9.16814e-06
AK236138	1762	44	142	2.44357	8.51377	1.80081	Up	9.63674e-14	2.1776e-12
AK349677	1081	37	119	3.3493	11.6295	1.79586	Up	1.12665e-12	2.02841e-11
AK239164	1988	20	64	0.984444	3.40097	1.78857	Up	1.74391e-07	1.58276e-06
AK240403	1480	20	64	1.32235	4.56833	1.78857	Up	1.74391e-07	1.58352e-06
AK345156	2033	25	80	1.20332	4.15711	1.78857	Up	5.03734e-09	5.4207e-08
AK346255	1318	1972	6292	146.409	504.327	1.78435	Up	4.1922e-12	6.56009e-11
AK343618	1447	617	1967	41.7248	143.607	1.78315	Up	9.78328e-13	1.79756e-11
AY609889	1731	60	190	3.39181	11.5957	1.77346	Up	0	0
AK238861	1633	45	142	2.69652	9.18632	1.76839	Up	4.68514e-14	1.1011e-12
AK238319	1326	143	451	10.5529	35.9313	1.76761	Up	0	0
AK349801	1061	14	44	1.29119	4.38103	1.76257	Up	1.87738e-05	0.000124571
AK234159	1407	15	47	1.04322	3.52893	1.75819	Up	9.98652e-06	6.96608e-05
AK232294	1261	16	50	1.2416	4.18884	1.75435	Up	5.32052e-06	3.90421e-05
AK233380	1459	4781	14937	320.657	1081.55	1.754	Up	1.18394e-11	1.71279e-10
EF433431	1942	17	53	0.856598	2.88314	1.75095	Up	2.83858e-06	2.17385e-05
AK346561	1033	120	372	11.3673	38.0436	1.74276	Up	0	0
AK347265	1558	24	74	1.50737	5.01769	1.73498	Up	3.59648e-08	3.56008e-07
AK236364	1287	12	37	0.912389	3.03712	1.73498	Up	0.000106592	0.000606541
AK235301	1541	41	126	2.60351	8.63788	1.73022	Up	7.95586e-13	1.48357e-11
AK234652	2076	14	43	0.6599	2.18817	1.7294	Up	2.98744e-05	0.000190745
AK236803	1003	32	98	3.12195	10.322	1.7252	Up	2.54894e-10	3.13862e-09
AK234342	1676	17	52	0.99255	3.2777	1.72347	Up	4.49674e-06	3.33754e-05
AK345466	1059	53	162	4.89731	16.1606	1.72242	Up	6.68354e-14	1.54752e-12
AK350117	1930	63	192	3.19419	10.5095	1.71818	Up	0	0
AK348353	3277	22	67	0.656937	2.15992	1.71715	Up	1.96638e-07	1.77352e-06
AK232576	2434	174	529	6.9953	22.9601	1.71467	Up	1.23013e-13	2.72398e-12
AY609555	1534	25	76	1.59475	5.23393	1.71456	Up	3.04058e-08	3.03541e-07
AK238854	1349	14	42	1.01553	3.2891	1.69546	Up	4.73868e-05	0.000292322
AK235823	1324	15	45	1.10862	3.59057	1.69546	Up	2.51318e-05	0.000162901
AK235525	1397	12	36	0.840548	2.72236	1.69546	Up	0.000169615	0.000913141
AK231490	872	60	180	6.73306	21.807	1.69546	Up	0	0
AK345545	1463	16	48	1.07017	3.46606	1.69546	Up	1.3354e-05	9.08227e-05
U90884	1744	6684	19979	375.031	1210.23	1.69019	Up	2.6363e-11	3.6267e-10
AK234691	1359	128	381	9.21654	29.6173	1.68414	Up	4.21884e-15	1.06053e-13
AK233626	1669	2351	6979	137.84	441.75	1.68024	Up	0	0
AK235316	2733	28	83	1.00253	3.20832	1.67818	Up	1.16422e-08	1.21657e-07
AK343895	1831	27	80	1.44296	4.61574	1.67753	Up	2.16482e-08	2.19616e-07
AK235659	1889	88	260	4.55857	14.5405	1.67343	Up	1.22125e-14	3.01348e-13
AK231206	965	17	50	1.72385	5.47371	1.66689	Up	1.11994e-05	7.73742e-05
AK346837	1425	42	123	2.88411	9.11863	1.66069	Up	5.15432e-12	7.8244e-11
AK346474	1547	62	181	3.92174	12.3603	1.65614	Up	0	0
AK344921	1100	24	70	2.13499	6.72271	1.65481	Up	2.1887e-07	1.96272e-06
AK347138	694	23	67	3.24299	10.1989	1.65302	Up	4.08264e-07	3.54597e-06
AY349426	2135	3673	10686	168.345	528.758	1.65118	Up	0	0
AK236661	1643	22	64	1.31028	4.11511	1.65106	Up	7.62226e-07	6.34445e-06
AK236730	1735	22	64	1.2408	3.89691	1.65106	Up	7.62226e-07	6.34726e-06
AK233202	1507	385	1117	24.9991	78.3032	1.64719	Up	7.35634e-13	1.39111e-11
AK232391	1360	20	58	1.43903	4.50535	1.64655	Up	2.6649e-06	2.04752e-05
AK350359	1019	28	81	2.68882	8.3975	1.64299	Up	2.84432e-08	2.84705e-07
AK349202	2348	50	144	2.08377	6.47894	1.63656	Up	1.9007e-13	4.03292e-12
AK343483	1360	21	60	1.51098	4.66071	1.62507	Up	2.22556e-06	1.73481e-05
AK343410	1607	41	117	2.49658	7.69147	1.62331	Up	3.5192e-11	4.72701e-10
AK348304	976	40	114	4.0104	12.3394	1.62146	Up	6.49122e-11	8.41216e-10
AK233610	899	33	94	3.59196	11.0461	1.62069	Up	3.11884e-09	3.40696e-08
AK234209	1417	26	74	1.79548	5.51698	1.61951	Up	1.53332e-07	1.4011e-06
EF625353	2062	36	102	1.70841	5.22578	1.61299	Up	7.6015e-10	8.88798e-09
AK345936	1370	24	68	1.71423	5.24358	1.61299	Up	5.32284e-07	4.55156e-06
AK239374	1403	24	68	1.67391	5.12024	1.61299	Up	5.32284e-07	4.54949e-06
AK349839	1310	23	65	1.71804	5.24181	1.6093	Up	9.92942e-07	8.13502e-06
AK347994	1230	16	45	1.27289	3.86498	1.60235	Up	5.1716e-05	0.00031705
AK343371	2466	21	59	0.833304	2.52754	1.60082	Up	3.46488e-06	2.6088e-05
AK239065	1657	42	118	2.4803	7.52313	1.60082	Up	4.55088e-11	6.02655e-10
AK345440	1187	26	73	2.14338	6.49698	1.59988	Up	2.3806e-07	2.12063e-06
AK351980	1590	31	87	1.90784	5.78045	1.59924	Up	1.66326e-08	1.70298e-07
AK348831	2491	36	101	1.41419	4.28338	1.59878	Up	1.17616e-09	1.33611e-08
AK348031	1214	15	42	1.20907	3.65485	1.59592	Up	9.74848e-05	0.000559636
AK231743	1191	20	56	1.64322	4.96725	1.59592	Up	6.4826e-06	4.69095e-05
AK232338	2770	40	112	1.41305	4.27147	1.59592	Up	1.55185e-10	1.9479e-09
AK236502	1319	15	42	1.11282	3.36391	1.59592	Up	9.74848e-05	0.000559807
AK343468	1456	20	56	1.34414	4.06318	1.59592	Up	6.4826e-06	4.68915e-05
AK350187	1851	24	67	1.26877	3.82391	1.59162	Up	8.2612e-07	6.83387e-06
AK344346	808	19	53	2.30102	6.92953	1.59049	Up	1.21428e-05	8.3188e-05
AK352028	939	14	39	1.45895	4.38771	1.58854	Up	0.000184142	0.000985412
AK233091	1496	148	412	9.68072	29.0941	1.58754	Up	0	0
AK236876	1248	45	125	3.52838	10.5812	1.58442	Up	1.7178e-11	2.42899e-10
AK234771	1385	106	294	7.48917	22.4252	1.58225	Up	0	0
AK237569	1514	22	61	1.42192	4.25641	1.5818	Up	2.87614e-06	2.20082e-05
AK235969	2131	16	44	0.734707	2.18127	1.56993	Up	8.04794e-05	0.000472411
AK345149	2058	16	44	0.760768	2.25864	1.56993	Up	8.04794e-05	0.000472263
AK345679	1135	16	44	1.37944	4.0954	1.56993	Up	8.04794e-05	0.000472706
AK348571	1414	16	44	1.10726	3.28732	1.56993	Up	8.04794e-05	0.000472854
AK234873	1493	16	44	1.04867	3.11338	1.56993	Up	8.04794e-05	0.000472559
AK351178	1619	57	156	3.44513	10.1793	1.56301	Up	1.75193e-13	3.75545e-12
AK238577	1494	30	82	1.96493	5.79833	1.56115	Up	7.3476e-08	7.02511e-07
AK232685	1579	159	434	9.85354	29.0367	1.55916	Up	5.4845e-14	1.2746e-12
AK344647	1532	48	131	3.06591	9.03341	1.55895	Up	1.0014e-11	1.46109e-10
AK351833	1439	44	120	2.99205	8.80967	1.55795	Up	7.47204e-11	9.61686e-10
AK230578	3343	22	60	0.643967	1.89607	1.55795	Up	4.44514e-06	3.30055e-05
AF120326	1405	58	158	4.03951	11.8801	1.55629	Up	1.08358e-13	2.42231e-12
AK231283	1406	18	49	1.25275	3.68171	1.55528	Up	3.52912e-05	0.000222831
AK237715	2349	54	147	2.24951	6.6111	1.55528	Up	6.56364e-13	1.25384e-11
AK233669	1718	306	833	17.4291	51.2225	1.55528	Up	0	0
AK234335	1639	173	470	10.3287	30.2941	1.55238	Up	3.59046e-13	7.24185e-12
AK234770	2105	24	65	1.11567	3.26212	1.5479	Up	1.96932e-06	1.54922e-05
AK351988	1713	17	46	0.971111	2.83687	1.54659	Up	6.6262e-05	0.000397022
AK235250	1041	2124	5743	199.655	582.811	1.54551	Up	4.65628e-13	9.20375e-12
AK349514	1761	74	200	4.11197	11.998	1.5449	Up	8.88178e-16	2.29727e-14
AK233644	1581	20	54	1.23787	3.60829	1.54345	Up	1.55207e-05	0.000104424
AY610183	777	20	54	2.51876	7.34196	1.54345	Up	1.55207e-05	0.000104462
AK240371	2634	112	302	4.16083	12.1124	1.54154	Up	0	0
AK350395	1386	23	62	1.62384	4.72572	1.54113	Up	3.66958e-06	2.75519e-05
AK235332	1986	52	140	2.56213	7.44712	1.53934	Up	3.15258e-12	5.07276e-11
AK239177	1398	55	148	3.84975	11.1839	1.53859	Up	7.65388e-13	1.43868e-11
AK232735	1331	1490	4009	109.543	318.198	1.53842	Up	3.5838e-12	5.69345e-11
DQ200860	1567	2662	7142	166.233	481.493	1.53431	Up	0	0
AK236216	2957	22	59	0.728029	2.10785	1.5337	Up	6.8432e-06	4.92721e-05
AK350134	3515	506	1356	14.0865	40.7543	1.53264	Up	6.88782e-13	1.31043e-11
GU373679	3137	1928	5150	60.1409	173.433	1.52796	Up	4.3121e-12	6.7253e-11
AK233517	1560	48	128	3.01088	8.66812	1.52553	Up	3.54048e-11	4.7488e-10
X63893	1770	64	170	3.53821	10.1465	1.51988	Up	0	0
AK237094	1203	23	61	1.87085	5.35678	1.51767	Up	5.63072e-06	4.11415e-05
EF202987	2243	40	106	1.74505	4.99248	1.51649	Up	2.0152e-09	2.25113e-08
AK346291	2167	817	2156	36.8927	105.106	1.51044	Up	1.525e-12	2.67381e-11
AK344545	1729	22	58	1.2451	3.54383	1.50904	Up	1.04922e-05	7.29173e-05
AK236135	3340	30	79	0.878926	2.49873	1.50738	Up	2.63798e-07	2.34102e-06
AK351859	1917	27	71	1.37822	3.91269	1.50535	Up	1.10149e-06	8.95014e-06
AK234257	1462	23	60	1.53942	4.33554	1.49382	Up	8.60554e-06	6.06587e-05
AK238116	1817	33	86	1.7772	5.00015	1.49236	Up	9.65352e-08	9.08641e-07
AK343394	1277	43	112	3.295	9.26545	1.49158	Up	1.13033e-09	1.28795e-08
AK236263	1419	58	151	3.99966	11.2417	1.49092	Up	1.52567e-12	2.67248e-11
AK231232	684	20	52	2.86122	8.03131	1.48901	Up	3.65182e-05	0.000229882
AK231171	1158	22	57	1.85905	5.20003	1.48395	Up	1.60196e-05	0.000107588
AK240533	1147	87	225	7.42221	20.7233	1.48133	Up	0	0
AY609430	1284	158	407	12.0412	33.4864	1.4756	Up	0	0
AK347995	1430	66	170	4.51633	12.5589	1.47549	Up	0	0
AK351714	1486	885	2279	58.2776	162.019	1.47514	Up	0	0
AK230800	1686	61	157	3.54038	9.83742	1.47438	Up	8.85292e-13	1.63783e-11
AK234204	1435	21	54	1.43201	3.9754	1.47306	Up	2.98414e-05	0.000190664
AK236860	2978	28	72	0.920049	2.55415	1.47306	Up	1.37447e-06	1.10204e-05
AY550076	708	21	54	2.90244	8.05749	1.47306	Up	2.98414e-05	0.000190599
AK238855	1343	23	59	1.67583	4.64104	1.46957	Up	1.30981e-05	8.92112e-05
EU295558	1071	36	92	3.2892	9.07481	1.46413	Up	5.3424e-08	5.19253e-07
AK344964	1197	47	120	3.84221	10.5907	1.4628	Up	5.16914e-10	6.15511e-09
AK352305	1199	38	97	3.10129	8.54657	1.46248	Up	2.38038e-08	2.40058e-07
AK348634	2073	20	51	0.944079	2.59902	1.46099	Up	5.56284e-05	0.000337291
AK235513	1845	24	61	1.27289	3.49279	1.45627	Up	1.06965e-05	7.42547e-05
AK350161	2077	30	76	1.41339	3.8656	1.45153	Up	9.2034e-07	7.55999e-06
AK232137	1762	19	48	1.05518	2.87789	1.44753	Up	0.000103778	0.000592506
AK239104	1208	386	974	31.2678	85.1788	1.44581	Up	2.00062e-13	4.22108e-12
AK237176	2331	23	58	0.965524	2.6286	1.44491	Up	1.98518e-05	0.000131029
AY609855	1638	98	247	5.8545	15.9302	1.44415	Up	0	0
AK232787	2535	2646	6644	102.138	276.88	1.43873	Up	0	0
EF363760	394	36	90	8.94095	24.1316	1.43242	Up	1.21075e-07	1.12218e-06
AK233581	1437	2919	7296	198.772	536.374	1.43212	Up	0	0
AK349636	850	27	67	3.1083	8.32713	1.4217	Up	5.7913e-06	4.21835e-05
AK234642	1725	46	114	2.60943	6.9816	1.41982	Up	3.19652e-09	3.48573e-08
AK232497	1240	143	354	11.2847	30.1593	1.41823	Up	0	0
AK352278	1532	32	79	2.04394	5.44763	1.41427	Up	9.21418e-07	7.56223e-06
AK346109	1338	43	106	3.14478	8.3693	1.41215	Up	1.30872e-08	1.35699e-07
AY609446	1645	233	574	13.8601	36.8625	1.41121	Up	0	0
AK233300	1319	178	438	13.2054	35.0807	1.40955	Up	1.0103e-13	2.27203e-12
AK237270	1166	1801	4420	151.145	400.464	1.40574	Up	2.89324e-12	4.71199e-11
AK345901	2870	150	368	5.11431	13.5458	1.40524	Up	0	0
AK238517	1562	42	103	2.63115	6.96619	1.40468	Up	2.39334e-08	2.41235e-07
AK348136	2353	20	49	0.831736	2.19995	1.40328	Up	0.000127206	0.000705039
AK238520	1689	58	142	3.36028	8.88174	1.40226	Up	5.73916e-11	7.48922e-10
AK235262	1565	56	137	3.50148	9.24795	1.40117	Up	1.27886e-10	1.61823e-09
AK240322	1071	88	215	8.04027	21.2074	1.39925	Up	1.28786e-14	3.16951e-13
AK231162	1458	25	61	1.67788	4.41989	1.39737	Up	1.97438e-05	0.000130407
AK346976	1067	30	73	2.75128	7.22766	1.39343	Up	3.1142e-06	2.36372e-05
AK348494	1564	30	73	1.87699	4.93089	1.39343	Up	3.1142e-06	2.36277e-05
AK352400	1058	21	51	1.94228	5.09242	1.3906	Up	0.000102946	0.000587931
AK240057	1655	69	167	4.0797	10.66	1.38567	Up	1.8463e-12	3.1633e-11
AK349062	1347	62	150	4.50403	11.7642	1.38512	Up	2.53478e-11	3.50501e-10
AK344615	1971	36	87	1.78728	4.66307	1.38351	Up	4.04034e-07	3.51248e-06
AY610075	1019	58	140	5.56969	14.5142	1.3818	Up	1.2635e-10	1.59986e-09
AK239871	1403	29	70	2.02264	5.27084	1.3818	Up	5.72342e-06	4.17701e-05
AK346498	1875	832	2007	43.421	113.08	1.38088	Up	0	0
AY609564	690	22	53	3.11997	8.11458	1.37898	Up	8.326e-05	0.000485847
AK351886	1421	138	332	9.50304	24.6822	1.37701	Up	1.6076e-13	3.46585e-12
AK349042	754	50	120	6.48898	16.8132	1.37353	Up	3.12806e-09	3.41504e-08
AK343261	2525	5156	12373	199.815	517.67	1.37336	Up	2.19608e-11	3.06374e-10
AK351473	1288	46	110	3.49478	9.02228	1.36829	Up	1.56341e-08	1.60688e-07
AF516143	411	1282	3063	305.228	787.308	1.36704	Up	4.48486e-12	6.95431e-11
AK352451	1617	26	62	1.57341	4.05062	1.36425	Up	2.38796e-05	0.000155428
AK231114	1606	42	100	2.55906	6.578	1.36203	Up	7.84234e-08	7.46016e-07
AK351096	1110	29	69	2.55654	6.56698	1.36104	Up	8.51608e-06	6.00958e-05
AK349457	2559	24	57	0.917737	2.35312	1.35842	Up	5.43786e-05	0.00033046
AK240312	999	663	1570	64.942	166.025	1.35418	Up	1.95843e-13	4.14605e-12
AK345167	921	56	132	5.94985	15.141	1.34753	Up	9.05774e-10	1.0454e-08
AK235233	1547	399	939	25.2383	64.1231	1.34523	Up	0	0
AY506573	349	403	947	112.994	286.658	1.34308	Up	0	0
AK232280	1463	46	108	3.07674	7.79864	1.34182	Up	3.4065e-08	3.3863e-07
AK348012	1363	26	61	1.86662	4.72795	1.34079	Up	3.54602e-05	0.000223747
AK345983	673	29	68	4.21658	10.6741	1.33998	Up	1.26225e-05	8.62221e-05
AK239461	1493	345	806	22.6119	57.0315	1.33468	Up	8.6997e-13	1.61107e-11
AK230824	2414	48	112	1.94573	4.9014	1.33289	Up	2.24182e-08	2.26693e-07
AK237603	1282	60	140	4.57974	11.5366	1.33289	Up	3.94568e-10	4.76476e-09
AK346297	2669	1569	3655	57.5244	144.67	1.33052	Up	0	0
AK239736	1216	40	93	3.21887	8.07958	1.32772	Up	3.82556e-07	3.33657e-06
AY609483	1502	74	172	4.82102	12.0976	1.3273	Up	4.67582e-12	7.19693e-11
AK233603	1622	186	432	11.2212	28.1366	1.32622	Up	5.8531e-13	1.13426e-11
AK231555	1493	41	95	2.68721	6.72207	1.3228	Up	3.09716e-07	2.7266e-06
AK350203	1208	38	88	3.07818	7.69582	1.322	Up	8.58478e-07	7.07971e-06
AK232448	1683	6386	14760	371.298	926.492	1.3192	Up	2.39522e-11	3.32182e-10
AK351308	1456	1356	3133	91.133	227.32	1.31868	Up	3.1286e-12	5.04282e-11
FJ236699	2267	26	60	1.12228	2.79601	1.31694	Up	5.24278e-05	0.000321099
AK232652	1568	1960	4518	122.317	304.396	1.31532	Up	0	0
AK349969	1760	142	327	7.89502	19.6279	1.31389	Up	2.65344e-13	5.49353e-12
AK344713	1590	47	108	2.89253	7.17573	1.31079	Up	5.94784e-08	5.75714e-07
AK232631	1223	306	703	24.4834	60.7251	1.31049	Up	0	0
AK234146	1374	24	55	1.70924	4.22878	1.30689	Up	0.000119328	0.00067209
AY487829	5134	866	1982	16.5059	40.7837	1.30501	Up	7.9492e-13	1.4838e-11
AK234297	1397	198	453	13.869	34.2564	1.3045	Up	0	0
DQ456972	463	35	80	7.39715	18.2536	1.30314	Up	3.50326e-06	2.63242e-05
AK239559	1271	159	363	12.2413	30.1717	1.30144	Up	5.4845e-14	1.27618e-12
AK232004	2143	39	89	1.78082	4.3874	1.30082	Up	1.0176e-06	8.31886e-06
AK240282	924	1054	2404	111.621	274.854	1.30006	Up	2.88392e-12	4.70089e-11
AK237373	1248	65	148	5.09655	12.5281	1.29758	Up	2.9586e-10	3.62641e-09
AK344839	789	58	132	7.19331	17.6741	1.29691	Up	2.73898e-09	3.01304e-08
AK346134	1671	18123	41218	1061.28	2605.85	1.29595	Up	0	0
AK343740	1993	33	75	1.62026	3.97551	1.29492	Up	7.88424e-06	5.58891e-05
AK347867	1334	81	184	5.94164	14.5714	1.29421	Up	2.35522e-12	3.91383e-11
AK349102	1358	59	134	4.25138	10.4242	1.29394	Up	2.21812e-09	2.46899e-08
EF468513	1054	52	118	4.8277	11.8272	1.2927	Up	2.06534e-08	2.09978e-07
AK233600	1412	39	88	2.70276	6.58396	1.28452	Up	1.48647e-06	1.18779e-05
AK240171	1103	1024	2309	90.8452	221.15	1.28355	Up	0	0
AK347832	1843	64	144	3.39807	8.25423	1.28042	Up	7.71442e-10	8.99202e-09
AK345301	664	57	128	8.4001	20.3649	1.2776	Up	7.15408e-09	7.58123e-08
AK343516	1328	33	74	2.43161	5.88671	1.27555	Up	1.15233e-05	7.94658e-05
AK343338	2509	29	65	1.13103	2.73686	1.27488	Up	4.01228e-05	0.000250058
AK236430	1458	29	65	1.94634	4.70972	1.27488	Up	4.01228e-05	0.000250141
EU545197	667	56	125	8.21561	19.7981	1.26892	Up	1.28304e-08	1.33331e-07
AY609896	1234	307	685	24.3445	58.6428	1.26836	Up	3.70814e-14	8.85896e-13
AK343247	1373	39	87	2.77953	6.69404	1.26803	Up	2.16446e-06	1.68929e-05
AK349642	709	26	58	3.58843	8.64214	1.26803	Up	0.000113064	0.000639301
AK345126	1699	31	69	1.78544	4.29037	1.26482	Up	2.59446e-05	0.000167996
AK346138	2585	443	985	16.7695	40.2546	1.26331	Up	0	0
AY609984	1387	36	80	2.53982	6.0933	1.2625	Up	6.0164e-06	4.37552e-05
AY609429	1687	69	153	4.00232	9.58111	1.25936	Up	3.87112e-10	4.68376e-09
AK240496	1137	37	82	3.18434	7.61891	1.25859	Up	4.84462e-06	3.58159e-05
AK239709	1489	38	84	2.49728	5.95969	1.25488	Up	3.90112e-06	2.9197e-05
AK231220	3499	57	126	1.59407	3.80422	1.25488	Up	1.49977e-08	1.54316e-07
AK350142	1087	53	117	4.77116	11.3709	1.25294	Up	5.09672e-08	4.97175e-07
AK346204	1507	39	86	2.53238	6.02871	1.25136	Up	3.14142e-06	2.38149e-05
DQ058292	1603	44	97	2.68594	6.3926	1.25097	Up	7.36548e-07	6.17451e-06
AK239880	1020	49	108	4.70082	11.1857	1.25067	Up	1.73676e-07	1.57779e-06
DQ067279	2930	688	1515	22.9773	54.6241	1.24933	Up	0	0
AK240183	1536	30	66	1.91121	4.53933	1.248	Up	4.6977e-05	0.00028989
AK347736	1154	71	156	6.02046	14.281	1.24615	Up	3.64798e-10	4.42518e-09
AK233318	2127	276	606	12.6975	30.0985	1.24514	Up	9.83658e-14	2.21742e-12
AK232474	1067	78	171	7.15332	16.9305	1.24294	Up	5.71472e-11	7.46771e-10
AK350385	1219	66	144	5.29807	12.4795	1.23602	Up	2.19252e-09	2.44194e-08
AK233708	1675	33	72	1.92787	4.54106	1.23602	Up	2.43374e-05	0.000158134
AK233021	1229	44	96	3.50331	8.25199	1.23602	Up	1.06415e-06	8.65796e-06
GU992873	1560	111	242	6.96267	16.3882	1.23494	Up	0	0
AK231943	1851	628	1367	33.1994	78.0192	1.23267	Up	6.67022e-13	1.27161e-11
AK346273	876	172	374	19.2133	45.1031	1.23112	Up	9.72556e-14	2.19503e-12
AK351763	1215	46	100	3.70475	8.69487	1.23079	Up	6.9034e-07	5.80789e-06
AK238053	1773	29	63	1.60054	3.7538	1.22979	Up	8.49352e-05	0.000494393
AK235618	2589	36	78	1.36065	3.18275	1.22597	Up	1.26208e-05	8.62424e-05
AK345495	2457	61	132	2.42942	5.67555	1.22415	Up	1.31958e-08	1.36749e-07
AK230903	2029	191	413	9.21147	21.5034	1.22306	Up	6.83898e-14	1.58156e-12
AK344939	1392	31	67	2.17921	5.08481	1.22239	Up	5.463e-05	0.000331666
AK344485	1605	38	82	2.31679	5.39732	1.22012	Up	8.15086e-06	5.76485e-05
AK232289	1287	267	575	20.3007	47.1985	1.21722	Up	6.90336e-13	1.31206e-11
AK348174	2322	72	155	3.03422	7.05194	1.21669	Up	8.71164e-10	1.00917e-08
AK233946	564	178	383	30.8829	71.7396	1.21596	Up	1.0103e-13	2.27475e-12
AK345414	1304	54	116	4.05223	9.39766	1.21359	Up	1.22481e-07	1.1341e-06
AK345820	1332	34	73	2.49777	5.78973	1.21286	Up	2.82172e-05	0.000181336
AK240553	1344	34	73	2.47547	5.73803	1.21286	Up	2.82172e-05	0.000181398
AK237393	1979	41	88	2.02729	4.6976	1.21237	Up	4.23376e-06	3.15107e-05
AK233711	1098	28	60	2.49536	5.77282	1.21003	Up	0.000153307	0.000833228
FJ597913	1143	56	120	4.79423	11.0911	1.21003	Up	7.9528e-08	7.54993e-07
AK232955	1308	192	411	14.3639	33.1951	1.20853	Up	0	0
AK351020	1662	143	306	8.41943	19.4505	1.20801	Up	0	0
AK238907	1749	43	92	2.40578	5.55696	1.20779	Up	2.73716e-06	2.09961e-05
AK238017	1116	156	333	13.6785	31.5224	1.20447	Up	1.46105e-13	3.18649e-12
AK234514	1215	30	64	2.41614	5.56472	1.2036	Up	9.83282e-05	0.000563788
AK346308	1566	61	130	3.81167	8.76982	1.20212	Up	2.70396e-08	2.71379e-07
AK234498	1421	70	149	4.82038	11.0772	1.20038	Up	2.72996e-09	3.00488e-08
AK350658	2121	41	87	1.89156	4.33329	1.19588	Up	6.07342e-06	4.41357e-05
AK235248	1398	678	1438	47.457	108.665	1.1952	Up	5.17808e-13	1.01391e-11
AK232335	1574	27488	58296	1708.9	3912.67	1.19509	Up	9.80382e-11	1.25065e-09
AF350911	1648	58	123	3.44388	7.88474	1.19503	Up	7.37764e-08	7.05025e-07
AK238777	1914	50	106	2.55626	5.85064	1.19456	Up	5.9654e-07	5.05498e-06
AK231140	1603	42	89	2.56385	5.86538	1.19391	Up	4.87962e-06	3.60462e-05
AK237989	1356	35	74	2.52572	5.76516	1.19066	Up	3.2529e-05	0.000206991
AK346431	1461	231	488	15.4717	35.2865	1.18948	Up	0	0
AK231946	1640	36	76	2.14801	4.89564	1.1885	Up	2.60896e-05	0.000168586
AK345597	1098	36	76	3.20832	7.31224	1.1885	Up	2.60896e-05	0.000168644
AK234318	1163	1016	2144	85.4853	194.753	1.1879	Up	3.73034e-14	8.90068e-13
GQ231316	1792	246	519	13.433	30.5963	1.18757	Up	2.50244e-13	5.1981e-12
AK233331	1469	688	1451	45.8294	104.348	1.18706	Up	0	0
M29510	1550	1258	2653	79.4194	180.819	1.18699	Up	1.70064e-12	2.95144e-11
AK343590	2424	47	99	1.89733	4.31461	1.18526	Up	1.63672e-06	1.3012e-05
AK232525	1466	1427	3001	95.2506	216.258	1.18295	Up	0	0
AK235266	2055	200	420	9.52348	21.5912	1.18088	Up	0	0
AK347740	2059	40	84	1.901	4.30985	1.18088	Up	1.08165e-05	7.50044e-05
AK232144	1364	31	65	2.22395	5.03429	1.17866	Up	0.000113108	0.000639355
AK351672	1302	33	69	2.48016	5.59857	1.17462	Up	7.25152e-05	0.000429691
AK231605	1083	596	1245	53.8512	121.445	1.17325	Up	9.07496e-13	1.67561e-11
AK240052	2116	34	71	1.57232	3.54472	1.17278	Up	5.80862e-05	0.000350947
AK351919	1704	46	96	2.64159	5.9517	1.17189	Up	2.90196e-06	2.21967e-05
AF076222	1322	47	98	3.47892	7.8313	1.17061	Up	2.33176e-06	1.81308e-05
AK237411	1974	36	75	1.78457	4.01378	1.16939	Up	3.72984e-05	0.000234401
AY803120	1062	49	102	4.51491	10.1465	1.16821	Up	1.50607e-06	1.20242e-05
AK234331	2118	38	79	1.75564	3.9404	1.16635	Up	2.39726e-05	0.00015598
AY820766	624	204	423	31.9907	71.6135	1.16258	Up	1.7697e-13	3.78921e-12
AK235232	1714	152	315	8.67781	19.4151	1.16177	Up	9.61454e-14	2.1752e-12
AK238779	1577	99	205	6.14301	13.7329	1.16062	Up	1.08566e-11	1.57791e-10
AK343750	1731	72	149	4.07017	9.09345	1.15974	Up	7.21004e-09	7.63622e-08
AK233514	1639	723	1495	43.1655	96.3611	1.15857	Up	0	0
AK236513	1413	31	64	2.14683	4.78495	1.1563	Up	0.000161686	0.000873959
AK344846	663	63	130	9.29832	20.7142	1.15558	Up	7.15294e-08	6.86697e-07
AK346065	2401	48	99	1.95626	4.35594	1.15489	Up	2.66028e-06	2.04481e-05
AK230746	1600	80	165	4.89269	10.8944	1.15489	Up	1.28275e-09	1.45105e-08
AK346387	1407	116	239	8.06754	17.945	1.15338	Up	3.99014e-13	7.98794e-12
AK346560	1060	34	70	3.13871	6.9764	1.15231	Up	8.28348e-05	0.000483516
AK347406	1455	192	395	12.9127	28.6796	1.15124	Up	0	0
AY609491	2222	125	257	5.50482	12.2188	1.15033	Up	2.06502e-14	4.9906e-13
AJ308100	864	7279	14964	824.395	1829.67	1.15018	Up	1.77005e-11	2.49535e-10
AK343838	1709	36	74	2.06128	4.57435	1.15002	Up	5.31158e-05	0.000324783
AK235821	2527	55	113	2.12978	4.72403	1.14931	Up	5.76212e-07	4.89598e-06
AK346957	850	37	76	4.25952	9.4457	1.14897	Up	4.25506e-05	0.000263963
AY609768	2129	37	76	1.70061	3.77118	1.14897	Up	4.25506e-05	0.000263876
AK230860	2036	58	119	2.78758	6.1746	1.14733	Up	2.99688e-07	2.6408e-06
AK234499	2449	39	80	1.55831	3.45096	1.14702	Up	2.73274e-05	0.000175979
AK351491	1374	81	166	5.76867	12.7632	1.14568	Up	1.45753e-09	1.6448e-08
AK346447	1116	755	1546	66.2003	146.347	1.14449	Up	9.8388e-13	1.80599e-11
AK231516	1504	67	137	4.35918	9.62303	1.14244	Up	4.23962e-08	4.16161e-07
AK350588	1749	69	141	3.86044	8.51665	1.14152	Up	2.74798e-08	2.75502e-07
AK237248	1359	49	100	3.52821	7.77356	1.13964	Up	3.02376e-06	2.30252e-05
AK236099	1799	49	100	2.66528	5.8723	1.13964	Up	3.02376e-06	2.30159e-05
AK349094	1405	59	120	4.10916	9.02286	1.13474	Up	3.39976e-07	2.97626e-06
AY610388	510	94	191	18.0358	39.5642	1.13333	Up	1.24317e-10	1.57519e-09
AK347654	1298	95	193	7.16187	15.708	1.13309	Up	1.00346e-10	1.27923e-09
AK350321	935	66	134	6.90732	15.1402	1.13219	Up	7.41522e-08	7.07536e-07
AY820760	1523	139	282	8.93084	19.5609	1.1311	Up	1.65201e-13	3.54937e-12
AK234599	2175	70	142	3.14932	6.89713	1.13096	Up	3.11272e-08	3.10577e-07
AK239990	1147	72	146	6.14252	13.4471	1.13039	Up	2.01776e-08	2.05252e-07
AK239708	2686	315	638	11.4758	25.0931	1.1287	Up	4.8006e-13	9.45915e-12
AK231335	1320	516	1043	38.2519	83.4737	1.12579	Up	2.37144e-13	4.94788e-12
EF624456	1327	50	101	3.68703	8.04062	1.12485	Up	3.42468e-06	2.5806e-05
EF612462	2207	3950	7976	175.135	381.788	1.12431	Up	0	0
AK346868	1104	75	151	6.64767	14.4493	1.12008	Up	1.47793e-08	1.52152e-07
AK239017	2279	101	203	4.33665	9.41003	1.11762	Up	5.40734e-11	7.11556e-10
AJ222966	1388	7254	14568	511.406	1108.79	1.11645	Up	1.11942e-11	1.6232e-10
AK346398	2087	283	568	13.2691	28.7518	1.11558	Up	0	0
AK343679	2077	496	993	23.3681	50.5071	1.11195	Up	1.19926e-12	2.14678e-11
AK350510	794	39	78	4.80642	10.378	1.11049	Up	5.46014e-05	0.000331599
AK343584	1703	99	198	5.6885	12.2826	1.11049	Up	1.16223e-10	1.47462e-09
AK234298	3649	44	88	1.17993	2.5477	1.11049	Up	1.80468e-05	0.000120044
AK349144	2839	34	68	1.1719	2.53036	1.11049	Up	0.000166349	0.000897099
AY609728	832	56	112	6.58631	14.2211	1.11049	Up	1.29256e-06	1.03992e-05
AK240567	1615	36	72	2.18126	4.70977	1.11049	Up	0.000106435	0.00060583
AK344730	726	38	76	5.12182	11.059	1.11049	Up	6.81872e-05	0.000406611
AK349489	939	67	134	6.98211	15.0757	1.11049	Up	1.17444e-07	1.09122e-06
AK240221	1856	125	249	6.59037	14.173	1.10471	Up	5.88418e-13	1.13793e-11
AK230521	1937	1185	2360	59.8641	128.713	1.10439	Up	1.96376e-12	3.34624e-11
AK346395	2371	50	99	2.06355	4.41106	1.09599	Up	6.74808e-06	4.86432e-05
AK351124	1245	47	93	3.69408	7.89138	1.09506	Up	1.30615e-05	8.90268e-05
AK237036	2129	225	445	10.3415	22.0813	1.09437	Up	3.90798e-14	9.3127e-13
AK231669	1786	45	89	2.46552	5.26439	1.09437	Up	2.03066e-05	0.000133608
AK232659	1092	3098	6125	277.611	592.547	1.09387	Up	0	0
AK236288	2193	42	83	1.87408	3.99833	1.09322	Up	3.94308e-05	0.000246975
AK350008	1285	80	158	6.09206	12.9895	1.09235	Up	1.36316e-08	1.408e-07
AK346636	776	115	227	14.5015	30.9032	1.09155	Up	1.00286e-11	1.46209e-10
AK348457	2179	1417	2797	63.6341	135.605	1.09153	Up	5.06196e-12	7.72165e-11
AK232352	1510	1370	2702	88.7812	189.037	1.09035	Up	3.92686e-12	6.19132e-11
AK232669	1730	69	136	3.90284	8.30486	1.08943	Up	1.48203e-07	1.35687e-06
AK235288	1805	166	327	8.99929	19.1386	1.0886	Up	1.85851e-13	3.95234e-12
AK235596	1440	60	118	4.07724	8.65683	1.08625	Up	1.05338e-06	8.58894e-06
AK236232	2073	111	218	5.23964	11.1096	1.08426	Up	3.29148e-11	4.45298e-10
AK346211	1392	1733	3399	121.825	257.959	1.08233	Up	3.71614e-12	5.88378e-11
AK344823	330	127	249	37.6589	79.7122	1.08181	Up	1.4686e-12	2.587e-11
AK231871	1089	50	98	4.49283	9.50687	1.08135	Up	9.42858e-06	6.61127e-05
AK239062	1475	99	194	6.56781	13.8947	1.08105	Up	4.3506e-10	5.22684e-09
AK234306	1369	123	241	8.79183	18.5974	1.08087	Up	3.41104e-12	5.44201e-11
AK344341	1457	49	96	3.29089	6.96067	1.08075	Up	1.17498e-05	8.07311e-05
AK236558	1497	47	92	3.07223	6.4924	1.07947	Up	1.82581e-05	0.00012132
AK232977	2211	847	1654	37.4863	79.0289	1.07602	Up	1.29008e-13	2.84332e-12
AK236326	1442	118	230	8.00745	16.8501	1.07334	Up	1.39608e-11	1.99662e-10
AK350808	1469	38	74	2.53127	5.32169	1.07202	Up	0.000134236	0.000740506
AK237418	1654	73	142	4.31882	9.06968	1.07042	Up	1.19995e-07	1.11328e-06
AK351970	1807	180	350	9.74747	20.4621	1.06985	Up	2.84884e-13	5.85931e-12
AK233597	1321	104	202	7.70385	16.1543	1.06827	Up	2.84062e-10	3.48407e-09
AK344876	1358	50	97	3.60286	7.5459	1.06655	Up	1.31324e-05	8.94124e-05
AK234150	1417	149	289	10.2895	21.546	1.06625	Up	3.06644e-13	6.27935e-12
AK346190	681	131	254	18.8236	39.4027	1.06576	Up	1.67022e-12	2.90671e-11
AK349914	1633	81	157	4.85374	10.1567	1.06526	Up	2.93426e-08	2.93395e-07
AK237060	1626	64	124	3.85156	8.05639	1.06469	Up	8.50058e-07	7.01643e-06
AK347146	2121	63	122	2.90655	6.07657	1.06395	Up	1.05721e-06	8.61641e-06
AB006010	1653	12452	24100	737.129	1540.22	1.06315	Up	0	0
AK351053	1203	61	118	4.96183	10.3623	1.0624	Up	1.63583e-06	1.30105e-05
AY610323	511	117	226	22.4049	46.7226	1.06031	Up	3.33262e-11	4.49246e-10
DQ367936	557	56	108	9.83808	20.4837	1.05803	Up	4.8831e-06	3.60577e-05
AK232730	2097	721	1388	33.6445	69.9247	1.05543	Up	8.06022e-14	1.8503e-12
AK238630	1521	92	177	5.91883	12.2937	1.05454	Up	5.19948e-09	5.57919e-08
AK237765	1867	444	854	23.2711	48.3229	1.05417	Up	8.0358e-13	1.4955e-11
AK240311	1163	39	75	3.28142	6.81273	1.05391	Up	0.000149799	0.000815343
AK236074	1369	39	75	2.78765	5.78758	1.05391	Up	0.000149799	0.000815107
AK232644	1224	773	1486	61.7982	128.256	1.05339	Up	1.09912e-12	1.99413e-11
AK237320	1412	178	342	12.3357	25.5877	1.05261	Up	1.01252e-13	2.2743e-12
AK347218	376	375	720	97.5935	202.294	1.0516	Up	0	0
DQ333198	2536	4399	8418	169.739	350.67	1.0468	Up	4.70646e-12	7.23223e-11
AK232950	848	3820	7300	440.803	909.424	1.04482	Up	0	0
AK343623	628	1357	2593	211.445	436.197	1.04469	Up	4.52904e-12	6.9997e-11
AK234291	1273	67	128	5.1502	10.6224	1.0444	Up	8.45666e-07	6.98632e-06
AK348003	2281	67	128	2.87427	5.92822	1.0444	Up	8.45666e-07	6.98325e-06
AF461808	2221	44	84	1.93857	3.99549	1.04338	Up	6.8545e-05	0.000408486
AK236612	1379	282	538	20.0107	41.2152	1.0424	Up	7.35856e-13	1.39013e-11
AK238962	1705	65	124	3.7305	7.6831	1.04232	Up	1.30707e-06	1.05069e-05
AY610029	1810	42	80	2.27064	4.66929	1.0401	Up	0.000106778	0.000607415
AK347702	1187	41	78	3.37995	6.94198	1.03834	Up	0.000133323	0.000736336
AB529534	860	133	253	15.1332	31.0786	1.0382	Up	5.3828e-12	8.13834e-11
AK348286	1776	61	116	3.36097	6.90008	1.03774	Up	3.1267e-06	2.37129e-05
AK238042	1711	40	76	2.28764	4.69249	1.03649	Up	0.000166514	0.00089773
AK240159	2311	228	433	9.65411	19.7937	1.03583	Up	3.7681e-13	7.57574e-12
AK232821	1810	79	150	4.27096	8.75492	1.03553	Up	1.18669e-07	1.10151e-06
AK239563	1786	155	294	8.49235	17.3902	1.03404	Up	4.71844e-13	9.30702e-12
AK350347	1237	77	146	6.09114	12.4687	1.03353	Up	1.82953e-07	1.65726e-06
DQ845177	1499	115	218	7.50713	15.3636	1.03319	Up	1.81719e-10	2.26431e-09
AK237007	1165	133	252	11.1713	22.8515	1.03249	Up	7.33924e-12	1.08091e-10
AK351847	1456	57	108	3.83081	7.83613	1.03249	Up	7.49446e-06	5.34692e-05
AK234200	1474	65	123	4.31512	8.8155	1.03064	Up	1.80046e-06	1.42534e-05
AK343469	1614	55	104	3.33455	6.80721	1.02957	Up	1.16126e-05	8.00224e-05
EU220425	851	73	138	8.39404	17.1312	1.02919	Up	4.35254e-07	3.74917e-06
AK346900	939	1184	2238	123.385	251.787	1.02903	Up	2.06902e-12	3.50019e-11
AK238932	1551	54	102	3.4069	6.94749	1.02803	Up	1.44584e-05	9.77323e-05
AK344745	255	260	491	99.7725	203.414	1.0277	Up	4.15446e-13	8.28158e-12
AK237410	1685	113	213	6.5623	13.3542	1.02502	Up	3.82158e-10	4.6268e-09
AK230863	1722	43	81	2.4435	4.96925	1.02408	Up	0.000118333	0.000666682
AK232976	1393	308	580	21.636	43.9862	1.02362	Up	0	0
AK237984	1334	489	920	35.8699	72.857	1.02229	Up	7.72494e-13	1.45059e-11
AK231180	2002	50	94	2.4439	4.96024	1.02123	Up	3.48016e-05	0.000219961
AY710291	703	547	1028	76.1394	154.482	1.02072	Up	0	0
AK233461	1740	504	947	28.3438	57.4963	1.02043	Up	3.44836e-13	6.97773e-12
AK234468	1811	66	124	3.56618	7.2334	1.0203	Up	1.99007e-06	1.56293e-05
AK232854	1943	41	77	2.06485	4.18656	1.01973	Up	0.000184407	0.000985992
AK239788	1298	64	120	4.82484	9.76666	1.01738	Up	3.07502e-06	2.33587e-05
AK240566	2062	200	375	9.49115	19.2124	1.01738	Up	0	0
AK233723	806	174	326	21.1248	42.7289	1.01628	Up	1.37002e-13	3.00189e-12
AK233281	1201	94	176	7.65883	15.4814	1.01534	Up	1.64723e-08	1.68841e-07
AK347443	1508	233	436	15.1193	30.5439	1.01449	Up	0	0
X91849	375	176	329	45.926	92.6838	1.01301	Up	0	0
AY214329	1513	323	602	20.8901	42.0336	1.00872	Up	1.58984e-13	3.4394e-12
AJ318096	1515	73	136	4.71507	9.48343	1.00813	Up	8.17474e-07	6.7713e-06
AK348193	1458	87	162	5.83901	11.7381	1.0074	Up	7.4271e-08	7.08309e-07
AK237254	1253	239	445	18.6648	37.5187	1.00729	Up	5.26912e-13	1.02959e-11
AJ243849	1699	1083	2016	62.3753	125.354	1.00696	Up	2.19136e-12	3.68062e-11
AK345829	1319	43	80	3.19008	6.40744	1.00616	Up	0.000163068	0.000880669
U43490	2022	43	80	2.08097	4.17973	1.00616	Up	0.000163068	0.000880923
AK343330	1437	206	383	14.0277	28.1567	1.00519	Up	2.64012e-13	5.47198e-12
AK232420	1569	17979	33414	1121.3	2249.8	1.00463	Up	0	0
AK348813	1528	70	130	4.48283	8.98792	1.00358	Up	1.56569e-06	1.2479e-05
AK345400	884	112	208	12.3978	24.8571	1.00358	Up	1.20164e-09	1.36258e-08
AK239702	1517	2665	4944	171.905	344.296	1.00204	Up	0	0
AB052264	690	412	0	58.4286	0	-15.8344	Down	5.16096e-118	2.85037e-116
AK232749	1665	360	0	21.1576	0	-14.3689	Down	3.29638e-103	1.789e-101
AK232653	1295	278	0	21.0064	0	-14.3585	Down	7.32598e-80	3.75867e-78
AK235167	1341	237	0	17.2941	0	-14.078	Down	3.45368e-68	1.67579e-66
AK233144	1152	191	0	16.224	0	-13.9858	Down	4.318e-55	1.97283e-53
AK233200	1313	204	0	15.2035	0	-13.8921	Down	8.58926e-59	4.04233e-57
AK346786	641	82	0	12.518	0	-13.6117	Down	4.67178e-24	1.50993e-22
AK235737	1597	204	0	12.4998	0	-13.6096	Down	8.58926e-59	4.03223e-57
AK345008	1084	133	0	12.006	0	-13.5515	Down	1.40894e-38	5.61723e-37
EU682377	303	37	0	11.9491	0	-13.5446	Down	3.03226e-11	4.1201e-10
AK232866	1810	197	0	10.6504	0	-13.3786	Down	8.45236e-57	3.92867e-55
AK237571	1708	181	0	10.3697	0	-13.3401	Down	3.03708e-52	1.36763e-50
M29463	1080	104	0	9.42295	0	-13.202	Down	2.54506e-30	9.22609e-29
AK346311	623	59	0	9.26705	0	-13.1779	Down	1.6519e-17	4.56167e-16
AY609557	1502	138	0	8.99056	0	-13.1342	Down	5.3126e-40	2.15464e-38
AK239032	1466	120	0	8.00986	0	-12.9676	Down	7.08306e-35	2.74805e-33
AY609698	700	56	0	7.8283	0	-12.9345	Down	1.18069e-16	3.16277e-15
AY459299	1302	83	0	6.23799	0	-12.6069	Down	2.4253e-24	7.87929e-23
AB105390	499	31	0	6.07909	0	-12.5696	Down	1.54907e-09	1.74496e-08
AK236553	1114	63	0	5.53392	0	-12.4341	Down	1.19981e-18	3.41365e-17
AK231517	996	56	0	5.50182	0	-12.4257	Down	1.18069e-16	3.15827e-15
AB105383	546	30	0	5.37658	0	-12.3925	Down	2.98394e-09	3.26529e-08
M86347	1254	68	0	5.30626	0	-12.3735	Down	4.52404e-20	1.33994e-18
FJ883487	1449	77	0	5.19996	0	-12.3443	Down	1.239e-22	3.91023e-21
AK350552	1338	68	0	4.97314	0	-12.2799	Down	4.52404e-20	1.33783e-18
AK239578	1236	62	0	4.90852	0	-12.2611	Down	2.31116e-18	6.55573e-17
AY135586	1650	74	0	4.38859	0	-12.0995	Down	8.8557e-22	2.7441e-20
AY609665	1056	46	0	4.26257	0	-12.0575	Down	8.30444e-14	1.89478e-12
AK233104	1476	63	0	4.17668	0	-12.0281	Down	1.19981e-18	3.41883e-17
AK348113	1250	51	0	3.99243	0	-11.9631	Down	3.1313e-15	7.90317e-14
AK240438	1129	46	0	3.98696	0	-11.9611	Down	8.30444e-14	1.89709e-12
AY550926	1074	42	0	3.82668	0	-11.9019	Down	1.14335e-12	2.05061e-11
EU722909	1469	52	0	3.46385	0	-11.7582	Down	1.62557e-15	4.16439e-14
AY610172	2258	72	0	3.12023	0	-11.6074	Down	3.28592e-21	1.00005e-19
AB052266	690	3209	1	455.091	0.153105	-11.5374	Down	0	0
EU779494	1473	44	0	2.92299	0	-11.5132	Down	3.08138e-13	6.29621e-12
AK232790	1428	42	0	2.87805	0	-11.4909	Down	1.14335e-12	2.05257e-11
AK231132	1511	44	0	2.84948	0	-11.4765	Down	3.08138e-13	6.30307e-12
AK232249	1220	27	0	2.16562	0	-11.0806	Down	2.13276e-08	2.16598e-07
AK349034	1157	24	0	2.02981	0	-10.9871	Down	1.52438e-07	1.39362e-06
AK347912	2248	46	0	2.00235	0	-10.9675	Down	8.30444e-14	1.8994e-12
AY135599	1185	24	0	1.98185	0	-10.9526	Down	1.52438e-07	1.3943e-06
AK346460	2298	46	0	1.95878	0	-10.9357	Down	8.30444e-14	1.89249e-12
EU432095	1449	28	0	1.89089	0	-10.8849	Down	1.1072e-08	1.15762e-07
AK232984	1543	29	0	1.83912	0	-10.8448	Down	5.74788e-09	6.1326e-08
AK233060	1610	30	0	1.82336	0	-10.8324	Down	2.98394e-09	3.2672e-08
AK345551	1079	20	0	1.81379	0	-10.8248	Down	2.09876e-06	1.64416e-05
AK352355	995	18	0	1.77022	0	-10.7897	Down	7.78752e-06	5.54127e-05
AK236613	1714	31	0	1.76982	0	-10.7894	Down	1.54907e-09	1.74601e-08
AK234247	1348	23	0	1.66961	0	-10.7053	Down	2.93638e-07	2.59235e-06
AY610188	1526	26	0	1.66723	0	-10.7032	Down	4.10828e-08	4.04325e-07
AK350581	1186	20	0	1.65015	0	-10.6884	Down	2.09876e-06	1.6421e-05
AK350945	1209	20	0	1.61876	0	-10.6607	Down	2.09876e-06	1.64005e-05
AK347358	1174	19	0	1.58366	0	-10.6291	Down	4.0428e-06	3.01852e-05
EU440333	1450	23	0	1.55216	0	-10.6001	Down	2.93638e-07	2.59113e-06
AK237113	1292	20	0	1.51476	0	-10.5649	Down	2.09876e-06	1.63937e-05
AK345764	1045	16	0	1.49824	0	-10.5491	Down	2.88958e-05	0.000185126
AK238465	1453	22	0	1.48161	0	-10.533	Down	5.65626e-07	4.81256e-06
AK346180	1355	20	0	1.44434	0	-10.4962	Down	2.09876e-06	1.64347e-05
AK345443	1096	16	0	1.42852	0	-10.4803	Down	2.88958e-05	0.000185
FJ882404	1536	22	0	1.40155	0	-10.4528	Down	5.65626e-07	4.81474e-06
FJ883492	1449	20	0	1.35064	0	-10.3994	Down	2.09876e-06	1.64279e-05
AB529529	1659	22	0	1.29764	0	-10.3417	Down	5.65626e-07	4.81693e-06
AK237188	1090	14	0	1.25684	0	-10.2956	Down	0.000107218	0.000608445
AK238503	1117	14	0	1.22646	0	-10.2603	Down	0.000107218	0.000608997
AK235922	1288	16	0	1.21557	0	-10.2474	Down	2.88958e-05	0.00018519
AK235909	1530	19	0	1.21518	0	-10.247	Down	4.0428e-06	3.01732e-05
AK349506	1369	17	0	1.21513	0	-10.2469	Down	1.50009e-05	0.000101217
EU357900	1467	18	0	1.20066	0	-10.2296	Down	7.78752e-06	5.54547e-05
AK232927	1471	18	0	1.19739	0	-10.2257	Down	7.78752e-06	5.54337e-05
GU373717	2130	26	0	1.19446	0	-10.2221	Down	4.10828e-08	4.04537e-07
AK234145	1574	18	0	1.11904	0	-10.128	Down	7.78752e-06	5.53917e-05
AK237574	1811	20	0	1.08066	0	-10.0777	Down	2.09876e-06	1.64142e-05
AK234500	1477	16	0	1.06003	0	-10.0499	Down	2.88958e-05	0.000184937
AK232115	1296	14	0	1.05706	0	-10.0458	Down	0.000107218	0.000609181
AK236331	1950	21	0	1.05381	0	-10.0414	Down	1.08955e-06	8.85694e-06
AK236002	1655	17	0	1.00514	0	-9.97319	Down	1.50009e-05	0.000101253
AY610213	1376	14	0	0.995605	0	-9.95943	Down	0.000107218	0.000608629
AK233046	1427	14	0	0.960023	0	-9.90692	Down	0.000107218	0.000609365
AK239808	1787	16	0	0.876139	0	-9.77502	Down	2.88958e-05	0.000185253
AK347163	1570	14	0	0.872581	0	-9.76915	Down	0.000107218	0.000608813
AK234076	1556	889	1	55.9074	0.0678937	-9.68555	Down	3.4262e-251	2.10252e-249
AK231785	2304	19	0	0.806954	0	-9.65634	Down	4.0428e-06	3.01972e-05
AK238608	1988	16	0	0.787555	0	-9.62124	Down	2.88958e-05	0.000184874
EF195769	1788	14	0	0.766193	0	-9.58156	Down	0.000107218	0.000608077
AK230510	3136	20	0	0.624067	0	-9.28556	Down	2.09876e-06	1.64074e-05
AK232103	2318	14	0	0.591006	0	-9.20703	Down	0.000107218	0.000608261
AK350705	3232	16	0	0.484425	0	-8.92013	Down	2.88958e-05	0.000185063
AK233696	1538	12782	27	813.242	1.85459	-8.77645	Down	0	0
AK346053	1571	1340	4	83.4653	0.268982	-8.27752	Down	0	0
AF464049	1232	1323	4	105.082	0.342996	-8.2591	Down	0	0
AK346280	1675	2915	9	170.295	0.567632	-8.22886	Down	0	0
AK232982	1557	7655	24	481.099	1.6284	-8.20673	Down	0	0
AK233530	1056	1181	4	109.437	0.400162	-8.0953	Down	0	0
AK236722	1186	4279	18	353.049	1.60335	-7.78264	Down	0	0
AK236630	899	2529	14	275.275	1.64516	-7.3865	Down	0	0
AK233617	1349	896	5	64.994	0.391559	-7.37493	Down	1.03333e-244	6.32049e-243
AY135594	1450	324	2	21.8653	0.145714	-7.22936	Down	7.26966e-89	3.79194e-87
AF064741	1976	1339	10	66.3088	0.534629	-6.95452	Down	0	0
AK233660	1769	258	2	14.2715	0.119438	-6.90073	Down	2.8671e-70	1.4168e-68
AK232776	1614	61594	598	3734.33	39.1415	-6.57601	Down	0	0
AK234840	1525	2111	23	135.455	1.5933	-6.40966	Down	0	0
AK232304	1457	169	2	11.3502	0.145014	-6.29039	Down	2.72948e-45	1.16223e-43
AK349280	1721	326	4	18.5359	0.245538	-6.23823	Down	4.20194e-86	2.18571e-84
AY166682	1912	320	4	16.3772	0.22101	-6.21143	Down	1.99497e-84	1.03485e-82
EU440331	1467	158	2	10.5391	0.144025	-6.19329	Down	3.24168e-42	1.3408e-40
AK232438	847	8606	131	994.25	16.3391	-5.92721	Down	0	0
AK345204	1008	775	12	75.2348	1.25765	-5.9026	Down	3.91982e-199	2.35164e-197
AK233546	1592	129	2	7.9291	0.132717	-5.90073	Down	3.9425e-34	1.5233e-32
AK237746	2535	232	4	8.95545	0.166695	-5.74749	Down	6.39344e-60	3.02408e-58
AK348319	1025	55	1	5.25069	0.103066	-5.67087	Down	6.35006e-15	1.58777e-13
AK348397	3425	104	2	2.97133	0.0616891	-5.58995	Down	3.40596e-27	1.17353e-25
AK239564	1295	103	2	7.78296	0.163155	-5.57601	Down	6.43942e-27	2.21059e-25
AK346115	1488	84	2	5.524	0.141993	-5.28182	Down	1.11679e-21	3.43226e-20
AK351243	1598	157	4	9.61392	0.264437	-5.18413	Down	3.14252e-39	1.2636e-37
AK240089	1594	152	4	9.3311	0.265101	-5.13743	Down	7.34974e-38	2.92401e-36
AK345614	1575	68	2	4.2248	0.134149	-4.97697	Down	2.68088e-17	7.33842e-16
AK351791	1229	34	1	2.7071	0.0859582	-4.97697	Down	3.8633e-09	4.18127e-08
AK235270	1979	268	9	13.2515	0.480437	-4.78567	Down	1.76155e-63	8.41687e-62
AK234289	1432	51	2	3.48501	0.147546	-4.56193	Down	1.07914e-12	1.96167e-11
AK348698	694	126	5	17.766	0.761114	-4.54486	Down	1.15072e-29	4.13158e-28
AK234865	1599	150	6	9.17953	0.396408	-4.53336	Down	4.96214e-35	1.93318e-33
HM037344	5163	46	2	0.871833	0.040923	-4.41307	Down	2.36194e-11	3.28051e-10
AK234416	1540	202	9	12.8354	0.617392	-4.37779	Down	9.22898e-46	3.95666e-44
AK344586	2101	22	1	1.02465	0.0502821	-4.34894	Down	6.81956e-06	4.91207e-05
AK235879	2194	128	6	5.70888	0.288904	-4.30454	Down	3.65046e-29	1.29826e-27
AF414124	1348	1228	58	89.1427	4.54546	-4.29362	Down	2.40582e-267	1.48607e-265
AK348433	3052	228	12	7.31018	0.415371	-4.13743	Down	1.23887e-49	5.46091e-48
AK343648	2947	150	8	4.98068	0.28678	-4.11833	Down	5.2241e-33	1.96589e-31
AK238528	1158	36	2	3.04209	0.182457	-4.05943	Down	1.0592e-08	1.11053e-07
AK346096	1397	18	1	1.26082	0.0756211	-4.05943	Down	7.89168e-05	0.000464691
AB529535	1167	2575	146	215.916	13.2166	-4.03004	Down	0	0
AK237553	2053	80	5	3.8131	0.257289	-3.88951	Down	1.65983e-17	4.57685e-16
EU440339	1466	32	2	2.13596	0.144124	-3.88951	Down	1.17879e-07	1.09473e-06
D49386	1208	458	29	37.1002	2.53612	-3.87073	Down	1.18557e-93	6.27119e-92
AK345473	1142	63	4	5.39824	0.370027	-3.86679	Down	5.58896e-14	1.29727e-12
AK232490	1574	772	51	47.9943	3.42298	-3.80954	Down	7.32804e-155	4.26025e-153
AK233441	2583	60	4	2.27303	0.163597	-3.7964	Down	3.33202e-13	6.76418e-12
AK232968	1606	2592	174	157.931	11.4457	-3.78641	Down	0	0
AK233468	1091	233	16	20.8982	1.5493	-3.75369	Down	2.8574e-47	1.23065e-45
AK231666	1015	29	2	2.79582	0.208163	-3.74749	Down	7.06658e-07	5.93719e-06
AY609802	1628	54	4	3.24576	0.259564	-3.64439	Down	1.15313e-11	1.67079e-10
AK351496	1425	27	2	1.85407	0.14827	-3.64439	Down	2.3106e-06	1.79737e-05
AK235895	1659	26	2	1.53357	0.127357	-3.58995	Down	4.16512e-06	3.10121e-05
AK230723	2379	89	7	3.66078	0.310844	-3.55789	Down	3.9492e-18	1.11348e-16
AK352090	1984	25	2	1.23304	0.106495	-3.53336	Down	7.49104e-06	5.34855e-05
AY004876	1110	25	2	2.20391	0.190347	-3.53336	Down	7.49104e-06	5.34651e-05
AK233310	1572	4998	405	311.115	27.2171	-3.51486	Down	0	0
AK235457	1049	24	2	2.23879	0.201416	-3.47447	Down	1.344e-05	9.13086e-05
AK239621	1159	825	71	69.6543	6.47164	-3.42801	Down	1.18225e-151	6.76837e-150
AK232905	2350	138	12	5.74631	0.539452	-3.41307	Down	1.67448e-26	5.69628e-25
AK345951	1598	315	28	19.2891	1.85106	-3.38136	Down	3.30572e-58	1.54415e-56
AY771222	875	22	2	2.46032	0.241469	-3.34894	Down	4.29172e-05	0.000265973
AK232983	1369	272	25	19.4421	1.92919	-3.33311	Down	7.6481e-50	3.39518e-48
AK233167	1991	62	6	3.04718	0.318361	-3.25874	Down	3.8027e-12	6.00564e-11
AK234918	2500	41	4	1.6048	0.169028	-3.24706	Down	2.12948e-08	2.16382e-07
AK232811	1486	20	2	1.31701	0.142184	-3.21143	Down	0.000135389	0.000745989
AY610217	1607	20	2	1.21784	0.131478	-3.21143	Down	0.000135389	0.00074577
AF132069	948	20	2	2.06443	0.222875	-3.21143	Down	0.000135389	0.000746208
AK231566	1089	30	3	2.6957	0.291027	-3.21143	Down	2.19988e-06	1.7155e-05
AK237819	2156	40	4	1.81547	0.195998	-3.21143	Down	3.75462e-08	3.7088e-07
AK230752	1757	20	2	1.11387	0.120253	-3.21143	Down	0.000135389	0.000746427
EF101284	1002	79	8	7.71502	0.843454	-3.19329	Down	6.85512e-15	1.7095e-13
AY484399	436	79	8	17.7304	1.9384	-3.19329	Down	6.85512e-15	1.70723e-13
AK346757	1223	242	26	19.3627	2.24588	-3.10793	Down	8.42992e-42	3.46383e-40
AK233147	1439	195	21	13.2602	1.54169	-3.10452	Down	6.23298e-34	2.39842e-32
AK235448	1504	54	6	3.51337	0.421447	-3.05943	Down	3.39078e-10	4.12651e-09
AY271355	584	938	105	157.169	18.994	-3.04871	Down	1.57652e-154	9.13698e-153
AK348185	2400	61	7	2.48712	0.308124	-3.01289	Down	3.23572e-11	4.3807e-10
GU929943	3032	758	88	24.4634	3.06615	-2.99613	Down	4.24174e-123	2.35655e-121
AK349377	2060	43	5	2.04258	0.256414	-2.99384	Down	3.29418e-08	3.2816e-07
AK348953	1451	34	4	2.29292	0.291227	-2.97697	Down	1.07803e-06	8.76714e-06
AK351167	1535	150	18	9.56226	1.23881	-2.9484	Down	3.40436e-25	1.11956e-23
AK344149	1711	25	3	1.42977	0.18523	-2.9484	Down	3.6317e-05	0.000228846
AK344558	1954	25	3	1.25197	0.162194	-2.9484	Down	3.6317e-05	0.000228769
EU131884	478	83	10	16.9913	2.2101	-2.94262	Down	1.6566e-14	4.05046e-13
AK235176	2008	74	9	3.60616	0.473498	-2.92903	Down	5.12542e-13	1.0057e-11
AK233457	1639	98	12	5.85093	0.773467	-2.91925	Down	8.98568e-17	2.41047e-15
AK238713	1397	130	16	9.10593	1.20994	-2.91187	Down	9.2128e-22	2.85005e-20
AK345946	2349	3333	412	138.845	18.5291	-2.90561	Down	0	0
AK230915	1651	72	9	4.2674	0.575884	-2.88951	Down	1.51969e-12	2.66947e-11
AK237561	1495	40	5	2.61816	0.35332	-2.88951	Down	1.70808e-07	1.55323e-06
AK345825	1719	32	4	1.82159	0.245824	-2.88951	Down	3.23584e-06	2.44419e-05
DQ303230	1468	32	4	2.13305	0.287855	-2.88951	Down	3.23584e-06	2.44321e-05
AK233676	2093	324	41	15.1479	2.06945	-2.8718	Down	2.2965e-51	1.02432e-49
AK235632	1534	31	4	1.97749	0.27547	-2.8437	Down	5.58184e-06	4.08798e-05
AK237280	1646	31	4	1.84293	0.256726	-2.8437	Down	5.58184e-06	4.08639e-05
D89502	1613	46	6	2.79062	0.392967	-2.82811	Down	2.71334e-08	2.72175e-07
AF058320	1953	45	6	2.25469	0.324555	-2.7964	Down	4.6494e-08	4.54721e-07
AY577905	1086	30	4	2.70314	0.389107	-2.7964	Down	9.59876e-06	6.71556e-05
AK234703	1292	1474	200	111.638	16.3534	-2.77117	Down	2.2079e-219	1.3461e-217
AK350207	1251	80	11	6.25763	0.928912	-2.752	Down	3.4536e-13	6.98081e-12
AK347847	1435	304	42	20.73	3.09198	-2.74512	Down	3.9739e-46	1.70759e-44
AK343768	973	201	28	20.2144	3.04008	-2.7332	Down	7.1514e-31	2.61772e-29
AK350202	337	43	6	12.4858	1.88088	-2.73081	Down	1.35557e-07	1.24596e-06
AK351197	1980	78	11	3.85484	0.586904	-2.71548	Down	9.95914e-13	1.8263e-11
AK233456	1479	112	16	7.41016	1.14286	-2.69686	Down	1.37498e-17	3.80817e-16
AK345365	1471	28	4	1.86261	0.287268	-2.69686	Down	2.81004e-05	0.000180709
AK236784	1552	49	7	3.08945	0.476481	-2.69686	Down	2.1342e-08	2.16627e-07
AY610016	1648	98	14	5.81897	0.89745	-2.69686	Down	1.48086e-15	3.79886e-14
AK350495	2034	358	52	17.223	2.7008	-2.67288	Down	1.4974e-52	6.75916e-51
AK234896	1883	130	19	6.7557	1.06596	-2.66395	Down	5.9947e-20	1.7644e-18
AK350583	1629	41	6	2.46286	0.389107	-2.6621	Down	3.9128e-07	3.40791e-06
AK343524	1762	47	7	2.61017	0.419693	-2.63674	Down	6.11892e-08	5.90751e-07
AK238547	1295	60	9	4.53376	0.734196	-2.62647	Down	9.05408e-10	1.04562e-08
U46064	1133	40	6	3.45468	0.559449	-2.62647	Down	6.6209e-07	5.58523e-06
AY373818	270	198	30	71.7594	11.7381	-2.61197	Down	4.8701e-29	1.72549e-27
AK232686	1523	1492	228	95.862	15.8152	-2.59965	Down	3.5303e-207	2.12474e-205
AK348417	3297	111	17	3.29444	0.544715	-2.59646	Down	8.57366e-17	2.30654e-15
AK346844	994	26	4	2.55955	0.425121	-2.58995	Down	8.1053e-05	0.000475332
AK231944	1127	52	8	4.51499	0.749904	-2.58995	Down	1.62124e-08	1.66359e-07
AK231500	908	26	4	2.80198	0.465386	-2.58995	Down	8.1053e-05	0.000475035
EU126659	2832	26	4	0.898375	0.149213	-2.58995	Down	8.1053e-05	0.000475184
AK346307	1348	375	58	27.2219	4.54546	-2.58227	Down	5.6731e-53	2.57318e-51
EF178475	1542	77	12	4.88634	0.822122	-2.57133	Down	6.1828e-12	9.19245e-11
AK345870	2598	4258	665	160.378	27.0409	-2.56826	Down	0	0
AK231742	1616	89	14	5.38922	0.915221	-2.55789	Down	1.59492e-13	3.44246e-12
AK347642	2856	114	18	3.90593	0.665815	-2.55247	Down	6.5066e-17	1.758e-15
AK237573	2280	44	7	1.88841	0.324341	-2.54158	Down	2.91568e-07	2.57529e-06
DQ437525	1296	314	50	23.7084	4.07572	-2.54027	Down	7.94794e-44	3.35385e-42
AK239395	2575	62	10	2.35609	0.410263	-2.52177	Down	1.13677e-09	1.2945e-08
AY609597	1693	1587	261	91.7271	16.2863	-2.49369	Down	3.63008e-210	2.19889e-208
AJ318097	1515	36	6	2.32524	0.418387	-2.47447	Down	5.26882e-06	3.87232e-05
AY346131	2769	36	6	1.2722	0.228912	-2.47447	Down	5.26882e-06	3.87384e-05
AK233086	1194	36	6	2.95036	0.530868	-2.47447	Down	5.26882e-06	3.87081e-05
AK351252	1211	161	27	13.0095	2.35537	-2.46554	Down	1.80479e-22	5.67677e-21
AK236495	1682	29	5	1.68713	0.314039	-2.42556	Down	5.75724e-05	0.000348179
AK343529	1077	104	18	9.4492	1.76562	-2.42002	Down	1.02988e-14	2.54463e-13
AK232716	1542	9400	1627	596.514	111.466	-2.41995	Down	0	0
EU155082	561	126	22	21.9778	4.14285	-2.40735	Down	1.92949e-17	5.30484e-16
AK230541	2194	57	10	2.54224	0.481507	-2.40047	Down	1.43409e-08	1.48044e-07
AK233828	1602	34	6	2.0768	0.395665	-2.39201	Down	1.4571e-05	9.84575e-05
AK348606	1364	85	15	6.09792	1.16176	-2.39201	Down	4.0452e-12	6.36187e-11
AK232311	2046	4388	775	209.864	40.0162	-2.3908	Down	0	0
AK238290	1760	45	8	2.50194	0.480194	-2.38136	Down	5.7903e-07	4.91547e-06
AK349057	1407	28	5	1.94734	0.375418	-2.37493	Down	9.56608e-05	0.000550343
AK344304	2138	127	23	5.81264	1.13647	-2.35463	Down	3.73704e-17	1.01702e-15
AF416763	2413	3103	564	125.835	24.6923	-2.3494	Down	0	0
AJ011767	5115	33	6	0.631315	0.123921	-2.34894	Down	2.40974e-05	0.000156737
EU814502	665	33	6	4.8559	0.953167	-2.34894	Down	2.40974e-05	0.000156683
AK233473	1827	55	10	2.94579	0.57823	-2.34894	Down	3.88998e-08	3.84049e-07
AK232384	1402	197	36	13.7498	2.71265	-2.34163	Down	1.1513e-25	3.81964e-24
X56094	1225	27	5	2.15678	0.431195	-2.32247	Down	0.00015824	0.000857555
AY610326	569	32	6	5.5032	1.11398	-2.30454	Down	3.96954e-05	0.000248219
AK346346	3235	32	6	0.967951	0.195937	-2.30454	Down	3.96954e-05	0.000248136
AK232518	1071	212	40	19.3697	3.94557	-2.2955	Down	6.80274e-27	2.33106e-25
AK230811	1928	242	46	12.2825	2.52052	-2.28481	Down	2.52592e-30	9.17442e-29
AY609783	1140	42	8	3.60514	0.741352	-2.28182	Down	2.56926e-06	1.97809e-05
EU753192	1188	42	8	3.45948	0.711398	-2.28182	Down	2.56926e-06	1.97728e-05
AB433530	2019	167	32	8.0939	1.67438	-2.27321	Down	2.92228e-21	8.92269e-20
AK233286	1907	73	14	3.74584	0.775562	-2.27198	Down	4.83202e-10	5.77566e-09
AK236394	1325	52	10	3.8403	0.797303	-2.26802	Down	1.70495e-07	1.55114e-06
AF128438	510	36	7	6.90732	1.45	-2.25208	Down	1.64583e-05	0.000110259
AK343697	2387	36	7	1.4758	0.309803	-2.25208	Down	1.64583e-05	0.000110219
AK351663	1969	82	16	4.07517	0.858447	-2.24706	Down	5.4081e-11	7.11158e-10
AK232949	1534	406	80	25.8987	5.5094	-2.23291	Down	1.76961e-48	7.72785e-47
AK232402	1593	1044	206	64.1301	13.6613	-2.23091	Down	7.75894e-122	4.29786e-120
AK232120	1369	30	6	2.14435	0.463007	-2.21143	Down	0.000106359	0.00060558
AK233609	2566	79	16	3.01264	0.658723	-2.19329	Down	2.2852e-10	2.82127e-09
AK232348	2449	617	125	24.6532	5.39213	-2.19285	Down	3.14008e-71	1.55991e-69
AK239021	2460	69	14	2.74468	0.601218	-2.19068	Down	3.32746e-09	3.62011e-08
AK347285	1438	59	12	4.01486	0.88158	-2.18719	Down	4.89234e-08	4.77735e-07
AK232770	1637	54	11	3.22792	0.709877	-2.18496	Down	1.88467e-07	1.70474e-06
AK345972	1759	254	52	14.1301	3.12303	-2.17775	Down	5.05764e-30	1.82289e-28
AK344073	1649	83	17	4.92533	1.0891	-2.17708	Down	9.67058e-11	1.23618e-09
X73307	1347	68	14	4.93991	1.09799	-2.16961	Down	5.36088e-09	5.74253e-08
AK351105	1207	194	40	15.7279	3.501	-2.16749	Down	3.71786e-23	1.1853e-21
AK351951	1966	29	6	1.44342	0.322409	-2.16253	Down	0.000172916	0.00092931
AK233158	1916	38	8	1.94073	0.441097	-2.13743	Down	1.78682e-05	0.000119024
AK233978	956	431	91	44.1161	10.0559	-2.13326	Down	1.3043e-48	5.70912e-47
AK232370	1218	78	17	6.2665	1.47449	-2.08745	Down	1.01624e-09	1.16501e-08
AK234931	1555	41	9	2.58007	0.611437	-2.07713	Down	1.17799e-05	8.09079e-05
AK347656	1246	1446	318	113.561	26.9618	-2.07448	Down	1.74665e-153	1.00919e-151
AK344460	2125	100	22	4.60488	1.09371	-2.07393	Down	5.26518e-12	7.97979e-11
GQ872464	483	100	22	20.2596	4.81188	-2.07393	Down	5.26518e-12	7.97335e-11
AK345242	626	50	11	7.8158	1.85634	-2.07393	Down	1.25197e-06	1.01072e-05
D89493	457	59	13	12.6332	3.00515	-2.07171	Down	1.35012e-07	1.24156e-06
AK348553	2036	59	13	2.83564	0.674536	-2.07171	Down	1.35012e-07	1.24216e-06
AK233246	2623	2457	546	91.661	21.9904	-2.05943	Down	4.97478e-257	3.06283e-255
AK346336	1598	45	10	2.75558	0.661093	-2.05943	Down	4.84114e-06	3.58042e-05
AK347988	2961	81	18	2.67685	0.642205	-2.05943	Down	6.76858e-10	7.95372e-09
AK349795	1949	107	24	5.37217	1.30088	-2.04601	Down	1.47784e-12	2.60083e-11
AK348582	2517	44	10	1.71059	0.419717	-2.02701	Down	7.70584e-06	5.48939e-05
FJ601372	527	35	8	6.49883	1.60368	-2.01879	Down	7.34632e-05	0.000434897
AK231044	2035	35	8	1.68299	0.415303	-2.01879	Down	7.34632e-05	0.00043476
AK346441	2090	5208	1194	243.838	60.3528	-2.01443	Down	0	0
AK236115	1482	61	14	4.02772	0.997974	-2.01289	Down	1.41141e-07	1.29538e-06
AK234665	3652	104	24	2.78663	0.694256	-2.00498	Down	5.80488e-12	8.68558e-11
AK239982	1934	82	19	4.14892	1.03785	-1.99913	Down	1.11807e-09	1.27553e-08
AK349073	1851	73	17	3.85917	0.970246	-1.99187	Down	1.01275e-08	1.06421e-07
AK350340	1776	124	29	6.83213	1.72502	-1.98572	Down	7.59812e-14	1.7485e-12
AK350823	1563	47	11	2.9425	0.743486	-1.98466	Down	5.01092e-06	3.6929e-05
AK231048	2275	442	105	19.0116	4.87582	-1.96316	Down	6.56114e-45	2.77489e-43
AK346531	1173	101	24	8.4256	2.16149	-1.96276	Down	2.24562e-11	3.13053e-10
AK236025	1340	84	20	6.13412	1.57676	-1.9599	Down	1.15154e-09	1.31052e-08
M62614	284	819	195	282.191	72.5363	-1.9599	Down	1.36796e-81	7.05704e-80
U91518	578	42	10	7.11048	1.82773	-1.9599	Down	1.93071e-05	0.000127883
AK348337	2082	67	16	3.14899	0.811855	-1.9556	Down	6.02012e-08	5.81811e-07
AK239984	1675	33	8	1.92787	0.504562	-1.9339	Down	0.0001844	0.000986516
FJ205712	2934	33	8	1.1006	0.288051	-1.9339	Down	0.0001844	0.000986235
AK343520	1463	86	21	5.75217	1.5164	-1.92345	Down	1.17352e-09	1.33473e-08
EU647217	1692	49	12	2.83383	0.749239	-1.91925	Down	5.08808e-06	3.74682e-05
AK231754	2202	73	18	3.24402	0.863564	-1.90941	Down	2.5355e-08	2.5529e-07
AK235495	1088	504	125	45.3293	12.1373	-1.901	Down	6.5207e-49	2.86088e-47
AK231101	1874	445	111	23.2364	6.25738	-1.89275	Down	3.88656e-43	1.6327e-41
AK348650	3236	48	12	1.45148	0.391753	-1.88951	Down	7.95364e-06	5.63173e-05
AK235387	1548	56	14	3.53993	0.955425	-1.88951	Down	1.3451e-06	1.08033e-05
AK234048	962	36	9	3.66189	0.988341	-1.88951	Down	0.000117203	0.000660716
AF193515	2159	64	16	2.90071	0.782901	-1.88951	Down	2.2957e-07	2.05084e-06
AK238230	1815	40	10	2.15656	0.582053	-1.88951	Down	4.76122e-05	0.000293616
AY609681	1551	150	38	9.46361	2.58828	-1.8704	Down	2.5881e-15	6.54978e-14
AK232031	1666	839	213	49.2793	13.5065	-1.86732	Down	2.04362e-78	1.03998e-76
AK346445	2423	94	24	3.79622	1.0464	-1.85913	Down	4.94892e-10	5.91163e-09
AK233003	1389	86	22	6.05862	1.67325	-1.85634	Down	2.84116e-09	3.11631e-08
AY609509	731	738	189	98.7908	27.3139	-1.85474	Down	1.42359e-68	6.9434e-67
AK343755	1637	39	10	2.33127	0.645343	-1.85298	Down	7.42948e-05	0.000439266
AK344309	2399	39	10	1.59079	0.440361	-1.85298	Down	7.42948e-05	0.000439404
AK347600	1041	109	28	10.246	2.84149	-1.85034	Down	2.33942e-11	3.25164e-10
AK233179	1831	70	18	3.741	1.03854	-1.84886	Down	9.48428e-08	8.93607e-07
AK236187	1352	35	9	2.5332	0.703243	-1.84886	Down	0.000183109	0.000980446
AK237548	2019	54	14	2.61719	0.732539	-1.83704	Down	3.24312e-06	2.44772e-05
AB008156	2145	439	115	20.0269	5.66383	-1.82209	Down	1.60118e-40	6.5363e-39
AK237527	1358	529	139	38.1183	10.8132	-1.81769	Down	2.45368e-48	1.06656e-46
AK238627	1553	38	10	2.39436	0.680249	-1.81551	Down	0.000115413	0.00065121
EU714980	559	38	10	6.65195	1.88985	-1.81551	Down	0.000115413	0.000651014
L07595	2547	38	10	1.45993	0.414773	-1.81551	Down	0.000115413	0.000651405
AK344437	627	1261	333	196.8	56.1069	-1.81048	Down	3.37782e-112	1.85464e-110
AJ311681	339	49	13	14.1441	4.05119	-1.80378	Down	1.21829e-05	8.34317e-05
AK237661	1809	75	20	4.05695	1.16797	-1.7964	Down	5.98206e-08	5.78728e-07
AK349662	1558	41	11	2.5751	0.745872	-1.78763	Down	7.26672e-05	0.000430456
AK344659	2659	160	43	5.88815	1.7084	-1.78517	Down	2.47866e-15	6.28128e-14
AK349875	2132	48	13	2.20309	0.644163	-1.77403	Down	1.87546e-05	0.000124487
AK238595	1476	4654	1262	308.544	90.3259	-1.77227	Down	0	0
AK232467	1554	1041	283	65.5507	19.2387	-1.7686	Down	4.75234e-90	2.48578e-88
AK349578	1828	62	17	3.31889	0.982454	-1.75624	Down	1.27841e-06	1.03074e-05
AK235444	1351	51	14	3.69396	1.09474	-1.75458	Down	1.18336e-05	8.12474e-05
AK233558	1568	494	136	30.8289	9.16288	-1.75041	Down	4.86052e-43	2.0373e-41
AK233308	1498	381	105	24.888	7.40486	-1.74891	Down	1.58071e-33	6.02079e-32
AF038601	7333	595	164	7.93986	2.36266	-1.7487	Down	1.97804e-51	8.84371e-50
EU344905	2985	76	21	2.49142	0.743215	-1.74512	Down	8.90112e-08	8.41617e-07
AK230875	2853	285	79	9.77509	2.92526	-1.74054	Down	2.58022e-25	8.50024e-24
AK344857	255	68108	18997	26135.8	7870.17	-1.73156	Down	0	0
AK234901	2472	271	76	10.7275	3.24791	-1.72373	Down	7.65418e-24	2.46959e-22
AK344703	1777	288	81	15.8592	4.81545	-1.71958	Down	3.6619e-25	1.20215e-23
AK346245	1733	53	15	2.99264	0.914391	-1.71054	Down	1.13731e-05	7.84584e-05
EF486324	2214	920	261	40.6619	12.4538	-1.70709	Down	4.96432e-76	2.4992e-74
AK346094	1656	204	58	12.0544	3.70004	-1.70395	Down	4.77964e-18	1.34359e-16
AK349587	2111	42	12	1.94688	0.600527	-1.69686	Down	0.00010695	0.000608027
AK348161	3231	77	22	2.33201	0.719325	-1.69686	Down	1.29956e-07	1.19917e-06
AK231683	1791	15039	4306	821.676	253.991	-1.69379	Down	0	0
AK343365	1627	781	224	46.9722	14.5445	-1.69133	Down	5.43522e-64	2.6103e-62
AK232822	3246	45	13	1.35657	0.423091	-1.68092	Down	6.68056e-05	0.000399769
AK349270	2014	45	13	2.1864	0.681904	-1.68092	Down	6.68056e-05	0.000399897
AK344539	939	256	74	26.6779	8.32541	-1.68005	Down	7.33616e-22	2.277e-20
AM498376	801	234	68	28.5865	8.96842	-1.67241	Down	5.43106e-20	1.60101e-18
AK233347	1428	55	16	3.76888	1.18367	-1.67087	Down	1.08311e-05	7.5078e-05
AK352296	966	144	42	14.5869	4.59316	-1.66711	Down	8.3941e-13	1.55755e-11
AK232442	1977	109	32	5.39507	1.70995	-1.65769	Down	5.95524e-10	7.06428e-09
AK234721	1340	64	19	4.67361	1.49792	-1.64158	Down	2.6794e-06	2.05698e-05
AK238081	1636	47	14	2.8112	0.904033	-1.63674	Down	6.30606e-05	0.000378807
AK234384	2565	57	17	2.17453	0.700166	-1.63493	Down	1.02336e-05	7.11725e-05
AK237709	2787	191	57	6.70616	2.16061	-1.63405	Down	4.25424e-16	1.11729e-14
FJ175657	3570	67	20	1.83647	0.591836	-1.63367	Down	1.68327e-06	1.33594e-05
EU282348	439	227	68	50.5986	16.3638	-1.62859	Down	8.95998e-19	2.56089e-17
AK349337	2636	120	36	4.45465	1.44277	-1.62647	Down	1.4352e-10	1.80995e-09
AK344483	1877	70	21	3.64931	1.18194	-1.62647	Down	1.05786e-06	8.61803e-06
AK347326	1426	266	80	18.2532	5.92666	-1.62286	Down	1.21603e-21	3.73113e-20
AK233599	1938	471	142	23.7818	7.74059	-1.61934	Down	5.27214e-37	2.07548e-35
AK232729	1330	106	32	7.79887	2.54178	-1.61743	Down	1.99002e-09	2.23363e-08
AK346235	1758	96	29	5.34355	1.74268	-1.61649	Down	1.17681e-08	1.22904e-07
AK345897	2084	274	83	12.8656	4.20746	-1.6125	Down	4.6638e-22	1.44995e-20
AK240033	1078	66	20	5.99105	1.95998	-1.61197	Down	2.52108e-06	1.94259e-05
AK349235	1591	639	194	39.3014	12.8816	-1.60927	Down	3.49226e-49	1.53578e-47
AK233470	1819	46	14	2.47459	0.813083	-1.60571	Down	9.4833e-05	0.000546585
AK347336	1299	46	14	3.46518	1.13857	-1.60571	Down	9.4833e-05	0.000546753
AK240605	2508	151	46	5.89151	1.93762	-1.60435	Down	1.00785e-12	1.84278e-11
AK350851	1928	141	43	7.15632	2.35614	-1.60279	Down	5.87538e-12	8.78407e-11
AY610153	1798	95	29	5.17025	1.70391	-1.60138	Down	1.75311e-08	1.79302e-07
DQ243691	1090	239	73	21.456	7.07515	-1.60055	Down	3.0555e-19	8.85435e-18
AB271959	3621	379	116	10.2421	3.3843	-1.59758	Down	1.53095e-29	5.48628e-28
GQ420669	5172	49	15	0.927075	0.306388	-1.59733	Down	5.9033e-05	0.000356323
AK349886	2071	274	84	12.9464	4.28488	-1.59522	Down	9.63958e-22	2.97717e-20
AK232775	1606	127	39	7.73812	2.56542	-1.59279	Down	8.04992e-11	1.03535e-09
AK230909	2273	208	64	8.9545	2.97454	-1.58995	Down	8.65348e-17	2.32468e-15
AK344404	1849	133	41	7.0387	2.34254	-1.58724	Down	3.22268e-11	4.3662e-10
EF151500	3023	1394	430	45.1234	15.0269	-1.58633	Down	4.35596e-103	2.35724e-101
AK344114	1733	68	21	3.83962	1.28015	-1.58465	Down	2.35878e-06	1.82728e-05
EF625354	1007	1786	552	173.552	57.9094	-1.5835	Down	3.27566e-131	1.83613e-129
AF396456	474	320	99	66.0616	22.0646	-1.58208	Down	7.41922e-25	2.42714e-23
AK234173	2261	341	106	14.7581	4.95273	-1.57521	Down	3.13732e-26	1.05958e-24
AK240020	1558	119	37	7.47407	2.50884	-1.57487	Down	4.4196e-10	5.29957e-09
AK240292	1193	154	48	12.6316	4.2505	-1.57133	Down	1.31267e-12	2.32761e-11
AK240022	1250	64	20	5.01011	1.69028	-1.56758	Down	5.60122e-06	4.09578e-05
AK232160	1507	80	25	5.19463	1.75253	-1.56758	Down	3.65832e-07	3.19665e-06
AK235540	2796	64	20	2.23986	0.75567	-1.56758	Down	5.60122e-06	4.09738e-05
AK237398	1558	48	15	3.01475	1.0171	-1.56758	Down	8.82086e-05	0.000511703
AK233183	1457	306	96	20.5513	6.96067	-1.56193	Down	1.99668e-23	6.38734e-22
AK237646	2679	210	66	7.67051	2.60262	-1.55936	Down	1.65135e-16	4.4047e-15
AY817664	1080	5501	1732	498.42	169.42	-1.55676	Down	0	0
GU373689	3585	263	83	7.17867	2.44584	-1.55339	Down	3.37692e-20	1.00335e-18
AK350982	2121	253	80	11.6723	3.98464	-1.55057	Down	1.93617e-19	5.64556e-18
AK237904	1447	120	38	8.11503	2.77431	-1.54847	Down	6.08216e-10	7.18307e-09
AK346369	2147	1788	568	81.4916	27.9483	-1.54389	Down	1.139e-126	6.36552e-125
U95969	378	110	35	28.476	9.78173	-1.54158	Down	3.56858e-09	3.87346e-08
AK238699	1860	132	42	6.94446	2.38548	-1.54158	Down	9.66962e-11	1.23689e-09
AK348563	2473	47	15	1.85974	0.640776	-1.5372	Down	0.000131237	0.000726308
AK236981	1075	169	54	15.3835	5.3067	-1.5355	Down	2.69418e-13	5.57173e-12
AK351493	1785	50	16	2.741	0.946937	-1.53336	Down	8.1508e-05	0.000477255
AF102858	595	53	17	8.71638	3.01836	-1.52996	Down	5.06922e-05	0.000310976
FJ971663	2120	115	37	5.3081	1.84376	-1.52554	Down	2.0853e-09	2.32805e-08
AK233377	980	232	75	23.1654	8.0849	-1.51867	Down	1.85932e-17	5.11939e-16
AK347517	3510	306	99	8.53084	2.97966	-1.51754	Down	1.59196e-22	5.01574e-21
AK347931	1422	68	22	4.67936	1.63442	-1.51754	Down	4.79488e-06	3.549e-05
AK240387	1572	71	23	4.4196	1.54566	-1.51569	Down	2.99988e-06	2.28619e-05
AK235830	2405	92	30	3.74326	1.31779	-1.50618	Down	1.14578e-07	1.06512e-06
AK236312	3905	98	32	2.45574	0.865702	-1.50422	Down	4.52836e-08	4.43345e-07
AK347828	1065	202	66	18.5601	6.54687	-1.50332	Down	3.50272e-15	8.8169e-14
AK232946	2149	762	249	34.6973	12.2406	-1.50315	Down	5.74444e-53	2.59926e-51
AK232443	1894	159	52	8.21476	2.90043	-1.50195	Down	3.08766e-12	4.99398e-11
FM210346	5028	958	314	18.6444	6.59741	-1.49877	Down	7.25412e-66	3.49277e-64
AK231040	3502	308	101	8.60621	3.0468	-1.49808	Down	2.89458e-22	9.044e-21
AK230920	1263	195	64	15.1081	5.35323	-1.49684	Down	1.27274e-14	3.13641e-13
AK346263	2920	559	184	18.733	6.65693	-1.49265	Down	6.43362e-39	2.57592e-37
AK348081	1661	88	29	5.1843	1.84445	-1.49096	Down	2.67146e-07	2.36961e-06
AK352093	1488	94	31	6.18162	2.20089	-1.4899	Down	1.05402e-07	9.84692e-07
AY610447	616	130	43	20.651	7.37441	-1.48561	Down	4.10448e-10	4.94698e-09
AK343619	599	789649	261398	128999	46101.5	-1.48447	Down	0	0
FJ436992	1668	190	63	11.1464	3.9901	-1.48208	Down	4.2566e-14	1.00541e-12
AY466608	1926	796	265	40.4422	14.5355	-1.47628	Down	7.62322e-54	3.46607e-52
AK344961	1445	57	19	3.85998	1.38907	-1.47447	Down	4.2609e-05	0.00026415
AK348379	2030	48	16	2.31378	0.832652	-1.47447	Down	0.000177559	0.000953174
AF201723	383	108	36	27.5932	9.92986	-1.47447	Down	1.5139e-08	1.55684e-07
AK350376	1219	48	16	3.85314	1.38661	-1.47447	Down	0.000177559	0.000953447
AY609965	1611	120	40	7.28892	2.62303	-1.47447	Down	2.38356e-09	2.64062e-08
AK234718	2667	4786	1602	175.601	63.4569	-1.46845	Down	0	0
AK345720	1104	140	47	12.409	4.49747	-1.4642	Down	1.37711e-10	1.73786e-09
AK235242	2736	187	63	6.6881	2.43256	-1.45912	Down	1.29948e-13	2.85734e-12
AK237262	2224	68	23	2.99193	1.09253	-1.45341	Down	9.42966e-06	6.60956e-05
AK235556	1654	65	22	3.84552	1.40516	-1.45244	Down	1.50978e-05	0.000101761
GU565977	2717	186	63	6.69886	2.44957	-1.45139	Down	1.88029e-13	3.99412e-12
AK230525	2743	56	19	1.99774	0.731757	-1.44893	Down	6.23394e-05	0.000374955
EU868831	1185	53	18	4.37658	1.6047	-1.4475	Down	0.000100244	0.000574072
DQ005443	2199	50	17	2.22496	0.816701	-1.4459	Down	0.000161418	0.000873013
AK240393	1231	94	32	7.47218	2.74619	-1.4441	Down	2.04516e-07	1.83751e-06
AK231380	2121	132	45	6.08991	2.24136	-1.44205	Down	7.2585e-10	8.50281e-09
AK240465	1057	2581	880	238.941	87.9523	-1.44186	Down	1.16047e-164	6.83113e-163
AK237269	1406	85	29	5.91577	2.17897	-1.44092	Down	8.26516e-07	6.83413e-06
AK233496	1376	328	112	23.3256	8.59882	-1.4397	Down	2.39298e-22	7.50173e-21
AK232378	2109	70	24	3.24787	1.20219	-1.43383	Down	8.57584e-06	6.04721e-05
AK231134	2207	93	32	4.12343	1.53175	-1.42867	Down	2.96322e-07	2.61359e-06
AK345507	1584	58	20	3.58303	1.33387	-1.42556	Down	5.65422e-05	0.000342389
AK349041	627	252	87	39.3288	14.6586	-1.42384	Down	2.96248e-17	8.07394e-16
FJ715471	539	55	19	9.98508	3.72395	-1.42294	Down	9.08442e-05	0.000525855
AK236526	1301	55	19	4.13678	1.54282	-1.42294	Down	9.08442e-05	0.000525693
EU168399	7382	107	37	1.41836	0.529501	-1.42152	Down	4.21264e-08	4.13945e-07
AK239614	1931	78	27	3.95266	1.47714	-1.42002	Down	3.04816e-06	2.31828e-05
EU681268	3573	280	97	7.66836	2.86799	-1.41888	Down	6.47266e-19	1.85846e-17
AK343774	987	202	70	20.0268	7.49239	-1.41844	Down	4.77568e-14	1.11818e-12
AK232250	2150	173	60	7.87381	2.94817	-1.41724	Down	3.20922e-12	5.15066e-11
AK230941	1959	397	138	19.8305	7.4419	-1.41398	Down	4.72898e-26	1.5829e-24
AK348472	2848	69	24	2.37075	0.890247	-1.41307	Down	1.24359e-05	8.50404e-05
AK234069	2095	63	22	2.94262	1.10937	-1.40735	Down	3.18796e-05	0.000203065
AY610050	2113	1115	390	51.636	19.4986	-1.405	Down	1.64328e-69	8.0568e-68
AK231076	3260	100	35	3.00165	1.1342	-1.40408	Down	1.53391e-07	1.40096e-06
AK240426	1664	214	75	12.5846	4.76154	-1.40215	Down	1.44234e-14	3.5358e-13
AK236321	1776	616	216	33.9403	12.8484	-1.40141	Down	5.00758e-39	2.00924e-37
AK232696	2665	54	19	1.98278	0.753175	-1.39647	Down	0.000131842	0.000728799
AK345910	1922	54	19	2.74927	1.04433	-1.39647	Down	0.000131842	0.000729013
AK236946	1230	68	24	5.4098	2.06132	-1.39201	Down	1.7973e-05	0.000119595
AK349146	2301	161	57	6.84679	2.61696	-1.38753	Down	3.7412e-11	4.9966e-10
AK346327	1798	79	28	4.29947	1.64516	-1.38593	Down	3.97828e-06	2.97271e-05
AK233107	3424	265	94	7.57338	2.90024	-1.38477	Down	2.17546e-17	5.96362e-16
AB000792	183	6078	2157	3250.03	1245.2	-1.38408	Down	0	0
AY610364	590	90	32	14.9268	5.72977	-1.38136	Down	8.87554e-07	7.30666e-06
AK232290	1151	295	105	25.0798	9.63725	-1.37983	Down	4.2964e-19	1.23929e-17
AK345127	2264	132	47	5.70525	2.19311	-1.37931	Down	2.56366e-09	2.83012e-08
AK352283	1778	73	26	4.01762	1.54483	-1.37889	Down	1.0134e-05	7.05585e-05
EF140874	1946	1951	695	98.1052	37.7295	-1.37864	Down	6.7124e-117	3.69635e-115
AK233410	1607	385	138	23.4435	9.07199	-1.3697	Down	3.38124e-24	1.09471e-22
EF095723	2394	418	150	17.0856	6.61921	-1.36805	Down	4.30644e-26	1.44404e-24
AK345459	4054	195	70	4.70683	1.82412	-1.36755	Down	5.86796e-13	1.13596e-11
AK239477	2465	264	95	10.4801	4.07142	-1.36405	Down	5.69138e-17	1.53995e-15
AY489289	669	111	40	16.2358	6.31645	-1.36199	Down	6.42798e-08	6.18998e-07
AK349668	463	20796	7505	4395.18	1712.42	-1.35989	Down	0	0
AK344635	2654	133	48	4.90375	1.91064	-1.35983	Down	3.30444e-09	3.59715e-08
AK345197	1427	119	43	8.16019	3.18335	-1.35806	Down	2.3044e-08	2.32645e-07
AY610318	618	94	34	14.8839	5.81206	-1.35663	Down	7.19982e-07	6.04373e-06
AK346565	2842	58	21	1.99702	0.780611	-1.35517	Down	0.000106346	0.000605689
AK232973	1525	185	67	11.8708	4.64135	-1.3548	Down	3.27506e-12	5.23842e-11
AK345915	2395	1711	620	69.9072	27.348	-1.35401	Down	5.0804e-100	2.71794e-98
AK237895	1384	80	29	5.65629	2.21361	-1.35345	Down	5.1364e-06	3.78092e-05
AK232470	2227	630	229	27.682	10.8631	-1.34951	Down	9.4932e-38	3.76878e-36
AK236552	4002	55	20	1.34482	0.527949	-1.34894	Down	0.000170657	0.000917962
AK348334	1883	231	84	12.0044	4.71268	-1.34894	Down	8.34732e-15	2.07062e-13
AK351321	1582	88	32	5.44319	2.13689	-1.34894	Down	1.8199e-06	1.4383e-05
AK348644	1807	143	52	7.74382	3.04008	-1.34894	Down	1.07186e-09	1.22803e-08
AK231150	2536	107	39	4.12869	1.62463	-1.34557	Down	1.45404e-07	1.33255e-06
AK349376	1909	112	41	5.74103	2.26891	-1.33931	Down	8.23932e-08	7.81404e-07
AY609545	1779	485	178	26.6774	10.5702	-1.33561	Down	5.33922e-29	1.88813e-27
AK343833	2795	354	130	12.3936	4.91361	-1.33474	Down	1.43645e-21	4.40026e-20
AK239662	1299	76	28	5.72508	2.27713	-1.33008	Down	1.16881e-05	8.04249e-05
AK239524	2003	114	42	5.56931	2.21517	-1.33008	Down	7.39332e-08	7.06164e-07
AJ275968	2579	133	49	5.04635	2.00717	-1.33008	Down	6.00926e-09	6.40419e-08
AK344174	1534	236	87	15.0544	5.99147	-1.32921	Down	8.62306e-15	2.1362e-13
AK233121	1147	3537	1310	301.751	120.656	-1.32247	Down	1.68607e-197	1.00831e-195
AF437511	563	2865	1064	497.959	199.651	-1.31854	Down	1.23664e-159	7.21169e-158
AK235841	2036	207	77	9.94879	3.99533	-1.31621	Down	5.64658e-13	1.09877e-11
AK231550	2326	86	32	3.61798	1.45338	-1.31577	Down	3.6905e-06	2.76869e-05
AK235419	1294	392	146	29.6435	11.9195	-1.31439	Down	3.34076e-23	1.06688e-21
AK345879	2897	560	209	18.9155	7.62144	-1.31143	Down	2.32852e-32	8.69283e-31
AF228696	1404	75	28	5.22723	2.10683	-1.31097	Down	1.66351e-05	0.000111244
DQ474065	1323	803	301	59.3927	24.0351	-1.30514	Down	2.35268e-45	1.00406e-43
X93009	1763	192	72	10.6568	4.31439	-1.30454	Down	5.4336e-12	8.20194e-11
AK347347	1798	120	45	6.53084	2.644	-1.30454	Down	5.30666e-08	5.16046e-07
AK345977	3689	583	219	15.4646	6.27155	-1.30207	Down	2.85828e-33	1.08211e-31
AK236829	1205	133	50	10.8005	4.38351	-1.30093	Down	1.07696e-08	1.12727e-07
AK344488	1507	170	64	11.0386	4.48648	-1.2989	Down	1.02836e-10	1.31008e-09
AK346259	1321	255	96	18.8893	7.67729	-1.2989	Down	2.30632e-15	5.85244e-14
AK235294	2044	231	87	11.0588	4.49653	-1.29831	Down	4.7995e-14	1.12235e-12
AK344344	1779	138	52	7.59068	3.08792	-1.29759	Down	6.10214e-09	6.49949e-08
AK345372	1577	61	23	3.78508	1.54076	-1.29668	Down	0.000120966	0.000679887
AK348589	1083	175	66	15.812	6.43806	-1.29632	Down	5.84588e-11	7.6179e-10
AY610000	1842	506	191	26.8806	10.9543	-1.29507	Down	7.3157e-29	2.57738e-27
AK233210	2203	1068	404	47.4389	19.3734	-1.29199	Down	7.5131e-59	3.54475e-57
AK232355	2094	259	98	12.1032	4.94412	-1.29161	Down	1.84844e-15	4.72245e-14
AJ309167	4310	74	28	1.68009	0.68631	-1.29161	Down	2.35986e-05	0.000153759
AK348198	1337	111	42	8.12398	3.31862	-1.29161	Down	2.0955e-07	1.88094e-06
AK344559	1800	95	36	5.1645	2.11285	-1.28944	Down	1.65276e-06	1.3134e-05
AK230999	1747	145	55	8.12181	3.3259	-1.28806	Down	3.0893e-09	3.37665e-08
AK238010	2358	79	30	3.27839	1.34405	-1.2864	Down	1.32048e-05	8.98405e-05
AK349291	1703	129	49	7.41229	3.03963	-1.28602	Down	2.39412e-08	2.41184e-07
AK236226	1868	389	148	20.3775	8.36998	-1.28368	Down	2.87658e-22	9.00274e-21
AK240313	1783	134	51	7.35412	3.02175	-1.28317	Down	1.35455e-08	1.40142e-07
AK348627	1693	139	53	8.03406	3.30718	-1.28053	Down	7.6671e-09	8.11572e-08
AK343728	2198	118	45	5.2533	2.16284	-1.2803	Down	1.05472e-07	9.8486e-07
AK347128	1424	2708	1036	186.087	76.858	-1.27571	Down	1.42605e-143	8.09012e-142
AK350416	2242	81	31	3.53531	1.46071	-1.27516	Down	1.17418e-05	8.07053e-05
AK238803	2133	357	137	16.3778	6.7853	-1.27125	Down	2.81134e-20	8.3663e-19
EU346672	7628	112	43	1.43676	0.595521	-1.2706	Down	2.62826e-07	2.3335e-06
AK235438	2486	612	235	24.0895	9.98633	-1.27038	Down	1.33512e-33	5.09571e-32
AF268461	960	559	215	56.9794	23.6596	-1.26802	Down	9.51908e-31	3.47761e-29
AK345934	2863	520	200	17.7729	7.37986	-1.26802	Down	1.02656e-28	3.60312e-27
AF077665	3842	774	298	19.7134	8.19404	-1.26653	Down	7.26592e-42	2.99209e-40
AK343417	2437	148	57	5.9427	2.47092	-1.26607	Down	3.44786e-09	3.74892e-08
AK232763	1773	1314	507	72.5211	30.2092	-1.26341	Down	1.33944e-69	6.58429e-68
AK344439	523	88	34	16.4649	6.86778	-1.26148	Down	5.84234e-06	4.25223e-05
AK236333	2230	207	80	9.08329	3.78987	-1.26107	Down	3.08794e-12	4.99013e-11
AK232233	1067	93	36	8.52896	3.56433	-1.25874	Down	3.2769e-06	2.47222e-05
AK345928	3416	160	62	4.58331	1.9174	-1.25724	Down	9.84824e-10	1.13315e-08
AK239499	1931	178	69	9.02018	3.77491	-1.25672	Down	1.1439e-10	1.45431e-09
AK234907	1786	98	38	5.36935	2.24772	-1.25629	Down	1.83998e-06	1.45295e-05
AF339885	6900	900	350	12.7635	5.35869	-1.25208	Down	1.41522e-47	6.1092e-46
AK348658	2825	108	42	3.74096	1.57062	-1.25208	Down	5.8179e-07	4.93667e-06
AK234125	2603	95	37	3.5713	1.50164	-1.24991	Down	2.90772e-06	2.22227e-05
AK233798	432	77	30	17.4415	7.3363	-1.2494	Down	2.62284e-05	0.000169366
AK351028	1353	77	30	5.56891	2.34241	-1.2494	Down	2.62284e-05	0.000169308
AK345145	1685	177	69	10.279	4.32602	-1.24859	Down	1.59641e-10	1.99849e-09
AK348407	3593	69	27	1.87918	0.793864	-1.24314	Down	7.47016e-05	0.000441393
AK348435	2078	176	69	8.2879	3.50787	-1.24041	Down	2.22456e-10	2.75002e-09
AK238844	1728	102	40	5.77609	2.44543	-1.24	Down	1.44772e-06	1.1583e-05
AF161717	3549	140	55	3.86011	1.63718	-1.23743	Down	1.66279e-08	1.70343e-07
AK235613	1864	234	92	12.2842	5.21412	-1.23631	Down	2.8201e-13	5.80656e-12
AK237658	1471	226	89	15.034	6.3917	-1.23395	Down	7.75118e-13	1.45406e-11
AK351920	1308	297	117	22.2191	9.44969	-1.23346	Down	2.09688e-16	5.57723e-15
AK234272	1667	104	41	6.10485	2.59829	-1.23239	Down	1.28267e-06	1.03374e-05
AK232257	1452	6693	2641	451.057	192.15	-1.23108	Down	0	0
AK231002	2177	324	128	14.5634	6.21142	-1.22936	Down	1.12244e-17	3.12254e-16
EF121242	822	334	132	39.7605	16.9645	-1.22882	Down	3.65064e-18	1.03241e-16
AK231759	1531	268	106	17.1292	7.31425	-1.22768	Down	7.56308e-15	1.87857e-13
AK344305	1861	1100	436	57.8394	24.7502	-1.22461	Down	7.52774e-56	3.46461e-54
EU753190	1723	449	178	25.4999	10.9138	-1.22434	Down	9.19012e-24	2.955e-22
AK232748	1349	418	166	30.3209	12.9998	-1.22183	Down	3.65736e-22	1.13894e-20
AK351400	1271	78	31	6.00519	2.57665	-1.22071	Down	3.24914e-05	0.000206822
AK232462	2638	161	64	5.97212	2.56298	-1.22042	Down	2.09848e-09	2.34137e-08
AK343230	1481	83	33	5.48404	2.35396	-1.22015	Down	1.81423e-05	0.000120636
AK344669	1690	93	37	5.38485	2.31289	-1.21921	Down	5.68164e-06	4.14813e-05
AK348598	1813	98	39	5.28939	2.27251	-1.21881	Down	3.18568e-06	2.41115e-05
AK232613	2271	211	84	9.09165	3.90752	-1.21829	Down	7.21578e-12	1.0644e-10
AB271953	3963	609	243	15.0373	6.47771	-1.21499	Down	2.65118e-31	9.72341e-30
DQ885193	800	328	131	40.12	17.299	-1.21364	Down	1.5052e-17	4.16269e-16
AY117054	5038	725	290	14.0818	6.08106	-1.21143	Down	8.64532e-37	3.39627e-35
AB177988	1026	553	222	52.7418	22.8584	-1.20623	Down	2.87614e-28	1.00201e-26
AK232434	1190	418	168	34.3722	14.9143	-1.20455	Down	1.04608e-21	3.2255e-20
AK233119	1544	785	316	49.7508	21.6212	-1.20227	Down	3.03776e-39	1.2241e-37
AK345912	1875	72	29	3.75758	1.63394	-1.20145	Down	8.13754e-05	0.000476627
AK236606	2772	382	154	13.4849	5.86904	-1.20015	Down	7.29038e-20	2.13571e-18
AK344952	1561	161	65	10.0925	4.39896	-1.19806	Down	3.56334e-09	3.87001e-08
AK345216	2211	99	40	4.38151	1.91122	-1.19694	Down	3.9109e-06	2.92585e-05
AK349416	2834	141	57	4.86852	2.12478	-1.19617	Down	3.48822e-08	3.46021e-07
AK233351	1810	547278	221660	29587.4	12937.4	-1.19343	Down	0	0
AY610332	701	195	79	27.2204	11.9055	-1.19306	Down	9.2274e-11	1.18274e-09
AK343665	2040	153	62	7.33903	3.21071	-1.1927	Down	9.84402e-09	1.035e-07
AK240418	1751	227	92	12.6858	5.55061	-1.19249	Down	2.73658e-12	4.49191e-11
AK346219	3034	106	43	3.41875	1.49724	-1.19116	Down	1.93643e-06	1.52463e-05
AK347293	3063	303	123	9.67995	4.24226	-1.19017	Down	7.0975e-16	1.84594e-14
GQ368239	1506	344	140	22.3517	9.8207	-1.18649	Down	9.6383e-18	2.68927e-16
AK344385	1985	314	128	15.4791	6.81222	-1.18413	Down	2.80438e-16	7.39616e-15
AK235890	2934	456	186	15.2084	6.69718	-1.18324	Down	6.28498e-23	1.99021e-21
AK230872	2100	152	62	7.08275	3.11897	-1.18324	Down	1.35825e-08	1.4037e-07
AK347084	1936	76	31	3.84137	1.69159	-1.18324	Down	6.30066e-05	0.000378604
AK343739	232	764	312	322.243	142.071	-1.18153	Down	3.02094e-37	1.19175e-35
EF471308	1381	71	29	5.03086	2.21842	-1.18127	Down	0.000113202	0.000639502
AK233329	3178	676	277	20.8147	9.208	-1.17664	Down	6.11076e-33	2.29496e-31
AK235340	1428	524	215	35.9071	15.9056	-1.17474	Down	7.8076e-26	2.60411e-24
AK232433	1243	173	71	13.6192	6.0343	-1.17439	Down	1.69381e-09	1.90457e-08
AK232545	1793	224	92	12.2249	5.42059	-1.1733	Down	7.11728e-12	1.05069e-10
AK344604	1568	591	243	36.8824	16.3719	-1.17171	Down	8.045e-29	2.82901e-27
AK237958	1148	158	65	13.4677	5.98151	-1.17092	Down	9.3327e-09	9.83442e-08
AK345957	1526	520	214	33.3447	14.8149	-1.17041	Down	1.65266e-25	5.46368e-24
AB052254	2908	1445	595	48.624	21.6153	-1.16961	Down	7.82024e-68	3.78475e-66
AK230970	2484	1355	560	53.3784	23.8164	-1.1643	Down	2.8404e-63	1.35373e-61
AK233363	1358	104	43	7.49395	3.34509	-1.16368	Down	3.69466e-06	2.7707e-05
AF026000	3459	324	134	9.16583	4.09255	-1.16327	Down	2.51472e-16	6.64155e-15
AB000791	146	2221	919	1488.58	664.97	-1.16258	Down	2.65926e-102	1.43493e-100
AK346484	2479	239	99	9.43407	4.21889	-1.16102	Down	2.17014e-12	3.65479e-11
AK233328	1849	2288	948	121.087	54.164	-1.16063	Down	4.69224e-105	2.55394e-103
AK239661	2382	111	46	4.55994	2.04012	-1.16036	Down	1.82639e-06	1.44282e-05
AK347294	1011	94	39	9.09817	4.07524	-1.15869	Down	1.17417e-05	8.07345e-05
AK238249	1802	147	61	7.98252	3.57614	-1.15844	Down	4.00782e-08	3.9506e-07
AK236729	3243	318	132	9.59528	4.29998	-1.158	Down	6.02752e-16	1.56983e-14
AY610218	2106	387	161	17.9817	8.0762	-1.15478	Down	5.28314e-19	1.52158e-17
AK236672	1531	137	57	8.75635	3.93314	-1.15465	Down	1.25551e-07	1.16138e-06
AK346386	1527	72	30	4.61393	2.07549	-1.15254	Down	0.000137551	0.000756128
AK234302	1466	110	46	7.34237	3.31484	-1.1473	Down	2.51004e-06	1.93487e-05
AK348715	1225	227	95	18.1329	8.1927	-1.1462	Down	1.25354e-11	1.80653e-10
AK233222	2142	724	303	33.0748	14.9438	-1.14618	Down	8.60116e-34	3.28946e-32
AK343604	1236	81	34	6.41275	2.90603	-1.14189	Down	5.8885e-05	0.000355544
AK234585	1110	88	37	7.75778	3.52142	-1.13948	Down	2.88528e-05	0.000185103
AK239575	2272	4782	2021	205.958	93.9717	-1.13205	Down	5.27498e-209	3.185e-207
AK232536	1242	104	44	8.19387	3.74257	-1.13051	Down	6.12034e-06	4.44251e-05
AK232671	2018	78	33	3.78226	1.72756	-1.13051	Down	9.24192e-05	0.000534148
AK347139	2179	340	144	15.2686	6.98143	-1.12897	Down	2.47178e-16	6.53734e-15
AK240349	1719	151	64	8.59565	3.93318	-1.12791	Down	5.1045e-08	4.97675e-07
AY609711	1144	125	53	10.6921	4.89428	-1.12737	Down	7.38486e-07	6.18799e-06
AK236678	1296	346	147	26.1245	11.9826	-1.12446	Down	1.6886e-16	4.49767e-15
AK348133	2164	80	34	3.61751	1.65982	-1.12397	Down	8.08842e-05	0.00047449
AK343818	2289	415	177	17.7411	8.16896	-1.11887	Down	2.40458e-19	6.98966e-18
AK235276	1646	75	32	4.45871	2.05381	-1.11833	Down	0.000144979	0.000794636
AK231176	2405	384	164	15.6241	7.20391	-1.11692	Down	5.7398e-18	1.61109e-16
AK238789	2112	2908	1245	134.734	62.2751	-1.11339	Down	1.468e-124	8.17984e-123
AK233849	1257	182	78	14.1682	6.55539	-1.1119	Down	3.29992e-09	3.59431e-08
AK238849	1966	168	72	8.36187	3.86891	-1.1119	Down	1.32765e-08	1.37434e-07
AB271923	3666	168	72	4.4843	2.07481	-1.1119	Down	1.32765e-08	1.3751e-07
AK237988	970	140	60	14.1232	6.5346	-1.1119	Down	2.17076e-07	1.94756e-06
EF033624	2203	641	275	28.4722	13.1873	-1.1104	Down	1.07827e-28	3.77756e-27
AK347779	1171	128	55	10.6962	4.96187	-1.10815	Down	7.74426e-07	6.44029e-06
AK239610	1509	768	330	49.8023	23.1028	-1.10815	Down	5.98606e-34	2.30814e-32
AK233038	1544	114	49	7.22495	3.35265	-1.10769	Down	3.16666e-06	2.39966e-05
AK231141	1882	86	37	4.47153	2.07693	-1.10632	Down	5.41232e-05	0.000329334
AK351390	2560	225	97	8.60043	4.00287	-1.10337	Down	6.1215e-11	7.96049e-10
AK343687	3150	167	72	5.1878	2.41469	-1.10329	Down	1.80182e-08	1.84084e-07
AK348270	2368	371	160	15.331	7.13802	-1.10285	Down	4.33396e-17	1.17606e-15
AK346421	1780	278	120	15.2828	7.12198	-1.10156	Down	3.75838e-13	7.56429e-12
AK346464	3042	111	48	3.5706	1.66695	-1.09896	Down	4.91996e-06	3.63156e-05
EF576923	1524	97	42	6.22822	2.91141	-1.0971	Down	2.02948e-05	0.000133577
AK345949	1394	602	261	42.2582	19.7796	-1.09522	Down	1.73309e-26	5.88497e-25
AK349175	1273	304	132	23.3681	10.9543	-1.09304	Down	4.35848e-14	1.0269e-12
AK350468	2550	352	153	13.5077	6.33856	-1.09155	Down	4.77856e-16	1.25324e-14
X62338	2098	482	210	22.4812	10.5743	-1.08815	Down	2.58628e-21	7.90964e-20
AK231049	2132	117	51	5.37002	2.5271	-1.08745	Down	3.29706e-06	2.48643e-05
AK239398	2173	112	49	5.04354	2.38219	-1.08215	Down	5.84132e-06	4.25313e-05
AK236336	2019	96	42	4.65278	2.19762	-1.08215	Down	2.75808e-05	0.00017755
DQ470570	2476	3456	1512	136.584	64.512	-1.08215	Down	4.07156e-141	2.29597e-139
AK350435	2111	265	116	12.2839	5.80509	-1.08137	Down	2.82514e-12	4.62515e-11
AY609473	832	89	39	10.4675	4.952	-1.07984	Down	5.62318e-05	0.000340839
AY610440	692	301	132	42.5636	20.1515	-1.07873	Down	1.06482e-13	2.38606e-12
AK232374	1050	17776	7803	1656.62	785.076	-1.07734	Down	0	0
AK347536	4041	305	134	7.38565	3.50312	-1.07608	Down	8.19916e-14	1.8799e-12
GU373713	1518	166	73	10.7007	5.08031	-1.07472	Down	3.90388e-08	3.85218e-07
GU373682	2631	855	376	31.7997	15.0975	-1.0747	Down	7.18804e-36	2.81202e-34
AK343851	226	1954	860	846.045	402.003	-1.07353	Down	1.3463e-79	6.88849e-78
AK233101	1735	84	37	4.73759	2.2529	-1.07237	Down	0.000100255	0.000573787
FJ548763	1989	479	211	23.5656	11.2069	-1.07229	Down	9.93154e-21	3.01283e-19
AK235602	1685	102	45	5.92349	2.82132	-1.07008	Down	1.83697e-05	0.000122018
AK231113	3334	111	49	3.25788	1.55264	-1.06921	Down	7.904e-06	5.6008e-05
AK238362	1142	120	53	10.2824	4.90286	-1.06848	Down	3.41034e-06	2.57083e-05
AB053605	953	7866	3476	807.679	385.324	-1.06771	Down	0	0
AY609940	1534	3578	1583	228.24	109.017	-1.066	Down	1.49079e-142	8.43197e-141
AK233181	2136	357	158	16.3548	7.81439	-1.06551	Down	1.09224e-15	2.81345e-14
AK233254	1508	171	76	11.0961	5.32417	-1.05943	Down	3.5236e-08	3.49162e-07
AK348278	1353	128	57	9.25741	4.45058	-1.05662	Down	1.98771e-06	1.56172e-05
AK239829	1895	1601	713	82.6722	39.7484	-1.05651	Down	6.53924e-64	3.1325e-62
AK235175	2255	101	45	4.38281	2.10817	-1.05586	Down	2.48176e-05	0.000161087
EU095967	1626	83	37	4.99499	2.40392	-1.05509	Down	0.000135787	0.000747743
AK239836	2614	659	294	24.6693	11.8818	-1.05397	Down	3.36222e-27	1.16058e-25
AK233628	1715	419	187	23.9071	11.5191	-1.05342	Down	7.57948e-18	2.11797e-16
AK349863	3035	356	159	11.4781	5.53449	-1.05236	Down	2.29644e-15	5.83526e-14
AY610485	684	94	42	13.4477	6.48683	-1.05178	Down	5.04992e-05	0.000309893
X05998	1799	132	59	7.17993	3.46466	-1.05126	Down	1.51675e-06	1.21043e-05
AK350311	2511	85	38	3.31245	1.59873	-1.05097	Down	0.000118268	0.000666519
AK232871	1574	18599	8316	1156.28	558.148	-1.05077	Down	0	0
AK344146	2827	281	126	9.72653	4.70852	-1.04665	Down	2.44818e-12	4.05396e-11
M16427	1704	787	353	45.1942	21.8849	-1.0462	Down	8.41556e-32	3.11691e-30
AK237290	1659	156	70	9.20144	4.4575	-1.04563	Down	1.90607e-07	1.72326e-06
AK233110	1783	757	340	41.5453	20.145	-1.04427	Down	1.45377e-30	5.29049e-29
AK236356	1802	247	111	13.4128	6.5074	-1.04346	Down	5.72944e-11	7.48174e-10
AK240469	2717	100	45	3.60154	1.74969	-1.04151	Down	3.3436e-05	0.000212259
AY609431	1069	91	41	8.32993	4.05178	-1.03975	Down	7.81206e-05	0.000460436
AK240430	1360	237	107	17.0525	8.31159	-1.03678	Down	1.74228e-10	2.17386e-09
AK231237	1452	93	42	6.26749	3.05578	-1.03635	Down	6.80298e-05	0.000405931
AK343844	3193	219	99	6.71155	3.27548	-1.03494	Down	9.05274e-10	1.04611e-08
AK346313	1952	420	190	21.0546	10.2828	-1.0339	Down	2.1508e-17	5.90464e-16
AK233439	1450	95	43	6.41111	3.13285	-1.0331	Down	5.9241e-05	0.000357464
AK351363	1355	170	77	12.2769	6.00331	-1.03211	Down	7.41136e-08	7.07527e-07
AK237611	1632	161	73	9.65346	4.72544	-1.0306	Down	1.70116e-07	1.54844e-06
AK343781	1441	88	40	5.9758	2.93248	-1.02701	Down	0.000120711	0.000678858
AK240463	2003	88	40	4.29912	2.10969	-1.02701	Down	0.000120711	0.000678655
AK235318	2382	101	46	4.14913	2.04012	-1.02416	Down	3.91152e-05	0.00024549
AY610019	983	259	118	25.7824	12.6814	-1.02367	Down	3.99762e-11	5.32392e-10
AF324155	1561	259	118	16.2358	7.9858	-1.02367	Down	3.99762e-11	5.32015e-10
EU295560	999	103	47	10.089	4.97018	-1.02142	Down	3.40602e-05	0.00021542
AK347189	1571	401	183	24.9773	12.3059	-1.02127	Down	2.25768e-16	5.97951e-15
AK230618	2005	516	236	25.1833	12.4347	-1.01809	Down	1.55346e-20	4.67481e-19
AM233751	2141	717	328	32.7703	16.1844	-1.01778	Down	6.61032e-28	2.2902e-26
AK346617	1925	85	39	4.32082	2.14029	-1.0135	Down	0.000186285	0.000994615
AK347304	2665	4085	1877	149.993	74.4057	-1.01141	Down	3.02654e-149	1.72219e-147
AK239170	1565	239	110	14.9438	7.42536	-1.00901	Down	3.65184e-10	4.42415e-09
AK344098	1579	115	53	7.12678	3.54595	-1.00708	Down	1.48482e-05	0.000100259
AY349423	1656	2766	1275	163.444	81.3372	-1.00681	Down	6.17146e-101	3.31108e-99
AK230474	1717	104	48	5.92708	2.95332	-1.00498	Down	3.96406e-05	0.000248041
AK344410	2080	104	48	4.89269	2.43791	-1.00498	Down	3.96406e-05	0.000247958
AK234841	1848	104	48	5.50692	2.74397	-1.00498	Down	3.96406e-05	0.000248124
AK233376	2214	2734	1262	120.837	60.2173	-1.00481	Down	1.80599e-99	9.63433e-98
EF120983	2646	314	145	11.6123	5.78919	-1.00422	Down	8.0475e-13	1.4962e-11
AK345238	1405	184	85	12.815	6.39119	-1.00368	Down	4.4413e-08	4.35048e-07
EF625347	1963	18960	8779	945.139	472.459	-1.00034	Down	0	0

## Sheet: 2268AF Vs. 2270AF
Table S10-2. Differentially expressed genes between 2268 AF and 2270AF
geneID	geneLength	Expression level in 2270AF	Expression level in 2268AF	RPKM in 2270AF	RPKM in 2268AF	log2 Ratio(2268AF/2270AF)	Up-Down-Regulation(2268AF/2270AF)	P-value	FDR
M92445	1300	0	1188	0	107.405	16.7127	Up	0	0
AM490167	351	0	278	0	93.087	16.5063	Up	0	0
AK346579	948	0	710	0	88.024	16.4256	Up	0	0
AK345573	1001	0	574	0	67.3952	16.0404	Up	0	0
AK232404	1408	0	466	0	38.8986	15.2474	Up	0	0
X95108	1342	0	434	0	38.0092	15.2141	Up	0	0
AK350792	1326	0	416	0	36.8724	15.1703	Up	0	0
EF633681	912	0	268	0	34.5375	15.0759	Up	0	0
AK230835	639	0	162	0	29.7965	14.8629	Up	0	0
AK234593	1192	0	302	0	29.7771	14.8619	Up	0	0
AY610308	626	0	152	0	28.5378	14.8006	Up	0	0
AK236701	1312	0	314	0	28.1285	14.7797	Up	0	0
AF527990	1037	0	230	0	26.0676	14.67	Up	0	0
AK238490	1803	0	322	0	20.9899	14.3574	Up	0	0
AY609454	509	0	72	0	16.6252	14.0211	Up	0	0
DQ303222	1186	0	154	0	15.2611	13.8976	Up	0	0
AK347627	1095	0	136	0	14.5974	13.8334	Up	0	0
AK230586	491	0	59	0	14.1228	13.7857	Up	0	0
U62253	1244	0	144	0	13.6048	13.7318	Up	0	0
AK239602	1777	0	201	0	13.2941	13.6985	Up	0	0
AK232439	1402	0	146	0	12.2393	13.5792	Up	0	0
AK352098	956	0	98	0	12.0481	13.5565	Up	0	0
AK237985	1182	0	98	0	9.7445	13.2504	Up	0	0
AK351903	1218	0	100	0	9.64948	13.2362	Up	0	0
AK351375	1276	0	102	0	9.39508	13.1977	Up	0	0
AB527059	753	0	57	0	8.89674	13.1191	Up	0	0
AY609731	999	0	70	0	8.23538	13.0076	Up	0	0
FJ424703	548	0	37	0	7.93546	12.9541	Up	2.09344e-12	2.00288e-11
AK347810	1133	0	74	0	7.67632	12.9062	Up	0	0
DQ403065	681	0	44	0	7.59376	12.8906	Up	1.28786e-14	2.09755e-13
AK345381	1104	0	71	0	7.55858	12.8839	Up	0	0
AK352314	1702	0	104	0	7.18166	12.8101	Up	0	0
AK351392	1186	0	68	0	6.73869	12.7183	Up	0	0
D83667	789	0	44	0	6.55431	12.6782	Up	1.28786e-14	2.09585e-13
AK344821	217	0	12	0	6.49939	12.6661	Up	0.000159431	0.000608686
AK236320	1759	0	97	0	6.48122	12.6621	Up	0	0
AK234722	1853	0	100	0	6.34272	12.6309	Up	0	0
X63323	1916	0	99	0	6.07283	12.5682	Up	0	0
AY609712	930	0	47	0	5.93972	12.5362	Up	1.33227e-15	2.25587e-14
AK236728	1347	0	68	0	5.93325	12.5346	Up	0	0
AB000794	183	0	9	0	5.7802	12.4969	Up	0.00140725	0.00447298
AB000793	183	0	9	0	5.7802	12.4969	Up	0.00140725	0.00447086
AK343620	1631	0	80	0	5.76484	12.4931	Up	0	0
AK352188	2210	0	107	0	5.6904	12.4743	Up	0	0
AK350703	1828	0	88	0	5.65793	12.4661	Up	0	0
AY193782	1336	0	64	0	5.63021	12.459	Up	0	0
AK239745	1294	0	61	0	5.54047	12.4358	Up	0	0
AF156029	326	0	15	0	5.40785	12.4008	Up	1.80623e-05	8.19539e-05
AK240286	937	0	42	0	5.26818	12.3631	Up	5.52892e-14	8.32322e-13
EU427542	1627	0	72	0	5.20111	12.3446	Up	0	0
FJ883488	1419	0	62	0	5.13524	12.3262	Up	0	0
AK240317	1422	0	61	0	5.04175	12.2997	Up	0	0
AK240612	1139	0	48	0	4.953	12.2741	Up	6.66134e-16	1.14044e-14
AK346575	1120	0	47	0	4.93209	12.268	Up	1.33227e-15	2.25397e-14
AK233387	1962	0	77	0	4.61257	12.1714	Up	0	0
AK343295	1473	0	56	0	4.46824	12.1255	Up	0	0
AK236175	1293	0	42	0	3.8177	11.8985	Up	5.52892e-14	8.32947e-13
AJ249974	908	0	29	0	3.75373	11.8741	Up	6.96706e-10	5.04371e-09
AK343649	255	0	8	0	3.68724	11.8483	Up	0.00290828	0.0086885
L26053	581	0	18	0	3.64123	11.8302	Up	2.04634e-06	1.05452e-05
AK230656	2224	0	68	0	3.59356	11.8112	Up	0	0
AK234884	1288	0	38	0	3.46752	11.7597	Up	1.01275e-12	1.03501e-11
AK350695	1531	0	45	0	3.45453	11.7543	Up	6.21724e-15	1.0234e-13
AK347715	1574	0	45	0	3.36015	11.7143	Up	6.21724e-15	1.02424e-13
DQ992518	1716	0	49	0	3.35606	11.7126	Up	2.22044e-16	3.85401e-15
AK236925	1165	0	32	0	3.22831	11.6566	Up	7.89316e-11	6.16772e-10
AK352468	1307	0	35	0	3.14734	11.6199	Up	8.94218e-12	7.57069e-11
AK346408	898	0	24	0	3.14113	11.6171	Up	2.62652e-08	1.64934e-07
AK346390	1510	0	40	0	3.1134	11.6043	Up	2.36922e-13	2.99049e-12
AK238650	1519	0	40	0	3.09495	11.5957	Up	2.36922e-13	2.98861e-12
DQ450677	228	0	6	0	3.09291	11.5948	Up	0.0124213	0.0313176
EU282353	614	0	16	0	3.06269	11.5806	Up	8.73994e-06	4.13659e-05
AK351372	1423	0	36	0	2.97337	11.5379	Up	4.32676e-12	3.86349e-11
AK344067	286	0	7	0	2.87662	11.4902	Up	0.00601038	0.016532
D89496	414	0	10	0	2.8389	11.4711	Up	0.000680932	0.00230521
AK351447	1417	0	34	0	2.82007	11.4615	Up	1.84806e-11	1.52351e-10
L12581	2713	0	65	0	2.81588	11.4594	Up	0	0
AK235501	1046	0	25	0	2.80905	11.4559	Up	1.27091e-08	8.19338e-08
AK239921	566	4	10110	0.778708	2099.36	11.3966	Up	5.20414e-05	0.000218868
AK351333	1247	0	28	0	2.63902	11.3658	Up	1.43985e-09	1.01421e-08
AK235423	1303	0	29	0	2.6158	11.353	Up	6.96706e-10	5.04008e-09
AK345727	234	0	5	0	2.51134	11.2942	Up	0.0256704	0.0591388
AK344902	637	0	13	0	2.39858	11.228	Up	7.71448e-05	0.000315331
FJ428538	932	0	19	0	2.39601	11.2264	Up	9.9017e-07	5.2955e-06
AK343563	255	0	5	0	2.30452	11.1703	Up	0.0256704	0.0589562
AY863054	1129	0	22	0	2.29023	11.1613	Up	1.12179e-07	6.6611e-07
AK238203	1578	0	30	0	2.23442	11.1257	Up	3.3712e-10	2.49265e-09
U07786	706	0	13	0	2.16416	11.0796	Up	7.71448e-05	0.000315267
AK347849	1416	0	26	0	2.15805	11.0755	Up	6.14962e-09	4.06105e-08
AJ440724	1094	0	20	0	2.14864	11.0692	Up	4.7912e-07	2.65939e-06
AK350147	1238	0	22	0	2.08859	11.0283	Up	1.12179e-07	6.66307e-07
FJ907457	228	0	4	0	2.06194	11.0098	Up	0.0530518	0.109574
AK239827	920	0	16	0	2.04401	10.9972	Up	8.73994e-06	4.13561e-05
AK351196	1480	0	25	0	1.98532	10.9552	Up	1.27091e-08	8.19601e-08
GQ415087	540	0	9	0	1.95884	10.9358	Up	0.00140725	0.00447653
DQ174246	302	0	5	0	1.94587	10.9262	Up	0.0256704	0.0592067
FJ424705	436	0	7	0	1.88696	10.8818	Up	0.00601038	0.0165162
DQ665368	378	0	6	0	1.86557	10.8654	Up	0.0124213	0.031357
AK344772	255	0	4	0	1.84362	10.8483	Up	0.0530518	0.109856
AK345336	255	0	4	0	1.84362	10.8483	Up	0.0530518	0.109304
AK237436	1476	0	23	0	1.83144	10.8388	Up	5.42808e-08	3.32845e-07
AK349374	1292	0	20	0	1.81936	10.8292	Up	4.7912e-07	2.66086e-06
AJ635235	456	0	7	0	1.8042	10.8171	Up	0.00601038	0.0164914
AK236725	1639	0	25	0	1.79272	10.8079	Up	1.27091e-08	8.19864e-08
AK239046	1853	0	28	0	1.77596	10.7944	Up	1.43985e-09	1.01385e-08
AJ301369	266	0	4	0	1.76738	10.7874	Up	0.0530518	0.108768
AK349407	1160	0	17	0	1.72243	10.7502	Up	4.22904e-06	2.08873e-05
AB035380	824	0	12	0	1.71161	10.7411	Up	0.000159431	0.000608918
AK352334	1106	0	16	0	1.70026	10.7315	Up	8.73994e-06	4.13756e-05
AY609619	695	0	10	0	1.69109	10.7237	Up	0.000680932	0.00231535
AK347710	1489	0	21	0	1.65758	10.6949	Up	2.31834e-07	1.32906e-06
DQ456976	727	0	10	0	1.61665	10.6588	Up	0.000680932	0.00231457
AK351977	2202	0	30	0	1.60124	10.645	Up	3.3712e-10	2.49357e-09
AK239099	1323	0	18	0	1.59906	10.643	Up	2.04634e-06	1.05533e-05
AK345599	1411	0	19	0	1.58262	10.6281	Up	9.9017e-07	5.29409e-06
AK343729	599	0	8	0	1.56969	10.6163	Up	0.00290828	0.00868075
DQ915499	600	0	8	0	1.56708	10.6139	Up	0.00290828	0.00866144
AK346745	2178	0	29	0	1.56492	10.6119	Up	6.96706e-10	5.04189e-09
AF031666	301	0	4	0	1.56187	10.6091	Up	0.0530518	0.109766
AY459532	1058	0	14	0	1.55523	10.6029	Up	3.73284e-05	0.000160934
AK235856	833	0	11	0	1.55203	10.5999	Up	0.000329486	0.00119263
AY610482	536	0	7	0	1.53492	10.5839	Up	0.00601038	0.0164869
AF069643	231	0	3	0	1.52637	10.5759	Up	0.109639	0.196992
AK237350	1085	0	14	0	1.51652	10.5666	Up	3.73284e-05	0.00016083
AY609408	1557	0	20	0	1.50971	10.5601	Up	4.7912e-07	2.6616e-06
AK344800	314	0	4	0	1.49721	10.5481	Up	0.0530518	0.109902
Y00165	1335	0	17	0	1.49665	10.5475	Up	4.22904e-06	2.08924e-05
AK237249	1190	0	15	0	1.48148	10.5328	Up	1.80623e-05	8.19909e-05
AB280710	635	0	8	0	1.4807	10.5321	Up	0.00290828	0.00865887
AK240395	1112	0	14	0	1.4797	10.5311	Up	3.73284e-05	0.000160761
FJ952938	1117	0	14	0	1.47308	10.5246	Up	3.73284e-05	0.000160899
X68603	2176	0	27	0	1.45833	10.5101	Up	2.97566e-09	2.02704e-08
AK239916	2192	0	27	0	1.44769	10.4995	Up	2.97566e-09	2.02773e-08
AB330299	408	0	5	0	1.44033	10.4922	Up	0.0256704	0.0591456
AK237134	1643	0	20	0	1.43068	10.4825	Up	4.7912e-07	2.66234e-06
AY610480	581	0	7	0	1.41603	10.4676	Up	0.00601038	0.0165366
AK233681	843	0	10	0	1.3942	10.4452	Up	0.000680932	0.00230988
AJ318103	423	0	5	0	1.38925	10.4401	Up	0.0256704	0.0589832
AY609864	677	0	8	0	1.38884	10.4397	Up	0.00290828	0.00869367
AK232950	848	0	10	0	1.38597	10.4367	Up	0.000680932	0.00230949
AK348692	255	0	3	0	1.38271	10.4333	Up	0.109639	0.197735
AY610010	863	0	10	0	1.36188	10.4114	Up	0.000680932	0.00231105
AK345804	1456	2	2553	0.151356	206.082	10.4111	Up	0.000122305	0.000480369
AK231062	704	0	8	0	1.33558	10.3832	Up	0.00290828	0.008632
AK231280	1414	0	16	0	1.32991	10.3771	Up	8.73994e-06	4.13269e-05
AK239654	1150	0	13	0	1.32861	10.3757	Up	7.71448e-05	0.00031546
AK234138	1062	0	12	0	1.32803	10.3751	Up	0.000159431	0.000609149
U20587	1338	0	15	0	1.31761	10.3637	Up	1.80623e-05	8.20095e-05
AK239132	1351	0	15	0	1.30493	10.3498	Up	1.80623e-05	8.2028e-05
AY514036	182	0	2	0	1.29155	10.3349	Up	0.226586	0.351728
FJ882402	925	0	10	0	1.2706	10.3113	Up	0.000680932	0.00231066
EF090909	186	0	2	0	1.26377	10.3035	Up	0.226586	0.348015
AK345031	1678	0	18	0	1.26076	10.3001	Up	2.04634e-06	1.05506e-05
DQ866834	1881	0	20	0	1.24966	10.2873	Up	4.7912e-07	2.65866e-06
AK231523	941	0	10	0	1.249	10.2866	Up	0.000680932	0.00230793
AK346009	1320	0	14	0	1.24654	10.2837	Up	3.73284e-05	0.000160865
AK344780	284	0	3	0	1.24152	10.2779	Up	0.109639	0.197664
U57333	568	0	6	0	1.24152	10.2779	Up	0.0124213	0.0315354
AK345982	1148	0	12	0	1.22854	10.2627	Up	0.000159431	0.00060857
AK348533	1914	0	20	0	1.22812	10.2622	Up	4.7912e-07	2.66013e-06
AY691686	482	0	5	0	1.2192	10.2517	Up	0.0256704	0.0591931
AK238299	1159	0	12	0	1.21688	10.249	Up	0.000159431	0.000609613
AK345935	2042	0	21	0	1.20869	10.2392	Up	2.31834e-07	1.32868e-06
AK231712	1168	0	12	0	1.20751	10.2378	Up	0.000159431	0.000608802
DQ274056	292	0	3	0	1.20751	10.2378	Up	0.109639	0.197097
L29136	99	0	1	0	1.18718	10.2133	Up	0.468272	0.59036
AK240082	1794	0	18	0	1.17924	10.2036	Up	2.04634e-06	1.05479e-05
AB369103	501	0	5	0	1.17296	10.1959	Up	0.0256704	0.059166
AK351193	1617	0	16	0	1.16295	10.1836	Up	8.73994e-06	4.13367e-05
AK232407	1014	0	10	0	1.15908	10.1788	Up	0.000680932	0.00231261
AK349857	611	0	6	0	1.15415	10.1726	Up	0.0124213	0.0314638
U53421	815	0	8	0	1.15368	10.172	Up	0.00290828	0.00866401
AK236382	1536	0	15	0	1.14776	10.1646	Up	1.80623e-05	8.19169e-05
AK239565	513	0	5	0	1.14552	10.1618	Up	0.0256704	0.0590846
AY609602	1233	0	12	0	1.14385	10.1597	Up	0.000159431	0.000609034
AK344535	1135	0	11	0	1.13906	10.1536	Up	0.000329486	0.0011935
AK237315	1446	0	14	0	1.13792	10.1522	Up	3.73284e-05	0.000160796
AK350836	1655	0	16	0	1.13625	10.1501	Up	8.73994e-06	4.13464e-05
AK344739	208	0	2	0	1.1301	10.1422	Up	0.226586	0.343678
AK347261	734	0	7	0	1.12086	10.1304	Up	0.00601038	0.0165253
AJ291440	633	0	6	0	1.11403	10.1216	Up	0.0124213	0.0315195
AY610419	635	0	6	0	1.11053	10.117	Up	0.0124213	0.0314836
AK346779	1065	0	10	0	1.10357	10.108	Up	0.000680932	0.00230871
AM268434	216	0	2	0	1.08825	10.0878	Up	0.226586	0.34164
AK234954	1305	0	12	0	1.08074	10.0778	Up	0.000159431	0.000609729
AK346273	876	0	8	0	1.07334	10.0679	Up	0.00290828	0.00869238
AK345688	1315	0	12	0	1.07252	10.0668	Up	0.000159431	0.000608224
AY705920	658	0	6	0	1.07171	10.0657	Up	0.0124213	0.0314321
AK232086	1663	0	15	0	1.06011	10.05	Up	1.80623e-05	8.19354e-05
AY609695	1665	0	15	0	1.05883	10.0483	Up	1.80623e-05	8.20466e-05
GU396090	111	0	1	0	1.05883	10.0483	Up	0.468272	0.590137
AK230613	2017	0	18	0	1.04886	10.0346	Up	2.04634e-06	1.05371e-05
AK348017	1351	0	12	0	1.04394	10.0278	Up	0.000159431	0.000609265
AK349366	1239	0	11	0	1.04345	10.0271	Up	0.000329486	0.00119328
S80147	113	0	1	0	1.04009	10.0225	Up	0.468272	0.590842
AK346082	678	0	6	0	1.04009	10.0225	Up	0.0124213	0.0312744
AK231173	455	0	4	0	1.03324	10.013	Up	0.0530518	0.109461
AK343449	1158	0	10	0	1.01495	9.98719	Up	0.000680932	0.00230482
AK346519	467	0	4	0	1.00669	9.9754	Up	0.0530518	0.108458
AK349949	585	0	5	0	1.00454	9.97231	Up	0.0256704	0.0592135
DQ490129	944	0	8	0	0.996023	9.96003	Up	0.00290828	0.00864477
EF363130	1534	0	13	0	0.996023	9.96003	Up	7.71448e-05	0.000315395
AK349288	827	0	7	0	0.994818	9.95829	Up	0.00601038	0.016523
AK233872	949	0	8	0	0.990775	9.95241	Up	0.00290828	0.00865759
AY519264	1189	0	10	0	0.988483	9.94907	Up	0.000680932	0.00231183
AK233886	1546	0	13	0	0.988291	9.94879	Up	7.71448e-05	0.000315524
X70142	477	0	4	0	0.985582	9.94483	Up	0.0530518	0.109822
AK240138	955	0	8	0	0.98455	9.94332	Up	0.00290828	0.00865374
AK351236	1198	0	10	0	0.981057	9.93819	Up	0.000680932	0.00231144
AK347456	1451	0	12	0	0.971997	9.92481	Up	0.000159431	0.000608339
FJ481168	969	0	8	0	0.970325	9.92232	Up	0.00290828	0.00867559
AK346156	973	0	8	0	0.966336	9.91638	Up	0.00290828	0.00869108
AK234005	974	0	8	0	0.965344	9.9149	Up	0.00290828	0.00865117
L47284	609	0	5	0	0.964948	9.91431	Up	0.0256704	0.0589967
AY894135	610	0	5	0	0.963366	9.91194	Up	0.0256704	0.0589899
AB035704	492	0	4	0	0.955534	9.90016	Up	0.0530518	0.110288
L36580	248	0	2	0	0.947828	9.88848	Up	0.226586	0.346426
FJ263393	500	0	4	0	0.940245	9.87689	Up	0.0530518	0.109596
EF067318	503	0	4	0	0.934637	9.86826	Up	0.0530518	0.109777
AK345791	1260	0	10	0	0.932783	9.8654	Up	0.000680932	0.00231379
AY028942	506	0	4	0	0.929096	9.85968	Up	0.0530518	0.108238
DQ988117	763	0	6	0	0.924225	9.8521	Up	0.0124213	0.0315793
AK344816	255	0	2	0	0.921809	9.84832	Up	0.226586	0.346848
AK344749	255	0	2	0	0.921809	9.84832	Up	0.226586	0.344694
AB521204	1022	0	8	0	0.920005	9.8455	Up	0.00290828	0.00868591
AK238562	1278	0	10	0	0.919645	9.84493	Up	0.000680932	0.00231339
AK232288	1279	0	10	0	0.918926	9.84381	Up	0.000680932	0.00231692
AK239864	909	0	7	0	0.905077	9.8219	Up	0.00601038	0.0165275
AK236007	1303	0	10	0	0.902	9.81698	Up	0.000680932	0.002313
AK343671	2359	0	18	0	0.8968	9.80864	Up	2.04634e-06	1.05425e-05
AK236201	2368	0	18	0	0.893392	9.80315	Up	2.04634e-06	1.05398e-05
AK237588	528	0	4	0	0.890384	9.79828	Up	0.0530518	0.108702
AK350087	1057	0	8	0	0.889541	9.79692	Up	0.00290828	0.00866529
AK348914	1325	0	10	0	0.887024	9.79283	Up	0.000680932	0.00230598
AK347524	1467	0	11	0	0.88128	9.78346	Up	0.000329486	0.00119306
AK343881	1202	0	9	0	0.880013	9.78138	Up	0.00140725	0.00447369
AF254785	1070	0	8	0	0.878734	9.77928	Up	0.00290828	0.0086563
AY610057	1082	0	8	0	0.868988	9.76319	Up	0.00290828	0.00867301
AK240182	1105	0	8	0	0.850901	9.73285	Up	0.00290828	0.00865246
AB280711	557	0	4	0	0.844026	9.72114	Up	0.0530518	0.109664
AK344787	559	0	4	0	0.841007	9.71597	Up	0.0530518	0.10989
AK233902	851	0	6	0	0.828653	9.69462	Up	0.0124213	0.0315434
AF540878	1705	0	12	0	0.827195	9.69208	Up	0.000159431	0.000609497
AK348263	715	0	5	0	0.821893	9.68281	Up	0.0256704	0.0590575
AY609390	1430	0	10	0	0.821893	9.68281	Up	0.000680932	0.00230754
AK352167	1007	0	7	0	0.816996	9.67418	Up	0.00601038	0.0165072
AK232373	1296	0	9	0	0.816185	9.67275	Up	0.00140725	0.00447795
GU086214	144	0	1	0	0.816185	9.67275	Up	0.468272	0.590508
AK239453	1451	0	10	0	0.809998	9.66177	Up	0.000680932	0.00230559
Z81293	291	0	2	0	0.807771	9.6578	Up	0.226586	0.352818
AK232739	1459	0	10	0	0.805556	9.65384	Up	0.000680932	0.00231027
AB079522	1028	0	7	0	0.800306	9.64441	Up	0.00601038	0.0165207
Z48177	294	0	2	0	0.799528	9.64301	Up	0.226586	0.344016
AK348703	1773	0	12	0	0.79547	9.63566	Up	0.000159431	0.000609846
AK347105	887	0	6	0	0.795021	9.63485	Up	0.0124213	0.0315593
AJ536289	296	0	2	0	0.794126	9.63322	Up	0.226586	0.355132
AK347071	889	0	6	0	0.793233	9.6316	Up	0.0124213	0.0314083
AF464039	1189	0	8	0	0.790787	9.62714	Up	0.00290828	0.00863072
AK351306	1495	0	10	0	0.786158	9.61868	Up	0.000680932	0.00231496
AK233362	1495	0	10	0	0.786158	9.61868	Up	0.000680932	0.00231418
AK233096	1947	0	13	0	0.784745	9.61608	Up	7.71448e-05	0.000315588
AK350613	1205	0	8	0	0.780287	9.60786	Up	0.00290828	0.00866915
AM048631	4528	0	30	0	0.778693	9.60491	Up	3.3712e-10	2.49449e-09
AK347729	1212	0	8	0	0.77578	9.5995	Up	0.00290828	0.00866658
AK236777	914	0	6	0	0.771536	9.59159	Up	0.0124213	0.0315155
AK345492	1526	0	10	0	0.770188	9.58907	Up	0.000680932	0.00230676
GU373688	930	0	6	0	0.758262	9.56655	Up	0.0124213	0.0313728
AK350706	1241	0	8	0	0.757651	9.56539	Up	0.00290828	0.00863327
AF143230	622	0	4	0	0.755824	9.56191	Up	0.0530518	0.108514
AK234117	1251	0	8	0	0.751595	9.55381	Up	0.00290828	0.00864093
AY610439	627	0	4	0	0.749797	9.55036	Up	0.0530518	0.10997
AK236908	1568	0	10	0	0.749558	9.5499	Up	0.000680932	0.00231653
Z83746	472	0	3	0	0.747017	9.545	Up	0.109639	0.196974
AK240255	947	0	6	0	0.74465	9.54042	Up	0.0124213	0.0312784
AK345397	1287	0	8	0	0.730571	9.51288	Up	0.00290828	0.00863838
AK237419	644	0	4	0	0.730004	9.51176	Up	0.0530518	0.108991
GU138028	2422	0	15	0	0.727894	9.50759	Up	1.80623e-05	8.19724e-05
M29506	1461	0	9	0	0.724008	9.49986	Up	0.00140725	0.0044744
DQ351713	974	0	6	0	0.724008	9.49986	Up	0.0124213	0.03144
AK343743	488	0	3	0	0.722525	9.4969	Up	0.109639	0.197486
AY514037	163	0	1	0	0.721047	9.49395	Up	0.468272	0.587997
FJ907456	327	0	2	0	0.718842	9.48953	Up	0.226586	0.355021
AK343956	1639	0	10	0	0.717088	9.48601	Up	0.000680932	0.00231575
AJ536286	329	0	2	0	0.714472	9.48073	Up	0.226586	0.354772
AK351280	1341	2	1327	0.164336	116.304	9.46703	Up	0.000122305	0.000480463
AK237456	1828	0	11	0	0.707241	9.46606	Up	0.000329486	0.00119285
AY566232	1668	0	10	0	0.70462	9.4607	Up	0.000680932	0.00230832
AK352340	1005	0	6	0	0.701676	9.45466	Up	0.0124213	0.0314916
AK231373	1174	0	7	0	0.700779	9.45282	Up	0.00601038	0.0165049
AK350471	1351	0	8	0	0.695962	9.44287	Up	0.00290828	0.00864861
AK239310	2027	0	12	0	0.695791	9.44251	Up	0.000159431	0.000609381
AK234006	1014	0	6	0	0.695448	9.4418	Up	0.0124213	0.0312627
AK240408	1017	0	6	0	0.693396	9.43754	Up	0.0124213	0.0314598
AB105379	509	0	3	0	0.692715	9.43612	Up	0.109639	0.196939
AK240497	1020	0	6	0	0.691357	9.43329	Up	0.0124213	0.0313098
AK237494	1194	0	7	0	0.689041	9.42845	Up	0.00601038	0.0165139
DQ400919	171	0	1	0	0.687314	9.42483	Up	0.468272	0.589619
AK233341	1369	0	8	0	0.686812	9.42377	Up	0.00290828	0.00868979
AY579430	343	0	2	0	0.68531	9.42061	Up	0.226586	0.352764
AM177112	345	0	2	0	0.681337	9.41223	Up	0.226586	0.344929
AK348724	1209	0	7	0	0.680492	9.41043	Up	0.00601038	0.0165094
AF374414	1386	0	8	0	0.678388	9.40597	Up	0.00290828	0.00864733
DQ306707	1045	0	6	0	0.674817	9.39835	Up	0.0124213	0.0314519
AK344171	1443	2	1264	0.15272	102.951	9.39686	Up	0.000122305	0.000480934
EU556496	1395	0	8	0	0.674011	9.39663	Up	0.00290828	0.00867817
AK344431	2100	0	12	0	0.671604	9.39147	Up	0.000159431	0.000609962
AJ583408	701	0	4	0	0.670646	9.38941	Up	0.0530518	0.109484
AK349095	1408	0	8	0	0.667788	9.38325	Up	0.00290828	0.0086371
AK350057	1059	0	6	0	0.665896	9.37915	Up	0.0124213	0.0315673
AK345099	1060	0	6	0	0.665268	9.37779	Up	0.0124213	0.0315873
AK344053	354	0	2	0	0.664015	9.37507	Up	0.226586	0.351809
AK343387	1417	0	8	0	0.663546	9.37405	Up	0.00290828	0.00864221
AY803102	709	0	4	0	0.663078	9.37304	Up	0.0530518	0.109416
AK346657	1088	0	6	0	0.648147	9.34018	Up	0.0124213	0.0314123
AK352465	910	0	5	0	0.645773	9.33488	Up	0.0256704	0.0591117
AY542893	914	0	5	0	0.642947	9.32856	Up	0.0256704	0.0590643
EF195267	1464	0	8	0	0.642244	9.32698	Up	0.00290828	0.00866015
AY610251	550	0	3	0	0.641076	9.32435	Up	0.109639	0.197044
AK344184	367	0	2	0	0.640494	9.32304	Up	0.226586	0.348522
AK239945	1471	0	8	0	0.639188	9.3201	Up	0.00290828	0.0086743
EU707807	3126	0	17	0	0.639162	9.32004	Up	4.22904e-06	2.08821e-05
AY028311	1109	0	6	0	0.635874	9.3126	Up	0.0124213	0.0313925
AK350674	1130	0	6	0	0.624057	9.28553	Up	0.0124213	0.0313767
AK345877	1135	0	6	0	0.621307	9.27916	Up	0.0124213	0.0313216
AK232908	1714	0	9	0	0.617139	9.26945	Up	0.00140725	0.00447015
DQ991099	191	0	1	0	0.615344	9.26525	Up	0.468272	0.592928
AK236389	1926	0	10	0	0.610232	9.25321	Up	0.000680932	0.00230715
AK232459	1543	0	8	0	0.609362	9.25116	Up	0.00290828	0.00868462
AK233970	1158	0	6	0	0.608967	9.25022	Up	0.0124213	0.0314956
AK350892	1547	0	8	0	0.607786	9.24742	Up	0.00290828	0.00867044
AK344511	1744	0	9	0	0.606523	9.24442	Up	0.00140725	0.00447582
DQ917644	582	0	3	0	0.605828	9.24276	Up	0.109639	0.197327
AY518156	390	0	2	0	0.602721	9.23535	Up	0.226586	0.351565
AK345916	1171	0	6	0	0.602207	9.23411	Up	0.0124213	0.0313846
AY690934	393	0	2	0	0.59812	9.22429	Up	0.226586	0.355215
EU432085	1180	0	6	0	0.597614	9.22307	Up	0.0124213	0.0313965
AK237965	1186	0	6	0	0.59459	9.21575	Up	0.0124213	0.0314044
AY518157	396	0	2	0	0.593589	9.21332	Up	0.226586	0.343808
AF178939	200	0	1	0	0.587653	9.19882	Up	0.468272	0.594502
AK350229	1402	0	7	0	0.586815	9.19676	Up	0.00601038	0.0165388
AY135578	1203	0	6	0	0.586188	9.19522	Up	0.0124213	0.0315913
AY609467	809	0	4	0	0.581116	9.18268	Up	0.0530518	0.108969
AK349671	1619	0	8	0	0.580757	9.18179	Up	0.00290828	0.00867946
AB004800	497	4	2175	0.886818	514.344	9.17988	Up	5.20414e-05	0.000218777
AF464058	1219	0	6	0	0.578494	9.17616	Up	0.0124213	0.0315035
AK344070	204	0	1	0	0.576131	9.17025	Up	0.468272	0.593227
AK234234	1227	0	6	0	0.574722	9.16672	Up	0.0124213	0.0315394
AK348224	1842	0	9	0	0.574254	9.16555	Up	0.00140725	0.00447228
L28765	411	0	2	0	0.571925	9.15968	Up	0.226586	0.353531
AY609896	1234	0	6	0	0.571462	9.15851	Up	0.0124213	0.0314717
Z48175	413	0	2	0	0.569156	9.15268	Up	0.226586	0.356076
AB079524	828	0	4	0	0.567781	9.14919	Up	0.0530518	0.108293
AY609556	1244	0	6	0	0.566868	9.14687	Up	0.0124213	0.0314242
DQ859017	1666	0	8	0	0.564373	9.1405	Up	0.00290828	0.00864605
AK233548	2083	0	10	0	0.564237	9.14016	Up	0.000680932	0.0023091
AJ560658	418	0	2	0	0.562348	9.13532	Up	0.226586	0.352299
AB087983	418	0	2	0	0.562348	9.13532	Up	0.226586	0.346875
AK349508	2102	0	10	0	0.559137	9.12706	Up	0.000680932	0.00231614
AK349585	3574	0	17	0	0.559043	9.12682	Up	4.22904e-06	2.0877e-05
EU682384	842	0	4	0	0.55834	9.125	Up	0.0530518	0.109518
AK236836	1267	0	6	0	0.556578	9.12044	Up	0.0124213	0.0314004
AK347590	1269	0	6	0	0.555701	9.11816	Up	0.0124213	0.0314876
AK239596	2124	0	10	0	0.553346	9.11204	Up	0.000680932	0.00230637
AK346898	853	0	4	0	0.55114	9.10628	Up	0.0530518	0.109315
AK347734	1709	0	8	0	0.550173	9.10374	Up	0.00290828	0.0086872
AK343318	1284	0	6	0	0.549209	9.10121	Up	0.0124213	0.0314559
AK351004	1712	0	8	0	0.549209	9.10121	Up	0.00290828	0.00866272
AY159788	2145	0	10	0	0.547928	9.09784	Up	0.000680932	0.00231222
AK237394	1717	0	8	0	0.547609	9.097	Up	0.00290828	0.00863966
AK238001	1291	0	6	0	0.546231	9.09337	Up	0.0124213	0.0315474
AY347315	433	0	2	0	0.542867	9.08445	Up	0.226586	0.342979
AY669812	1518	0	7	0	0.541973	9.08208	Up	0.00601038	0.0164981
AK232104	1046	4	2032	0.421366	228.32	9.08177	Up	5.20414e-05	0.000218914
AK239978	1086	0	5	0	0.541117	9.0798	Up	0.0256704	0.0590102
AY864620	1744	0	8	0	0.539131	9.07449	Up	0.00290828	0.00868204
AK349950	1091	0	5	0	0.538637	9.07317	Up	0.0256704	0.0591524
AK232308	1310	0	6	0	0.538308	9.07229	Up	0.0124213	0.0313373
FJ436382	875	0	4	0	0.537283	9.06954	Up	0.0530518	0.10848
U34226	1975	0	9	0	0.535583	9.06497	Up	0.00140725	0.00447157
AK233720	878	0	4	0	0.535447	9.0646	Up	0.0530518	0.110152
AY312067	439	0	2	0	0.535447	9.0646	Up	0.226586	0.345112
AF008589	1319	0	6	0	0.534635	9.06241	Up	0.0124213	0.0314757
AY610367	440	0	2	0	0.53423	9.06132	Up	0.226586	0.345164
AK344984	1543	0	7	0	0.533192	9.05851	Up	0.00601038	0.0165027
AK233983	1324	0	6	0	0.532616	9.05695	Up	0.0124213	0.0312705
AK234024	442	0	2	0	0.531813	9.05478	Up	0.226586	0.353999
AK345770	1326	0	6	0	0.531813	9.05478	Up	0.0124213	0.0313452
AK345489	1327	0	6	0	0.531412	9.05369	Up	0.0124213	0.0315234
AK233110	1783	0	8	0	0.527339	9.04259	Up	0.00290828	0.00864989
AK348979	1338	0	6	0	0.527043	9.04178	Up	0.0124213	0.0314162
AY594645	1340	0	6	0	0.526257	9.03962	Up	0.0124213	0.0314797
AK233409	1341	0	6	0	0.525864	9.03855	Up	0.0124213	0.0315953
AK346321	1346	0	6	0	0.523911	9.03318	Up	0.0124213	0.0315513
AK351470	1573	0	7	0	0.523023	9.03073	Up	0.00601038	0.0165004
AK344810	226	0	1	0	0.520047	9.0225	Up	0.468272	0.592816
AK346515	909	0	4	0	0.517187	9.01454	Up	0.0530518	0.109788
AK352070	1364	0	6	0	0.516997	9.01401	Up	0.0124213	0.0313649
AF492682	1142	0	5	0	0.514583	9.00726	Up	0.0256704	0.0590169
AK240265	1378	0	6	0	0.511745	8.99928	Up	0.0124213	0.0313412
FJ883477	1381	0	6	0	0.510633	8.99614	Up	0.0124213	0.0313886
Z81297	231	0	1	0	0.508791	8.99093	Up	0.468272	0.593827
M84133	462	0	2	0	0.508791	8.99093	Up	0.226586	0.352081
AK344380	1868	0	8	0	0.503343	8.9754	Up	0.00290828	0.00866787
AK236034	1402	0	6	0	0.502984	8.97437	Up	0.0124213	0.0313531
AK350722	2807	0	12	0	0.502447	8.97283	Up	0.000159431	0.000608455
AK346288	936	0	4	0	0.502268	8.97231	Up	0.0530518	0.108591
DQ486897	939	0	4	0	0.500663	8.9677	Up	0.0530518	0.108392
AK232778	1646	0	7	0	0.499827	8.96528	Up	0.00601038	0.0164936
AK351561	1413	0	6	0	0.499069	8.96309	Up	0.0124213	0.0315633
AK352491	943	0	4	0	0.498539	8.96156	Up	0.0530518	0.10898
AK236503	1415	0	6	0	0.498363	8.96105	Up	0.0124213	0.0313137
AK352361	1180	0	5	0	0.498011	8.96003	Up	0.0256704	0.0591049
AK344198	473	0	2	0	0.496958	8.95698	Up	0.226586	0.349271
AK231288	946	0	4	0	0.496958	8.95698	Up	0.0530518	0.108835
AK349143	1420	0	6	0	0.496608	8.95596	Up	0.0124213	0.0313491
AB087892	474	0	2	0	0.49591	8.95393	Up	0.226586	0.346901
AK237882	1428	0	6	0	0.493826	8.94786	Up	0.0124213	0.0313609
AK232468	1433	0	6	0	0.492103	8.94282	Up	0.0124213	0.0315993
D49584	480	0	2	0	0.489711	8.93579	Up	0.226586	0.348122
AK352505	962	0	4	0	0.488693	8.93278	Up	0.0530518	0.108657
AK230693	482	0	2	0	0.487679	8.92979	Up	0.226586	0.350779
AK346562	968	0	4	0	0.485664	8.92381	Up	0.0530518	0.109936
AK238869	1454	0	6	0	0.484996	8.92183	Up	0.0124213	0.0315115
AK347356	1697	0	7	0	0.484805	8.92126	Up	0.00601038	0.0165411
AK349527	1455	0	6	0	0.484663	8.92084	Up	0.0124213	0.0313294
AK345183	981	0	4	0	0.479228	8.90457	Up	0.0530518	0.109754
DQ295330	246	0	1	0	0.477767	8.90016	Up	0.468272	0.591362
AK351797	2215	0	9	0	0.477551	8.89951	Up	0.00140725	0.00447724
AK345424	1983	0	8	0	0.474153	8.88921	Up	0.00290828	0.00865502
FJ439673	992	0	4	0	0.473914	8.88848	Up	0.0530518	0.109103
AK232449	995	0	4	0	0.472485	8.88412	Up	0.0530518	0.109608
AF128837	1248	0	5	0	0.470876	8.8792	Up	0.0256704	0.0591999
EU093092	1001	0	4	0	0.469653	8.87545	Up	0.0530518	0.110197
AK352360	1002	0	4	0	0.469184	8.87401	Up	0.0530518	0.108503
AK345253	1003	0	4	0	0.468716	8.87257	Up	0.0530518	0.108447
AK351296	1254	0	5	0	0.468623	8.87228	Up	0.0256704	0.059044
AK233202	1507	0	6	0	0.467939	8.87018	Up	0.0124213	0.0313019
AK238314	1259	0	5	0	0.466762	8.86654	Up	0.0256704	0.0590372
AK347002	1008	0	4	0	0.466392	8.8654	Up	0.0530518	0.108216
DQ629180	505	0	2	0	0.465468	8.86254	Up	0.226586	0.342437
AK230995	2024	0	8	0	0.464548	8.85968	Up	0.00290828	0.00863455
AK231744	1266	0	5	0	0.464181	8.85854	Up	0.0256704	0.0591863
AK345263	1014	0	4	0	0.463632	8.85684	Up	0.0530518	0.109069
DQ646386	1015	0	4	0	0.463175	8.85541	Up	0.0530518	0.10815
AK346305	1017	0	4	0	0.462264	8.85257	Up	0.0530518	0.110231
M21055	509	0	2	0	0.46181	8.85116	Up	0.226586	0.349673
AJ973122	1019	0	4	0	0.461357	8.84974	Up	0.0530518	0.108924
AK349099	255	0	1	0	0.460905	8.84832	Up	0.468272	0.594052
AK351159	255	0	1	0	0.460905	8.84832	Up	0.468272	0.592256
AK344789	255	0	1	0	0.460905	8.84832	Up	0.468272	0.592069
AK348217	255	0	1	0	0.460905	8.84832	Up	0.468272	0.591511
AK349845	1021	0	4	0	0.460453	8.84691	Up	0.0530518	0.109743
AY610366	511	0	2	0	0.460003	8.8455	Up	0.226586	0.352163
AY279972	1027	0	4	0	0.457763	8.83846	Up	0.0530518	0.108547
DQ885192	514	0	2	0	0.457318	8.83705	Up	0.226586	0.344381
AK346533	1032	0	4	0	0.455545	8.83145	Up	0.0530518	0.109992
AK240537	1037	0	4	0	0.453349	8.82448	Up	0.0530518	0.108139
AK231310	1038	0	4	0	0.452912	8.82309	Up	0.0530518	0.110311
AK351198	521	0	2	0	0.451173	8.81754	Up	0.226586	0.349808
AK238565	524	0	2	0	0.44859	8.80925	Up	0.226586	0.341537
AK237022	1573	0	6	0	0.448305	8.80834	Up	0.0124213	0.0315753
AK344586	2101	0	8	0	0.447523	8.80582	Up	0.00290828	0.00864349
AK233644	1581	0	6	0	0.446037	8.80102	Up	0.0124213	0.0312862
AK348545	1586	0	6	0	0.44463	8.79646	Up	0.0124213	0.0313688
AK345655	1058	0	4	0	0.44435	8.79555	Up	0.0530518	0.108669
AK347951	2381	0	9	0	0.444257	8.79525	Up	0.00140725	0.00447511
AK346003	1326	0	5	0	0.443177	8.79174	Up	0.0256704	0.0589629
AK347954	1597	0	6	0	0.441568	8.78649	Up	0.0124213	0.0315713
AY034477	535	0	2	0	0.439367	8.77928	Up	0.226586	0.350023
AK344065	1339	0	5	0	0.438875	8.77767	Up	0.0256704	0.0590034
AK347380	2143	0	8	0	0.438752	8.77726	Up	0.00290828	0.00867688
AK234621	2159	0	8	0	0.4355	8.76653	Up	0.00290828	0.00863582
AY610363	540	0	2	0	0.435299	8.76586	Up	0.226586	0.345978
AK234811	1626	0	6	0	0.433692	8.76053	Up	0.0124213	0.0312901
AK345611	1356	0	5	0	0.433373	8.75946	Up	0.0256704	0.0590981
AK345488	1088	0	4	0	0.432098	8.75521	Up	0.0530518	0.110163
AY609470	1089	0	4	0	0.431701	8.75389	Up	0.0530518	0.109293
AK236515	1366	0	5	0	0.4302	8.74886	Up	0.0256704	0.0589697
AK237110	1648	0	6	0	0.427903	8.74114	Up	0.0124213	0.0315553
AK240555	1648	0	6	0	0.427903	8.74114	Up	0.0124213	0.0312666
AK347824	1379	0	5	0	0.426145	8.7352	Up	0.0256704	0.0592407
FJ883482	1380	0	5	0	0.425836	8.73415	Up	0.0256704	0.059071
AK347280	1104	0	4	0	0.425836	8.73415	Up	0.0530518	0.108359
AK351290	554	0	2	0	0.424298	8.72894	Up	0.226586	0.349083
AK235865	1385	0	5	0	0.424298	8.72894	Up	0.0256704	0.0590778
AK345508	1112	0	4	0	0.422772	8.72374	Up	0.0530518	0.10837
AK239838	1113	0	4	0	0.422392	8.72244	Up	0.0530518	0.108128
AK346773	1115	0	4	0	0.421635	8.71985	Up	0.0530518	0.109563
AK344558	1954	0	7	0	0.421041	8.71782	Up	0.00601038	0.0164891
AK343629	1117	0	4	0	0.42088	8.71726	Up	0.0530518	0.109913
AK347609	1676	0	6	0	0.420754	8.71683	Up	0.0124213	0.0312941
AK237563	1119	0	4	0	0.420127	8.71468	Up	0.0530518	0.109036
DQ845173	837	2	787	0.263291	110.51	8.7133	Up	0.000122305	0.000481688
AK349491	1123	0	4	0	0.418631	8.70954	Up	0.0530518	0.108381
AF248308	281	0	1	0	0.418259	8.70825	Up	0.468272	0.589065
AF484234	563	0	2	0	0.417516	8.70569	Up	0.226586	0.349378
AK239859	1128	0	4	0	0.416775	8.70313	Up	0.0530518	0.109845
AK231332	1129	0	4	0	0.416406	8.70185	Up	0.0530518	0.108469
AK233600	1412	0	5	0	0.416185	8.70108	Up	0.0256704	0.0591795
DQ399654	565	0	2	0	0.416038	8.70057	Up	0.226586	0.348468
AK232547	954	1	390	0.1155	48.0471	8.70041	Up	0.000569874	0.00196602
GQ415069	567	0	2	0	0.41457	8.69547	Up	0.226586	0.34425
AB274936	568	0	2	0	0.41384	8.69293	Up	0.226586	0.346637
AK343597	1138	0	4	0	0.413113	8.69039	Up	0.0530518	0.108403
GQ415067	570	0	2	0	0.412388	8.68786	Up	0.226586	0.35312
AK231773	1428	0	5	0	0.411522	8.68483	Up	0.0256704	0.0591185
AK351018	1151	0	4	0	0.408447	8.67401	Up	0.0530518	0.109024
AK344449	2020	0	7	0	0.407284	8.66989	Up	0.00601038	0.0164959
AK236365	1740	0	6	0	0.405278	8.66277	Up	0.0124213	0.031298
EU282344	1163	0	4	0	0.404233	8.65904	Up	0.0530518	0.110026
AK348663	1163	0	4	0	0.404233	8.65904	Up	0.0530518	0.108813
AK240257	1164	0	4	0	0.403885	8.6578	Up	0.0530518	0.108735
AB030030	292	0	1	0	0.402502	8.65285	Up	0.468272	0.594239
AK347896	1460	0	5	0	0.402502	8.65285	Up	0.0256704	0.059132
AK343962	1172	0	4	0	0.401129	8.64792	Up	0.0530518	0.109641
AK237346	1172	0	4	0	0.401129	8.64792	Up	0.0530518	0.109585
AY138806	1173	0	4	0	0.400787	8.64669	Up	0.0530518	0.108414
AY609524	588	0	2	0	0.399764	8.64301	Up	0.226586	0.345479
AK346587	1179	0	4	0	0.398747	8.63933	Up	0.0530518	0.109203
AK237796	1181	0	4	0	0.398072	8.63688	Up	0.0530518	0.108249
AK230897	592	0	2	0	0.397063	8.63322	Up	0.226586	0.353559
DQ303223	1187	0	4	0	0.39606	8.62957	Up	0.0530518	0.110266
AK345342	1189	0	4	0	0.395393	8.62714	Up	0.0530518	0.109047
EU440343	1464	3	1112	0.225793	89.2719	8.62706	Up	8.07232e-05	0.000328487
AK231190	1191	0	4	0	0.394729	8.62472	Up	0.0530518	0.108491
AK348780	1193	0	4	0	0.394068	8.6223	Up	0.0530518	0.108635
FJ645571	598	0	2	0	0.393079	8.61868	Up	0.226586	0.349164
AK240200	1795	0	6	0	0.39286	8.61787	Up	0.0124213	0.0314678
AK346028	1202	0	4	0	0.391117	8.61146	Up	0.0530518	0.10927
AK237572	1206	0	4	0	0.38982	8.60666	Up	0.0530518	0.110186
AK351754	1207	0	4	0	0.389497	8.60547	Up	0.0530518	0.109058
AK345670	1207	0	4	0	0.389497	8.60547	Up	0.0530518	0.10826
EU582021	906	0	3	0	0.389174	8.60427	Up	0.109639	0.197628
AK240404	1212	0	4	0	0.38789	8.5995	Up	0.0530518	0.109709
AK349433	2133	0	7	0	0.385708	8.59136	Up	0.00601038	0.0165185
AK239891	1220	0	4	0	0.385346	8.59001	Up	0.0530518	0.109394
AM072821	611	0	2	0	0.384716	8.58765	Up	0.226586	0.34373
AY610290	611	0	2	0	0.384716	8.58765	Up	0.226586	0.343393
AK232795	1226	0	4	0	0.383461	8.58293	Up	0.0530518	0.109981
AK234522	1229	0	4	0	0.382525	8.57941	Up	0.0530518	0.109214
AK232444	1542	0	5	0	0.381098	8.57402	Up	0.0256704	0.0591592
AK351376	1235	0	4	0	0.380666	8.57238	Up	0.0530518	0.108757
AK233721	1854	0	6	0	0.380358	8.57121	Up	0.0124213	0.0313058
AY705923	619	0	2	0	0.379744	8.56888	Up	0.226586	0.351673
AY609437	1552	0	5	0	0.378643	8.56469	Up	0.0256704	0.0590237
Z81305	311	0	1	0	0.377912	8.56191	Up	0.468272	0.591734
AK351598	1247	0	4	0	0.377003	8.55843	Up	0.0530518	0.10954
AK238860	1249	0	4	0	0.376399	8.55612	Up	0.0530518	0.10858
AK351208	1250	0	4	0	0.376098	8.55497	Up	0.0530518	0.109619
DQ116782	1251	0	4	0	0.375797	8.55381	Up	0.0530518	0.109349
AK347362	1252	0	4	0	0.375497	8.55266	Up	0.0530518	0.108348
AY648062	627	0	2	0	0.374898	8.55036	Up	0.226586	0.352736
AK350769	1254	0	4	0	0.374898	8.55036	Up	0.0530518	0.108525
EU267250	314	0	1	0	0.374301	8.54806	Up	0.468272	0.592779
AK233705	1257	0	4	0	0.374004	8.54691	Up	0.0530518	0.108315
AK350604	1262	0	4	0	0.372522	8.54118	Up	0.0530518	0.109405
AK237854	1264	0	4	0	0.371932	8.5389	Up	0.0530518	0.11022
AK345569	1269	0	4	0	0.370467	8.5332	Up	0.0530518	0.109958
AK344795	318	0	1	0	0.369593	8.52979	Up	0.468272	0.592666
AK234309	954	0	3	0	0.369593	8.52979	Up	0.109639	0.196903
AK231786	1273	0	4	0	0.369303	8.52866	Up	0.0530518	0.109158
AF541956	1910	0	6	0	0.369206	8.52828	Up	0.0124213	0.0313334
AK240410	1911	0	6	0	0.369013	8.52753	Up	0.0124213	0.0315833
AF285449	638	0	2	0	0.368435	8.52527	Up	0.226586	0.352027
AB063244	638	0	2	0	0.368435	8.52527	Up	0.226586	0.341717
AY534304	1917	0	6	0	0.367858	8.52301	Up	0.0124213	0.0315314
EF025584	639	0	2	0	0.367858	8.52301	Up	0.226586	0.343834
AK348898	1281	0	4	0	0.366997	8.51962	Up	0.0530518	0.110038
AF421142	642	0	2	0	0.366139	8.51625	Up	0.226586	0.342411
AK232347	1287	0	4	0	0.365286	8.51288	Up	0.0530518	0.108691
AK237629	1612	0	5	0	0.364549	8.50997	Up	0.0256704	0.0590914
AK349145	1938	0	6	0	0.363872	8.50729	Up	0.0124213	0.0312823
AK230632	2280	0	7	0	0.36084	8.49521	Up	0.00601038	0.0165117
AK235284	1955	0	6	0	0.360708	8.49469	Up	0.0124213	0.031436
AK239943	1305	0	4	0	0.360247	8.49284	Up	0.0530518	0.10888
AY609743	1314	0	4	0	0.35778	8.48293	Up	0.0530518	0.109326
AK240376	1314	0	4	0	0.35778	8.48293	Up	0.0530518	0.109259
AK348573	1975	0	6	0	0.357055	8.48	Up	0.0124213	0.0312588
AK344209	1652	0	5	0	0.355722	8.47461	Up	0.0256704	0.0591727
AK238063	1322	0	4	0	0.355615	8.47417	Up	0.0530518	0.10936
AK233900	1325	0	4	0	0.35481	8.4709	Up	0.0530518	0.108624
AK351203	664	0	2	0	0.354008	8.46764	Up	0.226586	0.346004
AK237054	1332	0	4	0	0.352945	8.4633	Up	0.0530518	0.108857
AK231810	1333	0	4	0	0.35268	8.46222	Up	0.0530518	0.109282
AF523268	1339	0	4	0	0.3511	8.45574	Up	0.0530518	0.108946
L36535	1343	0	4	0	0.350054	8.45143	Up	0.0530518	0.10868
X73307	1347	0	4	0	0.349015	8.44714	Up	0.0530518	0.109147
AK343362	1356	0	4	0	0.346698	8.43754	Up	0.0530518	0.108425
AK346177	1357	0	4	0	0.346443	8.43647	Up	0.0530518	0.10908
AY610457	679	0	2	0	0.346188	8.43541	Up	0.226586	0.348682
AK344641	1699	0	5	0	0.345882	8.43414	Up	0.0256704	0.0590507
AK237825	1360	0	4	0	0.345678	8.43329	Up	0.0530518	0.109551
AK350882	1369	0	4	0	0.343406	8.42377	Up	0.0530518	0.108846
AK231803	1375	0	4	0	0.341907	8.41746	Up	0.0530518	0.108117
AK346163	1724	0	5	0	0.340866	8.41306	Up	0.0256704	0.0592203
AK234491	1383	0	4	0	0.33993	8.40909	Up	0.0530518	0.108172
AK231129	692	0	2	0	0.339684	8.40805	Up	0.226586	0.354026
AY682826	693	0	2	0	0.339194	8.40597	Up	0.226586	0.341742
AK236742	1388	0	4	0	0.338705	8.40389	Up	0.0530518	0.109428
AK349111	695	0	2	0	0.338218	8.40181	Up	0.226586	0.354993
AY682829	697	0	2	0	0.337247	8.39766	Up	0.226586	0.349324
U90884	1744	0	5	0	0.336957	8.39642	Up	0.0256704	0.0590305
AK233070	2442	0	7	0	0.336902	8.39619	Up	0.00601038	0.0165343
AK237957	1404	0	4	0	0.334845	8.38735	Up	0.0530518	0.110277
AK233782	2116	0	6	0	0.333263	8.38052	Up	0.0124213	0.0314996
AK233566	2119	0	6	0	0.332791	8.37847	Up	0.0124213	0.0314281
AK344874	1065	0	3	0	0.331072	8.371	Up	0.109639	0.197752
AK235504	1775	0	5	0	0.331072	8.371	Up	0.0256704	0.0591252
AK346709	1421	0	4	0	0.330839	8.36999	Up	0.0530518	0.108436
AK231563	1422	0	4	0	0.330607	8.36897	Up	0.0530518	0.108791
AK232474	1067	0	3	0	0.330452	8.3683	Up	0.109639	0.197433
AM177077	357	0	1	0	0.329218	8.3629	Up	0.468272	0.593265
U57347	714	0	2	0	0.329218	8.3629	Up	0.226586	0.34485
AK344904	716	0	2	0	0.328298	8.35886	Up	0.226586	0.353669
AK343490	2527	0	7	0	0.32557	8.34682	Up	0.00601038	0.0165298
AK232690	2178	0	6	0	0.323776	8.33885	Up	0.0124213	0.0315075
EU334865	1455	0	4	0	0.323108	8.33587	Up	0.0530518	0.108304
AK350624	1456	0	4	0	0.322886	8.33488	Up	0.0530518	0.108802
AK239517	1458	0	4	0	0.322444	8.3329	Up	0.0530518	0.108613
AK238744	1459	0	4	0	0.322223	8.33191	Up	0.0530518	0.109698
AK237782	1462	0	4	0	0.321561	8.32895	Up	0.0530518	0.109248
AK237102	2194	0	6	0	0.321415	8.32829	Up	0.0124213	0.0313255
AK349641	1472	0	4	0	0.319377	8.31912	Up	0.0530518	0.108271
AK350282	1473	0	4	0	0.31916	8.31814	Up	0.0530518	0.109834
AK349139	2950	0	8	0	0.318727	8.31618	Up	0.00290828	0.00867173
AK232476	1109	0	3	0	0.317937	8.3126	Up	0.109639	0.197593
AK348272	1483	0	4	0	0.317008	8.30837	Up	0.0530518	0.109495
AB079526	743	0	2	0	0.316368	8.30546	Up	0.226586	0.348415
AK346907	1116	0	3	0	0.315943	8.30352	Up	0.109639	0.197239
S82664	1490	0	4	0	0.315519	8.30158	Up	0.0530518	0.10963
AY644722	745	0	2	0	0.315519	8.30158	Up	0.226586	0.344798
AK238567	1495	0	4	0	0.314463	8.29675	Up	0.0530518	0.109879
AK235942	1497	0	4	0	0.314043	8.29482	Up	0.0530518	0.108779
AK344953	1123	0	3	0	0.313973	8.2945	Up	0.109639	0.197557
AK345975	1125	0	3	0	0.313415	8.29193	Up	0.109639	0.197539
AK344087	1502	0	4	0	0.312998	8.29001	Up	0.0530518	0.110117
AK237581	576	14	4105	2.67816	837.61	8.28889	Up	2.17754e-07	1.25515e-06
AK232647	1505	0	4	0	0.312374	8.28713	Up	0.0530518	0.108935
AK231005	1508	0	4	0	0.311752	8.28426	Up	0.0530518	0.109506
EU047807	1511	0	4	0	0.311133	8.28139	Up	0.0530518	0.109091
AY247766	1512	0	4	0	0.310928	8.28044	Up	0.0530518	0.110083
AK348195	1513	0	4	0	0.310722	8.27948	Up	0.0530518	0.110243
AK238529	1137	0	3	0	0.310107	8.27662	Up	0.109639	0.197027
AM177087	381	0	1	0	0.308479	8.26903	Up	0.468272	0.593452
AK351655	1526	0	4	0	0.308075	8.26714	Up	0.0530518	0.109529
EU334868	763	0	2	0	0.308075	8.26714	Up	0.226586	0.347245
AK348900	1527	0	4	0	0.307873	8.26619	Up	0.0530518	0.108724
AK232586	1528	0	4	0	0.307672	8.26525	Up	0.0530518	0.110072
AK232560	1532	0	4	0	0.306869	8.26148	Up	0.0530518	0.108746
GU475001	768	0	2	0	0.306069	8.25772	Up	0.226586	0.352327
M13826	774	0	2	0	0.303697	8.24649	Up	0.226586	0.349056
AM177153	387	0	1	0	0.303697	8.24649	Up	0.468272	0.590582
AK232859	1563	0	4	0	0.300782	8.23258	Up	0.0530518	0.109013
AK238147	1173	0	3	0	0.30059	8.23165	Up	0.109639	0.197806
AK238543	1176	0	3	0	0.299823	8.22797	Up	0.109639	0.197292
AK348876	1568	0	4	0	0.299823	8.22797	Up	0.0530518	0.108713
AK239393	1573	0	4	0	0.29887	8.22337	Up	0.0530518	0.110095
AK346570	787	0	2	0	0.29868	8.22246	Up	0.226586	0.347378
AK239817	1577	0	4	0	0.298112	8.21971	Up	0.0530518	0.109924
AK343328	1974	0	5	0	0.297697	8.2177	Up	0.0256704	0.0592271
EU682383	790	0	2	0	0.297546	8.21697	Up	0.226586	0.353944
AK350360	1581	0	4	0	0.297358	8.21606	Up	0.0530518	0.108891
AF284831	791	0	2	0	0.29717	8.21514	Up	0.226586	0.35433
AK346551	791	0	2	0	0.29717	8.21514	Up	0.226586	0.348655
AK233278	1583	0	4	0	0.296982	8.21423	Up	0.0530518	0.109653
AK230783	1585	0	4	0	0.296607	8.21241	Up	0.0530518	0.110015
AJ577084	397	0	1	0	0.296047	8.20968	Up	0.468272	0.592293
AB031324	1198	0	3	0	0.294317	8.20123	Up	0.109639	0.197895
AK232550	1600	0	4	0	0.293827	8.19882	Up	0.0530518	0.11014
DQ000160	801	0	2	0	0.29346	8.19702	Up	0.226586	0.347166
DQ499455	1603	0	4	0	0.293277	8.19612	Up	0.0530518	0.1098
AF532927	803	0	2	0	0.292729	8.19342	Up	0.226586	0.354689
AK346347	803	0	2	0	0.292729	8.19342	Up	0.226586	0.345505
AK240319	2602	6	1646	0.254083	74.3488	8.19287	Up	1.95263e-05	8.81382e-05
AB209955	1608	0	4	0	0.292365	8.19163	Up	0.0530518	0.108326
DQ872633	805	0	2	0	0.292002	8.18983	Up	0.226586	0.352381
AK236129	1627	0	4	0	0.288951	8.17468	Up	0.0530518	0.110209
AF084929	407	0	1	0	0.288773	8.17379	Up	0.468272	0.58973
AK235708	1222	0	3	0	0.288537	8.17261	Up	0.109639	0.197717
AK239903	1225	0	3	0	0.28783	8.16907	Up	0.109639	0.197823
FJ009326	817	0	2	0	0.287713	8.16849	Up	0.226586	0.346558
AF052691	3277	0	8	0	0.286923	8.16452	Up	0.00290828	0.00868333
AK237929	1232	0	3	0	0.286195	8.16085	Up	0.109639	0.19761
AK240587	823	0	2	0	0.285615	8.15793	Up	0.226586	0.342591
AY610003	825	0	2	0	0.284923	8.15443	Up	0.226586	0.341512
M18159	832	0	2	0	0.282526	8.14224	Up	0.226586	0.344146
AK344575	1665	0	4	0	0.282356	8.14137	Up	0.0530518	0.109181
FJ476290	2499	0	6	0	0.282186	8.1405	Up	0.0124213	0.031444
AK351212	1670	0	4	0	0.281511	8.13705	Up	0.0530518	0.108205
AY609805	836	0	2	0	0.281174	8.13532	Up	0.226586	0.349512
AK348810	419	0	1	0	0.280503	8.13187	Up	0.468272	0.589102
AK346572	839	0	2	0	0.280168	8.13015	Up	0.226586	0.356188
AK234635	840	0	2	0	0.279835	8.12843	Up	0.226586	0.35577
AK346962	843	0	2	0	0.278839	8.12329	Up	0.226586	0.350562
EU282355	847	0	2	0	0.277522	8.11646	Up	0.226586	0.344224
EU620575	849	0	2	0	0.276868	8.11306	Up	0.226586	0.346769
AF232699	1700	0	4	0	0.276543	8.11136	Up	0.0530518	0.109383
AK232366	1279	0	3	0	0.275678	8.10684	Up	0.109639	0.197186
AK347017	855	0	2	0	0.274926	8.1029	Up	0.226586	0.353366
AK348771	1710	0	4	0	0.274926	8.1029	Up	0.0530518	0.109114
AK352257	1718	0	4	0	0.273645	8.09616	Up	0.0530518	0.110129
AK238570	1289	0	3	0	0.273539	8.0956	Up	0.109639	0.197841
AK347051	861	0	2	0	0.27301	8.09281	Up	0.226586	0.345925
AK351569	1724	0	4	0	0.272693	8.09113	Up	0.0530518	0.108183
AK233740	866	0	2	0	0.271433	8.08445	Up	0.226586	0.355715
AK232058	1302	0	3	0	0.270808	8.08113	Up	0.109639	0.197575
AK352443	871	0	2	0	0.269875	8.07615	Up	0.226586	0.344354
AK346553	874	0	2	0	0.268949	8.07119	Up	0.226586	0.347696
AK347308	1749	0	4	0	0.268795	8.07036	Up	0.0530518	0.109136
AK348375	876	0	2	0	0.268335	8.06789	Up	0.226586	0.342231
AK233243	1756	0	4	0	0.267724	8.0646	Up	0.0530518	0.109002
AK349255	1320	0	3	0	0.267115	8.06132	Up	0.109639	0.197062
DQ073447	885	0	2	0	0.265606	8.05314	Up	0.226586	0.351646
AK344881	1772	0	4	0	0.265306	8.05151	Up	0.0530518	0.108824
FJ588029	1333	0	3	0	0.26451	8.04718	Up	0.109639	0.19777
DQ120777	889	0	2	0	0.264411	8.04664	Up	0.226586	0.348282
AK346455	2233	0	5	0	0.263168	8.03984	Up	0.0256704	0.0592339
AK347237	447	0	1	0	0.262932	8.03855	Up	0.468272	0.58877
AK231099	896	0	2	0	0.262345	8.03532	Up	0.226586	0.349485
AK234229	1800	0	4	0	0.261179	8.0289	Up	0.0530518	0.108957
AK240399	903	0	2	0	0.260312	8.0241	Up	0.226586	0.344772
EU220427	904	0	2	0	0.260024	8.0225	Up	0.226586	0.354468
AY609600	904	0	2	0	0.260024	8.0225	Up	0.226586	0.341409
AK350814	2714	0	6	0	0.259832	8.02144	Up	0.0124213	0.0314202
AK239154	1366	0	3	0	0.25812	8.0119	Up	0.109639	0.197274
AK347004	1371	0	3	0	0.257179	8.00663	Up	0.109639	0.197504
AB529858	1834	0	4	0	0.256337	8.0019	Up	0.0530518	0.10945
AK231000	919	0	2	0	0.255779	7.99876	Up	0.226586	0.353065
AY610227	401	7	1676	1.92347	491.225	7.99653	Up	1.15592e-05	5.37964e-05
AK352458	921	0	2	0	0.255224	7.99562	Up	0.226586	0.350131
AK346991	923	0	2	0	0.254671	7.99249	Up	0.226586	0.355576
V01303	462	0	1	0	0.254395	7.99093	Up	0.468272	0.591846
L13068	462	0	1	0	0.254395	7.99093	Up	0.468272	0.588439
AK345094	932	0	2	0	0.252212	7.97849	Up	0.226586	0.343289
AK345651	1407	0	3	0	0.250598	7.96923	Up	0.109639	0.197009
AY731093	941	0	2	0	0.249799	7.96463	Up	0.226586	0.347617
AB087919	471	0	1	0	0.249534	7.96309	Up	0.468272	0.589804
AK235008	1418	0	3	0	0.248654	7.958	Up	0.109639	0.197345
AK239247	947	0	2	0	0.248217	7.95546	Up	0.226586	0.347086
AK240246	1897	0	4	0	0.247824	7.95317	Up	0.0530518	0.110323
AK234102	954	0	2	0	0.246396	7.94483	Up	0.226586	0.349996
AJ567374	956	0	2	0	0.24588	7.94181	Up	0.226586	0.347457
AK352403	956	0	2	0	0.24588	7.94181	Up	0.226586	0.346822
AY609416	1434	0	3	0	0.24588	7.94181	Up	0.109639	0.197221
AK352336	957	0	2	0	0.245623	7.9403	Up	0.226586	0.351537
AK240224	960	0	2	0	0.244856	7.93579	Up	0.226586	0.35067
AK346524	962	0	2	0	0.244346	7.93278	Up	0.226586	0.355159
AK350188	1926	0	4	0	0.244093	7.93129	Up	0.0530518	0.108282
GU474994	966	0	2	0	0.243335	7.9268	Up	0.226586	0.346795
AK236468	1450	0	3	0	0.243167	7.9258	Up	0.109639	0.197168
AK239893	1453	0	3	0	0.242665	7.92282	Up	0.109639	0.197877
AB087929	486	0	1	0	0.241833	7.91787	Up	0.468272	0.59439
AK231535	972	0	2	0	0.241833	7.91787	Up	0.226586	0.34919
AK233245	1947	0	4	0	0.24146	7.91564	Up	0.0530518	0.110254
AB527065	975	0	2	0	0.241089	7.91342	Up	0.226586	0.349889
AK346772	976	0	2	0	0.240842	7.91194	Up	0.226586	0.347298
AK233215	1961	0	4	0	0.239736	7.9053	Up	0.0530518	0.109675
AK232709	1471	0	3	0	0.239695	7.90506	Up	0.109639	0.197203
AK233355	1964	0	4	0	0.23937	7.9031	Up	0.0530518	0.110049
AK236868	1474	0	3	0	0.239208	7.90212	Up	0.109639	0.197699
AK352247	983	0	2	0	0.239126	7.90163	Up	0.226586	0.344328
AK238293	1477	0	3	0	0.238722	7.89919	Up	0.109639	0.197859
AK345576	1970	0	4	0	0.238641	7.8987	Up	0.0530518	0.110106
AK346928	986	0	2	0	0.238399	7.89723	Up	0.226586	0.3454
AK231713	1479	0	3	0	0.238399	7.89723	Up	0.109639	0.197115
AK238990	1978	0	4	0	0.237676	7.89285	Up	0.0530518	0.108536
AY191819	991	0	2	0	0.237196	7.88994	Up	0.226586	0.352873
DQ646390	996	0	2	0	0.236005	7.88268	Up	0.226586	0.345138
AK240297	997	0	2	0	0.235769	7.88123	Up	0.226586	0.354164
AK349283	2501	0	5	0	0.234967	7.87632	Up	0.0256704	0.0589764
AK235991	2006	0	4	0	0.234358	7.87257	Up	0.0530518	0.109472
DQ288943	3009	0	6	0	0.234358	7.87257	Up	0.0124213	0.0314479
GQ415081	504	0	1	0	0.233196	7.8654	Up	0.468272	0.594014
AK345796	2017	0	4	0	0.23308	7.86468	Up	0.0530518	0.108161
AK348897	2022	0	4	0	0.232504	7.86111	Up	0.0530518	0.1103
AK350950	1519	0	3	0	0.232121	7.85873	Up	0.109639	0.196921
AK345172	1017	0	2	0	0.231132	7.85257	Up	0.226586	0.353724
AB211034	509	0	1	0	0.230905	7.85116	Up	0.468272	0.593564
AK345328	1020	0	2	0	0.230452	7.84832	Up	0.226586	0.349835
AK345486	1025	0	2	0	0.229328	7.84127	Up	0.226586	0.346954
AK231996	2062	0	4	0	0.227994	7.83285	Up	0.0530518	0.110004
AK345421	1038	0	2	0	0.226456	7.82309	Up	0.226586	0.347829
AK350138	1039	0	2	0	0.226238	7.8217	Up	0.226586	0.349351
AK236491	1041	0	2	0	0.225803	7.81892	Up	0.226586	0.352463
AK346567	1041	0	2	0	0.225803	7.81892	Up	0.226586	0.344459
X03561	1042	0	2	0	0.225587	7.81754	Up	0.226586	0.352791
AF464048	1043	0	2	0	0.22537	7.81615	Up	0.226586	0.342463
AY452710	1044	0	2	0	0.225155	7.81477	Up	0.226586	0.346531
AK232355	2094	0	4	0	0.224509	7.81063	Up	0.0530518	0.109947
AK345431	1049	0	2	0	0.224081	7.80788	Up	0.226586	0.347113
AK231756	1051	0	2	0	0.223655	7.80513	Up	0.226586	0.348175
AK346854	1052	0	2	0	0.223442	7.80376	Up	0.226586	0.355187
AK352137	1053	0	2	0	0.22323	7.80239	Up	0.226586	0.341435
AK231648	1055	0	2	0	0.222807	7.79965	Up	0.226586	0.344955
AK232872	1056	0	2	0	0.222596	7.79828	Up	0.226586	0.355965
AK232314	1062	0	2	0	0.221338	7.79011	Up	0.226586	0.343497
AK352180	1063	0	2	0	0.22113	7.78875	Up	0.226586	0.345452
AK231484	532	0	1	0	0.220922	7.7874	Up	0.468272	0.588218
GQ166958	1599	0	3	0	0.220508	7.78469	Up	0.109639	0.19738
AK348143	2134	0	4	0	0.220301	7.78333	Up	0.0530518	0.109237
AK236392	2136	0	4	0	0.220095	7.78198	Up	0.0530518	0.109371
AK231971	1072	0	2	0	0.219274	7.77659	Up	0.226586	0.347192
AK233774	1073	0	2	0	0.219069	7.77524	Up	0.226586	0.354716
AK233889	1075	0	2	0	0.218662	7.77256	Up	0.226586	0.344537
AK232177	1078	0	2	0	0.218053	7.76854	Up	0.226586	0.354578
AK349703	1079	0	2	0	0.217851	7.7672	Up	0.226586	0.356216
AK349793	2161	0	4	0	0.217549	7.76519	Up	0.0530518	0.109125
AK231316	1624	0	3	0	0.217113	7.7623	Up	0.109639	0.197451
AY102468	1086	0	2	0	0.216447	7.75787	Up	0.226586	0.355909
AK231889	1086	0	2	0	0.216447	7.75787	Up	0.226586	0.3436
AK345415	1090	0	2	0	0.215653	7.75257	Up	0.226586	0.349432
AK236825	1093	0	2	0	0.215061	7.7486	Up	0.226586	0.353449
DQ187334	1095	0	2	0	0.214668	7.74596	Up	0.226586	0.34399
AK234547	548	0	1	0	0.214472	7.74465	Up	0.468272	0.594465
AK345464	1096	0	2	0	0.214472	7.74465	Up	0.226586	0.342927
AK346247	1099	0	2	0	0.213887	7.7407	Up	0.226586	0.352109
DQ005443	2199	0	4	0	0.213789	7.74005	Up	0.0530518	0.109192
AK344972	1100	0	2	0	0.213692	7.73939	Up	0.226586	0.353037
AK352154	1100	0	2	0	0.213692	7.73939	Up	0.226586	0.34386
AK344897	1101	0	2	0	0.213498	7.73808	Up	0.226586	0.354385
DQ917635	1105	0	2	0	0.212725	7.73285	Up	0.226586	0.349003
DQ351714	1106	0	2	0	0.212533	7.73154	Up	0.226586	0.341563
AY240953	1109	0	2	0	0.211958	7.72763	Up	0.226586	0.344042
AK343467	1664	0	3	0	0.211894	7.7272	Up	0.109639	0.197415
M14433	1111	0	2	0	0.211576	7.72503	Up	0.226586	0.352436
AK352379	1113	0	2	0	0.211196	7.72244	Up	0.226586	0.347723
AY349422	2227	0	4	0	0.211101	7.72179	Up	0.0530518	0.109721
AK232187	1114	0	2	0	0.211007	7.72114	Up	0.226586	0.343782
AK346629	1116	0	2	0	0.210628	7.71856	Up	0.226586	0.352354
AK234350	1119	0	2	0	0.210064	7.71468	Up	0.226586	0.351076
EU545257	2240	0	4	0	0.209876	7.71339	Up	0.0530518	0.108902
AK347796	1120	0	2	0	0.209876	7.71339	Up	0.226586	0.341845
AY095535	1122	0	2	0	0.209502	7.71082	Up	0.226586	0.355104
AK234690	1123	0	2	0	0.209316	7.70954	Up	0.226586	0.355603
AK350197	1126	0	2	0	0.208758	7.70569	Up	0.226586	0.350941
AY609586	1126	0	2	0	0.208758	7.70569	Up	0.226586	0.350833
AK348710	1128	0	2	0	0.208388	7.70313	Up	0.226586	0.352627
AK351998	1134	0	2	0	0.207285	7.69547	Up	0.226586	0.354938
AK350678	1134	0	2	0	0.207285	7.69547	Up	0.226586	0.34911
AK239931	1136	0	2	0	0.20692	7.69293	Up	0.226586	0.353696
AK232918	1136	0	2	0	0.20692	7.69293	Up	0.226586	0.341999
AK231580	2275	0	4	0	0.206647	7.69103	Up	0.0530518	0.108558
AK347159	569	0	1	0	0.206557	7.69039	Up	0.468272	0.591809
AK237485	1139	0	2	0	0.206375	7.68913	Up	0.226586	0.343056
AK347591	1712	0	3	0	0.205953	7.68617	Up	0.109639	0.197788
AK240248	1719	0	3	0	0.205115	7.68029	Up	0.109639	0.197309
AK238446	1149	0	2	0	0.204579	7.67651	Up	0.226586	0.344903
AK350595	1154	0	2	0	0.203693	7.67025	Up	0.226586	0.34285
GQ421749	1155	0	2	0	0.203516	7.669	Up	0.226586	0.3517
AK350298	2311	0	4	0	0.203428	7.66838	Up	0.0530518	0.10917
AK232313	1157	0	2	0	0.203164	7.6665	Up	0.226586	0.345846
AK343386	1161	0	2	0	0.202465	7.66153	Up	0.226586	0.342488
AK238311	1162	0	2	0	0.20229	7.66028	Up	0.226586	0.344433
AB005546	1163	0	2	0	0.202116	7.65904	Up	0.226586	0.349754
AK351691	1164	0	2	0	0.201943	7.6578	Up	0.226586	0.353339
AK351227	1164	0	2	0	0.201943	7.6578	Up	0.226586	0.349137
AY244705	1166	0	2	0	0.201596	7.65533	Up	0.226586	0.347007
AK238039	1168	0	2	0	0.201251	7.65285	Up	0.226586	0.352272
AK352142	1168	0	2	0	0.201251	7.65285	Up	0.226586	0.348709
AK239488	1168	0	2	0	0.201251	7.65285	Up	0.226586	0.343652
AK238227	1169	0	2	0	0.201079	7.65162	Up	0.226586	0.355076
FJ436393	1169	0	2	0	0.201079	7.65162	Up	0.226586	0.351836
X52990	1170	0	2	0	0.200907	7.65038	Up	0.226586	0.348495
AK238461	1171	0	2	0	0.200736	7.64915	Up	0.226586	0.345951
AK233199	2344	0	4	0	0.200564	7.64792	Up	0.0530518	0.109226
AF188626	1173	0	2	0	0.200393	7.64669	Up	0.226586	0.352928
AK238153	1174	0	2	0	0.200223	7.64546	Up	0.226586	0.35527
AK237615	2348	0	4	0	0.200223	7.64546	Up	0.0530518	0.109732
AY857634	1175	0	2	0	0.200052	7.64423	Up	0.226586	0.349405
AK347328	3526	0	6	0	0.199995	7.64382	Up	0.0124213	0.0313807
GQ996936	588	0	1	0	0.199882	7.64301	Up	0.468272	0.593789
AK346641	588	0	1	0	0.199882	7.64301	Up	0.468272	0.591176
AK347760	1177	0	2	0	0.199712	7.64178	Up	0.226586	0.354247
AK349274	1179	0	2	0	0.199373	7.63933	Up	0.226586	0.342824
AK237807	1183	0	2	0	0.198699	7.63444	Up	0.226586	0.345243
AK234475	1187	0	2	0	0.19803	7.62957	Up	0.226586	0.355881
AK345194	1187	0	2	0	0.19803	7.62957	Up	0.226586	0.350535
AK240213	1187	0	2	0	0.19803	7.62957	Up	0.226586	0.344511
AK346407	1188	0	2	0	0.197863	7.62836	Up	0.226586	0.349217
AB026121	1189	0	2	0	0.197697	7.62714	Up	0.226586	0.347776
AK239542	1189	0	2	0	0.197697	7.62714	Up	0.226586	0.345531
AK231272	1190	0	2	0	0.197531	7.62593	Up	0.226586	0.34472
AK237380	1192	0	2	0	0.197199	7.62351	Up	0.226586	0.346162
AK347791	1192	0	2	0	0.197199	7.62351	Up	0.226586	0.342102
D00524	2385	0	4	0	0.197116	7.6229	Up	0.0530518	0.109687
AY236156	598	0	1	0	0.19654	7.61868	Up	0.468272	0.591474
AK348288	3591	0	6	0	0.196375	7.61747	Up	0.0124213	0.0315274
AK239090	1198	0	2	0	0.196211	7.61627	Up	0.226586	0.345033
AK238927	1199	0	2	0	0.196048	7.61506	Up	0.226586	0.35444
AK345226	1201	0	2	0	0.195721	7.61266	Up	0.226586	0.351429
AK233265	1201	0	2	0	0.195721	7.61266	Up	0.226586	0.348548
AK345273	1203	0	2	0	0.195396	7.61026	Up	0.226586	0.346399
AK239584	1206	0	2	0	0.19491	7.60666	Up	0.226586	0.35301
AY610160	1208	0	2	0	0.194587	7.60427	Up	0.226586	0.345295
AK240301	1208	0	2	0	0.194587	7.60427	Up	0.226586	0.343964
AK237474	1209	0	2	0	0.194426	7.60308	Up	0.226586	0.351347
AK237017	1210	0	2	0	0.194266	7.60189	Up	0.226586	0.341486
AY034476	606	0	1	0	0.193945	7.5995	Up	0.468272	0.590471
AK346557	1212	0	2	0	0.193945	7.5995	Up	0.226586	0.346057
AK230654	2432	0	4	0	0.193307	7.59475	Up	0.0530518	0.108868
AK233276	2433	0	4	0	0.193228	7.59416	Up	0.0530518	0.109811
AK238588	1217	0	2	0	0.193148	7.59356	Up	0.226586	0.34759
AK348403	1218	0	2	0	0.19299	7.59238	Up	0.226586	0.346452
AK350256	1219	0	2	0	0.192831	7.5912	Up	0.226586	0.343082
FJ903385	1220	0	2	0	0.192673	7.59001	Up	0.226586	0.343341
AK239634	1221	0	2	0	0.192515	7.58883	Up	0.226586	0.352518
AK350405	1224	0	2	0	0.192044	7.58529	Up	0.226586	0.347856
AK351666	1224	0	2	0	0.192044	7.58529	Up	0.226586	0.343523
AK234278	2451	0	4	0	0.191809	7.58352	Up	0.0530518	0.109439
AK346760	1226	0	2	0	0.19173	7.58293	Up	0.226586	0.34962
AM490166	614	0	1	0	0.191418	7.58058	Up	0.468272	0.589471
AK351218	1230	0	2	0	0.191107	7.57824	Up	0.226586	0.343367
AK345991	1231	0	2	0	0.190952	7.57706	Up	0.226586	0.352409
AK350185	1233	0	2	0	0.190642	7.57472	Up	0.226586	0.345557
AK239824	1233	0	2	0	0.190642	7.57472	Up	0.226586	0.343108
AK238901	1234	0	2	0	0.190487	7.57355	Up	0.226586	0.353147
AK350078	1235	0	2	0	0.190333	7.57238	Up	0.226586	0.353421
AY609424	1235	0	2	0	0.190333	7.57238	Up	0.226586	0.351158
AK351880	1235	0	2	0	0.190333	7.57238	Up	0.226586	0.35113
AK350617	1237	0	2	0	0.190025	7.57005	Up	0.226586	0.347935
AK345404	1238	0	2	0	0.189872	7.56888	Up	0.226586	0.344746
AK237027	1244	0	2	0	0.188956	7.56191	Up	0.226586	0.348896
AK352487	1246	0	2	0	0.188653	7.55959	Up	0.226586	0.347643
AK240437	1247	0	2	0	0.188501	7.55843	Up	0.226586	0.355937
AK351877	1247	0	2	0	0.188501	7.55843	Up	0.226586	0.355298
AK237226	2495	0	4	0	0.188426	7.55785	Up	0.0530518	0.108194
AK351128	1248	0	2	0	0.18835	7.55728	Up	0.226586	0.344615
AK235993	1249	0	2	0	0.1882	7.55612	Up	0.226586	0.342051
AK345817	1252	0	2	0	0.187749	7.55266	Up	0.226586	0.355798
AY609935	1254	0	2	0	0.187449	7.55036	Up	0.226586	0.342514
AK347699	1258	0	2	0	0.186853	7.54576	Up	0.226586	0.348949
DQ285633	630	0	1	0	0.186557	7.54347	Up	0.468272	0.589213
D13390	1260	0	2	0	0.186557	7.54347	Up	0.226586	0.344824
EU194551	1261	0	2	0	0.186409	7.54233	Up	0.226586	0.342617
AK346262	2526	0	4	0	0.186113	7.54004	Up	0.0530518	0.110061
AK232579	1264	0	2	0	0.185966	7.5389	Up	0.226586	0.35491
AK343498	1265	0	2	0	0.185819	7.53776	Up	0.226586	0.349727
AK238410	1266	0	2	0	0.185672	7.53662	Up	0.226586	0.351891
AK348360	1267	0	2	0	0.185526	7.53548	Up	0.226586	0.349969
AK344644	1904	0	3	0	0.185185	7.53282	Up	0.109639	0.197256
AK350366	1273	0	2	0	0.184651	7.52866	Up	0.226586	0.355464
AK238098	1276	0	2	0	0.184217	7.52527	Up	0.226586	0.347909
AK350257	1277	0	2	0	0.184073	7.52413	Up	0.226586	0.353614
AK231699	1277	0	2	0	0.184073	7.52413	Up	0.226586	0.352709
AK237391	1278	0	2	0	0.183929	7.52301	Up	0.226586	0.346346
AK347547	1278	0	2	0	0.183929	7.52301	Up	0.226586	0.34316
AY609466	1284	0	2	0	0.18307	7.51625	Up	0.226586	0.352
AK350787	1285	0	2	0	0.182927	7.51513	Up	0.226586	0.351049
AK238542	1285	0	2	0	0.182927	7.51513	Up	0.226586	0.344667
AK351940	1285	0	2	0	0.182927	7.51513	Up	0.226586	0.343549
AK230858	1928	0	3	0	0.18288	7.51475	Up	0.109639	0.197133
AY686758	2571	0	4	0	0.182856	7.51456	Up	0.0530518	0.109338
AB280705	643	0	1	0	0.182785	7.514	Up	0.468272	0.59233
AK350415	1287	0	2	0	0.182643	7.51288	Up	0.226586	0.34272
AK351585	1288	0	2	0	0.182501	7.51176	Up	0.226586	0.354799
AK346432	2577	0	4	0	0.18243	7.5112	Up	0.0530518	0.108569
AK237228	1289	0	2	0	0.182359	7.51064	Up	0.226586	0.352054
FJ597908	1934	0	3	0	0.182312	7.51027	Up	0.109639	0.197362
AK231677	1290	0	2	0	0.182218	7.50952	Up	0.226586	0.350697
AK230612	1292	0	2	0	0.181936	7.50729	Up	0.226586	0.353229
AK232677	1293	0	2	0	0.181795	7.50617	Up	0.226586	0.354357
AM999538	1296	0	2	0	0.181374	7.50283	Up	0.226586	0.346215
AK350208	1297	0	2	0	0.181235	7.50171	Up	0.226586	0.350266
AK345322	1298	0	2	0	0.181095	7.5006	Up	0.226586	0.342566
AB527064	1299	0	2	0	0.180956	7.49949	Up	0.226586	0.345217
AY948114	2600	0	4	0	0.180816	7.49838	Up	0.0530518	0.110174
AK233839	651	0	1	0	0.180539	7.49616	Up	0.468272	0.591697
AK235365	1953	0	3	0	0.180539	7.49616	Up	0.109639	0.19715
AK239619	1307	0	2	0	0.179848	7.49063	Up	0.226586	0.345873
AK236295	1308	0	2	0	0.17971	7.48953	Up	0.226586	0.348762
GU183861	655	0	1	0	0.179436	7.48733	Up	0.468272	0.59248
AK231188	656	0	1	0	0.179163	7.48513	Up	0.468272	0.588697
AK345533	1316	0	2	0	0.178618	7.48073	Up	0.226586	0.355048
AK235831	1316	0	2	0	0.178618	7.48073	Up	0.226586	0.348042
AK349518	1316	0	2	0	0.178618	7.48073	Up	0.226586	0.341922
AK351134	1317	0	2	0	0.178482	7.47964	Up	0.226586	0.343315
AK351092	1318	0	2	0	0.178347	7.47854	Up	0.226586	0.356132
AK232365	1320	0	2	0	0.178077	7.47636	Up	0.226586	0.355993
AK235267	1320	0	2	0	0.178077	7.47636	Up	0.226586	0.346109
AK350228	1321	0	2	0	0.177942	7.47526	Up	0.226586	0.348575
AK234359	1322	0	2	0	0.177807	7.47417	Up	0.226586	0.350968
AK231982	1323	0	2	0	0.177673	7.47308	Up	0.226586	0.34767
AK352496	1326	0	2	0	0.177271	7.46981	Up	0.226586	0.354274
AK240251	1326	0	2	0	0.177271	7.46981	Up	0.226586	0.347033
AK235861	1326	0	2	0	0.177271	7.46981	Up	0.226586	0.34506
AK232082	1326	0	2	0	0.177271	7.46981	Up	0.226586	0.342334
AK350059	1328	0	2	0	0.177004	7.46764	Up	0.226586	0.348148
AF028007	1329	0	2	0	0.176871	7.46655	Up	0.226586	0.34669
AK348850	1330	0	2	0	0.176738	7.46547	Up	0.226586	0.34412
AK233250	1332	0	2	0	0.176472	7.4633	Up	0.226586	0.348362
AK233150	1332	0	2	0	0.176472	7.4633	Up	0.226586	0.342953
AK238431	1334	0	2	0	0.176208	7.46113	Up	0.226586	0.347962
AK346153	1337	0	2	0	0.175813	7.45789	Up	0.226586	0.35132
AK233391	1338	0	2	0	0.175681	7.45682	Up	0.226586	0.350725
AK348904	1341	0	2	0	0.175288	7.45358	Up	0.226586	0.349459
AK350598	1342	0	2	0	0.175157	7.45251	Up	0.226586	0.345269
AK350328	1346	0	2	0	0.174637	7.44821	Up	0.226586	0.347989
AK238394	1350	0	2	0	0.174119	7.44393	Up	0.226586	0.351293
AK239582	1351	0	2	0	0.173991	7.44287	Up	0.226586	0.348069
AK349803	1352	0	2	0	0.173862	7.4418	Up	0.226586	0.350158
AK343929	1353	0	2	0	0.173733	7.44073	Up	0.226586	0.354744
AK238545	1354	0	2	0	0.173605	7.43967	Up	0.226586	0.353834
AK233406	2033	0	3	0	0.173434	7.43825	Up	0.109639	0.19708
AY609779	1357	0	2	0	0.173221	7.43647	Up	0.226586	0.353284
AK236272	1358	0	2	0	0.173094	7.43541	Up	0.226586	0.347431
AK232761	1358	0	2	0	0.173094	7.43541	Up	0.226586	0.344276
EF423616	1359	0	2	0	0.172966	7.43435	Up	0.226586	0.342772
AK351261	1362	0	2	0	0.172585	7.43117	Up	0.226586	0.346927
AK349802	1364	0	2	0	0.172332	7.42905	Up	0.226586	0.348095
AK238012	1366	0	2	0	0.17208	7.42694	Up	0.226586	0.350752
AK234061	1367	0	2	0	0.171954	7.42588	Up	0.226586	0.342128
AY680670	684	0	1	0	0.171828	7.42483	Up	0.468272	0.58925
AK236750	1373	0	2	0	0.171203	7.41956	Up	0.226586	0.350239
AK233325	2746	0	4	0	0.171203	7.41956	Up	0.0530518	0.108646
AK231423	687	0	1	0	0.171078	7.41851	Up	0.468272	0.590879
AK238596	1377	0	2	0	0.170705	7.41536	Up	0.226586	0.346716
AK352276	1378	0	2	0	0.170582	7.41432	Up	0.226586	0.352545
AK239937	1378	0	2	0	0.170582	7.41432	Up	0.226586	0.345636
AK233168	1382	0	2	0	0.170088	7.41014	Up	0.226586	0.353916
AK345646	1385	0	2	0	0.169719	7.40701	Up	0.226586	0.344198
AK232398	1385	0	2	0	0.169719	7.40701	Up	0.226586	0.341794
HM122239	693	0	1	0	0.169597	7.40597	Up	0.468272	0.589693
AK235532	1389	0	2	0	0.169231	7.40285	Up	0.226586	0.34603
AK232880	1390	0	2	0	0.169109	7.40181	Up	0.226586	0.346373
AK347673	1392	0	2	0	0.168866	7.39973	Up	0.226586	0.353641
AK233008	1393	0	2	0	0.168745	7.3987	Up	0.226586	0.356021
AK236963	1393	0	2	0	0.168745	7.3987	Up	0.226586	0.348202
AK239284	1394	0	2	0	0.168624	7.39766	Up	0.226586	0.351782
AY609691	1394	0	2	0	0.168624	7.39766	Up	0.226586	0.351456
AK234839	1397	0	2	0	0.168262	7.39456	Up	0.226586	0.348789
AK351234	1398	0	2	0	0.168141	7.39353	Up	0.226586	0.34661
AK351695	1401	0	2	0	0.167781	7.39044	Up	0.226586	0.353889
AK350463	1402	0	2	0	0.167661	7.38941	Up	0.226586	0.35005
AK238919	1408	0	2	0	0.166947	7.38325	Up	0.226586	0.354606
AK235834	1409	0	2	0	0.166828	7.38222	Up	0.226586	0.344407
AK351556	1410	0	2	0	0.16671	7.3812	Up	0.226586	0.342308
AK349552	1412	0	2	0	0.166474	7.37915	Up	0.226586	0.354137
AK351942	1415	0	2	0	0.166121	7.37609	Up	0.226586	0.351972
AK236953	1415	0	2	0	0.166121	7.37609	Up	0.226586	0.343419
DQ530371	1416	0	2	0	0.166004	7.37507	Up	0.226586	0.355742
DQ656343	1418	0	2	0	0.16577	7.37304	Up	0.226586	0.343704
AK233191	1426	0	2	0	0.16484	7.36492	Up	0.226586	0.342282
AK239694	1427	0	2	0	0.164724	7.36391	Up	0.226586	0.35032
AK350122	1428	0	2	0	0.164609	7.3629	Up	0.226586	0.349647
DQ845175	1428	0	2	0	0.164609	7.3629	Up	0.226586	0.343445
AK236303	1567	2	306	0.140635	22.9511	7.35047	Up	0.000122305	0.000481594
AK351587	1441	0	2	0	0.163124	7.34982	Up	0.226586	0.349539
AK234120	1445	0	2	0	0.162672	7.34582	Up	0.226586	0.351266
AK346813	1445	0	2	0	0.162672	7.34582	Up	0.226586	0.344563
AK237165	1446	0	2	0	0.16256	7.34483	Up	0.226586	0.346083
AK233755	1449	0	2	0	0.162223	7.34184	Up	0.226586	0.355326
AK239572	1449	0	2	0	0.162223	7.34184	Up	0.226586	0.354054
AK234472	1451	0	2	0	0.162	7.33985	Up	0.226586	0.353092
EU707806	2907	0	4	0	0.161721	7.33736	Up	0.0530518	0.108227
AK234701	1455	0	2	0	0.161554	7.33587	Up	0.226586	0.343134
AK347803	1456	0	2	0	0.161443	7.33488	Up	0.226586	0.345741
AK346294	2912	0	4	0	0.161443	7.33488	Up	0.0530518	0.108337
AK230579	729	0	1	0	0.161222	7.3329	Up	0.468272	0.58866
AK236853	1460	0	2	0	0.161001	7.33093	Up	0.226586	0.353806
AK230929	2191	0	3	0	0.160927	7.33027	Up	0.109639	0.197398
AK346410	1461	0	2	0	0.160891	7.32994	Up	0.226586	0.353202
EF567018	1461	0	2	0	0.160891	7.32994	Up	0.226586	0.352136
AK236084	1463	0	2	0	0.160671	7.32796	Up	0.226586	0.350616
EU431218	1463	0	2	0	0.160671	7.32796	Up	0.226586	0.348735
AK344195	1463	0	2	0	0.160671	7.32796	Up	0.226586	0.345426
AK231635	1469	0	2	0	0.160015	7.32206	Up	0.226586	0.342643
AK351787	1471	0	2	0	0.159797	7.3201	Up	0.226586	0.347272
AK343905	2944	0	4	0	0.159688	7.31912	Up	0.0530518	0.108913
AK239015	1472	0	2	0	0.159688	7.31912	Up	0.226586	0.343626
AK230953	1474	0	2	0	0.159472	7.31716	Up	0.226586	0.354495
AK240406	1475	0	2	0	0.159364	7.31618	Up	0.226586	0.341588
AK349171	1476	0	2	0	0.159256	7.3152	Up	0.226586	0.342359
AK347716	1479	0	2	0	0.158933	7.31227	Up	0.226586	0.345584
AK345101	2221	0	3	0	0.158754	7.31065	Up	0.109639	0.197681
AK239507	1485	0	2	0	0.15829	7.30643	Up	0.226586	0.34561
AK348423	1488	0	2	0	0.157971	7.30352	Up	0.226586	0.35455
DQ472001	1491	0	2	0	0.157653	7.30061	Up	0.226586	0.354882
FJ494915	1493	0	2	0	0.157442	7.29868	Up	0.226586	0.34698
AK231430	1496	0	2	0	0.157127	7.29578	Up	0.226586	0.348255
AK351017	1497	0	2	0	0.157022	7.29482	Up	0.226586	0.343938
AK239555	1498	0	2	0	0.156917	7.29386	Up	0.226586	0.354219
AK351012	1499	0	2	0	0.156812	7.29289	Up	0.226586	0.353394
AK344549	2249	0	3	0	0.156777	7.29257	Up	0.109639	0.197469
AK351752	1500	0	2	0	0.156708	7.29193	Up	0.226586	0.342256
DQ003208	1511	0	2	0	0.155567	7.28139	Up	0.226586	0.353257
AK345021	1512	0	2	0	0.155464	7.28044	Up	0.226586	0.34519
AK238215	1513	0	2	0	0.155361	7.27948	Up	0.226586	0.348816
AK238104	1515	0	2	0	0.155156	7.27758	Up	0.226586	0.355381
AY247770	1516	0	2	0	0.155054	7.27662	Up	0.226586	0.350185
AK350905	1516	0	2	0	0.155054	7.27662	Up	0.226586	0.348923
AK351757	1520	0	2	0	0.154646	7.27282	Up	0.226586	0.346742
AK231169	1522	0	2	0	0.154442	7.27093	Up	0.226586	0.342901
AK232953	1522	0	2	0	0.154442	7.27093	Up	0.226586	0.341819
AK236884	1525	0	2	0	0.154139	7.26808	Up	0.226586	0.343756
AK233428	1526	0	2	0	0.154038	7.26714	Up	0.226586	0.348442
DQ992490	1527	0	2	0	0.153937	7.26619	Up	0.226586	0.348602
AK235370	1532	0	2	0	0.153434	7.26148	Up	0.226586	0.350806
DQ159902	768	0	1	0	0.153035	7.25772	Up	0.468272	0.594352
AK237279	1539	0	2	0	0.152736	7.2549	Up	0.226586	0.343212
AK346419	1540	0	2	0	0.152637	7.25396	Up	0.226586	0.351945
AK239691	1542	0	2	0	0.152439	7.25209	Up	0.226586	0.346478
DQ143038	1545	0	2	0	0.152143	7.24929	Up	0.226586	0.345348
AY609547	1548	0	2	0	0.151848	7.24649	Up	0.226586	0.344876
EF625355	1550	0	2	0	0.151652	7.24463	Up	0.226586	0.341691
AK347566	1554	0	2	0	0.151262	7.24091	Up	0.226586	0.347219
AY609549	1557	0	2	0	0.150971	7.23812	Up	0.226586	0.353861
AY553925	779	0	1	0	0.150874	7.2372	Up	0.468272	0.593977
AY609687	1559	0	2	0	0.150777	7.23627	Up	0.226586	0.349862
AK236236	1561	0	2	0	0.150584	7.23442	Up	0.226586	0.350995
AK346494	1562	0	2	0	0.150487	7.2335	Up	0.226586	0.349298
AK237886	1562	0	2	0	0.150487	7.2335	Up	0.226586	0.34146
AK350394	1563	0	2	0	0.150391	7.23258	Up	0.226586	0.354192
FJ409637	3126	0	4	0	0.150391	7.23258	Up	0.0530518	0.109868
AK239818	1565	0	2	0	0.150199	7.23073	Up	0.226586	0.355353
AK347569	1565	0	2	0	0.150199	7.23073	Up	0.226586	0.341768
AK238603	1566	0	2	0	0.150103	7.22981	Up	0.226586	0.343574
EU918131	1571	0	2	0	0.149625	7.22521	Up	0.226586	0.35552
AY609476	1571	0	2	0	0.149625	7.22521	Up	0.226586	0.354523
AY102476	786	0	1	0	0.14953	7.22429	Up	0.468272	0.590434
AY683049	1574	0	2	0	0.14934	7.22246	Up	0.226586	0.34706
AK343573	1575	0	2	0	0.149245	7.22154	Up	0.226586	0.350481
AK346193	1575	0	2	0	0.149245	7.22154	Up	0.226586	0.342669
AK239882	1577	0	2	0	0.149056	7.21971	Up	0.226586	0.35616
AK237940	1588	0	2	0	0.148024	7.20968	Up	0.226586	0.342154
AK238143	1593	0	2	0	0.147559	7.20515	Up	0.226586	0.350373
AK238266	1593	0	2	0	0.147559	7.20515	Up	0.226586	0.350077
AK240051	1595	0	2	0	0.147374	7.20334	Up	0.226586	0.344068
AK232806	1597	0	2	0	0.147189	7.20153	Up	0.226586	0.349244
AK236841	1599	0	2	0	0.147005	7.19972	Up	0.226586	0.347351
AK346382	1607	0	2	0	0.146273	7.19252	Up	0.226586	0.350346
AK347465	1608	0	2	0	0.146182	7.19163	Up	0.226586	0.348976
AK343835	1608	0	2	0	0.146182	7.19163	Up	0.226586	0.345321
AK232732	815	0	1	0	0.144209	7.17202	Up	0.468272	0.589324
AK346080	3263	0	4	0	0.144077	7.17069	Up	0.0530518	0.108602
AK350296	1634	0	2	0	0.143856	7.16849	Up	0.226586	0.355437
AK351304	1641	0	2	0	0.143243	7.16232	Up	0.226586	0.347537
AK350534	1642	0	2	0	0.143155	7.16144	Up	0.226586	0.350508
AK344099	1645	0	2	0	0.142894	7.15881	Up	0.226586	0.342695
AK344188	1646	0	2	0	0.142808	7.15793	Up	0.226586	0.350589
AY609550	1650	0	2	0	0.142461	7.15443	Up	0.226586	0.351402
AK237797	1651	0	2	0	0.142375	7.15355	Up	0.226586	0.352682
AB006010	1653	0	2	0	0.142203	7.15181	Up	0.226586	0.352245
AJ236939	2496	0	3	0	0.141263	7.14224	Up	0.109639	0.197522
FJ438465	1671	0	2	0	0.140671	7.13618	Up	0.226586	0.355659
AK238343	1673	0	2	0	0.140503	7.13446	Up	0.226586	0.351864
DQ139273	1675	0	2	0	0.140335	7.13273	Up	0.226586	0.348842
AK237676	1678	0	2	0	0.140084	7.13015	Up	0.226586	0.342076
AK349287	1679	0	2	0	0.140001	7.12929	Up	0.226586	0.355492
AK231868	1679	0	2	0	0.140001	7.12929	Up	0.226586	0.344589
DQ972958	840	0	1	0	0.139917	7.12843	Up	0.468272	0.592592
AK237148	1682	0	2	0	0.139751	7.12672	Up	0.226586	0.344172
AK240083	885	1	131	0.124505	17.3972	7.1265	Up	0.000569874	0.00196568
AK238572	1683	0	2	0	0.139668	7.12586	Up	0.226586	0.345662
AK348542	1684	0	2	0	0.139585	7.125	Up	0.226586	0.350212
AK235732	1686	0	2	0	0.13942	7.12329	Up	0.226586	0.354302
AK346183	1687	0	2	0	0.139337	7.12243	Up	0.226586	0.344641
AK240455	846	0	1	0	0.138925	7.11816	Up	0.468272	0.588512
AK350124	1694	0	2	0	0.138761	7.11646	Up	0.226586	0.343886
L11000	1699	0	2	0	0.138353	7.11221	Up	0.226586	0.355631
AK238891	1699	0	2	0	0.138353	7.11221	Up	0.226586	0.341665
AY609872	1701	0	2	0	0.13819	7.11051	Up	0.226586	0.350643
AK233173	1706	0	2	0	0.137785	7.10628	Up	0.226586	0.354081
AK235832	1710	0	2	0	0.137463	7.1029	Up	0.226586	0.350914
AK232975	1713	0	2	0	0.137222	7.10037	Up	0.226586	0.343471
X92379	1718	0	2	0	0.136823	7.09616	Up	0.226586	0.347749
AK232857	1721	0	2	0	0.136584	7.09365	Up	0.226586	0.342746
AK232543	1729	0	2	0	0.135952	7.08696	Up	0.226586	0.353476
AK347129	1731	0	2	0	0.135795	7.08529	Up	0.226586	0.349593
AK233700	1736	0	2	0	0.135404	7.08113	Up	0.226586	0.345794
AF027652	1737	0	2	0	0.135326	7.0803	Up	0.226586	0.352491
GU144289	1740	0	2	0	0.135093	7.07781	Up	0.226586	0.355548
AK235656	1740	0	2	0	0.135093	7.07781	Up	0.226586	0.343912
AK240267	1742	0	2	0	0.134938	7.07615	Up	0.226586	0.354965
AK237564	1742	0	2	0	0.134938	7.07615	Up	0.226586	0.349566
AK348018	871	0	1	0	0.134938	7.07615	Up	0.468272	0.588181
AK232992	1747	0	2	0	0.134551	7.07201	Up	0.226586	0.351755
AK234578	1751	0	2	0	0.134244	7.06871	Up	0.226586	0.34582
AK234469	1773	0	2	0	0.132578	7.0507	Up	0.226586	0.354109
AK345160	890	0	1	0	0.132057	7.04502	Up	0.468272	0.593489
AK231370	2670	0	3	0	0.132057	7.04502	Up	0.109639	0.196956
AK347558	1787	0	2	0	0.13154	7.03935	Up	0.226586	0.351022
AK345020	1787	0	2	0	0.13154	7.03935	Up	0.226586	0.348388
AK231312	1790	0	2	0	0.131319	7.03693	Up	0.226586	0.347404
AK347935	1793	0	2	0	0.131099	7.03452	Up	0.226586	0.342798
AK237338	1794	0	2	0	0.131026	7.03371	Up	0.226586	0.353751
EF546800	1801	0	2	0	0.130517	7.0281	Up	0.226586	0.35086
AK236194	903	0	1	0	0.130156	7.0241	Up	0.468272	0.591213
AK345958	1808	0	2	0	0.130012	7.0225	Up	0.226586	0.344981
AK232336	1809	0	2	0	0.12994	7.0217	Up	0.226586	0.346136
AK232418	1827	0	2	0	0.12866	7.00742	Up	0.226586	0.3526
AY751522	1833	0	2	0	0.128239	7.00269	Up	0.226586	0.349942
AK351223	1836	0	2	0	0.128029	7.00033	Up	0.226586	0.346294
AK343921	1852	0	2	0	0.126923	6.98781	Up	0.226586	0.351185
AK346564	927	0	1	0	0.126786	6.98625	Up	0.468272	0.590026
DQ061106	1858	0	2	0	0.126513	6.98314	Up	0.226586	0.356049
AF348674	933	0	1	0	0.125971	6.97694	Up	0.468272	0.594277
AK240080	1866	0	2	0	0.125971	6.97694	Up	0.226586	0.344485
AK352308	1877	0	2	0	0.125232	6.96846	Up	0.226586	0.353971
AF389855	1886	0	2	0	0.124635	6.96156	Up	0.226586	0.343031
AB271928	1890	0	2	0	0.124371	6.95851	Up	0.226586	0.347563
AY609907	1891	0	2	0	0.124305	6.95774	Up	0.226586	0.355409
AK233540	1897	0	2	0	0.123912	6.95317	Up	0.226586	0.345767
AK348905	1905	0	2	0	0.123392	6.9471	Up	0.226586	0.348228
AK239825	1907	0	2	0	0.123262	6.94559	Up	0.226586	0.350104
AK231369	1099	2	230	0.200523	24.597	6.93857	Up	0.000122305	0.000480557
DQ422962	1917	0	2	0	0.122619	6.93804	Up	0.226586	0.348335
AK233661	1917	0	2	0	0.122619	6.93804	Up	0.226586	0.346584
AK234393	1917	0	2	0	0.122619	6.93804	Up	0.226586	0.341948
AK232639	1920	0	2	0	0.122428	6.93579	Up	0.226586	0.351212
AK232931	1923	0	2	0	0.122237	6.93353	Up	0.226586	0.345007
AK238974	1926	0	2	0	0.122046	6.93129	Up	0.226586	0.342875
AK350535	1928	0	2	0	0.12192	6.92979	Up	0.226586	0.346188
EF537044	973	0	1	0	0.120792	6.91638	Up	0.468272	0.589767
AK233580	1950	0	2	0	0.120544	6.91342	Up	0.226586	0.34903
AK234928	1953	0	2	0	0.120359	6.9112	Up	0.226586	0.35151
AB052257	1967	0	2	0	0.119502	6.9009	Up	0.226586	0.34632
AK346482	1969	0	2	0	0.119381	6.89943	Up	0.226586	0.352983
AK349482	1971	0	2	0	0.11926	6.89797	Up	0.226586	0.349915
AK231036	1972	0	2	0	0.119199	6.89723	Up	0.226586	0.346241
AK237953	1973	0	2	0	0.119139	6.8965	Up	0.226586	0.350293
AK237031	1987	0	2	0	0.1183	6.8863	Up	0.226586	0.341974
D50133	1994	0	2	0	0.117884	6.88123	Up	0.226586	0.353504
AB079520	998	0	1	0	0.117766	6.87978	Up	0.468272	0.588144
M24088	2001	0	2	0	0.117472	6.87617	Up	0.226586	0.347139
DQ058293	2008	0	2	0	0.117062	6.87113	Up	0.226586	0.348629
AK234571	1120	2	219	0.196763	22.9814	6.86787	Up	0.000122305	0.000482067
AK239491	1009	0	1	0	0.116482	6.86397	Up	0.468272	0.591139
AK236592	2021	0	2	0	0.116309	6.86182	Up	0.226586	0.347325
DQ842227	2022	0	2	0	0.116252	6.86111	Up	0.226586	0.354855
AK236466	2024	0	2	0	0.116137	6.85968	Up	0.226586	0.351239
AK232783	2036	0	2	0	0.115453	6.85116	Up	0.226586	0.343186
AK346000	2039	0	2	0	0.115283	6.84903	Up	0.226586	0.3504
AK232454	2046	0	2	0	0.114888	6.84409	Up	0.226586	0.345086
AK240494	2052	0	2	0	0.114552	6.83986	Up	0.226586	0.351103
AK347370	2052	0	2	0	0.114552	6.83986	Up	0.226586	0.341896
AY609820	2054	0	2	0	0.114441	6.83846	Up	0.226586	0.352654
AK350596	2054	0	2	0	0.114441	6.83846	Up	0.226586	0.343238
AK347020	1035	0	1	0	0.113556	6.82726	Up	0.468272	0.593714
AK235629	2073	0	2	0	0.113392	6.82517	Up	0.226586	0.34254
AK349356	2074	0	2	0	0.113337	6.82448	Up	0.226586	0.345715
AK232154	1043	0	1	0	0.112685	6.81615	Up	0.468272	0.588365
AK346783	1046	0	1	0	0.112362	6.81201	Up	0.468272	0.592144
AK346870	1046	0	1	0	0.112362	6.81201	Up	0.468272	0.591995
AK235631	2093	0	2	0	0.112308	6.81132	Up	0.226586	0.355687
AK230913	2100	0	2	0	0.111934	6.8065	Up	0.226586	0.345374
AK351873	2102	0	2	0	0.111827	6.80513	Up	0.226586	0.353312
EU334862	2112	0	2	0	0.111298	6.79828	Up	0.226586	0.355826
AB113581	2131	0	2	0	0.110306	6.78536	Up	0.226586	0.342205
AK350848	1067	0	1	0	0.110151	6.78333	Up	0.468272	0.593602
AK345434	1076	0	1	0	0.109229	6.77122	Up	0.468272	0.592629
AK351032	1076	0	1	0	0.109229	6.77122	Up	0.468272	0.589508
AK346188	2158	0	2	0	0.108926	6.7672	Up	0.226586	0.350887
DQ855076	1086	0	1	0	0.108223	6.75787	Up	0.468272	0.591548
AK240384	1089	0	1	0	0.107925	6.75389	Up	0.468272	0.594089
AK349649	2192	0	2	0	0.107236	6.74465	Up	0.226586	0.352846
AK349265	2208	0	2	0	0.106459	6.73415	Up	0.226586	0.350427
AK233786	1111	0	1	0	0.105788	6.72503	Up	0.468272	0.591622
AK231224	2227	0	2	0	0.105551	6.72179	Up	0.226586	0.352218
AK237735	2232	0	2	0	0.105314	6.71856	Up	0.226586	0.344094
AK240545	1117	0	1	0	0.10522	6.71726	Up	0.468272	0.5901
AK232098	1117	0	1	0	0.10522	6.71726	Up	0.468272	0.589656
AK347213	2236	0	2	0	0.105126	6.71597	Up	0.226586	0.345899
AK238574	1123	0	1	0	0.104658	6.70954	Up	0.468272	0.592965
AY609559	1125	0	1	0	0.104472	6.70697	Up	0.468272	0.588034
AK348293	2256	0	2	0	0.104194	6.70313	Up	0.226586	0.347484
DQ157551	2262	0	2	0	0.103917	6.69929	Up	0.226586	0.352572
AK346266	3408	0	3	0	0.10346	6.69293	Up	0.109639	0.197646
EF471309	1140	0	1	0	0.103097	6.68786	Up	0.468272	0.593414
AK233289	2283	0	2	0	0.102962	6.68596	Up	0.226586	0.342025
AK347688	1143	0	1	0	0.102826	6.68407	Up	0.468272	0.591288
AK239135	1158	0	1	0	0.101495	6.66526	Up	0.468272	0.593639
AK232228	1159	0	1	0	0.101407	6.66401	Up	0.468272	0.588255
DQ176425	1163	0	1	0	0.101058	6.65904	Up	0.468272	0.592032
AK234513	1169	0	1	0	0.100539	6.65162	Up	0.468272	0.592219
AM410991	299	1	94	0.368519	36.9494	6.64767	Up	0.000569874	0.00196737
AK232869	2351	0	2	0	0.0999835	6.64362	Up	0.226586	0.351592
FJ167679	2352	0	2	0	0.099941	6.64301	Up	0.226586	0.354827
AK240481	2204	2	187	0.0999884	9.97198	6.63998	Up	0.000122305	0.000481405
AK240072	2362	0	2	0	0.0995179	6.63688	Up	0.226586	0.355854
AK240059	1184	0	1	0	0.0992658	6.63322	Up	0.468272	0.59073
AK234988	2389	0	2	0	0.0983932	6.62049	Up	0.226586	0.346267
AY198323	2400	0	2	0	0.0979422	6.61386	Up	0.226586	0.346505
AK239402	1202	0	1	0	0.0977793	6.61146	Up	0.468272	0.589841
AY082015	2410	0	2	0	0.0975358	6.60786	Up	0.226586	0.343263
AK344006	1206	0	1	0	0.0974549	6.60666	Up	0.468272	0.590248
AK352140	1210	0	1	0	0.0971328	6.60189	Up	0.468272	0.588328
M55166	1211	0	1	0	0.0970526	6.60069	Up	0.468272	0.590397
AK352369	1212	0	1	0	0.0969725	6.5995	Up	0.468272	0.592554
AK239448	2424	0	2	0	0.0969725	6.5995	Up	0.226586	0.341614
AY613916	2432	0	2	0	0.0966535	6.59475	Up	0.226586	0.35219
AY247773	1219	0	1	0	0.0964156	6.5912	Up	0.468272	0.591065
AK349600	2439	0	2	0	0.0963761	6.5906	Up	0.226586	0.34751
AK348874	1226	0	1	0	0.0958651	6.58293	Up	0.468272	0.594202
AK345640	1228	0	1	0	0.095709	6.58058	Up	0.468272	0.589915
AK344955	2457	0	2	0	0.0956701	6.58	Up	0.226586	0.353586
AK350166	2460	0	2	0	0.0955534	6.57824	Up	0.226586	0.355242
U14406	1230	0	1	0	0.0955534	6.57824	Up	0.468272	0.592181
GQ478346	1233	0	1	0	0.0953209	6.57472	Up	0.468272	0.589582
AK240518	1233	0	1	0	0.0953209	6.57472	Up	0.468272	0.588807
EU399821	1236	0	1	0	0.0950895	6.57121	Up	0.468272	0.594427
AK239074	1238	0	1	0	0.0949359	6.56888	Up	0.468272	0.590174
AK231536	1240	0	1	0	0.0947828	6.56655	Up	0.468272	0.59304
AK239255	2481	0	2	0	0.0947446	6.56597	Up	0.226586	0.347802
DQ119109	2489	0	2	0	0.0944401	6.56133	Up	0.226586	0.350454
AK347451	1248	0	1	0	0.0941752	6.55728	Up	0.468272	0.589176
AK231328	2505	0	2	0	0.0938369	6.55208	Up	0.226586	0.353174
AK345643	1260	0	1	0	0.0932783	6.54347	Up	0.468272	0.588586
AK346233	2544	0	2	0	0.0923983	6.52979	Up	0.226586	0.3497
AK232000	1273	0	1	0	0.0923257	6.52866	Up	0.468272	0.592704
AY610209	1276	0	1	0	0.0921087	6.52527	Up	0.468272	0.593115
AK347719	1280	0	1	0	0.0918208	6.52075	Up	0.468272	0.590063
AK233291	2563	0	2	0	0.0917134	6.51906	Up	0.226586	0.353779
AK347122	2590	0	2	0	0.0907573	6.50394	Up	0.226586	0.348308
AK234938	1297	0	1	0	0.0906173	6.50171	Up	0.468272	0.588844
AK239184	2596	0	2	0	0.0905475	6.5006	Up	0.226586	0.346663
AY556479	2597	0	2	0	0.0905126	6.50005	Up	0.226586	0.342179
AK349351	1307	0	1	0	0.089924	6.49063	Up	0.468272	0.591436
AK348035	2646	0	2	0	0.0888365	6.47308	Up	0.226586	0.341871
AK238757	1325	0	1	0	0.0887024	6.4709	Up	0.468272	0.593864
AK230483	1332	0	1	0	0.0882362	6.4633	Up	0.468272	0.59166
AK233528	1332	0	1	0	0.0882362	6.4633	Up	0.468272	0.588733
AK345803	1340	0	1	0	0.0877094	6.45466	Up	0.468272	0.589878
EU286539	1344	0	1	0	0.0874484	6.45036	Up	0.468272	0.588549
AK240585	1347	0	1	0	0.0872536	6.44714	Up	0.468272	0.592107
AK230642	2700	0	2	0	0.0870597	6.44393	Up	0.226586	0.348869
AK237002	1356	0	1	0	0.0866745	6.43754	Up	0.468272	0.589398
GU373680	1577	4	319	0.279486	23.7744	6.41049	Up	5.20414e-05	0.000218639
AK346418	1382	0	1	0	0.0850439	6.41014	Up	0.468272	0.591102
AK346642	1393	0	1	0	0.0843723	6.3987	Up	0.468272	0.588475
AK232789	2805	0	2	0	0.0838008	6.38889	Up	0.226586	0.349781
AK238938	1404	0	1	0	0.0837113	6.38735	Up	0.468272	0.588107
AK233451	1424	0	1	0	0.0825356	6.36694	Up	0.468272	0.593527
AF295805	2857	0	2	0	0.0822756	6.36239	Up	0.226586	0.351918
GU013759	2880	0	2	0	0.0816185	6.35082	Up	0.226586	0.354412
AK345474	1441	0	1	0	0.0815619	6.34982	Up	0.468272	0.590323
AK235893	2885	0	2	0	0.0814771	6.34832	Up	0.226586	0.354661
DQ157049	1631	8	610	0.540464	43.9569	6.34575	Up	6.73694e-06	3.25611e-05
AK346304	1465	0	1	0	0.0802257	6.32599	Up	0.468272	0.592891
AK232376	2933	0	2	0	0.0801436	6.32452	Up	0.226586	0.344302
AK239537	1467	0	1	0	0.0801163	6.32402	Up	0.468272	0.588881
AK237109	2960	0	2	0	0.0794126	6.3113	Up	0.226586	0.347882
AK350241	1481	0	1	0	0.079359	6.31032	Up	0.468272	0.588992
AK232877	1481	0	1	0	0.079359	6.31032	Up	0.468272	0.588402
Y09400	2975	0	2	0	0.0790122	6.304	Up	0.226586	0.351375
DQ288944	3009	0	2	0	0.0781194	6.28761	Up	0.226586	0.345689
AK240019	1505	0	1	0	0.0780935	6.28713	Up	0.468272	0.590211
AK349438	1508	0	1	0	0.0779381	6.28426	Up	0.468272	0.593752
AK237668	1511	0	1	0	0.0777834	6.28139	Up	0.468272	0.591325
AK349300	1519	0	1	0	0.0773737	6.27377	Up	0.468272	0.589139
AK343761	1522	0	1	0	0.0772212	6.27093	Up	0.468272	0.590953
AK346663	1543	0	1	0	0.0761702	6.25116	Up	0.468272	0.591883
AK235774	1559	0	1	0	0.0753885	6.23627	Up	0.468272	0.589545
AK344873	1565	0	1	0	0.0750995	6.23073	Up	0.468272	0.588071
AK343748	1573	0	1	0	0.0747175	6.22337	Up	0.468272	0.59334
AK237043	1582	0	1	0	0.0742925	6.21514	Up	0.468272	0.589287
AK233157	1586	0	1	0	0.0741051	6.2115	Up	0.468272	0.591958
AK238074	1594	0	1	0	0.0737332	6.20424	Up	0.468272	0.592368
AK343294	1595	0	1	0	0.0736869	6.20334	Up	0.468272	0.590286
AK350186	1604	0	1	0	0.0732735	6.19522	Up	0.468272	0.591027
AK349124	3209	0	2	0	0.0732506	6.19477	Up	0.226586	0.356104
AK347100	1804	1	68	0.0610794	4.4302	6.18054	Up	0.000569874	0.00196535
AK349459	1624	0	1	0	0.0723711	6.17734	Up	0.468272	0.590656
L11869	1627	0	1	0	0.0722377	6.17468	Up	0.468272	0.593003
GU138029	3260	0	2	0	0.0721047	6.17202	Up	0.226586	0.352901
AK345824	1658	0	1	0	0.070887	6.14745	Up	0.468272	0.593939
DQ192231	3322	0	2	0	0.070759	6.14484	Up	0.226586	0.343005
AK352082	958	6	390	0.690108	47.8465	6.11545	Up	1.95263e-05	8.81977e-05
AB254406	1698	0	1	0	0.0692171	6.11306	Up	0.468272	0.594127
AK234410	1705	0	1	0	0.0689329	6.10712	Up	0.468272	0.592405
X03938	3429	0	2	0	0.068551	6.09911	Up	0.226586	0.351619
AK233616	3430	0	2	0	0.068531	6.09868	Up	0.226586	0.351483
AK350811	1716	0	1	0	0.0684911	6.09784	Up	0.468272	0.59125
EU661593	1289	3	189	0.256448	17.233	6.07036	Up	8.07232e-05	0.000328554
EF444935	1750	0	1	0	0.0671604	6.06954	Up	0.468272	0.593152
AK231004	1761	0	1	0	0.0667409	6.0605	Up	0.468272	0.594164
AK237612	1566	2	124	0.140724	9.30639	6.04728	Up	0.000122305	0.000481216
AK344239	1778	0	1	0	0.0661027	6.04664	Up	0.468272	0.59099
AK344520	1783	0	1	0	0.0659174	6.04259	Up	0.468272	0.588955
AY028310	1221	21	1296	1.89511	124.75	6.04061	Up	3.24902e-09	2.20503e-08
AK349340	1820	0	1	0	0.0645773	6.01295	Up	0.468272	0.593677
AK233473	1827	0	1	0	0.0643299	6.00742	Up	0.468272	0.588918
AK344248	1852	0	1	0	0.0634615	5.98781	Up	0.468272	0.592741
DQ836054	1867	0	1	0	0.0629516	5.97617	Up	0.468272	0.592442
AK344751	127	1	58	0.867616	53.6754	5.95106	Up	0.000569874	0.00196636
EU622632	1910	0	1	0	0.0615344	5.94332	Up	0.468272	0.593302
AK349464	1953	0	1	0	0.0601796	5.9112	Up	0.468272	0.590693
AK236882	1991	0	1	0	0.059031	5.8834	Up	0.468272	0.592853
AK234937	2014	0	1	0	0.0583568	5.86683	Up	0.468272	0.590768
DQ508263	2015	0	1	0	0.0583279	5.86611	Up	0.468272	0.591771
AY161862	2034	0	1	0	0.057783	5.85257	Up	0.468272	0.588291
AK234300	1399	1	54	0.0787614	4.53657	5.84797	Up	0.000569874	0.0019667
AK348815	2052	0	1	0	0.0572762	5.83986	Up	0.468272	0.589989
AK349751	2084	0	1	0	0.0563967	5.81754	Up	0.468272	0.591399
AK230653	2091	0	1	0	0.0562079	5.8127	Up	0.468272	0.591585
AK344335	2125	0	1	0	0.0553085	5.78943	Up	0.468272	0.589361
AK349708	2130	0	1	0	0.0551787	5.78604	Up	0.468272	0.590545
AK348121	2140	0	1	0	0.0549209	5.77928	Up	0.468272	0.592517
AK350134	3515	2	102	0.0626954	3.41056	5.76551	Up	0.000122305	0.000481783
AK238396	2176	0	1	0	0.0540123	5.75521	Up	0.468272	0.594314
AK231125	2176	0	1	0	0.0540123	5.75521	Up	0.468272	0.593078
AK238224	2185	0	1	0	0.0537898	5.74926	Up	0.468272	0.590916
AK236568	2191	0	1	0	0.0536425	5.7453	Up	0.468272	0.590805
AF025377	2241	0	1	0	0.0524456	5.71275	Up	0.468272	0.593902
AK344212	1317	11	536	0.920318	47.8333	5.69974	Up	1.25e-06	6.60939e-06
FJ475068	4530	0	2	0	0.0518899	5.69738	Up	0.226586	0.352955
AK346085	2269	0	1	0	0.0517984	5.69484	Up	0.468272	0.589028
AK233140	4653	0	2	0	0.0505182	5.65873	Up	0.226586	0.354633
AK235519	2338	0	1	0	0.0502697	5.65162	Up	0.468272	0.59454
AK236257	1586	1	47	0.0694749	3.48294	5.64767	Up	0.000569874	0.00196704
AK350349	1754	6	282	0.376923	18.896	5.64767	Up	1.95263e-05	8.82175e-05
AK238895	2367	0	1	0	0.0496538	5.63383	Up	0.468272	0.589952
EU810023	2370	0	1	0	0.049591	5.63201	Up	0.468272	0.589435
L12344	1189	4	182	0.370689	17.9904	5.60088	Up	5.20414e-05	0.000218365
AK350053	960	2	91	0.229557	11.1409	5.60088	Up	0.000122305	0.0004815
D50322	464	11	500	2.6122	126.649	5.59943	Up	1.25e-06	6.61287e-06
M11778	1929	24	1065	1.37091	64.8886	5.56476	Up	5.21688e-10	3.80965e-09
AK235123	2212	7	304	0.348694	16.1525	5.53365	Up	1.15592e-05	5.38213e-05
AK235827	2580	0	1	0	0.0455545	5.50952	Up	0.468272	0.59319
AK347259	2718	0	1	0	0.0432416	5.43435	Up	0.468272	0.59192
AK349325	2763	0	1	0	0.0425373	5.41066	Up	0.468272	0.593377
AK343261	2525	20	770	0.87277	35.841	5.35987	Up	5.96484e-09	3.94552e-08
AK231486	1806	2	76	0.122023	4.94592	5.34101	Up	0.000122305	0.000480088
AK240502	929	5	179	0.593042	22.6458	5.25497	Up	3.23192e-05	0.000140727
AB119266	3081	0	1	0	0.0381469	5.25349	Up	0.468272	0.588623
AK345444	1298	2	71	0.16978	6.42887	5.24283	Up	0.000122305	0.000481311
AK238644	1233	2	70	0.17873	6.67246	5.22236	Up	0.000122305	0.000481028
AK346102	1458	2	69	0.151148	5.56215	5.20161	Up	0.000122305	0.000480651
EU661594	613	5	172	0.898754	32.9776	5.19742	Up	3.23192e-05	0.000140819
EU440342	1464	27	928	2.03214	74.5003	5.19617	Up	8.37206e-11	6.52416e-10
AK230585	3213	0	1	0	0.0365797	5.19297	Up	0.468272	0.590619
GU386349	1107	2	66	0.199073	7.00725	5.13747	Up	0.000122305	0.000481877
AK343598	2141	4	132	0.205861	7.24617	5.13747	Up	5.20414e-05	0.00021896
AK345776	1596	2	66	0.138079	4.86029	5.13747	Up	0.000122305	0.000482161
AK349699	2523	34	1117	1.48488	52.034	5.13103	Up	1.41154e-12	1.4019e-11
AK350361	1471	13	408	0.973782	32.5986	5.06507	Up	3.91926e-07	2.19728e-06
AK351008	1688	2	59	0.130554	4.108	4.97572	Up	0.000122305	0.000480182
AF459636	628	2	58	0.350915	10.8547	4.95106	Up	0.000122305	0.000481972
AK348355	2582	2	58	0.0853503	2.64012	4.95106	Up	0.000122305	0.000482256
AK346136	2891	4	114	0.152455	4.63455	4.92597	Up	5.20414e-05	0.000218319
AK350212	1124	2	56	0.196063	5.85562	4.90044	Up	0.000122305	0.000481122
AK237851	1213	11	300	0.999224	29.0678	4.86247	Up	1.25e-06	6.61113e-06
EF625352	596	4	109	0.739511	21.4947	4.86127	Up	5.20414e-05	0.000218731
EU189936	696	1	27	0.158315	4.55938	4.84797	Up	0.00056992	0.00196517
AK347757	1304	2	52	0.168999	4.68681	4.79352	Up	0.000122305	0.000479994
AK349732	2347	11	284	0.516429	14.2219	4.7834	Up	1.25e-06	6.60765e-06
AY609761	1362	1	25	0.080901	2.15732	4.73694	Up	0.000570058	0.00196531
AK238686	1653	23	554	1.53315	39.3902	4.68326	Up	9.60474e-10	6.86903e-09
AB529527	1266	2	48	0.174071	4.45614	4.67804	Up	0.000122305	0.000480746
AK346793	970	1	24	0.113595	2.90798	4.67804	Up	0.00057024	0.0019656
AK351379	1318	6	143	0.501611	12.7518	4.66799	Up	1.95263e-05	8.81184e-05
AK240195	1170	8	189	0.753417	18.9857	4.65532	Up	6.73694e-06	3.25454e-05
AK346675	888	4	94	0.496339	12.4413	4.64767	Up	5.20414e-05	0.000218502
AK347665	2168	2	44	0.101649	2.38531	4.55251	Up	0.000122305	0.00048084
AK350343	1253	1	22	0.0879387	2.06359	4.55251	Up	0.000571318	0.00196897
AK233610	899	1	22	0.122566	2.87617	4.55251	Up	0.000571318	0.00196864
AK351853	1575	2	42	0.13992	3.13415	4.4854	Up	0.000122305	0.000480276
AK235706	1585	4	82	0.278075	6.08045	4.45063	Up	5.20414e-05	0.000218593
AK233384	1498	1	20	0.0735562	1.56917	4.41501	Up	0.000575544	0.00198184
X93016	3152	5	98	0.174789	3.65419	4.38586	Up	3.23192e-05	0.000140788
AK351505	1496	2	39	0.147309	3.06397	4.37848	Up	0.000122305	0.000479807
AK235376	1304	2	38	0.168999	3.42497	4.34101	Up	0.000122305	0.000479901
AF055330	252	2	37	0.874501	17.2565	4.30253	Up	0.000122305	0.000479714
AK346125	1287	2	37	0.171231	3.37889	4.30253	Up	0.000122305	0.000479621
AK240118	1022	25	458	2.69538	52.6703	4.28843	Up	2.83304e-10	2.1095e-09
AK239579	1341	6	108	0.493008	9.46556	4.26301	Up	1.95263e-05	8.8158e-05
EF577079	2555	8	140	0.345009	6.44004	4.22236	Up	6.73694e-06	3.24907e-05
AK239390	1513	2	35	0.145654	2.71882	4.22236	Up	0.000122307	0.000479532
AK236207	1649	120	2062	8.01847	146.967	4.19602	Up	0	0
AK232910	1349	6	103	0.490084	8.9738	4.19462	Up	1.95263e-05	8.80986e-05
AK237112	1565	2	34	0.140814	2.55338	4.18054	Up	0.000122308	0.000479445
AK348323	1631	1	17	0.067558	1.22503	4.18054	Up	0.00061338	0.00210275
AF440259	1939	57	967	3.23913	58.6138	4.17756	Up	7.12764e-14	1.05793e-12
AK350931	1193	13	215	1.2007	21.1811	4.14083	Up	3.91926e-07	2.19912e-06
Y09136	2732	2	33	0.0806641	1.41966	4.13747	Up	0.000122312	0.000479365
AY609871	1838	41	675	2.45793	43.1628	4.13427	Up	1.70086e-13	2.24273e-12
AK343750	1731	22	362	1.40041	24.5789	4.1335	Up	1.76741e-09	1.23197e-08
AK238958	1623	6	98	0.407346	7.09674	4.12283	Up	1.95263e-05	8.80392e-05
AK240576	1226	2	32	0.179751	3.06768	4.09308	Up	0.000122318	0.000479203
DQ120776	201	1	16	0.548195	9.35567	4.09308	Up	0.000655274	0.00223302
AK240470	1105	2	32	0.199434	3.4036	4.09308	Up	0.000122318	0.000479296
AY609843	1776	4	64	0.248169	4.23534	4.09308	Up	5.20414e-05	0.000218822
AK348786	1416	2	32	0.155632	2.65606	4.09308	Up	0.000122318	0.000479109
AK232707	1557	10	159	0.707689	12.0022	4.08404	Up	2.21084e-06	1.13376e-05
AK235142	1575	3	47	0.20988	3.50726	4.06271	Up	8.07232e-05	0.00032862
AK239605	2412	10	156	0.456829	7.60149	4.05655	Up	2.21084e-06	1.13492e-05
EU056580	409	3	46	0.808219	13.2186	4.03168	Up	8.07232e-05	0.00032842
DQ898282	1083	4	60	0.40697	6.51139	3.99997	Up	5.20414e-05	0.000218548
EF648448	2076	1	15	0.0530767	0.84921	3.99997	Up	0.000737048	0.00247847
AK236732	1972	2	30	0.111752	1.78799	3.99997	Up	0.000122355	0.000479067
EU131180	1338	1	15	0.0823522	1.31761	3.99997	Up	0.000737048	0.00247888
AK236138	1762	2	30	0.125071	2.00109	3.99997	Up	0.000122355	0.000479161
AK240473	633	6	89	1.04443	16.5248	3.98385	Up	1.95263e-05	8.8059e-05
AK348645	1297	3	44	0.254866	3.98716	3.96755	Up	8.07232e-05	0.000328687
AK349588	1219	2	29	0.180783	2.79605	3.95106	Up	0.000122403	0.00047916
M91451	15378	0	2	0	0.0152856	3.9341	Up	0.226586	0.342385
AF350447	2168	112	1571	5.69233	85.1664	3.90319	Up	0	0
AK347407	1110	2	28	0.198535	2.96474	3.90044	Up	0.000122495	0.000479334
AK347300	1156	2	28	0.190635	2.84676	3.90044	Up	0.000122495	0.00047924
AK231189	1900	1	14	0.0579933	0.866015	3.90044	Up	0.0008961	0.00297004
AK235692	1699	1	14	0.0648541	0.968469	3.90044	Up	0.0008961	0.00297053
AK345798	1278	2	28	0.172437	2.57501	3.90044	Up	0.000122495	0.000479427
AF026976	3113	21	293	0.743312	11.0622	3.89552	Up	3.24902e-09	2.20652e-08
AK350696	1647	17	235	1.13733	16.7697	3.88213	Up	3.64918e-08	2.26671e-07
AK232380	2381	3	41	0.138833	2.02384	3.86567	Up	8.07234e-05	0.000328355
AK240371	2634	8	109	0.334661	4.86365	3.86127	Up	6.73694e-06	3.25297e-05
AK351086	1144	24	326	2.31162	33.4921	3.85685	Up	5.21688e-10	3.81659e-09
AY949027	573	2	27	0.384597	5.53809	3.84797	Up	0.000122673	0.000479843
AK237320	1412	6	81	0.468217	6.7422	3.84797	Up	1.95263e-05	8.81778e-05
AK346211	1392	7	94	0.554102	7.9367	3.84031	Up	1.15592e-05	5.38338e-05
AK239110	1167	1	13	0.0944192	1.30925	3.79352	Up	0.00120426	0.003895
AK347790	2340	1	13	0.0470885	0.652948	3.79352	Up	0.00120426	0.00389437
AY609989	1506	5	65	0.365827	5.0727	3.79352	Up	3.23192e-05	0.000140666
FJ645572	510	2	26	0.432107	5.99176	3.79352	Up	0.000123016	0.000481092
FJ268731	664	23	299	3.81672	52.9242	3.79352	Up	9.60474e-10	6.87148e-09
AK231206	965	4	51	0.456734	6.21147	3.76551	Up	5.20414e-05	0.000218411
DQ191892	256	4	51	1.72167	23.4143	3.76551	Up	5.20414e-05	0.000218685
AK350168	1748	87	1099	5.48414	73.8937	3.75211	Up	0	0
AK237922	2292	2	25	0.0961494	1.28197	3.73694	Up	0.000123677	0.000483299
AK231594	2040	2	25	0.108027	1.44033	3.73694	Up	0.000123677	0.000483393
AY349421	1193	4	50	0.369446	4.92585	3.73694	Up	5.20414e-05	0.000218456
AK350768	1081	5	62	0.509654	6.74089	3.72535	Up	3.23192e-05	0.000140758
AK238319	1326	63	761	5.23514	67.4516	3.68755	Up	0	0
AY609759	1330	2	24	0.165695	2.12085	3.67804	Up	0.000124944	0.000487209
AK233017	603	1	12	0.182732	2.33892	3.67804	Up	0.00179867	0.00557765
AK351607	1210	2	24	0.182128	2.33119	3.67804	Up	0.000124944	0.00048702
AK346485	2600	1	12	0.0423797	0.542449	3.67804	Up	0.00179867	0.00557593
AY609584	1618	2	24	0.136202	1.74335	3.67804	Up	0.000124944	0.000486736
AK234137	1426	5	60	0.386351	4.94519	3.67804	Up	3.23192e-05	0.000140697
AK236277	1271	5	60	0.433466	5.54826	3.67804	Up	3.23192e-05	0.000140849
AK345986	2647	2	24	0.0832544	1.06564	3.67804	Up	0.000124944	0.000487114
AF034612	481	2	24	0.458159	5.86432	3.67804	Up	0.000124944	0.000486925
AY093444	644	2	24	0.342196	4.38002	3.67804	Up	0.000124944	0.000486831
AK345550	1345	1	12	0.0819236	1.0486	3.67804	Up	0.00179867	0.00557679
AY941203	198	13	153	7.23451	90.8191	3.65003	Up	3.91926e-07	2.19851e-06
AK233380	1459	6	70	0.453134	5.63889	3.6374	Up	1.95263e-05	8.80788e-05
AK232417	1738	20	232	1.26798	15.6888	3.62913	Up	5.96484e-09	3.94942e-08
EU282345	585	2	23	0.376708	4.62086	3.61664	Up	0.00012737	0.000495225
AK351479	2225	12	136	0.594268	7.1839	3.59558	Up	7.01952e-07	3.82022e-06
U27083	1713	7	79	0.450269	5.42027	3.58951	Up	1.15592e-05	5.38089e-05
EU416277	978	94	1057	10.5906	127.024	3.58425	Up	0	0
AF026006	2577	2	22	0.0855159	1.00337	3.55251	Up	0.000131996	0.000512223
AK347690	1945	3	33	0.169955	1.99409	3.55251	Up	8.07674e-05	0.000328401
AK346076	2567	2	22	0.085849	1.00727	3.55251	Up	0.000131996	0.000511827
AK345988	1917	2	22	0.114958	1.34881	3.55251	Up	0.000131996	0.000512025
AJ236929	1119	2	22	0.196939	2.3107	3.55251	Up	0.000131996	0.000511926
AK343292	581	3	33	0.568953	6.67558	3.55251	Up	8.07674e-05	0.000328334
AK231123	2666	2	22	0.082661	0.96987	3.55251	Up	0.000131996	0.000511728
AK238677	1712	1	11	0.0643617	0.755162	3.55251	Up	0.00293936	0.00871137
AK347430	2394	2	22	0.0920528	1.08006	3.55251	Up	0.000131996	0.000512124
DQ355795	781	20	217	2.82169	32.6558	3.5327	Up	5.96484e-09	3.95072e-08
AK234480	1690	3	32	0.195599	2.22543	3.50812	Up	8.08074e-05	0.00032843
AK233866	1622	4	42	0.271732	3.04333	3.4854	Up	5.2042e-05	0.000218276
AK351115	1153	2	21	0.191131	2.14063	3.4854	Up	0.000140794	0.000544049
GQ420669	5172	13	136	0.276959	3.09052	3.4801	Up	3.91926e-07	2.19667e-06
AK233500	1623	20	209	1.35782	15.1349	3.47851	Up	5.96484e-09	3.95203e-08
AK349759	2817	63	658	2.46425	27.453	3.47774	Up	0	0
AK352219	1076	3	31	0.307213	3.38611	3.46231	Up	8.08832e-05	0.000328672
AK232893	1501	49	503	3.59705	39.3857	3.45279	Up	4.39648e-14	6.74485e-13
AK240171	1103	526	5366	52.5462	571.777	3.44379	Up	7.23866e-14	1.07203e-12
AK349982	2246	93	946	4.56251	49.5031	3.43962	Up	1.75415e-14	2.82041e-13
AK233685	1276	149	1509	12.8667	138.992	3.43329	Up	2.47802e-13	3.09475e-12
AK237786	2284	8	81	0.385945	4.16812	3.43293	Up	6.73694e-06	3.25141e-05
AK344525	1915	2	20	0.115078	1.22747	3.41501	Up	0.00015746	0.000603801
AK233722	1147	2	20	0.192131	2.04936	3.41501	Up	0.00015746	0.000604262
DQ917622	1062	2	20	0.207509	2.21338	3.41501	Up	0.00015746	0.000603685
AK237831	1712	2	20	0.128723	1.37302	3.41501	Up	0.00015746	0.00060334
AK344755	352	2	20	0.626064	6.67788	3.41501	Up	0.00015746	0.000604031
AM498633	2000	2	20	0.110187	1.17531	3.41501	Up	0.00015746	0.00060357
DQ647669	2387	2	20	0.0923227	0.984756	3.41501	Up	0.00015746	0.000603916
AK234002	1861	1	10	0.0592086	0.631546	3.41501	Up	0.0051154	0.014426
AK344140	659	2	20	0.334407	3.56694	3.41501	Up	0.00015746	0.000603455
AK345414	1304	2	20	0.168999	1.80262	3.41501	Up	0.00015746	0.000604147
AK238407	1079	2	20	0.204239	2.17851	3.41501	Up	0.00015746	0.000604378
AK238331	1569	2	20	0.140455	1.49816	3.41501	Up	0.00015746	0.000603225
FJ719788	734	2	20	0.300238	3.20247	3.41501	Up	0.00015746	0.00060311
EU366319	258	3	30	1.28125	13.6664	3.41501	Up	8.10264e-05	0.000329121
AY609889	1731	56	558	3.56469	37.8868	3.40985	Up	3.08642e-14	4.83475e-13
AY610183	777	10	99	1.41811	14.9749	3.40051	Up	2.21084e-06	1.13579e-05
EU145975	636	38	374	6.58351	69.1139	3.39205	Up	2.56462e-13	3.17135e-12
AK235516	1706	37	364	2.38976	25.0769	3.39142	Up	3.51274e-13	4.17908e-12
AK351088	2152	21	205	1.07525	11.196	3.38024	Up	3.24902e-09	2.20577e-08
AK347858	1995	8	78	0.441853	4.59518	3.37848	Up	6.73694e-06	3.25689e-05
AK231513	1200	299	2911	27.455	285.11	3.37638	Up	5.91304e-13	6.57871e-12
AK344083	387	3	29	0.854164	8.80721	3.3661	Up	8.1296e-05	0.000329949
AK231230	1305	2	19	0.168869	1.71117	3.34101	Up	0.000188907	0.000712552
AK344007	1066	2	19	0.20673	2.09482	3.34101	Up	0.000188907	0.000712418
AK349273	2300	51	483	2.44328	24.6814	3.33653	Up	2.08722e-14	3.33723e-13
AK343792	1814	17	159	1.03263	10.3018	3.3185	Up	3.64918e-08	2.26601e-07
AK350157	1864	6	56	0.35468	3.53096	3.31547	Up	1.95263e-05	8.80196e-05
FJ481167	1194	59	550	5.44476	54.1389	3.31373	Up	3.5305e-14	5.49183e-13
AK346209	1406	81	751	6.34791	62.7778	3.3059	Up	4.28546e-14	6.59974e-13
AK349848	447	139	1288	34.264	338.657	3.30506	Up	1.47216e-13	1.99352e-12
AK233823	1453	4	37	0.303337	2.99287	3.30253	Up	5.20596e-05	0.000218305
AK352129	1566	29	268	2.0405	20.1138	3.30119	Up	2.49862e-11	2.03559e-10
AK344105	656	77	698	12.9336	125.055	3.27338	Up	0	0
AK232189	1012	1	9	0.108881	1.04523	3.26301	Up	0.00923776	0.0243359
AK231655	1526	2	18	0.144413	1.38634	3.26301	Up	0.000247988	0.000916807
AK349310	2372	9	81	0.41808	4.01348	3.26301	Up	3.87848e-06	1.93078e-05
AK344462	1552	1	9	0.0709969	0.681557	3.26301	Up	0.00923776	0.0243295
AK345353	1069	3	27	0.309225	2.9685	3.26301	Up	8.2752e-05	0.000335519
AK350837	1173	2	18	0.187872	1.80354	3.26301	Up	0.000247988	0.000916469
EF397415	585	2	18	0.376708	3.61633	3.26301	Up	0.000247988	0.000916301
AK346990	721	2	18	0.305651	2.93419	3.26301	Up	0.000247988	0.000916638
AK346505	1320	1	9	0.0834751	0.801345	3.26301	Up	0.00923776	0.0243327
AK231163	1729	9	81	0.57356	5.50606	3.26301	Up	3.87848e-06	1.9303e-05
AK231604	1930	72	647	4.11061	39.4002	3.26078	Up	0	0
AK349916	932	10	89	1.18227	11.2234	3.24689	Up	2.21084e-06	1.13521e-05
EF195769	1788	8	71	0.493008	4.66705	3.24283	Up	6.73694e-06	3.24829e-05
EF537043	1842	69	607	4.12753	38.7302	3.23011	Up	0	0
AK232994	2125	892	7834	46.2527	433.287	3.22771	Up	1.5099e-13	2.03639e-12
EF990804	1071	8	70	0.82306	7.68174	3.22236	Up	6.73694e-06	3.25532e-05
AK233569	900	8	70	0.979442	9.14127	3.22236	Up	6.73694e-06	3.24985e-05
AY013261	1815	3	26	0.182128	1.68363	3.20856	Up	8.45236e-05	0.000342287
AK348879	1712	3	26	0.193085	1.78493	3.20856	Up	8.45236e-05	0.000342356
DQ005442	2897	12	104	0.456419	4.21926	3.20856	Up	7.01952e-07	3.81918e-06
AK350640	1212	6	52	0.545481	5.04257	3.20856	Up	1.95263e-05	8.79999e-05
AK239729	1470	10	86	0.749573	6.87594	3.19742	Up	2.21084e-06	1.13463e-05
AK348817	1605	2	17	0.137305	1.24487	3.18054	Up	0.000358462	0.00128754
AK350638	1489	6	51	0.444005	4.02556	3.18054	Up	1.95264e-05	8.79803e-05
AJ238156	580	202	1707	38.3755	345.905	3.17212	Up	0	0
AK239589	1232	50	422	4.47188	40.2581	3.17032	Up	4.77396e-14	7.30165e-13
AK240134	2142	13	109	0.668736	5.98079	3.16083	Up	3.91926e-07	2.19789e-06
AK237889	2219	95	795	4.71734	42.1077	3.15804	Up	0	0
AK236636	1820	8	66	0.484339	4.2621	3.13747	Up	6.73694e-06	3.25376e-05
AK235712	1090	48	394	4.85228	42.4836	3.13017	Up	1.11244e-13	1.56006e-12
AY973170	1579	255	2073	17.7946	154.301	3.11623	Up	0	0
EF601160	2724	249	2023	10.0722	87.2851	3.11536	Up	9.76996e-15	1.59512e-13
AK231715	1903	24	194	1.38964	11.9816	3.10803	Up	5.21688e-10	3.81242e-09
AK235260	1371	12	97	0.964439	8.31544	3.10803	Up	7.01952e-07	3.82333e-06
AK235326	1950	2	16	0.113012	0.964354	3.09308	Up	0.00056394	0.00195327
AK240602	1553	2	16	0.141902	1.21088	3.09308	Up	0.00056394	0.00195091
AK233235	1579	2	16	0.139566	1.19094	3.09308	Up	0.00056394	0.00195192
AK240345	1619	2	16	0.136118	1.16151	3.09308	Up	0.00056394	0.00195125
AK233462	1443	4	32	0.305439	2.60636	3.09308	Up	5.24554e-05	0.000219827
AK235587	1593	8	64	0.553357	4.72188	3.09308	Up	6.73694e-06	3.25219e-05
AK240522	1003	1	8	0.109858	0.937433	3.09308	Up	0.0169827	0.0411594
AK230587	2325	1	8	0.0473923	0.404407	3.09308	Up	0.0169827	0.0411992
AK240483	1123	1	8	0.0981186	0.837262	3.09308	Up	0.0169827	0.0411892
AK233045	2049	1	8	0.0537761	0.45888	3.09308	Up	0.0169827	0.0411843
AK347648	1415	2	16	0.155742	1.32897	3.09308	Up	0.00056394	0.00195058
AK347483	1414	1	8	0.0779259	0.664954	3.09308	Up	0.0169827	0.0411644
AK344763	661	20	160	3.33395	28.4492	3.09308	Up	5.96484e-09	3.95333e-08
AK236179	1210	2	16	0.182128	1.55412	3.09308	Up	0.00056394	0.00195293
AK239625	1461	2	16	0.150838	1.28713	3.09308	Up	0.00056394	0.00195259
AK235801	2158	1	8	0.0510599	0.435702	3.09308	Up	0.0169827	0.0411793
AK238654	2221	1	8	0.0496115	0.423343	3.09308	Up	0.0169827	0.0411743
AK240409	1664	1	8	0.0662183	0.565051	3.09308	Up	0.0169827	0.0411694
AK350761	1243	2	16	0.177292	1.51286	3.09308	Up	0.00056394	0.00195158
EU442798	1096	1	8	0.100536	0.857888	3.09308	Up	0.0169827	0.0411545
AK349365	1789	1	8	0.0615915	0.52557	3.09308	Up	0.0169827	0.0411942
AK351796	1412	2	16	0.156072	1.33179	3.09308	Up	0.00056394	0.00195226
AK347689	2816	77	611	3.01293	25.5011	3.08132	Up	0	0
AK236252	2469	8	63	0.357026	2.99896	3.07036	Up	6.73694e-06	3.24751e-05
AY610054	1975	210	1639	11.7161	97.5356	3.05744	Up	2.59792e-14	4.10799e-13
J05228	1118	20	155	1.97115	16.2945	3.04728	Up	5.96484e-09	3.94682e-08
EU442574	942	6	46	0.701829	5.73929	3.03168	Up	1.95278e-05	8.79473e-05
AK350938	1139	3	23	0.290221	2.37331	3.03168	Up	0.000105191	0.000418721
AK239039	2285	6	46	0.289332	2.36604	3.03168	Up	1.95278e-05	8.7967e-05
AK349700	1650	72	550	4.80817	39.1769	3.02644	Up	0	0
AK347939	2005	16	122	0.879299	7.15149	3.02382	Up	6.64098e-08	4.02184e-07
AK234881	1505	8	61	0.585713	4.7637	3.02382	Up	6.73694e-06	3.24673e-05
AK349240	1972	5	38	0.279379	2.26479	3.01908	Up	3.23648e-05	0.000140834
AK351249	967	2	15	0.227895	1.82312	2.99997	Up	0.00094389	0.00311456
DQ474066	1074	2	15	0.20519	1.64149	2.99997	Up	0.00094389	0.00311661
AK347473	1433	2	15	0.153785	1.23026	2.99997	Up	0.00094389	0.00311609
AK230478	1809	2	15	0.121821	0.974549	2.99997	Up	0.00094389	0.00311558
AK231645	1630	4	30	0.270398	2.16314	2.99997	Up	5.34538e-05	0.000223824
AK346544	1092	8	60	0.807232	6.45773	2.99997	Up	6.73694e-06	3.25063e-05
AK240177	1016	2	15	0.216904	1.7352	2.99997	Up	0.00094389	0.00311712
AK347434	1635	2	15	0.134786	1.07826	2.99997	Up	0.00094389	0.00311507
AK231936	1747	207	1552	13.056	104.412	2.99951	Up	1.27232e-13	1.75969e-12
AK235262	1565	26	194	1.83059	14.5693	2.99255	Up	1.53932e-10	1.1696e-09
AY789645	1717	22	164	1.41183	11.226	2.9912	Up	1.76741e-09	1.23154e-08
AB091290	1998	11	82	0.606636	4.82358	2.9912	Up	1.25e-06	6.60591e-06
AK350829	1660	7	52	0.464645	3.68168	2.98617	Up	1.15594e-05	5.37848e-05
AJ275968	2579	617	4578	26.3612	208.629	2.98446	Up	9.52572e-13	9.81003e-12
AK233286	1907	100	736	5.77804	45.3605	2.97279	Up	3.33066e-15	5.55073e-14
AK235199	1419	585	4238	45.426	351.018	2.94996	Up	6.39044e-13	6.9898e-12
AF313616	2254	84	608	4.10635	31.703	2.94869	Up	0	0
AK347205	589	23	166	4.30273	33.1241	2.94456	Up	9.60474e-10	6.86659e-09
AK238248	1385	10	72	0.795575	6.1099	2.94108	Up	2.21084e-06	1.13434e-05
AK343931	668	6	43	0.989705	7.5656	2.93438	Up	1.95355e-05	8.79425e-05
AK347732	1986	6	43	0.332892	2.54472	2.93438	Up	1.95355e-05	8.79622e-05
AK231869	1527	8	57	0.577274	4.3872	2.92597	Up	6.73696e-06	3.24596e-05
AK348996	952	34	242	3.93526	29.8765	2.92448	Up	1.41154e-12	1.40121e-11
AK232567	1122	10	71	0.98206	7.43732	2.9209	Up	2.21084e-06	1.1355e-05
DQ367936	557	242	1703	47.8731	359.344	2.90808	Up	3.65042e-13	4.32239e-12
AK238811	1741	115	807	7.2783	54.4786	2.90402	Up	0	0
AK238520	1689	4	28	0.260952	1.94841	2.90044	Up	5.6795e-05	0.000237171
AK238073	1805	6	42	0.366273	2.73479	2.90044	Up	1.95431e-05	8.79569e-05
AK232923	1430	2	14	0.154108	1.15065	2.90044	Up	0.00164186	0.00513341
AK349212	1676	3	21	0.197232	1.47264	2.90044	Up	0.000163725	0.000623896
Y17718	330	1	7	0.333901	2.49307	2.90044	Up	0.0313882	0.0700142
AK349163	1877	12	84	0.704447	5.25976	2.90044	Up	7.01952e-07	3.82125e-06
AY609713	2394	1	7	0.0460264	0.343657	2.90044	Up	0.0313882	0.0699986
DQ991100	163	1	7	0.675995	5.04733	2.90044	Up	0.0313882	0.0699753
AK238449	1743	12	84	0.758604	5.66413	2.90044	Up	7.01952e-07	3.82436e-06
AK238216	1113	1	7	0.0990002	0.739187	2.90044	Up	0.0313882	0.070022
AK343474	2426	2	14	0.0908386	0.678248	2.90044	Up	0.00164186	0.00514062
X69675	2821	2	14	0.0781192	0.583279	2.90044	Up	0.00164186	0.00513741
AK237951	1393	2	14	0.158201	1.18121	2.90044	Up	0.00164186	0.00513661
GQ415086	627	1	7	0.175737	1.31214	2.90044	Up	0.0313882	0.0700064
EU780707	2276	2	14	0.0968253	0.722948	2.90044	Up	0.00164186	0.00513421
AK233822	1275	1	7	0.0864213	0.645266	2.90044	Up	0.0313882	0.0699831
AK237794	1395	4	28	0.315949	2.35904	2.90044	Up	5.6795e-05	0.000237221
AK237192	1426	2	14	0.15454	1.15388	2.90044	Up	0.00164186	0.00513901
AK351837	2399	2	14	0.0918609	0.685881	2.90044	Up	0.00164186	0.00514222
AK347938	2228	2	14	0.0989113	0.738523	2.90044	Up	0.00164186	0.00513821
D28521	3313	1	7	0.033259	0.248329	2.90044	Up	0.0313882	0.0699909
AY610257	519	2	14	0.424613	3.17038	2.90044	Up	0.00164186	0.00513981
AK230730	1745	2	14	0.126289	0.942939	2.90044	Up	0.00164186	0.00513261
AK352050	2101	2	14	0.10489	0.783165	2.90044	Up	0.00164186	0.00514142
AK231662	2106	2	14	0.104641	0.781305	2.90044	Up	0.00164186	0.00513581
AK234367	1493	2	14	0.147605	1.1021	2.90044	Up	0.00164186	0.00513501
AK347585	1371	120	835	9.64439	71.5814	2.89182	Up	0	0
AK345874	1211	103	710	9.37182	68.9073	2.87826	Up	0	0
AK232685	1579	146	1004	10.1883	74.7313	2.8748	Up	1.53211e-14	2.48127e-13
AK238244	1292	7	48	0.596989	4.36646	2.87069	Up	1.1561e-05	5.37801e-05
AK343340	1435	14	96	1.075	7.86268	2.87069	Up	2.17754e-07	1.25443e-06
GQ903679	4515	29	198	0.707736	5.15417	2.86446	Up	2.49862e-11	2.03394e-10
AK349192	2385	17	116	0.785401	5.71638	2.8636	Up	3.64918e-08	2.26531e-07
AF372454	804	5	34	0.685244	4.9702	2.85862	Up	3.2829e-05	0.0001427
AK349537	1826	5	34	0.301717	2.18841	2.85862	Up	3.2829e-05	0.00014273
AK233887	1070	24	163	2.47149	17.9042	2.85685	Up	5.21688e-10	3.81381e-09
AK240196	1002	598	4057	65.7604	475.87	2.85528	Up	0	0
AK347525	1851	59	400	3.51218	25.3983	2.85429	Up	3.5305e-14	5.49609e-13
AK237487	1762	4	27	0.250141	1.80098	2.84797	Up	6.0714e-05	0.000252539
AK240541	1138	4	27	0.387301	2.78851	2.84797	Up	6.0714e-05	0.000252487
AK233350	2960	12	81	0.446705	3.21621	2.84797	Up	7.01952e-07	3.82229e-06
AF537300	1441	22	148	1.68225	12.0712	2.8431	Up	1.76741e-09	1.23283e-08
AY193893	1201	16	107	1.46794	10.4711	2.83455	Up	6.64098e-08	4.02791e-07
AK345511	1458	5	33	0.377871	2.66016	2.81555	Up	3.32446e-05	0.00014435
AY604429	404	14	92	3.81837	26.7644	2.80929	Up	2.17754e-07	1.25479e-06
AK238009	1294	141	926	12.0065	84.1062	2.8084	Up	0	0
AK232338	2770	15	98	0.596681	4.15812	2.8009	Up	1.20474e-07	7.12623e-07
EU793997	1653	99	646	6.59923	45.9315	2.79911	Up	0	0
AB271952	6557	98	639	1.64684	11.4537	2.79804	Up	0	0
DQ143041	1419	2	13	0.155303	1.07674	2.79352	Up	0.00291462	0.00864826
S78208	1432	2	13	0.153893	1.06697	2.79352	Up	0.00291462	0.00864698
AK234541	1082	8	52	0.814693	5.64842	2.79352	Up	6.7376e-06	3.24549e-05
DQ530366	1173	4	26	0.375745	2.60511	2.79352	Up	6.78008e-05	0.000279872
AK352076	1225	2	13	0.179897	1.24726	2.79352	Up	0.00291462	0.00864442
AY509877	410	4	26	1.075	7.45316	2.79352	Up	6.78008e-05	0.000279814
AK350540	1924	2	13	0.11454	0.794126	2.79352	Up	0.00291462	0.0086457
AK238491	1454	365	2342	27.6605	189.31	2.77485	Up	6.386e-13	6.99257e-12
AK350830	1763	266	1703	16.625	113.531	2.77166	Up	1.81188e-13	2.35662e-12
AB506709	803	10	64	1.37219	9.36733	2.77115	Up	2.21084e-06	1.13405e-05
AK349924	2343	149	950	7.00721	47.6543	2.7657	Up	2.47802e-13	3.09668e-12
AB052256	2743	403	2568	16.1886	110.032	2.76487	Up	0	0
AK348457	2179	254	1610	12.8442	86.84	2.75724	Up	2.65122e-13	3.25837e-12
AK232594	1390	3	19	0.237814	1.60653	2.75605	Up	0.000356974	0.00128265
AK350890	1479	6	38	0.447007	3.01972	2.75605	Up	1.9707e-05	8.85755e-05
AK240174	843	9	57	1.17638	7.94691	2.75605	Up	3.87862e-06	1.92989e-05
AY585334	4449	6	38	0.1486	1.00386	2.75605	Up	1.9707e-05	8.85953e-05
X03267	1524	71	447	5.13339	34.4726	2.74746	Up	0	0
AF095744	2245	88	553	4.31914	28.9508	2.74478	Up	8.88178e-16	1.509e-14
AK232875	1314	84	526	7.04393	47.048	2.73968	Up	0	0
AK235156	1667	4	25	0.264396	1.76261	2.73694	Up	8.05568e-05	0.000328209
AK230630	2011	8	50	0.438338	2.92219	2.73694	Up	6.7391e-06	3.24543e-05
AK230513	1553	4	25	0.283805	1.89199	2.73694	Up	8.05568e-05	0.000328142
X92979	723	289	1799	44.0444	292.445	2.73113	Up	0	0
AK346257	2340	9	56	0.423797	2.8127	2.73051	Up	3.87872e-06	1.92946e-05
AY609579	1105	39	242	3.88896	25.7397	2.72654	Up	1.84741e-13	2.39662e-12
EF041845	1013	6	37	0.652639	4.29283	2.71757	Up	1.98511e-05	8.91836e-05
EF583921	1958	6	37	0.337652	2.22096	2.71757	Up	1.98511e-05	8.91437e-05
AK348476	1730	6	37	0.382152	2.51366	2.71757	Up	1.98511e-05	8.91636e-05
AK352236	1245	15	92	1.32756	8.685	2.70975	Up	1.20474e-07	7.12833e-07
AY349426	2135	306	1858	15.7926	102.282	2.69523	Up	0	0
FJ601373	466	88	533	20.8079	134.429	2.69164	Up	8.88178e-16	1.51284e-14
AK350896	1140	2	12	0.193311	1.23716	2.67804	Up	0.00521618	0.0145934
AK238642	1338	2	12	0.164704	1.05409	2.67804	Up	0.00521618	0.0146076
AK351070	1413	5	30	0.389905	2.49534	2.67804	Up	3.774e-05	0.000162325
AK348677	791	26	156	3.62183	23.1792	2.67804	Up	1.53932e-10	1.17093e-09
AK237643	1605	2	12	0.137305	0.878734	2.67804	Up	0.00521618	0.0145975
AK350281	659	1	6	0.167204	1.07008	2.67804	Up	0.0578514	0.116317
AY610194	1657	2	12	0.132996	0.851157	2.67804	Up	0.00521618	0.0146097
AK348559	1591	2	12	0.138513	0.886466	2.67804	Up	0.00521618	0.0145954
AK343580	2157	1	6	0.0510835	0.326928	2.67804	Up	0.0578514	0.116433
AK239301	1664	2	12	0.132437	0.847577	2.67804	Up	0.00521618	0.0145873
AK347170	1489	3	18	0.222002	1.42079	2.67804	Up	0.000580596	0.00199786
AK344817	213	1	6	0.517311	3.31072	2.67804	Up	0.0578514	0.116363
AK237463	1448	1	6	0.0760961	0.487006	2.67804	Up	0.0578514	0.116328
AK238149	1150	1	6	0.0958149	0.613203	2.67804	Up	0.0578514	0.11641
AK238083	1897	2	12	0.11617	0.743473	2.67804	Up	0.00521618	0.0145995
AB038652	1047	4	24	0.420963	2.69411	2.67804	Up	0.000103404	0.000412507
AK233727	1139	1	6	0.0967403	0.619126	2.67804	Up	0.0578514	0.116398
AK347746	1229	4	24	0.358624	2.29515	2.67804	Up	0.000103404	0.000412425
AK346891	696	4	24	0.63326	4.05278	2.67804	Up	0.000103404	0.000412753
AK350671	1986	2	12	0.110964	0.710155	2.67804	Up	0.00521618	0.0146015
AK232247	1146	1	6	0.0961494	0.615344	2.67804	Up	0.0578514	0.116375
AK233682	1817	3	18	0.181927	1.16431	2.67804	Up	0.000580596	0.00199752
AK235527	1306	1	6	0.08437	0.539957	2.67804	Up	0.0578514	0.116492
AK236735	1417	1	6	0.0777609	0.49766	2.67804	Up	0.0578514	0.116457
AK351634	1167	1	6	0.0944192	0.604271	2.67804	Up	0.0578514	0.116445
AK238084	1121	1	6	0.0982936	0.629067	2.67804	Up	0.0578514	0.116387
AK230472	1598	2	12	0.137906	0.882583	2.67804	Up	0.00521618	0.0145914
AY677210	3210	2	12	0.0686524	0.439367	2.67804	Up	0.00521618	0.0145893
AK238372	1211	1	6	0.0909886	0.582315	2.67804	Up	0.0578514	0.116352
AK350030	1181	1	6	0.0932999	0.597108	2.67804	Up	0.0578514	0.116422
AK349458	1276	1	6	0.0863536	0.552652	2.67804	Up	0.0578514	0.116468
EU280325	178	2	12	1.23806	7.92342	2.67804	Up	0.00521618	0.0146056
AK352099	2348	3	18	0.140784	0.901002	2.67804	Up	0.000580596	0.00199889
EU590115	2491	34	204	1.50396	9.62515	2.67804	Up	1.41154e-12	1.40329e-11
AK351921	3134	1	6	0.0351586	0.225011	2.67804	Up	0.0578514	0.11648
AK237879	1393	3	18	0.237302	1.5187	2.67804	Up	0.000580596	0.00199855
AK238613	2459	4	24	0.179239	1.14711	2.67804	Up	0.000103404	0.000412589
AK351038	1515	4	24	0.290923	1.86187	2.67804	Up	0.000103404	0.000412671
AJ000482	3125	39	234	1.37514	8.8007	2.67804	Up	1.84741e-13	2.39508e-12
D17567	376	1	6	0.293051	1.87549	2.67804	Up	0.0578514	0.11634
AK345394	1320	2	12	0.16695	1.06846	2.67804	Up	0.00521618	0.0146036
AK349536	2005	3	18	0.164869	1.05514	2.67804	Up	0.000580596	0.00199821
AK344119	2331	22	131	1.03995	6.60511	2.66707	Up	1.76741e-09	1.2324e-08
EF694584	882	18	107	2.24872	14.2583	2.66462	Up	1.99972e-08	1.27285e-07
AK347777	1377	70	416	5.60138	35.5067	2.66424	Up	0	0
AK236245	2207	16	95	0.79882	5.05909	2.66294	Up	6.64098e-08	4.0267e-07
AM042539	2138	67	397	3.45301	21.824	2.65999	Up	0	0
AK233307	1730	818	4846	52.1001	329.222	2.6597	Up	0	0
AK350071	1052	87	515	9.11244	57.5364	2.65857	Up	0	0
AK349214	3037	281	1656	10.1951	64.0865	2.65214	Up	0	0
AF228061	1954	188	1105	10.6014	66.4644	2.64832	Up	1.53433e-13	2.05553e-12
AK351292	1316	8	47	0.669831	4.19752	2.64767	Up	6.74932e-06	3.24958e-05
AY610203	650	8	47	1.35615	8.49837	2.64767	Up	6.74932e-06	3.2488e-05
AK237361	2004	186	1090	10.227	63.9264	2.64403	Up	5.7443e-13	6.43374e-12
AK347476	1661	6	35	0.398027	2.47656	2.6374	Up	2.05662e-05	9.21281e-05
AK239886	1137	10	58	0.969104	5.99541	2.62913	Up	2.2111e-06	1.13361e-05
AK234209	1417	18	104	1.3997	8.6261	2.6236	Up	1.99972e-08	1.27325e-07
AK343801	2560	29	167	1.24821	7.66704	2.6188	Up	2.49862e-11	2.03642e-10
AY609570	2113	16	92	0.834356	5.11728	2.61664	Up	6.64098e-08	4.02548e-07
DQ640826	565	8	46	1.56017	9.56887	2.61664	Up	6.75896e-06	3.25266e-05
AB090165	533	8	46	1.65384	10.1434	2.61664	Up	6.75896e-06	3.25188e-05
U83114	2509	161	923	7.0706	43.2367	2.61235	Up	0	0
AK351755	1433	24	137	1.84542	11.2364	2.60615	Up	5.21688e-10	3.81798e-09
AK240415	1227	27	154	2.42466	14.7512	2.60498	Up	8.37206e-11	6.52163e-10
AY686759	2571	24	136	1.02859	6.2171	2.59558	Up	5.21688e-10	3.81104e-09
AK351374	1169	30	170	2.82773	17.0917	2.59558	Up	1.37306e-11	1.14461e-10
AK231743	1191	12	68	1.1102	6.7104	2.59558	Up	7.01962e-07	3.8182e-06
AK349967	961	3	17	0.343977	2.07911	2.59558	Up	0.000979722	0.00322115
EU854587	1173	9	51	0.845426	5.11003	2.59558	Up	3.88278e-06	1.93053e-05
AK234960	2050	9	51	0.483749	2.92393	2.59558	Up	3.88278e-06	1.93005e-05
AK237954	1052	3	17	0.314222	1.89926	2.59558	Up	0.000979722	0.00322168
AK343389	2702	3	17	0.12234	0.73946	2.59558	Up	0.000979722	0.00322062
AK350987	2054	253	1432	13.5722	81.9396	2.5939	Up	3.29736e-13	3.97226e-12
FJ481169	1068	8	45	0.825372	4.95213	2.58493	Up	6.77596e-06	3.2585e-05
AK346911	1295	125	703	10.6358	63.8024	2.58468	Up	0	0
AY609621	1123	10	56	0.981186	5.86083	2.57851	Up	2.21168e-06	1.13361e-05
AK231800	1831	72	400	4.33287	25.6757	2.56701	Up	0	0
AK349762	189	9	50	5.24701	31.0928	2.56701	Up	3.8861e-06	1.93122e-05
AK237425	1362	45	250	3.64055	21.5732	2.56701	Up	3.30846e-14	5.16645e-13
AK235129	2157	15	83	0.766253	4.52251	2.56123	Up	1.20474e-07	7.12205e-07
AK240604	1178	2	11	0.187075	1.09748	2.55251	Up	0.0093385	0.0245145
U48832	865	2	11	0.254768	1.49461	2.55251	Up	0.0093385	0.0245241
AK236246	1754	2	11	0.125641	0.737079	2.55251	Up	0.0093385	0.0245113
AB271960	728	2	11	0.302712	1.77588	2.55251	Up	0.0093385	0.0245177
AK344699	1927	4	22	0.228723	1.34181	2.55251	Up	0.000216212	0.000807508
AF137374	959	2	11	0.229796	1.34811	2.55251	Up	0.0093385	0.0245305
EU294308	1260	8	44	0.699601	4.10425	2.55251	Up	6.80592e-06	3.27134e-05
AK235597	2631	2	11	0.0837607	0.491386	2.55251	Up	0.0093385	0.0245209
AK231944	1127	2	11	0.195541	1.14715	2.55251	Up	0.0093385	0.0245401
AK343991	659	2	11	0.334407	1.96182	2.55251	Up	0.0093385	0.0245369
AK234127	1177	2	11	0.187234	1.09842	2.55251	Up	0.0093385	0.0245337
AK344085	1488	4	22	0.296202	1.73768	2.55251	Up	0.000216212	0.000807358
U20545	5044	2	11	0.0436904	0.256312	2.55251	Up	0.0093385	0.0245273
AK239150	2051	16	88	0.859578	5.04276	2.55251	Up	6.64098e-08	4.02305e-07
AK348723	3068	4	22	0.14366	0.842788	2.55251	Up	0.000216212	0.000807658
AK350672	2136	40	219	2.06343	12.0502	2.54594	Up	1.53433e-13	2.06103e-12
AK240000	1590	18	98	1.2474	7.24403	2.53787	Up	1.99972e-08	1.27245e-07
AK240085	986	16	87	1.78803	10.3704	2.53602	Up	6.64098e-08	4.02427e-07
AK236332	1165	5	27	0.472906	2.72389	2.52604	Up	6.29382e-05	0.000261303
AK345861	1913	15	81	0.863987	4.97647	2.52604	Up	1.20474e-07	7.12414e-07
AJ297510	178	5	27	3.09515	17.8277	2.52604	Up	6.29382e-05	0.000261249
AK344430	2239	8	43	0.393701	2.25718	2.51935	Up	6.85848e-06	3.29345e-05
AK234122	1433	36	193	2.76814	15.8293	2.51561	Up	5.3313e-13	6.04194e-12
AK346086	1892	3	16	0.174715	0.993917	2.50812	Up	0.00168674	0.00526306
AK231633	1390	6	32	0.475628	2.70574	2.50812	Up	2.53196e-05	0.000111948
AK235568	1488	6	32	0.444303	2.52754	2.50812	Up	2.53196e-05	0.000111973
AK344300	1717	12	64	0.770091	4.38087	2.50812	Up	7.02052e-07	3.81766e-06
AK234293	1811	6	32	0.36506	2.07674	2.50812	Up	2.53196e-05	0.000111997
AK343534	1847	784	4162	46.7714	264.842	2.50143	Up	2.21378e-13	2.81196e-12
AF313615	2722	195	1033	7.89364	44.6029	2.49838	Up	1.74527e-13	2.29225e-12
AK240400	1880	82	432	4.80604	27.007	2.49042	Up	0	0
AK352093	1488	218	1147	16.143	90.5966	2.48855	Up	2.19824e-14	3.5008e-13
AK240214	1150	4	21	0.38326	2.14621	2.4854	Up	0.00034315	0.00123897
AF202775	2798	4	21	0.157523	0.88211	2.4854	Up	0.00034315	0.00123919
AY609483	1502	82	430	6.01555	33.6473	2.48372	Up	0	0
AK352230	1301	34	178	2.8796	16.0803	2.48135	Up	1.41154e-12	1.4026e-11
AK239065	1657	58	303	3.85688	21.4917	2.47827	Up	1.66533e-14	2.68405e-13
AK349179	1169	24	125	2.26218	12.5674	2.4739	Up	5.21688e-10	3.8152e-09
AK350061	1407	1147	5968	89.8257	498.524	2.47246	Up	3.48832e-12	3.17554e-11
AK347650	1923	10	52	0.572996	3.17816	2.47159	Up	2.2189e-06	1.13702e-05
DQ266103	1239	5	26	0.444662	2.46634	2.47159	Up	8.63472e-05	0.000349109
AK234930	1662	16	83	1.06077	5.86946	2.46812	Up	6.641e-08	4.02064e-07
AK349170	2176	57	295	2.88634	15.9336	2.46476	Up	7.12764e-14	1.05871e-12
AK235765	2523	41	212	1.7906	9.87574	2.46345	Up	1.70086e-13	2.24125e-12
AK344156	231	6	31	2.862	15.7725	2.46231	Up	2.97132e-05	0.000130227
AK344448	1709	12	62	0.773696	4.26384	2.46231	Up	7.02262e-07	3.81777e-06
AK344546	1628	6	31	0.406095	2.23799	2.46231	Up	2.97132e-05	0.000130256
GU992873	1560	26	134	1.83645	10.0956	2.45873	Up	1.53932e-10	1.17004e-09
AK237569	1514	26	134	1.89225	10.4023	2.45873	Up	1.53932e-10	1.17049e-09
AK232683	1751	7	36	0.440497	2.41639	2.45565	Up	1.35017e-05	6.22313e-05
AK347959	2146	7	36	0.359418	1.97162	2.45565	Up	1.35017e-05	6.22171e-05
AK349184	1765	7	36	0.437003	2.39723	2.45565	Up	1.35017e-05	6.22028e-05
AK231010	2588	8	41	0.34061	1.86196	2.45063	Up	7.11054e-06	3.40309e-05
AK344173	1995	40	205	2.20927	12.0771	2.45063	Up	1.53433e-13	2.05827e-12
EF363760	394	2363	12109	660.843	3612.13	2.45047	Up	0	0
AK348029	1497	35	179	2.57619	14.0534	2.44761	Up	8.45546e-13	8.85772e-12
AM774149	1647	38	194	2.54227	13.8439	2.44507	Up	2.56462e-13	3.1733e-12
AK350014	2288	20	102	0.963175	5.23957	2.44358	Up	5.96484e-09	3.94812e-08
AB271951	1854	58	295	3.44706	18.7009	2.43967	Up	1.66533e-14	2.69269e-13
AK233460	2212	12	61	0.59776	3.24113	2.43886	Up	7.02492e-07	3.81798e-06
AK348315	939	28	142	3.28567	17.7735	2.43547	Up	4.5626e-11	3.62589e-10
AK349986	1476	251	1271	18.7378	101.207	2.43329	Up	9.19264e-14	1.31862e-12
AK234351	1116	52	261	5.13417	27.487	2.42055	Up	6.88338e-14	1.02394e-12
AF161717	3549	9	45	0.279426	1.49025	2.41501	Up	4.00448e-06	1.9871e-05
AK231538	1982	2	10	0.111188	0.59299	2.41501	Up	0.0166408	0.040551
Y15731	627	2	10	0.351474	1.87449	2.41501	Up	0.0166408	0.0404822
AK349628	883	1	5	0.124787	0.665519	2.41501	Up	0.105705	0.191897
AK231157	502	2	10	0.438993	2.34125	2.41501	Up	0.0166408	0.0405116
AK240536	1024	2	10	0.215209	1.14776	2.41501	Up	0.0166408	0.0404577
AK349579	1457	5	25	0.37813	2.01666	2.41501	Up	0.000127166	0.000494625
AK347958	1564	2	10	0.140904	0.751475	2.41501	Up	0.0166408	0.0405461
AY609812	1066	2	10	0.20673	1.10254	2.41501	Up	0.0166408	0.0405264
AY610129	1606	2	10	0.137219	0.731822	2.41501	Up	0.0166408	0.0404675
AK349477	486	1	5	0.226723	1.20916	2.41501	Up	0.105705	0.191724
AF141957	570	2	10	0.386622	2.06194	2.41501	Up	0.0166408	0.040443
DQ518413	1615	15	75	1.02341	5.45808	2.41501	Up	1.20481e-07	7.12036e-07
X77639	627	1	5	0.175737	0.937246	2.41501	Up	0.105705	0.191741
AK234846	1358	2	10	0.162279	0.865469	2.41501	Up	0.0166408	0.0405608
GQ340774	3083	2	10	0.0714805	0.381222	2.41501	Up	0.0166408	0.0405215
AK346239	1485	6	30	0.445201	2.37436	2.41501	Up	3.73594e-05	0.00016086
AK232183	1061	2	10	0.207704	1.10773	2.41501	Up	0.0166408	0.0405362
AK238150	1240	1	5	0.0888606	0.473914	2.41501	Up	0.105705	0.191863
AK232564	1315	1	5	0.0837925	0.446885	2.41501	Up	0.105705	0.191759
AK345108	1598	2	10	0.137906	0.735486	2.41501	Up	0.0166408	0.0405411
AK234859	1339	2	10	0.164581	0.87775	2.41501	Up	0.0166408	0.0405756
DQ972961	900	2	10	0.24486	1.3059	2.41501	Up	0.0166408	0.0405067
AK350954	1501	1	5	0.0734092	0.391508	2.41501	Up	0.105705	0.191845
AK344049	2059	1	5	0.0535149	0.285407	2.41501	Up	0.105705	0.191828
AK351727	1480	2	10	0.148902	0.794126	2.41501	Up	0.0166408	0.040492
AK237850	1150	1	5	0.0958149	0.511003	2.41501	Up	0.105705	0.191811
AK233907	1360	1	5	0.08102	0.432098	2.41501	Up	0.105705	0.191793
AY609668	586	8	40	1.50426	8.02257	2.41501	Up	7.38856e-06	3.52859e-05
AY785556	763	2	10	0.288826	1.54038	2.41501	Up	0.0166408	0.0404969
AK230794	1869	1	5	0.0589552	0.314421	2.41501	Up	0.105705	0.191776
AK350983	1997	2	10	0.110353	0.588536	2.41501	Up	0.0166408	0.0404479
AK352170	1156	1	5	0.0953176	0.508351	2.41501	Up	0.105705	0.191707
AK230879	2597	2	10	0.0848573	0.452563	2.41501	Up	0.0166408	0.0405559
AJ606306	743	2	10	0.296601	1.58184	2.41501	Up	0.0166408	0.0405166
AK238475	1478	2	10	0.149103	0.795201	2.41501	Up	0.0166408	0.0404773
AK350276	1967	2	10	0.112036	0.597512	2.41501	Up	0.0166408	0.0404626
AK237271	1151	6	30	0.57439	3.06335	2.41501	Up	3.73594e-05	0.000160826
GU117604	2289	15	75	0.722065	3.85094	2.41501	Up	1.20481e-07	7.11827e-07
AB364502	1738	4	20	0.253595	1.35248	2.41501	Up	0.000565126	0.00195266
AK347511	1623	3	15	0.203673	1.08624	2.41501	Up	0.00292872	0.0086824
AK237349	1293	4	20	0.340873	1.81795	2.41501	Up	0.000565126	0.001953
AK233210	2203	26	130	1.30044	6.93554	2.41501	Up	1.53932e-10	1.16916e-09
AK239231	1517	2	10	0.14527	0.774757	2.41501	Up	0.0166408	0.0405657
AK347272	1784	2	10	0.123528	0.658804	2.41501	Up	0.0166408	0.0405707
HM046519	2801	1	5	0.0393385	0.209801	2.41501	Up	0.105705	0.19188
U95969	378	4	20	1.166	6.21855	2.41501	Up	0.000565126	0.00195333
AK235975	1323	2	10	0.166572	0.888365	2.41501	Up	0.0166408	0.0404724
AK236165	1779	4	20	0.247751	1.32131	2.41501	Up	0.000565126	0.00195367
AY610038	1287	2	10	0.171231	0.913214	2.41501	Up	0.0166408	0.0405313
AK233074	1760	2	10	0.125213	0.667788	2.41501	Up	0.0166408	0.0405018
AK240377	2082	2	10	0.105847	0.564508	2.41501	Up	0.0166408	0.0404528
AK232808	978	2	10	0.225332	1.20175	2.41501	Up	0.0166408	0.0404871
AK352366	896	2	10	0.245954	1.31173	2.41501	Up	0.0166408	0.0405805
AK348587	1483	37	184	2.74911	14.5824	2.40719	Up	3.51274e-13	4.17413e-12
AK346196	1725	458	2276	29.2555	155.072	2.40616	Up	1.55032e-12	1.5269e-11
AF152021	526	31	154	6.49392	34.4101	2.40567	Up	7.6159e-12	6.48886e-11
AK350973	1403	6540	32326	513.631	2707.98	2.39841	Up	2.58756e-11	2.10208e-10
AF364605	2460	172	848	7.70414	40.5146	2.39474	Up	7.88258e-14	1.1563e-12
AK232604	1536	14	69	1.00431	5.2797	2.39425	Up	2.17818e-07	1.25444e-06
AK237596	2083	14	69	0.740576	3.89324	2.39425	Up	2.17818e-07	1.25408e-06
AK233004	1798	13	64	0.796681	4.18352	2.39264	Up	3.92246e-07	2.19785e-06
AK238589	1307	10	49	0.843054	4.40628	2.38586	Up	2.25334e-06	1.15408e-05
AK233455	2954	47	230	1.75315	9.151	2.38398	Up	0	0
AK240335	1771	244	1194	15.1811	79.2386	2.38393	Up	2.49356e-13	3.10836e-12
AK344208	558	335	1638	66.1518	345.009	2.38278	Up	9.9698e-14	1.42197e-12
AK232511	1819	9	44	0.545181	2.84296	2.38259	Up	4.09724e-06	2.02912e-05
AK350584	1429	274	1334	21.1276	109.717	2.37659	Up	1.81632e-13	2.35934e-12
AK349968	607	14	68	2.54138	13.1665	2.37319	Up	2.17862e-07	1.25361e-06
EF136662	1131	14	68	1.36394	7.06639	2.37319	Up	2.17862e-07	1.25397e-06
AK344773	586	77	373	14.4785	74.8105	2.36933	Up	0	0
AK346529	424	282	1366	73.2849	378.648	2.36927	Up	7.0588e-13	7.58859e-12
AK234399	1935	67	324	3.81527	19.6796	2.36684	Up	0	0
AK349601	1957	6	29	0.337825	1.74164	2.3661	Up	5.05988e-05	0.000213472
AK348415	2361	6	29	0.280018	1.44362	2.3661	Up	5.05988e-05	0.000213427
AK238664	1821	6	29	0.363055	1.87171	2.3661	Up	5.05988e-05	0.000213517
AY609782	2107	22	106	1.15051	5.91279	2.36157	Up	1.76741e-09	1.23069e-08
AB079258	1620	22	106	1.49637	7.69028	2.36157	Up	1.76741e-09	1.23112e-08
AK239273	1486	30	144	2.22451	11.3892	2.35612	Up	1.37306e-11	1.14509e-10
AK346467	2795	5	24	0.197115	1.00921	2.35612	Up	0.000197918	0.000743469
AK346036	1617	35	168	2.385	12.211	2.35612	Up	8.45546e-13	8.8531e-12
DQ372587	260	5	24	2.11898	10.849	2.35612	Up	0.000197918	0.00074333
AK352242	988	27	129	3.01119	15.3456	2.34942	Up	8.37206e-11	6.5191e-10
AK234854	2298	29	138	1.39053	7.05798	2.34362	Up	2.49862e-11	2.03312e-10
U72758	2205	29	138	1.44917	7.35566	2.34362	Up	2.49862e-11	2.03476e-10
AY610116	2390	58	276	2.674	13.5726	2.34362	Up	1.66533e-14	2.68836e-13
[truncated: 18,084 more rows]

## Sheet: 2268LD Vs. 2270LD
Table S10-3. Differentially expressed genes between 2268 LD and 2270LD
geneID	geneLength	Expression level in 2270LD	Expression level in 2268LD	RPKM in 2270LD	RPKM in 2268LD	log2 Ratio(2268LD/2270LD)	Up-Down-Regulation(2268LD/2270LD)	P-value	FDR
AK352082	958	0	156	0	18.9009	14.2062	Up	0	0
AK231369	1099	0	137	0	14.4693	13.8207	Up	0	0
AK239602	1777	0	216	0	14.1088	13.7843	Up	0	0
AK345804	1456	0	173	0	13.7914	13.7515	Up	0	0
U82261	452	0	52	0	13.3533	13.7049	Up	0	0
AK345381	1104	0	118	0	12.4062	13.5988	Up	0	0
AY610503	566	0	56	0	11.4841	13.4873	Up	0	0
EU440343	1464	0	107	0	8.48334	13.0504	Up	0	0
GU373680	1577	0	109	0	8.02267	12.9699	Up	0	0
EF625352	596	0	34	0	6.62151	12.6929	Up	9.51172e-12	2.05695e-10
AY610227	401	0	21	0	6.07854	12.5695	Up	1.52709e-07	1.91015e-06
AY610308	626	0	32	0	5.93335	12.5346	Up	4.2197e-11	8.31766e-10
M92445	1300	0	64	0	5.71427	12.4804	Up	0	0
AK234571	1120	0	52	0	5.38902	12.3958	Up	0	0
AK351903	1218	0	54	0	5.14601	12.3292	Up	0	0
AK344380	1868	0	76	0	4.72238	12.2053	Up	0	0
AK344171	1443	0	56	0	4.50449	12.1371	Up	0	0
AK232404	1408	0	53	0	4.36916	12.0931	Up	0	0
U62253	1244	0	46	0	4.29202	12.0674	Up	1.11022e-15	4.64371e-14
AK234138	1062	0	38	0	4.1532	12.02	Up	4.8317e-13	1.55166e-11
AK351392	1186	0	42	0	4.11045	12.0051	Up	2.4425e-14	9.80947e-13
AK351086	1144	0	38	0	3.85551	11.9127	Up	4.8317e-13	1.55457e-11
AK346745	2178	0	71	0	3.78377	11.8856	Up	0	0
AK231157	502	0	16	0	3.69948	11.8531	Up	6.32998e-06	6.05426e-05
AY610321	598	0	19	0	3.68788	11.8486	Up	6.77454e-07	7.68364e-06
AF527990	1037	0	32	0	3.58175	11.8064	Up	4.2197e-11	8.30811e-10
AK236320	1759	0	50	0	3.29935	11.688	Up	0	0
AK347757	1304	0	37	0	3.29343	11.6854	Up	1.01785e-12	2.90919e-11
AY609712	930	0	26	0	3.245	11.664	Up	3.68408e-09	5.74348e-08
AK343261	2525	0	65	0	2.98797	11.5449	Up	0	0
AB529527	1266	0	25	0	2.29208	11.1624	Up	7.75954e-09	1.16014e-07
AK348442	1331	0	26	0	2.26736	11.1468	Up	3.68408e-09	5.73306e-08
DQ988117	763	0	14	0	2.12975	11.0565	Up	2.80814e-05	0.000239229
AK233898	902	0	16	0	2.05891	11.0077	Up	6.32998e-06	6.04751e-05
L12581	2713	0	47	0	2.01082	10.9736	Up	4.4409e-16	1.86659e-14
AK345021	1512	0	26	0	1.99593	10.9628	Up	3.68408e-09	5.73826e-08
AB011674	1585	0	27	0	1.97724	10.9493	Up	1.74912e-09	2.8405e-08
AK351479	2225	0	36	0	1.878	10.875	Up	2.14406e-12	5.59642e-11
AK232001	1009	0	16	0	1.84057	10.8459	Up	6.32998e-06	6.05764e-05
AK231743	1191	0	16	0	1.55931	10.6067	Up	6.32998e-06	6.06102e-05
AK347284	1417	0	19	0	1.55635	10.604	Up	6.77454e-07	7.68872e-06
AK232312	1383	0	18	0	1.51069	10.561	Up	1.42688e-06	1.52364e-05
AK238203	1578	0	20	0	1.47112	10.5227	Up	3.21642e-07	3.82779e-06
AK232417	1738	0	22	0	1.46925	10.5209	Up	7.25034e-08	9.48406e-07
AK343298	1227	0	15	0	1.41896	10.4706	Up	1.33325e-05	0.000120209
AK343295	1473	0	18	0	1.41838	10.47	Up	1.42688e-06	1.52554e-05
AY610194	1657	0	20	0	1.40098	10.4522	Up	3.21642e-07	3.83044e-06
AK236580	1358	0	16	0	1.36755	10.4174	Up	6.32998e-06	6.0644e-05
AK345781	1196	0	14	0	1.35869	10.408	Up	2.80814e-05	0.0002384
AK348283	1250	0	14	0	1.3	10.3443	Up	2.80814e-05	0.000238518
AK236925	1165	0	13	0	1.29521	10.339	Up	5.9146e-05	0.000465486
AY610057	1082	0	12	0	1.2873	10.3301	Up	0.000124576	0.000910634
AK232229	1134	0	12	0	1.22827	10.2624	Up	0.000124576	0.000909858
AK235123	2212	0	23	0	1.20689	10.2371	Up	3.44232e-08	4.69629e-07
AK232262	1746	0	18	0	1.19661	10.2247	Up	1.42688e-06	1.52459e-05
AK235706	1585	0	16	0	1.1717	10.1944	Up	6.32998e-06	6.05088e-05
AK234597	1717	0	17	0	1.14922	10.1664	Up	3.00536e-06	3.02636e-05
AK351375	1276	0	12	0	1.09158	10.0922	Up	0.000124576	0.000911411
AK234884	1288	0	12	0	1.08141	10.0787	Up	0.000124576	0.000910246
AK237581	576	2	1883	0.36432	379.448	10.0245	Up	0.000126173	0.000918394
AK347715	1574	0	14	0	1.0324	10.0118	Up	2.80814e-05	0.000238636
AK236920	1610	0	14	0	1.00931	9.97916	Up	2.80814e-05	0.000238755
AK232935	1385	0	12	0	1.00567	9.97394	Up	0.000124576	0.000911022
M20866	1390	0	12	0	1.00205	9.96874	Up	0.000124576	0.000912579
AY609766	1449	0	12	0	0.961252	9.90877	Up	0.000124576	0.000909471
AK233495	1464	0	12	0	0.951403	9.89391	Up	0.000124576	0.000912189
AK352188	2210	0	18	0	0.945376	9.88474	Up	1.42688e-06	1.52269e-05
AK232586	1528	0	12	0	0.911553	9.83218	Up	0.000124576	0.0009118
AK238490	1803	0	14	0	0.901273	9.81582	Up	2.80814e-05	0.00023911
AK230656	2224	0	17	0	0.887234	9.79317	Up	3.00536e-06	3.02814e-05
AK232227	1859	0	14	0	0.874124	9.77169	Up	2.80814e-05	0.000238992
AK347875	1964	0	14	0	0.827391	9.69243	Up	2.80814e-05	0.000238873
AK349266	1693	0	12	0	0.822713	9.68425	Up	0.000124576	0.000912969
AK350134	3515	0	24	0	0.79252	9.6303	Up	1.63434e-08	2.32207e-07
AK343575	2207	0	14	0	0.736292	9.52413	Up	2.80814e-05	0.000238164
AK235394	2524	0	14	0	0.643818	9.33051	Up	2.80814e-05	0.000238282
FJ167679	2352	0	13	0	0.64155	9.32542	Up	5.9146e-05	0.0004657
AK345879	2897	0	15	0	0.60099	9.2312	Up	1.33325e-05	0.000120273
DQ403065	681	4	1683	0.616295	286.854	8.86248	Up	5.56974e-05	0.000441792
DQ845173	837	49	15871	6.14252	2200.91	8.48506	Up	3.4861e-14	1.38067e-12
AK239921	566	2	393	0.370757	80.5936	7.76405	Up	0.000126173	0.000919956
AK232439	1402	4	734	0.299356	60.7676	7.6653	Up	5.56974e-05	0.000441384
AK239579	1341	2	335	0.156486	28.9961	7.53368	Up	0.000126173	0.000918784
AK240051	1595	651	61802	42.8249	4497.45	6.71451	Up	0	0
AK232104	1046	6	524	0.60186	58.1465	6.59412	Up	2.1639e-05	0.000188656
AK232547	954	7	528	0.769884	64.2406	6.3827	Up	1.30346e-05	0.000118083
AK236303	1567	2	130	0.133917	9.62939	6.16803	Up	0.000126173	0.000917615
AK236701	1312	2	122	0.159945	10.7932	6.0764	Up	0.000126173	0.000918005
AK351755	1433	2	107	0.14644	8.66686	5.88713	Up	0.000126173	0.000919175
M11778	1929	14	681	0.761503	40.9769	5.74982	Up	2.77258e-07	3.34132e-06
AK240319	2602	9	323	0.36292	14.4085	5.31113	Up	4.5282e-06	4.46032e-05
AY609782	2107	2	61	0.0995958	3.36039	5.0764	Up	0.000126173	0.0009149
AK236732	1972	4	122	0.212828	7.18087	5.0764	Up	5.56974e-05	0.000441588
AK231604	1930	10	299	0.543649	17.982	5.04774	Up	2.6264e-06	2.67777e-05
AK343620	1631	2	51	0.128662	3.62945	4.81809	Up	0.000126173	0.00091645
AK240280	1215	2	50	0.172715	4.77659	4.78952	Up	0.000126173	0.000916838
AK240195	1170	2	50	0.179358	4.96031	4.78952	Up	0.000126173	0.000917227
AK237786	2284	10	249	0.459388	12.654	4.78374	Up	2.6264e-06	2.68096e-05
AK351280	1341	2	44	0.156486	3.80845	4.60509	Up	0.000126173	0.000916062
AK239605	2412	6	127	0.261005	6.11154	4.54938	Up	2.1639e-05	0.000188465
AK238958	1623	2	40	0.129297	2.86066	4.46759	Up	0.000126173	0.000915674
AK230586	491	2	40	0.42739	9.4559	4.46759	Up	0.000126173	0.000915287
EU671074	1145	2	38	0.183274	3.85214	4.39359	Up	0.000126173	0.000919565
EU545197	667	2	37	0.314615	6.43873	4.35512	Up	0.000126173	0.000914514
AK346102	1458	7	128	0.503751	10.1901	4.33831	Up	1.30346e-05	0.00011802
AF091607	1003	2	36	0.209221	4.16606	4.31559	Up	0.000126173	0.000914129
AK234930	1662	2	36	0.126263	2.51418	4.31559	Up	0.000126173	0.000913743
EF634313	2244	24	400	1.12218	20.69	4.20456	Up	7.87784e-10	1.32839e-08
AK350428	2314	2	33	0.0906864	1.65529	4.19006	Up	0.000126176	0.000913381
AK343744	1702	3	47	0.184943	3.20525	4.11529	Up	8.48862e-05	0.000648425
AB004800	497	2	31	0.42223	7.23985	4.09986	Up	0.000126187	0.000913074
AK231652	1780	22	339	1.29682	22.1057	4.09137	Up	2.58136e-09	4.10266e-08
AK349700	1650	12	182	0.763085	12.803	4.06849	Up	8.63336e-07	9.63263e-06
AK352340	1005	2	30	0.208804	3.46481	4.05255	Up	0.000126202	0.000912793
AY609584	1618	2	28	0.129696	2.00865	3.95302	Up	0.000126286	0.000912632
AF008589	1319	2	28	0.159097	2.46398	3.95302	Up	0.000126286	0.000913017
AY609843	1776	4	52	0.236316	3.39848	3.8461	Up	5.56974e-05	0.000441997
AK350298	2311	55	713	2.49711	35.8108	3.84206	Up	0	0
AK348996	952	22	265	2.42472	32.3097	3.73608	Up	2.58136e-09	4.09887e-08
AK350703	1828	2	24	0.114797	1.52391	3.73062	Up	0.000127869	0.000914438
AK234673	1678	2	24	0.125059	1.66014	3.73062	Up	0.000127869	0.000915201
AK237218	1851	2	24	0.11337	1.50497	3.73062	Up	0.000127869	0.000914819
AK346032	2651	2	24	0.0791582	1.05081	3.73062	Up	0.000127869	0.000915583
AK239144	1350	5	59	0.388608	5.07274	3.70638	Up	3.51982e-05	0.000293444
AK238650	1519	4	46	0.276298	3.51499	3.66922	Up	5.56974e-05	0.000440976
AK233409	1341	2	23	0.156486	1.99078	3.66922	Up	0.00012949	0.000924873
AK237315	1446	4	46	0.290247	3.69244	3.66922	Up	5.56974e-05	0.00044118
AK351257	1156	2	22	0.18153	2.20897	3.60509	Up	0.000132641	0.000945413
AK234722	1853	8	84	0.452992	5.26172	3.53798	Up	7.73004e-06	7.2637e-05
AK240612	1139	2	21	0.184239	2.14003	3.53798	Up	0.000138748	0.000982405
U48832	865	222	2188	26.9285	293.6	3.44664	Up	0	0
AJ549925	2078	4	38	0.201971	2.12257	3.39359	Up	5.57022e-05	0.000440811
AK344767	255	21	196	8.64082	89.2155	3.36805	Up	4.66574e-09	7.15038e-08
EU440342	1464	11	102	0.788365	8.08692	3.35866	Up	1.51095e-06	1.60541e-05
AB527065	975	6	52	0.645687	6.19046	3.26114	Up	2.1639e-05	0.000188561
AK240345	1619	4	34	0.259232	2.43757	3.23312	Up	5.57632e-05	0.000440683
AK240035	1410	4	34	0.297657	2.79888	3.23312	Up	5.57632e-05	0.000440887
AK347665	2168	5	42	0.241984	2.24861	3.21605	Up	3.52002e-05	0.000293318
AK347653	1594	10	84	0.658245	6.11667	3.21605	Up	2.6264e-06	2.67459e-05
DQ157049	1631	756	6274	48.6344	446.493	3.19859	Up	7.46292e-13	2.27725e-11
AK230683	1859	3	24	0.169324	1.4985	3.14566	Up	9.35084e-05	0.000705799
AK230738	1345	3	23	0.234032	1.98486	3.08426	Up	0.00010117	0.000756638
AK231502	2457	5	38	0.213521	1.79516	3.07166	Up	3.52218e-05	0.000293355
AF537300	1441	24	181	1.74752	14.5794	3.06055	Up	7.87784e-10	1.3297e-08
AK347916	1434	88	661	6.43886	53.5028	3.05474	Up	0	0
GU126691	1385	10	75	0.757575	6.28544	3.05255	Up	2.6264e-06	2.67618e-05
AK350168	1748	4	30	0.240101	1.99207	3.05255	Up	5.65348e-05	0.00044637
AK240118	1022	12	88	1.23199	9.99438	3.02013	Up	8.63336e-07	9.6389e-06
AK237612	1566	4	29	0.268006	2.14947	3.00364	Up	5.72656e-05	0.000451932
AK237569	1514	5	36	0.346513	2.75995	2.99366	Up	3.52808e-05	0.000291862
AK231513	1200	76	520	6.6452	50.2975	2.9201	Up	0	0
AK240000	1590	4	27	0.26396	1.97102	2.90055	Up	6.11376e-05	0.000480499
AK240576	1226	93	624	7.95918	59.077	2.89191	Up	0	0
AY609571	1317	10	67	0.796691	5.90491	2.88982	Up	2.6264e-06	2.67937e-05
AK350349	1754	10	66	0.598199	4.36756	2.86813	Up	2.6264e-06	2.68256e-05
AY609554	1335	7	45	0.550164	3.91251	2.83016	Up	1.30398e-05	0.000118005
AK347627	1095	6	38	0.574927	4.02804	2.80863	Up	2.17342e-05	0.00018891
AK343455	2701	6	38	0.233079	1.63299	2.80863	Up	2.17342e-05	0.000189006
AK345092	1603	4	25	0.26182	1.81022	2.78952	Up	7.42696e-05	0.000573458
AK233248	1426	4	25	0.294317	2.03491	2.78952	Up	7.42696e-05	0.0005732
EU918131	1571	4	24	0.267153	1.77321	2.73062	Up	8.9784e-05	0.000680984
AK234137	1426	4	24	0.294317	1.95351	2.73062	Up	8.9784e-05	0.000680383
AK231098	833	4	24	0.503838	3.34419	2.73062	Up	8.9784e-05	0.000680683
AY609510	1587	8	46	0.528918	3.36438	2.66922	Up	7.74034e-06	7.26939e-05
AK351847	1456	12	68	0.86476	5.4209	2.64816	Up	8.6334e-07	9.62641e-06
AK231452	1013	6	34	0.621466	3.89577	2.64816	Up	2.26904e-05	0.000196524
AK235262	1565	46	258	3.08403	19.1351	2.63333	Up	7.54952e-14	2.88988e-12
AF005779	1152	6	32	0.54648	3.2242	2.5607	Up	2.5056e-05	0.000215165
AK343944	2290	8	42	0.366547	2.12882	2.53798	Up	7.83784e-06	7.34889e-05
AY609614	1051	5	26	0.499164	2.87141	2.52417	Up	7.02898e-05	0.000545183
AK344092	465	19	96	4.28722	23.9631	2.4827	Up	1.51729e-08	2.17376e-07
AK232429	1534	14	70	0.957587	5.2966	2.46759	Up	2.7727e-07	3.33912e-06
AK238627	1553	8	40	0.540498	2.9896	2.46759	Up	8.07174e-06	7.54756e-05
AK345009	2287	14	69	0.642299	3.50193	2.44683	Up	2.7728e-07	3.33689e-06
AY609570	2113	10	49	0.496565	2.69166	2.43844	Up	2.64584e-06	2.69119e-05
AK346439	1172	9	44	0.805732	4.35762	2.43517	Up	4.63636e-06	4.559e-05
AK351724	3330	8	39	0.25207	1.35939	2.43106	Up	8.33508e-06	7.78107e-05
AK350239	1656	20	96	1.2672	6.72876	2.4087	Up	8.4212e-09	1.24603e-07
AK238720	1828	8	38	0.459187	2.41286	2.39359	Up	8.79734e-06	8.177e-05
AK347585	1371	14	63	1.07144	5.33368	2.31559	Up	2.77866e-07	3.3416e-06
AK231687	1758	6	27	0.358103	1.78266	2.31559	Up	8.18238e-05	0.000626707
AK232497	1240	17	76	1.43848	7.11404	2.30613	Up	4.8946e-08	6.5525e-07
AB529526	1476	40	175	2.84347	13.7618	2.27495	Up	1.77858e-13	6.35434e-12
AK344341	1457	16	70	1.15222	5.57651	2.27495	Up	8.76378e-08	1.13684e-06
AK231805	1086	6	26	0.579692	2.77887	2.26114	Up	0.000126811	0.000915269
AK237304	1666	6	26	0.377878	1.81143	2.26114	Up	0.000126811	0.000915654
AK351824	1372	9	39	0.688278	3.2994	2.26114	Up	6.30372e-06	6.04262e-05
Y15010	1986	6	26	0.316992	1.51956	2.26114	Up	0.000126811	0.000914884
AY609737	1435	8	34	0.584943	2.75012	2.23312	Up	1.76402e-05	0.000156094
FJ436397	1916	12	51	0.657145	3.08958	2.23312	Up	9.17778e-07	1.01607e-05
AJ236929	1119	25	105	2.34415	10.8914	2.21605	Up	4.34852e-10	7.48723e-09
AK240419	1988	22	92	1.16113	5.3715	2.20979	Up	2.5817e-09	4.09561e-08
AK236096	1298	7	29	0.565847	2.59327	2.19629	Up	6.87098e-05	0.000534378
AK351354	1309	8	33	0.641248	2.92616	2.19006	Up	2.4832e-05	0.000213456
AK236485	2548	9	37	0.370611	1.68549	2.18519	Up	9.8144e-06	9.0342e-05
AK234845	1408	28	115	2.08656	9.48024	2.1838	Up	7.33298e-11	1.39726e-09
AK231087	2247	12	49	0.560343	2.53115	2.17541	Up	1.02371e-06	1.12033e-05
AK348922	1712	18	73	1.10317	4.9493	2.16556	Up	2.744e-08	3.79797e-07
M91451	15378	702	2835	4.78975	21.3982	2.15947	Up	0	0
AF017079	1419	36	145	2.66192	11.8607	2.15565	Up	8.41772e-13	2.50183e-11
AK236281	1522	10	40	0.689384	3.05049	2.14566	Up	5.43658e-06	5.26437e-05
AK238130	1766	24	96	1.42592	6.30964	2.14566	Up	7.88064e-10	1.32755e-08
AY609956	632	7	28	1.16213	5.14239	2.14566	Up	0.000108853	0.000808101
AK345154	2383	8	32	0.352242	1.55866	2.14566	Up	3.70944e-05	0.000305246
AK238989	1427	8	32	0.588222	2.60286	2.14566	Up	3.70944e-05	0.000305392
AK235038	1235	22	87	1.86909	8.17667	2.12917	Up	2.58604e-09	4.09871e-08
AK348355	2582	20	79	0.812736	3.55136	2.12751	Up	8.46732e-09	1.2507e-07
AK232621	1538	12	47	0.818654	3.54704	2.11529	Up	1.329e-06	1.42622e-05
AK240171	1103	157	614	14.9348	64.6126	2.11314	Up	0	0
AK351220	1218	8	31	0.689157	2.95419	2.09986	Up	5.78824e-05	0.00045617
AK351501	1423	8	31	0.589876	2.52861	2.09986	Up	5.78824e-05	0.000456379
AK231680	1614	25	96	1.62522	6.90386	2.08677	Up	4.35574e-10	7.49213e-09
U11772	540	1031	3940	200.327	846.889	2.07981	Up	0	0
AK351333	1247	18	68	1.51454	6.32946	2.0632	Up	2.94774e-08	4.06357e-07
AK344289	255	16	60	6.58348	27.3109	2.05255	Up	1.09448e-07	1.40069e-06
AK347344	1708	14	52	0.860034	3.53378	2.03875	Up	4.9764e-07	5.76624e-06
AK236959	2162	10	37	0.485311	1.98642	2.03319	Up	1.63329e-05	0.000145276
AK231280	1414	12	44	0.890446	3.61183	2.02013	Up	3.101e-06	3.11718e-05
AK238152	1558	10	36	0.673454	2.682	1.99366	Up	2.56476e-05	0.000219586
AK349516	2347	14	50	0.625879	2.47276	1.98216	Up	8.93344e-07	9.92868e-06
AK237559	1739	24	85	1.44806	5.6734	1.97009	Up	8.69758e-10	1.45517e-08
AK239954	951	19	67	2.09628	8.17746	1.96382	Up	2.41808e-08	3.37684e-07
AK231066	2412	22	76	0.95702	3.6573	1.93416	Up	3.9022e-09	6.03961e-08
AY610171	926	9	31	1.01978	3.88575	1.92993	Up	0.000128594	0.000919239
GU121641	3232	45	155	1.46089	5.56653	1.92993	Up	3.26406e-14	1.29573e-12
AK237405	1746	28	96	1.68263	6.38192	1.92327	Up	8.39298e-11	1.58864e-09
AK346211	1392	10	34	0.753766	2.83507	1.9112	Up	6.65514e-05	0.000520187
AK345936	1370	10	34	0.76587	2.8806	1.9112	Up	6.65514e-05	0.00051995
AK343428	1940	105	355	5.67889	21.2398	1.90309	Up	0	0
AK348127	1804	17	57	0.988753	3.66744	1.89109	Up	2.90534e-07	3.47931e-06
AK351246	1204	61	203	5.31593	19.5701	1.88026	Up	1.90958e-14	7.74172e-13
AK235104	1951	22	73	1.18315	4.343	1.87605	Up	8.4127e-09	1.24585e-07
AF239700	710	14	46	2.06893	7.5201	1.86187	Up	4.86636e-06	4.76331e-05
AK231877	1576	78	254	5.19295	18.7069	1.84894	Up	0	0
AK237985	1182	16	52	1.42029	5.10634	1.8461	Up	1.32779e-06	1.42582e-05
AK236218	1020	196	628	20.1619	71.4634	1.82557	Up	6.52812e-14	2.50449e-12
AK344064	416	15	48	3.78332	13.3928	1.82373	Up	4.045e-06	4.00738e-05
AK233614	1428	12	38	0.881716	3.08873	1.80863	Up	4.66534e-05	0.000375968
AK236876	1248	58	183	4.87628	17.02	1.80338	Up	3.33066e-15	1.38635e-13
AK346561	1033	16	50	1.62516	5.61816	1.78952	Up	3.36192e-06	3.36565e-05
AK350719	1117	34	106	3.19375	11.0148	1.78612	Up	1.33007e-11	2.79527e-10
AK346474	1547	18	56	1.22084	4.20167	1.78309	Up	9.11232e-07	1.01013e-05
AK239121	1445	18	56	1.30701	4.49826	1.78309	Up	9.11232e-07	1.01078e-05
AK234209	1417	20	62	1.48093	5.07862	1.77793	Up	2.48182e-07	3.01208e-06
AK350482	1181	12	37	1.06612	3.63644	1.77015	Up	7.52556e-05	0.000580287
AK346889	788	14	43	1.86414	6.33383	1.76457	Up	2.00278e-05	0.000176132
AK343825	2414	22	67	0.956227	3.22153	1.75232	Up	1.07413e-07	1.37567e-06
AY609950	1259	48	146	4.00029	13.4602	1.75052	Up	9.90318e-14	3.69195e-12
AK343895	1831	31	94	1.77643	5.95887	1.74605	Up	3.2268e-10	5.66971e-09
AY609957	1522	36	109	2.48178	8.31258	1.74392	Up	1.32629e-11	2.79075e-10
GU992873	1560	47	142	3.16118	10.5654	1.74082	Up	0	0
AK343702	2601	53	160	2.13802	7.14009	1.73967	Up	4.5075e-14	1.76886e-12
EU350359	1715	43	129	2.63075	8.73072	1.73062	Up	3.43504e-13	1.1596e-11
AK235929	1354	12	36	0.929904	3.08609	1.73062	Up	0.00012104	0.000889721
AY609889	1731	92	273	5.57656	18.3058	1.71486	Up	0	0
AK350339	1207	52	154	4.52035	14.8094	1.71201	Up	5.06262e-14	1.97765e-12
AK230606	730	607	1786	87.2452	283.977	1.70263	Up	0	0
AK351491	1374	102	294	7.78913	24.8362	1.67291	Up	0	0
AY609446	1645	383	1102	24.4292	77.7571	1.67037	Up	1.46994e-13	5.34066e-12
AK349677	1081	42	120	4.07661	12.8849	1.66024	Up	6.664e-12	1.48997e-10
AY609912	2137	82	234	4.0261	12.7097	1.65847	Up	0	0
AK232305	2592	27	77	1.09296	3.4481	1.65756	Up	4.14542e-08	5.59762e-07
AK232585	1146	23	65	2.10581	6.58344	1.64447	Up	5.55294e-07	6.36547e-06
FJ205710	2283	17	48	0.781301	2.44039	1.64316	Up	1.77996e-05	0.000157343
AK351658	1308	16	45	1.28348	3.99327	1.63752	Up	3.43874e-05	0.000287663
AK231995	1068	32	90	3.1438	9.78128	1.63752	Up	4.04764e-09	6.24779e-08
AK343823	845	16	45	1.98673	6.1813	1.63752	Up	3.43874e-05	0.000287383
AK344173	1995	128	360	6.73198	20.9452	1.63752	Up	0	0
AK347447	1457	16	45	1.15222	3.5849	1.63752	Up	3.43874e-05	0.000287523
AK347055	1990	28	78	1.47632	4.54952	1.62371	Up	5.34634e-08	7.10732e-07
AK236228	1638	18	50	1.15301	3.54308	1.61959	Up	1.45368e-05	0.000130246
AK344763	661	18	50	2.85724	8.77997	1.61959	Up	1.45368e-05	0.000130314
AK234771	1385	85	236	6.43939	19.7782	1.61891	Up	0	0
AK345040	1319	117	322	9.30715	28.3358	1.60621	Up	9.05942e-14	3.39956e-12
AY610220	974	40	110	4.309	13.1087	1.60509	Up	1.41269e-10	2.58551e-09
AK231021	1564	48	132	3.22018	9.79629	1.60509	Up	2.1494e-12	5.60183e-11
AK231072	2141	35	96	1.71525	5.2045	1.60134	Up	2.23836e-09	3.59416e-08
AK230701	3150	64	175	2.13179	6.4484	1.59687	Up	0	0
AK349691	669	15	41	2.35256	7.11348	1.59632	Up	0.000104816	0.000780501
EU647218	1785	39	106	2.29246	6.89274	1.58818	Up	4.16248e-10	7.17411e-09
AK237871	1329	24	65	1.89479	5.67692	1.58307	Up	1.11233e-06	1.21267e-05
AK240414	1316	30	81	2.39189	7.1442	1.57862	Up	5.57382e-08	7.40398e-07
AK352498	3468	35	94	1.05892	3.1461	1.57097	Up	5.39618e-09	8.20382e-08
AK239452	1335	19	51	1.4933	4.43418	1.57016	Up	1.85015e-05	0.000163211
AK239557	2482	18	48	0.760933	2.24473	1.5607	Up	3.55988e-05	0.000294067
AK236369	1336	93	248	7.30385	21.5461	1.5607	Up	0	0
AK349982	2246	394	1046	18.4061	54.0563	1.55428	Up	0	0
AK239009	2353	634	1671	28.2711	82.4288	1.54382	Up	5.82646e-13	1.83673e-11
AK350002	2870	43	113	1.57203	4.57005	1.53958	Up	2.84764e-10	5.03445e-09
AK351226	1181	24	63	2.13224	6.19177	1.53798	Up	2.67824e-06	2.71931e-05
AK235248	1398	709	1855	53.2126	154.014	1.53322	Up	1.38911e-12	3.82988e-11
AK344899	2725	40	104	1.54017	4.42987	1.52417	Up	1.92286e-09	3.105e-08
AK347477	1865	25	65	1.40649	4.04537	1.52417	Up	2.16642e-06	2.24619e-05
AY609417	3968	132	343	3.49042	10.0334	1.52333	Up	0	0
AK240159	2311	662	1716	30.0562	86.187	1.51981	Up	2.96652e-13	1.01746e-11
AK343923	2483	17	44	0.718369	2.05684	1.51763	Up	0.000106461	0.000790688
AK238726	1428	807	2085	59.2954	169.474	1.51507	Up	6.37046e-13	1.98631e-11
AK344338	3373	66	170	2.05307	5.85001	1.51066	Up	0	0
AY610281	565	228	587	42.3411	120.591	1.50999	Up	2.23154e-13	7.80993e-12
DQ629168	468	44	113	9.86467	28.0257	1.50641	Up	5.43144e-10	9.22215e-09
AK343618	1447	43	110	3.118	8.82365	1.50076	Up	1.02424e-09	1.69217e-08
AK230522	2791	160	409	6.015	17.0094	1.49969	Up	5.70654e-14	2.20906e-12
AY610116	2390	49	125	2.15117	6.07067	1.49674	Up	8.1402e-11	1.5425e-09
AK232347	1287	44	112	3.58715	10.101	1.49359	Up	8.29022e-10	1.39109e-08
EF619474	1158	22	56	1.99338	5.61311	1.49359	Up	1.5053e-05	0.00013459
AK239748	2480	24	61	1.0154	2.85498	1.49144	Up	6.34906e-06	6.05562e-05
AY459532	1058	41	104	4.06606	11.4096	1.48855	Up	3.64154e-09	5.68233e-08
AK348174	2322	28	71	1.26524	3.54912	1.48805	Up	1.13865e-06	1.24057e-05
AK239779	1683	64	161	3.98999	11.1037	1.47658	Up	1.45661e-13	5.30349e-12
AK346737	925	32	80	3.62981	10.0386	1.46759	Up	3.13936e-07	3.74909e-06
AK235217	1539	20	50	1.36354	3.77099	1.46759	Up	5.49588e-05	0.000436742
DQ306708	1026	24	60	2.45437	6.78779	1.46759	Up	9.71568e-06	8.96739e-05
AK232526	1030	20	50	2.03736	5.63452	1.46759	Up	5.49588e-05	0.000436539
AK347846	131	29	72	23.2275	63.7948	1.45761	Up	1.39715e-06	1.49468e-05
AK237497	1771	197	489	11.6714	32.049	1.4573	Up	0	0
AK239152	3083	620	1531	21.1005	57.6403	1.4498	Up	6.73684e-13	2.08538e-11
AK235232	1714	167	412	10.2231	27.9004	1.44846	Up	1.59428e-13	5.73172e-12
AK344846	663	82	202	12.977	35.3641	1.44632	Up	0	0
AK237115	1857	46	113	2.59909	7.06303	1.44228	Up	1.88487e-09	3.04653e-08
AK231340	1086	33	81	3.1883	8.65724	1.44112	Up	3.83056e-07	4.53036e-06
AK347952	2516	42	103	1.75152	4.75172	1.43985	Up	1.02506e-08	1.49861e-07
EU282366	2486	20	49	0.844121	2.28781	1.43844	Up	8.3934e-05	0.000641723
AK234636	863	43	105	5.22797	14.1222	1.43364	Up	8.24248e-09	1.22487e-07
AK349202	2348	127	310	5.6752	15.3246	1.4331	Up	0	0
AY610140	1273	23	56	1.89572	5.10604	1.42945	Up	2.81204e-05	0.000238377
AK232818	2334	82	199	3.68628	9.89638	1.42473	Up	0	0
AK233299	2502	94	228	3.942	10.5772	1.42396	Up	0	0
AK350054	1091	26	63	2.50048	6.70255	1.4225	Up	9.47486e-06	8.75927e-05
AK349010	2187	29	70	1.39131	3.71513	1.41696	Up	3.2073e-06	3.21461e-05
AK348907	1162	27	65	2.438	6.49279	1.41314	Up	7.57344e-06	7.12435e-05
AK235233	1547	38	91	2.57732	6.82771	1.40553	Up	1.27023e-07	1.60999e-06
AY609753	1023	28	67	2.87183	7.60192	1.4044	Up	6.05072e-06	5.8131e-05
AK239164	1988	680	1621	35.8896	94.6435	1.39894	Up	3.4217e-13	1.15737e-11
AK345757	1027	59	140	6.02778	15.8227	1.3923	Up	7.31512e-11	1.39541e-09
AK233450	2441	27	64	1.16057	3.04324	1.39077	Up	1.14109e-05	0.000104366
AK233651	1475	38	90	2.70313	7.08231	1.38959	Up	1.90469e-07	2.36179e-06
AK346255	1318	125	295	9.95108	25.9795	1.38445	Up	0	0
AK231054	1159	28	66	2.53484	6.60975	1.3827	Up	9.09814e-06	8.43373e-05
AK346354	3329	236	556	7.4383	19.3859	1.38196	Up	3.19744e-13	1.08365e-11
AK239045	1888	31	73	1.7228	4.48792	1.38129	Up	3.07842e-06	3.09629e-05
X53256	2772	40	94	1.51406	3.93603	1.37832	Up	1.21809e-07	1.54963e-06
AK348457	2179	24	56	1.15566	2.98301	1.36805	Up	5.0999e-05	0.000408302
AK350224	1154	98	228	8.91037	22.9326	1.36384	Up	0	0
AY609815	2309	51	118	2.31751	5.93174	1.35588	Up	4.68952e-09	7.174e-08
EU780791	695	45	104	6.79365	17.3689	1.35425	Up	3.96766e-08	5.36604e-07
AK231002	2177	40	92	1.92787	4.90517	1.3473	Up	2.69994e-07	3.25836e-06
AK232284	1145	40	92	3.66547	9.32624	1.3473	Up	2.69994e-07	3.26065e-06
EU693016	394	24	55	6.39132	16.2028	1.34206	Up	7.63092e-05	0.000587619
AK237387	1870	24	55	1.34662	3.41386	1.34206	Up	7.63092e-05	0.000587883
AK239367	2143	200	458	9.79227	24.8066	1.34101	Up	0	0
AK344040	561	490	1118	91.645	231.315	1.33573	Up	0	0
AK233626	1669	319	725	20.0544	50.4204	1.33009	Up	0	0
AK349618	2477	71	161	3.00752	7.54439	1.32683	Up	1.63705e-11	3.3783e-10
AY609735	2794	45	102	1.6899	4.23739	1.32623	Up	8.69764e-08	1.12911e-06
AK233202	1507	52	117	3.62048	9.0115	1.31559	Up	1.20746e-08	1.75184e-07
AK231206	965	33	74	3.58808	8.90079	1.31072	Up	6.419e-06	6.10874e-05
AK348917	2385	33	74	1.45178	3.60137	1.31072	Up	6.419e-06	6.11213e-05
AY368622	348	47	104	14.1708	34.6879	1.29151	Up	1.19348e-07	1.52057e-06
AK343378	2424	127	281	5.49727	13.4554	1.2914	Up	0	0
AK240375	1576	52	115	3.46197	8.46966	1.29071	Up	2.60142e-08	3.61229e-07
AK349614	2503	67	148	2.8086	6.86318	1.28903	Up	2.75214e-10	4.88071e-09
AJ291435	504	40	88	8.32732	20.2664	1.28317	Up	1.27839e-06	1.37881e-05
AK350976	1142	40	88	3.6751	8.94419	1.28317	Up	1.27839e-06	1.37968e-05
AK343313	1276	41	90	3.37139	8.18684	1.27996	Up	1.01528e-06	1.11253e-05
AK351020	1662	36	79	2.27273	5.51722	1.27952	Up	4.72226e-06	4.63284e-05
AF050176	272	106	232	40.8896	99.0019	1.27572	Up	0	0
AY609539	1087	27	59	2.60621	6.30009	1.27342	Up	8.30698e-05	0.000635966
AK344805	255	65	142	26.7454	64.6357	1.27304	Up	9.22418e-10	1.5328e-08
AK232236	1333	246	535	19.3634	46.5852	1.26654	Up	1.25455e-13	4.59708e-12
AK240092	2624	41	89	1.63944	3.93686	1.26384	Up	1.4844e-06	1.57818e-05
AY609997	1549	741	1608	50.1929	120.492	1.26338	Up	0	0
AK234045	891	36	78	4.23936	10.1611	1.26114	Up	6.9127e-06	6.53145e-05
AK344071	2380	90	195	3.96772	9.51003	1.26114	Up	8.55094e-13	2.53703e-11
AK348688	1342	33	71	2.5801	6.14087	1.25102	Up	2.0331e-05	0.000178523
AK231476	1550	27	58	1.82771	4.34331	1.24876	Up	0.000121879	0.000895121
AK352163	917	28	60	3.20379	7.59462	1.2452	Up	9.62192e-05	0.000724347
AK239250	1758	144	308	8.59447	20.3356	1.24252	Up	5.88418e-14	2.2727e-12
AK238848	1413	57	121	4.23261	9.93957	1.23164	Up	3.70168e-08	5.03411e-07
AK235486	1745	124	263	7.45593	17.4938	1.23038	Up	3.08642e-14	1.23378e-12
AB529532	1564	50	106	3.35435	7.86671	1.22973	Up	2.6901e-07	3.25335e-06
AK231605	1083	236	499	22.8644	53.4806	1.22591	Up	3.19744e-13	1.0858e-11
AY610287	507	89	188	18.4186	43.0402	1.22452	Up	8.09686e-12	1.77561e-10
AK237270	1166	1870	3949	168.275	393.109	1.22411	Up	4.62074e-12	1.08997e-10
AK347154	1487	962	2028	67.8797	158.3	1.22161	Up	0	0
AK232731	1649	41	86	2.60879	6.05344	1.21437	Up	4.54852e-06	4.47776e-05
AK240322	1071	62	130	6.07404	14.0889	1.21383	Up	1.68833e-08	2.39679e-07
AK232472	1175	64	134	5.71502	13.237	1.21175	Up	1.06543e-08	1.55366e-07
AK233877	942	451	944	50.2344	116.318	1.21132	Up	1.4786e-12	4.02483e-11
AK233031	1803	108	226	6.28498	14.5491	1.21095	Up	0	0
AK237699	1257	38	79	3.17193	7.29484	1.20152	Up	1.32553e-05	0.000119702
AY803111	869	89	185	10.746	24.7102	1.20131	Up	2.40192e-11	4.84025e-10
AY610062	1195	70	145	6.14619	14.0839	1.19629	Up	3.84468e-09	5.96673e-08
AY610026	1281	62	128	5.0783	11.5981	1.19147	Up	3.47932e-08	4.74299e-07
EF202987	2243	134	276	6.26832	14.2825	1.1881	Up	0	0
AK350308	1420	94	193	6.94569	15.7759	1.18353	Up	1.54969e-11	3.20575e-10
AK235424	1323	39	80	3.093	7.01866	1.18219	Up	1.5088e-05	0.000134833
AY609915	1958	119	244	6.3769	14.4644	1.18158	Up	0	0
AK239956	1157	40	82	3.62746	8.2263	1.18129	Up	1.19291e-05	0.000108815
X87243	1251	42	86	3.52263	7.97931	1.17961	Up	7.46184e-06	7.03094e-05
AK349177	1781	85	174	5.00761	11.3399	1.17921	Up	1.75165e-10	3.16534e-09
DQ917634	666	93	190	14.6516	33.1134	1.17636	Up	2.8018e-11	5.60654e-10
AK233516	1622	47	96	3.04034	6.86981	1.17604	Up	2.31722e-06	2.3881e-05
AK343291	1659	51	104	3.22552	7.27631	1.17368	Up	9.12064e-07	1.0104e-05
AK350162	2544	111	226	4.57806	10.3114	1.17143	Up	3.78142e-13	1.25674e-11
M29512	666	147	299	23.1589	52.11	1.16999	Up	8.65974e-14	3.25671e-12
AK344075	1330	32	65	2.52449	5.67265	1.16803	Up	0.000113302	0.000836787
AK235637	1453	142	288	10.2541	23.0065	1.16584	Up	2.21156e-13	7.77173e-12
AK350081	1733	71	144	4.29868	9.64469	1.16584	Up	8.88206e-09	1.30521e-07
AK345428	1082	39	79	3.78193	8.4747	1.16404	Up	2.1634e-05	0.000188709
AK347106	2361	62	125	2.75532	6.14523	1.15725	Up	1.01095e-07	1.29766e-06
AY789133	1650	265	534	16.8515	37.5648	1.15651	Up	5.27134e-13	1.68339e-11
AK232078	1611	390	785	25.4006	56.5586	1.15488	Up	0	0
EF041128	907	98	196	11.3369	25.0826	1.14566	Up	3.6e-11	7.13716e-10
AK348813	1528	50	100	3.43338	7.59628	1.14566	Up	2.33974e-06	2.40986e-05
AK238667	1308	39	78	3.12847	6.92167	1.14566	Up	3.0903e-05	0.000260933
AK240274	1421	68	136	5.021	11.1088	1.14566	Up	3.5797e-08	4.87209e-07
AK344213	583	34	68	6.11908	13.5383	1.14566	Up	0.000100911	0.000755355
AK349544	2617	89	177	3.5683	7.85044	1.13753	Up	4.01306e-10	6.9445e-09
EU753851	2247	125	248	5.8369	12.8107	1.13407	Up	5.17364e-14	2.01185e-12
AK235590	2231	184	365	8.65354	18.9897	1.13385	Up	2.83106e-13	9.74897e-12
AK239563	1786	167	331	9.81094	21.5115	1.13265	Up	1.59428e-13	5.74376e-12
AK344068	1726	476	943	28.9362	63.4155	1.13196	Up	8.00026e-13	2.40274e-11
AK238285	1831	774	1533	44.3535	97.1803	1.13161	Up	1.56097e-13	5.63561e-12
AK344690	2066	152	301	7.71949	16.9107	1.13135	Up	9.52572e-14	3.55897e-12
AK345719	1042	144	285	14.5001	31.7469	1.13056	Up	6.15064e-14	2.37028e-12
AK240282	924	84	166	9.53856	20.8526	1.12838	Up	1.78629e-09	2.89537e-08
AF033855	1653	120	237	7.617	16.6418	1.12751	Up	4.42312e-13	1.43659e-11
AK349015	1300	39	77	3.14773	6.87498	1.12705	Up	4.3973e-05	0.000356883
AY610250	561	36	71	6.7331	14.6899	1.12548	Up	8.94476e-05	0.000679034
AK344837	255	90	177	37.0321	80.567	1.12141	Up	6.33132e-10	1.07182e-08
AK231795	2317	82	161	3.71333	8.06537	1.11903	Up	3.98492e-09	6.16207e-08
AK238695	1464	78	153	5.59022	12.1304	1.11765	Up	1.00126e-08	1.46758e-07
AK239343	1599	52	102	3.41217	7.40416	1.11765	Up	2.94374e-06	2.97304e-05
AK238017	1116	155	304	14.5728	31.6179	1.11747	Up	3.48832e-13	1.17067e-11
AK345827	1482	178	349	12.6022	27.3339	1.11701	Up	8.06022e-14	3.05807e-12
AK234098	1227	74	145	6.32795	13.7166	1.11612	Up	2.51902e-08	3.50923e-07
AK235140	2032	66	129	3.40797	7.36869	1.1125	Up	1.60138e-07	1.99578e-06
AK238910	2214	63	123	2.98565	6.4484	1.1109	Up	3.20974e-07	3.82514e-06
AK236779	1515	42	82	2.90879	6.2824	1.1109	Up	3.07022e-05	0.000259493
AK343795	1715	1877	3663	114.835	247.912	1.11026	Up	4.2415e-12	1.00884e-10
AK350909	1411	103	201	7.65924	16.5346	1.11021	Up	6.32744e-11	1.21647e-09
AK235250	1041	41	80	4.13246	8.91997	1.11004	Up	3.8864e-05	0.000318584
AK344675	2245	204	398	9.53431	20.5774	1.10986	Up	1.13243e-13	4.17635e-12
AK350650	1924	39	76	2.12684	4.58493	1.10819	Up	6.23256e-05	0.000489611
EF026106	2506	36	70	1.50729	3.24221	1.10502	Up	0.000126867	0.000914904
AK235755	2678	36	70	1.41048	3.03397	1.10502	Up	0.000126867	0.00091452
AK350195	2061	53	103	2.6982	5.80074	1.10424	Up	3.2865e-06	3.29207e-05
AK236110	1371	86	167	6.58168	14.1385	1.1031	Up	3.12908e-09	4.91848e-08
AK233658	2386	136	264	5.98059	12.8427	1.10259	Up	2.14274e-13	7.56087e-12
AK235276	1646	193	374	12.3028	26.3734	1.1001	Up	2.4425e-14	9.8325e-13
AK234470	1633	59	114	3.79089	8.10295	1.09591	Up	1.14205e-06	1.2435e-05
AK345197	1427	71	137	5.22047	11.1435	1.09395	Up	9.9247e-08	1.2749e-06
AK233065	1753	42	81	2.51387	5.36324	1.09319	Up	4.33276e-05	0.000351811
DQ841573	990	40	77	4.23936	9.02776	1.09052	Up	6.946e-05	0.000539235
AY609716	2201	39	75	1.85917	3.95517	1.08908	Up	8.79846e-05	0.000669112
AK238633	1689	1283	2458	79.7026	168.918	1.08363	Up	1.53078e-12	4.14058e-11
AK233395	2795	57	109	2.13978	4.52657	1.08096	Up	2.54882e-06	2.60798e-05
AK347703	1208	67	128	5.81947	12.2989	1.07957	Up	3.5007e-07	4.15169e-06
AY610323	511	177	338	36.3436	76.775	1.07894	Up	0	0
AK239788	1298	84	160	6.79016	14.3077	1.07527	Up	1.35113e-08	1.95038e-07
AK233502	1594	41	78	2.6988	5.67977	1.07351	Up	7.71152e-05	0.000593292
AK233652	1510	39	74	2.70996	5.68825	1.06971	Up	0.0001237	0.000906942
AK232310	1245	48	91	4.04527	8.48391	1.06849	Up	2.08358e-05	0.000182396
AK236172	1904	86	163	4.73922	9.93676	1.06813	Up	1.18745e-08	1.72573e-07
AK235198	1729	93	176	5.6437	11.8152	1.06593	Up	3.31268e-09	5.18805e-08
AJ236935	2290	65	123	2.9782	6.23439	1.06581	Up	7.7579e-07	8.72967e-06
AK351805	2624	2515	4755	100.566	210.335	1.06455	Up	0	0
AY610424	664	496	937	78.3771	163.793	1.06337	Up	9.73222e-13	2.80973e-11
AK239017	2279	102	192	4.69604	9.7787	1.0582	Up	8.12622e-10	1.3649e-08
AK235459	2449	40	75	1.71375	3.55465	1.05255	Up	0.000136736	0.000971372
AK237050	1493	40	75	2.8111	5.83077	1.05255	Up	0.000136736	0.00097097
AK344680	2290	451	845	20.6641	42.8297	1.05149	Up	1.4786e-12	4.01845e-11
AK343513	1501	87	163	6.08155	12.6047	1.05145	Up	1.81735e-08	2.56719e-07
AY609636	1401	47	88	3.51994	7.29069	1.0505	Up	3.67678e-05	0.000302994
AK239226	1207	92	172	7.99754	16.5404	1.04836	Up	8.00114e-09	1.19314e-07
DQ144454	4906	598	1116	12.7894	26.4035	1.04578	Up	0	0
AK348950	2087	66	123	3.31816	6.8408	1.04378	Up	1.1883e-06	1.2914e-05
AK234542	1163	72	134	6.49574	13.3736	1.04183	Up	4.1223e-07	4.85531e-06
AK240077	1068	115	214	11.298	23.2577	1.04164	Up	1.52947e-10	2.7903e-09
AK232893	1501	178	331	12.4427	25.596	1.04062	Up	8.21566e-14	3.11016e-12
AK343911	3306	134	249	4.25283	8.7422	1.03957	Up	5.2105e-12	1.2075e-10
AK232019	2096	42	78	2.10249	4.31944	1.03875	Up	0.000118992	0.000876166
AK346381	1488	42	78	2.96157	6.08437	1.03875	Up	0.000118992	0.000876542
DQ629173	470	56	104	12.5016	25.6838	1.03875	Up	8.6982e-06	8.09362e-05
AK347230	729	68	126	9.78717	20.0617	1.03548	Up	1.03662e-06	1.13374e-05
AK343991	659	138	255	21.972	44.9137	1.03149	Up	4.21308e-12	1.00347e-10
U72971	1757	83	153	4.95658	10.1075	1.02801	Up	8.6746e-08	1.12698e-06
AK236880	1119	466	859	43.695	89.102	1.02799	Up	8.01582e-14	3.04797e-12
AK346267	1038	44	81	4.44765	9.05757	1.02608	Up	0.000103329	0.000770762
AK349636	850	50	92	6.17201	12.563	1.02537	Up	3.51722e-05	0.00029337
AK230832	2575	62	114	2.52633	5.13868	1.02436	Up	4.14412e-06	4.10321e-05
EU006039	3072	62	114	2.11761	4.30733	1.02436	Up	4.14412e-06	4.10084e-05
AK344046	3592	1746	3209	51.0016	103.695	1.02373	Up	1.29541e-12	3.58885e-11
AK233129	1842	53	97	3.01899	6.11232	1.01765	Up	2.41828e-05	0.000208397
AK351142	1606	87	159	5.68394	11.4915	1.0156	Up	6.5753e-08	8.66051e-07
DQ629157	701	226	413	33.8272	68.3843	1.01548	Up	0	0
AK349584	2585	68	124	2.76009	5.56782	1.0124	Up	1.97199e-06	2.05578e-05
AK240232	2102	50	91	2.49582	5.02496	1.0096	Up	4.8616e-05	0.000390682
AK230883	1763	50	91	2.97573	5.99119	1.0096	Up	4.8616e-05	0.000390865
AK344293	560	9661	17580	1810.13	3643.8	1.00935	Up	0	0
AY610483	493	262	476	55.7609	112.069	1.00706	Up	0	0
AK235700	1601	60	109	3.9322	7.90241	1.00696	Up	9.06918e-06	8.41143e-05
AK240398	2276	137	248	6.31574	12.6475	1.00183	Up	2.49014e-11	5.0004e-10
AK234385	2509	105	190	4.39101	8.78976	1.00127	Up	5.27844e-09	8.03907e-08
AK237194	1388	173	313	13.0777	26.1745	1.00105	Up	4.11226e-13	1.3484e-11
AK350552	1338	340	0	26.6623	0	-14.7025	Down	8.65698e-96	4.98183e-94
AK343529	1077	185	0	18.0232	0	-14.1376	Down	1.92524e-52	1.03498e-50
AK234076	1556	222	0	14.9699	0	-13.8698	Down	8.65184e-63	4.72517e-61
EU779494	1473	134	0	9.54504	0	-13.2205	Down	3.52442e-38	1.80959e-36
AK239564	1295	67	0	5.42851	0	-12.4063	Down	1.92411e-19	8.52623e-18
AK233546	1592	80	0	5.27257	0	-12.3643	Down	4.45312e-23	2.06396e-21
AK348078	1272	57	0	4.70179	0	-12.199	Down	1.20453e-16	5.0878e-15
AY610188	1526	60	0	4.12546	0	-12.0103	Down	1.74518e-17	7.44481e-16
AY166682	1912	74	0	4.06087	0	-11.9876	Down	2.12138e-21	9.64975e-20
AK236553	1114	42	0	3.95585	0	-11.9498	Down	1.88669e-12	4.98533e-11
AK349150	1400	43	0	3.22267	0	-11.654	Down	9.90926e-13	2.85124e-11
EU617322	1023	31	0	3.17952	0	-11.6346	Down	2.24878e-09	3.60414e-08
AK236002	1655	50	0	3.16992	0	-11.6302	Down	1.09252e-14	4.47151e-13
AY550926	1074	32	0	3.12623	0	-11.6102	Down	1.1811e-09	1.94197e-08
AB105390	499	14	0	2.94376	0	-11.5234	Down	0.000127687	0.000914665
L07786	952	26	0	2.86558	0	-11.4846	Down	5.62654e-08	7.46823e-07
AK232866	1810	48	0	2.78252	0	-11.4422	Down	3.96048e-14	1.56134e-12
AK236112	1060	27	0	2.6726	0	-11.384	Down	2.95518e-08	4.06729e-07
AK235737	1597	37	0	2.43093	0	-11.2473	Down	4.72056e-11	9.25176e-10
AK346682	1115	24	0	2.25846	0	-11.1411	Down	2.03966e-07	2.51641e-06
AF414124	1348	28	0	2.17943	0	-11.0897	Down	1.55211e-08	2.2181e-07
AK351448	1311	27	0	2.16091	0	-11.0774	Down	2.95518e-08	4.07055e-07
EU153261	784	16	0	2.14131	0	-11.0643	Down	3.52232e-05	0.000292656
AK347912	2248	42	0	1.96033	0	-10.9369	Down	1.88669e-12	4.99303e-11
AY609557	1502	28	0	1.95598	0	-10.9337	Down	1.55211e-08	2.2218e-07
AY135586	1650	30	0	1.90771	0	-10.8976	Down	4.2816e-09	6.59113e-08
AK352198	992	18	0	1.90387	0	-10.8947	Down	9.71654e-06	8.95855e-05
AK346459	808	14	0	1.81799	0	-10.8281	Down	0.000127687	0.000919659
FJ883487	1449	25	0	1.81029	0	-10.822	Down	1.07127e-07	1.37304e-06
U41340	966	16	0	1.73787	0	-10.7631	Down	3.52232e-05	0.000293082
AK237478	1187	18	0	1.5911	0	-10.6358	Down	9.71654e-06	8.95373e-05
AK240089	1594	24	0	1.57979	0	-10.6255	Down	2.03966e-07	2.52004e-06
AK233060	1610	24	0	1.56409	0	-10.6111	Down	2.03966e-07	2.51822e-06
AY610074	1209	18	0	1.56215	0	-10.6093	Down	9.71654e-06	8.96336e-05
AK239176	1390	20	0	1.5097	0	-10.56	Down	2.68036e-06	2.71824e-05
AK237937	1184	17	0	1.50651	0	-10.557	Down	1.85e-05	0.000163366
AK238038	1953	28	0	1.50429	0	-10.5549	Down	1.55211e-08	2.21995e-07
AK352127	1120	16	0	1.49892	0	-10.5497	Down	3.52232e-05	0.00029209
AK234247	1348	19	0	1.4789	0	-10.5303	Down	5.10332e-06	4.97255e-05
AK349034	1157	16	0	1.45098	0	-10.5028	Down	3.52232e-05	0.000291667
AK351029	1759	22	0	1.3123	0	-10.3579	Down	7.39396e-07	8.34204e-06
AK237708	1213	14	0	1.211	0	-10.242	Down	0.000127687	0.000916579
AK239102	1242	14	0	1.18272	0	-10.2079	Down	0.000127687	0.000917732
AK235136	1467	16	0	1.14437	0	-10.1603	Down	3.52232e-05	0.000292373
AK346638	1470	16	0	1.14203	0	-10.1574	Down	3.52232e-05	0.000291949
AY819557	1289	14	0	1.1396	0	-10.1543	Down	0.000127687	0.000915047
AK232115	1296	14	0	1.13344	0	-10.1465	Down	0.000127687	0.000917347
AY830140	1491	16	0	1.12595	0	-10.1369	Down	3.52232e-05	0.000293225
AK237650	1311	14	0	1.12047	0	-10.1299	Down	0.000127687	0.00091543
AK235260	1371	14	0	1.07144	0	-10.0653	Down	0.000127687	0.000918116
AK233817	1669	17	0	1.06873	0	-10.0617	Down	1.85e-05	0.000163281
AK350565	1423	14	0	1.03228	0	-10.0116	Down	0.000127687	0.000915813
AK348608	1449	14	0	1.01376	0	-9.9855	Down	0.000127687	0.000916196
AK351081	1455	14	0	1.00958	0	-9.97954	Down	0.000127687	0.000918502
AK235301	1541	14	0	0.953237	0	-9.89669	Down	0.000127687	0.000919273
AK233167	1991	18	0	0.948586	0	-9.88964	Down	9.71654e-06	8.94892e-05
AJ131826	1573	14	0	0.933845	0	-9.86704	Down	0.000127687	0.000920045
AK350414	2290	20	0	0.916368	0	-9.83978	Down	2.68036e-06	2.71985e-05
AK351568	1650	14	0	0.890266	0	-9.79809	Down	0.000127687	0.000916963
AY059415	1955	16	0	0.858715	0	-9.74603	Down	3.52232e-05	0.000292515
AK239808	1787	14	0	0.822014	0	-9.68302	Down	0.000127687	0.000918887
AK235879	2194	16	0	0.765172	0	-9.57964	Down	3.52232e-05	0.00029294
AK347640	2824	20	0	0.743089	0	-9.53739	Down	2.68036e-06	2.71664e-05
AK235640	2285	16	0	0.734699	0	-9.52101	Down	3.52232e-05	0.000292232
AF118147	2346	15	0	0.670871	0	-9.38989	Down	6.70638e-05	0.000522525
AK235017	2642	16	0	0.635423	0	-9.31157	Down	3.52232e-05	0.000291808
AB052254	2908	16	0	0.5773	0	-9.17318	Down	3.52232e-05	0.000292798
AK348566	3035	15	0	0.518571	0	-9.0184	Down	6.70638e-05	0.000522288
AF464049	1232	223	1	18.992	0.0942136	-7.65524	Down	4.87676e-61	2.65497e-59
EF619344	447	1088	7	255.386	1.81767	-7.13445	Down	1.14552e-289	7.11756e-288
AK236613	1714	27268	193	1669.24	13.0699	-6.9968	Down	0	0
AK235167	1341	520	4	40.6865	0.346223	-6.87671	Down	6.36628e-138	3.77769e-136
AY610172	2258	252	2	11.7099	0.102809	-6.83162	Down	2.59688e-67	1.43196e-65
AK345204	1008	358	4	37.2647	0.4606	-6.33815	Down	2.9312e-93	1.68118e-91
AK233046	1427	274	4	20.1466	0.325357	-5.95237	Down	3.16692e-70	1.75192e-68
AK234840	1525	489	8	33.6445	0.608898	-5.78803	Down	4.32308e-123	2.52165e-121
AK231517	996	122	2	12.8522	0.233075	-5.78508	Down	1.4224e-31	7.07036e-30
AK239032	1466	122	2	8.73175	0.158351	-5.78508	Down	1.4224e-31	7.09091e-30
AK236630	899	5320	94	620.908	12.1365	-5.67696	Down	0	0
M29463	1080	94	2	9.13229	0.214947	-5.40893	Down	5.81352e-24	2.71651e-22
AK236722	1186	567	14	50.1619	1.37015	-5.19419	Down	4.34252e-136	2.5591e-134
AK351775	1281	38	1	3.11251	0.0906098	-5.10227	Down	4.83746e-10	8.27095e-09
AK236331	1950	38	1	2.04468	0.0595237	-5.10227	Down	4.83746e-10	8.26271e-09
AY609597	1693	73	2	4.5242	0.137119	-5.04416	Down	2.67242e-18	1.15439e-16
AK348397	3425	136	5	4.16633	0.169447	-4.61987	Down	1.09444e-31	5.47188e-30
AK235270	1979	343	13	18.1854	0.762468	-4.57596	Down	1.6055e-77	9.02712e-76
AK348698	694	26	1	3.93088	0.167249	-4.55478	Down	7.77328e-07	8.73552e-06
AK233599	1938	52	2	2.8153	0.119784	-4.55478	Down	1.05098e-12	2.98894e-11
AK234416	1540	959	38	65.3392	2.86409	-4.5118	Down	3.11368e-212	1.90023e-210
AK351619	1181	25	1	2.22109	0.0982821	-4.49819	Down	1.42916e-06	1.52417e-05
AK347423	1233	24	1	2.04232	0.0941372	-4.4393	Down	2.62426e-06	2.68197e-05
AK347847	1435	39	2	2.8516	0.161772	-4.13974	Down	2.66724e-09	4.21571e-08
AK351243	1598	96	5	6.30333	0.363176	-4.11737	Down	3.17762e-21	1.43781e-19
AK230935	546	55	3	10.5693	0.637754	-4.05074	Down	1.61109e-12	4.32372e-11
AK232830	2901	18	1	0.651029	0.0400107	-4.02426	Down	9.73426e-05	0.000730879
AK237530	2121	36	2	1.78089	0.109449	-4.02426	Down	1.5911e-08	2.26626e-07
AK345614	1575	53	3	3.53078	0.221088	-3.9973	Down	5.26796e-12	1.21425e-10
AK233200	1313	33	2	2.63709	0.176803	-3.89873	Down	9.38326e-08	1.2117e-06
AK234500	1477	66	4	4.68856	0.314343	-3.89873	Down	1.93221e-14	7.81499e-13
AK232903	1450	46	3	3.32863	0.240147	-3.79294	Down	3.22942e-10	5.66851e-09
GU929943	3032	92	6	3.18372	0.229692	-3.79294	Down	2.70714e-19	1.19344e-17
AK232875	1314	30	2	2.39553	0.176668	-3.76123	Down	5.4599e-07	6.26719e-06
AK345551	1079	30	2	2.91726	0.215146	-3.76123	Down	5.4599e-07	6.27139e-06
AK240228	1631	59	4	3.79554	0.284663	-3.73698	Down	1.15489e-12	3.23613e-11
AK234964	2767	44	3	1.66847	0.125845	-3.72881	Down	1.03625e-09	1.71035e-08
AK238913	1462	29	2	2.08126	0.158784	-3.71232	Down	9.7871e-07	1.07589e-05
AK348433	3052	527	37	18.1176	1.40715	-3.68654	Down	7.41318e-102	4.29489e-100
AK231742	1616	253	18	16.4269	1.29287	-3.66741	Down	1.76146e-49	9.43976e-48
AK237973	1369	28	2	2.146	0.169571	-3.66169	Down	1.7511e-06	1.84231e-05
AK230915	1651	112	8	7.11781	0.562428	-3.66169	Down	1.25991e-22	5.82378e-21
AK239260	1294	28	2	2.27038	0.179399	-3.66169	Down	1.7511e-06	1.84118e-05
AK239723	1623	55	4	3.55566	0.286066	-3.6357	Down	1.17091e-11	2.49131e-10
AK230760	1553	27	2	1.82418	0.14948	-3.60923	Down	3.12682e-06	3.13945e-05
AK345008	1084	26	2	2.51663	0.214153	-3.55478	Down	5.57154e-06	5.38289e-05
AK233264	1456	26	2	1.87365	0.159438	-3.55478	Down	5.57154e-06	5.37986e-05
AK233147	1439	51	4	3.71865	0.322644	-3.52676	Down	1.16603e-10	2.17115e-09
AK234865	1599	51	4	3.34655	0.290359	-3.52676	Down	1.16603e-10	2.16879e-09
AK348081	1661	38	3	2.40043	0.209641	-3.5173	Down	3.3129e-08	4.53415e-07
AK345365	1471	24	2	1.71188	0.157813	-3.4393	Down	1.75668e-05	0.000155606
AK231349	1020	24	2	2.4688	0.22759	-3.4393	Down	1.75668e-05	0.000155687
AK349650	1781	24	2	1.41391	0.130344	-3.4393	Down	1.75668e-05	0.000155526
AK239044	2352	23	2	1.02604	0.0986999	-3.3779	Down	3.10738e-05	0.000262117
AK345720	1104	22	2	2.09088	0.210274	-3.31377	Down	5.48124e-05	0.000435982
AY686759	2571	44	4	1.79567	0.180585	-3.31377	Down	6.18202e-09	9.33235e-08
AK344597	1573	22	2	1.46747	0.147579	-3.31377	Down	5.48124e-05	0.00043578
AK238699	1860	108	10	6.09237	0.624038	-3.2873	Down	4.52404e-20	2.01514e-18
AK238439	1619	21	2	1.36097	0.143386	-3.24666	Down	9.6394e-05	0.000724391
AK347371	1809	21	2	1.21803	0.128326	-3.24666	Down	9.6394e-05	0.000724709
AY135594	1450	73	7	5.28239	0.560343	-3.23681	Down	8.50026e-14	3.20376e-12
AK349280	1721	262	28	15.9734	1.88843	-3.08041	Down	4.6614e-44	2.4521e-42
AK239621	1159	334	37	30.237	3.70546	-3.02859	Down	7.3923e-55	3.99907e-53
AK345332	1668	36	4	2.26455	0.278348	-3.02426	Down	5.2119e-07	6.01068e-06
AK235448	1504	34	4	2.37196	0.3087	-2.9418	Down	1.54499e-06	1.63954e-05
AK232599	2126	25	3	1.23382	0.163788	-2.91323	Down	4.74648e-05	0.000382147
AK351888	2240	33	4	1.54576	0.20727	-2.89873	Down	2.64966e-06	2.69348e-05
AK234561	2562	24	3	0.982896	0.135915	-2.85434	Down	8.1417e-05	0.000624148
AK349578	1828	112	14	6.42862	0.888947	-2.85434	Down	2.6489e-18	1.14712e-16
AB009387	5724	54	7	0.989851	0.141946	-2.80187	Down	2.5704e-09	4.08903e-08
AK347902	1889	38	5	2.1107	0.307229	-2.78034	Down	7.49902e-07	8.44391e-06
AK346251	2032	53	7	2.7367	0.399851	-2.7749	Down	4.35338e-09	6.69562e-08
AK351167	1535	1238	167	84.6229	12.6279	-2.74443	Down	8.37728e-180	5.0944e-178
AK233441	2583	29	4	1.17801	0.179746	-2.71232	Down	2.22562e-05	0.000193154
AK236231	1774	29	4	1.71522	0.261716	-2.71232	Down	2.22562e-05	0.000193056
AK350659	1305	28	4	2.25125	0.355774	-2.66169	Down	3.75784e-05	0.00030908
AK343768	973	1111	164	119.806	19.5639	-2.61443	Down	2.67928e-153	1.60654e-151
AK240002	1717	27	4	1.64994	0.270405	-2.60923	Down	6.32152e-05	0.000495918
AK345933	2565	47	7	1.92259	0.316763	-2.60157	Down	9.83164e-08	1.26579e-06
AK233730	2226	152	23	7.16463	1.1993	-2.5787	Down	5.39154e-22	2.47218e-20
AK237904	1447	310	47	22.4786	3.77011	-2.57587	Down	2.81004e-43	1.46919e-41
AK235526	2082	203	31	10.2304	1.72824	-2.56548	Down	9.76566e-29	4.74423e-27
AK234703	1292	1796	275	145.854	24.7055	-2.56162	Down	4.00106e-241	2.45051e-239
AK343271	1640	52	8	3.32686	0.566201	-2.55478	Down	2.7268e-08	3.77721e-07
AK237489	1300	527	83	42.5347	7.4107	-2.52096	Down	9.59814e-71	5.32681e-69
DQ437525	1296	2903	462	235.027	41.3772	-2.50592	Down	0	0
AK230535	1318	87	14	6.92595	1.23293	-2.48993	Down	1.04156e-12	2.96705e-11
AK352069	1239	30	5	2.54054	0.468407	-2.4393	Down	4.66676e-05	0.000375905
AK345874	1211	48	8	4.15884	0.766779	-2.4393	Down	2.04062e-07	2.51579e-06
AK233496	1376	108	18	8.23533	1.51837	-2.4393	Down	3.9227e-15	1.62489e-13
AY609778	978	130	22	13.947	2.61101	-2.41727	Down	9.11192e-18	3.90651e-16
AK343739	232	2993	508	1353.61	254.156	-2.41303	Down	0	0
AK230830	2125	2881	490	142.253	26.7646	-2.41005	Down	0	0
AK233003	1389	46	8	3.47481	0.668516	-2.3779	Down	5.4965e-07	6.30498e-06
EU791616	882	34	6	4.0447	0.7896	-2.35684	Down	2.03948e-05	0.000178809
AK235332	1986	34	6	1.79629	0.350668	-2.35684	Down	2.03948e-05	0.0001789
AK233978	956	323	58	35.4503	7.04197	-2.33175	Down	2.69298e-40	1.39102e-38
AK345510	1030	33	6	3.36165	0.676143	-2.31377	Down	3.33436e-05	0.000279613
AK238713	1397	235	43	17.6501	3.5727	-2.30459	Down	2.42178e-29	1.18322e-27
AY609681	1551	218	40	14.7476	2.99345	-2.30059	Down	2.83488e-27	1.36945e-25
AK236895	2750	38	7	1.44986	0.295454	-2.29491	Down	8.87302e-06	8.23841e-05
AK352323	2443	38	7	1.63206	0.332582	-2.29491	Down	8.87302e-06	8.24287e-05
AY789513	624	64	12	10.7615	2.23214	-2.26938	Down	7.96874e-09	1.19038e-07
AK239070	1848	32	6	1.81687	0.376854	-2.26938	Down	5.42992e-05	0.000432101
AK346218	2086	37	7	1.86107	0.3895	-2.25644	Down	1.44039e-05	0.000129462
AK352003	1281	37	7	3.0306	0.634269	-2.25644	Down	1.44039e-05	0.000129394
AK350249	2288	31	6	1.42161	0.304382	-2.22357	Down	8.806e-05	0.000669389
AK343399	1676	31	6	1.94072	0.415529	-2.22357	Down	8.806e-05	0.000669092
AK343583	1258	36	7	3.0026	0.645865	-2.21691	Down	2.32964e-05	0.000201467
AK235830	2405	67	14	2.92304	0.675674	-2.11307	Down	1.60251e-08	2.28061e-07
AK345707	1281	43	9	3.52205	0.815488	-2.11068	Down	6.8469e-06	6.49074e-05
AK237799	1944	38	8	2.05099	0.477659	-2.10227	Down	2.55764e-05	0.000219195
AK238117	1640	52	11	3.32686	0.778526	-2.09535	Down	7.92744e-07	8.90293e-06
AK234051	1123	66	14	6.16651	1.44701	-2.09138	Down	2.54036e-08	3.53609e-07
AK349635	1307	33	7	2.6492	0.621651	-2.09138	Down	9.6237e-05	0.000724163
AK344853	255	56	12	23.0422	5.46217	-2.07673	Down	3.41194e-07	4.04923e-06
EU650276	661	37	8	5.87321	1.40479	-2.06379	Down	4.06756e-05	0.000332007
AK348229	2291	78	17	3.57228	0.861287	-2.05228	Down	2.06864e-09	3.32787e-08
AK347642	2856	82	18	3.01253	0.731541	-2.04196	Down	8.97352e-10	1.49695e-08
AY610157	1991	54	12	2.84576	0.699575	-2.02426	Down	8.49798e-07	9.50632e-06
AY271355	584	342	76	61.4453	15.1051	-2.02426	Down	5.96898e-36	3.05558e-34
AK349310	2372	36	8	1.59244	0.391471	-2.02426	Down	6.44244e-05	0.000504942
AK344558	1954	44	10	2.36267	0.594018	-1.99184	Down	1.15398e-05	0.000105432
AK343448	1583	35	8	2.31987	0.586588	-1.98362	Down	0.000101603	0.000759208
AK237673	1405	35	8	2.61377	0.660903	-1.98362	Down	0.000101603	0.000759539
DQ474066	1074	48	11	4.68935	1.18881	-1.97987	Down	4.9064e-06	4.79703e-05
AK235391	1316	86	20	6.85675	1.764	-1.95867	Down	1.0052e-09	1.66392e-08
EU416277	978	43	10	4.61323	1.18682	-1.95867	Down	1.80925e-05	0.000159849
AK232002	1258	37	9	3.08601	0.830398	-1.89387	Down	0.000104428	0.000778286
AK232518	1071	82	20	8.03341	2.16753	-1.88996	Down	5.7851e-09	8.74856e-08
AK239782	2305	49	12	2.23049	0.604275	-1.88409	Down	7.8798e-06	7.37613e-05
AK235176	2008	73	18	3.81447	1.04048	-1.87424	Down	4.81322e-08	6.44859e-07
AK345490	1608	459	114	29.9504	8.22892	-1.8638	Down	6.25346e-43	3.25959e-41
AK235643	996	50	13	5.26728	1.51498	-1.79775	Down	1.22048e-05	0.000111153
AK233457	1639	100	26	6.40172	1.84127	-1.79775	Down	4.8322e-10	8.2702e-09
AK344857	255	107959	28125	44421.6	12802	-1.7949	Down	0	0
AK236326	1442	61	16	4.43854	1.28789	-1.78508	Down	1.44585e-06	1.54102e-05
AF034612	481	76	20	16.5785	4.82624	-1.78034	Down	7.4681e-08	9.75403e-07
AK232031	1666	166	44	10.4546	3.0655	-1.76995	Down	1.80882e-15	7.54732e-14
AM040711	218	60	16	28.8782	8.51898	-1.76123	Down	2.20096e-06	2.27787e-05
AK232974	1454	300	80	21.6487	6.38631	-1.76123	Down	1.34693e-26	6.45211e-25
AK347868	2252	41	11	1.91025	0.566955	-1.75246	Down	0.000103918	0.000774823
AK348494	1564	52	14	3.48853	1.039	-1.74742	Down	1.20735e-05	0.000110073
AK231675	1254	52	14	4.35092	1.29585	-1.74742	Down	1.20735e-05	0.000110015
AK347312	1099	85	23	8.11516	2.42915	-1.74017	Down	2.08408e-08	2.9295e-07
AK234519	460	125	34	28.512	8.57917	-1.73266	Down	1.10339e-11	2.36229e-10
AK230811	1928	122	34	6.63939	2.0469	-1.69761	Down	3.73662e-11	7.39946e-10
AK240472	1192	50	14	4.40118	1.36325	-1.69084	Down	2.76666e-05	0.00023593
AY609562	1554	75	21	5.06391	1.56853	-1.69084	Down	2.53608e-07	3.07576e-06
AK240465	1057	4807	1346	477.172	147.807	-1.6908	Down	0	0
AK343851	226	4955	1411	2300.44	724.674	-1.66651	Down	0	0
AK239919	1778	56	16	3.3047	1.04451	-1.66169	Down	1.14426e-05	0.0001046
AK236834	1578	163	47	10.8382	3.45713	-1.64848	Down	6.50852e-14	2.50257e-12
AK351988	1713	97	28	5.94142	1.89725	-1.6469	Down	8.16654e-09	1.21464e-07
AK236538	1792	69	20	4.04005	1.29544	-1.64093	Down	1.31583e-06	1.41475e-05
AK349921	1639	62	18	3.96907	1.27473	-1.63861	Down	4.73438e-06	4.63942e-05
AK351869	1467	62	18	4.43442	1.42419	-1.63861	Down	4.73438e-06	4.63677e-05
AY754870	681	58007	17063	8937.35	2908.26	-1.61969	Down	0	0
AB271919	2807	47	14	1.75684	0.578908	-1.60157	Down	9.3221e-05	0.00070394
DQ640829	510	47	14	9.66948	3.18627	-1.60157	Down	9.3221e-05	0.00070425
AK346757	1223	220	68	18.8743	6.45367	-1.54823	Down	7.87092e-17	3.3328e-15
AK233351	1810	838568	259717	48611.1	16655.1	-1.54533	Down	0	0
AK345367	1288	58	18	4.72485	1.62211	-1.54239	Down	2.29042e-05	0.000198276
AY609547	1548	61	19	4.13461	1.42465	-1.53715	Down	1.46373e-05	0.00013101
AK236498	2001	48	15	2.51692	0.870099	-1.53241	Down	0.000130348	0.000930229
AK350260	463	409	129	92.6868	32.3395	-1.51907	Down	3.28136e-29	1.59864e-27
AK230798	874	63	20	7.56319	2.65609	-1.50969	Down	1.37272e-05	0.000123574
AK234969	1505	85	27	5.92595	2.08234	-1.50884	Down	4.17188e-07	4.9036e-06
AK351197	1980	596	191	31.5832	11.1968	-1.49608	Down	6.1985e-41	3.21142e-39
AK343943	1717	173	56	10.5719	3.78566	-1.48161	Down	8.72634e-13	2.57127e-11
AY610401	658	2097	684	334.386	120.658	-1.4706	Down	4.08698e-136	2.41681e-134
AK239400	1825	397	130	22.8246	8.26808	-1.46497	Down	5.28692e-27	2.54678e-25
EU684958	1481	202	67	14.3111	5.25102	-1.44646	Down	3.14354e-14	1.25078e-12
AK237920	1613	54	18	3.51265	1.29528	-1.4393	Down	0.000104571	0.00077901
AK234896	1883	182	61	10.1414	3.76014	-1.4314	Down	8.79888e-13	2.5882e-11
AK230951	2336	95	32	4.26704	1.59002	-1.42419	Down	2.90348e-07	3.47951e-06
AK345884	2695	86	29	3.34823	1.249	-1.42262	Down	1.09708e-06	1.1968e-05
AK236343	3630	56	19	1.61867	0.607535	-1.41377	Down	9.6249e-05	0.000723936
AK351663	1969	194	66	10.3379	3.89065	-1.40986	Down	2.92332e-13	1.00465e-11
AY610208	1499	85	29	5.94967	2.24554	-1.40575	Down	1.5762e-06	1.66956e-05
AK240222	1644	281	96	17.9341	6.77788	-1.4038	Down	1.90244e-18	8.25948e-17
AK343363	1932	93	32	5.0507	1.9225	-1.3935	Down	5.97212e-07	6.8141e-06
AK231894	3241	58	20	1.87769	0.716267	-1.39039	Down	8.82566e-05	0.000670289
AK346232	1738	136	47	8.21041	3.13886	-1.38721	Down	1.65684e-09	2.6983e-08
AK237389	1801	151	53	8.79709	3.41575	-1.36482	Down	3.45572e-10	6.04099e-09
AK345960	1736	74	26	4.47257	1.73839	-1.36335	Down	1.22654e-05	0.000111645
AY487829	5134	85	30	1.73716	0.67825	-1.35684	Down	2.94968e-06	2.97728e-05
AK236501	1587	90	32	5.95033	2.34044	-1.34619	Down	1.72845e-06	1.82183e-05
AY610215	1813	129	46	7.46565	2.94499	-1.342	Down	1.04239e-08	1.52135e-07
EF601160	2724	140	50	5.39258	2.13053	-1.33976	Down	2.56542e-09	4.0849e-08
AK234959	989	95	34	10.0787	3.99031	-1.33673	Down	1.01275e-06	1.11047e-05
AK351321	1582	133	48	8.82106	3.52175	-1.32466	Down	8.6691e-09	1.27611e-07
AK349657	1513	113	41	7.83637	3.14535	-1.31696	Down	1.31443e-07	1.65988e-06
FJ719788	734	50665	18450	7242.48	2917.59	-1.31171	Down	0	0
AK235478	1370	85	31	6.50989	2.62643	-1.30953	Down	5.3898e-06	5.22497e-05
AK238954	2450	63	23	2.69805	1.08965	-1.30806	Down	9.47656e-05	0.000713718
AK233744	1264	147	54	12.2024	4.95874	-1.29912	Down	2.48064e-09	3.95358e-08
AK230970	2484	478	176	20.1907	8.22404	-1.29577	Down	5.30304e-27	2.54739e-25
AK235042	2748	92	34	3.51275	1.43611	-1.29044	Down	2.84472e-06	2.87982e-05
AK350194	1189	121	45	10.6777	4.39294	-1.28135	Down	8.89798e-08	1.1525e-06
AK232851	2107	3184	1188	158.557	65.445	-1.27664	Down	2.9306e-166	1.76961e-164
AK352437	1012	123	46	12.7526	5.27596	-1.27329	Down	8.0494e-08	1.04893e-06
AK234941	1277	104	39	8.54512	3.54485	-1.26938	Down	8.73502e-07	9.72707e-06
AK234522	1229	127	48	10.8425	4.53329	-1.25806	Down	6.56878e-08	8.65857e-07
AK350191	3566	87	33	2.55984	1.07413	-1.25289	Down	8.66996e-06	8.07611e-05
AK238571	1211	79	30	6.84477	2.87542	-1.25123	Down	2.32356e-05	0.000201043
AK237294	1249	97	37	8.14864	3.43846	-1.2448	Down	2.92354e-06	2.95612e-05
AK346386	1527	94	36	6.45899	2.73645	-1.239	Down	4.52658e-06	4.46128e-05
EU751622	549	5212	2000	996.111	422.846	-1.23618	Down	1.08897e-257	6.69347e-256
AK343619	599	894235	344311	156639	66718.8	-1.23128	Down	0	0
AK238803	2133	492	190	24.2019	10.3392	-1.227	Down	1.27801e-25	6.07109e-24
AK236822	2075	494	194	24.9795	10.852	-1.20279	Down	5.65464e-25	2.66405e-23
AK349864	527	231	91	45.9914	20.0426	-1.19829	Down	2.10032e-12	5.5074e-11
AK345245	2782	114	45	4.29955	1.8775	-1.19537	Down	8.8828e-07	9.8788e-06
AK235243	2056	139	55	7.09361	3.10502	-1.19192	Down	5.9727e-08	7.90323e-07
FJ477853	2011	144	57	7.51322	3.28993	-1.19137	Down	3.4874e-08	4.75023e-07
AK235087	1505	337	134	23.4947	10.3346	-1.18485	Down	3.78198e-17	1.60538e-15
AK235556	1654	123	49	7.80271	3.43863	-1.18214	Down	4.1417e-07	4.87147e-06
AK231970	1045	75	30	7.53044	3.33219	-1.17627	Down	8.6462e-05	0.000658994
AK343355	1270	252	102	20.8196	9.32225	-1.15919	Down	8.61374e-13	2.55124e-11
AK239477	2465	205	83	8.72595	3.90828	-1.15878	Down	1.15915e-10	2.16068e-09
AK234059	2827	106	43	3.93419	1.7655	-1.15599	Down	3.96374e-06	3.93142e-05
AY609765	1532	118	48	8.08163	3.63669	-1.15202	Down	1.1935e-06	1.29622e-05
AK231290	1291	88	36	7.15207	3.23669	-1.14384	Down	3.13388e-05	0.000263963
AJ011767	5115	483	198	9.9078	4.49308	-1.14086	Down	1.2986e-22	5.98648e-21
AK234931	1555	78	32	5.26308	2.3886	-1.13974	Down	9.4094e-05	0.000709283
AK350851	1928	129	53	7.02034	3.19075	-1.13764	Down	4.9191e-07	5.70755e-06
AY349424	846	80	33	9.92191	4.5276	-1.13187	Down	8.35626e-05	0.000639168
AK352187	974	145	60	15.6201	7.15017	-1.12736	Down	1.1827e-07	1.51021e-06
X02724	2375	258	107	11.3981	5.22931	-1.1241	Down	1.66114e-12	4.4303e-11
EU587016	1859	306	127	17.271	7.92955	-1.12304	Down	1.51857e-14	6.1711e-13
AK232593	1403	89	37	6.65592	3.06104	-1.12062	Down	3.80224e-05	0.000312133
AJ416020	573	497	207	91.0075	41.9315	-1.11795	Down	1.56671e-22	7.20309e-21
AK236586	3069	216	90	7.38469	3.40385	-1.11737	Down	1.30735e-10	2.40556e-09
AK344032	599	258	108	45.1927	20.9277	-1.11068	Down	2.7005e-12	6.88126e-11
DQ629172	377	415	174	115.5	53.5713	-1.10836	Down	7.93602e-19	3.48961e-17
AK348291	3064	81	34	2.77378	1.288	-1.10673	Down	0.000101064	0.000756175
AK233019	1972	100	42	5.3207	2.4721	-1.10588	Down	1.53848e-05	0.000137342
EF140874	1946	319	134	17.1998	7.99257	-1.10566	Down	9.16942e-15	3.76188e-13
AY421755	378	209	88	58.0136	27.0219	-1.10227	Down	4.05546e-10	7.00373e-09
AK239982	1934	121	51	6.56454	3.06082	-1.10078	Down	2.11202e-06	2.19244e-05
AK347108	310	256	108	86.6471	40.4377	-1.09945	Down	4.90102e-12	1.1435e-10
AK345522	2044	80	34	4.10662	1.93073	-1.0888	Down	0.000137261	0.00097429
X99312	2056	491	209	25.0573	11.7991	-1.08656	Down	2.3818e-21	1.08057e-19
AK236888	2268	1123	481	51.9532	24.6165	-1.07759	Down	3.85452e-46	2.04648e-44
AK232250	2150	270	116	13.1765	6.26244	-1.07317	Down	3.44984e-12	8.42754e-11
GQ414763	762	186	80	25.6114	12.1859	-1.07157	Down	8.27932e-09	1.22822e-07
AK351605	930	209	90	23.5797	11.2327	-1.06984	Down	1.04327e-09	1.71864e-08
AK232548	1745	253	110	15.2125	7.31681	-1.05597	Down	2.99918e-11	5.98057e-10
AK349060	856	87	38	10.664	5.15269	-1.04935	Down	0.000112833	0.000833678
U15965	486	103	45	22.237	10.7473	-1.04899	Down	2.6188e-05	0.000223766
AK234357	1141	103	45	9.47168	4.57774	-1.04899	Down	2.6188e-05	0.000223654
FJ394384	789	100	44	13.2984	6.47292	-1.03876	Down	3.97438e-05	0.00032533
AK347894	1694	159	70	9.84826	4.79633	-1.03794	Down	2.11754e-07	2.60687e-06
AK347161	1652	102	45	6.47837	3.16174	-1.03491	Down	3.50774e-05	0.000292721
AK232003	1551	131	58	8.86207	4.34051	-1.02978	Down	2.92708e-06	2.95795e-05
AK238014	287	108	48	39.4837	19.4126	-1.02426	Down	2.40994e-05	0.000207888
AK351473	1288	94	42	7.65751	3.78493	-1.01661	Down	9.12924e-05	0.000691202
AK235419	1294	813	364	65.9222	32.6506	-1.01365	Down	8.25662e-31	4.09228e-29
AK233403	1139	154	69	14.1864	7.03153	-1.0126	Down	5.63056e-07	6.44583e-06
AK231095	2698	224	101	8.71127	4.34514	-1.00348	Down	2.01574e-09	3.25192e-08
AK345977	3689	186	84	5.2903	2.64299	-1.00118	Down	5.00476e-08	6.68432e-07
