# Supplementary material for: A global view of porcine transcriptome in three tissues from a full-sib pair with extreme phenotypes in growth and fat deposition by paired-end RNA sequencing
Source: BMC Genomics. 2011 Sep 10;12:448. doi: 10.1186/1471-2164-12-448 (PMC3188532; doi:10.1186/1471-2164-12-448)
Supplement: Additional file 16 — Table S14. Primers for qRT-PCR. [file 1471-2164-12-448-S16.XLS]

## Sheet: Sheet1
Table S14. The primers for qRT-PCR
Genes	Forward primer (5'-3')	Reverse primer (5'-3')	Tm (℃)	product size (bp)
AJ308100	AAAGGGTCAATGTGCTGG	CCGATGGCGTGAAGTAG	60	135
X77640	GACATCGGAAATCGTGC	TCAGGGTCTCCATCTCAC	60	113
EU545197	GCAGAAGCACCGAGCAG	TGAGGCGGAAGTGGAAG	60	129
AK237489	GTGATGCCGCACTTCGT	GCAGGAACGACTTCTTGG	60	202
AK233015	AGCAGCCCAGGAGATGGT	TTCTTGAGTTGGCGTTCC	60	130
AK232851	TCAACGCCTGGAACTACTC	TCTCAGGCCCATGTTAGC	60	164
AY610259	ATGGAGTACAAAGGCTACC	CCCCTGATATAAAGGACAT	60	143
AK344040	CAAGGATAACCTGGCACA	ATTGGGGTGAACTTGAGTG	60	108
AY610006	GGAAGGTGTGGCTGATTG	ACTGTGACTTCGCTGTTGGT	60	169
AK231604	TCTGCTACGCGCACACTT	TGGCCTCGAAGAGCTTGT	60	141
AK230830	TGTGGGGAGCCTGACATC	TACCCAGAACAGCGGTGC	60	108
AK344341	CAGTCGGAATCCCAGTC	GAGCAGCTTGTCCCATA	60	126
DQ629168	TGCTGAAACAACTGGAGGAC	TCTGGTTGATGACGGTGAG	60	141
DQ157049	AGGAAACCTGCTACTGC	TTTGGTCCTTGGTGATT	60	121
AJ011767	AAGCACCAGGGATAATAAG	AAGGGAGTACGAACACG	60	167
AK346307	ACGGTCGGAGGCTGTAT	TTTGCTGGTTGCTGCTC	60	158
GAPDH	AGAAGGTGGTGAAGCAGG	GTCGTACCAGGAAATGAGC	60	170
